# Supplementary material for: Decoding coral resistance to eutrophication through the association of hyper‑efficient denitrifiers as key microbial allies
Source: Nat Commun. 2026 May 19;17:3938. doi: 10.1038/s41467-026-72571-w (PMC13187470; doi:10.1038/s41467-026-72571-w)
Supplement: Supplementary file 3 — Supplementary Data 1 [file 41467_2026_72571_MOESM3_ESM.xlsx]

## Sheet: Sheet1
Supplementary Data 1. Water quality of seven sampling sites along coastal Hong Kong reefs. The data were shown as calculated mean values for each parameter over the course of 10 years (year 2012 to 2022). Abbreviations for sampling sites were: YTW for Yam Tsai Wan, PC for Peng Chau, SW for Sham Wan, LC for Lo Chau, NP for Ninepin, SI for Sharp Island, and PI for Port Island.
Site	Season	EPD Station	Total Inorganic Nitrogen (μM)	Nitrite Nitrogen (μM)	Nitrate Nitrogen (μM)	Ammonia Nitrogen (μM)	Total Phosphorus (μM)	Turbidity (NTU)	Salinity (psu)	pH	Nitrogen to Phosphorus ratio
YTW	Dry and wet	NM1	31.1284	3.95942	19.9665	7.16832	1.53574	5.72232	29.5055	7.82	14.6011
PC	Dry and wet	SM10	24.8416	2.8059	15.7916	6.20435	1.50803	4.59957	29.5961	7.8887	13.2158
SW	Dry and wet	SM4	14.3727	1.89441	8.38033	4.06853	1.1439	3.90696	31.2907	7.91797	12.8533
LC	Dry and wet	SM1	7.85093	1.00766	4.72319	2.08592	0.961613	2.86377	32.093	7.95536	12.0682
NP	Dry and wet	MM19	5.80618	0.805973	3.42419	1.53488	1.02431	4.21959	32.833	7.94561	10.3588
SI	Dry and wet	PM3	4.6853	0.453623	1.97785	2.23375	0.976682	2.24203	32.1026	7.9542	11.7358
PI	Dry and wet	MM17	4.29607	0.540787	1.52961	2.18882	0.964258	2.01188	32.2786	7.9542	11.3826
YTW	Dry only	NM1	24.7671	2.51915	13.1832	9.02847	1.44928	5.22681	31.4	7.83841	14.4641
PC	Dry only	SM10	19.5574	2.08618	10.2236	7.22748	1.49456	4.3413	31.8837	7.825	12.5182
SW	Dry only	SM4	11.6109	1.35056	5.90527	4.32118	1.11413	3.27305	32.3957	7.90638	12.565
LC	Dry only	SM1	7.30497	0.846505	4.50659	1.90932	0.953351	3.13333	32.5518	7.94397	12.1045
NP	Dry only	MM19	7.48733	0.898683	4.95289	1.58207	1.13032	3.14823	32.5787	7.94043	10.5647
SI	Dry only	PM3	5.67805	0.488095	2.78261	2.37319	1.00317	2.53696	32.4109	7.92899	11.8036
PI	Dry only	MM17	4.87335	0.533941	1.97366	2.34144	0.948582	2.03404	32.3156	7.97872	12.1636
YTW	Wet only	NM1	35.3692	4.9196	24.4886	5.92823	1.59888	6.05266	28.2425	7.80773	14.6918
PC	Wet only	SM10	28.3644	3.28571	19.5036	5.52226	1.51786	4.77174	28.071	7.93116	13.7173
SW	Wet only	SM4	16.2815	2.27031	10.091	3.89391	1.16599	4.3451	30.527	7.92598	13.0576
LC	Wet only	SM1	8.22829	1.11905	4.8729	2.20798	0.967742	2.67745	31.776	7.96324	12.0417
NP	Wet only	MM19	4.62687	0.740938	2.35181	1.50178	0.942623	4.97114	33.0114	7.94925	10.1685
SI	Wet only	PM3	4.02346	0.430642	1.44134	2.14079	0.957341	2.04541	31.8971	7.97101	11.6839
PI	Wet only	MM17	3.89706	0.545518	1.22269	2.08333	0.976142	1.99657	32.2529	7.93725	10.8072
