# Supplementary material for: Decoding coral resistance to eutrophication through the association of hyper‑efficient denitrifiers as key microbial allies
Source: Nat Commun. 2026 May 19;17:3938. doi: 10.1038/s41467-026-72571-w (PMC13187470; doi:10.1038/s41467-026-72571-w)
Supplement: Supplementary file 4 — Supplementary Data 2 [file 41467_2026_72571_MOESM4_ESM.xlsx]

## Sheet: Sheet1
Supplementary Data 2. Ruegeria isolate availability for the assigned populations (i.e., main clusters, MCs). Numbers of the available Ruegeria isolates were calculated for coral samples. Only 29 MCs (owning ≥ 3 strains per MC) were chosen for the ASV assignment in Ruegeria population-resolving ATP5B, parC, and nirS amplicons.
Ruegeria MC	Number of isolates from corals
MC3	49
MC0	48
MC2s1	31
MC13	28
MC10	15
MC44	13
MC9	13
MC6	11
MC11s3	10
MC26	10
MC7	10
MC1	8
MC21	8
MC45	8
MC5	8
MC19	7
MC49	7
MC56	7
MC23	6
MC14	5
MC15	4
MC16	4
MC17	4
MC18	4
MC27	4
MC22	3
MC25	3
MC50	3
MC61	3
MC12	2
MC153	2
MC154	2
MC24	2
MC29	2
MC2s2	2
MC33	2
MC34	2
MC39	2
MC40	2
MC42	2
MC46	2
MC48	2
MC55	2
MC60	2
MC62	2
MC63	2
MC64	2
MC103	1
MC105	1
MC106	1
MC109	1
MC113	1
MC114	1
MC116	1
MC118	1
MC11s1	1
MC11s2	1
MC11s4	1
MC121	1
MC123	1
MC130	1
MC131	1
MC132	1
MC138	1
MC140	1
MC141	1
MC142	1
MC148	1
MC149	1
MC152	1
MC20	1
MC32	1
MC35	1
MC4	1
MC41	1
MC43	1
MC54	1
MC58	1
MC69	1
MC71	1
MC72	1
MC73	1
MC75	1
MC77	1
MC78	1
MC84	1
MC86	1
MC87	1
MC88	1
MC89	1
MC90	1
MC91	1
MC93	1
MC95	1
MC96	1
MC98	1
