# Supplementary material for: Decoding coral resistance to eutrophication through the association of hyper‑efficient denitrifiers as key microbial allies
Source: Nat Commun. 2026 May 19;17:3938. doi: 10.1038/s41467-026-72571-w (PMC13187470; doi:10.1038/s41467-026-72571-w)
Supplement: Supplementary file 5 — Supplementary Data 3 [file 41467_2026_72571_MOESM5_ESM.xlsx]

## Sheet: Sheet1
Supplementary Data 3. Metadata for 419 Ruegeria isolates. Environmental origins (sampling site, coral species, compartment), population affiliation (i.e., main cluster, MC), genome size, completeness, contamination, and denitrification gene presence.
Genome ID	MC	Sampling site	Coral species	Compartment	Genome size/Mbp	Completeness/%	Contamination/%	narG	narH	napA	napB	nirS	nirK	norB	norC	nosZ
A1	MC26	Bluff Island (BI)	Oulastrea crispata	mucus	5.04Mbp	98.5791	3.30341	-	-	Y	Y	Y	-	Y	Y	Y
A2	MC11s3	Bluff Island (BI)	Oulastrea crispata	mucus	3.82Mbp	99.2378	1.56868	-	-	Y	Y	Y	-	Y	Y	Y
A4	MC17	Bluff Island (BI)	Oulastrea crispata	mucus	4.2Mbp	99.0753	2.1719	-	-	Y	Y	Y	-	Y	Y	Y
A5	MC0	Bluff Island (BI)	Oulastrea crispata	mucus	4.3Mbp	98.8521	2.37408	-	-	Y	Y	Y	-	Y	Y	Y
AA1	MC17	Bluff Island (BI)	Oulastrea crispata	mucus	4.2Mbp	99.0753	2.26501	-	-	Y	Y	Y	-	Y	Y	Y
AA10	MC154	Bluff Island (BI)	Oulastrea crispata	mucus	4.68Mbp	97.9557	3.81418	-	-	Y	Y	Y	-	Y	Y	Y
AA12	MC10	Bluff Island (BI)	Oulastrea crispata	mucus	5.22Mbp	97.4808	5.15738	Y	Y	-	-	Y	-	Y	Y	Y
AA2	MC0	Bluff Island (BI)	Oulastrea crispata	mucus	4.34Mbp	98.4098	2.50443	-	-	Y	Y	Y	-	Y	Y	Y
AA3	MC29	Bluff Island (BI)	Oulastrea crispata	mucus	4.52Mbp	99.1124	1.23969	-	-	Y	Y	Y	-	Y	Y	Y
AA4	MC0	Bluff Island (BI)	Oulastrea crispata	mucus	4.32Mbp	98.4098	2.45788	-	-	Y	Y	Y	-	Y	Y	Y
AA5	MC20	Bluff Island (BI)	Oulastrea crispata	mucus	4.42Mbp	99.1917	3.52199	-	-	Y	Y	Y	-	Y	Y	Y
AA6	MC98	Bluff Island (BI)	Oulastrea crispata	mucus	4.98Mbp	98.3654	5.11438	-	-	Y	Y	Y	-	Y	Y	Y
AA7	MC6	Bluff Island (BI)	Oulastrea crispata	mucus	4.69Mbp	98.4352	2.36632	-	-	Y	Y	Y	-	Y	Y	Y
AA8	MC0	Bluff Island (BI)	Oulastrea crispata	mucus	4.43Mbp	98.6677	2.71393	-	-	Y	Y	Y	-	Y	Y	Y
AA9	MC0	Bluff Island (BI)	Oulastrea crispata	mucus	4.4Mbp	99.0034	2.27166	-	-	Y	Y	Y	-	Y	Y	Y
AB1	MC10	Bluff Island (BI)	Oulastrea crispata	mucus	5.22Mbp	97.4808	4.87805	Y	Y	-	-	Y	-	Y	Y	Y
AB10	MC4	Lo Chau (LC)	Oulastrea crispata	mucus	3.97Mbp	98.3281	1.18024	-	-	Y	Y	Y	-	Y	Y	Y
AB11	MC6	Lo Chau (LC)	Oulastrea crispata	mucus	4.72Mbp	98.4352	2.51696	-	-	Y	Y	Y	-	Y	Y	Y
AB12	MC63	Lo Chau (LC)	Oulastrea crispata	mucus	4.69Mbp	98.9915	2.71504	-	-	Y	Y	-	-	-	-	-
AB4	MC0	Lo Chau (LC)	Oulastrea crispata	mucus	4.36Mbp	98.9452	2.37408	-	-	Y	Y	Y	-	Y	Y	Y
AB5	MC105	Lo Chau (LC)	Oulastrea crispata	mucus	4.85Mbp	97.9111	4.86719	-	-	-	-	Y	-	Y	Y	Y
AB6	MC21	Lo Chau (LC)	Oulastrea crispata	mucus	4.61Mbp	98.3827	2.41598	-	-	Y	Y	Y	-	Y	Y	Y
AB7	MC0	Lo Chau (LC)	Oulastrea crispata	mucus	4.34Mbp	98.6659	2.36477	-	-	Y	Y	Y	-	Y	Y	Y
AB8	MC34	Lo Chau (LC)	Oulastrea crispata	mucus	4.94Mbp	99.3291	3.51623	-	-	Y	Y	Y	-	Y	Y	Y
AB9	MC109	Lo Chau (LC)	Oulastrea crispata	mucus	5.1Mbp	99.1103	4.46861	-	-	Y	Y	Y	-	Y	Y	Y
AC10	MC61	Yam Tsai Wan (YTW)	Oulastrea crispata	mucus	4.97Mbp	98.4003	4.48258	-	-	Y	Y	Y	-	Y	Y	Y
AC11	MC10	Yam Tsai Wan (YTW)	Oulastrea crispata	mucus	5.1Mbp	97.4808	5.87898	Y	Y	-	-	Y	-	Y	Y	Y
AC6	MC61	Yam Tsai Wan (YTW)	Oulastrea crispata	mucus	4.89Mbp	98.4003	4.48258	-	-	Y	Y	Y	-	Y	Y	Y
AC8	MC0	Yam Tsai Wan (YTW)	Oulastrea crispata	mucus	4.39Mbp	98.8754	2.18786	-	-	Y	Y	Y	-	Y	Y	Y
AD1	MC0	Yam Tsai Wan (YTW)	Oulastrea crispata	mucus	4.53Mbp	99.1547	2.6441	-	-	Y	Y	Y	-	Y	Y	Y
AD11	MC18	Yam Tsai Wan (YTW)	Oulastrea crispata	skeleton	5.0Mbp	97.9604	5.58779	-	-	Y	Y	Y	-	Y	Y	Y
AD12	MC3	Yam Tsai Wan (YTW)	Oulastrea crispata	skeleton	4.06Mbp	99.3078	2.13488	-	-	Y	Y	Y	-	Y	Y	Y
AD2	MC148	Yam Tsai Wan (YTW)	Oulastrea crispata	mucus	4.38Mbp	98.9351	2.40348	-	-	Y	Y	Y	-	Y	Y	Y
AD5	MC0	Yam Tsai Wan (YTW)	Oulastrea crispata	mucus	4.23Mbp	99.2478	2.09475	-	-	Y	Y	Y	-	Y	Y	Y
AD6	MC23	Yam Tsai Wan (YTW)	Oulastrea crispata	mucus	3.96Mbp	98.6442	1.85222	-	-	Y	Y	-	-	-	-	-
AD9	MC7	Yam Tsai Wan (YTW)	Oulastrea crispata	skeleton	4.39Mbp	99.1935	1.97969	-	-	Y	Y	Y	-	Y	Y	Y
AE1	MC3	Yam Tsai Wan (YTW)	Oulastrea crispata	skeleton	4.13Mbp	99.3078	2.13488	-	-	Y	Y	Y	-	Y	Y	Y
AE10	MC26	Yam Tsai Wan (YTW)	Oulastrea crispata	skeleton	5.13Mbp	98.9492	3.77073	-	-	Y	Y	Y	-	Y	Y	Y
AE12	MC6	Yam Tsai Wan (YTW)	Oulastrea crispata	skeleton	4.81Mbp	98.1813	2.66714	-	-	Y	Y	Y	-	Y	Y	Y
AE3	MC7	Yam Tsai Wan (YTW)	Oulastrea crispata	skeleton	4.2Mbp	99.5815	1.71588	-	-	Y	Y	Y	-	Y	Y	Y
AE4	MC3	Yam Tsai Wan (YTW)	Oulastrea crispata	skeleton	4.13Mbp	99.3891	1.94866	-	-	Y	Y	Y	-	Y	Y	Y
AE5	MC3	Yam Tsai Wan (YTW)	Oulastrea crispata	skeleton	4.12Mbp	99.3078	2.13488	-	-	Y	Y	Y	-	Y	Y	Y
AE6	MC3	Yam Tsai Wan (YTW)	Oulastrea crispata	skeleton	4.4Mbp	99.3332	2.92631	-	-	Y	Y	Y	-	Y	Y	Y
AE9	MC3	Yam Tsai Wan (YTW)	Oulastrea crispata	skeleton	4.12Mbp	99.3078	2.13488	-	-	Y	Y	Y	-	Y	Y	Y
AF1	MC7	Yam Tsai Wan (YTW)	Oulastrea crispata	skeleton	4.13Mbp	99.6125	1.39	-	-	Y	Y	Y	-	Y	Y	Y
AF10	MC1	Yam Tsai Wan (YTW)	Oulastrea crispata	skeleton	4.23Mbp	99.4105	1.52634	-	-	Y	Y	Y	-	Y	Y	Y
AF11	MC3	Yam Tsai Wan (YTW)	Oulastrea crispata	skeleton	4.15Mbp	99.3078	2.13488	-	-	Y	Y	Y	-	Y	Y	Y
AF12	MC63	Lo Chau (LC)	Oulastrea crispata	mucus	4.8Mbp	98.9915	3.66942	-	-	Y	Y	-	-	-	-	-
AF2	MC0	Yam Tsai Wan (YTW)	Oulastrea crispata	skeleton	4.27Mbp	99.2245	2.08544	-	-	Y	Y	Y	-	Y	Y	Y
AF3	MC7	Yam Tsai Wan (YTW)	Oulastrea crispata	skeleton	4.41Mbp	99.2323	5.05599	-	-	Y	Y	Y	-	Y	Y	Y
AF4	MC3	Yam Tsai Wan (YTW)	Oulastrea crispata	skeleton	4.05Mbp	99.634	1.58553	-	-	Y	Y	Y	-	Y	Y	Y
AF5	MC3	Yam Tsai Wan (YTW)	Oulastrea crispata	skeleton	4.14Mbp	99.6125	1.86486	-	-	Y	Y	Y	-	Y	Y	Y
AF6	MC3	Yam Tsai Wan (YTW)	Oulastrea crispata	skeleton	4.27Mbp	99.3547	2.50732	-	-	Y	Y	Y	-	Y	Y	Y
AF7	MC3	Yam Tsai Wan (YTW)	Oulastrea crispata	skeleton	4.25Mbp	99.0285	2.92631	-	-	Y	Y	Y	-	Y	Y	Y
AF8	MC88	Yam Tsai Wan (YTW)	Oulastrea crispata	skeleton	5.21Mbp	97.3466	7.32562	-	-	Y	Y	Y	-	Y	Y	Y
AF9	MC3	Yam Tsai Wan (YTW)	Oulastrea crispata	skeleton	4.41Mbp	99.3332	2.85648	-	-	Y	Y	Y	-	Y	Y	Y
AG1	MC64	Lo Chau (LC)	Oulastrea crispata	mucus	4.71Mbp	98.9915	2.52882	-	-	Y	Y	-	-	-	-	-
AG10	MC7	Yam Tsai Wan (YTW)	Oulastrea crispata	skeleton	4.48Mbp	99.403	3.88879	-	-	Y	Y	Y	-	Y	Y	Y
AG2	MC9	Lo Chau (LC)	Oulastrea crispata	skeleton	4.4Mbp	99.2804	3.22759	-	-	Y	Y	Y	-	Y	Y	Y
AG4	MC21	Sham Wan (SW)	Oulastrea crispata	skeleton	4.68Mbp	98.4375	2.42219	-	-	Y	Y	Y	-	Y	Y	Y
AG6	MC1	Yam Tsai Wan (YTW)	Oulastrea crispata	skeleton	4.19Mbp	99.2616	1.47978	-	-	Y	Y	Y	-	Y	Y	Y
AG7	MC7	Yam Tsai Wan (YTW)	Oulastrea crispata	skeleton	4.12Mbp	98.5439	1.79347	-	-	Y	Y	Y	-	Y	Y	Y
AH1	MC0	Lo Chau (LC)	Oulastrea crispata	skeleton	4.27Mbp	98.8754	2.41132	-	-	Y	Y	Y	-	Y	Y	Y
AH10	MC0	Lo Chau (LC)	Oulastrea crispata	skeleton	4.27Mbp	98.8754	2.41132	-	-	Y	Y	Y	-	Y	Y	Y
AH11	MC0	Lo Chau (LC)	Oulastrea crispata	skeleton	4.32Mbp	98.8754	2.41132	-	-	Y	Y	Y	-	Y	Y	Y
AH12	MC90	Lo Chau (LC)	Oulastrea crispata	skeleton	4.46Mbp	98.7613	4.42134	-	-	-	-	-	Y	Y	Y	-
AH2	MC19	Lo Chau (LC)	Oulastrea crispata	skeleton	4.11Mbp	98.6837	2.98097	-	-	-	-	-	-	-	-	-
AH3	MC9	Lo Chau (LC)	Oulastrea crispata	skeleton	4.55Mbp	99.2804	5.70785	-	-	Y	Y	Y	-	Y	Y	Y
AH4	MC0	Lo Chau (LC)	Oulastrea crispata	skeleton	4.27Mbp	98.8754	2.41132	-	-	Y	Y	Y	-	Y	Y	Y
AH5	MC0	Lo Chau (LC)	Oulastrea crispata	skeleton	4.27Mbp	98.8754	2.41132	-	-	Y	Y	Y	-	Y	Y	Y
AH6	MC0	Lo Chau (LC)	Oulastrea crispata	skeleton	4.27Mbp	98.596	2.41132	-	-	Y	Y	Y	-	Y	Y	Y
AH7	MC19	Lo Chau (LC)	Oulastrea crispata	skeleton	3.98Mbp	98.7148	3.03039	-	-	-	-	-	-	-	-	-
AH8	MC0	Lo Chau (LC)	Oulastrea crispata	skeleton	4.27Mbp	98.596	2.41132	-	-	Y	Y	Y	-	Y	Y	Y
AH9	MC0	Lo Chau (LC)	Oulastrea crispata	skeleton	4.27Mbp	98.596	2.41132	-	-	Y	Y	Y	-	Y	Y	Y
AI1	MC2s1	Bluff Island (BI)	Oulastrea crispata	mucus	4.39Mbp	98.3514	3.12604	-	-	Y	Y	Y	-	Y	Y	Y
AI2	MC3	Yam Tsai Wan (YTW)	Oulastrea crispata	mucus	4.28Mbp	99.3293	2.3775	-	-	Y	Y	Y	-	Y	Y	Y
AI3	MC24	Bluff Island (BI)	Oulastrea crispata	mucus	4.8Mbp	99.1312	3.31784	-	-	Y	Y	-	-	-	-	-
AJ1	MC10	Sham Wan (SW)	Oulastrea crispata	mucus	5.17Mbp	97.4554	5.41344	Y	Y	-	-	Y	-	Y	Y	Y
AJ12	MC46	Lo Chau (LC)	Oulastrea crispata	skeleton	4.46Mbp	98.4003	5.64863	-	-	Y	Y	Y	-	Y	Y	Y
AJ9	MC10	Yam Tsai Wan (YTW)	Oulastrea crispata	mucus	5.32Mbp	97.4808	4.87805	Y	Y	-	-	Y	-	Y	Y	Y
AK1	MC46	Lo Chau (LC)	Oulastrea crispata	skeleton	4.47Mbp	98.4003	5.31591	-	-	Y	Y	Y	-	Y	Y	Y
AK10	MC3	Yam Tsai Wan (YTW)	Oulastrea crispata	skeleton	4.36Mbp	99.3547	2.50732	-	-	Y	Y	Y	-	Y	Y	Y
AK11	MC3	Yam Tsai Wan (YTW)	Oulastrea crispata	skeleton	4.16Mbp	99.3332	1.66933	-	-	Y	Y	Y	-	Y	Y	Y
AK3	MC13	Sham Wan (SW)	Oulastrea crispata	skeleton	4.38Mbp	98.0099	1.92405	-	-	Y	Y	Y	-	Y	Y	Y
AK4	MC39	Sham Wan (SW)	Oulastrea crispata	skeleton	5.3Mbp	98.5167	5.57063	-	-	Y	Y	Y	-	Y	Y	Y
AK6	MC21	Sham Wan (SW)	Oulastrea crispata	skeleton	4.68Mbp	98.4375	2.42219	-	-	Y	Y	Y	-	Y	Y	Y
AK7	MC21	Sham Wan (SW)	Oulastrea crispata	skeleton	4.69Mbp	98.4375	2.44758	-	-	Y	Y	Y	-	Y	Y	Y
AL1	MC42	Yam Tsai Wan (YTW)	Oulastrea crispata	skeleton	4.53Mbp	98.8676	3.00723	-	-	Y	Y	Y	-	Y	Y	Y
AL11	MC25	Ninepin (NP)	Acropora solitaryensis	skeleton	4.79Mbp	98.9282	2.47451	-	-	Y	Y	-	-	-	-	-
AL12	MC17	Ninepin (NP)	Acropora solitaryensis	skeleton	4.4Mbp	99.0753	2.73422	-	-	Y	Y	Y	-	Y	Y	Y
AL2	MC7	Yam Tsai Wan (YTW)	Oulastrea crispata	skeleton	4.15Mbp	98.893	1.79347	-	-	Y	Y	Y	-	Y	Y	Y
AL3	MC1	Yam Tsai Wan (YTW)	Oulastrea crispata	skeleton	4.26Mbp	99.634	3.92236	-	-	Y	Y	Y	-	Y	Y	Y
AL4	MC3	Yam Tsai Wan (YTW)	Oulastrea crispata	skeleton	4.15Mbp	99.3078	2.42352	-	-	Y	Y	Y	-	Y	Y	Y
AL7	MC3	Yam Tsai Wan (YTW)	Oulastrea crispata	skeleton	4.17Mbp	99.3078	2.13488	-	-	Y	Y	Y	-	Y	Y	Y
AL8	MC45	Ninepin (NP)	Acropora solitaryensis	skeleton	4.29Mbp	99.0172	3.00257	-	-	Y	Y	Y	-	Y	Y	Y
AM1	MC75	Ninepin (NP)	Acropora solitaryensis	skeleton	4.02Mbp	98.796	1.86198	-	-	Y	Y	Y	-	Y	Y	Y
AM11	MC45	Ninepin (NP)	Acropora solitaryensis	tissue	4.47Mbp	98.7378	3.31843	-	-	Y	Y	Y	-	Y	Y	Y
AM12	MC45	Ninepin (NP)	Acropora solitaryensis	tissue	4.48Mbp	98.7378	3.31843	-	-	Y	Y	Y	-	Y	Y	Y
AM2	MC86	Ninepin (NP)	Acropora solitaryensis	skeleton	4.13Mbp	98.6703	1.53565	-	Y	Y	Y	Y	-	Y	Y	Y
AM4	MC84	Ninepin (NP)	Acropora solitaryensis	skeleton	4.87Mbp	99.674	5.59657	-	-	Y	Y	Y	-	Y	Y	Y
AM5	MC0	Ninepin (NP)	Acropora solitaryensis	skeleton	4.31Mbp	98.3883	1.89922	-	-	Y	Y	Y	-	Y	Y	Y
AM6	MC26	Ninepin (NP)	Acropora solitaryensis	skeleton	4.89Mbp	98.8934	3.99163	-	-	Y	Y	Y	-	Y	Y	Y
AM7	MC45	Ninepin (NP)	Acropora solitaryensis	tissue	4.41Mbp	99.0172	6.46626	-	-	Y	Y	Y	-	Y	Y	Y
AM8	MC77	Ninepin (NP)	Acropora solitaryensis	tissue	4.65Mbp	98.4236	3.49827	-	-	Y	Y	-	Y	Y	Y	-
AM9	MC69	Ninepin (NP)	Acropora solitaryensis	tissue	3.94Mbp	97.8178	0.914344	-	-	Y	Y	Y	-	Y	Y	Y
AN11	MC26	Ninepin (NP)	Acropora solitaryensis	mucus	5.02Mbp	98.5582	3.79068	-	-	Y	Y	Y	-	Y	Y	Y
AN12	MC44	Ninepin (NP)	Acropora solitaryensis	mucus	4.87Mbp	99.0404	3.36012	-	-	Y	Y	-	Y	Y	Y	-
AN2	MC45	Ninepin (NP)	Acropora solitaryensis	tissue	4.48Mbp	98.7378	3.31843	-	-	Y	Y	Y	-	Y	Y	Y
AN3	MC45	Ninepin (NP)	Acropora solitaryensis	tissue	4.49Mbp	98.7378	3.36498	-	-	Y	Y	Y	-	Y	Y	Y
AN4	MC45	Ninepin (NP)	Acropora solitaryensis	tissue	4.48Mbp	98.7378	3.31843	-	-	Y	Y	Y	-	Y	Y	Y
AN5	MC45	Ninepin (NP)	Acropora solitaryensis	tissue	4.48Mbp	98.7378	3.31843	-	-	Y	Y	Y	-	Y	Y	Y
AN6	MC6	Ninepin (NP)	Acropora solitaryensis	tissue	4.71Mbp	98.5537	1.67398	-	-	Y	Y	Y	-	Y	Y	Y
AN7	MC6	Ninepin (NP)	Acropora solitaryensis	tissue	4.66Mbp	98.5537	1.9859	-	-	Y	Y	Y	-	Y	Y	Y
AN8	MC44	Ninepin (NP)	Acropora solitaryensis	mucus	4.73Mbp	99.0404	3.08438	-	-	Y	Y	-	Y	Y	Y	-
AN9	MC0	Ninepin (NP)	Acropora solitaryensis	mucus	4.39Mbp	98.9685	2.86291	-	-	Y	Y	Y	-	Y	Y	Y
AO1	MC44	Ninepin (NP)	Acropora solitaryensis	mucus	4.9Mbp	99.0404	4.56948	-	-	Y	Y	-	Y	Y	Y	-
AO10	MC44	Ninepin (NP)	Acropora solitaryensis	mucus	4.85Mbp	99.0404	3.19611	-	-	Y	Y	-	Y	Y	Y	-
AO11	MC49	Ninepin (NP)	Acropora solitaryensis	mucus	4.41Mbp	98.8798	4.24805	-	-	Y	Y	Y	-	Y	Y	Y
AO12	MC44	Ninepin (NP)	Acropora solitaryensis	mucus	4.85Mbp	99.0404	2.91678	-	-	Y	Y	-	Y	Y	Y	-
AO2	MC44	Ninepin (NP)	Acropora solitaryensis	mucus	4.82Mbp	99.0404	3.19611	-	-	Y	Y	-	Y	Y	Y	-
AO3	MC44	Ninepin (NP)	Acropora solitaryensis	mucus	4.82Mbp	98.9706	3.19611	-	-	Y	Y	-	Y	Y	Y	-
AO4	MC44	Ninepin (NP)	Acropora solitaryensis	mucus	4.82Mbp	98.9706	3.19611	-	-	Y	Y	-	Y	Y	Y	-
AO5	MC49	Ninepin (NP)	Acropora solitaryensis	mucus	4.26Mbp	98.8798	2.18476	-	-	Y	Y	Y	-	Y	Y	Y
AO6	MC49	Ninepin (NP)	Acropora solitaryensis	mucus	4.25Mbp	98.8798	2.20803	-	-	Y	Y	Y	-	Y	Y	Y
AO7	MC44	Ninepin (NP)	Acropora solitaryensis	mucus	4.83Mbp	99.0404	3.26594	-	-	Y	Y	-	Y	Y	Y	-
AO9	MC44	Ninepin (NP)	Acropora solitaryensis	mucus	4.83Mbp	99.0404	3.19611	-	-	Y	Y	-	Y	Y	Y	-
AP1	MC44	Ninepin (NP)	Acropora solitaryensis	mucus	4.82Mbp	99.0404	3.19611	-	-	Y	Y	-	Y	Y	Y	-
AP10	MC13	Sham Wan (SW)	Oulastrea crispata	skeleton	4.39Mbp	98.0099	1.97991	-	-	Y	Y	Y	-	Y	Y	Y
AP11	MC13	Sham Wan (SW)	Oulastrea crispata	skeleton	4.6Mbp	98.0099	2.58513	-	-	Y	Y	Y	-	Y	Y	Y
AP12	MC23	Ninepin (NP)	Acropora solitaryensis	skeleton	4.55Mbp	99.1219	5.06709	-	-	Y	Y	Y	Y	Y	Y	Y
AP2	MC49	Ninepin (NP)	Acropora solitaryensis	mucus	4.21Mbp	98.8798	1.83559	-	-	Y	Y	Y	-	Y	Y	Y
AP3	MC44	Ninepin (NP)	Acropora solitaryensis	mucus	4.82Mbp	99.0404	3.19611	-	-	Y	Y	-	Y	Y	Y	-
AP4	MC49	Ninepin (NP)	Acropora solitaryensis	mucus	4.21Mbp	98.8798	1.83559	-	-	Y	Y	Y	-	Y	Y	Y
AP5	MC49	Ninepin (NP)	Acropora solitaryensis	mucus	4.21Mbp	98.8798	1.83559	-	-	Y	Y	Y	-	Y	Y	Y
AP6	MC44	Ninepin (NP)	Acropora solitaryensis	mucus	4.82Mbp	99.0404	3.19611	-	-	Y	Y	-	Y	Y	Y	-
AP7	MC6	Bluff Island (BI)	Oulastrea crispata	skeleton	4.57Mbp	98.5537	2.64565	-	-	Y	Y	Y	-	Y	Y	Y
AP8	MC1	Yam Tsai Wan (YTW)	Oulastrea crispata	skeleton	4.22Mbp	99.4105	1.5556	-	-	Y	Y	Y	-	Y	Y	Y
AP9	MC13	Sham Wan (SW)	Oulastrea crispata	skeleton	4.39Mbp	98.0099	2.20338	-	-	Y	Y	Y	-	Y	Y	Y
B1	MC10	Bluff Island (BI)	Oulastrea crispata	mucus	5.13Mbp	97.4808	4.87805	Y	Y	-	-	Y	-	Y	Y	Y
B10	MC50	Bluff Island (BI)	Oulastrea crispata	mucus	4.76Mbp	98.8798	2.70728	-	-	Y	Y	-	-	-	-	-
B11	MC0	Bluff Island (BI)	Oulastrea crispata	mucus	4.2Mbp	98.4657	3.38898	-	-	Y	Y	Y	-	Y	Y	Y
B12	MC6	Bluff Island (BI)	Oulastrea crispata	mucus	4.69Mbp	98.4352	2.36632	-	-	Y	Y	Y	-	Y	Y	Y
B2	MC10	Bluff Island (BI)	Oulastrea crispata	mucus	5.13Mbp	95.6587	5.61362	Y	Y	-	-	Y	-	Y	Y	Y
B4	MC10	Bluff Island (BI)	Oulastrea crispata	mucus	5.19Mbp	95.6515	5.63005	Y	Y	-	-	Y	-	Y	Y	Y
B7	MC10	Bluff Island (BI)	Oulastrea crispata	mucus	5.08Mbp	95.7017	5.32033	Y	Y	-	-	Y	-	Y	Y	Y
B8	MC50	Bluff Island (BI)	Oulastrea crispata	mucus	4.76Mbp	98.8798	2.70728	-	-	Y	Y	-	-	-	-	-
B9	MC50	Bluff Island (BI)	Oulastrea crispata	mucus	4.76Mbp	98.8798	2.70728	-	-	Y	Y	-	-	-	-	-
BA10	MC2s2	Bluff Island (BI)	Oulastrea crispata	mucus	4.29Mbp	98.4213	2.04596	-	-	Y	Y	Y	-	Y	Y	Y
BA11	MC138	Lo Chau (LC)	Oulastrea crispata	mucus	4.72Mbp	98.2141	3.45615	-	-	Y	Y	Y	-	Y	Y	Y
BA12	MC2s1	Lo Chau (LC)	Oulastrea crispata	mucus	4.25Mbp	98.4213	2.88395	-	-	Y	Y	Y	-	Y	Y	Y
BA2	MC60	Lo Chau (LC)	Oulastrea crispata	mucus	5.12Mbp	99.1935	6.16055	-	-	Y	Y	Y	-	Y	Y	Y
BA8	MC2s1	Yam Tsai Wan (YTW)	Oulastrea crispata	mucus	4.32Mbp	98.326	3.03293	-	-	Y	Y	Y	-	Y	Y	Y
BA9	MC2s1	Bluff Island (BI)	Oulastrea crispata	mucus	4.35Mbp	98.34	3.20983	-	-	Y	Y	Y	-	Y	Y	Y
BB1	MC2s1	Lo Chau (LC)	Oulastrea crispata	mucus	4.28Mbp	98.326	3.16328	-	-	Y	Y	Y	-	Y	Y	Y
BB10	MC2s2	Lo Chau (LC)	Oulastrea crispata	mucus	4.36Mbp	75.427	4.46711	-	-	-	Y	Y	-	Y	Y	-
BB3	MC9	Lo Chau (LC)	Oulastrea crispata	mucus	4.55Mbp	99.3409	2.70617	-	-	Y	Y	Y	-	Y	Y	Y
BB4	MC11s3	Lo Chau (LC)	Oulastrea crispata	mucus	3.72Mbp	99.2378	1.63851	-	-	Y	Y	Y	-	Y	Y	Y
BB5	MC2s1	Lo Chau (LC)	Oulastrea crispata	mucus	4.35Mbp	98.0721	3.02362	-	-	Y	Y	Y	-	Y	Y	Y
BB6	MC16	Lo Chau (LC)	Oulastrea crispata	mucus	4.33Mbp	97.0298	2.35967	-	-	Y	Y	-	-	-	-	-
BB7	MC114	Lo Chau (LC)	Oulastrea crispata	mucus	3.96Mbp	96.3612	2.31265	-	-	Y	Y	Y	-	Y	Y	Y
BB9	MC14	Lo Chau (LC)	Oulastrea crispata	mucus	3.86Mbp	99.1446	2.38472	-	-	Y	Y	Y	-	Y	Y	Y
BC1	MC130	Lo Chau (LC)	Oulastrea crispata	mucus	4.53Mbp	96.5986	3.45837	-	-	Y	Y	Y	-	Y	Y	Y
BC10	MC9	Lo Chau (LC)	Oulastrea crispata	mucus	4.55Mbp	99.3409	2.70617	-	-	Y	Y	Y	-	Y	Y	Y
BC12	MC2s1	Sham Wan (SW)	Oulastrea crispata	mucus	4.32Mbp	98.326	3.03293	-	-	Y	Y	Y	-	Y	Y	Y
BC2	MC11s3	Lo Chau (LC)	Oulastrea crispata	mucus	3.7Mbp	99.2378	1.70834	-	-	Y	Y	Y	-	Y	Y	Y
BC3	MC116	Lo Chau (LC)	Oulastrea crispata	mucus	4.47Mbp	98.377	3.71462	-	-	Y	Y	Y	-	Y	Y	Y
BC4	MC2s1	Yam Tsai Wan (YTW)	Oulastrea crispata	mucus	4.32Mbp	98.3514	3.03293	-	-	Y	Y	Y	-	Y	Y	Y
BC5	MC2s1	Yam Tsai Wan (YTW)	Oulastrea crispata	mucus	4.02Mbp	97.2341	1.99941	-	-	Y	Y	Y	-	Y	Y	Y
BC6	MC123	Lo Chau (LC)	Oulastrea crispata	mucus	3.73Mbp	99.2378	1.84801	-	-	Y	Y	Y	-	Y	Y	Y
BC7	MC16	Lo Chau (LC)	Oulastrea crispata	mucus	4.23Mbp	96.9245	2.1269	-	-	Y	Y	-	-	-	-	-
BC8	MC11s3	Lo Chau (LC)	Oulastrea crispata	mucus	3.84Mbp	99.2378	1.63851	-	-	Y	Y	Y	-	Y	Y	Y
BC9	MC103	Lo Chau (LC)	Oulastrea crispata	mucus	4.46Mbp	98.1887	3.31648	-	-	Y	Y	Y	-	Y	Y	Y
BD1	MC2s1	Sham Wan (SW)	Oulastrea crispata	mucus	4.32Mbp	98.3514	3.03293	-	-	Y	Y	Y	-	Y	Y	Y
BD11	MC15	Bluff Island (BI)	Oulastrea crispata	mucus	4.53Mbp	98.468	3.79822	-	-	-	-	-	-	-	-	-
BD2	MC2s1	Sham Wan (SW)	Oulastrea crispata	mucus	4.32Mbp	98.326	3.03293	-	-	Y	Y	Y	-	Y	Y	Y
BD3	MC2s1	Sham Wan (SW)	Oulastrea crispata	mucus	4.32Mbp	98.326	3.03293	-	-	Y	Y	Y	-	Y	Y	Y
BD4	MC2s1	Sham Wan (SW)	Oulastrea crispata	mucus	4.32Mbp	98.326	3.03293	-	-	Y	Y	Y	-	Y	Y	Y
BD5	MC2s1	Sham Wan (SW)	Oulastrea crispata	mucus	4.32Mbp	98.3514	3.03293	-	-	Y	Y	Y	-	Y	Y	Y
BD6	MC2s1	Yam Tsai Wan (YTW)	Oulastrea crispata	mucus	4.33Mbp	98.3514	3.03293	-	-	Y	Y	Y	-	Y	Y	Y
BD7	MC2s1	Yam Tsai Wan (YTW)	Oulastrea crispata	mucus	4.32Mbp	98.3514	3.03293	-	-	Y	Y	Y	-	Y	Y	Y
BD8	MC2s1	Yam Tsai Wan (YTW)	Oulastrea crispata	mucus	4.32Mbp	98.3514	3.03293	-	-	Y	Y	Y	-	Y	Y	Y
BD9	MC2s1	Yam Tsai Wan (YTW)	Oulastrea crispata	mucus	4.32Mbp	98.3514	3.03293	-	-	Y	Y	Y	-	Y	Y	Y
BE1	MC33	Bluff Island (BI)	Oulastrea crispata	skeleton	4.17Mbp	96.9305	2.89792	-	-	Y	Y	Y	-	Y	Y	Y
BE10	MC2s1	Sham Wan (SW)	Oulastrea crispata	skeleton	4.2Mbp	98.3902	2.88395	-	-	Y	Y	Y	-	Y	Y	Y
BE3	MC9	Lo Chau (LC)	Oulastrea crispata	skeleton	4.37Mbp	99.1407	2.63634	-	-	Y	Y	Y	-	Y	Y	Y
BE5	MC13	Sham Wan (SW)	Oulastrea crispata	skeleton	4.38Mbp	98.0099	1.92405	-	-	Y	Y	Y	-	Y	Y	Y
BE6	MC13	Sham Wan (SW)	Oulastrea crispata	skeleton	4.43Mbp	98.0099	3.06132	-	-	Y	Y	Y	-	Y	Y	Y
BE8	MC13	Sham Wan (SW)	Oulastrea crispata	skeleton	4.38Mbp	98.0099	1.92405	-	-	Y	Y	Y	-	Y	Y	Y
BE9	MC131	Sham Wan (SW)	Oulastrea crispata	skeleton	4.57Mbp	98.1577	3.65876	-	-	Y	Y	Y	-	Y	Y	Y
BF10	MC12	Yam Tsai Wan (YTW)	Oulastrea crispata	skeleton	4.15Mbp	99.0303	1.68928	-	-	Y	Y	Y	-	Y	Y	Y
BF11	MC12	Yam Tsai Wan (YTW)	Oulastrea crispata	skeleton	4.15Mbp	99.3097	1.68928	-	-	Y	Y	Y	-	Y	Y	Y
BF12	MC40	Yam Tsai Wan (YTW)	Oulastrea crispata	skeleton	4.8Mbp	98.3749	6.11244	-	-	Y	Y	Y	-	Y	Y	Y
BF4	MC18	Yam Tsai Wan (YTW)	Oulastrea crispata	skeleton	4.94Mbp	98.0302	4.28725	-	-	Y	Y	Y	-	Y	Y	Y
BF6	MC18	Yam Tsai Wan (YTW)	Oulastrea crispata	skeleton	4.94Mbp	98.0721	4.42333	-	-	Y	Y	Y	-	Y	Y	Y
BF7	MC18	Yam Tsai Wan (YTW)	Oulastrea crispata	skeleton	4.94Mbp	98.0302	4.28725	-	-	Y	Y	Y	-	Y	Y	Y
BF8	MC11s3	Yam Tsai Wan (YTW)	Oulastrea crispata	skeleton	3.82Mbp	99.2378	1.70834	-	-	Y	Y	Y	-	Y	Y	Y
BF9	MC11s3	Yam Tsai Wan (YTW)	Oulastrea crispata	skeleton	3.83Mbp	99.2378	1.70834	-	-	Y	Y	Y	-	Y	Y	Y
BG1	MC15	Bluff Island (BI)	Oulastrea crispata	skeleton	4.47Mbp	98.468	3.79822	-	-	-	-	-	-	-	-	-
BG10	MC152	Bluff Island (BI)	Oulastrea crispata	skeleton	4.48Mbp	98.7122	4.0423	-	-	Y	Y	Y	-	Y	Y	Y
BG11	MC54	Bluff Island (BI)	Oulastrea crispata	skeleton	4.81Mbp	98.1834	2.8381	-	-	Y	Y	-	-	-	-	-
BG12	MC55	Bluff Island (BI)	Oulastrea crispata	skeleton	4.75Mbp	98.7727	5.91226	-	-	-	-	-	-	-	-	-
BG2	MC48	Bluff Island (BI)	Oulastrea crispata	skeleton	4.54Mbp	98.959	3.50083	-	-	Y	Y	-	-	-	-	-
BG3	MC48	Bluff Island (BI)	Oulastrea crispata	skeleton	4.54Mbp	98.959	3.50083	-	-	Y	Y	-	-	-	-	-
BG4	MC15	Bluff Island (BI)	Oulastrea crispata	skeleton	4.47Mbp	98.468	3.79822	-	-	-	-	-	-	-	-	-
BG5	MC23	Bluff Island (BI)	Oulastrea crispata	skeleton	4.32Mbp	99.2243	3.03937	-	-	Y	Y	Y	-	Y	Y	Y
BG6	MC26	Bluff Island (BI)	Oulastrea crispata	mucus	4.91Mbp	99.2732	3.75964	-	-	Y	Y	Y	-	Y	Y	Y
BG7	MC15	Bluff Island (BI)	Oulastrea crispata	mucus	4.46Mbp	98.468	3.79822	-	-	-	-	-	-	-	-	-
BG8	MC55	Bluff Island (BI)	Oulastrea crispata	skeleton	4.38Mbp	98.7727	4.11989	-	-	-	-	-	-	-	-	-
BG9	MC25	Bluff Island (BI)	Oulastrea crispata	skeleton	4.58Mbp	98.7885	2.14862	-	-	Y	Y	-	-	-	-	-
BH1	MC2s1	Sham Wan (SW)	Oulastrea crispata	skeleton	4.35Mbp	98.3006	2.82808	-	-	Y	Y	Y	-	Y	Y	Y
BH12	MC13	Sham Wan (SW)	Oulastrea crispata	skeleton	4.3Mbp	98.0099	1.4585	-	-	Y	Y	Y	-	Y	Y	Y
BH2	MC2s1	Sham Wan (SW)	Oulastrea crispata	skeleton	4.35Mbp	98.3006	2.82808	-	-	Y	Y	Y	-	Y	Y	Y
BH3	MC2s1	Sham Wan (SW)	Oulastrea crispata	skeleton	4.34Mbp	98.3006	2.82808	-	-	Y	Y	Y	-	Y	Y	Y
BH4	MC2s1	Sham Wan (SW)	Oulastrea crispata	skeleton	4.35Mbp	98.3006	2.88395	-	-	Y	Y	Y	-	Y	Y	Y
BH5	MC2s1	Sham Wan (SW)	Oulastrea crispata	skeleton	4.35Mbp	98.3006	2.82808	-	-	Y	Y	Y	-	Y	Y	Y
BH6	MC2s1	Sham Wan (SW)	Oulastrea crispata	skeleton	4.08Mbp	97.742	2.12976	-	-	Y	Y	Y	-	Y	Y	Y
BH7	MC3	Yam Tsai Wan (YTW)	Oulastrea crispata	skeleton	4.35Mbp	99.3547	2.50732	-	-	Y	Y	Y	-	Y	Y	Y
BH8	MC3	Yam Tsai Wan (YTW)	Oulastrea crispata	skeleton	4.27Mbp	99.3332	2.50732	-	-	Y	Y	Y	-	Y	Y	Y
BH9	MC3	Yam Tsai Wan (YTW)	Oulastrea crispata	skeleton	4.39Mbp	99.3078	6.40957	-	-	Y	Y	Y	-	Y	Y	Y
BI10	MC11s3	Bluff Island (BI)	Oulastrea crispata	mucus	3.72Mbp	99.2378	1.63851	-	-	Y	Y	Y	-	Y	Y	Y
BI11	MC132	Bluff Island (BI)	Oulastrea crispata	mucus	5.1Mbp	98.2956	4.532	-	-	Y	Y	Y	-	Y	Y	Y
BI12	MC32	Bluff Island (BI)	Oulastrea crispata	mucus	4.71Mbp	98.1768	3.76873	-	-	Y	Y	Y	-	Y	Y	Y
BI7	MC2s1	Bluff Island (BI)	Oulastrea crispata	mucus	4.44Mbp	98.3654	3.73125	-	-	Y	Y	Y	-	Y	Y	Y
BJ3	MC14	Bluff Island (BI)	Oulastrea crispata	mucus	3.87Mbp	99.1796	6.4812	-	-	Y	Y	Y	-	Y	Y	Y
BJ4	MC14	Bluff Island (BI)	Oulastrea crispata	mucus	3.8Mbp	99.1446	2.25703	-	-	Y	Y	Y	-	Y	Y	Y
BJ5	MC14	Bluff Island (BI)	Oulastrea crispata	mucus	3.84Mbp	99.1446	2.21712	-	-	Y	Y	Y	-	Y	Y	Y
BJ6	MC72	Bluff Island (BI)	Oulastrea crispata	mucus	4.62Mbp	97.7772	2.20803	-	-	Y	Y	Y	-	Y	Y	Y
BJ7	MC0	Yam Tsai Wan (YTW)	Oulastrea crispata	mucus	4.55Mbp	98.4657	4.47504	-	-	Y	Y	Y	-	Y	Y	Y
BK1	MC21	Sham Wan (SW)	Oulastrea crispata	skeleton	4.89Mbp	98.7169	5.67026	-	-	Y	Y	Y	-	Y	Y	Y
C1	MC6	Lo Chau (LC)	Oulastrea crispata	mucus	4.71Mbp	98.4352	2.74088	-	-	Y	Y	Y	-	Y	Y	Y
C10	MC0	Lo Chau (LC)	Oulastrea crispata	mucus	4.39Mbp	98.5495	2.36477	-	-	Y	Y	Y	-	Y	Y	Y
C11	MC142	Lo Chau (LC)	Oulastrea crispata	mucus	4.46Mbp	97.7229	3.51157	-	-	Y	Y	Y	-	Y	Y	Y
C12	MC23	Lo Chau (LC)	Oulastrea crispata	mucus	4.44Mbp	98.8891	1.8952	-	-	Y	Y	-	-	-	-	-
C2	MC9	Lo Chau (LC)	Oulastrea crispata	mucus	4.45Mbp	99.3968	2.70617	-	-	Y	Y	Y	-	Y	Y	Y
C4	MC60	Lo Chau (LC)	Oulastrea crispata	mucus	5.02Mbp	99.0539	5.88122	-	-	Y	Y	Y	-	Y	Y	Y
C5	MC0	Lo Chau (LC)	Oulastrea crispata	mucus	4.32Mbp	98.4098	2.50443	-	-	Y	Y	Y	-	Y	Y	Y
C6	MC0	Lo Chau (LC)	Oulastrea crispata	mucus	4.26Mbp	98.759	1.91784	-	-	Y	Y	Y	-	Y	Y	Y
C8	MC24	Lo Chau (LC)	Oulastrea crispata	mucus	4.71Mbp	99.1312	2.77711	-	-	Y	Y	-	-	-	-	-
C9	MC0	Lo Chau (LC)	Oulastrea crispata	mucus	4.4Mbp	98.6677	2.71393	-	-	Y	Y	Y	-	Y	Y	Y
CE10	MC41	Wong Wan Chau (WWC)	Platygyra acuta	skeleton	4.68Mbp	98.3514	2.85801	-	-	Y	Y	Y	-	Y	Y	Y
CE12	MC89	Wong Wan Chau (WWC)	Platygyra acuta	skeleton	4.76Mbp	99.2732	5.46043	-	-	Y	Y	-	Y	Y	Y	-
CE6	MC0	Wong Wan Chau (WWC)	Platygyra acuta	skeleton	4.21Mbp	98.7241	2.53702	-	-	Y	Y	Y	-	Y	Y	Y
CE7	MC0	Wong Wan Chau (WWC)	Platygyra acuta	skeleton	4.26Mbp	98.8754	2.20183	-	-	Y	Y	Y	-	Y	Y	Y
CE8	MC40	Wong Wan Chau (WWC)	Platygyra acuta	skeleton	4.75Mbp	98.3749	5.45112	-	-	Y	Y	Y	-	Y	Y	Y
CE9	MC149	Kiu Tsui Chau (KTC)	Platygyra acuta	mucus	4.99Mbp	98.9475	7.38095	-	-	Y	Y	Y	-	Y	Y	Y
CF1	MC0	Kiu Tsui Chau (KTC)	Platygyra acuta	mucus	4.28Mbp	98.6659	3.16241	-	-	Y	Y	Y	-	Y	Y	Y
CF11	MC2s1	Wong Wan Chau (WWC)	Platygyra acuta	skeleton	4.42Mbp	98.3654	2.55807	-	-	Y	Y	Y	-	Y	Y	Y
CF2	MC58	Wong Wan Chau (WWC)	Platygyra acuta	skeleton	3.78Mbp	99.2727	1.7549	-	-	Y	Y	Y	-	Y	Y	Y
CF3	MC0	Kiu Tsui Chau (KTC)	Platygyra acuta	mucus	4.55Mbp	98.745	3.76142	-	-	Y	Y	Y	-	Y	Y	Y
CF4	MC9	Kiu Tsui Chau (KTC)	Platygyra acuta	mucus	4.41Mbp	99.0476	2.49667	-	-	Y	Y	Y	-	Y	Y	Y
CF5	MC154	Wong Wan Chau (WWC)	Platygyra acuta	skeleton	5.01Mbp	97.9557	3.96316	-	-	Y	Y	Y	-	Y	Y	Y
CF7	MC16	Ngo Mei Chau (NMC)	Platygyra acuta	mucus	4.42Mbp	97.0049	2.78798	-	-	Y	Y	-	-	-	-	-
CF8	MC96	Kiu Tsui Chau (KTC)	Platygyra acuta	mucus	5.0Mbp	98.8149	8.44452	-	-	Y	Y	Y	-	Y	Y	Y
CG1	MC0	Kiu Tsui Chau (KTC)	Platygyra acuta	mucus	4.43Mbp	98.4098	2.41132	-	-	Y	Y	Y	-	Y	Y	Y
CG11	MC121	Wong Wan Chau (WWC)	Platygyra acuta	skeleton	4.98Mbp	97.9715	3.46323	-	-	Y	Y	Y	-	Y	Y	Y
CG2	MC0	Kiu Tsui Chau (KTC)	Platygyra acuta	mucus	4.49Mbp	98.745	3.48209	-	-	Y	Y	Y	-	Y	Y	Y
CG3	MC11s4	Kiu Tsui Chau (KTC)	Acropora cf. samoensis	mucus	3.79Mbp	99.2727	1.70834	-	-	Y	Y	Y	-	Y	Y	Y
CG4	MC26	Kiu Tsui Chau (KTC)	Platygyra acuta	mucus	4.98Mbp	99.5525	2.81591	-	-	Y	Y	Y	-	Y	Y	Y
CG8	MC11s3	Wong Wan Chau (WWC)	Platygyra acuta	skeleton	3.73Mbp	99.2261	1.70834	-	-	Y	Y	Y	-	Y	Y	Y
CG9	MC0	Wong Wan Chau (WWC)	Platygyra acuta	skeleton	4.45Mbp	98.8381	2.16259	-	-	Y	Y	Y	-	Y	Y	Y
CH10	MC33	Bluff Island (BI)	Oulastrea crispata	skeleton	4.23Mbp	97.2099	2.61859	-	-	Y	Y	Y	-	Y	Y	Y
CH11	MC73	Lo Chau (LC)	Oulastrea crispata	skeleton	4.68Mbp	98.7662	3.80993	-	-	Y	Y	Y	-	Y	Y	Y
CH12	MC9	Lo Chau (LC)	Oulastrea crispata	skeleton	4.41Mbp	99.1407	3.00878	-	-	Y	Y	Y	-	Y	Y	Y
CH2	MC3	Yam Tsai Wan (YTW)	Oulastrea crispata	skeleton	4.25Mbp	99.3891	2.43569	-	-	Y	Y	Y	-	Y	Y	Y
CH4	MC11s3	Bluff Island (BI)	Oulastrea crispata	mucus	3.72Mbp	99.2378	1.63851	-	-	Y	Y	Y	-	Y	Y	Y
CH5	MC11s3	Lo Chau (LC)	Oulastrea crispata	mucus	3.79Mbp	99.2378	1.56868	-	-	Y	Y	Y	-	Y	Y	Y
CH6	MC93	Lo Chau (LC)	Oulastrea crispata	mucus	4.75Mbp	98.9939	3.49761	-	-	Y	Y	-	Y	Y	Y	-
CH8	MC71	Sham Wan (SW)	Oulastrea crispata	mucus	5.26Mbp	98.4592	4.6446	-	-	Y	Y	Y	-	Y	Y	Y
CH9	MC2s1	Yam Tsai Wan (YTW)	Oulastrea crispata	mucus	4.33Mbp	98.326	3.03293	-	-	Y	Y	Y	-	Y	Y	Y
CI1	MC87	Yam Tsai Wan (YTW)	Oulastrea crispata	mucus	4.29Mbp	97.2712	2.34062	-	-	Y	Y	Y	-	Y	Y	Y
CI3	MC3	Yam Tsai Wan (YTW)	Oulastrea crispata	skeleton	4.04Mbp	99.3078	2.13488	-	-	Y	Y	Y	-	Y	Y	Y
CI5	MC11s1	Lo Chau (LC)	Oulastrea crispata	skeleton	3.7Mbp	99.1912	1.45229	-	-	Y	Y	Y	-	Y	Y	Y
CI6	MC3	Yam Tsai Wan (YTW)	Oulastrea crispata	skeleton	4.12Mbp	99.3078	2.13488	-	-	Y	Y	Y	-	Y	Y	Y
CI8	MC11s2	Lo Chau (LC)	Oulastrea crispata	mucus	3.75Mbp	99.1446	1.67397	-	-	Y	Y	Y	-	Y	Y	Y
CI9	MC2s1	Sham Wan (SW)	Oulastrea crispata	mucus	4.32Mbp	98.326	3.03293	-	-	Y	Y	Y	-	Y	Y	Y
CJ1	MC25	Ninepin (NP)	Acropora solitaryensis	mucus	4.77Mbp	98.7885	2.66073	-	-	Y	Y	-	-	-	-	-
CJ10	MC56	Ninepin (NP)	Favites pentagona	mucus	3.95Mbp	98.8676	0.637342	-	-	Y	Y	Y	-	Y	Y	Y
CJ11	MC56	Ninepin (NP)	Favites pentagona	mucus	3.92Mbp	98.8676	0.637342	-	-	Y	Y	Y	-	Y	Y	Y
CJ12	MC62	Ninepin (NP)	Favites pentagona	mucus	5.09Mbp	98.1908	4.54596	-	-	-	-	Y	-	Y	Y	Y
CJ2	MC49	Ninepin (NP)	Acropora solitaryensis	mucus	4.21Mbp	98.8798	1.83559	-	-	Y	Y	Y	-	Y	Y	Y
CJ3	MC56	Ninepin (NP)	Favites pentagona	mucus	3.92Mbp	98.8676	0.637342	-	-	Y	Y	Y	-	Y	Y	Y
CJ4	MC56	Ninepin (NP)	Favites pentagona	mucus	3.92Mbp	98.8676	0.637342	-	-	Y	Y	Y	-	Y	Y	Y
CJ5	MC56	Ninepin (NP)	Favites pentagona	mucus	3.92Mbp	98.8676	0.637342	-	-	Y	Y	Y	-	Y	Y	Y
CJ6	MC0	Ninepin (NP)	Favites pentagona	mucus	4.15Mbp	98.6892	1.94577	-	-	Y	Y	Y	-	Y	Y	Y
CJ7	MC2s1	Ninepin (NP)	Favites pentagona	mucus	4.31Mbp	98.2956	2.88395	-	-	Y	Y	Y	-	Y	Y	Y
CJ8	MC56	Ninepin (NP)	Favites pentagona	mucus	3.92Mbp	98.8676	0.637342	-	-	Y	Y	Y	-	Y	Y	Y
CJ9	MC2s1	Ninepin (NP)	Favites pentagona	mucus	4.3Mbp	98.2956	2.88395	-	-	Y	Y	Y	-	Y	Y	Y
CK1	MC91	Ninepin (NP)	Favites pentagona	mucus	4.27Mbp	97.3803	2.36298	-	-	Y	Y	-	Y	Y	Y	-
CK2	MC62	Ninepin (NP)	Favites pentagona	mucus	5.09Mbp	98.1908	4.54596	-	-	-	-	Y	-	Y	Y	Y
CK3	MC78	Ninepin (NP)	Favites pentagona	mucus	4.81Mbp	98.7751	2.8935	-	-	Y	Y	-	-	-	-	-
CL1	MC56	Ninepin (NP)	Favites pentagona	tissue	3.77Mbp	98.5883	0.637342	-	-	Y	Y	Y	-	Y	Y	Y
CL3	MC113	Ninepin (NP)	Favites pentagona	tissue	4.55Mbp	98.9351	2.63745	-	-	Y	Y	-	-	-	-	-
CL5	MC6	Ninepin (NP)	Favites pentagona	mucus	4.53Mbp	99.3076	1.23969	-	-	Y	Y	Y	-	Y	Y	Y
CL6	MC16	Ninepin (NP)	Favites pentagona	tissue	4.5Mbp	97.1284	2.36277	-	-	Y	Y	-	-	-	-	Y
CL7	MC1	Ninepin (NP)	Favites pentagona	skeleton	4.23Mbp	99.2616	1.47978	-	-	Y	Y	Y	-	Y	Y	Y
CL8	MC6	Ninepin (NP)	Favites pentagona	skeleton	4.64Mbp	98.4352	2.66893	-	-	Y	Y	Y	-	Y	Y	Y
D1	MC26	Lo Chau (LC)	Oulastrea crispata	mucus	4.82Mbp	99.2732	2.7494	-	-	Y	Y	Y	-	Y	Y	Y
D10	MC0	Sham Wan (SW)	Oulastrea crispata	mucus	4.42Mbp	98.8055	2.36477	-	-	Y	Y	Y	-	Y	Y	Y
D12	MC0	Sham Wan (SW)	Oulastrea crispata	mucus	4.52Mbp	99.1547	2.36477	-	-	Y	Y	Y	-	Y	Y	Y
D2	MC64	Lo Chau (LC)	Oulastrea crispata	mucus	4.71Mbp	98.9915	2.45899	-	-	Y	Y	-	-	-	-	-
D3	MC43	Lo Chau (LC)	Oulastrea crispata	mucus	4.68Mbp	98.9613	3.72883	-	-	Y	Y	-	-	-	-	-
D4	MC26	Lo Chau (LC)	Oulastrea crispata	mucus	4.91Mbp	98.5791	3.15443	-	-	Y	Y	Y	-	Y	Y	Y
D5	MC26	Lo Chau (LC)	Oulastrea crispata	mucus	4.64Mbp	98.1233	2.60974	-	-	Y	Y	Y	-	Y	Y	Y
D6	MC0	Lo Chau (LC)	Oulastrea crispata	mucus	4.21Mbp	98.6659	2.08544	-	-	Y	Y	Y	-	Y	Y	Y
D7	MC0	Sham Wan (SW)	Oulastrea crispata	mucus	4.27Mbp	98.6542	1.53609	-	-	Y	Y	Y	-	Y	Y	Y
D9	MC10	Sham Wan (SW)	Oulastrea crispata	mucus	5.09Mbp	95.8183	5.69276	Y	Y	-	-	Y	-	Y	Y	Y
E1	MC118	Sham Wan (SW)	Oulastrea crispata	mucus	4.3Mbp	98.2983	1.49017	-	-	Y	Y	Y	-	Y	Y	Y
E12	MC10	Yam Tsai Wan (YTW)	Oulastrea crispata	mucus	5.12Mbp	97.2574	5.39016	Y	Y	-	-	Y	-	Y	Y	Y
E2	MC0	Sham Wan (SW)	Oulastrea crispata	mucus	4.53Mbp	99.1547	2.6441	-	-	Y	Y	Y	-	Y	Y	Y
E4	MC10	Sham Wan (SW)	Oulastrea crispata	mucus	4.97Mbp	95.8164	5.42165	Y	Y	-	-	Y	-	Y	Y	Y
E5	MC0	Sham Wan (SW)	Oulastrea crispata	mucus	4.52Mbp	99.1547	2.92343	-	-	Y	Y	Y	-	Y	Y	Y
E6	MC0	Sham Wan (SW)	Oulastrea crispata	mucus	4.52Mbp	98.8754	2.6441	-	-	Y	Y	Y	-	Y	Y	Y
E8	MC61	Sham Wan (SW)	Oulastrea crispata	mucus	4.83Mbp	98.4003	4.48258	-	-	Y	Y	Y	-	Y	Y	Y
E9	MC10	Yam Tsai Wan (YTW)	Oulastrea crispata	mucus	5.13Mbp	96.3979	5.47396	Y	Y	-	-	Y	-	Y	Y	Y
F11	MC106	Bluff Island (BI)	Oulastrea crispata	skeleton	4.33Mbp	98.0019	1.53144	-	-	Y	Y	Y	-	Y	Y	Y
F12	MC21	Bluff Island (BI)	Oulastrea crispata	skeleton	4.09Mbp	98.1955	1.9287	-	-	Y	Y	-	-	-	-	-
F5	MC39	Yam Tsai Wan (YTW)	Oulastrea crispata	mucus	5.29Mbp	98.2374	4.91886	-	Y	Y	Y	Y	-	Y	Y	Y
F6	MC10	Yam Tsai Wan (YTW)	Oulastrea crispata	mucus	5.13Mbp	96.7085	5.74206	Y	Y	-	-	Y	-	Y	Y	Y
F7	MC10	Yam Tsai Wan (YTW)	Oulastrea crispata	mucus	5.19Mbp	97.4808	4.34267	Y	Y	-	-	Y	-	Y	Y	Y
G1	MC5	Bluff Island (BI)	Oulastrea crispata	skeleton	4.19Mbp	98.3788	2.88574	-	-	Y	Y	Y	-	Y	Y	Y
G10	MC5	Bluff Island (BI)	Oulastrea crispata	skeleton	4.28Mbp	99.0903	2.37098	-	-	Y	Y	Y	-	Y	Y	Y
G11	MC5	Bluff Island (BI)	Oulastrea crispata	skeleton	4.2Mbp	98.7978	2.78798	-	-	Y	Y	Y	-	Y	Y	Y
G12	MC95	Bluff Island (BI)	Oulastrea crispata	skeleton	4.49Mbp	98.0064	1.46892	-	-	Y	Y	Y	-	Y	Y	Y
G2	MC29	Bluff Island (BI)	Oulastrea crispata	skeleton	4.34Mbp	99.0497	1.26297	-	-	Y	Y	Y	-	Y	Y	Y
G3	MC5	Bluff Island (BI)	Oulastrea crispata	skeleton	4.21Mbp	98.7978	2.81591	-	-	Y	Y	Y	-	Y	Y	Y
G4	MC5	Bluff Island (BI)	Oulastrea crispata	skeleton	4.16Mbp	98.565	2.53658	-	-	Y	Y	Y	-	Y	Y	Y
G5	MC141	Bluff Island (BI)	Oulastrea crispata	skeleton	4.01Mbp	98.7169	2.19252	-	-	-	-	-	-	-	-	-
G6	MC5	Bluff Island (BI)	Oulastrea crispata	skeleton	4.2Mbp	98.7978	2.78798	-	-	Y	Y	Y	-	Y	Y	Y
G7	MC5	Bluff Island (BI)	Oulastrea crispata	skeleton	4.32Mbp	99.0986	4.68205	-	-	Y	Y	Y	-	Y	Y	Y
G9	MC5	Bluff Island (BI)	Oulastrea crispata	skeleton	4.24Mbp	99.0903	2.78997	-	-	Y	Y	Y	-	Y	Y	Y
H1	MC19	Lo Chau (LC)	Oulastrea crispata	skeleton	4.08Mbp	98.6837	1.97792	-	-	-	-	-	-	-	-	-
H10	MC9	Lo Chau (LC)	Oulastrea crispata	skeleton	4.4Mbp	99.0476	2.63634	-	-	Y	Y	Y	-	Y	Y	Y
H2	MC19	Lo Chau (LC)	Oulastrea crispata	skeleton	4.07Mbp	98.6837	1.97792	-	-	-	-	-	-	-	-	-
H3	MC19	Lo Chau (LC)	Oulastrea crispata	skeleton	3.97Mbp	98.6583	2.25725	-	-	-	-	-	-	-	-	-
H4	MC19	Lo Chau (LC)	Oulastrea crispata	skeleton	4.2Mbp	98.3231	3.02541	-	-	-	-	-	-	-	-	-
H5	MC9	Lo Chau (LC)	Oulastrea crispata	skeleton	4.4Mbp	99.2804	3.22759	-	-	Y	Y	Y	-	Y	Y	Y
H6	MC140	Lo Chau (LC)	Oulastrea crispata	skeleton	4.56Mbp	97.388	3.5282	-	-	Y	Y	-	-	-	-	-
H7	MC23	Lo Chau (LC)	Oulastrea crispata	skeleton	4.34Mbp	99.2243	3.25818	-	-	Y	Y	Y	-	Y	Y	Y
H8	MC17	Lo Chau (LC)	Oulastrea crispata	skeleton	4.49Mbp	98.7029	2.59089	-	-	Y	Y	Y	-	Y	Y	Y
H9	MC0	Lo Chau (LC)	Oulastrea crispata	skeleton	4.31Mbp	98.9053	4.18041	-	-	Y	Y	Y	-	Y	Y	Y
HKCCD3925	MC0	Kiu Tsui Chau (KTC)	Acropora cf. samoensis	mucus	4.38Mbp	98.6054	2.22045	-	-	Y	Y	Y	-	Y	Y	Y
HKCCD5871-2	MC22	Wong Wan Chau (WWC)	Platygyra acuta	skeleton	4.69Mbp	98.4026	5.2649	-	-	Y	Y	Y	-	Y	Y	Y
HKCCD6276	MC14	Wong Wan Chau (WWC)	Platygyra acuta	skeleton	3.91Mbp	99.1446	2.38472	-	-	Y	Y	Y	-	Y	Y	Y
HKCCD6426	MC22	Wong Wan Chau (WWC)	Platygyra acuta	skeleton	4.69Mbp	98.4026	5.54423	-	-	Y	Y	Y	-	Y	Y	Y
HKCCD6647	MC27	Wong Wan Chau (WWC)	Platygyra acuta	tissue	4.35Mbp	98.5378	4.14937	-	-	Y	Y	Y	-	Y	Y	Y
HKCCD6647-2	MC27	Chek Chau (CC)	Platygyra acuta	tissue	4.35Mbp	98.8172	4.05626	-	-	Y	Y	Y	-	Y	Y	Y
HKCCD7181	MC22	Chek Chau (CC)	Platygyra acuta	skeleton	4.74Mbp	98.249	5.87191	-	-	Y	Y	Y	-	Y	Y	Y
HKCCD7312	MC27	Chek Chau (CC)	Platygyra acuta	skeleton	4.45Mbp	98.7823	4.61492	-	-	Y	Y	Y	-	Y	Y	Y
HKCCD7628	MC35	Chek Chau (CC)	Platygyra acuta	skeleton	4.59Mbp	98.5804	3.65744	-	-	Y	Y	-	-	-	-	-
HKCCD9138	MC27	Chek Chau (CC)	Platygyra acuta	skeleton	4.44Mbp	98.5029	4.1261	-	-	Y	Y	Y	-	Y	Y	Y
I1	MC19	Lo Chau (LC)	Oulastrea crispata	skeleton	4.07Mbp	98.6837	2.53658	-	-	-	-	-	-	-	-	-
I10	MC13	Sham Wan (SW)	Oulastrea crispata	skeleton	4.38Mbp	98.0099	1.92405	-	-	Y	Y	Y	-	Y	Y	Y
I11	MC13	Sham Wan (SW)	Oulastrea crispata	skeleton	4.38Mbp	98.0099	1.92405	-	-	Y	Y	Y	-	Y	Y	Y
I12	MC13	Sham Wan (SW)	Oulastrea crispata	skeleton	4.38Mbp	98.0099	1.92405	-	-	Y	Y	Y	-	Y	Y	Y
I3	MC0	Lo Chau (LC)	Oulastrea crispata	skeleton	4.2Mbp	98.6659	2.14131	-	-	Y	Y	Y	-	Y	Y	Y
I4	MC9	Lo Chau (LC)	Oulastrea crispata	skeleton	4.38Mbp	99.0476	2.49667	-	-	Y	Y	Y	-	Y	Y	Y
I5	MC0	Lo Chau (LC)	Oulastrea crispata	skeleton	4.26Mbp	98.8754	2.13199	-	-	Y	Y	Y	-	Y	Y	Y
I6	MC13	Sham Wan (SW)	Oulastrea crispata	skeleton	4.38Mbp	98.0099	1.92405	-	-	Y	Y	Y	-	Y	Y	Y
I7	MC13	Sham Wan (SW)	Oulastrea crispata	skeleton	4.38Mbp	98.0099	1.92405	-	-	Y	Y	Y	-	Y	Y	Y
I8	MC13	Sham Wan (SW)	Oulastrea crispata	skeleton	4.38Mbp	98.0099	1.92405	-	-	Y	Y	Y	-	Y	Y	Y
I9	MC13	Sham Wan (SW)	Oulastrea crispata	skeleton	4.38Mbp	98.0099	1.92405	-	-	Y	Y	Y	-	Y	Y	Y
J1	MC13	Sham Wan (SW)	Oulastrea crispata	skeleton	4.38Mbp	98.0099	1.92405	-	-	Y	Y	Y	-	Y	Y	Y
J10	MC13	Sham Wan (SW)	Oulastrea crispata	skeleton	4.38Mbp	97.9866	1.92405	-	-	Y	Y	Y	-	Y	Y	Y
J11	MC13	Sham Wan (SW)	Oulastrea crispata	skeleton	4.38Mbp	98.0099	1.92405	-	-	Y	Y	Y	-	Y	Y	Y
J12	MC13	Sham Wan (SW)	Oulastrea crispata	skeleton	4.38Mbp	98.0099	1.92405	-	-	Y	Y	Y	-	Y	Y	Y
J2	MC13	Sham Wan (SW)	Oulastrea crispata	skeleton	4.38Mbp	98.0099	1.92405	-	-	Y	Y	Y	-	Y	Y	Y
J3	MC13	Sham Wan (SW)	Oulastrea crispata	skeleton	4.38Mbp	98.0099	1.92405	-	-	Y	Y	Y	-	Y	Y	Y
J4	MC13	Sham Wan (SW)	Oulastrea crispata	skeleton	4.38Mbp	98.0099	1.92405	-	-	Y	Y	Y	-	Y	Y	Y
J5	MC13	Sham Wan (SW)	Oulastrea crispata	skeleton	4.38Mbp	98.0099	1.92405	-	-	Y	Y	Y	-	Y	Y	Y
J6	MC13	Sham Wan (SW)	Oulastrea crispata	skeleton	4.38Mbp	98.0099	1.92405	-	-	Y	Y	Y	-	Y	Y	Y
J7	MC13	Sham Wan (SW)	Oulastrea crispata	skeleton	4.38Mbp	98.0099	1.92405	-	-	Y	Y	Y	-	Y	Y	Y
J8	MC21	Sham Wan (SW)	Oulastrea crispata	skeleton	4.9Mbp	98.4375	2.19252	-	-	Y	Y	Y	-	Y	Y	Y
J9	MC13	Sham Wan (SW)	Oulastrea crispata	skeleton	4.38Mbp	98.0099	1.92405	-	-	Y	Y	Y	-	Y	Y	Y
K11	MC42	Sham Wan (SW)	Oulastrea crispata	skeleton	4.62Mbp	98.6256	3.05378	-	-	Y	Y	Y	-	Y	Y	Y
K12	MC3	Yam Tsai Wan (YTW)	Oulastrea crispata	skeleton	4.4Mbp	99.3332	2.92631	-	-	Y	Y	Y	-	Y	Y	Y
K2	MC13	Sham Wan (SW)	Oulastrea crispata	skeleton	4.38Mbp	98.0099	1.92405	-	-	Y	Y	Y	-	Y	Y	Y
K3	MC0	Sham Wan (SW)	Oulastrea crispata	skeleton	4.49Mbp	98.6892	3.11896	-	-	Y	Y	Y	-	Y	Y	Y
K5	MC23	Sham Wan (SW)	Oulastrea crispata	skeleton	4.41Mbp	99.0288	3.20231	-	-	Y	Y	Y	-	Y	Y	Y
K6	MC0	Sham Wan (SW)	Oulastrea crispata	skeleton	4.48Mbp	98.6892	3.11896	-	-	Y	Y	Y	-	Y	Y	Y
K7	MC26	Sham Wan (SW)	Oulastrea crispata	skeleton	4.89Mbp	98.8352	3.10965	-	-	Y	Y	Y	-	Y	Y	Y
L11	MC3	Yam Tsai Wan (YTW)	Oulastrea crispata	skeleton	4.15Mbp	99.3547	2.08832	-	-	Y	Y	Y	-	Y	Y	Y
L12	MC13	Yam Tsai Wan (YTW)	Oulastrea crispata	skeleton	4.42Mbp	98.5381	3.76583	-	-	Y	Y	Y	-	Y	Y	Y
L6	MC3	Yam Tsai Wan (YTW)	Oulastrea crispata	skeleton	4.35Mbp	99.3332	2.50732	-	-	Y	Y	Y	-	Y	Y	Y
L8	MC3	Yam Tsai Wan (YTW)	Oulastrea crispata	skeleton	4.04Mbp	99.3078	2.13488	-	-	Y	Y	Y	-	Y	Y	Y
M11	MC3	Yam Tsai Wan (YTW)	Oulastrea crispata	skeleton	4.34Mbp	99.3891	2.22799	-	-	Y	Y	Y	-	Y	Y	Y
M2	MC7	Yam Tsai Wan (YTW)	Oulastrea crispata	skeleton	4.21Mbp	98.5439	1.79347	-	-	Y	Y	Y	-	Y	Y	Y
M6	MC7	Yam Tsai Wan (YTW)	Oulastrea crispata	skeleton	4.12Mbp	98.5439	1.79347	-	-	Y	Y	Y	-	Y	Y	Y
M8	MC3	Yam Tsai Wan (YTW)	Oulastrea crispata	skeleton	4.12Mbp	99.3078	2.13488	-	-	Y	Y	Y	-	Y	Y	Y
M9	MC9	Yam Tsai Wan (YTW)	Oulastrea crispata	skeleton	4.42Mbp	99.0476	2.49667	-	-	Y	Y	Y	-	Y	Y	Y
N1	MC3	Yam Tsai Wan (YTW)	Oulastrea crispata	skeleton	4.12Mbp	99.3078	2.13488	-	-	Y	Y	Y	-	Y	Y	Y
N10	MC7	Yam Tsai Wan (YTW)	Oulastrea crispata	skeleton	4.44Mbp	99.403	3.24478	-	-	Y	Y	Y	-	Y	Y	Y
N11	MC34	Yam Tsai Wan (YTW)	Oulastrea crispata	skeleton	4.93Mbp	99.2825	3.28811	-	-	Y	Y	Y	-	Y	Y	Y
N12	MC3	Yam Tsai Wan (YTW)	Oulastrea crispata	skeleton	4.14Mbp	99.6125	1.86486	-	-	Y	Y	Y	-	Y	Y	Y
N2	MC1	Yam Tsai Wan (YTW)	Oulastrea crispata	skeleton	4.21Mbp	99.4105	1.47978	-	-	Y	Y	Y	-	Y	Y	Y
N3	MC3	Yam Tsai Wan (YTW)	Oulastrea crispata	skeleton	4.04Mbp	99.3078	2.13488	-	-	Y	Y	Y	-	Y	Y	Y
N4	MC153	Yam Tsai Wan (YTW)	Oulastrea crispata	skeleton	4.36Mbp	99.1219	2.9323	-	-	Y	Y	Y	-	Y	Y	Y
N5	MC3	Yam Tsai Wan (YTW)	Oulastrea crispata	skeleton	4.13Mbp	99.3078	2.13488	-	-	Y	Y	Y	-	Y	Y	Y
N7	MC3	Yam Tsai Wan (YTW)	Oulastrea crispata	skeleton	4.11Mbp	99.3332	1.97193	-	-	Y	Y	Y	-	Y	Y	Y
N8	MC21	Yam Tsai Wan (YTW)	Oulastrea crispata	skeleton	3.98Mbp	98.1955	1.94733	-	-	Y	Y	-	-	-	-	-
N9	MC1	Yam Tsai Wan (YTW)	Oulastrea crispata	skeleton	4.21Mbp	99.3547	2.22466	-	-	Y	Y	Y	-	Y	Y	Y
O10	MC3	Yam Tsai Wan (YTW)	Oulastrea crispata	skeleton	4.12Mbp	99.3078	2.13488	-	-	Y	Y	Y	-	Y	Y	Y
O11	MC6	Yam Tsai Wan (YTW)	Oulastrea crispata	skeleton	4.51Mbp	98.7399	0.727587	-	-	Y	Y	Y	-	Y	Y	Y
O12	MC3	Yam Tsai Wan (YTW)	Oulastrea crispata	skeleton	4.04Mbp	99.3078	2.13488	-	-	Y	Y	Y	-	Y	Y	Y
O2	MC3	Yam Tsai Wan (YTW)	Oulastrea crispata	skeleton	4.26Mbp	99.3332	2.50732	-	-	Y	Y	Y	-	Y	Y	Y
O3	MC3	Yam Tsai Wan (YTW)	Oulastrea crispata	skeleton	4.23Mbp	98.9918	2.78665	-	-	Y	Y	Y	-	Y	Y	Y
O4	MC3	Yam Tsai Wan (YTW)	Oulastrea crispata	skeleton	4.17Mbp	99.3332	1.39	-	-	Y	Y	Y	-	Y	Y	Y
O5	MC3	Yam Tsai Wan (YTW)	Oulastrea crispata	skeleton	4.05Mbp	99.3078	1.85555	-	-	Y	Y	Y	-	Y	Y	Y
O6	MC3	Yam Tsai Wan (YTW)	Oulastrea crispata	skeleton	4.13Mbp	98.0549	2.87976	-	-	Y	Y	Y	-	Y	Y	Y
O9	MC3	Yam Tsai Wan (YTW)	Oulastrea crispata	skeleton	4.04Mbp	99.3078	2.13488	-	-	Y	Y	Y	-	Y	Y	Y
P1	MC9	Yam Tsai Wan (YTW)	Oulastrea crispata	skeleton	4.42Mbp	99.0476	2.49667	-	-	Y	Y	Y	-	Y	Y	Y
P10	MC1	Yam Tsai Wan (YTW)	Oulastrea crispata	skeleton	4.21Mbp	99.4105	1.47978	-	-	Y	Y	Y	-	Y	Y	Y
P11	MC153	Yam Tsai Wan (YTW)	Oulastrea crispata	skeleton	4.36Mbp	99.1219	2.9323	-	-	Y	Y	Y	-	Y	Y	Y
P12	MC3	Yam Tsai Wan (YTW)	Oulastrea crispata	skeleton	4.04Mbp	99.3078	2.13488	-	-	Y	Y	Y	-	Y	Y	Y
P2	MC3	Yam Tsai Wan (YTW)	Oulastrea crispata	skeleton	4.31Mbp	99.3332	2.92631	-	-	Y	Y	Y	-	Y	Y	Y
P3	MC3	Yam Tsai Wan (YTW)	Oulastrea crispata	skeleton	4.27Mbp	99.3332	2.50732	-	-	Y	Y	Y	-	Y	Y	Y
P5	MC3	Yam Tsai Wan (YTW)	Oulastrea crispata	skeleton	4.13Mbp	99.3078	2.13488	-	-	Y	Y	Y	-	Y	Y	Y
P7	MC3	Yam Tsai Wan (YTW)	Oulastrea crispata	skeleton	4.31Mbp	99.3332	2.92631	-	-	Y	Y	Y	-	Y	Y	Y
P8	MC3	Yam Tsai Wan (YTW)	Oulastrea crispata	skeleton	3.99Mbp	99.1312	2.13488	Y	Y	Y	-	Y	Y	Y
P9	MC3	Yam Tsai Wan (YTW)	Oulastrea crispata	skeleton	4.12Mbp	99.3078	2.13488	Y	Y	Y	-	Y	Y	Y
