# Supplementary material for: Decoding coral resistance to eutrophication through the association of hyper‑efficient denitrifiers as key microbial allies
Source: Nat Commun. 2026 May 19;17:3938. doi: 10.1038/s41467-026-72571-w (PMC13187470; doi:10.1038/s41467-026-72571-w)
Supplement: Supplementary file 6 — Supplementary Data 4 [file 41467_2026_72571_MOESM6_ESM.xlsx]

## Sheet: Sheet1
Supplementary Data 4. Information for 26 Ruegeria reference genomes. It includes species name, NCBI accession, IMG accession, and genome size.
Species name	NCBI accession	IMG accession	Genome size/Mbp
Ruegeria pomeroyi DSS-3	GCA_000011965.2	IMG637000267	4.6
Ruegeria marisrubri	GCA_001507595.1	IMG2724679120	4.01
Ruegeria arenilitoris	GCA_900185035.1	IMG2834207394	3.87
Ruegeria lacuscaerulensis ITI-1157	GCA_900141625.1	IMG2698536695	3.5
Ruegeria lacuscaerulensis ITI-1157	GCA_000161775.1	IMG647533208	3.52
Ruegeria intermedia	GCA_900129345.1	IMG2695420938	3.86
Ruegeria sp. AD91A	GCA_003443535.1	IMG2840609097	4.41
Ruegeria sp. 6PALISEP08	GCA_001238295.1	IMG2634166458	4.46
Ruegeria faecimaris	GCA_900182615.1	IMG2724679780	4.12
Ruegeria meonggei	GCA_900172215.1	IMG2791355036	4.54
Ruegeria halocynthiae	GCA_000743705.1	IMG2597490221	4.31
Ruegeria sp. EL01	GCA_900313035.1	IMG2843420179	5.32
Ruegeria denitrificans	GCA_001458295.1	IMG2713896969	4.62
Ruegeria profundi	GCA_001507545.1	IMG2724679119	4.26
Ruegeria sp. A3M17	GCA_003318255.1	IMG2837125324	4.44
Ruegeria atlantica	GCA_001458095.1	IMG2713896958	4.83
Ruegeria sp. AU67	GCA_900312795.1	-	4.63
Ruegeria atlantica	GCA_001458195.1	IMG2713896959	4.82
Ruegeria sp. Alg231-54	GCA_900143525.1	IMG2837118179	4.92
Ruegeria sp. ANG-S4	GCA_000814005.1	IMG2663763207	4.54
Ruegeria conchae	GCA_000192475.2	IMG2513237272	4.49
Ruegeria conchae	GCA_003664205.1	IMG2734482173	4.5
Ruegeria halocynthiae	GCA_900106805.1	IMG2693429872	4.24
Ruegeria sp. ANG-R	GCA_000813985.1	IMG2660238111	4.68
Rhodobacteraceae bacterium KLH11	GCA_000158135.1	IMG647533201	4.49
Ruegeria sp. AU67	-	IMG2606217183	4.63
