# Supplementary material for: Decoding coral resistance to eutrophication through the association of hyper‑efficient denitrifiers as key microbial allies
Source: Nat Commun. 2026 May 19;17:3938. doi: 10.1038/s41467-026-72571-w (PMC13187470; doi:10.1038/s41467-026-72571-w)
Supplement: Supplementary file 7 — Supplementary Data 5 [file 41467_2026_72571_MOESM7_ESM.xlsx]

## Sheet: Sheet1
Supplementary Data 5. Correlation of denitrifying specialist Ruegeria MCs with high-nitrate western reef sites (i.e., YTW and PC). Envfit-fitted vectors on NMDS ordination showed 15N-stable isotope assayed specialist MCs (n = 4) and non-specialist MC (n = 9) directions. Cosine distances reflected vector dissimilarity to sites. R2 indicated model fit (1 = full variance explained). The P-value belo…
Ruegeria populations	Specialist (S) and Non-specialist (Ns)	Envfit based on ATP5B amplicon						Envfit based on parC amplicon						Envfit based on Ruegeria-targeting nirS amplicon
		Cosine distance to YTW	R2	P-value	Cosine distance to PC	R2	P-value	Cosine distance to YTW	R2	P-value	Cosine distance to PC	R2	P-value	Cosine distance to YTW	R2	P-value	Cosine distance to PC	R2	P-value
MC1	S	0.091	0.039	0.291	0.136	0.039	0.291	0.041	0.676	0.001	0.009	0.676	0.001	0.003	0.146	0.001	0.002	0.146	0.001
MC6	S	0.087	0.749	0.001	0.051	0.749	0.001	0.003	0.636	0.001	0.003	0.636	0.001	0.004	0.546	0.001	0.001	0.546	0.001
MC13	S	0.063	0.516	0.001	0.034	0.516	0.001	0.004	0.532	0.001	0.002	0.532	0.001	0.027	0.529	0.001	0.004	0.529	0.001
MC18	S	0.026	0.227	0.001	0.053	0.227	0.001	0.656	0.101	0.021	0.514	0.101	0.021	0.367	0.292	0.001	0.261	0.292	0.001
MC0	Ns	1	0.097	0.041	1	0.097	0.041	1	0.018	0.6	1	0.018	0.6	1	0.012	0.754	1	0.012	0.754
MC3	Ns	0.233	0.052	0.164	0.299	0.052	0.164	0.026	0.097	0.017	0.073	0.097	0.017	0.026	0.05	0.164	0.07	0.05	0.164
MC7	Ns	0.062	0.196	0.002	0.032	0.196	0.002	0.036	0.074	0.066	0.089	0.074	0.066	0.029	0.275	0.001	0.074	0.275	0.001
MC12	Ns	1	0.044	0.204	1	0.044	0.204	0.324	0.081	0.058	0.218	0.081	0.058	0.01	0.047	0.222	0	0.047	0.222
MC17	Ns	NA	NA	NA	NA	NA	NA	1	0.028	0.418	1	0.028	0.418	NA	NA	NA	NA	NA	NA
MC19	Ns	1	0.325	0.001	1	0.325	0.001	1	0.088	0.022	1	0.088	0.022	NA	NA	NA	NA	NA	NA
MC20	Ns	NA	NA	NA	NA	NA	NA	NA	NA	NA	NA	NA	NA	NA	NA	NA	NA	NA	NA
MC21	Ns	0.001	0.038	0.293	0.001	0.038	0.293	0.042	0.062	0.112	0.009	0.062	0.112	0.313	0.039	0.256	0.214	0.039	0.256
MC26	Ns	1	0.018	0.589	1	0.018	0.589	0.042	0.022	0.501	0.009	0.022	0.501	0.222	0.304	0.001	0.139	0.304	0.001
