# Supplementary material for: Decoding coral resistance to eutrophication through the association of hyper‑efficient denitrifiers as key microbial allies
Source: Nat Commun. 2026 May 19;17:3938. doi: 10.1038/s41467-026-72571-w (PMC13187470; doi:10.1038/s41467-026-72571-w)
Supplement: Supplementary file 8 — Supplementary Data 6 [file 41467_2026_72571_MOESM8_ESM.xlsx]

## Sheet: Sheet1
Supplementary Data 6. Correlation of water quality with Ruegeria population compositions in Hong Kong reef sites. Envfit-fitted vectors on NMDS ordination showed water quality parameters. Cosine distances reflected vector dissimilarity to sites. R² indicated model fit (1 = full variance explained). The P-value below 0.05 indicated the statistical significance of the fitted regression models using…
	Envfit based on ATP5B amplicon				Envfit based on parC amplicon				Envfit based on Ruegeria-targeting nirS amplicon
Parameter	R2	NMDS1	NMDS2	P-value	R2	NMDS1	NMDS2	P-value	R2	NMDS1	NMDS2	P-value
Total inorganic nitrogen	0.788798	-0.992324	0.123667	0.001	0.795697	-0.991436	-0.130595	0.001	0.9	-1	0.003	0.001
Nitrite	0.739331	-0.997454	0.0713173	0.001	0.7462	-0.985622	-0.168964	0.001	0.857	-1	-0.019	0.001
Nitrate	0.803661	-0.996025	0.0890796	0.001	0.810155	-0.986714	-0.162466	0.001	0.899	-0.999	-0.042	0.001
Ammonia	0.729926	-0.964986	0.262302	0.001	0.732479	-0.99999	-0.00449264	0.001	0.897	-0.987	0.16	0.001
Total Phosphorus	0.818863	-0.973985	0.226612	0.001	0.817315	-0.998848	-0.0479863	0.001	0.941	-0.986	0.166	0.001
Turbidity	0.668927	-0.98465	-0.17454	0.001	0.651862	-0.928632	-0.371001	0.001	0.818	-0.996	-0.083	0.001
Salinity	0.762238	0.951956	-0.306235	0.001	0.763708	0.999444	-0.0333422	0.001	0.933	-0.966	-0.085	0.001
pH	0.653881	0.98034	-0.197317	0.001	0.647122	0.996895	0.0787393	0.001	0.799	0.971	-0.237	0.001
