# Supplementary material for: Decoding coral resistance to eutrophication through the association of hyper‑efficient denitrifiers as key microbial allies
Source: Nat Commun. 2026 May 19;17:3938. doi: 10.1038/s41467-026-72571-w (PMC13187470; doi:10.1038/s41467-026-72571-w)
Supplement: Supplementary file 9 — Supplementary Data 7 [file 41467_2026_72571_MOESM9_ESM.xlsx]

## Sheet: Sheet1
Supplementary Data 7. Metadata for 29 Ruegeria isolates used in the 15N-stable isotope assay. Environmental origins (site, coral species, compartment, mother colony), population affiliation, and denitrification trait.
MC	Strain	Site	Coral species	Mother colony	Compartment	Denitrification trait	Note
MC0	A5	Bluff Island (BI)	Oulastrea crispata	0	Mucus	Non-specialist
MC0	AD5	Yam Tsai Wan (YTW)	Oulastrea crispata	0	Mucus	Non-specialist
MC0	BJ7	Ninepine (NP)	Acropora solitaryensis	1	Mucus	Non-specialist
MC1	AL3	Yam Tsai Wan (YTW)	Oulastrea crispata	0	Skeleton	Specialist	only skeleton available; only Yam Tsai Wan available
MC1	AF10	Yam Tsai Wan (YTW)	Oulastrea crispata	1	Skeleton	Specialist	only skeleton available; only Yam Tsai Wan available
MC1	AP8	Yam Tsai Wan (YTW)	Favites abdita	0	Skeleton	Specialist	only skeleton available; only Yam Tsai Wan available
MC12	BF11	Yam Tsai Wan (YTW)	Oulastrea crispata	1	Skeleton	Non-specialist
MC13	L12	Yam Tsai Wan (YTW)	Oulastrea crispata	0	Skeleton	Specialist	only skeleton available
MC13	J9	Sham Wan (SW)	Oulastrea crispata	0	Skeleton	Specialist	only skeleton available
MC13	J12	Sham Wan (SW)	Oulastrea crispata	0	Skeleton	Specialist	only skeleton available
MC17	H8	Lo Chau (LC)	Oulastrea crispata	1	Skeleton	Non-specialist
MC18	BF4	Yam Tsai Wan (YTW)	Oulastrea crispata	1	Skeleton	Specialist	only skeleton available; only Yam Tsai Wan available
MC18	BF6	Yam Tsai Wan (YTW)	Oulastrea crispata	0	Skeleton	Specialist	only skeleton available; only Yam Tsai Wan available
MC18	AD11	Yam Tsai Wan (YTW)	Oulastrea crispata	1	Skeleton	Specialist	only skeleton available; only Yam Tsai Wan available
MC19	AH2	Lo Chau (LC)	Oulastrea crispata	1	Skeleton	Non-specialist	only skeleton available; only Lo Chau available
MC19	H1	Lo Chau (LC)	Oulastrea crispata	2	Skeleton	Non-specialist	only skeleton available; only Lo Chau available
MC19	H3	Lo Chau (LC)	Oulastrea crispata	0	Skeleton	Non-specialist	only skeleton available; only Lo Chau available
MC20	AA5	Bluff Island (BI)	Oulastrea crispata	1	Mucus	Non-specialist
MC21	N8	Yam Tsai Wan (YTW)	Oulastrea crispata	0	Skeleton	Non-specialist
MC21	J8	Sham Wan (SW)	Oulastrea crispata	0	Skeleton	Non-specialist
MC21	AB6	Lo Chau (LC)	Oulastrea crispata	0	Mucus	Non-specialist
MC26	AN11	Ninepine (NP)	Acropora solitaryensis	1	Mucus	Non-specialist
MC26	K7	Sham Wan (SW)	Oulastrea crispata	1	Skeleton	Non-specialist
MC26	D5	Lo Chau (LC)	Oulastrea crispata	1	Mucus	Non-specialist
MC3	AI2	Yam Tsai Wan (YTW)	Oulastrea crispata	0	Mucus	Non-specialist
MC6	O11	Yam Tsai Wan (YTW)	Oulastrea crispata	1	Skeleton	Specialist
MC6	AE12	Yam Tsai Wan (YTW)	Oulastrea crispata	1	Skeleton	Specialist
MC6	AA3	Bluff Island (BI)	Oulastrea crispata	1	Mucus	Specialist
MC7	AG7	Yam Tsai Wan (YTW)	Oulastrea crispata	0	Skeleton	Non-specialist
