# Supplementary material for: Decoding coral resistance to eutrophication through the association of hyper‑efficient denitrifiers as key microbial allies
Source: Nat Commun. 2026 May 19;17:3938. doi: 10.1038/s41467-026-72571-w (PMC13187470; doi:10.1038/s41467-026-72571-w)
Supplement: Supplementary file 10 — Supplementary Data 8 [file 41467_2026_72571_MOESM10_ESM.xlsx]

## Sheet: Sheet1
Supplementary Data 8. PhylANOVA and Brownian motion evolution model analysis of 15N-labelled 46N2O and 30N2 productions between denitrifying specialist and non-specialist MCs. Significant differences (P < 0.05, *) were indicated in bold and marked with asterisks. Each pair of groups was compared using a two-tailed P value (n = 12 MCs for specialists, n = 17 for non-specialists).
46N2O	Fixed factors	Sum Sq	Mean Sq	F-value	P-value
	Denitrification trait	0.162	0.162	2.12	0.012 *
30N2	Fixed factors	Sum Sq	Mean Sq	F-value	P-value
	Denitrification trait	15826.5	15826.5	2.04	0.017 *
