# Supplementary material for: Decoding coral resistance to eutrophication through the association of hyper‑efficient denitrifiers as key microbial allies
Source: Nat Commun. 2026 May 19;17:3938. doi: 10.1038/s41467-026-72571-w (PMC13187470; doi:10.1038/s41467-026-72571-w)
Supplement: Supplementary file 11 — Supplementary Data 9 [file 41467_2026_72571_MOESM11_ESM.xlsx]

## Sheet: Sheet1
Supplementary Data 9. Statistical analysis on 15N-labelled 46N2O and 30N2 productions by Ruegeria isolates. Linear mixed models with two fixed effects (MC and strain identities) and one random effect (replicate ID) were applied. Significance of the fixed effects was evaluated via two-way ANOVA with different lowercase letters indicating significant differences between individual isolates (two-way…
46N2O									30N2
Term	Sum Sq	Mean Sq	NumDF	DenDF	F value	Pr(>F)			Term	Sum Sq	Mean Sq	NumDF	DenDF	F value	Pr(>F)
MC	440.278	36.6899	12	102	31.2076	8.47749e-29			MC	8.35422	0.696185	12	93.3466	1.82249	0.0554204
strain	214.876	13.4298	16	102	11.423	2.64813e-16			strain	21.8564	1.36603	16	93.0693	3.57603	5.16411e-05
46N2O									30N2
Contrast	Estimate	SE	df	P-value					Contrast	Estimate	SE	df	P-value
A5 MC0 - AD5 MC0	2.50726	0.685761	98.0072	0.0861099					A5 MC0 - AD5 MC0	-1.21042	0.453854	93.0836	0.63732
A5 MC0 - BJ7 MC0	0.423518	0.685761	98.0072	1					A5 MC0 - BJ7 MC0	0.108914	0.476515	93.7649	1
A5 MC0 - AF10 MC1	2.89282	0.685761	98.0072	0.0152347					A5 MC0 - AF10 MC1	-2.61786	0.453854	93.0836	3.8778e-05
A5 MC0 - AL3 MC1	3.03139	0.733348	100.527	0.0199498					A5 MC0 - AL3 MC1	-1.38796	0.452875	92.6903	0.34647
A5 MC0 - AP8 MC1	1.92721	0.691315	100.582	0.545223					A5 MC0 - AP8 MC1	-1.32879	0.456807	94.1444	0.454671
A5 MC0 - BF11 MC12	4.0853	0.691349	100.582	1.79053e-05					A5 MC0 - BF11 MC12	-1.28977	0.456748	94.0963	0.518214
A5 MC0 - J12 MC13	5.12226	0.685761	98.0072	1.37927e-08					A5 MC0 - J12 MC13	-0.751849	0.453854	93.0836	0.997416
A5 MC0 - J9 MC13	2.64651	0.685761	98.0072	0.0479329					A5 MC0 - J9 MC13	-0.844819	0.453854	93.0836	0.986719
A5 MC0 - L12 MC13	2.84648	0.685761	98.0072	0.0190871					A5 MC0 - L12 MC13	-1.52374	0.453854	93.0836	0.186621
A5 MC0 - H8 MC17	5.34898	0.685761	98.0072	3.01856e-09					A5 MC0 - H8 MC17	-1.14143	0.473524	92.6253	0.812301
A5 MC0 - AD11 MC18	1.79366	0.685761	98.0072	0.67558					A5 MC0 - AD11 MC18	-0.684085	0.508342	93.4057	0.999924
A5 MC0 - BF4 MC18	2.37627	0.685761	98.0072	0.142524					A5 MC0 - BF4 MC18	-1.49879	0.453854	93.0836	0.211743
A5 MC0 - BF6 MC18	5.85184	0.685761	98.0072	3.81522e-10					A5 MC0 - BF6 MC18	-1.32652	0.453854	93.0836	0.444642
A5 MC0 - AH2 MC19	9.61019	1.20486	101.592	9.45774e-10					A5 MC0 - AH2 MC19	-1.14693	0.453854	93.0836	0.738066
A5 MC0 - H1 MC19	8.0604	0.795917	99.7583	1.47869e-10					A5 MC0 - H1 MC19	-0.245736	0.453854	93.0836	1
A5 MC0 - H3 MC19	7.57075	0.728988	98.8416	2.38107e-10					A5 MC0 - H3 MC19	-0.744249	0.473524	92.6253	0.998861
A5 MC0 - AA5 MC20	1.88593	0.685761	98.0072	0.574151					A5 MC0 - AA5 MC20	-0.520024	0.571716	94.3687	1
A5 MC0 - AB6 MC21	4.99024	0.685761	98.0072	3.43439e-08					A5 MC0 - AB6 MC21	-0.217213	0.453854	93.0836	1
A5 MC0 - J8 MC21	2.09711	0.685761	98.0072	0.349725					A5 MC0 - J8 MC21	-1.04146	0.453854	93.0836	0.873818
A5 MC0 - N8 MC21	7.95934	1.20486	101.592	7.23909e-07					A5 MC0 - N8 MC21	-0.940452	0.453854	93.0836	0.952833
A5 MC0 - AN11 MC26	5.83399	0.691366	100.582	1.00226e-10					A5 MC0 - AN11 MC26	-1.01938	0.454355	93.2857	0.896563
A5 MC0 - D5 MC26	4.42441	0.685761	98.0072	1.64314e-06					A5 MC0 - D5 MC26	-0.912695	0.476515	93.7649	0.980995
A5 MC0 - K7 MC26	6.33809	0.685761	98.0072	3.10209e-10					A5 MC0 - K7 MC26	-0.277754	0.721424	93.9451	1
A5 MC0 - AI2 MC3	8.12592	0.795973	99.7583	1.47848e-10					A5 MC0 - AI2 MC3	-1.03757	0.453854	93.0836	0.877824
A5 MC0 - AA3 MC6	-0.478505	0.685761	98.0072	1					A5 MC0 - AA3 MC6	-0.065764	0.473524	92.6253	1
A5 MC0 - AE12 MC6	3.90435	0.685761	98.0072	4.84102e-05					A5 MC0 - AE12 MC6	-0.496386	0.512029	94.5145	1
A5 MC0 - O11 MC6	-1.10747	0.685761	98.0072	0.998295					A5 MC0 - O11 MC6	-1.41388	0.453854	93.0836	0.314358
A5 MC0 - AG7 MC7	2.1629	0.685761	98.0072	0.289772					A5 MC0 - AG7 MC7	-0.590303	0.511974	94.4786	0.999996
AD5 MC0 - BJ7 MC0	-2.08374	0.685761	98.0072	0.362664					AD5 MC0 - BJ7 MC0	1.31933	0.415618	92.4986	0.27928
AD5 MC0 - AF10 MC1	0.385567	0.685761	98.0072	1					AD5 MC0 - AF10 MC1	-1.40745	0.390894	92.0066	0.101688
AD5 MC0 - AL3 MC1	0.524133	0.733348	100.527	1					AD5 MC0 - AL3 MC1	-0.177549	0.392588	92.8428	1
AD5 MC0 - AP8 MC1	-0.580049	0.691315	100.582	1					AD5 MC0 - AP8 MC1	-0.118373	0.39437	93.688	1
AD5 MC0 - BF11 MC12	1.57804	0.691349	100.582	0.880371					AD5 MC0 - BF11 MC12	-0.07935	0.39435	93.6678	1
AD5 MC0 - J12 MC13	2.615	0.685761	98.0072	0.0549593					AD5 MC0 - J12 MC13	0.458566	0.390894	92.0066	0.999995
AD5 MC0 - J9 MC13	0.139255	0.685761	98.0072	1					AD5 MC0 - J9 MC13	0.365596	0.390894	92.0066	1
AD5 MC0 - L12 MC13	0.339225	0.685761	98.0072	1					AD5 MC0 - L12 MC13	-0.313327	0.390894	92.0066	1
AD5 MC0 - H8 MC17	2.84172	0.685761	98.0072	0.0195293					AD5 MC0 - H8 MC17	0.0689859	0.415651	92.5406	1
AD5 MC0 - AD11 MC18	-0.713592	0.685761	98.0072	1					AD5 MC0 - AD11 MC18	0.52633	0.453808	93.0387	0.999996
AD5 MC0 - BF4 MC18	-0.130983	0.685761	98.0072	1					AD5 MC0 - BF4 MC18	-0.288377	0.390894	92.0066	1
AD5 MC0 - BF6 MC18	3.34458	0.685761	98.0072	0.00138746					AD5 MC0 - BF6 MC18	-0.116109	0.390894	92.0066	1
AD5 MC0 - AH2 MC19	7.10294	1.20486	101.592	1.8661e-05					AD5 MC0 - AH2 MC19	0.0634848	0.390894	92.0066	1
AD5 MC0 - H1 MC19	5.55314	0.795917	99.7583	1.333e-07					AD5 MC0 - H1 MC19	0.96468	0.390894	92.0066	0.777062
AD5 MC0 - H3 MC19	5.0635	0.728988	98.8416	1.59739e-07					AD5 MC0 - H3 MC19	0.466166	0.415651	92.5406	0.999998
AD5 MC0 - AA5 MC20	-0.621327	0.685761	98.0072	1					AD5 MC0 - AA5 MC20	0.690392	0.521971	93.7503	0.999945
AD5 MC0 - AB6 MC21	2.48298	0.685761	98.0072	0.0948798					AD5 MC0 - AB6 MC21	0.993202	0.390894	92.0066	0.728541
AD5 MC0 - J8 MC21	-0.410148	0.685761	98.0072	1					AD5 MC0 - J8 MC21	0.168957	0.390894	92.0066	1
AD5 MC0 - N8 MC21	5.45208	1.20486	101.592	0.00506953					AD5 MC0 - N8 MC21	0.269963	0.390894	92.0066	1
AD5 MC0 - AN11 MC26	3.32673	0.691366	100.582	0.00174078					AD5 MC0 - AN11 MC26	0.191033	0.394318	93.631	1
AD5 MC0 - D5 MC26	1.91716	0.685761	98.0072	0.539323					AD5 MC0 - D5 MC26	0.297721	0.415618	92.4986	1
AD5 MC0 - K7 MC26	3.83083	0.685761	98.0072	7.66888e-05					AD5 MC0 - K7 MC26	0.932661	0.686907	94.4879	0.999911
AD5 MC0 - AI2 MC3	5.61866	0.795973	99.7583	9.02985e-08					AD5 MC0 - AI2 MC3	0.17285	0.390894	92.0066	1
AD5 MC0 - AA3 MC6	-2.98576	0.685761	98.0072	0.00957324					AD5 MC0 - AA3 MC6	1.14465	0.415651	92.5406	0.571508
AD5 MC0 - AE12 MC6	1.3971	0.685761	98.0072	0.961196					AD5 MC0 - AE12 MC6	0.71403	0.453847	93.0756	0.998845
AD5 MC0 - O11 MC6	-3.61473	0.685761	98.0072	0.000287241					AD5 MC0 - O11 MC6	-0.203462	0.390894	92.0066	1
AD5 MC0 - AG7 MC7	-0.344356	0.685761	98.0072	1					AD5 MC0 - AG7 MC7	0.620112	0.45382	93.0491	0.999899
BJ7 MC0 - AF10 MC1	2.4693	0.685761	98.0072	0.100138					BJ7 MC0 - AF10 MC1	-2.72678	0.415618	92.4986	1.18515e-06
BJ7 MC0 - AL3 MC1	2.60787	0.733348	100.527	0.112202					BJ7 MC0 - AL3 MC1	-1.49688	0.417234	93.2222	0.104933
BJ7 MC0 - AP8 MC1	1.50369	0.691315	100.582	0.923444					BJ7 MC0 - AP8 MC1	-1.4377	0.416888	93.117	0.14984
BJ7 MC0 - BF11 MC12	3.66178	0.691349	100.582	0.000249371					BJ7 MC0 - BF11 MC12	-1.39868	0.420896	94.5947	0.201576
BJ7 MC0 - J12 MC13	4.69874	0.685761	98.0072	2.56338e-07					BJ7 MC0 - J12 MC13	-0.860762	0.415618	92.4986	0.953046
BJ7 MC0 - J9 MC13	2.22299	0.685761	98.0072	0.240861					BJ7 MC0 - J9 MC13	-0.953733	0.415618	92.4986	0.873726
BJ7 MC0 - L12 MC13	2.42296	0.685761	98.0072	0.119756					BJ7 MC0 - L12 MC13	-1.63266	0.415618	92.4986	0.0397421
BJ7 MC0 - H8 MC17	4.92546	0.685761	98.0072	5.37791e-08					BJ7 MC0 - H8 MC17	-1.25034	0.439481	93.1271	0.502267
BJ7 MC0 - AD11 MC18	1.37015	0.685761	98.0072	0.968876					BJ7 MC0 - AD11 MC18	-0.792999	0.476413	93.6772	0.99723
BJ7 MC0 - BF4 MC18	1.95275	0.685761	98.0072	0.499879					BJ7 MC0 - BF4 MC18	-1.60771	0.415618	92.4986	0.0476289
BJ7 MC0 - BF6 MC18	5.42832	0.685761	98.0072	1.84827e-09					BJ7 MC0 - BF6 MC18	-1.43544	0.415618	92.4986	0.148144
BJ7 MC0 - AH2 MC19	9.18668	1.20486	101.592	5.37665e-09					BJ7 MC0 - AH2 MC19	-1.25584	0.415618	92.4986	0.375183
BJ7 MC0 - H1 MC19	7.63688	0.795917	99.7583	1.48164e-10					BJ7 MC0 - H1 MC19	-0.354649	0.415618	92.4986	1
BJ7 MC0 - H3 MC19	7.14723	0.728988	98.8416	2.38251e-10					BJ7 MC0 - H3 MC19	-0.853162	0.439481	93.1271	0.977564
BJ7 MC0 - AA5 MC20	1.46241	0.685761	98.0072	0.936898					BJ7 MC0 - AA5 MC20	-0.628937	0.539191	93.4148	0.999995
BJ7 MC0 - AB6 MC21	4.56672	0.685761	98.0072	6.30034e-07					BJ7 MC0 - AB6 MC21	-0.326127	0.415618	92.4986	1
BJ7 MC0 - J8 MC21	1.67359	0.685761	98.0072	0.794856					BJ7 MC0 - J8 MC21	-1.15037	0.415618	92.4986	0.560859
BJ7 MC0 - N8 MC21	7.53582	1.20486	101.592	3.69029e-06					BJ7 MC0 - N8 MC21	-1.04937	0.415618	92.4986	0.739558
BJ7 MC0 - AN11 MC26	5.41047	0.691366	100.582	2.09656e-09					BJ7 MC0 - AN11 MC26	-1.1283	0.420872	94.5712	0.626898
BJ7 MC0 - D5 MC26	4.00089	0.685761	98.0072	2.62609e-05					BJ7 MC0 - D5 MC26	-1.02161	0.437033	92.0066	0.852488
BJ7 MC0 - K7 MC26	5.91457	0.685761	98.0072	3.54735e-10					BJ7 MC0 - K7 MC26	-0.386668	0.706049	95.29	1
BJ7 MC0 - AI2 MC3	7.7024	0.795973	99.7583	1.48068e-10					BJ7 MC0 - AI2 MC3	-1.14648	0.415618	92.4986	0.567995
BJ7 MC0 - AA3 MC6	-0.902023	0.685761	98.0072	0.999952					BJ7 MC0 - AA3 MC6	-0.174678	0.439481	93.1271	1
BJ7 MC0 - AE12 MC6	3.48084	0.685761	98.0072	0.000634181					BJ7 MC0 - AE12 MC6	-0.605299	0.473501	92.6039	0.999971
BJ7 MC0 - O11 MC6	-1.53099	0.685761	98.0072	0.90167					BJ7 MC0 - O11 MC6	-1.52279	0.415618	92.4986	0.0855597
BJ7 MC0 - AG7 MC7	1.73938	0.685761	98.0072	0.732043					BJ7 MC0 - AG7 MC7	-0.699217	0.476436	93.6951	0.999639
AF10 MC1 - AL3 MC1	0.138566	0.733348	100.527	1					AF10 MC1 - AL3 MC1	1.2299	0.392588	92.8428	0.303706
AF10 MC1 - AP8 MC1	-0.965616	0.691315	100.582	0.999856					AF10 MC1 - AP8 MC1	1.28908	0.39437	93.688	0.228094
AF10 MC1 - BF11 MC12	1.19247	0.691349	100.582	0.995447					AF10 MC1 - BF11 MC12	1.3281	0.39435	93.6678	0.181925
AF10 MC1 - J12 MC13	2.22943	0.685761	98.0072	0.235965					AF10 MC1 - J12 MC13	1.86602	0.390894	92.0066	0.00219537
AF10 MC1 - J9 MC13	-0.246311	0.685761	98.0072	1					AF10 MC1 - J9 MC13	1.77304	0.390894	92.0066	0.00526007
AF10 MC1 - L12 MC13	-0.046342	0.685761	98.0072	1					AF10 MC1 - L12 MC13	1.09412	0.390894	92.0066	0.537177
AF10 MC1 - H8 MC17	2.45616	0.685761	98.0072	0.105417					AF10 MC1 - H8 MC17	1.47643	0.415651	92.5406	0.115393
AF10 MC1 - AD11 MC18	-1.09916	0.685761	98.0072	0.998486					AF10 MC1 - AD11 MC18	1.93378	0.453808	93.0387	0.0135861
AF10 MC1 - BF4 MC18	-0.51655	0.685761	98.0072	1					AF10 MC1 - BF4 MC18	1.11907	0.390894	92.0066	0.489035
AF10 MC1 - BF6 MC18	2.95902	0.685761	98.0072	0.0109609					AF10 MC1 - BF6 MC18	1.29134	0.390894	92.0066	0.211489
AF10 MC1 - AH2 MC19	6.71737	1.20486	101.592	7.56297e-05					AF10 MC1 - AH2 MC19	1.47093	0.390894	92.0066	0.0649008
AF10 MC1 - H1 MC19	5.16758	0.795917	99.7583	1.29481e-06					AF10 MC1 - H1 MC19	2.37213	0.390894	92.0066	1.08164e-05
AF10 MC1 - H3 MC19	4.67793	0.728988	98.8416	1.88274e-06					AF10 MC1 - H3 MC19	1.87362	0.415651	92.5406	0.00579244
AF10 MC1 - AA5 MC20	-1.00689	0.685761	98.0072	0.999646					AF10 MC1 - AA5 MC20	2.09784	0.521971	93.7503	0.0298243
AF10 MC1 - AB6 MC21	2.09741	0.685761	98.0072	0.349431					AF10 MC1 - AB6 MC21	2.40065	0.390894	92.0066	7.84943e-06
AF10 MC1 - J8 MC21	-0.795714	0.685761	98.0072	0.999996					AF10 MC1 - J8 MC21	1.57641	0.390894	92.0066	0.0288037
AF10 MC1 - N8 MC21	5.06652	1.20486	101.592	0.0156318					AF10 MC1 - N8 MC21	1.67741	0.390894	92.0066	0.0123592
AF10 MC1 - AN11 MC26	2.94116	0.691366	100.582	0.0133034					AF10 MC1 - AN11 MC26	1.59848	0.394318	93.631	0.0267361
AF10 MC1 - D5 MC26	1.53159	0.685761	98.0072	0.901315					AF10 MC1 - D5 MC26	1.70517	0.415618	92.4986	0.0229906
AF10 MC1 - K7 MC26	3.44526	0.685761	98.0072	0.00077982					AF10 MC1 - K7 MC26	2.34011	0.686907	94.4879	0.165581
AF10 MC1 - AI2 MC3	5.23309	0.795973	99.7583	8.85661e-07					AF10 MC1 - AI2 MC3	1.5803	0.390894	92.0066	0.0279121
AF10 MC1 - AA3 MC6	-3.37133	0.685761	98.0072	0.00119213					AF10 MC1 - AA3 MC6	2.5521	0.415651	92.5406	7.78631e-06
AF10 MC1 - AE12 MC6	1.01153	0.685761	98.0072	0.999617					AF10 MC1 - AE12 MC6	2.12148	0.453847	93.0756	0.00314391
AF10 MC1 - O11 MC6	-4.00029	0.685761	98.0072	2.63616e-05					AF10 MC1 - O11 MC6	1.20399	0.390894	92.0066	0.336748
AF10 MC1 - AG7 MC7	-0.729922	0.685761	98.0072	0.999999					AF10 MC1 - AG7 MC7	2.02756	0.45382	93.0491	0.00664838
AL3 MC1 - AP8 MC1	-1.10418	0.73875	101.773	0.999529					AL3 MC1 - AP8 MC1	0.059176	0.397771	94.8884	1
AL3 MC1 - BF11 MC12	1.05391	0.74505	101.793	0.999821					AL3 MC1 - BF11 MC12	0.0981993	0.397713	94.8458	1
AL3 MC1 - J12 MC13	2.09087	0.733348	100.527	0.496957					AL3 MC1 - J12 MC13	0.636116	0.392588	92.8428	0.998158
AL3 MC1 - J9 MC13	-0.384878	0.733348	100.527	1					AL3 MC1 - J9 MC13	0.543145	0.392588	92.8428	0.999873
AL3 MC1 - L12 MC13	-0.184908	0.733348	100.527	1					AL3 MC1 - L12 MC13	-0.135777	0.392588	92.8428	1
AL3 MC1 - H8 MC17	2.31759	0.733348	100.527	0.285498					AL3 MC1 - H8 MC17	0.246535	0.417262	93.2568	1
AL3 MC1 - AD11 MC18	-1.23773	0.733348	100.527	0.99669					AL3 MC1 - AD11 MC18	0.703879	0.455217	93.5412	0.999131
AL3 MC1 - BF4 MC18	-0.655116	0.733348	100.527	1					AL3 MC1 - BF4 MC18	-0.110828	0.392588	92.8428	1
AL3 MC1 - BF6 MC18	2.82045	0.733348	100.527	0.0494481					AL3 MC1 - BF6 MC18	0.0614398	0.392588	92.8428	1
AL3 MC1 - AH2 MC19	6.57881	1.22008	100.053	0.000168657					AL3 MC1 - AH2 MC19	0.241034	0.392588	92.8428	1
AL3 MC1 - H1 MC19	5.02901	0.839574	101.527	1.22465e-05					AL3 MC1 - H1 MC19	1.14223	0.392588	92.8428	0.454397
AL3 MC1 - H3 MC19	4.53936	0.770841	99.7583	1.99254e-05					AL3 MC1 - H3 MC19	0.643716	0.417262	93.2568	0.999161
AL3 MC1 - AA5 MC20	-1.14546	0.733348	100.527	0.999012					AL3 MC1 - AA5 MC20	0.867941	0.520065	93.1414	0.997111
AL3 MC1 - AB6 MC21	1.95885	0.733348	100.527	0.63428					AL3 MC1 - AB6 MC21	1.17075	0.392588	92.8428	0.402311
AL3 MC1 - J8 MC21	-0.934281	0.733348	100.527	0.999975					AL3 MC1 - J8 MC21	0.346506	0.392588	92.8428	1
AL3 MC1 - N8 MC21	4.92795	1.22008	100.053	0.0272002					AL3 MC1 - N8 MC21	0.447513	0.392588	92.8428	0.999997
AL3 MC1 - AN11 MC26	2.8026	0.734833	101.119	0.0543084					AL3 MC1 - AN11 MC26	0.368582	0.392613	92.8721	1
AL3 MC1 - D5 MC26	1.39302	0.733348	100.527	0.98318					AL3 MC1 - D5 MC26	0.47527	0.417234	93.2222	0.999997
AL3 MC1 - K7 MC26	3.3067	0.733348	100.527	0.00541593					AL3 MC1 - K7 MC26	1.11021	0.687816	94.6415	0.998281
AL3 MC1 - AI2 MC3	5.09453	0.844229	101.992	9.92534e-06					AL3 MC1 - AI2 MC3	0.350399	0.392588	92.8428	1
AL3 MC1 - AA3 MC6	-3.50989	0.733348	100.527	0.00192268					AL3 MC1 - AA3 MC6	1.3222	0.417262	93.2568	0.282322
AL3 MC1 - AE12 MC6	0.872965	0.733348	100.527	0.999993					AL3 MC1 - AE12 MC6	0.891579	0.457731	94.4064	0.97672
AL3 MC1 - O11 MC6	-4.13886	0.733348	100.527	5.73025e-05					AL3 MC1 - O11 MC6	-0.0259127	0.392588	92.8428	1
AL3 MC1 - AG7 MC7	-0.868489	0.733348	100.527	0.999994					AL3 MC1 - AG7 MC7	0.797661	0.457677	94.3654	0.994586
AP8 MC1 - BF11 MC12	2.15809	0.696457	101.871	0.322768					AP8 MC1 - BF11 MC12	0.0390233	0.397724	94.8493	1
AP8 MC1 - J12 MC13	3.19505	0.691315	100.582	0.00357768					AP8 MC1 - J12 MC13	0.57694	0.39437	93.688	0.999659
AP8 MC1 - J9 MC13	0.719304	0.691315	100.582	1					AP8 MC1 - J9 MC13	0.483969	0.39437	93.688	0.999987
AP8 MC1 - L12 MC13	0.919274	0.691315	100.582	0.999942					AP8 MC1 - L12 MC13	-0.194953	0.39437	93.688	1
AP8 MC1 - H8 MC17	3.42177	0.691315	100.582	0.00101667					AP8 MC1 - H8 MC17	0.187359	0.416841	93.0597	1
AP8 MC1 - AD11 MC18	-0.133543	0.691315	100.582	1					AP8 MC1 - AD11 MC18	0.644703	0.45929	94.8802	0.999837
AP8 MC1 - BF4 MC18	0.449066	0.691315	100.582	1					AP8 MC1 - BF4 MC18	-0.170004	0.39437	93.688	1
AP8 MC1 - BF6 MC18	3.92463	0.691315	100.582	4.95692e-05					AP8 MC1 - BF6 MC18	0.00226378	0.39437	93.688	1
AP8 MC1 - AH2 MC19	7.68299	1.20798	101.871	2.25466e-06					AP8 MC1 - AH2 MC19	0.181858	0.39437	93.688	1
AP8 MC1 - H1 MC19	6.13319	0.796835	100.053	4.05304e-09					AP8 MC1 - H1 MC19	1.08305	0.39437	93.688	0.577244
AP8 MC1 - H3 MC19	5.64354	0.731028	99.7245	3.82902e-09					AP8 MC1 - H3 MC19	0.58454	0.416841	93.0597	0.999838
AP8 MC1 - AA5 MC20	-0.0412778	0.691315	100.582	1					AP8 MC1 - AA5 MC20	0.808765	0.527884	95.258	0.99926
AP8 MC1 - AB6 MC21	3.06303	0.691315	100.582	0.00717771					AP8 MC1 - AB6 MC21	1.11158	0.39437	93.688	0.522179
AP8 MC1 - J8 MC21	0.169902	0.691315	100.582	1					AP8 MC1 - J8 MC21	0.28733	0.39437	93.688	1
AP8 MC1 - N8 MC21	6.03213	1.20798	101.871	0.000842422					AP8 MC1 - N8 MC21	0.388337	0.39437	93.688	1
AP8 MC1 - AN11 MC26	3.90678	0.704969	101.198	8.78628e-05					AP8 MC1 - AN11 MC26	0.309406	0.402846	95.8797	1
AP8 MC1 - D5 MC26	2.49721	0.691315	100.582	0.0965163					AP8 MC1 - D5 MC26	0.416094	0.416888	93.117	1
AP8 MC1 - K7 MC26	4.41088	0.691315	100.582	2.12434e-06					AP8 MC1 - K7 MC26	1.05103	0.693729	95.5266	0.999387
AP8 MC1 - AI2 MC3	6.19871	0.804558	101.871	3.58201e-09					AP8 MC1 - AI2 MC3	0.291223	0.39437	93.688	1
AP8 MC1 - AA3 MC6	-2.40571	0.691315	100.582	0.136689					AP8 MC1 - AA3 MC6	1.26302	0.416841	93.0597	0.369422
AP8 MC1 - AE12 MC6	1.97715	0.691315	100.582	0.490273					AP8 MC1 - AE12 MC6	0.832403	0.454394	93.3284	0.989233
AP8 MC1 - O11 MC6	-3.03468	0.691315	100.582	0.00830346					AP8 MC1 - O11 MC6	-0.0850887	0.39437	93.688	1
AP8 MC1 - AG7 MC7	0.235694	0.691315	100.582	1					AP8 MC1 - AG7 MC7	0.738485	0.459295	94.8818	0.998384
BF11 MC12 - J12 MC13	1.03696	0.691349	100.582	0.999497					BF11 MC12 - J12 MC13	0.537916	0.39435	93.6678	0.999902
BF11 MC12 - J9 MC13	-1.43879	0.691349	100.582	0.951287					BF11 MC12 - J9 MC13	0.444946	0.39435	93.6678	0.999998
BF11 MC12 - L12 MC13	-1.23882	0.691349	100.582	0.992201					BF11 MC12 - L12 MC13	-0.233977	0.39435	93.6678	1
BF11 MC12 - H8 MC17	1.26368	0.691349	100.582	0.98979					BF11 MC12 - H8 MC17	0.148336	0.416817	93.0332	1
BF11 MC12 - AD11 MC18	-2.29163	0.691349	100.582	0.203902					BF11 MC12 - AD11 MC18	0.60568	0.459259	94.8604	0.999948
BF11 MC12 - BF4 MC18	-1.70902	0.691349	100.582	0.775252					BF11 MC12 - BF4 MC18	-0.209027	0.39435	93.6678	1
BF11 MC12 - BF6 MC18	1.76654	0.691349	100.582	0.71913					BF11 MC12 - BF6 MC18	-0.0367595	0.39435	93.6678	1
BF11 MC12 - AH2 MC19	5.5249	1.20804	101.871	0.00423534					BF11 MC12 - AH2 MC19	0.142835	0.39435	93.6678	1
BF11 MC12 - H1 MC19	3.9751	0.804492	101.871	0.00103724					BF11 MC12 - H1 MC19	1.04403	0.39435	93.6678	0.651889
BF11 MC12 - H3 MC19	3.48545	0.737312	101.649	0.00238353					BF11 MC12 - H3 MC19	0.545516	0.416817	93.0332	0.999955
BF11 MC12 - AA5 MC20	-2.19937	0.691349	100.582	0.273334					BF11 MC12 - AA5 MC20	0.769742	0.527852	95.2434	0.99968
BF11 MC12 - AB6 MC21	0.90494	0.691349	100.582	0.999957					BF11 MC12 - AB6 MC21	1.07255	0.39435	93.6678	0.597415
BF11 MC12 - J8 MC21	-1.98819	0.691349	100.582	0.478386					BF11 MC12 - J8 MC21	0.248307	0.39435	93.6678	1
BF11 MC12 - N8 MC21	3.87404	1.20804	101.871	0.258644					BF11 MC12 - N8 MC21	0.349313	0.39435	93.6678	1
BF11 MC12 - AN11 MC26	1.74869	0.694508	101.396	0.744983					BF11 MC12 - AN11 MC26	0.270383	0.396046	94.3177	1
BF11 MC12 - D5 MC26	0.339115	0.691349	100.582	1					BF11 MC12 - D5 MC26	0.377071	0.420896	94.5947	1
BF11 MC12 - K7 MC26	2.25279	0.691349	100.582	0.231462					BF11 MC12 - K7 MC26	1.01201	0.683923	93.8393	0.999585
BF11 MC12 - AI2 MC3	4.04062	0.796829	100.053	0.000631164					BF11 MC12 - AI2 MC3	0.2522	0.39435	93.6678	1
BF11 MC12 - AA3 MC6	-4.5638	0.691349	100.582	7.6248e-07					BF11 MC12 - AA3 MC6	1.224	0.416817	93.0332	0.434693
BF11 MC12 - AE12 MC6	-0.180944	0.691349	100.582	1					BF11 MC12 - AE12 MC6	0.79338	0.459322	94.8987	0.995248
BF11 MC12 - O11 MC6	-5.19277	0.691349	100.582	9.81632e-09					BF11 MC12 - O11 MC6	-0.124112	0.39435	93.6678	1
BF11 MC12 - AG7 MC7	-1.9224	0.691349	100.582	0.550659					BF11 MC12 - AG7 MC7	0.699462	0.454397	93.3308	0.999192
J12 MC13 - J9 MC13	-2.47575	0.685761	98.0072	0.0976324					J12 MC13 - J9 MC13	-0.0929708	0.390894	92.0066	1
J12 MC13 - L12 MC13	-2.27578	0.685761	98.0072	0.202739					J12 MC13 - L12 MC13	-0.771893	0.390894	92.0066	0.972443
J12 MC13 - H8 MC17	0.226722	0.685761	98.0072	1					J12 MC13 - H8 MC17	-0.389581	0.415651	92.5406	1
J12 MC13 - AD11 MC18	-3.32859	0.685761	98.0072	0.00151848					J12 MC13 - AD11 MC18	0.0677637	0.453808	93.0387	1
J12 MC13 - BF4 MC18	-2.74598	0.685761	98.0072	0.0306533					J12 MC13 - BF4 MC18	-0.746944	0.390894	92.0066	0.981442
J12 MC13 - BF6 MC18	0.72958	0.685761	98.0072	0.999999					J12 MC13 - BF6 MC18	-0.574676	0.390894	92.0066	0.999624
J12 MC13 - AH2 MC19	4.48794	1.20486	101.592	0.0703147					J12 MC13 - AH2 MC19	-0.395082	0.390894	92.0066	1
J12 MC13 - H1 MC19	2.93814	0.795917	99.7583	0.0776721					J12 MC13 - H1 MC19	0.506113	0.390894	92.0066	0.999963
J12 MC13 - H3 MC19	2.44849	0.728988	98.8416	0.184439					J12 MC13 - H3 MC19	0.00759986	0.415651	92.5406	1
J12 MC13 - AA5 MC20	-3.23633	0.685761	98.0072	0.00253779					J12 MC13 - AA5 MC20	0.231825	0.521971	93.7503	1
J12 MC13 - AB6 MC21	-0.13202	0.685761	98.0072	1					J12 MC13 - AB6 MC21	0.534635	0.390894	92.0066	0.999896
J12 MC13 - J8 MC21	-3.02515	0.685761	98.0072	0.00782464					J12 MC13 - J8 MC21	-0.28961	0.390894	92.0066	1
J12 MC13 - N8 MC21	2.83708	1.20486	101.592	0.844656					J12 MC13 - N8 MC21	-0.188603	0.390894	92.0066	1
J12 MC13 - AN11 MC26	0.711729	0.691366	100.582	1					J12 MC13 - AN11 MC26	-0.267534	0.394318	93.631	1
J12 MC13 - D5 MC26	-0.697845	0.685761	98.0072	1					J12 MC13 - D5 MC26	-0.160846	0.415618	92.4986	1
J12 MC13 - K7 MC26	1.21583	0.685761	98.0072	0.993206					J12 MC13 - K7 MC26	0.474094	0.686907	94.4879	1
J12 MC13 - AI2 MC3	3.00366	0.795973	99.7583	0.0614059					J12 MC13 - AI2 MC3	-0.285717	0.390894	92.0066	1
J12 MC13 - AA3 MC6	-5.60076	0.685761	98.0072	7.56394e-10					J12 MC13 - AA3 MC6	0.686085	0.415651	92.5406	0.997547
J12 MC13 - AE12 MC6	-1.2179	0.685761	98.0072	0.993043					J12 MC13 - AE12 MC6	0.255463	0.453847	93.0756	1
J12 MC13 - O11 MC6	-6.22973	0.685761	98.0072	3.1278e-10					J12 MC13 - O11 MC6	-0.662028	0.390894	92.0066	0.996387
J12 MC13 - AG7 MC7	-2.95936	0.685761	98.0072	0.010942					J12 MC13 - AG7 MC7	0.161545	0.45382	93.0491	1
J9 MC13 - L12 MC13	0.199969	0.685761	98.0072	1					J9 MC13 - L12 MC13	-0.678922	0.390894	92.0066	0.994795
J9 MC13 - H8 MC17	2.70247	0.685761	98.0072	0.0373784					J9 MC13 - H8 MC17	-0.29661	0.415651	92.5406	1
J9 MC13 - AD11 MC18	-0.852848	0.685761	98.0072	0.999984					J9 MC13 - AD11 MC18	0.160734	0.453808	93.0387	1
J9 MC13 - BF4 MC18	-0.270238	0.685761	98.0072	1					J9 MC13 - BF4 MC18	-0.653973	0.390894	92.0066	0.996987
J9 MC13 - BF6 MC18	3.20533	0.685761	98.0072	0.0030073					J9 MC13 - BF6 MC18	-0.481705	0.390894	92.0066	0.999986
J9 MC13 - AH2 MC19	6.96368	1.20486	101.592	3.10944e-05					J9 MC13 - AH2 MC19	-0.302111	0.390894	92.0066	1
J9 MC13 - H1 MC19	5.41389	0.795917	99.7583	3.0508e-07					J9 MC13 - H1 MC19	0.599084	0.390894	92.0066	0.999242
J9 MC13 - H3 MC19	4.92424	0.728988	98.8416	3.92578e-07					J9 MC13 - H3 MC19	0.100571	0.415651	92.5406	1
J9 MC13 - AA5 MC20	-0.760582	0.685761	98.0072	0.999998					J9 MC13 - AA5 MC20	0.324796	0.521971	93.7503	1
J9 MC13 - AB6 MC21	2.34373	0.685761	98.0072	0.160298					J9 MC13 - AB6 MC21	0.627606	0.390894	92.0066	0.998396
J9 MC13 - J8 MC21	-0.549403	0.685761	98.0072	1					J9 MC13 - J8 MC21	-0.196639	0.390894	92.0066	1
J9 MC13 - N8 MC21	5.31283	1.20486	101.592	0.00769091					J9 MC13 - N8 MC21	-0.0956323	0.390894	92.0066	1
J9 MC13 - AN11 MC26	3.18748	0.691366	100.582	0.00373105					J9 MC13 - AN11 MC26	-0.174563	0.394318	93.631	1
J9 MC13 - D5 MC26	1.7779	0.685761	98.0072	0.692321					J9 MC13 - D5 MC26	-0.0678751	0.415618	92.4986	1
J9 MC13 - K7 MC26	3.69158	0.685761	98.0072	0.000180621					J9 MC13 - K7 MC26	0.567065	0.686907	94.4879	1
J9 MC13 - AI2 MC3	5.47941	0.795973	99.7583	2.07301e-07					J9 MC13 - AI2 MC3	-0.192746	0.390894	92.0066	1
J9 MC13 - AA3 MC6	-3.12502	0.685761	98.0072	0.00463591					J9 MC13 - AA3 MC6	0.779056	0.415651	92.5406	0.985465
J9 MC13 - AE12 MC6	1.25784	0.685761	98.0072	0.989219					J9 MC13 - AE12 MC6	0.348434	0.453847	93.0756	1
J9 MC13 - O11 MC6	-3.75398	0.685761	98.0072	0.000123341					J9 MC13 - O11 MC6	-0.569058	0.390894	92.0066	0.999683
J9 MC13 - AG7 MC7	-0.483611	0.685761	98.0072	1					J9 MC13 - AG7 MC7	0.254516	0.45382	93.0491	1
L12 MC13 - H8 MC17	2.5025	0.685761	98.0072	0.0877733					L12 MC13 - H8 MC17	0.382312	0.415651	92.5406	1
L12 MC13 - AD11 MC18	-1.05282	0.685761	98.0072	0.999246					L12 MC13 - AD11 MC18	0.839657	0.453808	93.0387	0.987716
L12 MC13 - BF4 MC18	-0.470208	0.685761	98.0072	1					L12 MC13 - BF4 MC18	0.0249492	0.390894	92.0066	1
L12 MC13 - BF6 MC18	3.00536	0.685761	98.0072	0.00866224					L12 MC13 - BF6 MC18	0.197217	0.390894	92.0066	1
L12 MC13 - AH2 MC19	6.76371	1.20486	101.592	6.40767e-05					L12 MC13 - AH2 MC19	0.376811	0.390894	92.0066	1
L12 MC13 - H1 MC19	5.21392	0.795917	99.7583	9.88493e-07					L12 MC13 - H1 MC19	1.27801	0.390894	92.0066	0.228195
L12 MC13 - H3 MC19	4.72427	0.728988	98.8416	1.40527e-06					L12 MC13 - H3 MC19	0.779493	0.415651	92.5406	0.985361
L12 MC13 - AA5 MC20	-0.960552	0.685761	98.0072	0.999846					L12 MC13 - AA5 MC20	1.00372	0.521971	93.7503	0.980047
L12 MC13 - AB6 MC21	2.14376	0.685761	98.0072	0.306551					L12 MC13 - AB6 MC21	1.30653	0.390894	92.0066	0.193532
L12 MC13 - J8 MC21	-0.749372	0.685761	98.0072	0.999999					L12 MC13 - J8 MC21	0.482283	0.390894	92.0066	0.999985
L12 MC13 - N8 MC21	5.11286	1.20486	101.592	0.0137182					L12 MC13 - N8 MC21	0.58329	0.390894	92.0066	0.999515
L12 MC13 - AN11 MC26	2.98751	0.691366	100.582	0.0105593					L12 MC13 - AN11 MC26	0.50436	0.394318	93.631	0.999971
L12 MC13 - D5 MC26	1.57793	0.685761	98.0072	0.871439					L12 MC13 - D5 MC26	0.611047	0.415618	92.4986	0.999625
L12 MC13 - K7 MC26	3.49161	0.685761	98.0072	0.000595515					L12 MC13 - K7 MC26	1.24599	0.686907	94.4879	0.990598
L12 MC13 - AI2 MC3	5.27944	0.795973	99.7583	6.75227e-07					L12 MC13 - AI2 MC3	0.486176	0.390894	92.0066	0.999983
L12 MC13 - AA3 MC6	-3.32499	0.685761	98.0072	0.00154963					L12 MC13 - AA3 MC6	1.45798	0.415651	92.5406	0.129374
L12 MC13 - AE12 MC6	1.05787	0.685761	98.0072	0.999184					L12 MC13 - AE12 MC6	1.02736	0.453847	93.0756	0.887942
L12 MC13 - O11 MC6	-3.95395	0.685761	98.0072	3.53933e-05					L12 MC13 - O11 MC6	0.109865	0.390894	92.0066	1
L12 MC13 - AG7 MC7	-0.68358	0.685761	98.0072	1					L12 MC13 - AG7 MC7	0.933438	0.45382	93.0491	0.956455
H8 MC17 - AD11 MC18	-3.55532	0.685761	98.0072	0.00040928					H8 MC17 - AD11 MC18	0.457344	0.476508	93.7635	1
H8 MC17 - BF4 MC18	-2.97271	0.685761	98.0072	0.0102288					H8 MC17 - BF4 MC18	-0.357363	0.415651	92.5406	1
H8 MC17 - BF6 MC18	0.502859	0.685761	98.0072	1					H8 MC17 - BF6 MC18	-0.185095	0.415651	92.5406	1
H8 MC17 - AH2 MC19	4.26122	1.20486	101.592	0.117842					H8 MC17 - AH2 MC19	-0.00550105	0.415651	92.5406	1
H8 MC17 - H1 MC19	2.71142	0.795917	99.7583	0.164216					H8 MC17 - H1 MC19	0.895694	0.415651	92.5406	0.929317
H8 MC17 - H3 MC19	2.22177	0.728988	98.8416	0.356383					H8 MC17 - H3 MC19	0.39718	0.437033	92.0066	1
H8 MC17 - AA5 MC20	-3.46305	0.685761	98.0072	0.000703379					H8 MC17 - AA5 MC20	0.621406	0.543182	94.5811	0.999997
H8 MC17 - AB6 MC21	-0.358742	0.685761	98.0072	1					H8 MC17 - AB6 MC21	0.924216	0.415651	92.5406	0.904617
H8 MC17 - J8 MC21	-3.25187	0.685761	98.0072	0.00232949					H8 MC17 - J8 MC21	0.0999707	0.415651	92.5406	1
H8 MC17 - N8 MC21	2.61036	1.20486	101.592	0.926461					H8 MC17 - N8 MC21	0.200978	0.415651	92.5406	1
H8 MC17 - AN11 MC26	0.485008	0.691366	100.582	1					H8 MC17 - AN11 MC26	0.122047	0.418888	93.9107	1
H8 MC17 - D5 MC26	-0.924567	0.685761	98.0072	0.999924					H8 MC17 - D5 MC26	0.228735	0.439481	93.1271	1
H8 MC17 - K7 MC26	0.989107	0.685761	98.0072	0.999741					H8 MC17 - K7 MC26	0.863675	0.700041	94.2751	0.999986
H8 MC17 - AI2 MC3	2.77694	0.795973	99.7583	0.133851					H8 MC17 - AI2 MC3	0.103864	0.415651	92.5406	1
H8 MC17 - AA3 MC6	-5.82748	0.685761	98.0072	3.95663e-10					H8 MC17 - AA3 MC6	1.07567	0.437033	92.0066	0.781243
H8 MC17 - AE12 MC6	-1.44463	0.685761	98.0072	0.944364					H8 MC17 - AE12 MC6	0.645044	0.47654	93.789	0.999915
H8 MC17 - O11 MC6	-6.45645	0.685761	98.0072	3.08966e-10					H8 MC17 - O11 MC6	-0.272448	0.415651	92.5406	1
H8 MC17 - AG7 MC7	-3.18608	0.685761	98.0072	0.00333907					H8 MC17 - AG7 MC7	0.551126	0.476511	93.7642	0.999996
AD11 MC18 - BF4 MC18	0.582609	0.685761	98.0072	1					AD11 MC18 - BF4 MC18	-0.814708	0.453808	93.0387	0.991781
AD11 MC18 - BF6 MC18	4.05817	0.685761	98.0072	1.81985e-05					AD11 MC18 - BF6 MC18	-0.64244	0.453808	93.0387	0.999807
AD11 MC18 - AH2 MC19	7.81653	1.20486	101.592	1.25919e-06					AD11 MC18 - AH2 MC19	-0.462845	0.453808	93.0387	1
AD11 MC18 - H1 MC19	6.26674	0.795917	99.7583	1.87498e-09					AD11 MC18 - H1 MC19	0.438349	0.453808	93.0387	1
AD11 MC18 - H3 MC19	5.77709	0.728988	98.8416	1.64712e-09					AD11 MC18 - H3 MC19	-0.0601638	0.476508	93.7635	1
AD11 MC18 - AA5 MC20	0.0922653	0.685761	98.0072	1					AD11 MC18 - AA5 MC20	0.164061	0.571451	94.1977	1
AD11 MC18 - AB6 MC21	3.19657	0.685761	98.0072	0.0031541					AD11 MC18 - AB6 MC21	0.466872	0.453808	93.0387	1
AD11 MC18 - J8 MC21	0.303445	0.685761	98.0072	1					AD11 MC18 - J8 MC21	-0.357374	0.453808	93.0387	1
AD11 MC18 - N8 MC21	6.16568	1.20486	101.592	0.000513698					AD11 MC18 - N8 MC21	-0.256367	0.453808	93.0387	1
AD11 MC18 - AN11 MC26	4.04032	0.691366	100.582	2.38881e-05					AD11 MC18 - AN11 MC26	-0.335297	0.456704	94.0641	1
AD11 MC18 - D5 MC26	2.63075	0.685761	98.0072	0.051343					AD11 MC18 - D5 MC26	-0.22861	0.476413	93.6772	1
AD11 MC18 - K7 MC26	4.54442	0.685761	98.0072	7.32705e-07					AD11 MC18 - K7 MC26	0.406331	0.721552	94.0147	1
AD11 MC18 - AI2 MC3	6.33225	0.795973	99.7583	1.30234e-09					AD11 MC18 - AI2 MC3	-0.35348	0.453808	93.0387	1
AD11 MC18 - AA3 MC6	-2.27217	0.685761	98.0072	0.2052					AD11 MC18 - AA3 MC6	0.618321	0.476508	93.7635	0.999962
AD11 MC18 - AE12 MC6	2.11069	0.685761	98.0072	0.336832					AD11 MC18 - AE12 MC6	0.187699	0.508328	93.3873	1
AD11 MC18 - O11 MC6	-2.90114	0.685761	98.0072	0.0146243					AD11 MC18 - O11 MC6	-0.729792	0.453808	93.0387	0.998364
AD11 MC18 - AG7 MC7	0.369237	0.685761	98.0072	1					AD11 MC18 - AG7 MC7	0.0937816	0.508294	93.358	1
BF4 MC18 - BF6 MC18	3.47556	0.685761	98.0072	0.000653973					BF4 MC18 - BF6 MC18	0.172268	0.390894	92.0066	1
BF4 MC18 - AH2 MC19	7.23392	1.20486	101.592	1.14868e-05					BF4 MC18 - AH2 MC19	0.351862	0.390894	92.0066	1
BF4 MC18 - H1 MC19	5.68413	0.795917	99.7583	6.08245e-08					BF4 MC18 - H1 MC19	1.25306	0.390894	92.0066	0.261832
BF4 MC18 - H3 MC19	5.19448	0.728988	98.8416	6.8109e-08					BF4 MC18 - H3 MC19	0.754544	0.415651	92.5406	0.990432
BF4 MC18 - AA5 MC20	-0.490344	0.685761	98.0072	1					BF4 MC18 - AA5 MC20	0.978769	0.521971	93.7503	0.985438
BF4 MC18 - AB6 MC21	2.61396	0.685761	98.0072	0.0552049					BF4 MC18 - AB6 MC21	1.28158	0.390894	92.0066	0.223631
BF4 MC18 - J8 MC21	-0.279164	0.685761	98.0072	1					BF4 MC18 - J8 MC21	0.457334	0.390894	92.0066	0.999995
BF4 MC18 - N8 MC21	5.58307	1.20486	101.592	0.00339244					BF4 MC18 - N8 MC21	0.558341	0.390894	92.0066	0.999773
BF4 MC18 - AN11 MC26	3.45771	0.691366	100.582	0.000828579					BF4 MC18 - AN11 MC26	0.47941	0.394318	93.631	0.999989
BF4 MC18 - D5 MC26	2.04814	0.685761	98.0072	0.398228					BF4 MC18 - D5 MC26	0.586098	0.415618	92.4986	0.99982
BF4 MC18 - K7 MC26	3.96181	0.685761	98.0072	3.36724e-05					BF4 MC18 - K7 MC26	1.22104	0.686907	94.4879	0.992864
BF4 MC18 - AI2 MC3	5.74964	0.795973	99.7583	4.11105e-08					BF4 MC18 - AI2 MC3	0.461227	0.390894	92.0066	0.999994
BF4 MC18 - AA3 MC6	-2.85478	0.685761	98.0072	0.0183378					BF4 MC18 - AA3 MC6	1.43303	0.415651	92.5406	0.150368
BF4 MC18 - AE12 MC6	1.52808	0.685761	98.0072	0.903378					BF4 MC18 - AE12 MC6	1.00241	0.453847	93.0756	0.910446
BF4 MC18 - O11 MC6	-3.48374	0.685761	98.0072	0.000623506					BF4 MC18 - O11 MC6	0.0849155	0.390894	92.0066	1
BF4 MC18 - AG7 MC7	-0.213372	0.685761	98.0072	1					BF4 MC18 - AG7 MC7	0.908489	0.45382	93.0491	0.967807
BF6 MC18 - AH2 MC19	3.75836	1.20486	101.592	0.309932					BF6 MC18 - AH2 MC19	0.179594	0.390894	92.0066	1
BF6 MC18 - H1 MC19	2.20856	0.795917	99.7583	0.55513					BF6 MC18 - H1 MC19	1.08079	0.390894	92.0066	0.563127
BF6 MC18 - H3 MC19	1.71891	0.728988	98.8416	0.842608					BF6 MC18 - H3 MC19	0.582276	0.415651	92.5406	0.99984
BF6 MC18 - AA5 MC20	-3.96591	0.685761	98.0072	3.28086e-05					BF6 MC18 - AA5 MC20	0.806501	0.521971	93.7503	0.999142
BF6 MC18 - AB6 MC21	-0.8616	0.685761	98.0072	0.99998					BF6 MC18 - AB6 MC21	1.10931	0.390894	92.0066	0.507773
BF6 MC18 - J8 MC21	-3.75473	0.685761	98.0072	0.000122777					BF6 MC18 - J8 MC21	0.285066	0.390894	92.0066	1
BF6 MC18 - N8 MC21	2.1075	1.20486	101.592	0.994454					BF6 MC18 - N8 MC21	0.386073	0.390894	92.0066	1
BF6 MC18 - AN11 MC26	-0.017851	0.691366	100.582	1					BF6 MC18 - AN11 MC26	0.307142	0.394318	93.631	1
BF6 MC18 - D5 MC26	-1.42743	0.685761	98.0072	0.950966					BF6 MC18 - D5 MC26	0.41383	0.415618	92.4986	1
BF6 MC18 - K7 MC26	0.486249	0.685761	98.0072	1					BF6 MC18 - K7 MC26	1.04877	0.686907	94.4879	0.999298
BF6 MC18 - AI2 MC3	2.27408	0.795973	99.7583	0.492613					BF6 MC18 - AI2 MC3	0.288959	0.390894	92.0066	1
BF6 MC18 - AA3 MC6	-6.33034	0.685761	98.0072	3.10333e-10					BF6 MC18 - AA3 MC6	1.26076	0.415651	92.5406	0.367362
BF6 MC18 - AE12 MC6	-1.94748	0.685761	98.0072	0.505688					BF6 MC18 - AE12 MC6	0.830139	0.453847	93.0756	0.989437
BF6 MC18 - O11 MC6	-6.95931	0.685761	98.0072	3.08042e-10					BF6 MC18 - O11 MC6	-0.0873524	0.390894	92.0066	1
BF6 MC18 - AG7 MC7	-3.68894	0.685761	98.0072	0.00018354					BF6 MC18 - AG7 MC7	0.736221	0.45382	93.0491	0.998125
AH2 MC19 - H1 MC19	-1.54979	1.27878	101.996	0.999991					AH2 MC19 - H1 MC19	0.901195	0.390894	92.0066	0.868538
AH2 MC19 - H3 MC19	-2.03944	1.22788	101.396	0.997409					AH2 MC19 - H3 MC19	0.402682	0.415651	92.5406	1
AH2 MC19 - AA5 MC20	-7.72427	1.20486	101.592	1.79646e-06					AH2 MC19 - AA5 MC20	0.626907	0.521971	93.7503	0.999992
AH2 MC19 - AB6 MC21	-4.61996	1.20486	101.592	0.0510147					AH2 MC19 - AB6 MC21	0.929717	0.390894	92.0066	0.830574
AH2 MC19 - J8 MC21	-7.51309	1.20486	101.592	4.02291e-06					AH2 MC19 - J8 MC21	0.105472	0.390894	92.0066	1
AH2 MC19 - N8 MC21	-1.65085	1.53341	98.0072	0.999999					AH2 MC19 - N8 MC21	0.206479	0.390894	92.0066	1
AH2 MC19 - AN11 MC26	-3.77621	1.19962	100.89	0.292777					AH2 MC19 - AN11 MC26	0.127548	0.394318	93.631	1
AH2 MC19 - D5 MC26	-5.18578	1.20486	101.592	0.0111397					AH2 MC19 - D5 MC26	0.234236	0.415618	92.4986	1
AH2 MC19 - K7 MC26	-3.27211	1.20486	101.592	0.60035					AH2 MC19 - K7 MC26	0.869176	0.686907	94.4879	0.999977
AH2 MC19 - AI2 MC3	-1.48428	1.27884	101.996	0.999996					AH2 MC19 - AI2 MC3	0.109365	0.390894	92.0066	1
AH2 MC19 - AA3 MC6	-10.0887	1.20486	101.592	1.30373e-10					AH2 MC19 - AA3 MC6	1.08117	0.415651	92.5406	0.685874
AH2 MC19 - AE12 MC6	-5.70584	1.20486	101.592	0.0023094					AH2 MC19 - AE12 MC6	0.650545	0.453847	93.0756	0.99976
AH2 MC19 - O11 MC6	-10.7177	1.20486	101.592	9.65095e-12					AH2 MC19 - O11 MC6	-0.266947	0.390894	92.0066	1
AH2 MC19 - AG7 MC7	-7.44729	1.20486	101.592	5.16049e-06					AH2 MC19 - AG7 MC7	0.556627	0.45382	93.0491	0.999987
H1 MC19 - H3 MC19	-0.489649	0.830687	99.0638	1					H1 MC19 - H3 MC19	-0.498513	0.415651	92.5406	0.999992
H1 MC19 - AA5 MC20	-6.17447	0.795917	99.7583	3.20045e-09					H1 MC19 - AA5 MC20	-0.274288	0.521971	93.7503	1
H1 MC19 - AB6 MC21	-3.07016	0.795917	99.7583	0.0479067					H1 MC19 - AB6 MC21	0.0285224	0.390894	92.0066	1
H1 MC19 - J8 MC21	-5.96329	0.795917	99.7583	1.1302e-08					H1 MC19 - J8 MC21	-0.795723	0.390894	92.0066	0.961044
H1 MC19 - N8 MC21	-0.101059	1.27878	101.996	1					H1 MC19 - N8 MC21	-0.694716	0.390894	92.0066	0.992814
H1 MC19 - AN11 MC26	-2.22641	0.808754	101.973	0.571882					H1 MC19 - AN11 MC26	-0.773647	0.394318	93.631	0.974567
H1 MC19 - D5 MC26	-3.63599	0.795917	99.7583	0.00438711					H1 MC19 - D5 MC26	-0.666959	0.415618	92.4986	0.998413
H1 MC19 - K7 MC26	-1.72231	0.795917	99.7583	0.927139					H1 MC19 - K7 MC26	-0.0320189	0.686907	94.4879	1
H1 MC19 - AI2 MC3	0.0655172	0.891093	100.238	1					H1 MC19 - AI2 MC3	-0.79183	0.390894	92.0066	0.963112
H1 MC19 - AA3 MC6	-8.53891	0.795917	99.7583	1.47779e-10					H1 MC19 - AA3 MC6	0.179972	0.415651	92.5406	1
H1 MC19 - AE12 MC6	-4.15605	0.795917	99.7583	0.000343438					H1 MC19 - AE12 MC6	-0.25065	0.453847	93.0756	1
H1 MC19 - O11 MC6	-9.16787	0.795917	99.7583	1.47671e-10					H1 MC19 - O11 MC6	-1.16814	0.390894	92.0066	0.398113
H1 MC19 - AG7 MC7	-5.8975	0.795917	99.7583	1.68093e-08					H1 MC19 - AG7 MC7	-0.344568	0.45382	93.0491	1
H3 MC19 - AA5 MC20	-5.68482	0.728988	98.8416	2.85842e-09					H3 MC19 - AA5 MC20	0.224225	0.543182	94.5811	1
H3 MC19 - AB6 MC21	-2.58051	0.728988	98.8416	0.117507					H3 MC19 - AB6 MC21	0.527036	0.415651	92.5406	0.999975
H3 MC19 - J8 MC21	-5.47364	0.728988	98.8416	1.09834e-08					H3 MC19 - J8 MC21	-0.29721	0.415651	92.5406	1
H3 MC19 - N8 MC21	0.388589	1.22788	101.396	1					H3 MC19 - N8 MC21	-0.196203	0.415651	92.5406	1
H3 MC19 - AN11 MC26	-1.73676	0.737372	101.649	0.844314					H3 MC19 - AN11 MC26	-0.275133	0.418888	93.9107	1
H3 MC19 - D5 MC26	-3.14634	0.728988	98.8416	0.010863					H3 MC19 - D5 MC26	-0.168446	0.439481	93.1271	1
H3 MC19 - K7 MC26	-1.23267	0.728988	98.8416	0.996574					H3 MC19 - K7 MC26	0.466494	0.700041	94.2751	1
H3 MC19 - AI2 MC3	0.555166	0.835332	100.718	1					H3 MC19 - AI2 MC3	-0.293316	0.415651	92.5406	1
H3 MC19 - AA3 MC6	-8.04926	0.728988	98.8416	2.38019e-10					H3 MC19 - AA3 MC6	0.678485	0.437033	92.0066	0.999063
H3 MC19 - AE12 MC6	-3.6664	0.728988	98.8416	0.000755662					H3 MC19 - AE12 MC6	0.247863	0.47654	93.789	1
H3 MC19 - O11 MC6	-8.67822	0.728988	98.8416	2.37918e-10					H3 MC19 - O11 MC6	-0.669628	0.415651	92.5406	0.998313
H3 MC19 - AG7 MC7	-5.40785	0.728988	98.8416	1.687e-08					H3 MC19 - AG7 MC7	0.153945	0.476511	93.7642	1
AA5 MC20 - AB6 MC21	3.10431	0.685761	98.0072	0.00517453					AA5 MC20 - AB6 MC21	0.30281	0.521971	93.7503	1
AA5 MC20 - J8 MC21	0.211179	0.685761	98.0072	1					AA5 MC20 - J8 MC21	-0.521435	0.521971	93.7503	1
AA5 MC20 - N8 MC21	6.07341	1.20486	101.592	0.000699704					AA5 MC20 - N8 MC21	-0.420428	0.521971	93.7503	1
AA5 MC20 - AN11 MC26	3.94806	0.691366	100.582	4.28617e-05					AA5 MC20 - AN11 MC26	-0.499359	0.521364	93.5755	1
AA5 MC20 - D5 MC26	2.53848	0.685761	98.0072	0.0758344					AA5 MC20 - D5 MC26	-0.392671	0.539191	93.4148	1
AA5 MC20 - K7 MC26	4.45216	0.685761	98.0072	1.36434e-06					AA5 MC20 - K7 MC26	0.242269	0.773411	95.2861	1
AA5 MC20 - AI2 MC3	6.23999	0.795973	99.7583	2.19093e-09					AA5 MC20 - AI2 MC3	-0.517542	0.521971	93.7503	1
AA5 MC20 - AA3 MC6	-2.36443	0.685761	98.0072	0.148803					AA5 MC20 - AA3 MC6	0.45426	0.543182	94.5811	1
AA5 MC20 - AE12 MC6	2.01842	0.685761	98.0072	0.429029					AA5 MC20 - AE12 MC6	0.0236381	0.571532	94.2483	1
AA5 MC20 - O11 MC6	-2.9934	0.685761	98.0072	0.00920798					AA5 MC20 - O11 MC6	-0.893853	0.521971	93.7503	0.995785
AA5 MC20 - AG7 MC7	0.276971	0.685761	98.0072	1					AA5 MC20 - AG7 MC7	-0.0702798	0.571497	94.2265	1
AB6 MC21 - J8 MC21	-2.89313	0.685761	98.0072	0.0152118					AB6 MC21 - J8 MC21	-0.824245	0.390894	92.0066	0.943205
AB6 MC21 - N8 MC21	2.9691	1.20486	101.592	0.780303					AB6 MC21 - N8 MC21	-0.723239	0.390894	92.0066	0.987675
AB6 MC21 - AN11 MC26	0.843749	0.691366	100.582	0.999989					AB6 MC21 - AN11 MC26	-0.802169	0.394318	93.631	0.961466
AB6 MC21 - D5 MC26	-0.565825	0.685761	98.0072	1					AB6 MC21 - D5 MC26	-0.695481	0.415618	92.4986	0.996984
AB6 MC21 - K7 MC26	1.34785	0.685761	98.0072	0.974309					AB6 MC21 - K7 MC26	-0.0605413	0.686907	94.4879	1
AB6 MC21 - AI2 MC3	3.13568	0.795973	99.7583	0.0372853					AB6 MC21 - AI2 MC3	-0.820352	0.390894	92.0066	0.945931
AB6 MC21 - AA3 MC6	-5.46874	0.685761	98.0072	1.46213e-09					AB6 MC21 - AA3 MC6	0.151449	0.415651	92.5406	1
AB6 MC21 - AE12 MC6	-1.08588	0.685761	98.0072	0.998752					AB6 MC21 - AE12 MC6	-0.279172	0.453847	93.0756	1
AB6 MC21 - O11 MC6	-6.09771	0.685761	98.0072	3.20426e-10					AB6 MC21 - O11 MC6	-1.19666	0.390894	92.0066	0.348865
AB6 MC21 - AG7 MC7	-2.82734	0.685761	98.0072	0.0209237					AB6 MC21 - AG7 MC7	-0.37309	0.45382	93.0491	1
J8 MC21 - N8 MC21	5.86223	1.20486	101.592	0.0014					J8 MC21 - N8 MC21	0.101007	0.390894	92.0066	1
J8 MC21 - AN11 MC26	3.73688	0.691366	100.582	0.000158473					J8 MC21 - AN11 MC26	0.0220763	0.394318	93.631	1
J8 MC21 - D5 MC26	2.3273	0.685761	98.0072	0.169884					J8 MC21 - D5 MC26	0.128764	0.415618	92.4986	1
J8 MC21 - K7 MC26	4.24098	0.685761	98.0072	5.54687e-06					J8 MC21 - K7 MC26	0.763704	0.686907	94.4879	0.999998
J8 MC21 - AI2 MC3	6.02881	0.795973	99.7583	7.63805e-09					J8 MC21 - AI2 MC3	0.00389326	0.390894	92.0066	1
J8 MC21 - AA3 MC6	-2.57561	0.685761	98.0072	0.0649856					J8 MC21 - AA3 MC6	0.975695	0.415651	92.5406	0.847457
J8 MC21 - AE12 MC6	1.80725	0.685761	98.0072	0.660969					J8 MC21 - AE12 MC6	0.545073	0.453847	93.0756	0.999992
J8 MC21 - O11 MC6	-3.20458	0.685761	98.0072	0.00301957					J8 MC21 - O11 MC6	-0.372419	0.390894	92.0066	1
J8 MC21 - AG7 MC7	0.0657921	0.685761	98.0072	1					J8 MC21 - AG7 MC7	0.451155	0.45382	93.0491	1
N8 MC21 - AN11 MC26	-2.12535	1.19962	100.89	0.993341					N8 MC21 - AN11 MC26	-0.0789305	0.394318	93.631	1
N8 MC21 - D5 MC26	-3.53493	1.20486	101.592	0.435368					N8 MC21 - D5 MC26	0.0277572	0.415618	92.4986	1
N8 MC21 - K7 MC26	-1.62125	1.20486	101.592	0.999928					N8 MC21 - K7 MC26	0.662697	0.686907	94.4879	1
N8 MC21 - AI2 MC3	0.166576	1.27884	101.996	1					N8 MC21 - AI2 MC3	-0.0971136	0.390894	92.0066	1
N8 MC21 - AA3 MC6	-8.43785	1.20486	101.592	1.10112e-07					N8 MC21 - AA3 MC6	0.874688	0.415651	92.5406	0.944432
N8 MC21 - AE12 MC6	-4.05499	1.20486	101.592	0.180827					N8 MC21 - AE12 MC6	0.444066	0.453847	93.0756	1
N8 MC21 - O11 MC6	-9.06681	1.20486	101.592	8.76163e-09					N8 MC21 - O11 MC6	-0.473425	0.390894	92.0066	0.99999
N8 MC21 - AG7 MC7	-5.79644	1.20486	101.592	0.00173055					N8 MC21 - AG7 MC7	0.350148	0.45382	93.0491	1
AN11 MC26 - D5 MC26	-1.40957	0.691366	100.582	0.961069					AN11 MC26 - D5 MC26	0.106688	0.420872	94.5712	1
AN11 MC26 - K7 MC26	0.5041	0.691366	100.582	1					AN11 MC26 - K7 MC26	0.741628	0.68389	93.8235	0.999999
AN11 MC26 - AI2 MC3	2.29193	0.801207	101.224	0.489745					AN11 MC26 - AI2 MC3	-0.0181831	0.394318	93.631	1
AN11 MC26 - AA3 MC6	-6.31249	0.691366	100.582	3.38884e-12					AN11 MC26 - AA3 MC6	0.953618	0.418888	93.9107	0.882309
AN11 MC26 - AE12 MC6	-1.92963	0.691366	100.582	0.542693					AN11 MC26 - AE12 MC6	0.522997	0.461669	95.3804	0.999998
AN11 MC26 - O11 MC6	-6.94146	0.691366	100.582	3.23408e-13					AN11 MC26 - O11 MC6	-0.394495	0.394318	93.631	1
AN11 MC26 - AG7 MC7	-3.67109	0.691366	100.582	0.000235933					AN11 MC26 - AG7 MC7	0.429079	0.456728	94.0818	1
D5 MC26 - K7 MC26	1.91367	0.685761	98.0072	0.543201					D5 MC26 - K7 MC26	0.63494	0.706049	95.29	1
D5 MC26 - AI2 MC3	3.70151	0.795973	99.7583	0.00323796					D5 MC26 - AI2 MC3	-0.124871	0.415618	92.4986	1
D5 MC26 - AA3 MC6	-4.90292	0.685761	98.0072	6.28559e-08					D5 MC26 - AA3 MC6	0.846931	0.439481	93.1271	0.979474
D5 MC26 - AE12 MC6	-0.520059	0.685761	98.0072	1					D5 MC26 - AE12 MC6	0.416309	0.473501	92.6039	1
D5 MC26 - O11 MC6	-5.53188	0.685761	98.0072	1.04268e-09					D5 MC26 - O11 MC6	-0.501183	0.415618	92.4986	0.999991
D5 MC26 - AG7 MC7	-2.26151	0.685761	98.0072	0.212592					D5 MC26 - AG7 MC7	0.322391	0.476436	93.6951	1
K7 MC26 - AI2 MC3	1.78783	0.795973	99.7583	0.896281					K7 MC26 - AI2 MC3	-0.759811	0.686907	94.4879	0.999998
K7 MC26 - AA3 MC6	-6.81659	0.685761	98.0072	3.08094e-10					K7 MC26 - AA3 MC6	0.211991	0.700041	94.2751	1
K7 MC26 - AE12 MC6	-2.43373	0.685761	98.0072	0.114941					K7 MC26 - AE12 MC6	-0.218631	0.729297	95.3192	1
K7 MC26 - O11 MC6	-7.44556	0.685761	98.0072	3.07947e-10					K7 MC26 - O11 MC6	-1.13612	0.686907	94.4879	0.997494
K7 MC26 - AG7 MC7	-4.17519	0.685761	98.0072	8.5319e-06					K7 MC26 - AG7 MC7	-0.312549	0.72153	94.0028	1
AI2 MC3 - AA3 MC6	-8.60442	0.795973	99.7583	1.4778e-10					AI2 MC3 - AA3 MC6	0.971801	0.415651	92.5406	0.852339
AI2 MC3 - AE12 MC6	-4.22156	0.795973	99.7583	0.000244967					AI2 MC3 - AE12 MC6	0.54118	0.453847	93.0756	0.999993
AI2 MC3 - O11 MC6	-9.23339	0.795973	99.7583	1.47669e-10					AI2 MC3 - O11 MC6	-0.376312	0.390894	92.0066	1
AI2 MC3 - AG7 MC7	-5.96302	0.795973	99.7583	1.13492e-08					AI2 MC3 - AG7 MC7	0.447262	0.45382	93.0491	1
AA3 MC6 - AE12 MC6	4.38286	0.685761	98.0072	2.16882e-06					AA3 MC6 - AE12 MC6	-0.430622	0.47654	93.789	1
AA3 MC6 - O11 MC6	-0.628966	0.685761	98.0072	1					AA3 MC6 - O11 MC6	-1.34811	0.415651	92.5406	0.241407
AA3 MC6 - AG7 MC7	2.64141	0.685761	98.0072	0.0490151					AA3 MC6 - AG7 MC7	-0.524539	0.476511	93.7642	0.999999
AE12 MC6 - O11 MC6	-5.01183	0.685761	98.0072	2.95758e-08					AE12 MC6 - O11 MC6	-0.917492	0.453847	93.0756	0.964029
AE12 MC6 - AG7 MC7	-1.74145	0.685761	98.0072	0.729956					AE12 MC6 - AG7 MC7	-0.0939179	0.508335	93.3929	1
O11 MC6 - AG7 MC7	3.27037	0.685761	98.0072	0.00210272					O11 MC6 - AG7 MC7	0.823574	0.45382	93.0491	0.99049
46N2O									30N2
strain	MC	emmean	SE	df	lower.CL	upper.CL	.group		strain	MC	emmean	SE	df	lower.CL	upper.CL	.group
AH2	MC19	-10.432	1.10298	101.996	-12.6198	-8.24426	ab		BJ7	MC0	3.42753	0.314223	94.9526	2.80372	4.05135	a
AI2	MC3	-10.432	0.63122	101.996	-10.1998	-7.69571	a		A5	MC0	3.53645	0.363292	95.676	2.81529	4.25761	ab
H1	MC19	-10.432	0.63115	101.996	-10.1341	-7.63034	a		AA3	MC6	3.60221	0.314266	94.9111	2.97831	4.22612	ab
N8	MC21	-10.432	1.10298	101.996	-10.9689	-6.59341	abc		AB6	MC21	3.75366	0.280706	93.8252	3.1963	4.31102	ab
H3	MC19	-10.432	0.544325	101.996	-9.47224	-7.3129	ab		H1	MC19	3.78218	0.280706	93.8252	3.22482	4.33955	ab
K7	MC26	-10.432	0.484907	101.996	-8.12172	-6.1981	abc		K7	MC26	3.8142	0.630745	95.8608	2.56216	5.06625	abc
BF6	MC18	-10.432	0.484907	101.996	-7.63547	-5.71185	abc		AE12	MC6	4.03283	0.363283	95.6802	3.31169	4.75398	ab
AN11	MC26	-10.432	0.4928	99.0657	-7.63362	-5.67799	abcd		AA5	MC20	4.05647	0.445478	95.9891	3.1722	4.94074	ab
H8	MC17	-10.432	0.484907	101.996	-7.13261	-5.20899	abcde		AG7	MC7	4.12675	0.36325	95.6941	3.40568	4.84783	ab
J12	MC13	-10.432	0.484907	101.996	-6.90589	-4.98227	abcdef		AD11	MC18	4.22053	0.363235	95.6994	3.49949	4.94158	ab
AB6	MC21	-10.432	0.484907	101.996	-6.77387	-4.85025	bcdefg		H3	MC19	4.2807	0.314266	94.9111	3.65679	4.9046	ab
D5	MC26	-10.432	0.484907	101.996	-6.20804	-4.28442	cdefgh		J12	MC13	4.2883	0.280706	93.8252	3.73094	4.84566	ab
BF11	MC12	-10.432	0.492778	99.0657	-5.88489	-3.92935	cdefgh		J9	MC13	4.38127	0.280706	93.8252	3.82391	4.93863	ab
AE12	MC6	-10.432	0.484907	101.996	-5.68798	-3.76436	cdefgh		D5	MC26	4.44914	0.314223	94.9526	3.82533	5.07296	ab
AL3	MC1	-10.432	0.55015	100.785	-4.94459	-2.76183	defghi		N8	MC21	4.4769	0.280706	93.8252	3.91954	5.03426	ab
AF10	MC1	-10.432	0.484907	101.996	-4.67645	-2.75283	efghi		AN11	MC26	4.55583	0.285455	90.6825	3.98878	5.12288	ab
L12	MC13	-10.432	0.484907	101.996	-4.63011	-2.70649	efghi		AI2	MC3	4.57401	0.280706	93.8252	4.01665	5.13138	ab
J9	MC13	-10.432	0.484907	101.996	-4.43014	-2.50652	fghi		J8	MC21	4.57791	0.280706	93.8252	4.02054	5.13527	ab
AD5	MC0	-10.432	0.484907	101.996	-4.29089	-2.36726	fghij		H8	MC17	4.67788	0.314266	94.9111	4.05397	5.30178	abc
BF4	MC18	-10.432	0.484907	101.996	-4.1599	-2.23628	ghij		AH2	MC19	4.68338	0.280706	93.8252	4.12602	5.24074	abc
AG7	MC7	-10.432	0.484907	101.996	-3.94653	-2.02291	hij		AD5	MC0	4.74686	0.280706	93.8252	4.1895	5.30423	abc
J8	MC21	-10.432	0.484907	101.996	-3.88074	-1.95712	hijk		BF11	MC12	4.82621	0.285499	90.5834	4.25907	5.39336	abc
AP8	MC1	-10.432	0.492729	99.0657	-3.7267	-1.77135	hijk		BF6	MC18	4.86297	0.280706	93.8252	4.30561	5.42034	abc
AA5	MC20	-10.432	0.484907	101.996	-3.66956	-1.74594	hijk		AP8	MC1	4.86524	0.285526	90.5285	4.29803	5.43244	abc
AD11	MC18	-10.432	0.484907	101.996	-3.57729	-1.65367	hijk		AL3	MC1	4.92441	0.283059	92.4477	4.36227	5.48656	abc
BJ7	MC0	-10.432	0.484907	101.996	-2.20715	-0.283527	ijkl		O11	MC6	4.95033	0.280706	93.8252	4.39296	5.50769	abc
A5	MC0	-10.432	0.484907	101.996	-1.78363	0.139991	jkl		BF4	MC18	5.03524	0.280706	93.8252	4.47788	5.5926	bc
AA3	MC6	-10.432	0.484907	101.996	-1.30512	0.618497	kl		L12	MC13	5.06019	0.280706	93.8252	4.50283	5.61755	bc
O11	MC6	-10.432	0.484907	101.996	-0.676158	1.24746	l		AF10	MC1	6.15431	0.280706	93.8252	5.59695	6.71167	c
