# Supplementary material for: Decoding coral resistance to eutrophication through the association of hyper‑efficient denitrifiers as key microbial allies
Source: Nat Commun. 2026 May 19;17:3938. doi: 10.1038/s41467-026-72571-w (PMC13187470; doi:10.1038/s41467-026-72571-w)
Supplement: Supplementary file 12 — Supplementary Data 10 [file 41467_2026_72571_MOESM12_ESM.xlsx]

## Sheet: Sheet1
Supplementary Data 10. KEGG orthologous group functions of 2272 enriched or depleted genes in denitrifying specialist MCs. Identified via Phylosig and BinaryPGLMM analysis (threshold: n = 4 specialist MCs). Column descriptions were: Phylosig (Pagel’s λ test P-value, ≤0.05 indicating a significant phylogenetic signal); BinaryPGLMM (Phylogenetic logistic regression P-value, ≤0.05 indicating a signi…
KO identifier	Phylosig	BinaryPGLMM	Regression coefficients	Chisq test	Lm regression	Significant	KEGG Pathway (Level 1)	KEGG Pathway (Level 2)	KEGG Pathway (Level 3)	KEGG Ortholog/gene name
K00004	1.61018e-153	0.221044	-1.756	na	na	n	Metabolism	Carbohydrate metabolism	Butanoate metabolism [PATH:ko00650]	BDH, butB; (R,R)-butanediol dehydrogenase / meso-butanediol dehydrogenase / diacetyl reductase [EC:1.1.1.4 1.1.1.- 1.1.1.303]
K00005	3.13967e-242	0.310329	-5.99998	na	na	n	Metabolism	Lipid metabolism	Glycerolipid metabolism [PATH:ko00561]	gldA; glycerol dehydrogenase [EC:1.1.1.6]
K00010	0	0.999385	19.4106	na	na	n	Metabolism	Carbohydrate metabolism	Inositol phosphate metabolism [PATH:ko00562]	iolG; myo-inositol 2-dehydrogenase / D-chiro-inositol 1-dehydrogenase [EC:1.1.1.18 1.1.1.369]
K00012	7.41524e-16	0.66769	5.9044	na	na	n	Metabolism	Glycan biosynthesis and metabolism	Biosynthesis of various nucleotide sugars [PATH:ko00541]	UGDH, ugd; UDPglucose 6-dehydrogenase [EC:1.1.1.22]
K00015	0.331545	na	na	1	0.00815217	n	Metabolism	Carbohydrate metabolism	Glyoxylate and dicarboxylate metabolism [PATH:ko00630]	gyaR, GOR1; glyoxylate reductase [EC:1.1.1.26]
K00020	1	na	na	1	0.00271739	n	Metabolism	Amino acid metabolism	Valine, leucine and isoleucine degradation [PATH:ko00280]	HIBADH, mmsB; 3-hydroxyisobutyrate dehydrogenase [EC:1.1.1.31]
K00021	1.6613e-224	0.880653	0.184677	na	na	n	Environmental Information Processing	Signal transduction	AMPK signaling pathway [PATH:ko04152]	HMGCR; hydroxymethylglutaryl-CoA reductase (NADPH) [EC:1.1.1.34]
K00033	0	0.998477	-17.6306	na	na	n	Metabolism	Carbohydrate metabolism	Pentose phosphate pathway [PATH:ko00030]	PGD, gnd, gntZ; 6-phosphogluconate dehydrogenase [EC:1.1.1.44 1.1.1.343]
K00036	1	na	na	1	0.00271739	n	Brite Hierarchies	Protein families: signaling and cellular processes	Exosome [BR:ko04147]	G6PD, zwf; glucose-6-phosphate 1-dehydrogenase [EC:1.1.1.49 1.1.1.363]
K00038	0	0.993503	-0.0249572	na	na	n	Metabolism	Lipid metabolism	Steroid hormone biosynthesis [PATH:ko00140]	fabG3; 3alpha(or 20beta)-hydroxysteroid dehydrogenase [EC:1.1.1.53]
K00039	5.1866e-285	0.41688	-0.374036	na	na	n	Metabolism	Carbohydrate metabolism	Pentose and glucuronate interconversions [PATH:ko00040]	rbtD; ribitol 2-dehydrogenase [EC:1.1.1.56]
K00040	1.28686e-52	0.979533	-15.9043	na	na	n	Metabolism	Carbohydrate metabolism	Pentose and glucuronate interconversions [PATH:ko00040]	uxuB; fructuronate reductase [EC:1.1.1.57]
K00041	0	0.990836	-14.3784	na	na	n	Metabolism	Carbohydrate metabolism	Pentose and glucuronate interconversions [PATH:ko00040]	uxaB; tagaturonate reductase [EC:1.1.1.58]
K00042	1.55579e-284	0.996744	-0.00660934	na	na	n	Metabolism	Carbohydrate metabolism	Glyoxylate and dicarboxylate metabolism [PATH:ko00630]	garR, glxR; 2-hydroxy-3-oxopropionate reductase [EC:1.1.1.60]
K00043	1.52591e-290	0.991109	-13.9934	na	na	n	Metabolism	Carbohydrate metabolism	Butanoate metabolism [PATH:ko00650]	gbd; 4-hydroxybutyrate dehydrogenase [EC:1.1.1.61]
K00045	3.66446e-129	0.0278947	-3.0074	na	na	y	Metabolism	Carbohydrate metabolism	Fructose and mannose metabolism [PATH:ko00051]	mtlK, MAN; mannitol 2-dehydrogenase [EC:1.1.1.67]
K00046	0	0.00173351	-2.13896	na	na	y	Not Included in Pathway or Brite	Unclassified: metabolism	Enzymes with EC numbers	idnO; gluconate 5-dehydrogenase [EC:1.1.1.69]
K00055	9.64572e-286	0.935848	-8.29753	na	na	n	Metabolism	Xenobiotics biodegradation and metabolism	Toluene degradation [PATH:ko00623]	E1.1.1.90; aryl-alcohol dehydrogenase [EC:1.1.1.90]
K00057	1	na	na	1	0.00271739	n	Metabolism	Lipid metabolism	Glycerophospholipid metabolism [PATH:ko00564]	gpsA; glycerol-3-phosphate dehydrogenase (NAD(P)+) [EC:1.1.1.94]
K00060	1	na	na	1	0.00271739	n	Metabolism	Amino acid metabolism	Glycine, serine and threonine metabolism [PATH:ko00260]	tdh; threonine 3-dehydrogenase [EC:1.1.1.103]
K00064	0	0.597055	0.728333	na	na	n	Metabolism	Carbohydrate metabolism	Ascorbate and aldarate metabolism [PATH:ko00053]	E1.1.1.122; D-threo-aldose 1-dehydrogenase [EC:1.1.1.122]
K00065	6.40626e-160	0.619827	-9.99079	na	na	n	Metabolism	Carbohydrate metabolism	Pentose and glucuronate interconversions [PATH:ko00040]	kduD; 2-dehydro-3-deoxy-D-gluconate 5-dehydrogenase [EC:1.1.1.127]
K00066	3.18707e-60	0.551077	-0.742404	na	na	n	Metabolism	Glycan biosynthesis and metabolism	Amino sugar and nucleotide sugar metabolism [PATH:ko00520]	algD; GDP-mannose 6-dehydrogenase [EC:1.1.1.132]
K00067	5.35585e-126	0.726267	0.427572	na	na	n	Metabolism	Metabolism of terpenoids and polyketides	Polyketide sugar unit biosynthesis [PATH:ko00523]	rfbD, rmlD; dTDP-4-dehydrorhamnose reductase [EC:1.1.1.133]
K00073	4.56264782091062e-317	0.666096	0.749372	na	na	n	Metabolism	Nucleotide metabolism	Purine metabolism [PATH:ko00230]	allD; ureidoglycolate dehydrogenase (NAD+) [EC:1.1.1.350]
K00077	4.19032e-256	0.0245248	-4.90604	na	na	y	Metabolism	Metabolism of cofactors and vitamins	Pantothenate and CoA biosynthesis [PATH:ko00770]	panE, apbA; 2-dehydropantoate 2-reductase [EC:1.1.1.169]
K00096	0	0.521761	3.44819	na	na	n	Metabolism	Lipid metabolism	Glycerophospholipid metabolism [PATH:ko00564]	araM, egsA; glycerol-1-phosphate dehydrogenase [NAD(P)+] [EC:1.1.1.261]
K00097	1	na	na	1	0.00271739	n	Metabolism	Metabolism of cofactors and vitamins	Vitamin B6 metabolism [PATH:ko00750]	pdxA; 4-hydroxythreonine-4-phosphate dehydrogenase [EC:1.1.1.262]
K00098	1.34838e-306	0.997896	-22.51	na	na	n	Not Included in Pathway or Brite	Unclassified: metabolism	Enzymes with EC numbers	idnD; L-idonate 5-dehydrogenase [EC:1.1.1.264]
K00099	4.20796e-262	0.972453	9.1519	na	na	n	Metabolism	Metabolism of terpenoids and polyketides	Terpenoid backbone biosynthesis [PATH:ko00900]	dxr; 1-deoxy-D-xylulose-5-phosphate reductoisomerase [EC:1.1.1.267]
K00101	9.30087e-205	0.683743	0.494112	na	na	n	Metabolism	Carbohydrate metabolism	Pyruvate metabolism [PATH:ko00620]	lldD; L-lactate dehydrogenase (cytochrome) [EC:1.1.2.3]
K00102	1	na	na	1	0.00271739	n	Metabolism	Carbohydrate metabolism	Pyruvate metabolism [PATH:ko00620]	LDHD, dld; D-lactate dehydrogenase (cytochrome) [EC:1.1.2.4]
K00104	0	0.998409	17.5698	na	na	n	Metabolism	Carbohydrate metabolism	Glyoxylate and dicarboxylate metabolism [PATH:ko00630]	glcD; glycolate dehydrogenase FAD-linked subunit [EC:1.1.99.14]
K00108	1	na	na	1	0.00271739	n	Metabolism	Amino acid metabolism	Glycine, serine and threonine metabolism [PATH:ko00260]	betA, CHDH; choline dehydrogenase [EC:1.1.99.1]
K00109	2.10141e-187	0.991552	-13.2975	na	na	n	Metabolism	Carbohydrate metabolism	Butanoate metabolism [PATH:ko00650]	L2HGDH; 2-hydroxyglutarate dehydrogenase [EC:1.1.99.2]
K00111	1	na	na	1	0.00271739	n	Metabolism	Lipid metabolism	Glycerophospholipid metabolism [PATH:ko00564]	glpA, glpD; glycerol-3-phosphate dehydrogenase [EC:1.1.5.3]
K00114	0	0.634173	0.776368	na	na	n	Metabolism	Carbohydrate metabolism	Pyruvate metabolism [PATH:ko00620]	exaA; alcohol dehydrogenase (cytochrome c) [EC:1.1.2.8]
K00121	6.06366e-60	0.983823	14.8803	na	na	n	Metabolism	Carbohydrate metabolism	Pyruvate metabolism [PATH:ko00620]	frmA, ADH5, adhC; S-(hydroxymethyl)glutathione dehydrogenase / alcohol dehydrogenase [EC:1.1.1.284 1.1.1.1]
K00124	0	0.999458	15.2625	na	na	n	Metabolism	Carbohydrate metabolism	Glyoxylate and dicarboxylate metabolism [PATH:ko00630]	fdoH, fdsB; formate dehydrogenase iron-sulfur subunit
K00127	0	0.999458	15.2625	na	na	n	Metabolism	Carbohydrate metabolism	Glyoxylate and dicarboxylate metabolism [PATH:ko00630]	fdoI, fdsG; formate dehydrogenase subunit gamma
K00128	1	na	na	1	0.00815217	n	Metabolism	Carbohydrate metabolism	Pyruvate metabolism [PATH:ko00620]	ALDH; aldehyde dehydrogenase (NAD+) [EC:1.2.1.3]
K00130	0	0.847903	0.296274	na	na	n	Metabolism	Amino acid metabolism	Glycine, serine and threonine metabolism [PATH:ko00260]	betB, gbsA; betaine-aldehyde dehydrogenase [EC:1.2.1.8]
K00134	1.29638e-215	0.999375	19.5237	na	na	n	Brite Hierarchies	Protein families: genetic information processing	Membrane trafficking [BR:ko04131]	GAPDH, gapA; glyceraldehyde 3-phosphate dehydrogenase (phosphorylating) [EC:1.2.1.12]
K00135	1	na	na	1	0.00271739	n	Metabolism	Carbohydrate metabolism	Butanoate metabolism [PATH:ko00650]	gabD; succinate-semialdehyde dehydrogenase / glutarate-semialdehyde dehydrogenase [EC:1.2.1.16 1.2.1.79 1.2.1.20]
K00137	0	0.179404	-1.76438	na	na	n	Metabolism	Amino acid metabolism	Arginine and proline metabolism [PATH:ko00330]	prr; aminobutyraldehyde dehydrogenase [EC:1.2.1.19]
K00138	0	0.465311	5.63834	na	na	n	Metabolism	Carbohydrate metabolism	Pyruvate metabolism [PATH:ko00620]	aldB; aldehyde dehydrogenase [EC:1.2.1.-]
K00151	1.36218e-203	0.399163	-1.61369	na	na	n	Metabolism	Amino acid metabolism	Tyrosine metabolism [PATH:ko00350]	hpaE, hpcC; 5-carboxymethyl-2-hydroxymuconic-semialdehyde dehydrogenase [EC:1.2.1.60]
K00154	0	0.874308	-9.71837	na	na	n	Not Included in Pathway or Brite	Unclassified: metabolism	Enzymes with EC numbers	E1.2.1.68; coniferyl-aldehyde dehydrogenase [EC:1.2.1.68]
K00158	0	0.992897	-11.1054	na	na	n	Metabolism	Carbohydrate metabolism	Pyruvate metabolism [PATH:ko00620]	spxB, poxL; pyruvate oxidase [EC:1.2.3.3]
K00162	1	na	na	1	0.00271739	n	Metabolism	Carbohydrate metabolism	Citrate cycle (TCA cycle) [PATH:ko00020]	PDHB, pdhB; pyruvate dehydrogenase E1 component subunit beta [EC:1.2.4.1]
K00163	4.92331e-145	0.483939	-0.929485	na	na	n	Metabolism	Metabolism of cofactors and vitamins	Lipoic acid metabolism [PATH:ko00785]	aceE; pyruvate dehydrogenase E1 component [EC:1.2.4.1]
K00164	0.00221504	0.821516	0.103873	na	na	n	Metabolism	Carbohydrate metabolism	Citrate cycle (TCA cycle) [PATH:ko00020]	OGDH, sucA; 2-oxoglutarate dehydrogenase E1 component [EC:1.2.4.2]
K00166	0	0.721777	0.617063	na	na	n	Metabolism	Amino acid metabolism	Valine, leucine and isoleucine degradation [PATH:ko00280]	BCKDHA, bkdA1; 2-oxoisovalerate dehydrogenase E1 component subunit alpha [EC:1.2.4.4]
K00167	0	0.721777	0.617063	na	na	n	Metabolism	Metabolism of cofactors and vitamins	Lipoic acid metabolism [PATH:ko00785]	BCKDHB, bkdA2; 2-oxoisovalerate dehydrogenase E1 component subunit beta [EC:1.2.4.4]
K00169	0	0.999623	-19.624	na	na	n	Metabolism	Carbohydrate metabolism	Butanoate metabolism [PATH:ko00650]	porA; pyruvate ferredoxin oxidoreductase alpha subunit [EC:1.2.7.1]
K00170	0	0.999623	-19.624	na	na	n	Metabolism	Carbohydrate metabolism	Butanoate metabolism [PATH:ko00650]	porB; pyruvate ferredoxin oxidoreductase beta subunit [EC:1.2.7.1]
K00172	0	0.997546	-10.493	na	na	n	Metabolism	Carbohydrate metabolism	Citrate cycle (TCA cycle) [PATH:ko00020]	porC, porG; pyruvate ferredoxin oxidoreductase gamma subunit [EC:1.2.7.1]
K00174	0	0.999623	-19.624	na	na	n	Metabolism	Carbohydrate metabolism	Butanoate metabolism [PATH:ko00650]	korA, oorA, oforA; 2-oxoglutarate/2-oxoacid ferredoxin oxidoreductase subunit alpha [EC:1.2.7.3 1.2.7.11]
K00175	0	0.999623	-19.624	na	na	n	Metabolism	Carbohydrate metabolism	Pyruvate metabolism [PATH:ko00620]	korB, oorB, oforB; 2-oxoglutarate/2-oxoacid ferredoxin oxidoreductase subunit beta [EC:1.2.7.3 1.2.7.11]
K00179	0	0.75292	0.528968	na	na	n	Not Included in Pathway or Brite	Unclassified: metabolism	Enzymes with EC numbers	iorA; indolepyruvate ferredoxin oxidoreductase, alpha subunit [EC:1.2.7.8]
K00180	0	0.75292	0.528968	na	na	n	Not Included in Pathway or Brite	Unclassified: metabolism	Enzymes with EC numbers	iorB; indolepyruvate ferredoxin oxidoreductase, beta subunit [EC:1.2.7.8]
K00206	3.9421e-215	0.585527	0.890864	na	na	n	Metabolism	Metabolism of other amino acids	Phosphonate and phosphinate metabolism [PATH:ko00440]	phnY; phosphonoacetaldehyde dehydrogenase [EC:1.2.1.-]
K00215	1	na	na	1	0.00271739	n	Metabolism	Amino acid metabolism	Lysine biosynthesis [PATH:ko00300]	dapB; 4-hydroxy-tetrahydrodipicolinate reductase [EC:1.17.1.8]
K00216	0	0.993084	-15.9186	na	na	n	Metabolism	Metabolism of terpenoids and polyketides	Biosynthesis of siderophore group nonribosomal peptides [PATH:ko01053]	entA; 2,3-dihydro-2,3-dihydroxybenzoate dehydrogenase [EC:1.3.1.28]
K00217	9.26091e-236	0.973958	-14.9641	na	na	n	Metabolism	Xenobiotics biodegradation and metabolism	Toluene degradation [PATH:ko00623]	E1.3.1.32; maleylacetate reductase [EC:1.3.1.32]
K00220	1	na	na	1	0.00271739	n	Metabolism	Amino acid metabolism	Phenylalanine, tyrosine and tryptophan biosynthesis [PATH:ko00400]	tyrC; cyclohexadieny/prephenate dehydrogenase [EC:1.3.1.43 1.3.1.12]
K00221	4.81129e-16	0.991109	-13.9934	na	na	n	Not Included in Pathway or Brite	Unclassified: metabolism	Enzymes with EC numbers	E4.99.1.2; alkylmercury lyase [EC:4.99.1.2]
K00227	0	0.987461	0.0403849	na	na	n	Metabolism	Lipid metabolism	Steroid biosynthesis [PATH:ko00100]	SC5DL, ERG3; Delta7-sterol 5-desaturase [EC:1.14.19.20]
K00230	2.31835000022231e-315	0.108517	2.02628	na	na	n	Metabolism	Metabolism of cofactors and vitamins	Porphyrin metabolism [PATH:ko00860]	hemG; menaquinone-dependent protoporphyrinogen oxidase [EC:1.3.5.3]
K00231	1.35014e-290	0.997201	-11.8704	na	na	n	Metabolism	Metabolism of cofactors and vitamins	Porphyrin metabolism [PATH:ko00860]	PPOX, hemY; protoporphyrinogen/coproporphyrinogen III oxidase [EC:1.3.3.4 1.3.3.15]
K00239	1	na	na	1	0.00271739	n	Metabolism	Carbohydrate metabolism	Citrate cycle (TCA cycle) [PATH:ko00020]	sdhA, frdA; succinate dehydrogenase flavoprotein subunit [EC:1.3.5.1]
K00240	1	na	na	1	0.00271739	n	Metabolism	Carbohydrate metabolism	Citrate cycle (TCA cycle) [PATH:ko00020]	sdhB, frdB; succinate dehydrogenase iron-sulfur subunit [EC:1.3.5.1]
K00241	0	0.583068	-0.920698	na	na	n	Metabolism	Carbohydrate metabolism	Citrate cycle (TCA cycle) [PATH:ko00020]	sdhC, frdC; succinate dehydrogenase cytochrome b subunit
K00242	0	0.463107	-1.22826	na	na	n	Metabolism	Carbohydrate metabolism	Citrate cycle (TCA cycle) [PATH:ko00020]	sdhD, frdD; succinate dehydrogenase membrane anchor subunit
K00246	0	0.997333	-18.8129	na	na	n	Metabolism	Carbohydrate metabolism	Butanoate metabolism [PATH:ko00650]	frdC; succinate dehydrogenase subunit C
K00247	0	0.997333	-18.8129	na	na	n	Metabolism	Carbohydrate metabolism	Pyruvate metabolism [PATH:ko00620]	frdD; succinate dehydrogenase subunit D
K00248	0	0.995692	-11.1305	na	na	n	Metabolism	Carbohydrate metabolism	Butanoate metabolism [PATH:ko00650]	ACADS, bcd; butyryl-CoA dehydrogenase [EC:1.3.8.1]
K00253	1	na	na	1	0.00271739	n	Metabolism	Amino acid metabolism	Valine, leucine and isoleucine degradation [PATH:ko00280]	IVD, ivd; isovaleryl-CoA dehydrogenase [EC:1.3.8.4]
K00254	1	na	na	1	0.00271739	n	Metabolism	Nucleotide metabolism	Pyrimidine metabolism [PATH:ko00240]	DHODH, pyrD; dihydroorotate dehydrogenase [EC:1.3.5.2]
K00259	0.574957	na	na	1	0.00543478	n	Metabolism	Amino acid metabolism	Alanine, aspartate and glutamate metabolism [PATH:ko00250]	ald; alanine dehydrogenase [EC:1.4.1.1]
K00261	1.61313e-235	0.975399	0.175633	na	na	n	Brite Hierarchies	Protein families: signaling and cellular processes	Exosome [BR:ko04147]	GLUD1_2, gdhA; glutamate dehydrogenase (NAD(P)+) [EC:1.4.1.3]
K00263	0	0.35035	1.66947	na	na	n	Metabolism	Amino acid metabolism	Valine, leucine and isoleucine biosynthesis [PATH:ko00290]	E1.4.1.9; leucine dehydrogenase [EC:1.4.1.9]
K00265	0.334306	na	na	1	0.00815217	n	Brite Hierarchies	Protein families: metabolism	Peptidases and inhibitors [BR:ko01002]	gltB; glutamate synthase (NADPH) large chain [EC:1.4.1.13]
K00266	1	na	na	1	0.00543478	n	Metabolism	Energy metabolism	Nitrogen metabolism [PATH:ko00910]	gltD; glutamate synthase (NADPH) small chain [EC:1.4.1.13]
K00276	0	0.887582	-8.80491	na	na	n	Metabolism	Biosynthesis of other secondary metabolites	Isoquinoline alkaloid biosynthesis [PATH:ko00950]	AOC3, AOC2, tynA; primary-amine oxidase [EC:1.4.3.21]
K00278	2.58463e-218	0.753319	0.551406	na	na	n	Metabolism	Amino acid metabolism	Alanine, aspartate and glutamate metabolism [PATH:ko00250]	nadB; L-aspartate oxidase [EC:1.4.3.16]
K00281	2.88976e-140	0.297278	-1.62031	na	na	n	Metabolism	Amino acid metabolism	Glycine, serine and threonine metabolism [PATH:ko00260]	GLDC, gcvP; glycine cleavage system P protein (glycine dehydrogenase) [EC:1.4.4.2]
K00285	0	0.99727	-17.9208	na	na	n	Metabolism	Metabolism of other amino acids	D-Amino acid metabolism [PATH:ko00470]	dadA; D-amino-acid dehydrogenase [EC:1.4.5.1]
K00287	0	0.0252439	3.12998	na	na	y	Metabolism	Metabolism of cofactors and vitamins	Folate biosynthesis [PATH:ko00790]	DHFR, folA; dihydrofolate reductase [EC:1.5.1.3]
K00303	1	na	na	1	0.00271739	n	Metabolism	Amino acid metabolism	Glycine, serine and threonine metabolism [PATH:ko00260]	soxB; sarcosine oxidase, subunit beta [EC:1.5.3.24 1.5.3.1]
K00311	5.71753e-35	0.994093	15.2939	na	na	n	Not Included in Pathway or Brite	Unclassified: metabolism	Enzymes with EC numbers	ETFDH; electron-transferring-flavoprotein dehydrogenase [EC:1.5.5.1]
K00314	1.43279037293961e-322	0.650939	0.779024	na	na	n	Metabolism	Amino acid metabolism	Glycine, serine and threonine metabolism [PATH:ko00260]	SARDH; sarcosine dehydrogenase [EC:1.5.8.3]
K00316	0	0.999908	-21.4472	na	na	n	Metabolism	Metabolism of other amino acids	beta-Alanine metabolism [PATH:ko00410]	spdH; spermidine dehydrogenase [EC:1.5.99.6]
K00317	2.93162e-151	0.802928	-0.383549	na	na	n	Metabolism	Energy metabolism	Methane metabolism [PATH:ko00680]	dmd-tmd; dimethylamine/trimethylamine dehydrogenase [EC:1.5.8.1 1.5.8.2]
K00322	1	na	na	1	0.00271739	n	Metabolism	Metabolism of cofactors and vitamins	Nicotinate and nicotinamide metabolism [PATH:ko00760]	sthA, udhA; NAD(P) transhydrogenase [EC:1.6.1.1]
K00324	0	0.995906	16.0829	na	na	n	Metabolism	Metabolism of cofactors and vitamins	Nicotinate and nicotinamide metabolism [PATH:ko00760]	pntA; proton-translocating NAD(P)+ transhydrogenase subunit alpha [EC:7.1.1.1]
K00325	6.8812e-79	0.999315	20.6606	na	na	n	Metabolism	Metabolism of cofactors and vitamins	Nicotinate and nicotinamide metabolism [PATH:ko00760]	pntB; proton-translocating NAD(P)+ transhydrogenase subunit beta [EC:7.1.1.1]
K00332	1	na	na	1	0.00271739	n	Metabolism	Energy metabolism	Oxidative phosphorylation [PATH:ko00190]	nuoC; NADH-quinone oxidoreductase subunit C [EC:7.1.1.2]
K00334	1	na	na	1	0.00271739	n	Metabolism	Energy metabolism	Oxidative phosphorylation [PATH:ko00190]	nuoE; NADH-quinone oxidoreductase subunit E [EC:7.1.1.2]
K00335	1	na	na	1	0.00271739	n	Metabolism	Energy metabolism	Oxidative phosphorylation [PATH:ko00190]	nuoF; NADH-quinone oxidoreductase subunit F [EC:7.1.1.2]
K00336	0	0.743238	-0.4717	na	na	n	Metabolism	Energy metabolism	Oxidative phosphorylation [PATH:ko00190]	nuoG; NADH-quinone oxidoreductase subunit G [EC:7.1.1.2]
K00338	0	0.79174	3.77656	na	na	n	Metabolism	Energy metabolism	Oxidative phosphorylation [PATH:ko00190]	nuoI; NADH-quinone oxidoreductase subunit I [EC:7.1.1.2]
K00339	1	na	na	1	0.00271739	n	Metabolism	Energy metabolism	Oxidative phosphorylation [PATH:ko00190]	nuoJ; NADH-quinone oxidoreductase subunit J [EC:7.1.1.2]
K00341	1	na	na	1	0.00543478	n	Metabolism	Energy metabolism	Oxidative phosphorylation [PATH:ko00190]	nuoL; NADH-quinone oxidoreductase subunit L [EC:7.1.1.2]
K00342	1	na	na	1	0.00271739	n	Metabolism	Energy metabolism	Oxidative phosphorylation [PATH:ko00190]	nuoM; NADH-quinone oxidoreductase subunit M [EC:7.1.1.2]
K00346	1	na	na	1	0.00271739	n	Not Included in Pathway or Brite	Unclassified: metabolism	Enzymes with EC numbers	nqrA; Na+-transporting NADH:ubiquinone oxidoreductase subunit A [EC:7.2.1.1]
K00348	1	na	na	1	0.00271739	n	Not Included in Pathway or Brite	Unclassified: metabolism	Enzymes with EC numbers	nqrC; Na+-transporting NADH:ubiquinone oxidoreductase subunit C [EC:7.2.1.1]
K00349	1	na	na	1	0.00271739	n	Not Included in Pathway or Brite	Unclassified: metabolism	Enzymes with EC numbers	nqrD; Na+-transporting NADH:ubiquinone oxidoreductase subunit D [EC:7.2.1.1]
K00355	6.44236e-204	0.143258	-1.77342	na	na	n	Human Diseases	Cardiovascular disease	Fluid shear stress and atherosclerosis [PATH:ko05418]	NQO1; NAD(P)H dehydrogenase (quinone) [EC:1.6.5.2]
K00368	0	0.999352	-20.3965	na	na	n	Metabolism	Energy metabolism	Nitrogen metabolism [PATH:ko00910]	nirK; nitrite reductase (NO-forming) [EC:1.7.2.1]
K00370	0	0.970756	-10.245	na	na	n	Environmental Information Processing	Signal transduction	Two-component system [PATH:ko02020]	narG, narZ, nxrA; nitrate reductase / nitrite oxidoreductase, alpha subunit [EC:1.7.5.1 1.7.99.-]
K00371	0	0.634155	-4.10524	na	na	n	Metabolism	Energy metabolism	Nitrogen metabolism [PATH:ko00910]	narH, narY, nxrB; nitrate reductase / nitrite oxidoreductase, beta subunit [EC:1.7.5.1 1.7.99.-]
K00372	6.98218e-216	0.0991709	-2.03841	na	na	n	Metabolism	Energy metabolism	Nitrogen metabolism [PATH:ko00910]	nasC, nasA; assimilatory nitrate reductase catalytic subunit [EC:1.7.99.-]
K00373	0	0.970756	-10.245	na	na	n	Environmental Information Processing	Signal transduction	Two-component system [PATH:ko02020]	narJ, narW; nitrate reductase molybdenum cofactor assembly chaperone NarJ/NarW
K00374	0	0.970756	-10.245	na	na	n	Brite Hierarchies	Protein families: signaling and cellular processes	Transporters [BR:ko02000]	narI, narV; nitrate reductase gamma subunit [EC:1.7.5.1 1.7.99.-]
K00376	4.93389e-196	0.998932	20.0662	na	na	n	Metabolism	Energy metabolism	Nitrogen metabolism [PATH:ko00910]	nosZ; nitrous-oxide reductase [EC:1.7.2.4]
K00383	1	na	na	1	0.00271739	n	Organismal Systems	Endocrine system	Thyroid hormone synthesis [PATH:ko04918]	GSR, gor; glutathione reductase (NADPH) [EC:1.8.1.7]
K00384	1	na	na	1	0.00271739	n	Metabolism	Metabolism of other amino acids	Selenocompound metabolism [PATH:ko00450]	trxB, TRR; thioredoxin reductase (NADPH) [EC:1.8.1.9]
K00389	8.53047e-274	0.809333	-0.302824	na	na	n	Brite Hierarchies	Protein families: signaling and cellular processes	Transporters [BR:ko02000]	yidH; inner membrane protein YidH
K00412	1	na	na	1	0.00271739	n	Human Diseases	Cardiovascular disease	Diabetic cardiomyopathy [PATH:ko05415]	CYTB, petB; ubiquinol-cytochrome c reductase cytochrome b subunit
K00413	1	na	na	1	0.00271739	n	Human Diseases	Neurodegenerative disease	Pathways of neurodegeneration - multiple diseases [PATH:ko05022]	CYC1, CYT1, petC; ubiquinol-cytochrome c reductase cytochrome c1 subunit
K00424	0	0.970756	-10.245	na	na	n	Environmental Information Processing	Signal transduction	Two-component system [PATH:ko02020]	cydX; cytochrome bd-I ubiquinol oxidase subunit X [EC:7.1.1.7]
K00425	0	0.95441	-0.0696049	na	na	n	Metabolism	Energy metabolism	Oxidative phosphorylation [PATH:ko00190]	cydA; cytochrome bd ubiquinol oxidase subunit I [EC:7.1.1.7]
K00426	0	0.823659	0.286342	na	na	n	Environmental Information Processing	Signal transduction	Two-component system [PATH:ko02020]	cydB; cytochrome bd ubiquinol oxidase subunit II [EC:7.1.1.7]
K00428	6.68052e-110	0.515139	0.907146	na	na	n	Not Included in Pathway or Brite	Unclassified: metabolism	Enzymes with EC numbers	E1.11.1.5; cytochrome c peroxidase [EC:1.11.1.5]
K00432	0	0.192096	-1.70868	na	na	n	Organismal Systems	Endocrine system	Thyroid hormone synthesis [PATH:ko04918]	gpx, btuE, bsaA; glutathione peroxidase [EC:1.11.1.9]
K00433	4.61405e-283	0.557137	4.97875	na	na	n	Not Included in Pathway or Brite	Unclassified: metabolism	Enzymes with EC numbers	cpo; non-heme chloroperoxidase [EC:1.11.1.10]
K00441	3.48407e-100	0.544462	1.02735	na	na	n	Metabolism	Energy metabolism	Methane metabolism [PATH:ko00680]	frhB; coenzyme F420 hydrogenase subunit beta [EC:1.12.98.1]
K00446	5.8866e-285	0.979436	-18.2365	na	na	n	Metabolism	Xenobiotics biodegradation and metabolism	Chlorocyclohexane and chlorobenzene degradation [PATH:ko00361]	dmpB, xylE; catechol 2,3-dioxygenase [EC:1.13.11.2]
K00448	0	0.11903	-1.76748	na	na	n	Metabolism	Xenobiotics biodegradation and metabolism	Benzoate degradation [PATH:ko00362]	pcaG; protocatechuate 3,4-dioxygenase, alpha subunit [EC:1.13.11.3]
K00449	4.42953e-197	0.992765	-18.1852	na	na	n	Metabolism	Xenobiotics biodegradation and metabolism	Benzoate degradation [PATH:ko00362]	pcaH; protocatechuate 3,4-dioxygenase, beta subunit [EC:1.13.11.3]
K00450	0	0.98652	-12.5549	na	na	n	Metabolism	Amino acid metabolism	Tyrosine metabolism [PATH:ko00350]	E1.13.11.4; gentisate 1,2-dioxygenase [EC:1.13.11.4]
K00451	6.4228533959362e-323	0.998588	16.3311	na	na	n	Metabolism	Xenobiotics biodegradation and metabolism	Styrene degradation [PATH:ko00643]	HGD, hmgA; homogentisate 1,2-dioxygenase [EC:1.13.11.5]
K00452	2.28831e-257	0.961714	-0.0827041	na	na	n	Metabolism	Amino acid metabolism	Tryptophan metabolism [PATH:ko00380]	HAAO; 3-hydroxyanthranilate 3,4-dioxygenase [EC:1.13.11.6]
K00453	1.65496e-83	0.999941	21.9173	na	na	n	Metabolism	Amino acid metabolism	Tryptophan metabolism [PATH:ko00380]	TDO2, kynA; tryptophan 2,3-dioxygenase [EC:1.13.11.11]
K00455	0	0.502266	-1.17037	na	na	n	Metabolism	Amino acid metabolism	Tyrosine metabolism [PATH:ko00350]	hpaD, hpcB; 3,4-dihydroxyphenylacetate 2,3-dioxygenase [EC:1.13.11.15]
K00457	9.56071e-22	0.790751	6.12234	na	na	n	Metabolism	Amino acid metabolism	Tyrosine metabolism [PATH:ko00350]	HPD, hppD; 4-hydroxyphenylpyruvate dioxygenase [EC:1.13.11.27]
K00459	2.58566e-167	0.996135	-23.8263	na	na	n	Metabolism	Energy metabolism	Nitrogen metabolism [PATH:ko00910]	ncd2, npd; nitronate monooxygenase [EC:1.13.12.16]
K00471	0	0.947147	-6.79532	na	na	n	Metabolism	Amino acid metabolism	Lysine degradation [PATH:ko00310]	BBOX1; gamma-butyrobetaine dioxygenase [EC:1.14.11.1]
K00477	5.26133e-284	0.0794037	-2.53693	na	na	n	Cellular Processes	Transport and catabolism	Peroxisome [PATH:ko04146]	PHYH; phytanoyl-CoA hydroxylase [EC:1.14.11.18]
K00481	0	0.0807747	-1.94391	na	na	n	Metabolism	Xenobiotics biodegradation and metabolism	Benzoate degradation [PATH:ko00362]	pobA; p-hydroxybenzoate 3-monooxygenase [EC:1.14.13.2]
K00483	0	0.999339	-18.7456	na	na	n	Metabolism	Amino acid metabolism	Tyrosine metabolism [PATH:ko00350]	hpaB; 4-hydroxyphenylacetate 3-monooxygenase [EC:1.14.14.9]
K00485	0	0.439468	-1.43032	na	na	n	Metabolism	Metabolism of other amino acids	Taurine and hypotaurine metabolism [PATH:ko00430]	FMO; dimethylaniline monooxygenase (N-oxide forming) / hypotaurine monooxygenase [EC:1.14.13.8 1.8.1.-]
K00499	6.34542e-275	0.79338	-0.429731	na	na	n	Metabolism	Amino acid metabolism	Glycine, serine and threonine metabolism [PATH:ko00260]	CMO; choline monooxygenase [EC:1.14.15.7]
K00500	0	0.297261	-2.4649	na	na	n	Metabolism	Metabolism of cofactors and vitamins	Folate biosynthesis [PATH:ko00790]	phhA, PAH; phenylalanine-4-hydroxylase [EC:1.14.16.1]
K00507	1.86599e-230	0.826225	-5.05923	na	na	n	Brite Hierarchies	Protein families: metabolism	Lipid biosynthesis proteins [BR:ko01004]	SCD, desC; stearoyl-CoA desaturase (Delta-9 desaturase) [EC:1.14.19.1]
K00520	3.46562e-209	0.986541	-17.7037	na	na	n	Not Included in Pathway or Brite	Unclassified: metabolism	Enzymes with EC numbers	merA; mercuric reductase [EC:1.16.1.1]
K00525	1	na	na	1	0.00271739	n	Brite Hierarchies	Protein families: genetic information processing	DNA repair and recombination proteins [BR:ko03400]	E1.17.4.1A, nrdA, nrdE; ribonucleoside-diphosphate reductase alpha chain [EC:1.17.4.1]
K00526	2.07375e-302	0.99588	-16.6249	na	na	n	Metabolism	Nucleotide metabolism	Purine metabolism [PATH:ko00230]	E1.17.4.1B, nrdB, nrdF; ribonucleoside-diphosphate reductase beta chain [EC:1.17.4.1]
K00528	0	0.991552	-13.2975	na	na	n	Not Included in Pathway or Brite	Unclassified: metabolism	Enzymes with EC numbers	fpr; ferredoxin/flavodoxin---NADP+ reductase [EC:1.18.1.2 1.19.1.1]
K00529	1	na	na	1	0.00271739	n	Metabolism	Amino acid metabolism	Phenylalanine metabolism [PATH:ko00360]	hcaD; 3-phenylpropionate/trans-cinnamate dioxygenase ferredoxin reductase component [EC:1.18.1.3]
K00540	0	0.406791	1.23023	na	na	n	Not Included in Pathway or Brite	Unclassified: metabolism	Enzymes with EC numbers	fqr; F420H(2)-dependent quinone reductase [EC:1.1.98.-]
K00548	0	0.997511	-17.5514	na	na	n	Metabolism	Metabolism of cofactors and vitamins	One carbon pool by folate [PATH:ko00670]	metH, MTR; 5-methyltetrahydrofolate--homocysteine methyltransferase [EC:2.1.1.13]
K00549	8.47724e-118	0.907596	0.177145	na	na	n	Metabolism	Amino acid metabolism	Cysteine and methionine metabolism [PATH:ko00270]	metE; 5-methyltetrahydropteroyltriglutamate--homocysteine methyltransferase [EC:2.1.1.14]
K00556	8.86033e-70	0.989049	-0.041626	na	na	n	Brite Hierarchies	Protein families: genetic information processing	Transfer RNA biogenesis [BR:ko03016]	trmH; tRNA (guanosine-2'-O-)-methyltransferase [EC:2.1.1.34]
K00558	1.50813e-61	0.121837	1.48758	na	na	n	Metabolism	Amino acid metabolism	Cysteine and methionine metabolism [PATH:ko00270]	DNMT1, dcm; DNA (cytosine-5)-methyltransferase 1 [EC:2.1.1.37]
K00560	1.83682e-120	0.127969	2.55012	na	na	n	Metabolism	Metabolism of cofactors and vitamins	One carbon pool by folate [PATH:ko00670]	thyA, TYMS; thymidylate synthase [EC:2.1.1.45]
K00566	1	na	na	1	0.00271739	n	Brite Hierarchies	Protein families: genetic information processing	Transfer RNA biogenesis [BR:ko03016]	mnmA, trmU; tRNA-uridine 2-sulfurtransferase [EC:2.8.1.13]
K00567	0	0.751586	0.598147	na	na	n	Brite Hierarchies	Protein families: genetic information processing	DNA repair and recombination proteins [BR:ko03400]	ogt, MGMT; methylated-DNA-[protein]-cysteine S-methyltransferase [EC:2.1.1.63]
K00570	6.1604e-187	0.940787	-0.0970725	na	na	n	Metabolism	Lipid metabolism	Glycerophospholipid metabolism [PATH:ko00564]	pmtA; phosphatidylethanolamine/phosphatidyl-N-methylethanolamine N-methyltransferase [EC:2.1.1.17 2.1.1.71]
K00571	9.79916e-227	0.997434	-18.103	na	na	n	Brite Hierarchies	Protein families: signaling and cellular processes	Prokaryotic defense system [BR:ko02048]	E2.1.1.72; site-specific DNA-methyltransferase (adenine-specific) [EC:2.1.1.72]
K00574	1	na	na	1	0.00271739	n	Not Included in Pathway or Brite	Unclassified: metabolism	Enzymes with EC numbers	cfa; cyclopropane-fatty-acyl-phospholipid synthase [EC:2.1.1.79]
K00575	7.52759e-12	0.720749	-4.99335	na	na	n	Brite Hierarchies	Protein families: signaling and cellular processes	Bacterial motility proteins [BR:ko02035]	cheR; chemotaxis protein methyltransferase CheR [EC:2.1.1.80]
K00590	1.2373e-287	0.349032	3.42904	na	na	n	Brite Hierarchies	Protein families: signaling and cellular processes	Prokaryotic defense system [BR:ko02048]	E2.1.1.113; site-specific DNA-methyltransferase (cytosine-N4-specific) [EC:2.1.1.113]
K00600	0	0.96251	0.249884	na	na	n	Human Diseases	Drug resistance: antineoplastic	Antifolate resistance [PATH:ko01523]	glyA, SHMT; glycine hydroxymethyltransferase [EC:2.1.2.1]
K00605	1	na	na	1	0.00271739	n	Metabolism	Carbohydrate metabolism	Glyoxylate and dicarboxylate metabolism [PATH:ko00630]	gcvT, AMT; glycine cleavage system T protein (aminomethyltransferase) [EC:2.1.2.10]
K00611	1	na	na	1	0.00271739	n	Metabolism	Amino acid metabolism	Arginine biosynthesis [PATH:ko00220]	OTC, argF, argI; ornithine carbamoyltransferase [EC:2.1.3.3]
K00612	0	0.437457	-10.1574	na	na	n	Not Included in Pathway or Brite	Unclassified: metabolism	Enzymes with EC numbers	nodU; carbamoyltransferase [EC:2.1.3.-]
K00613	0	0.995842	-17.4891	na	na	n	Metabolism	Amino acid metabolism	Arginine and proline metabolism [PATH:ko00330]	GATM; glycine amidinotransferase [EC:2.1.4.1]
K00620	0	0.995692	11.1307	na	na	n	Metabolism	Amino acid metabolism	Arginine biosynthesis [PATH:ko00220]	argJ; glutamate N-acetyltransferase / amino-acid N-acetyltransferase [EC:2.3.1.35 2.3.1.1]
K00625	5.7748e-233	0.992849	-17.1989	na	na	n	Metabolism	Carbohydrate metabolism	Pyruvate metabolism [PATH:ko00620]	pta; phosphate acetyltransferase [EC:2.3.1.8]
K00627	1	na	na	1	0.00271739	n	Metabolism	Carbohydrate metabolism	Glycolysis / Gluconeogenesis [PATH:ko00010]	DLAT, aceF, pdhC; pyruvate dehydrogenase E2 component (dihydrolipoyllysine-residue acetyltransferase) [EC:2.3.1.12]
K00632	6.26175e-187	0.527489	1.08622	na	na	n	Metabolism	Metabolism of terpenoids and polyketides	Pinene, camphor and geraniol degradation [PATH:ko00907]	fadA, fadI; acetyl-CoA acyltransferase [EC:2.3.1.16]
K00634	0	0.843182	-6.99102	na	na	n	Metabolism	Carbohydrate metabolism	Butanoate metabolism [PATH:ko00650]	ptb; phosphate butyryltransferase [EC:2.3.1.19]
K00640	1	na	na	1	0.00271739	n	Metabolism	Energy metabolism	Sulfur metabolism [PATH:ko00920]	cysE; serine O-acetyltransferase [EC:2.3.1.30]
K00641	9.37972e-184	0.577972	-0.905291	na	na	n	Metabolism	Amino acid metabolism	Cysteine and methionine metabolism [PATH:ko00270]	metX; homoserine O-acetyltransferase/O-succinyltransferase [EC:2.3.1.31 2.3.1.46]
K00645	1	na	na	1	0.00271739	n	Metabolism	Lipid metabolism	Mycolic acid biosynthesis [PATH:ko00074]	fabD, MCAT, MCT1; [acyl-carrier-protein] S-malonyltransferase [EC:2.3.1.39]
K00647	0.455123	na	na	0.881218	-0.013587	n	Brite Hierarchies	Protein families: metabolism	Lipid biosynthesis proteins [BR:ko01004]	fabB; 3-oxoacyl-[acyl-carrier-protein] synthase I [EC:2.3.1.41]
K00652	4.60358e-217	0.876185	-5.88897	na	na	n	Brite Hierarchies	Protein families: metabolism	Amino acid related enzymes [BR:ko01007]	bioF; 8-amino-7-oxononanoate synthase [EC:2.3.1.47]
K00655	0	0.99928	20.9544	na	na	n	Metabolism	Lipid metabolism	Glycerophospholipid metabolism [PATH:ko00564]	plsC; 1-acyl-sn-glycerol-3-phosphate acyltransferase [EC:2.3.1.51]
K00657	0	0.46657	0.772874	na	na	n	Cellular Processes	Cell growth and death	Ferroptosis [PATH:ko04216]	speG, SAT; diamine N-acetyltransferase [EC:2.3.1.57]
K00661	0	0.150962	1.5559	na	na	n	Not Included in Pathway or Brite	Unclassified: metabolism	Enzymes with EC numbers	maa; maltose O-acetyltransferase [EC:2.3.1.79]
K00663	1.51793e-281	0.805531	-0.33677	na	na	n	Brite Hierarchies	Protein families: signaling and cellular processes	Antimicrobial resistance genes [BR:ko01504]	aacA; aminoglycoside 6'-N-acetyltransferase [EC:2.3.1.82]
K00666	6.58126e-152	0.999314	-20.4996	na	na	n	Brite Hierarchies	Protein families: metabolism	Lipid biosynthesis proteins [BR:ko01004]	K00666; fatty-acyl-CoA synthase [EC:6.2.1.-]
K00669	4.71426e-82	0.141745	-1.53391	na	na	n	Metabolism	Amino acid metabolism	Tryptophan metabolism [PATH:ko00380]	AANAT; arylalkylamine N-acetyltransferase [EC:2.3.1.87]
K00674	1	na	na	1	0.00271739	n	Metabolism	Amino acid metabolism	Lysine biosynthesis [PATH:ko00300]	dapD; 2,3,4,5-tetrahydropyridine-2,6-dicarboxylate N-succinyltransferase [EC:2.3.1.117]
K00675	0	0.907096	-7.29753	na	na	n	Not Included in Pathway or Brite	Unclassified: metabolism	Enzymes with EC numbers	nhoA; N-hydroxyarylamine O-acetyltransferase [EC:2.3.1.118]
K00677	1	na	na	1	0.00271739	n	Metabolism	Glycan biosynthesis and metabolism	Lipopolysaccharide biosynthesis [PATH:ko00540]	lpxA; UDP-N-acetylglucosamine acyltransferase [EC:2.3.1.129]
K00681	1	na	na	1	0.00543478	n	Metabolism	Metabolism of other amino acids	Glutathione metabolism [PATH:ko00480]	ggt; gamma-glutamyltranspeptidase / glutathione hydrolase [EC:2.3.2.2 3.4.19.13]
K00682	0	0.996287	-15.6634	na	na	n	Metabolism	Metabolism of other amino acids	Glutathione metabolism [PATH:ko00480]	GGCT; gamma-glutamylcyclotransferase [EC:4.3.2.9]
K00688	4.02485637728113e-319	0.99952	-22.4502	na	na	n	Human Diseases	Endocrine and metabolic disease	Insulin resistance [PATH:ko04931]	PYG, glgP; glycogen phosphorylase [EC:2.4.1.1]
K00690	0	0.708673	0.716628	na	na	n	Metabolism	Carbohydrate metabolism	Starch and sucrose metabolism [PATH:ko00500]	E2.4.1.7; sucrose phosphorylase [EC:2.4.1.7]
K00700	4.02485637728113e-319	0.99952	-22.4502	na	na	n	Brite Hierarchies	Protein families: signaling and cellular processes	Exosome [BR:ko04147]	GBE1, glgB; 1,4-alpha-glucan branching enzyme [EC:2.4.1.18]
K00703	4.02485637728113e-319	0.99952	-22.4502	na	na	n	Brite Hierarchies	Protein families: metabolism	Glycosyltransferases [BR:ko01003]	glgA; starch synthase [EC:2.4.1.21]
K00705	5.26823e-85	0.312011	-0.465711	na	na	n	Metabolism	Carbohydrate metabolism	Starch and sucrose metabolism [PATH:ko00500]	malQ; 4-alpha-glucanotransferase [EC:2.4.1.25]
K00721	1.97895e-297	0.990194	-15.2299	na	na	n	Brite Hierarchies	Protein families: metabolism	Glycosyltransferases [BR:ko01003]	DPM1; dolichol-phosphate mannosyltransferase [EC:2.4.1.83]
K00737	0	0.994963	20.35	na	na	n	Brite Hierarchies	Protein families: metabolism	Glycosyltransferases [BR:ko01003]	MGAT3; beta-1,4-mannosyl-glycoprotein beta-1,4-N-acetylglucosaminyltransferase [EC:2.4.1.144]
K00759	1	na	na	1	0.00271739	n	Metabolism	Nucleotide metabolism	Purine metabolism [PATH:ko00230]	APRT, apt; adenine phosphoribosyltransferase [EC:2.4.2.7]
K00760	1	na	na	1	0.00271739	n	Metabolism	Xenobiotics biodegradation and metabolism	Drug metabolism - other enzymes [PATH:ko00983]	hprT, hpt, HPRT1; hypoxanthine phosphoribosyltransferase [EC:2.4.2.8]
K00762	1	na	na	1	0.00271739	n	Metabolism	Nucleotide metabolism	Pyrimidine metabolism [PATH:ko00240]	pyrE; orotate phosphoribosyltransferase [EC:2.4.2.10]
K00765	3.68381e-223	0.956374	-9.29753	na	na	n	Metabolism	Amino acid metabolism	Histidine metabolism [PATH:ko00340]	hisG; ATP phosphoribosyltransferase [EC:2.4.2.17]
K00766	1	na	na	1	0.00271739	n	Metabolism	Amino acid metabolism	Phenylalanine, tyrosine and tryptophan biosynthesis [PATH:ko00400]	trpD; anthranilate phosphoribosyltransferase [EC:2.4.2.18]
K00767	2.58463e-218	0.753319	0.551406	na	na	n	Metabolism	Metabolism of cofactors and vitamins	Nicotinate and nicotinamide metabolism [PATH:ko00760]	nadC, QPRT; nicotinate-nucleotide pyrophosphorylase (carboxylating) [EC:2.4.2.19]
K00768	1	na	na	1	0.00271739	n	Metabolism	Metabolism of cofactors and vitamins	Porphyrin metabolism [PATH:ko00860]	E2.4.2.21, cobU, cobT; nicotinate-nucleotide--dimethylbenzimidazole phosphoribosyltransferase [EC:2.4.2.21]
K00769	1	na	na	1	0.00271739	n	Metabolism	Nucleotide metabolism	Purine metabolism [PATH:ko00230]	gpt; xanthine phosphoribosyltransferase [EC:2.4.2.22]
K00772	1	na	na	1	0.00543478	n	Metabolism	Amino acid metabolism	Cysteine and methionine metabolism [PATH:ko00270]	mtaP, MTAP; 5'-methylthioadenosine phosphorylase [EC:2.4.2.28]
K00784	5.79693e-278	0.209921	1.83298	na	na	n	Brite Hierarchies	Protein families: genetic information processing	Transfer RNA biogenesis [BR:ko03016]	rnz; ribonuclease Z [EC:3.1.26.11]
K00788	8.36714993201526e-319	0.975986	13.4743	na	na	n	Metabolism	Metabolism of cofactors and vitamins	Thiamine metabolism [PATH:ko00730]	thiE; thiamine-phosphate pyrophosphorylase [EC:2.5.1.3]
K00789	0	0.418688	-10.5434	na	na	n	Metabolism	Biosynthesis of other secondary metabolites	Biosynthesis of various plant secondary metabolites [PATH:ko00999]	metK, MAT; S-adenosylmethionine synthetase [EC:2.5.1.6]
K00795	0	0.997534	-10.4849	na	na	n	Brite Hierarchies	Protein families: metabolism	Prenyltransferases [BR:ko01006]	ispA; farnesyl diphosphate synthase [EC:2.5.1.1 2.5.1.10]
K00796	1	na	na	1	0.00271739	n	Metabolism	Metabolism of cofactors and vitamins	Folate biosynthesis [PATH:ko00790]	folP; dihydropteroate synthase [EC:2.5.1.15]
K00797	6.40468e-243	0.910254	0.207285	na	na	n	Metabolism	Amino acid metabolism	Arginine and proline metabolism [PATH:ko00330]	speE, SRM, SPE3; spermidine synthase [EC:2.5.1.16]
K00806	1	na	na	1	0.00271739	n	Metabolism	Glycan biosynthesis and metabolism	Peptidoglycan biosynthesis [PATH:ko00550]	uppS; undecaprenyl diphosphate synthase [EC:2.5.1.31]
K00812	1	na	na	1	0.00271739	n	Metabolism	Amino acid metabolism	Cysteine and methionine metabolism [PATH:ko00270]	aspB; aspartate aminotransferase [EC:2.6.1.1]
K00813	0	0.637269	0.642527	na	na	n	Metabolism	Amino acid metabolism	Arginine and proline metabolism [PATH:ko00330]	aspC; aspartate aminotransferase [EC:2.6.1.1]
K00822	4.85903681371949e-319	0.993727	-0.00985198	na	na	n	Brite Hierarchies	Protein families: metabolism	Amino acid related enzymes [BR:ko01007]	E2.6.1.18; beta-alanine--pyruvate transaminase [EC:2.6.1.18]
K00823	1.04818e-218	0.18343	-2.44219	na	na	n	Brite Hierarchies	Protein families: metabolism	Amino acid related enzymes [BR:ko01007]	puuE; 4-aminobutyrate aminotransferase [EC:2.6.1.19]
K00826	1	na	na	1	0.00271739	n	Metabolism	Metabolism of cofactors and vitamins	Pantothenate and CoA biosynthesis [PATH:ko00770]	E2.6.1.42, ilvE; branched-chain amino acid aminotransferase [EC:2.6.1.42]
K00827	0	0.971187	-13.8485	na	na	n	Brite Hierarchies	Protein families: metabolism	Amino acid related enzymes [BR:ko01007]	AGXT2; alanine-glyoxylate transaminase / (R)-3-amino-2-methylpropionate-pyruvate transaminase [EC:2.6.1.44 2.6.1.40]
K00830	2.26351e-251	0.997631	15.9321	na	na	n	Metabolism	Amino acid metabolism	Alanine, aspartate and glutamate metabolism [PATH:ko00250]	AGXT; alanine-glyoxylate transaminase / serine-glyoxylate transaminase / serine-pyruvate transaminase [EC:2.6.1.44 2.6.1.45 2.6.1.51]
K00831	1	na	na	1	0.00543478	n	Metabolism	Amino acid metabolism	Glycine, serine and threonine metabolism [PATH:ko00260]	serC, PSAT1; phosphoserine aminotransferase [EC:2.6.1.52]
K00833	8.30030285013294e-322	0.306487	2.29487	na	na	n	Brite Hierarchies	Protein families: metabolism	Amino acid related enzymes [BR:ko01007]	bioA; adenosylmethionine---8-amino-7-oxononanoate aminotransferase [EC:2.6.1.62]
K00836	0	0.602454	-0.241169	na	na	n	Brite Hierarchies	Protein families: metabolism	Amino acid related enzymes [BR:ko01007]	ectB, dat; diaminobutyrate-2-oxoglutarate transaminase [EC:2.6.1.76]
K00845	0	0.953807	3.66267	na	na	n	Metabolism	Glycan biosynthesis and metabolism	Amino sugar and nucleotide sugar metabolism [PATH:ko00520]	glk; glucokinase [EC:2.7.1.2]
K00847	1	na	na	1	0.00271739	n	Metabolism	Carbohydrate metabolism	Starch and sucrose metabolism [PATH:ko00500]	E2.7.1.4, scrK; fructokinase [EC:2.7.1.4]
K00851	2.10983e-23	0.195273	-1.53727	na	na	n	Metabolism	Carbohydrate metabolism	Pentose phosphate pathway [PATH:ko00030]	idnK, gntK; gluconokinase [EC:2.7.1.12]
K00852	1	na	na	1	0.00271739	n	Metabolism	Carbohydrate metabolism	Pentose phosphate pathway [PATH:ko00030]	rbsK, RBKS; ribokinase [EC:2.7.1.15]
K00854	2.44129e-185	0.0931062	-2.62434	na	na	n	Metabolism	Carbohydrate metabolism	Pentose and glucuronate interconversions [PATH:ko00040]	xylB, XYLB; xylulokinase [EC:2.7.1.17]
K00855	4.87237e-37	0.999591	-21.2963	na	na	n	Metabolism	Energy metabolism	Carbon fixation by Calvin cycle [PATH:ko00710]	PRK, prkB; phosphoribulokinase [EC:2.7.1.19]
K00856	0	0.99032	13.9836	na	na	n	Metabolism	Nucleotide metabolism	Purine metabolism [PATH:ko00230]	ADK, adoK; adenosine kinase [EC:2.7.1.20]
K00863	1.27548e-184	0.365648	-1.22386	na	na	n	Organismal Systems	Immune system	RIG-I-like receptor signaling pathway [PATH:ko04622]	DAK, TKFC; triose/dihydroxyacetone kinase / FAD-AMP lyase (cyclizing) [EC:2.7.1.28 2.7.1.29 4.6.1.15]
K00864	1	na	na	1	0.00271739	n	Organismal Systems	Environmental adaptation	Plant-pathogen interaction [PATH:ko04626]	glpK, GK; glycerol kinase [EC:2.7.1.30]
K00869	0	0.455295	-0.673122	na	na	n	Cellular Processes	Transport and catabolism	Peroxisome [PATH:ko04146]	MVK, mvaK1; mevalonate kinase [EC:2.7.1.36]
K00874	4.63476e-152	0.265379	-1.34391	na	na	n	Metabolism	Carbohydrate metabolism	Pentose phosphate pathway [PATH:ko00030]	kdgK; 2-dehydro-3-deoxygluconokinase [EC:2.7.1.45]
K00875	0	0.37395	-0.799653	na	na	n	Metabolism	Carbohydrate metabolism	Pentose and glucuronate interconversions [PATH:ko00040]	rbtK, FGGY; D-ribulokinase [EC:2.7.1.47]
K00880	0	0.0562074	3.0246	na	na	n	Metabolism	Carbohydrate metabolism	Ascorbate and aldarate metabolism [PATH:ko00053]	lyxK; L-xylulokinase [EC:2.7.1.53]
K00883	0	0.996392	15.4322	na	na	n	Metabolism	Carbohydrate metabolism	Galactose metabolism [PATH:ko00052]	dgoK; 2-dehydro-3-deoxygalactonokinase [EC:2.7.1.58]
K00919	4.20796e-262	0.972453	9.1519	na	na	n	Metabolism	Metabolism of terpenoids and polyketides	Terpenoid backbone biosynthesis [PATH:ko00900]	ispE; 4-diphosphocytidyl-2-C-methyl-D-erythritol kinase [EC:2.7.1.148]
K00925	4.24556e-136	0.495212	0.371998	na	na	n	Metabolism	Energy metabolism	Other carbon fixation pathways [PATH:ko00720]	ackA; acetate kinase [EC:2.7.2.1]
K00926	1.86345e-183	0.0830358	-1.9461	na	na	n	Metabolism	Energy metabolism	Nitrogen metabolism [PATH:ko00910]	arcC; carbamate kinase [EC:2.7.2.2]
K00928	1	na	na	1	0.00543478	n	Metabolism	Amino acid metabolism	Glycine, serine and threonine metabolism [PATH:ko00260]	lysC; aspartate kinase [EC:2.7.2.4]
K00929	4.12469e-245	0.977373	-13.103	na	na	n	Metabolism	Carbohydrate metabolism	Butanoate metabolism [PATH:ko00650]	buk; butyrate kinase [EC:2.7.2.7]
K00930	1	na	na	1	0.00815217	n	Metabolism	Amino acid metabolism	Arginine biosynthesis [PATH:ko00220]	argB; acetylglutamate kinase [EC:2.7.2.8]
K00931	1	na	na	1	0.00271739	n	Metabolism	Amino acid metabolism	Arginine and proline metabolism [PATH:ko00330]	proB; glutamate 5-kinase [EC:2.7.2.11]
K00936	0	0.600122	0.950645	na	na	n	Brite Hierarchies	Protein families: metabolism	Protein kinases [BR:ko01001]	pdtaS; two-component system, sensor histidine kinase PdtaS [EC:2.7.13.3]
K00940	1	na	na	1	0.00271739	n	Metabolism	Nucleotide metabolism	Purine metabolism [PATH:ko00230]	ndk, NME; nucleoside-diphosphate kinase [EC:2.7.4.6]
K00941	6.49704e-213	0.40689	-1.34514	na	na	n	Metabolism	Metabolism of cofactors and vitamins	Thiamine metabolism [PATH:ko00730]	thiD; hydroxymethylpyrimidine/phosphomethylpyrimidine kinase [EC:2.7.1.49 2.7.4.7]
K00946	0.00863886	0.991552	-13.2975	na	na	n	Metabolism	Metabolism of cofactors and vitamins	Thiamine metabolism [PATH:ko00730]	thiL; thiamine-monophosphate kinase [EC:2.7.4.16]
K00948	1	na	na	1	0.00271739	n	Metabolism	Carbohydrate metabolism	Pentose phosphate pathway [PATH:ko00030]	PRPS, prsA; ribose-phosphate pyrophosphokinase [EC:2.7.6.1]
K00958	0	0.970685	10.2975	na	na	n	Metabolism	Biosynthesis of other secondary metabolites	Monobactam biosynthesis [PATH:ko00261]	sat, met3; sulfate adenylyltransferase [EC:2.7.7.4]
K00962	1	na	na	1	0.00543478	n	Brite Hierarchies	Protein families: genetic information processing	Messenger RNA biogenesis [BR:ko03019]	pnp, PNPT1; polyribonucleotide nucleotidyltransferase [EC:2.7.7.8]
K00971	2.3722e-23	0.998951	-19.1835	na	na	n	Metabolism	Glycan biosynthesis and metabolism	Biosynthesis of various nucleotide sugars [PATH:ko00541]	manC, cpsB; mannose-1-phosphate guanylyltransferase [EC:2.7.7.13]
K00973	4.07917e-114	0.681166	0.508274	na	na	n	Metabolism	Glycan biosynthesis and metabolism	Biosynthesis of various nucleotide sugars [PATH:ko00541]	rfbA, rmlA, rffH; glucose-1-phosphate thymidylyltransferase [EC:2.7.7.24]
K00975	4.02485637728113e-319	0.99952	-22.4502	na	na	n	Metabolism	Carbohydrate metabolism	Starch and sucrose metabolism [PATH:ko00500]	glgC; glucose-1-phosphate adenylyltransferase [EC:2.7.7.27]
K00978	6.97399e-66	0.258357	-1.06014	na	na	n	Metabolism	Carbohydrate metabolism	Starch and sucrose metabolism [PATH:ko00500]	rfbF; glucose-1-phosphate cytidylyltransferase [EC:2.7.7.33]
K00981	1	na	na	1	0.00271739	n	Metabolism	Lipid metabolism	Glycerophospholipid metabolism [PATH:ko00564]	E2.7.7.41, CDS1, CDS2, cdsA; phosphatidate cytidylyltransferase [EC:2.7.7.41]
K00982	1	na	na	1	0.00271739	n	Not Included in Pathway or Brite	Unclassified: metabolism	Enzymes with EC numbers	glnE; [glutamine synthetase] adenylyltransferase / [glutamine synthetase]-adenylyl-L-tyrosine phosphorylase [EC:2.7.7.42 2.7.7.89]
K00986	2.72483e-102	0.525968	0.64457	na	na	n	Not Included in Pathway or Brite	Unclassified: metabolism	Enzymes with EC numbers	ltrA; RNA-directed DNA polymerase [EC:2.7.7.49]
K00989	1	na	na	1	0.00271739	n	Brite Hierarchies	Protein families: genetic information processing	Transfer RNA biogenesis [BR:ko03016]	rph; ribonuclease PH [EC:2.7.7.56]
K00990	1	na	na	0.246722	-0.0196078	n	Environmental Information Processing	Signal transduction	Two-component system [PATH:ko02020]	glnD; [protein-PII] uridylyltransferase [EC:2.7.7.59]
K00995	0	0.76211	-0.5491	na	na	n	Metabolism	Lipid metabolism	Glycerophospholipid metabolism [PATH:ko00564]	PGS1, pgsA; CDP-diacylglycerol---glycerol-3-phosphate 3-phosphatidyltransferase [EC:2.7.8.5]
K01002	5.56835e-168	0.165946	-1.84892	na	na	n	Not Included in Pathway or Brite	Unclassified: metabolism	Enzymes with EC numbers	mdoB; phosphoglycerol transferase [EC:2.7.8.20]
K01006	1	na	na	1	0.00271739	n	Metabolism	Carbohydrate metabolism	Glycolysis / Gluconeogenesis [PATH:ko00010]	ppdK; pyruvate, orthophosphate dikinase [EC:2.7.9.1]
K01012	0	0.103207	1.8733	na	na	n	Metabolism	Metabolism of cofactors and vitamins	Biotin metabolism [PATH:ko00780]	bioB; biotin synthase [EC:2.8.1.6]
K01021	0	0.997763	-24.4431	na	na	n	Not Included in Pathway or Brite	Unclassified: metabolism	Enzymes with EC numbers	TPST; protein-tyrosine sulfotransferase [EC:2.8.2.20]
K01023	5.4543e-296	0.991552	-13.2975	na	na	n	Not Included in Pathway or Brite	Unclassified: metabolism	Enzymes with EC numbers	assT; arylsulfate sulfotransferase [EC:2.8.2.22]
K01026	1.61833e-227	0.156588	-1.98323	na	na	n	Metabolism	Xenobiotics biodegradation and metabolism	Styrene degradation [PATH:ko00643]	pct; propionate CoA-transferase [EC:2.8.3.1]
K01028	1	na	na	1	0.00271739	n	Metabolism	Amino acid metabolism	Valine, leucine and isoleucine degradation [PATH:ko00280]	scoA; 3-oxoacid CoA-transferase subunit A [EC:2.8.3.5]
K01029	1	na	na	1	0.00271739	n	Metabolism	Amino acid metabolism	Valine, leucine and isoleucine degradation [PATH:ko00280]	scoB; 3-oxoacid CoA-transferase subunit B [EC:2.8.3.5]
K01031	1.99185e-246	0.996425	-15.2975	na	na	n	Metabolism	Xenobiotics biodegradation and metabolism	Benzoate degradation [PATH:ko00362]	pcaI; 3-oxoadipate CoA-transferase, alpha subunit [EC:2.8.3.6]
K01032	1.99185e-246	0.996425	-15.2975	na	na	n	Metabolism	Xenobiotics biodegradation and metabolism	Benzoate degradation [PATH:ko00362]	pcaJ; 3-oxoadipate CoA-transferase, beta subunit [EC:2.8.3.6]
K01034	2.35528e-140	0.999281	-22.3662	na	na	n	Metabolism	Xenobiotics biodegradation and metabolism	Aminobenzoate degradation [PATH:ko00627]	atoD; acetate CoA/acetoacetate CoA-transferase alpha subunit [EC:2.8.3.8 2.8.3.9]
K01035	1	na	na	1	-0.00271739	n	Metabolism	Xenobiotics biodegradation and metabolism	Aminobenzoate degradation [PATH:ko00627]	atoA; acetate CoA/acetoacetate CoA-transferase beta subunit [EC:2.8.3.8 2.8.3.9]
K01039	0	0.995692	-11.1305	na	na	n	Metabolism	Xenobiotics biodegradation and metabolism	Styrene degradation [PATH:ko00643]	gctA; glutaconate CoA-transferase, subunit A [EC:2.8.3.12]
K01040	0	0.995692	-11.1302	na	na	n	Metabolism	Xenobiotics biodegradation and metabolism	Styrene degradation [PATH:ko00643]	gctB; glutaconate CoA-transferase, subunit B [EC:2.8.3.12]
K01041	1	na	na	1	0.00271739	n	Metabolism	Amino acid metabolism	Lysine degradation [PATH:ko00310]	gcdG, caiB; glutaryl-CoA transferase [EC:2.8.3.-]
K01046	3.71043e-267	0.997392	18.3962	na	na	n	Metabolism	Lipid metabolism	Glycerolipid metabolism [PATH:ko00561]	lip, TGL2; triacylglycerol lipase [EC:3.1.1.3]
K01047	6.12340099849686e-316	0.913553	-6.37159	na	na	n	Metabolism	Lipid metabolism	Glycerophospholipid metabolism [PATH:ko00564]	PLA2G, SPLA2; secretory phospholipase A2 [EC:3.1.1.4]
K01048	1	na	na	1	0.00271739	n	Metabolism	Lipid metabolism	Glycerophospholipid metabolism [PATH:ko00564]	pldB; lysophospholipase [EC:3.1.1.5]
K01053	1.08177e-217	0.0902881	-2.83369	na	na	n	Brite Hierarchies	Protein families: signaling and cellular processes	Exosome [BR:ko04147]	gnl, RGN; gluconolactonase [EC:3.1.1.17]
K01061	0	0.425747	1.02646	na	na	n	Metabolism	Xenobiotics biodegradation and metabolism	Fluorobenzoate degradation [PATH:ko00364]	E3.1.1.45; carboxymethylenebutenolidase [EC:3.1.1.45]
K01075	2.55065e-226	0.458493	-1.14255	na	na	n	Metabolism	Metabolism of cofactors and vitamins	Ubiquinone and other terpenoid-quinone biosynthesis [PATH:ko00130]	E3.1.2.23; 4-hydroxybenzoyl-CoA thioesterase [EC:3.1.2.23]
K01082	1	na	na	1	0.00271739	n	Metabolism	Energy metabolism	Sulfur metabolism [PATH:ko00920]	cysQ, MET22, BPNT1; 3'(2'), 5'-bisphosphate nucleotidase [EC:3.1.3.7]
K01095	1	na	na	1	0.00271739	n	Metabolism	Lipid metabolism	Glycerophospholipid metabolism [PATH:ko00564]	pgpA; phosphatidylglycerophosphatase A [EC:3.1.3.27]
K01104	3.50779e-202	0.126541	-1.7083	na	na	n	Not Included in Pathway or Brite	Unclassified: metabolism	Enzymes with EC numbers	E3.1.3.48; protein-tyrosine phosphatase [EC:3.1.3.48]
K01113	0	0.817784	-0.458357	na	na	n	Environmental Information Processing	Signal transduction	Two-component system [PATH:ko02020]	phoD; alkaline phosphatase D [EC:3.1.3.1]
K01114	0	0.999359	-20.0898	na	na	n	Brite Hierarchies	Protein families: signaling and cellular processes	Bacterial toxins [BR:ko02042]	plc; phospholipase C [EC:3.1.4.3]
K01118	0	0.998429	18.2704	na	na	n	Not Included in Pathway or Brite	Unclassified: metabolism	Enzymes with EC numbers	acpD, azoR; FMN-dependent NADH-azoreductase [EC:1.7.1.17]
K01130	7.70522202453993e-316	0.988905	-9.88156	na	na	n	Metabolism	Lipid metabolism	Sphingolipid metabolism [PATH:ko00600]	atsA, aslA; arylsulfatase [EC:3.1.6.1]
K01141	7.12107e-97	0.656448	-0.480762	na	na	n	Brite Hierarchies	Protein families: genetic information processing	DNA repair and recombination proteins [BR:ko03400]	sbcB, exoI; exodeoxyribonuclease I [EC:3.1.11.1]
K01153	5.79924e-154	0.329494	1.085	na	na	n	Brite Hierarchies	Protein families: signaling and cellular processes	Prokaryotic defense system [BR:ko02048]	hsdR; type I restriction enzyme, R subunit [EC:3.1.21.3]
K01154	1.49412e-138	0.107296	1.80208	na	na	n	Brite Hierarchies	Protein families: signaling and cellular processes	Prokaryotic defense system [BR:ko02048]	hsdS; type I restriction enzyme, S subunit [EC:3.1.21.3]
K01155	1.40032e-208	0.999843	-22.2975	na	na	n	Brite Hierarchies	Protein families: signaling and cellular processes	Prokaryotic defense system [BR:ko02048]	E3.1.21.4; type II restriction enzyme [EC:3.1.21.4]
K01156	6.57264e-105	0.523235	0.676421	na	na	n	Brite Hierarchies	Protein families: signaling and cellular processes	Prokaryotic defense system [BR:ko02048]	res; type III restriction enzyme [EC:3.1.21.5]
K01160	1.66479e-160	0.228253	1.78208	na	na	n	Brite Hierarchies	Protein families: genetic information processing	DNA repair and recombination proteins [BR:ko03400]	rusA; crossover junction endodeoxyribonuclease RusA [EC:3.1.21.10]
K01166	1	na	na	1	0.00271739	n	Brite Hierarchies	Protein families: genetic information processing	Transfer RNA biogenesis [BR:ko03016]	RNASET2; ribonuclease T2 [EC:4.6.1.19]
K01173	2.29522e-209	0.965156	-11.5542	na	na	n	Brite Hierarchies	Protein families: genetic information processing	Mitochondrial biogenesis [BR:ko03029]	ENDOG; endonuclease G, mitochondrial
K01174	2.08743e-61	0.0715058	1.89484	na	na	n	Not Included in Pathway or Brite	Unclassified: metabolism	Enzymes with EC numbers	nuc; micrococcal nuclease [EC:3.1.31.1]
K01175	0	0.0282957	-2.92466	na	na	y	Not Included in Pathway or Brite	Unclassified: metabolism	Enzymes with EC numbers	ybfF; esterase [EC:3.1.-.-]
K01179	0	0.997534	-10.4849	na	na	n	Environmental Information Processing	Signal transduction	Two-component system [PATH:ko02020]	E3.2.1.4; endoglucanase [EC:3.2.1.4]
K01183	0	0.902509	-6.94729	na	na	n	Metabolism	Glycan biosynthesis and metabolism	Amino sugar and nucleotide sugar metabolism [PATH:ko00520]	E3.2.1.14; chitinase [EC:3.2.1.14]
K01185	2.46948e-170	0.993232	-17.1324	na	na	n	Not Included in Pathway or Brite	Unclassified: metabolism	Enzymes with EC numbers	E3.2.1.17; lysozyme [EC:3.2.1.17]
K01187	0	0.67976	-0.948944	na	na	n	Metabolism	Carbohydrate metabolism	Starch and sucrose metabolism [PATH:ko00500]	malZ; alpha-glucosidase [EC:3.2.1.20]
K01192	1.91932e-256	0.848865	-0.310526	na	na	n	Metabolism	Glycan biosynthesis and metabolism	Other glycan degradation [PATH:ko00511]	E3.2.1.25, MANBA, manB; beta-mannosidase [EC:3.2.1.25]
K01193	1.98395e-91	0.999822	-23.2929	na	na	n	Metabolism	Carbohydrate metabolism	Galactose metabolism [PATH:ko00052]	INV, sacA; beta-fructofuranosidase [EC:3.2.1.26]
K01195	6.26712e-69	0.353992	-1.91202	na	na	n	Metabolism	Metabolism of cofactors and vitamins	Porphyrin metabolism [PATH:ko00860]	uidA, GUSB; beta-glucuronidase [EC:3.2.1.31]
K01209	1	na	na	1	-0.00271739	n	Metabolism	Glycan biosynthesis and metabolism	Amino sugar and nucleotide sugar metabolism [PATH:ko00520]	abfA; alpha-L-arabinofuranosidase [EC:3.2.1.55]
K01214	4.02485637728113e-319	0.99952	-22.4502	na	na	n	Metabolism	Carbohydrate metabolism	Starch and sucrose metabolism [PATH:ko00500]	ISA, treX; isoamylase [EC:3.2.1.68]
K01243	0	0.998242	-19.7949	na	na	n	Metabolism	Amino acid metabolism	Cysteine and methionine metabolism [PATH:ko00270]	mtnN, mtn, pfs; adenosylhomocysteine nucleosidase [EC:3.2.2.9]
K01246	0	0.998397	18.6373	na	na	n	Genetic Information Processing	Replication and repair	Base excision repair [PATH:ko03410]	tag; DNA-3-methyladenine glycosylase I [EC:3.2.2.20]
K01251	0	0.953807	3.66267	na	na	n	Brite Hierarchies	Protein families: metabolism	Protein phosphatases and associated proteins [BR:ko01009]	AHCY, ahcY; adenosylhomocysteinase [EC:3.13.2.1]
K01256	2.44507e-208	0.998513	17.2975	na	na	n	Brite Hierarchies	Protein families: metabolism	Peptidases and inhibitors [BR:ko01002]	pepN; aminopeptidase N [EC:3.4.11.2]
K01258	0	0.842556	0.552619	na	na	n	Brite Hierarchies	Protein families: metabolism	Peptidases and inhibitors [BR:ko01002]	pepT; tripeptide aminopeptidase [EC:3.4.11.4]
K01259	1	na	na	1	0.00271739	n	Brite Hierarchies	Protein families: metabolism	Peptidases and inhibitors [BR:ko01002]	pip; proline iminopeptidase [EC:3.4.11.5]
K01262	1	na	na	1	0.00271739	n	Brite Hierarchies	Protein families: metabolism	Peptidases and inhibitors [BR:ko01002]	pepP; Xaa-Pro aminopeptidase [EC:3.4.11.9]
K01266	8.51769e-194	0.31318	-1.10601	na	na	n	Brite Hierarchies	Protein families: metabolism	Peptidases and inhibitors [BR:ko01002]	dmpA, dap; D-aminopeptidase [EC:3.4.11.19]
K01271	0	0.834052	0.426414	na	na	n	Brite Hierarchies	Protein families: metabolism	Peptidases and inhibitors [BR:ko01002]	pepQ; Xaa-Pro dipeptidase [EC:3.4.13.9]
K01273	0	0.902293	7.36982	na	na	n	Brite Hierarchies	Protein families: signaling and cellular processes	Glycosylphosphatidylinositol (GPI)-anchored proteins [BR:ko00537]	DPEP; membrane dipeptidase [EC:3.4.13.19]
K01284	1	na	na	1	0.00271739	n	Brite Hierarchies	Protein families: metabolism	Peptidases and inhibitors [BR:ko01002]	dcp; peptidyl-dipeptidase Dcp [EC:3.4.15.5]
K01286	2.35664e-284	0.919992	-0.569847	na	na	n	Not Included in Pathway or Brite	Unclassified: metabolism	Enzymes with EC numbers	E3.4.16.4; D-alanyl-D-alanine carboxypeptidase [EC:3.4.16.4]
K01297	2.36014e-232	0.990173	-15.3285	na	na	n	Brite Hierarchies	Protein families: metabolism	Peptidases and inhibitors [BR:ko01002]	ldcA; muramoyltetrapeptide carboxypeptidase [EC:3.4.17.13]
K01299	1	na	na	1	0.00271739	n	Brite Hierarchies	Protein families: metabolism	Peptidases and inhibitors [BR:ko01002]	E3.4.17.19; carboxypeptidase Taq [EC:3.4.17.19]
K01303	9.89815e-281	0.991552	-13.2975	na	na	n	Brite Hierarchies	Protein families: metabolism	Peptidases and inhibitors [BR:ko01002]	APEH; acylaminoacyl-peptidase [EC:3.4.19.1]
K01304	0	0.582864	9.58024	na	na	n	Brite Hierarchies	Protein families: metabolism	Peptidases and inhibitors [BR:ko01002]	pcp; pyroglutamyl-peptidase [EC:3.4.19.3]
K01305	0	0.153565	2.39649	na	na	n	Brite Hierarchies	Protein families: metabolism	Peptidases and inhibitors [BR:ko01002]	iadA; beta-aspartyl-dipeptidase (metallo-type) [EC:3.4.19.-]
K01318	1.55427e-231	0.988971	-10.3638	na	na	n	Cellular Processes	Cellular community - prokaryotes	Quorum sensing [PATH:ko02024]	sspA; glutamyl endopeptidase [EC:3.4.21.19]
K01338	1.02887e-59	0.522994	1.31	na	na	n	Brite Hierarchies	Protein families: metabolism	Peptidases and inhibitors [BR:ko01002]	lon; ATP-dependent Lon protease [EC:3.4.21.53]
K01417	0	0.970685	-10.2975	na	na	n	Brite Hierarchies	Protein families: metabolism	Peptidases and inhibitors [BR:ko01002]	MEP; extracellular elastinolytic metalloproteinase [EC:3.4.24.-]
K01419	1	na	na	1	0.00271739	n	Brite Hierarchies	Protein families: metabolism	Peptidases and inhibitors [BR:ko01002]	hslV, clpQ; ATP-dependent HslUV protease, peptidase subunit HslV [EC:3.4.25.2]
K01424	0	0.18917	2.3485	na	na	n	Metabolism	Metabolism of other amino acids	Cyanoamino acid metabolism [PATH:ko00460]	E3.5.1.1, ansA, ansB; L-asparaginase [EC:3.5.1.1]
K01425	9.56719e-134	0.31424	1.2406	na	na	n	Metabolism	Metabolism of other amino acids	D-Amino acid metabolism [PATH:ko00470]	glsA, GLS; glutaminase [EC:3.5.1.2]
K01428	1.04721e-159	0.277931	-1.46638	na	na	n	Metabolism	Nucleotide metabolism	Purine metabolism [PATH:ko00230]	ureC; urease subunit alpha [EC:3.5.1.5]
K01429	1.04721e-159	0.277931	-1.46638	na	na	n	Metabolism	Amino acid metabolism	Arginine biosynthesis [PATH:ko00220]	ureB; urease subunit beta [EC:3.5.1.5]
K01430	1.04721e-159	0.277931	-1.46638	na	na	n	Metabolism	Nucleotide metabolism	Purine metabolism [PATH:ko00230]	ureA; urease subunit gamma [EC:3.5.1.5]
K01433	1	na	na	1	-0.00271739	n	Metabolism	Carbohydrate metabolism	Glyoxylate and dicarboxylate metabolism [PATH:ko00630]	purU; formyltetrahydrofolate deformylase [EC:3.5.1.10]
K01434	1.47487e-35	0.394149	5.82389	na	na	n	Brite Hierarchies	Protein families: metabolism	Peptidases and inhibitors [BR:ko01002]	pac; penicillin G amidase [EC:3.5.1.11]
K01439	1	na	na	1	0.00271739	n	Metabolism	Amino acid metabolism	Lysine biosynthesis [PATH:ko00300]	dapE; succinyl-diaminopimelate desuccinylase [EC:3.5.1.18]
K01442	1.67352e-124	0.31519	-5.29433	na	na	n	Metabolism	Lipid metabolism	Secondary bile acid biosynthesis [PATH:ko00121]	cbh; choloylglycine hydrolase [EC:3.5.1.24]
K01443	7.16888e-130	0.293705	2.14791	na	na	n	Metabolism	Glycan biosynthesis and metabolism	Amino sugar and nucleotide sugar metabolism [PATH:ko00520]	nagA, AMDHD2; N-acetylglucosamine-6-phosphate deacetylase [EC:3.5.1.25]
K01447	1	na	na	1	0.00271739	n	Not Included in Pathway or Brite	Unclassified: metabolism	Enzymes with EC numbers	xlyAB; N-acetylmuramoyl-L-alanine amidase [EC:3.5.1.28]
K01455	1.24828e-42	0.903548	-0.192245	na	na	n	Metabolism	Metabolism of other amino acids	Cyanoamino acid metabolism [PATH:ko00460]	E3.5.1.49; formamidase [EC:3.5.1.49]
K01459	1.69879877512006e-317	0.818016	-5.29751	na	na	n	Not Included in Pathway or Brite	Unclassified: metabolism	Enzymes with EC numbers	E3.5.1.77; N-carbamoyl-D-amino-acid hydrolase [EC:3.5.1.77]
K01463	0	0.998352	-19.0953	na	na	n	Not Included in Pathway or Brite	Unclassified: metabolism	Enzymes with EC numbers	bshB1; N-acetylglucosamine malate deacetylase 1 [EC:3.5.1.-]
K01468	1	na	na	1	0.00271739	n	Metabolism	Amino acid metabolism	Histidine metabolism [PATH:ko00340]	hutI, AMDHD1; imidazolonepropionase [EC:3.5.2.7]
K01469	3.57837e-152	0.374977	1.08806	na	na	n	Metabolism	Metabolism of other amino acids	Glutathione metabolism [PATH:ko00480]	OPLAH, OXP1, oplAH; 5-oxoprolinase (ATP-hydrolysing) [EC:3.5.2.9]
K01470	0	0.798187	0.40339	na	na	n	Metabolism	Amino acid metabolism	Arginine and proline metabolism [PATH:ko00330]	E3.5.2.10; creatinine amidohydrolase [EC:3.5.2.10]
K01473	9.34141e-196	0.993899	15.7102	na	na	n	Metabolism	Amino acid metabolism	Arginine and proline metabolism [PATH:ko00330]	hyuA; N-methylhydantoinase A [EC:3.5.2.14]
K01474	1.33752e-226	0.23806	1.81757	na	na	n	Metabolism	Amino acid metabolism	Arginine and proline metabolism [PATH:ko00330]	hyuB; N-methylhydantoinase B [EC:3.5.2.14]
K01475	2.17996e-290	0.67081	0.729512	na	na	n	Not Included in Pathway or Brite	Unclassified: metabolism	Enzymes with EC numbers	E3.5.2.20; isatin hydrolase [EC:3.5.2.20]
K01476	1	na	na	1	0.00271739	n	Metabolism	Amino acid metabolism	Arginine and proline metabolism [PATH:ko00330]	rocF, arg; arginase [EC:3.5.3.1]
K01478	4.66363e-225	0.109513	-1.78596	na	na	n	Metabolism	Amino acid metabolism	Arginine biosynthesis [PATH:ko00220]	arcA; arginine deiminase [EC:3.5.3.6]
K01481	0	0.993503	-0.0249572	na	na	n	Organismal Systems	Development and regeneration	Cornified envelope formation [PATH:ko04382]	E3.5.3.15; protein-arginine deiminase [EC:3.5.3.15]
K01482	0	0.00457838	4.89634	na	na	y	Brite Hierarchies	Protein families: signaling and cellular processes	Exosome [BR:ko04147]	DDAH, ddaH; dimethylargininase [EC:3.5.3.18]
K01485	0	0.187074	2.00679	na	na	n	Metabolism	Nucleotide metabolism	Pyrimidine metabolism [PATH:ko00240]	codA; cytosine/creatinine deaminase [EC:3.5.4.1 3.5.4.21]
K01487	1	na	na	1	0.00271739	n	Metabolism	Nucleotide metabolism	Purine metabolism [PATH:ko00230]	guaD, GDA; guanine deaminase [EC:3.5.4.3]
K01488	0	0.300124	-1.35164	na	na	n	Human Diseases	Immune disease	Primary immunodeficiency [PATH:ko05340]	add, ADA; adenosine deaminase [EC:3.5.4.4]
K01491	3.45845952088873e-323	0.0207477	-4.87745	na	na	y	Metabolism	Metabolism of cofactors and vitamins	One carbon pool by folate [PATH:ko00670]	folD; methylenetetrahydrofolate dehydrogenase (NADP+) / methenyltetrahydrofolate cyclohydrolase [EC:1.5.1.5 3.5.4.9]
K01493	9.58226e-208	0.658748	-0.720235	na	na	n	Brite Hierarchies	Protein families: signaling and cellular processes	Secretion system [BR:ko02044]	comEB; dCMP deaminase [EC:3.5.4.12]
K01494	1	na	na	1	0.00271739	n	Metabolism	Nucleotide metabolism	Pyrimidine metabolism [PATH:ko00240]	dcd; dCTP deaminase [EC:3.5.4.13]
K01495	1	na	na	1	-0.00271739	n	Metabolism	Metabolism of cofactors and vitamins	Folate biosynthesis [PATH:ko00790]	GCH1, folE; GTP cyclohydrolase IA [EC:3.5.4.16]
K01496	1.10832e-211	0.980203	11.4642	na	na	n	Metabolism	Amino acid metabolism	Histidine metabolism [PATH:ko00340]	hisI; phosphoribosyl-AMP cyclohydrolase [EC:3.5.4.19]
K01497	5.30204e-290	0.658797	6.01794	na	na	n	Cellular Processes	Cellular community - prokaryotes	Quorum sensing [PATH:ko02024]	ribA, RIB1; GTP cyclohydrolase II [EC:3.5.4.25]
K01501	1.20136e-192	0.00753992	-2.82955	na	na	y	Metabolism	Xenobiotics biodegradation and metabolism	Styrene degradation [PATH:ko00643]	E3.5.5.1; nitrilase [EC:3.5.5.1]
K01507	1.12851e-247	0.991552	-13.2975	na	na	n	Metabolism	Energy metabolism	Oxidative phosphorylation [PATH:ko00190]	ppa; inorganic pyrophosphatase [EC:3.6.1.1]
K01512	0	0.997546	-10.493	na	na	n	Metabolism	Xenobiotics biodegradation and metabolism	Aminobenzoate degradation [PATH:ko00627]	acyP; acylphosphatase [EC:3.6.1.7]
K01515	3.53451e-303	0.998314	19.2262	na	na	n	Metabolism	Nucleotide metabolism	Purine metabolism [PATH:ko00230]	nudF; ADP-ribose diphosphatase [EC:3.6.1.13 3.6.1.-]
K01534	6.8164e-231	0.57185	-0.73208	na	na	n	Not Included in Pathway or Brite	Unclassified: metabolism	Enzymes with EC numbers	zntA; Zn2+/Cd2+-exporting ATPase [EC:7.2.2.12 7.2.2.21]
K01535	0	0.983776	-14.8676	na	na	n	Metabolism	Energy metabolism	Oxidative phosphorylation [PATH:ko00190]	PMA1, PMA2; H+-transporting ATPase [EC:7.1.2.1]
K01537	1.81775e-131	0.996074	-16.0011	na	na	n	Not Included in Pathway or Brite	Unclassified: metabolism	Enzymes with EC numbers	ATP2C; P-type Ca2+ transporter type 2C [EC:7.2.2.10]
K01555	0	0.519138	1.30863	na	na	n	Metabolism	Amino acid metabolism	Tyrosine metabolism [PATH:ko00350]	FAH, fahA; fumarylacetoacetase [EC:3.7.1.2]
K01559	0	0.65663	-0.242321	na	na	n	Not Included in Pathway or Brite	Unclassified: metabolism	Enzymes with EC numbers	oiaT; 3-oxoisoapionate-4-phosphate transcarboxylase/hydrolase [EC:3.7.1.28]
K01561	5.94574e-118	0.574721	-0.982689	na	na	n	Metabolism	Xenobiotics biodegradation and metabolism	Chlorocyclohexane and chlorobenzene degradation [PATH:ko00361]	dehH; haloacetate dehalogenase [EC:3.8.1.3]
K01563	6.25122e-307	0.632945	-0.596552	na	na	n	Metabolism	Xenobiotics biodegradation and metabolism	Chlorocyclohexane and chlorobenzene degradation [PATH:ko00361]	dhaA; haloalkane dehalogenase [EC:3.8.1.5]
K01568	0	0.99882	-20.5179	na	na	n	Metabolism	Carbohydrate metabolism	Glycolysis / Gluconeogenesis [PATH:ko00010]	PDC, pdc; pyruvate decarboxylase [EC:4.1.1.1]
K01569	4.05912e-104	0.733288	-7.16327	na	na	n	Metabolism	Carbohydrate metabolism	Glyoxylate and dicarboxylate metabolism [PATH:ko00630]	oxdD; oxalate decarboxylase [EC:4.1.1.2]
K01574	5.4543e-296	0.991552	-13.2975	na	na	n	Metabolism	Carbohydrate metabolism	Butanoate metabolism [PATH:ko00650]	adc; acetoacetate decarboxylase [EC:4.1.1.4]
K01575	2.90431e-261	0.903284	-12.2906	na	na	n	Metabolism	Carbohydrate metabolism	Butanoate metabolism [PATH:ko00650]	alsD, budA, aldC; acetolactate decarboxylase [EC:4.1.1.5]
K01577	0	0.970685	-10.2975	na	na	n	Metabolism	Carbohydrate metabolism	Glyoxylate and dicarboxylate metabolism [PATH:ko00630]	oxc; oxalyl-CoA decarboxylase [EC:4.1.1.8]
K01578	0	0.167301	1.87302	na	na	n	Metabolism	Metabolism of other amino acids	beta-Alanine metabolism [PATH:ko00410]	MLYCD; malonyl-CoA decarboxylase [EC:4.1.1.9]
K01580	0	0.935848	-8.29753	na	na	n	Metabolism	Metabolism of other amino acids	Taurine and hypotaurine metabolism [PATH:ko00430]	E4.1.1.15, gadB, gadA, GAD; glutamate decarboxylase [EC:4.1.1.15]
K01581	0	0.953806	-3.66274	na	na	n	Metabolism	Amino acid metabolism	Arginine and proline metabolism [PATH:ko00330]	E4.1.1.17, ODC1, speC, speF; ornithine decarboxylase [EC:4.1.1.17]
K01585	3.15022e-223	0.539965	-0.799493	na	na	n	Metabolism	Amino acid metabolism	Arginine and proline metabolism [PATH:ko00330]	speA; arginine decarboxylase [EC:4.1.1.19]
K01589	1	na	na	1	0.00271739	n	Metabolism	Nucleotide metabolism	Purine metabolism [PATH:ko00230]	purK; 5-(carboxyamino)imidazole ribonucleotide synthase [EC:6.3.4.18]
K01591	1	na	na	1	0.00271739	n	Metabolism	Nucleotide metabolism	Pyrimidine metabolism [PATH:ko00240]	pyrF; orotidine-5'-phosphate decarboxylase [EC:4.1.1.23]
K01593	0	0.996216	16.1722	na	na	n	Human Diseases	Substance dependence	Cocaine addiction [PATH:ko05030]	DDC, TDC; aromatic-L-amino-acid/L-tryptophan decarboxylase [EC:4.1.1.28 4.1.1.105]
K01595	1.85184e-272	0.0351883	3.22803	na	na	y	Metabolism	Carbohydrate metabolism	Pyruvate metabolism [PATH:ko00620]	ppc; phosphoenolpyruvate carboxylase [EC:4.1.1.31]
K01597	0	0.978155	-12.4109	na	na	n	Metabolism	Metabolism of terpenoids and polyketides	Terpenoid backbone biosynthesis [PATH:ko00900]	MVD, mvaD; diphosphomevalonate decarboxylase [EC:4.1.1.33]
K01601	1.64205e-64	0.853872	-6.98782	na	na	n	Metabolism	Energy metabolism	Carbon fixation by Calvin cycle [PATH:ko00710]	rbcL, cbbL; ribulose-bisphosphate carboxylase large chain [EC:4.1.1.39]
K01602	1.64205e-64	0.853872	-6.98782	na	na	n	Metabolism	Carbohydrate metabolism	Glyoxylate and dicarboxylate metabolism [PATH:ko00630]	rbcS, cbbS; ribulose-bisphosphate carboxylase small chain [EC:4.1.1.39]
K01609	1	na	na	1	0.00271739	n	Metabolism	Amino acid metabolism	Phenylalanine, tyrosine and tryptophan biosynthesis [PATH:ko00400]	trpC; indole-3-glycerol phosphate synthase [EC:4.1.1.48]
K01613	1.50166e-247	0.401926	1.09721	na	na	n	Metabolism	Lipid metabolism	Glycerophospholipid metabolism [PATH:ko00564]	psd, PISD; phosphatidylserine decarboxylase [EC:4.1.1.65]
K01624	3.76268e-133	0.791104	0.147224	na	na	n	Metabolism	Carbohydrate metabolism	Fructose and mannose metabolism [PATH:ko00051]	FBA, fbaA; fructose-bisphosphate aldolase, class II [EC:4.1.2.13]
K01625	1	na	na	1	0.00543478	n	Metabolism	Carbohydrate metabolism	Pentose phosphate pathway [PATH:ko00030]	eda; 2-dehydro-3-deoxyphosphogluconate aldolase / (4S)-4-hydroxy-2-oxoglutarate aldolase [EC:4.1.2.14 4.1.3.42]
K01628	0	0.999296	-20.8621	na	na	n	Metabolism	Carbohydrate metabolism	Fructose and mannose metabolism [PATH:ko00051]	fucA; L-fuculose-phosphate aldolase [EC:4.1.2.17]
K01631	0	0.703035	0.515403	na	na	n	Metabolism	Carbohydrate metabolism	Galactose metabolism [PATH:ko00052]	dgoA; 2-dehydro-3-deoxyphosphogalactonate aldolase [EC:4.1.2.21]
K01633	1	na	na	1	0.00271739	n	Metabolism	Metabolism of cofactors and vitamins	Folate biosynthesis [PATH:ko00790]	folB; 7,8-dihydroneopterin aldolase/epimerase/oxygenase [EC:4.1.2.25 5.1.99.8 1.13.11.81]
K01634	0	0.998319	-18.7887	na	na	n	Environmental Information Processing	Signal transduction	Sphingolipid signaling pathway [PATH:ko04071]	SGPL1, DPL1; sphinganine-1-phosphate aldolase [EC:4.1.2.27]
K01635	0	0.998324	-19.1731	na	na	n	Metabolism	Carbohydrate metabolism	Galactose metabolism [PATH:ko00052]	lacD; tagatose 1,6-diphosphate aldolase [EC:4.1.2.40]
K01637	1	na	na	1	-0.00271739	n	Metabolism	Carbohydrate metabolism	Glyoxylate and dicarboxylate metabolism [PATH:ko00630]	ICL, aceA; isocitrate/methylisocitrate lyase [EC:4.1.3.1 4.1.3.30]
K01638	3.03241e-96	0.805459	0.541336	na	na	n	Metabolism	Carbohydrate metabolism	Glyoxylate and dicarboxylate metabolism [PATH:ko00630]	aceB, glcB; malate synthase [EC:2.3.3.9]
K01639	0	0.99936	-17.4809	na	na	n	Metabolism	Glycan biosynthesis and metabolism	Biosynthesis of various nucleotide sugars [PATH:ko00541]	E4.1.3.3, nanA, NPL; N-acetylneuraminate lyase [EC:4.1.3.3]
K01640	1	na	na	1	0.00271739	n	Metabolism	Amino acid metabolism	Valine, leucine and isoleucine degradation [PATH:ko00280]	HMGCL, hmgL; hydroxymethylglutaryl-CoA lyase [EC:4.1.3.4]
K01641	0	0.978155	-12.4109	na	na	n	Metabolism	Metabolism of terpenoids and polyketides	Terpenoid backbone biosynthesis [PATH:ko00900]	HMGCS; hydroxymethylglutaryl-CoA synthase [EC:2.3.3.10]
K01644	0	0.670989	0.571939	na	na	n	Environmental Information Processing	Signal transduction	Two-component system [PATH:ko02020]	citE; citrate lyase subunit beta / citryl-CoA lyase [EC:4.1.3.34]
K01647	1	na	na	1	0.00271739	n	Metabolism	Carbohydrate metabolism	Citrate cycle (TCA cycle) [PATH:ko00020]	CS, gltA; citrate synthase [EC:2.3.3.1]
K01649	1	na	na	1	0.00271739	n	Metabolism	Amino acid metabolism	Valine, leucine and isoleucine biosynthesis [PATH:ko00290]	leuA, IMS; 2-isopropylmalate synthase [EC:2.3.3.13]
K01658	2.36926e-293	0.381802	-1.90096	na	na	n	Metabolism	Amino acid metabolism	Phenylalanine, tyrosine and tryptophan biosynthesis [PATH:ko00400]	trpG; anthranilate synthase component II [EC:4.1.3.27]
K01664	1.80778619813312e-320	0.385307	2.37955	na	na	n	Metabolism	Metabolism of cofactors and vitamins	Folate biosynthesis [PATH:ko00790]	pabA; para-aminobenzoate synthetase component II [EC:2.6.1.85]
K01666	0	0.758654	-4.29748	na	na	n	Metabolism	Xenobiotics biodegradation and metabolism	Benzoate degradation [PATH:ko00362]	mhpE; 4-hydroxy 2-oxovalerate aldolase [EC:4.1.3.39]
K01667	0	0.993503	-0.0249572	na	na	n	Metabolism	Amino acid metabolism	Tryptophan metabolism [PATH:ko00380]	tnaA; tryptophanase [EC:4.1.99.1]
K01668	0	0.992897	-11.1059	na	na	n	Metabolism	Amino acid metabolism	Tyrosine metabolism [PATH:ko00350]	E4.1.99.2; tyrosine phenol-lyase [EC:4.1.99.2]
K01669	1.10867e-87	0.295131	-1.69925	na	na	n	Brite Hierarchies	Protein families: genetic information processing	DNA repair and recombination proteins [BR:ko03400]	phr, PHR1; deoxyribodipyrimidine photo-lyase [EC:4.1.99.3]
K01673	0	0.457917	1.14162	na	na	n	Metabolism	Energy metabolism	Nitrogen metabolism [PATH:ko00910]	cynT, can; carbonic anhydrase [EC:4.2.1.1]
K01674	2.19934e-222	0.991109	-13.9934	na	na	n	Metabolism	Energy metabolism	Nitrogen metabolism [PATH:ko00910]	cah; carbonic anhydrase [EC:4.2.1.1]
K01676	0	0.0563781	-1.25843	na	na	n	Metabolism	Energy metabolism	Other carbon fixation pathways [PATH:ko00720]	E4.2.1.2A, fumA, fumB; fumarate hydratase, class I [EC:4.2.1.2]
K01679	1	na	na	1	0.00271739	n	Metabolism	Carbohydrate metabolism	Citrate cycle (TCA cycle) [PATH:ko00020]	E4.2.1.2B, fumC, FH; fumarate hydratase, class II [EC:4.2.1.2]
K01681	1	na	na	1	0.00271739	n	Metabolism	Carbohydrate metabolism	Citrate cycle (TCA cycle) [PATH:ko00020]	ACO; aconitate hydratase [EC:4.2.1.3]
K01682	4.39855e-210	0.947989	16.4761	na	na	n	Metabolism	Carbohydrate metabolism	Propanoate metabolism [PATH:ko00640]	acnB; aconitate hydratase 2 / 2-methylisocitrate dehydratase [EC:4.2.1.3 4.2.1.99]
K01684	5.98593e-26	0.998394	18.3766	na	na	n	Metabolism	Carbohydrate metabolism	Galactose metabolism [PATH:ko00052]	dgoD; galactonate dehydratase [EC:4.2.1.6]
K01685	0	0.375808	-1.13683	na	na	n	Metabolism	Carbohydrate metabolism	Pentose and glucuronate interconversions [PATH:ko00040]	uxaA; altronate hydrolase [EC:4.2.1.7]
K01686	7.19417e-185	0.0282557	-6.53389	na	na	y	Metabolism	Carbohydrate metabolism	Pentose and glucuronate interconversions [PATH:ko00040]	uxuA; mannonate dehydratase [EC:4.2.1.8]
K01687	0.00566471	0.754615	4.39998	na	na	n	Metabolism	Amino acid metabolism	Valine, leucine and isoleucine biosynthesis [PATH:ko00290]	ilvD; dihydroxy-acid dehydratase [EC:4.2.1.9]
K01689	4.57369e-68	0.925971	9.5183	na	na	n	Metabolism	Carbohydrate metabolism	Glycolysis / Gluconeogenesis [PATH:ko00010]	ENO1_2_3, eno; enolase 1/2/3 [EC:4.2.1.11]
K01690	1	na	na	1	0.00543478	n	Metabolism	Carbohydrate metabolism	Pentose phosphate pathway [PATH:ko00030]	edd; phosphogluconate dehydratase [EC:4.2.1.12]
K01692	2.23702e-164	0.991552	13.2975	na	na	n	Metabolism	Metabolism of terpenoids and polyketides	Pinene, camphor and geraniol degradation [PATH:ko00907]	paaF, echA; enoyl-CoA hydratase [EC:4.2.1.17]
K01696	1	na	na	1	0.00271739	n	Metabolism	Amino acid metabolism	Phenylalanine, tyrosine and tryptophan biosynthesis [PATH:ko00400]	trpB; tryptophan synthase beta chain [EC:4.2.1.20]
K01698	1	na	na	1	0.00271739	n	Brite Hierarchies	Protein families: signaling and cellular processes	Exosome [BR:ko04147]	hemB, ALAD; porphobilinogen synthase [EC:4.2.1.24]
K01699	5.29588e-297	0.999009	-18.9934	na	na	n	Metabolism	Carbohydrate metabolism	Propanoate metabolism [PATH:ko00640]	pduC; propanediol dehydratase large subunit [EC:4.2.1.28]
K01703	1	na	na	1	0.00543478	n	Metabolism	Carbohydrate metabolism	C5-Branched dibasic acid metabolism [PATH:ko00660]	leuC, IPMI-L; 3-isopropylmalate/(R)-2-methylmalate dehydratase large subunit [EC:4.2.1.33 4.2.1.35]
K01707	0	0.992897	-11.1059	na	na	n	Metabolism	Carbohydrate metabolism	Ascorbate and aldarate metabolism [PATH:ko00053]	kdgD; 5-dehydro-4-deoxyglucarate dehydratase [EC:4.2.1.41]
K01709	9.11723e-74	0.310235	-1.21498	na	na	n	Metabolism	Glycan biosynthesis and metabolism	Biosynthesis of various nucleotide sugars [PATH:ko00541]	rfbG; CDP-glucose 4,6-dehydratase [EC:4.2.1.45]
K01710	1.0152e-125	0.458648	-0.917761	na	na	n	Metabolism	Metabolism of terpenoids and polyketides	Biosynthesis of vancomycin group antibiotics [PATH:ko01055]	rfbB, rmlB, rffG; dTDP-glucose 4,6-dehydratase [EC:4.2.1.46]
K01711	1.14505e-250	0.980525	0.0426155	na	na	n	Metabolism	Glycan biosynthesis and metabolism	Biosynthesis of various nucleotide sugars [PATH:ko00541]	gmd, GMDS; GDPmannose 4,6-dehydratase [EC:4.2.1.47]
K01713	2.44073e-260	0.705025	0.817708	na	na	n	Metabolism	Amino acid metabolism	Phenylalanine, tyrosine and tryptophan biosynthesis [PATH:ko00400]	pheC; cyclohexadienyl dehydratase [EC:4.2.1.51 4.2.1.91]
K01715	0	0.338853	-1.32505	na	na	n	Metabolism	Carbohydrate metabolism	Butanoate metabolism [PATH:ko00650]	crt; enoyl-CoA hydratase [EC:4.2.1.17]
K01719	5.4543e-296	0.991552	13.2975	na	na	n	Metabolism	Metabolism of cofactors and vitamins	Porphyrin metabolism [PATH:ko00860]	hemD, UROS; uroporphyrinogen-III synthase [EC:4.2.1.75]
K01721	0	0.761761	3.95771	na	na	n	Metabolism	Xenobiotics biodegradation and metabolism	Styrene degradation [PATH:ko00643]	nthA; nitrile hydratase subunit alpha [EC:4.2.1.84]
K01725	0	0.995618	-18.1841	na	na	n	Metabolism	Energy metabolism	Nitrogen metabolism [PATH:ko00910]	cynS; cyanate lyase [EC:4.2.1.104]
K01734	1.26589e-159	0.000445842	5.11662	na	na	y	Metabolism	Carbohydrate metabolism	Propanoate metabolism [PATH:ko00640]	mgsA; methylglyoxal synthase [EC:4.2.3.3]
K01735	1	na	na	1	0.00271739	n	Metabolism	Amino acid metabolism	Phenylalanine, tyrosine and tryptophan biosynthesis [PATH:ko00400]	aroB; 3-dehydroquinate synthase [EC:4.2.3.4]
K01736	1	na	na	1	0.00271739	n	Metabolism	Amino acid metabolism	Phenylalanine, tyrosine and tryptophan biosynthesis [PATH:ko00400]	aroC; chorismate synthase [EC:4.2.3.5]
K01737	0	0.43968	-1.40141	na	na	n	Brite Hierarchies	Protein families: genetic information processing	Transfer RNA biogenesis [BR:ko03016]	queD, ptpS, PTS; 6-pyruvoyltetrahydropterin/6-carboxytetrahydropterin synthase [EC:4.2.3.12 4.1.2.50]
K01738	0	0.999623	-19.624	na	na	n	Metabolism	Amino acid metabolism	Cysteine and methionine metabolism [PATH:ko00270]	cysK; cysteine synthase [EC:2.5.1.47]
K01740	1	na	na	1	0.00271739	n	Metabolism	Amino acid metabolism	Cysteine and methionine metabolism [PATH:ko00270]	metY; O-acetylhomoserine (thiol)-lyase [EC:2.5.1.49]
K01744	6.83792e-151	0.770983	0.406703	na	na	n	Metabolism	Amino acid metabolism	Alanine, aspartate and glutamate metabolism [PATH:ko00250]	aspA; aspartate ammonia-lyase [EC:4.3.1.1]
K01745	1	na	na	1	0.00271739	n	Metabolism	Amino acid metabolism	Histidine metabolism [PATH:ko00340]	hutH, HAL; histidine ammonia-lyase [EC:4.3.1.3]
K01750	1	na	na	1	0.00271739	n	Metabolism	Amino acid metabolism	Arginine and proline metabolism [PATH:ko00330]	ocd; ornithine cyclodeaminase [EC:4.3.1.12]
K01751	2.21984e-239	0.673657	3.63527	na	na	n	Not Included in Pathway or Brite	Unclassified: metabolism	Enzymes with EC numbers	E4.3.1.15; diaminopropionate ammonia-lyase [EC:4.3.1.15]
K01753	0	0.999336	-20.4761	na	na	n	Metabolism	Amino acid metabolism	Glycine, serine and threonine metabolism [PATH:ko00260]	dsdA; D-serine dehydratase [EC:4.3.1.18]
K01756	1	na	na	1	0.00271739	n	Metabolism	Amino acid metabolism	Alanine, aspartate and glutamate metabolism [PATH:ko00250]	purB, ADSL; adenylosuccinate lyase [EC:4.3.2.2]
K01761	5.3081e-172	0.553302	-0.79762	na	na	n	Metabolism	Amino acid metabolism	Cysteine and methionine metabolism [PATH:ko00270]	E4.4.1.11; methionine-gamma-lyase [EC:4.4.1.11]
K01779	0	0.994951	18.9432	na	na	n	Metabolism	Metabolism of terpenoids and polyketides	Nonribosomal peptide structures [PATH:ko01054]	racD; aspartate racemase [EC:5.1.1.13]
K01781	0	0.998205	-19.9659	na	na	n	Metabolism	Xenobiotics biodegradation and metabolism	Aminobenzoate degradation [PATH:ko00627]	mdlA; mandelate racemase [EC:5.1.2.2]
K01782	1	na	na	1	0.00271739	n	Metabolism	Metabolism of other amino acids	beta-Alanine metabolism [PATH:ko00410]	fadJ; 3-hydroxyacyl-CoA dehydrogenase / enoyl-CoA hydratase / 3-hydroxybutyryl-CoA epimerase [EC:1.1.1.35 4.2.1.17 5.1.2.3]
K01785	1.32551e-225	0.112033	-2.50862	na	na	n	Metabolism	Carbohydrate metabolism	Galactose metabolism [PATH:ko00052]	galM, GALM; aldose 1-epimerase [EC:5.1.3.3]
K01788	1	na	na	1	-0.00271739	n	Metabolism	Glycan biosynthesis and metabolism	Amino sugar and nucleotide sugar metabolism [PATH:ko00520]	nanE; N-acylglucosamine-6-phosphate 2-epimerase [EC:5.1.3.9]
K01790	1.61328e-110	0.50617	-0.72588	na	na	n	Metabolism	Metabolism of terpenoids and polyketides	Polyketide sugar unit biosynthesis [PATH:ko00523]	rfbC, rmlC; dTDP-4-dehydrorhamnose 3,5-epimerase [EC:5.1.3.13]
K01791	0	0.998255	-19.7339	na	na	n	Metabolism	Glycan biosynthesis and metabolism	Biosynthesis of various nucleotide sugars [PATH:ko00541]	wecB; UDP-N-acetylglucosamine 2-epimerase (non-hydrolysing) [EC:5.1.3.14]
K01796	1.02306e-66	0.997738	15.1881	na	na	n	Metabolism	Lipid metabolism	Primary bile acid biosynthesis [PATH:ko00120]	AMACR, mcr; alpha-methylacyl-CoA racemase [EC:5.1.99.4]
K01799	0	0.987461	0.0403849	na	na	n	Metabolism	Metabolism of cofactors and vitamins	Nicotinate and nicotinamide metabolism [PATH:ko00760]	nicE, maiA; maleate isomerase [EC:5.2.1.1]
K01800	5.67351e-60	0.985561	12.9357	na	na	n	Metabolism	Amino acid metabolism	Tyrosine metabolism [PATH:ko00350]	maiA, GSTZ1; maleylacetoacetate isomerase [EC:5.2.1.2]
K01802	1	na	na	1	-0.00271739	n	Not Included in Pathway or Brite	Unclassified: metabolism	Enzymes with EC numbers	E5.2.1.8; peptidylprolyl isomerase [EC:5.2.1.8]
K01805	2.33291e-263	0.395735	1.51745	na	na	n	Metabolism	Carbohydrate metabolism	Fructose and mannose metabolism [PATH:ko00051]	xylA; xylose isomerase [EC:5.3.1.5]
K01808	0	0.943502	0.123085	na	na	n	Metabolism	Carbohydrate metabolism	Fructose and mannose metabolism [PATH:ko00051]	rpiB; ribose 5-phosphate isomerase B [EC:5.3.1.6]
K01812	1.97452e-183	0.760855	-11.141	na	na	n	Metabolism	Carbohydrate metabolism	Pentose and glucuronate interconversions [PATH:ko00040]	uxaC; glucuronate isomerase [EC:5.3.1.12]
K01813	6.5924e-161	0.996009	0.00679722	na	na	n	Metabolism	Carbohydrate metabolism	Fructose and mannose metabolism [PATH:ko00051]	rhaA; L-rhamnose isomerase [EC:5.3.1.14]
K01814	1	na	na	1	0.00271739	n	Metabolism	Amino acid metabolism	Histidine metabolism [PATH:ko00340]	hisA; phosphoribosylformimino-5-aminoimidazole carboxamide ribotide isomerase [EC:5.3.1.16]
K01816	0	0.987461	0.0403849	na	na	n	Metabolism	Carbohydrate metabolism	Glyoxylate and dicarboxylate metabolism [PATH:ko00630]	hyi, gip; hydroxypyruvate isomerase [EC:5.3.1.22]
K01817	1	na	na	1	0.00271739	n	Metabolism	Amino acid metabolism	Phenylalanine, tyrosine and tryptophan biosynthesis [PATH:ko00400]	trpF; phosphoribosylanthranilate isomerase [EC:5.3.1.24]
K01820	9.64572e-286	0.935848	-8.29753	na	na	n	Metabolism	Carbohydrate metabolism	Pentose and glucuronate interconversions [PATH:ko00040]	rhaA; L-rhamnose isomerase / sugar isomerase [EC:5.3.1.14 5.3.1.-]
K01821	9.22964e-217	0.425654	-1.40679	na	na	n	Metabolism	Xenobiotics biodegradation and metabolism	Xylene degradation [PATH:ko00622]	praC, xylH; 4-oxalocrotonate tautomerase [EC:5.3.2.6]
K01823	1	na	na	1	0.00271739	n	Metabolism	Metabolism of terpenoids and polyketides	Terpenoid backbone biosynthesis [PATH:ko00900]	idi, IDI; isopentenyl-diphosphate Delta-isomerase [EC:5.3.3.2]
K01826	0	0.493421	5.22668	na	na	n	Metabolism	Amino acid metabolism	Tyrosine metabolism [PATH:ko00350]	hpaF, hpcD; 5-carboxymethyl-2-hydroxymuconate isomerase [EC:5.3.3.10]
K01835	0	0.998859	-21.1997	na	na	n	Metabolism	Biosynthesis of other secondary metabolites	Streptomycin biosynthesis [PATH:ko00521]	pgm; phosphoglucomutase [EC:5.4.2.2]
K01838	0	0.448966	1.10311	na	na	n	Metabolism	Carbohydrate metabolism	Starch and sucrose metabolism [PATH:ko00500]	pgmB; beta-phosphoglucomutase [EC:5.4.2.6]
K01841	4.1415e-11	0.991552	-13.2975	na	na	n	Metabolism	Metabolism of other amino acids	Phosphonate and phosphinate metabolism [PATH:ko00440]	pepM; phosphoenolpyruvate phosphomutase [EC:5.4.2.9]
K01843	7.89482317459103e-319	0.510302	5.46715	na	na	n	Metabolism	Amino acid metabolism	Lysine degradation [PATH:ko00310]	kamA; lysine 2,3-aminomutase [EC:5.4.3.2]
K01845	5.2314e-293	0.0941763	1.60515	na	na	n	Metabolism	Metabolism of cofactors and vitamins	Porphyrin metabolism [PATH:ko00860]	hemL; glutamate-1-semialdehyde 2,1-aminomutase [EC:5.4.3.8]
K01846	0	0.981418	-16.3906	na	na	n	Metabolism	Carbohydrate metabolism	C5-Branched dibasic acid metabolism [PATH:ko00660]	glmS, mutS, mamA; methylaspartate mutase sigma subunit [EC:5.4.99.1]
K01847	1	na	na	1	0.00271739	n	Organismal Systems	Digestive system	Cobalamin transport and metabolism [PATH:ko04980]	MUT; methylmalonyl-CoA mutase [EC:5.4.99.2]
K01854	2.15078e-184	0.46595	-1.10455	na	na	n	Metabolism	Carbohydrate metabolism	Galactose metabolism [PATH:ko00052]	glf; UDP-galactopyranose mutase [EC:5.4.99.9]
K01856	0	0.0299363	3.42949	na	na	y	Metabolism	Xenobiotics biodegradation and metabolism	Chlorocyclohexane and chlorobenzene degradation [PATH:ko00361]	catB; muconate cycloisomerase [EC:5.5.1.1]
K01857	2.46367e-160	0.782676	-0.153881	na	na	n	Metabolism	Xenobiotics biodegradation and metabolism	Benzoate degradation [PATH:ko00362]	pcaB; 3-carboxy-cis,cis-muconate cycloisomerase [EC:5.5.1.2]
K01858	0	0.789684	-3.75285	na	na	n	Metabolism	Carbohydrate metabolism	Inositol phosphate metabolism [PATH:ko00562]	INO1, ISYNA1; myo-inositol-1-phosphate synthase [EC:5.5.1.4]
K01869	1	na	na	1	0.00271739	n	Brite Hierarchies	Protein families: genetic information processing	Mitochondrial biogenesis [BR:ko03029]	LARS, leuS; leucyl-tRNA synthetase [EC:6.1.1.4]
K01870	1.63161e-17	0.898276	7.99341	na	na	n	Brite Hierarchies	Protein families: metabolism	Amino acid related enzymes [BR:ko01007]	IARS, ileS; isoleucyl-tRNA synthetase [EC:6.1.1.5]
K01872	1	na	na	1	0.00271739	n	Brite Hierarchies	Protein families: genetic information processing	Transfer RNA biogenesis [BR:ko03016]	AARS, alaS; alanyl-tRNA synthetase [EC:6.1.1.7]
K01873	1	na	na	1	0.00543478	n	Brite Hierarchies	Protein families: genetic information processing	Transfer RNA biogenesis [BR:ko03016]	VARS, valS; valyl-tRNA synthetase [EC:6.1.1.9]
K01874	1	na	na	1	0.00271739	n	Metabolism	Metabolism of other amino acids	Selenocompound metabolism [PATH:ko00450]	MARS, metG; methionyl-tRNA synthetase [EC:6.1.1.10]
K01879	1	na	na	1	0.00271739	n	Genetic Information Processing	Translation	Aminoacyl-tRNA biosynthesis [PATH:ko00970]	glyS; glycyl-tRNA synthetase beta chain [EC:6.1.1.14]
K01883	1	na	na	1	0.00543478	n	Brite Hierarchies	Protein families: metabolism	Amino acid related enzymes [BR:ko01007]	CARS, cysS; cysteinyl-tRNA synthetase [EC:6.1.1.16]
K01890	1	na	na	1	0.00271739	n	Brite Hierarchies	Protein families: genetic information processing	Transfer RNA biogenesis [BR:ko03016]	FARSB, pheT; phenylalanyl-tRNA synthetase beta chain [EC:6.1.1.20]
K01894	2.49798e-154	0.335883	-1.29464	na	na	n	Brite Hierarchies	Protein families: metabolism	Amino acid related enzymes [BR:ko01007]	gluQ; glutamyl-Q tRNA(Asp) synthetase [EC:6.1.1.-]
K01895	2.04382e-19	0.774479	0.213375	na	na	n	Metabolism	Energy metabolism	Other carbon fixation pathways [PATH:ko00720]	ACSS1_2, acs; acetyl-CoA synthetase [EC:6.2.1.1]
K01897	0	0.975166	13.1558	na	na	n	Brite Hierarchies	Protein families: metabolism	Lipid biosynthesis proteins [BR:ko01004]	ACSL, fadD; long-chain-fatty-acid---CoA ligase [EC:6.2.1.3]
K01902	1	na	na	1	0.00543478	n	Metabolism	Carbohydrate metabolism	C5-Branched dibasic acid metabolism [PATH:ko00660]	sucD; succinyl-CoA synthetase alpha subunit [EC:6.2.1.5]
K01903	1	na	na	1	0.00271739	n	Metabolism	Carbohydrate metabolism	Citrate cycle (TCA cycle) [PATH:ko00020]	sucC; succinyl-CoA synthetase beta subunit [EC:6.2.1.5]
K01904	0	0.999601	-20.7587	na	na	n	Metabolism	Metabolism of cofactors and vitamins	Ubiquinone and other terpenoid-quinone biosynthesis [PATH:ko00130]	4CL; 4-coumarate--CoA ligase [EC:6.2.1.12]
K01907	0	0.987918	-15.667	na	na	n	Metabolism	Amino acid metabolism	Valine, leucine and isoleucine degradation [PATH:ko00280]	AACS, acsA; acetoacetyl-CoA synthetase [EC:6.2.1.16]
K01908	0	0.99167	13.0099	na	na	n	Metabolism	Carbohydrate metabolism	Propanoate metabolism [PATH:ko00640]	ACSS3, prpE; propionyl-CoA synthetase [EC:6.2.1.17]
K01910	9.64572e-286	0.935848	-8.29753	na	na	n	Environmental Information Processing	Signal transduction	Two-component system [PATH:ko02020]	citC; [citrate (pro-3S)-lyase] ligase [EC:6.2.1.22]
K01912	0	0.300057	-1.87165	na	na	n	Cellular Processes	Cellular community - prokaryotes	Biofilm formation - Vibrio cholerae [PATH:ko05111]	paaK; phenylacetate-CoA ligase [EC:6.2.1.30]
K01916	0	0.162442	2.27083	na	na	n	Metabolism	Metabolism of cofactors and vitamins	Nicotinate and nicotinamide metabolism [PATH:ko00760]	nadE; NAD+ synthase [EC:6.3.1.5]
K01920	1	na	na	1	0.00271739	n	Metabolism	Amino acid metabolism	Cysteine and methionine metabolism [PATH:ko00270]	gshB; glutathione synthase [EC:6.3.2.3]
K01924	1	na	na	1	0.00271739	n	Metabolism	Glycan biosynthesis and metabolism	Peptidoglycan biosynthesis [PATH:ko00550]	murC; UDP-N-acetylmuramate--alanine ligase [EC:6.3.2.8]
K01928	1	na	na	1	0.00271739	n	Metabolism	Amino acid metabolism	Lysine biosynthesis [PATH:ko00300]	murE; UDP-N-acetylmuramoyl-L-alanyl-D-glutamate--2,6-diaminopimelate ligase [EC:6.3.2.13]
K01934	1	na	na	1	0.00271739	n	Metabolism	Metabolism of cofactors and vitamins	One carbon pool by folate [PATH:ko00670]	MTHFS; 5-formyltetrahydrofolate cyclo-ligase [EC:6.3.3.2]
K01935	0	0.322935	2.28979	na	na	n	Metabolism	Metabolism of cofactors and vitamins	Biotin metabolism [PATH:ko00780]	bioD; dethiobiotin synthetase [EC:6.3.3.3]
K01938	2.82921e-228	0.39457	-1.2582	na	na	n	Metabolism	Energy metabolism	Other carbon fixation pathways [PATH:ko00720]	fhs; formate--tetrahydrofolate ligase [EC:6.3.4.3]
K01939	1	na	na	1	0.00543478	n	Metabolism	Amino acid metabolism	Alanine, aspartate and glutamate metabolism [PATH:ko00250]	purA, ADSS; adenylosuccinate synthase [EC:6.3.4.4]
K01949	9.58346e-201	0.191324	1.9289	na	na	n	Not Included in Pathway or Brite	Unclassified: metabolism	Enzymes with EC numbers	gmaS; glutamate---methylamine ligase [EC:6.3.4.12]
K01953	7.86887e-101	0.482629	-0.737227	na	na	n	Brite Hierarchies	Protein families: metabolism	Peptidases and inhibitors [BR:ko01002]	asnB, ASNS; asparagine synthase (glutamine-hydrolysing) [EC:6.3.5.4]
K01955	1	na	na	1	0.0108696	n	Metabolism	Nucleotide metabolism	Pyrimidine metabolism [PATH:ko00240]	carB, CPA2; carbamoyl-phosphate synthase large subunit [EC:6.3.5.5]
K01958	0	0.982786	6.01847	na	na	n	Metabolism	Carbohydrate metabolism	Citrate cycle (TCA cycle) [PATH:ko00020]	PC, pyc; pyruvate carboxylase [EC:6.4.1.1]
K01961	0.00619717	0.754207	4.40687	na	na	n	Metabolism	Carbohydrate metabolism	Pyruvate metabolism [PATH:ko00620]	accC; acetyl-CoA carboxylase, biotin carboxylase subunit [EC:6.4.1.2 6.3.4.14]
K01962	1	na	na	1	0.00271739	n	Metabolism	Carbohydrate metabolism	Propanoate metabolism [PATH:ko00640]	accA; acetyl-CoA carboxylase carboxyl transferase subunit alpha [EC:6.4.1.2 2.1.3.15]
K01963	1	na	na	1	0.00543478	n	Metabolism	Lipid metabolism	Fatty acid biosynthesis [PATH:ko00061]	accD; acetyl-CoA carboxylase carboxyl transferase subunit beta [EC:6.4.1.2 2.1.3.15]
K01965	1	na	na	1	0.00543478	n	Metabolism	Carbohydrate metabolism	Glyoxylate and dicarboxylate metabolism [PATH:ko00630]	PCCA, pccA; propionyl-CoA carboxylase alpha subunit [EC:6.4.1.3]
K01966	1	na	na	1	0.00271739	n	Metabolism	Carbohydrate metabolism	Propanoate metabolism [PATH:ko00640]	PCCB, pccB; propionyl-CoA carboxylase beta subunit [EC:6.4.1.3 2.1.3.15]
K01968	1	na	na	1	0.00271739	n	Metabolism	Amino acid metabolism	Valine, leucine and isoleucine degradation [PATH:ko00280]	MCCC1, accA1; 3-methylcrotonyl-CoA carboxylase alpha subunit [EC:6.4.1.4]
K01969	1	na	na	1	0.00271739	n	Metabolism	Amino acid metabolism	Valine, leucine and isoleucine degradation [PATH:ko00280]	MCCC2, accD1; 3-methylcrotonyl-CoA carboxylase beta subunit [EC:6.4.1.4]
K01975	1.91796e-160	0.406148	0.996875	na	na	n	Brite Hierarchies	Protein families: genetic information processing	Transfer RNA biogenesis [BR:ko03016]	thpR; RNA 2',3'-cyclic 3'-phosphodiesterase [EC:3.1.4.58]
K01989	7.38266899998997e-313	0.99826	-19.7092	na	na	n	Brite Hierarchies	Protein families: signaling and cellular processes	Transporters [BR:ko02000]	K01989; putative tryptophan/tyrosine transport system substrate-binding protein
K01992	4.60464e-132	0.829957	0.218973	na	na	n	Brite Hierarchies	Protein families: signaling and cellular processes	Transporters [BR:ko02000]	ABC-2.P; ABC-2 type transport system permease protein
K01993	0	0.894534	-3.12056	na	na	n	Not Included in Pathway or Brite	Unclassified: signaling and cellular processes	Structural proteins	ABC-2.TX; HlyD family secretion protein
K01997	0	0.974493	8.66834	na	na	n	Environmental Information Processing	Membrane transport	ABC transporters [PATH:ko02010]	livH; branched-chain amino acid transport system permease protein
K02003	1	na	na	1	0.00271739	n	Brite Hierarchies	Protein families: signaling and cellular processes	Transporters [BR:ko02000]	ABC.CD.A; putative ABC transport system ATP-binding protein
K02004	0	0.111326	2.3617	na	na	n	Brite Hierarchies	Protein families: signaling and cellular processes	Transporters [BR:ko02000]	ABC.CD.P; putative ABC transport system permease protein
K02005	0	0.976517	-12.4759	na	na	n	Not Included in Pathway or Brite	Unclassified: signaling and cellular processes	Structural proteins	ABC.CD.TX; HlyD family secretion protein
K02007	0	0.274454	1.82825	na	na	n	Brite Hierarchies	Protein families: signaling and cellular processes	Transporters [BR:ko02000]	cbiM; cobalt/nickel transport system permease protein
K02008	0	0.274454	1.82825	na	na	n	Brite Hierarchies	Protein families: signaling and cellular processes	Transporters [BR:ko02000]	cbiQ; cobalt/nickel transport system permease protein
K02010	3.21933e-141	0.18157	2.1353	na	na	n	Brite Hierarchies	Protein families: signaling and cellular processes	Transporters [BR:ko02000]	afuC, fbpC; iron(III) transport system ATP-binding protein [EC:7.2.2.7]
K02013	8.39076e-99	0.985054	13.9969	na	na	n	Brite Hierarchies	Protein families: signaling and cellular processes	Transporters [BR:ko02000]	ABC.FEV.A; iron complex transport system ATP-binding protein [EC:7.2.2.-]
K02014	4.97089327593795e-319	0.212431	-1.22461	na	na	n	Brite Hierarchies	Protein families: signaling and cellular processes	Transporters [BR:ko02000]	TC.FEV.OM; iron complex outermembrane recepter protein
K02015	1.63109e-174	0.0658637	2.90727	na	na	n	Brite Hierarchies	Protein families: signaling and cellular processes	Transporters [BR:ko02000]	ABC.FEV.P; iron complex transport system permease protein
K02016	1.54474e-151	0.977485	12.9187	na	na	n	Brite Hierarchies	Protein families: signaling and cellular processes	Transporters [BR:ko02000]	ABC.FEV.S; iron complex transport system substrate-binding protein
K02018	1	na	na	1	0.00271739	n	Environmental Information Processing	Membrane transport	ABC transporters [PATH:ko02010]	modB; molybdate transport system permease protein
K02019	0	0.999623	-19.624	na	na	n	Brite Hierarchies	Protein families: genetic information processing	Transcription factors [BR:ko03000]	modE; molybdate transport system regulatory protein
K02025	0	0.70518	0.512387	na	na	n	Brite Hierarchies	Protein families: signaling and cellular processes	Transporters [BR:ko02000]	ABC.MS.P; multiple sugar transport system permease protein
K02026	1.29528e-238	0.744438	0.379061	na	na	n	Brite Hierarchies	Protein families: signaling and cellular processes	Transporters [BR:ko02000]	ABC.MS.P1; multiple sugar transport system permease protein
K02027	1.49789e-200	0.230245	-2.41366	na	na	n	Brite Hierarchies	Protein families: signaling and cellular processes	Transporters [BR:ko02000]	ABC.MS.S; multiple sugar transport system substrate-binding protein
K02029	3.67791e-191	0.999307	20.8496	na	na	n	Brite Hierarchies	Protein families: signaling and cellular processes	Transporters [BR:ko02000]	ABC.PA.P; polar amino acid transport system permease protein
K02032	1.20835e-152	0.155795	-1.73559	na	na	n	Cellular Processes	Cellular community - prokaryotes	Quorum sensing [PATH:ko02024]	ddpF; peptide/nickel transport system ATP-binding protein
K02037	1	na	na	1	0.00543478	n	Brite Hierarchies	Protein families: signaling and cellular processes	Transporters [BR:ko02000]	pstC; phosphate transport system permease protein
K02038	1	na	na	1	0.00271739	n	Environmental Information Processing	Membrane transport	ABC transporters [PATH:ko02010]	pstA; phosphate transport system permease protein
K02039	1	na	na	1	0.00271739	n	Not Included in Pathway or Brite	Unclassified: signaling and cellular processes	Others	phoU; phosphate transport system protein
K02041	2.41021e-131	0.983556	15.2388	na	na	n	Brite Hierarchies	Protein families: signaling and cellular processes	Transporters [BR:ko02000]	phnC; phosphonate transport system ATP-binding protein [EC:7.3.2.2]
K02042	2.41021e-131	0.983556	15.2388	na	na	n	Brite Hierarchies	Protein families: signaling and cellular processes	Transporters [BR:ko02000]	phnE; phosphonate transport system permease protein
K02043	8.43851e-248	0.180208	-1.82964	na	na	n	Brite Hierarchies	Protein families: genetic information processing	Transcription factors [BR:ko03000]	phnF; GntR family transcriptional regulator, phosphonate transport system regulatory protein
K02044	2.41021e-131	0.983556	15.2388	na	na	n	Brite Hierarchies	Protein families: signaling and cellular processes	Transporters [BR:ko02000]	phnD; phosphonate transport system substrate-binding protein
K02049	1	na	na	1	0.00271739	n	Brite Hierarchies	Protein families: signaling and cellular processes	Transporters [BR:ko02000]	ABC.SN.A; NitT/TauT family transport system ATP-binding protein
K02051	4.05496e-300	0.998398	18.6284	na	na	n	Brite Hierarchies	Protein families: signaling and cellular processes	Transporters [BR:ko02000]	ABC.SN.S; NitT/TauT family transport system substrate-binding protein
K02052	1.82941e-227	0.850467	-0.256841	na	na	n	Brite Hierarchies	Protein families: signaling and cellular processes	Transporters [BR:ko02000]	ABC.SP.A; putative spermidine/putrescine transport system ATP-binding protein
K02053	5.84724e-52	0.863238	-0.187862	na	na	n	Brite Hierarchies	Protein families: signaling and cellular processes	Transporters [BR:ko02000]	ABC.SP.P; putative spermidine/putrescine transport system permease protein
K02054	1.44255e-269	0.712318	-0.483995	na	na	n	Brite Hierarchies	Protein families: signaling and cellular processes	Transporters [BR:ko02000]	ABC.SP.P1; putative spermidine/putrescine transport system permease protein
K02055	3.29943e-168	0.245458	2.16999	na	na	n	Cellular Processes	Cellular community - prokaryotes	Quorum sensing [PATH:ko02024]	ABC.SP.S; putative spermidine/putrescine transport system substrate-binding protein
K02057	0	0.0251982	-5.24799	na	na	y	Brite Hierarchies	Protein families: signaling and cellular processes	Transporters [BR:ko02000]	ABC.SS.P; simple sugar transport system permease protein
K02058	0	0.0216898	-4.5517	na	na	y	Brite Hierarchies	Protein families: signaling and cellular processes	Transporters [BR:ko02000]	ABC.SS.S; simple sugar transport system substrate-binding protein
K02063	4.70482e-224	0.0407444	4.47822	na	na	y	Environmental Information Processing	Membrane transport	ABC transporters [PATH:ko02010]	thiP; thiamine transport system permease protein
K02064	2.53034e-239	0.0415602	4.48263	na	na	y	Brite Hierarchies	Protein families: signaling and cellular processes	Transporters [BR:ko02000]	thiB, tbpA; thiamine transport system substrate-binding protein
K02074	0	0.491869	1.13801	na	na	n	Brite Hierarchies	Protein families: signaling and cellular processes	Transporters [BR:ko02000]	ABC.ZM.A; zinc/manganese transport system ATP-binding protein
K02075	0	0.84874	0.395429	na	na	n	Brite Hierarchies	Protein families: signaling and cellular processes	Transporters [BR:ko02000]	ABC.ZM.P; zinc/manganese transport system permease protein
K02077	0	0.123236	3.09758	na	na	n	Brite Hierarchies	Protein families: signaling and cellular processes	Transporters [BR:ko02000]	ABC.ZM.S; zinc/manganese transport system substrate-binding protein
K02082	0	0.997018	-21.0341	na	na	n	Metabolism	Carbohydrate metabolism	Galactose metabolism [PATH:ko00052]	agaS; D-galactosamine 6-phosphate deaminase/isomerase [EC:3.5.99.-]
K02083	1.53462e-112	0.0963026	1.93404	na	na	n	Brite Hierarchies	Protein families: metabolism	Peptidases and inhibitors [BR:ko01002]	allC; allantoate deiminase [EC:3.5.3.9]
K02086	8.67053e-268	0.794274	-0.194235	na	na	n	Not Included in Pathway or Brite	Unclassified: genetic information processing	Replication and repair	dnaD; DNA replication protein
K02099	9.64572e-286	0.935848	-8.29753	na	na	n	Brite Hierarchies	Protein families: genetic information processing	Transcription factors [BR:ko03000]	araC; AraC family transcriptional regulator, arabinose operon regulatory protein
K02110	1	na	na	1	0.00543478	n	Metabolism	Energy metabolism	Oxidative phosphorylation [PATH:ko00190]	ATPF0C, atpE; F-type H+-transporting ATPase subunit c
K02114	0	0.427192	-1.27075	na	na	n	Metabolism	Energy metabolism	Photosynthesis [PATH:ko00195]	ATPF1E, atpC; F-type H+-transporting ATPase subunit epsilon
K02120	0	0.440002	-1.39888	na	na	n	Metabolism	Energy metabolism	Oxidative phosphorylation [PATH:ko00190]	ATPVD, ntpD, atpD; V/A-type H+/Na+-transporting ATPase subunit D
K02121	0	0.827045	0.445933	na	na	n	Metabolism	Energy metabolism	Oxidative phosphorylation [PATH:ko00190]	ATPVE, ntpE, atpE; V/A-type H+/Na+-transporting ATPase subunit E
K02123	0	0.827045	0.445933	na	na	n	Metabolism	Energy metabolism	Oxidative phosphorylation [PATH:ko00190]	ATPVI, ntpI, atpI; V/A-type H+/Na+-transporting ATPase subunit I
K02124	0	0.827045	0.445933	na	na	n	Metabolism	Energy metabolism	Oxidative phosphorylation [PATH:ko00190]	ATPVK, ntpK, atpK; V/A-type H+/Na+-transporting ATPase subunit K
K02133	1	na	na	1	0.00271739	n	Metabolism	Energy metabolism	Oxidative phosphorylation [PATH:ko00190]	ATPeF1B, ATP5B, ATP2; F-type H+-transporting ATPase subunit beta [EC:7.1.2.2]
K02164	2.30273e-201	0.126633	1.54062	na	na	n	Not Included in Pathway or Brite	Unclassified: metabolism	Energy metabolism	norE; nitric oxide reductase NorE protein
K02169	2.31257e-248	0.161757	2.75833	na	na	n	Metabolism	Metabolism of cofactors and vitamins	Biotin metabolism [PATH:ko00780]	bioC; malonyl-CoA O-methyltransferase [EC:2.1.1.197]
K02170	1.51576e-253	0.65793	-0.329051	na	na	n	Metabolism	Metabolism of cofactors and vitamins	Biotin metabolism [PATH:ko00780]	bioH; pimeloyl-[acyl-carrier protein] methyl ester esterase [EC:3.1.1.85]
K02171	0	0.983348	15.3696	na	na	n	Human Diseases	Drug resistance: antimicrobial	beta-Lactam resistance [PATH:ko01501]	blaI; BlaI family transcriptional regulator, penicillinase repressor
K02196	0	0.997347	18.7114	na	na	n	Brite Hierarchies	Protein families: signaling and cellular processes	Transporters [BR:ko02000]	ccmD; heme exporter protein D
K02198	1	na	na	1	0.00271739	n	Brite Hierarchies	Protein families: signaling and cellular processes	Transporters [BR:ko02000]	ccmF; cytochrome c-type biogenesis protein CcmF
K02203	1	na	na	1	-0.00271739	n	Metabolism	Energy metabolism	Methane metabolism [PATH:ko00680]	thrH; phosphoserine / homoserine phosphotransferase [EC:3.1.3.3 2.7.1.39]
K02204	5.09966e-299	0.961408	-13.0473	na	na	n	Metabolism	Amino acid metabolism	Glycine, serine and threonine metabolism [PATH:ko00260]	thrB2; homoserine kinase type II [EC:2.7.1.39]
K02217	0	0.408087	-1.41729	na	na	n	Not Included in Pathway or Brite	Unclassified: metabolism	Enzymes with EC numbers	ftnA, ftn; ferritin [EC:1.16.3.2]
K02226	0	0.998457	-17.9035	na	na	n	Metabolism	Metabolism of cofactors and vitamins	Porphyrin metabolism [PATH:ko00860]	cobC, phpB; alpha-ribazole phosphatase [EC:3.1.3.73]
K02227	7.25964e-173	0.991552	13.2975	na	na	n	Metabolism	Metabolism of cofactors and vitamins	Porphyrin metabolism [PATH:ko00860]	cbiB, cobD; adenosylcobinamide-phosphate synthase [EC:6.3.1.10]
K02229	1	na	na	1	0.00271739	n	Metabolism	Metabolism of cofactors and vitamins	Porphyrin metabolism [PATH:ko00860]	cobG; precorrin-3B synthase [EC:1.14.13.83]
K02230	1	na	na	1	0.00271739	n	Metabolism	Metabolism of cofactors and vitamins	Porphyrin metabolism [PATH:ko00860]	cobN; cobaltochelatase CobN [EC:6.6.1.2]
K02233	1	na	na	1	0.00271739	n	Metabolism	Metabolism of cofactors and vitamins	Porphyrin metabolism [PATH:ko00860]	E2.7.8.26, cobS, cobV; adenosylcobinamide-GDP ribazoletransferase [EC:2.7.8.26]
K02234	1	na	na	1	0.00271739	n	Not Included in Pathway or Brite	Unclassified: metabolism	Cofactor metabolism	cobW; cobalamin biosynthesis protein CobW
K02242	0	0.998544	16.7515	na	na	n	Brite Hierarchies	Protein families: signaling and cellular processes	Secretion system [BR:ko02044]	comFC; competence protein ComFC
K02278	3.07726e-166	0.603866	-0.292877	na	na	n	Brite Hierarchies	Protein families: metabolism	Peptidases and inhibitors [BR:ko01002]	cpaA, tadV; prepilin peptidase CpaA [EC:3.4.23.43]
K02280	1	na	na	1	0.00271739	n	Environmental Information Processing	Signal transduction	Two-component system [PATH:ko02020]	cpaC, rcpA; pilus assembly protein CpaC
K02282	1	na	na	1	0.00271739	n	Environmental Information Processing	Signal transduction	Two-component system [PATH:ko02020]	cpaE, tadZ; pilus assembly protein CpaE
K02291	7.77493e-307	0.675916	-0.310655	na	na	n	Metabolism	Metabolism of terpenoids and polyketides	Carotenoid biosynthesis [PATH:ko00906]	crtB; 15-cis-phytoene synthase [EC:2.5.1.32]
K02294	0	0.679784	0.565542	na	na	n	Metabolism	Metabolism of terpenoids and polyketides	Carotenoid biosynthesis [PATH:ko00906]	crtR; beta-carotene hydroxylase [EC:1.14.13.-]
K02297	0	0.999623	19.6225	na	na	n	Metabolism	Energy metabolism	Oxidative phosphorylation [PATH:ko00190]	cyoA; cytochrome o ubiquinol oxidase subunit II [EC:7.1.1.3]
K02298	4.7074e-109	0.85738	0.701116	na	na	n	Metabolism	Energy metabolism	Oxidative phosphorylation [PATH:ko00190]	cyoB; cytochrome o ubiquinol oxidase subunit I [EC:7.1.1.3]
K02299	0	0.993528	-16.232	na	na	n	Metabolism	Energy metabolism	Oxidative phosphorylation [PATH:ko00190]	cyoC; cytochrome o ubiquinol oxidase subunit III
K02300	0	0.721738	-0.789941	na	na	n	Metabolism	Energy metabolism	Oxidative phosphorylation [PATH:ko00190]	cyoD; cytochrome o ubiquinol oxidase subunit IV
K02305	0	0.978348	12.2455	na	na	n	Metabolism	Energy metabolism	Nitrogen metabolism [PATH:ko00910]	norC; nitric oxide reductase subunit C
K02316	1	na	na	1	0.00543478	n	Brite Hierarchies	Protein families: genetic information processing	DNA replication proteins [BR:ko03032]	dnaG; DNA primase [EC:2.7.7.101]
K02334	1.40032e-208	0.999843	-22.2975	na	na	n	Not Included in Pathway or Brite	Unclassified: metabolism	Enzymes with EC numbers	dpo; DNA polymerase bacteriophage-type [EC:2.7.7.7]
K02335	1	na	na	1	0.00543478	n	Brite Hierarchies	Protein families: genetic information processing	DNA replication proteins [BR:ko03032]	polA; DNA polymerase I [EC:2.7.7.7]
K02337	1	na	na	1	0.00543478	n	Genetic Information Processing	Replication and repair	DNA replication [PATH:ko03030]	dnaE; DNA polymerase III subunit alpha [EC:2.7.7.7]
K02339	1	na	na	1	0.00271739	n	Brite Hierarchies	Protein families: genetic information processing	DNA replication proteins [BR:ko03032]	holC; DNA polymerase III subunit chi [EC:2.7.7.7]
K02340	1	na	na	1	0.00271739	n	Genetic Information Processing	Replication and repair	Homologous recombination [PATH:ko03440]	holA; DNA polymerase III subunit delta [EC:2.7.7.7]
K02341	1	na	na	1	0.00543478	n	Brite Hierarchies	Protein families: genetic information processing	DNA repair and recombination proteins [BR:ko03400]	holB; DNA polymerase III subunit delta' [EC:2.7.7.7]
K02343	1	na	na	1	0.00815217	n	Genetic Information Processing	Replication and repair	Mismatch repair [PATH:ko03430]	dnaX; DNA polymerase III subunit gamma/tau [EC:2.7.7.7]
K02348	0	0.573657	-0.260096	na	na	n	Not Included in Pathway or Brite	Poorly characterized	General function prediction only	elaA; ElaA protein
K02355	0.326337	na	na	1	0.00815217	n	Brite Hierarchies	Protein families: genetic information processing	Translation factors [BR:ko03012]	fusA, GFM, EFG; elongation factor G
K02358	1.69977e-39	0.121583	1.33469	na	na	n	Brite Hierarchies	Protein families: genetic information processing	Translation factors [BR:ko03012]	tuf, TUFM; elongation factor Tu
K02361	0	0.993084	-15.9186	na	na	n	Metabolism	Metabolism of cofactors and vitamins	Ubiquinone and other terpenoid-quinone biosynthesis [PATH:ko00130]	entC; isochorismate synthase [EC:5.4.4.2]
K02362	2.92197e-218	0.663683	0.582045	na	na	n	Metabolism	Lipid metabolism	Mycolic acid biosynthesis [PATH:ko00074]	entD, pptT; enterobactin synthetase component D / holo-[acyl-carrier protein] synthase [EC:6.3.2.14 2.7.8.7]
K02363	0	0.993084	-15.9186	na	na	n	Metabolism	Metabolism of terpenoids and polyketides	Biosynthesis of siderophore group nonribosomal peptides [PATH:ko01053]	entE, dhbE, vibE, mxcE; 2,3-dihydroxybenzoate---[aryl-carrier protein] ligase [EC:6.3.2.14 6.2.1.71]
K02377	1.24103e-301	0.637046	0.758999	na	na	n	Metabolism	Carbohydrate metabolism	Fructose and mannose metabolism [PATH:ko00051]	TSTA3, fcl; GDP-L-fucose synthase [EC:1.1.1.271]
K02381	0	0.997696	-16.0307	na	na	n	Not Included in Pathway or Brite	Unclassified: metabolism	Energy metabolism	fdrA; FdrA protein
K02383	0	0.980221	-11.3711	na	na	n	Brite Hierarchies	Protein families: signaling and cellular processes	Bacterial motility proteins [BR:ko02035]	flbB; flagellar protein FlbB
K02386	0	0.280415	-1.48826	na	na	n	Cellular Processes	Cell motility	Flagellar assembly [PATH:ko02040]	flgA; flagellar basal body P-ring formation protein FlgA
K02387	0	0.297597	-1.44323	na	na	n	Brite Hierarchies	Protein families: signaling and cellular processes	Bacterial motility proteins [BR:ko02035]	flgB; flagellar basal-body rod protein FlgB
K02388	0	0.296054	-1.48108	na	na	n	Brite Hierarchies	Protein families: signaling and cellular processes	Bacterial motility proteins [BR:ko02035]	flgC; flagellar basal-body rod protein FlgC
K02390	0	0.264473	-1.62279	na	na	n	Cellular Processes	Cell motility	Flagellar assembly [PATH:ko02040]	flgE; flagellar hook protein FlgE
K02391	3.78306e-243	0.240865	-2.63948	na	na	n	Brite Hierarchies	Protein families: signaling and cellular processes	Bacterial motility proteins [BR:ko02035]	flgF; flagellar basal-body rod protein FlgF
K02392	3.52883e-163	0.299909	-1.42431	na	na	n	Brite Hierarchies	Protein families: signaling and cellular processes	Bacterial motility proteins [BR:ko02035]	flgG; flagellar basal-body rod protein FlgG
K02393	0	0.277497	-1.44774	na	na	n	Brite Hierarchies	Protein families: signaling and cellular processes	Bacterial motility proteins [BR:ko02035]	flgH; flagellar L-ring protein FlgH
K02394	3.81369272024858e-320	0.623944	-0.7704	na	na	n	Brite Hierarchies	Protein families: signaling and cellular processes	Bacterial motility proteins [BR:ko02035]	flgI; flagellar P-ring protein FlgI
K02395	2.02599e-60	0.999431	17.7011	na	na	n	Brite Hierarchies	Protein families: signaling and cellular processes	Bacterial motility proteins [BR:ko02035]	flgJ; peptidoglycan hydrolase FlgJ
K02396	0	0.259014	-1.63139	na	na	n	Brite Hierarchies	Protein families: signaling and cellular processes	Bacterial motility proteins [BR:ko02035]	flgK; flagellar hook-associated protein 1
K02400	1.26152e-114	0.337866	-1.12946	na	na	n	Brite Hierarchies	Protein families: signaling and cellular processes	Secretion system [BR:ko02044]	flhA; flagellar biosynthesis protein FlhA
K02401	3.80987e-106	0.383704	-1.08553	na	na	n	Cellular Processes	Cell motility	Flagellar assembly [PATH:ko02040]	flhB; flagellar biosynthesis protein FlhB
K02406	2.29454e-12	0.898276	7.99341	na	na	n	Environmental Information Processing	Signal transduction	Two-component system [PATH:ko02020]	fliC, hag; flagellin
K02408	0	0.296054	-1.48108	na	na	n	Brite Hierarchies	Protein families: signaling and cellular processes	Bacterial motility proteins [BR:ko02035]	fliE; flagellar hook-basal body complex protein FliE
K02409	1	na	na	1	0.00543478	n	Brite Hierarchies	Protein families: signaling and cellular processes	Bacterial motility proteins [BR:ko02035]	fliF; flagellar M-ring protein FliF
K02414	1.0298e-98	0.935245	13.8111	na	na	n	Brite Hierarchies	Protein families: signaling and cellular processes	Bacterial motility proteins [BR:ko02035]	fliK; flagellar hook-length control protein FliK
K02415	4.13498e-203	0.991552	13.2975	na	na	n	Brite Hierarchies	Protein families: signaling and cellular processes	Bacterial motility proteins [BR:ko02035]	fliL; flagellar protein FliL
K02416	2.0338e-64	0.474674	-1.12681	na	na	n	Brite Hierarchies	Protein families: signaling and cellular processes	Bacterial motility proteins [BR:ko02035]	fliM; flagellar motor switch protein FliM
K02417	0	0.99449	14.2975	na	na	n	Brite Hierarchies	Protein families: signaling and cellular processes	Bacterial motility proteins [BR:ko02035]	fliN; flagellar motor switch protein FliN
K02418	3.68381e-223	0.956374	-9.29753	na	na	n	Cellular Processes	Cell motility	Flagellar assembly [PATH:ko02040]	fliO, fliZ; flagellar protein FliO/FliZ
K02419	5.16193e-15	0.951199	10.4016	na	na	n	Brite Hierarchies	Protein families: signaling and cellular processes	Bacterial motility proteins [BR:ko02035]	fliP; flagellar biosynthesis protein FliP
K02420	0	0.0505976	-2.76864	na	na	n	Brite Hierarchies	Protein families: signaling and cellular processes	Bacterial motility proteins [BR:ko02035]	fliQ; flagellar biosynthesis protein FliQ
K02421	9.1805247700416e-317	0.526254	-0.894547	na	na	n	Cellular Processes	Cell motility	Flagellar assembly [PATH:ko02040]	fliR; flagellar biosynthesis protein FliR
K02426	1	na	na	1	0.00271739	n	Not Included in Pathway or Brite	Poorly characterized	General function prediction only	sufE; cysteine desulfuration protein SufE
K02431	0	0.433709	1.00777	na	na	n	Not Included in Pathway or Brite	Unclassified: metabolism	Enzymes with EC numbers	fucU, FUOM; L-fucose mutarotase [EC:5.1.3.29]
K02433	1	na	na	1	0.00271739	n	Brite Hierarchies	Protein families: genetic information processing	Mitochondrial biogenesis [BR:ko03029]	gatA, QRSL1; aspartyl-tRNA(Asn)/glutamyl-tRNA(Gln) amidotransferase subunit A [EC:6.3.5.6 6.3.5.7]
K02448	3.30384e-158	0.978053	12.3616	na	na	n	Not Included in Pathway or Brite	Unclassified: metabolism	Energy metabolism	norD; nitric oxide reductase NorD protein
K02450	5.83894e-58	0.397274	0.792057	na	na	n	Brite Hierarchies	Protein families: signaling and cellular processes	Secretion system [BR:ko02044]	gspA; general secretion pathway protein A
K02453	2.9451e-41	0.998963	-19.1382	na	na	n	Cellular Processes	Cellular community - prokaryotes	Biofilm formation - Vibrio cholerae [PATH:ko05111]	gspD; general secretion pathway protein D
K02456	2.9451e-41	0.998963	-19.1382	na	na	n	Environmental Information Processing	Membrane transport	Bacterial secretion system [PATH:ko03070]	gspG; general secretion pathway protein G
K02457	1	na	na	1	-0.00271739	n	Brite Hierarchies	Protein families: signaling and cellular processes	Secretion system [BR:ko02044]	gspH; general secretion pathway protein H
K02458	1	na	na	1	-0.00543478	n	Brite Hierarchies	Protein families: signaling and cellular processes	Secretion system [BR:ko02044]	gspI; general secretion pathway protein I
K02459	1.97812e-233	0.978159	-12.445	na	na	n	Environmental Information Processing	Membrane transport	Bacterial secretion system [PATH:ko03070]	gspJ; general secretion pathway protein J
K02469	1	na	na	1	0.00543478	n	Brite Hierarchies	Protein families: genetic information processing	DNA replication proteins [BR:ko03032]	gyrA; DNA gyrase subunit A [EC:5.6.2.2]
K02470	1	na	na	1	0.00271739	n	Brite Hierarchies	Protein families: genetic information processing	DNA replication proteins [BR:ko03032]	gyrB; DNA gyrase subunit B [EC:5.6.2.2]
K02472	0	0.999563	-21.6822	na	na	n	Cellular Processes	Cellular community - prokaryotes	Biofilm formation - Vibrio cholerae [PATH:ko05111]	wecC; UDP-N-acetyl-D-mannosaminuronic acid dehydrogenase [EC:1.1.1.336]
K02474	0	0.282935	-1.95146	na	na	n	Metabolism	Glycan biosynthesis and metabolism	Biosynthesis of various nucleotide sugars [PATH:ko00541]	wbpO; UDP-N-acetyl-D-glucosamine/UDP-N-acetyl-D-galactosamine dehydrogenase [EC:1.1.1.136 1.1.1.-]
K02480	0	0.945437	7.05246	na	na	n	Brite Hierarchies	Protein families: metabolism	Protein kinases [BR:ko01001]	K02480; two-component system, NarL family, sensor kinase [EC:2.7.13.3]
K02482	6.21357e-95	0.423916	-1.06679	na	na	n	Brite Hierarchies	Protein families: signaling and cellular processes	Two-component system [BR:ko02022]	flgS; two-component system, NtrC family, sensor kinase [EC:2.7.13.3]
K02488	0	0.0441765	-2.66552	na	na	y	Cellular Processes	Cell growth and death	Cell cycle - Caulobacter [PATH:ko04112]	pleD; two-component system, cell cycle response regulator [EC:2.7.7.65]
K02493	1	na	na	1	0.00271739	n	Brite Hierarchies	Protein families: genetic information processing	Translation factors [BR:ko03012]	hemK, prmC, HEMK; release factor glutamine methyltransferase [EC:2.1.1.297]
K02509	3.00476e-241	0.351413	-1.68116	na	na	n	Metabolism	Amino acid metabolism	Tyrosine metabolism [PATH:ko00350]	hpaH; 2-oxo-hept-3-ene-1,7-dioate hydratase [EC:4.2.1.-]
K02510	1.17099e-64	0.999703	21.7162	na	na	n	Metabolism	Amino acid metabolism	Tyrosine metabolism [PATH:ko00350]	hpaI, hpcH; 4-hydroxy-2-oxoheptanedioate aldolase [EC:4.1.2.52]
K02517	1	na	na	1	0.00271739	n	Brite Hierarchies	Protein families: metabolism	Lipopolysaccharide biosynthesis proteins [BR:ko01005]	lpxL, htrB; Kdo2-lipid IVA lauroyltransferase/acyltransferase [EC:2.3.1.241 2.3.1.-]
K02523	0.311762	na	na	1	0.00543478	n	Metabolism	Metabolism of terpenoids and polyketides	Terpenoid backbone biosynthesis [PATH:ko00900]	ispB; octaprenyl-diphosphate synthase [EC:2.5.1.90]
K02528	1	na	na	1	0.00271739	n	Brite Hierarchies	Protein families: genetic information processing	Ribosome biogenesis [BR:ko03009]	ksgA; 16S rRNA (adenine1518-N6/adenine1519-N6)-dimethyltransferase [EC:2.1.1.182]
K02536	1	na	na	1	0.00271739	n	Brite Hierarchies	Protein families: metabolism	Lipopolysaccharide biosynthesis proteins [BR:ko01005]	lpxD; UDP-3-O-[3-hydroxymyristoyl] glucosamine N-acyltransferase [EC:2.3.1.191]
K02549	3.78807e-254	0.985962	-13.4016	na	na	n	Metabolism	Metabolism of cofactors and vitamins	Ubiquinone and other terpenoid-quinone biosynthesis [PATH:ko00130]	menC; o-succinylbenzoate synthase [EC:4.2.1.113]
K02553	0	0.995729	-18.2429	na	na	n	Brite Hierarchies	Protein families: genetic information processing	Messenger RNA biogenesis [BR:ko03019]	rraA, menG; regulator of ribonuclease activity A
K02556	4.13498e-203	0.991552	13.2975	na	na	n	Cellular Processes	Cell motility	Flagellar assembly [PATH:ko02040]	motA; chemotaxis protein MotA
K02557	1	na	na	1	0.00271739	n	Brite Hierarchies	Protein families: signaling and cellular processes	Transporters [BR:ko02000]	motB; chemotaxis protein MotB
K02563	1	na	na	1	0.00271739	n	Cellular Processes	Cell growth and death	Cell cycle - Caulobacter [PATH:ko04112]	murG; UDP-N-acetylglucosamine--N-acetylmuramyl-(pentapeptide) pyrophosphoryl-undecaprenol N-acetylglucosamine transferase [EC:2.4.1.227]
K02567	1.03571e-213	0.94965	10.272	na	na	n	Metabolism	Energy metabolism	Nitrogen metabolism [PATH:ko00910]	napA; nitrate reductase (cytochrome) [EC:1.9.6.1]
K02568	0	0.999731	22.1298	na	na	n	Metabolism	Energy metabolism	Nitrogen metabolism [PATH:ko00910]	napB; nitrate reductase (cytochrome), electron transfer subunit
K02569	0	0.999731	22.1298	na	na	n	Not Included in Pathway or Brite	Unclassified: metabolism	Energy metabolism	napC; NapC/NirT family cytochrome c
K02570	0	0.999731	22.1298	na	na	n	Not Included in Pathway or Brite	Unclassified: metabolism	Energy metabolism	napD; periplasmic nitrate reductase NapD
K02571	0	0.67506	-3.62535	na	na	n	Not Included in Pathway or Brite	Unclassified: metabolism	Energy metabolism	napE; periplasmic nitrate reductase NapE
K02572	0	0.771347	6.58211	na	na	n	Not Included in Pathway or Brite	Unclassified: metabolism	Energy metabolism	napF; ferredoxin-type protein NapF
K02573	0	0.999325	21.0799	na	na	n	Not Included in Pathway or Brite	Unclassified: metabolism	Energy metabolism	napG; ferredoxin-type protein NapG
K02574	0	0.999325	21.0799	na	na	n	Not Included in Pathway or Brite	Unclassified: metabolism	Energy metabolism	napH; ferredoxin-type protein NapH
K02575	0	0.970756	-10.245	na	na	n	Metabolism	Energy metabolism	Nitrogen metabolism [PATH:ko00910]	NRT2, narK, nrtP, nasA; MFS transporter, NNP family, nitrate/nitrite transporter
K02598	3.04545e-142	0.688041	0.682916	na	na	n	Brite Hierarchies	Protein families: signaling and cellular processes	Transporters [BR:ko02000]	nirC; nitrite transporter
K02609	0	0.774038	-0.553032	na	na	n	Metabolism	Amino acid metabolism	Phenylalanine metabolism [PATH:ko00360]	paaA; ring-1,2-phenylacetyl-CoA epoxidase subunit PaaA [EC:1.14.13.149]
K02610	0	0.774038	-0.553032	na	na	n	Metabolism	Amino acid metabolism	Phenylalanine metabolism [PATH:ko00360]	paaB; ring-1,2-phenylacetyl-CoA epoxidase subunit PaaB
K02611	0	0.774038	-0.553032	na	na	n	Metabolism	Amino acid metabolism	Phenylalanine metabolism [PATH:ko00360]	paaC; ring-1,2-phenylacetyl-CoA epoxidase subunit PaaC [EC:1.14.13.149]
K02612	0	0.774038	-0.553032	na	na	n	Metabolism	Amino acid metabolism	Phenylalanine metabolism [PATH:ko00360]	paaD; ring-1,2-phenylacetyl-CoA epoxidase subunit PaaD
K02613	2.50251e-210	0.460884	5.53749	na	na	n	Metabolism	Amino acid metabolism	Phenylalanine metabolism [PATH:ko00360]	paaE; ring-1,2-phenylacetyl-CoA epoxidase subunit PaaE
K02614	0	0.774038	-0.553032	na	na	n	Metabolism	Amino acid metabolism	Phenylalanine metabolism [PATH:ko00360]	paaI; acyl-CoA thioesterase [EC:3.1.2.-]
K02616	0	0.82315	-0.447457	na	na	n	Brite Hierarchies	Protein families: genetic information processing	Transcription factors [BR:ko03000]	paaX; phenylacetic acid degradation operon negative regulatory protein
K02617	0	0.933814	-10.189	na	na	n	Not Included in Pathway or Brite	Poorly characterized	General function prediction only	paaY; phenylacetic acid degradation protein
K02618	0	0.774038	-0.553032	na	na	n	Metabolism	Amino acid metabolism	Phenylalanine metabolism [PATH:ko00360]	paaZ; oxepin-CoA hydrolase / 3-oxo-5,6-dehydrosuberyl-CoA semialdehyde dehydrogenase [EC:3.3.2.12 1.2.1.91]
K02621	1	na	na	1	0.00271739	n	Brite Hierarchies	Protein families: genetic information processing	DNA replication proteins [BR:ko03032]	parC; topoisomerase IV subunit A [EC:5.6.2.2]
K02622	0	0.79174	3.77656	na	na	n	Brite Hierarchies	Protein families: genetic information processing	Chromosome and associated proteins [BR:ko03036]	parE; topoisomerase IV subunit B [EC:5.6.2.2]
K02623	1.31257e-264	0.736626	-0.571834	na	na	n	Brite Hierarchies	Protein families: genetic information processing	Transcription factors [BR:ko03000]	pcaQ; LysR family transcriptional regulator, pca operon transcriptional activator
K02624	2.24459e-95	0.427202	-1.01464	na	na	n	Brite Hierarchies	Protein families: genetic information processing	Transcription factors [BR:ko03000]	pcaR; IclR family transcriptional regulator, pca regulon regulatory protein
K02638	8.41898e-214	0.700655	0.517916	na	na	n	Metabolism	Energy metabolism	Photosynthesis [PATH:ko00195]	petE; plastocyanin
K02651	0	0.977668	0.0382788	na	na	n	Brite Hierarchies	Protein families: signaling and cellular processes	Secretion system [BR:ko02044]	flp, pilA; pilus assembly protein Flp/PilA
K02805	7.78214199999772e-312	0.6062	-10.8507	na	na	n	Metabolism	Glycan biosynthesis and metabolism	Biosynthesis of various nucleotide sugars [PATH:ko00541]	wecE, rffA; dTDP-4-amino-4,6-dideoxygalactose transaminase [EC:2.6.1.59]
K02823	3.16989e-179	0.991109	-13.9934	na	na	n	Metabolism	Nucleotide metabolism	Pyrimidine metabolism [PATH:ko00240]	pyrDII; dihydroorotate dehydrogenase electron transfer subunit
K02837	1	na	na	1	0.00271739	n	Brite Hierarchies	Protein families: genetic information processing	Translation factors [BR:ko03012]	prfC; peptide chain release factor 3
K02838	1	na	na	1	0.00271739	n	Brite Hierarchies	Protein families: genetic information processing	Translation factors [BR:ko03012]	frr, MRRF, RRF; ribosome recycling factor
K02839	9.16416e-219	0.741774	-0.581823	na	na	n	Brite Hierarchies	Protein families: genetic information processing	Translation factors [BR:ko03012]	prfH; peptide chain release factor
K02847	1.35014e-290	0.997201	-11.8704	na	na	n	Metabolism	Glycan biosynthesis and metabolism	Lipopolysaccharide biosynthesis [PATH:ko00540]	waaL, rfaL; O-antigen ligase [EC:2.4.99.26]
K02876	1	na	na	1	0.00271739	n	Brite Hierarchies	Protein families: genetic information processing	Ribosome [BR:ko03011]	RP-L15, MRPL15, rplO; large subunit ribosomal protein L15
K02879	1	na	na	1	0.00271739	n	Brite Hierarchies	Protein families: genetic information processing	Ribosome [BR:ko03011]	RP-L17, MRPL17, rplQ; large subunit ribosomal protein L17
K02888	1	na	na	1	0.00271739	n	Brite Hierarchies	Protein families: genetic information processing	Ribosome [BR:ko03011]	RP-L21, MRPL21, rplU; large subunit ribosomal protein L21
K02892	1	na	na	1	0.00271739	n	Genetic Information Processing	Translation	Ribosome [PATH:ko03010]	RP-L23, MRPL23, rplW; large subunit ribosomal protein L23
K02919	3.47977e-47	0.80155	9.34572	na	na	n	Brite Hierarchies	Protein families: genetic information processing	Ribosome [BR:ko03011]	RP-L36, MRPL36, rpmJ; large subunit ribosomal protein L36
K02926	1	na	na	1	0.00271739	n	Brite Hierarchies	Protein families: genetic information processing	Ribosome [BR:ko03011]	RP-L4, MRPL4, rplD; large subunit ribosomal protein L4
K02968	1	na	na	1	0.00271739	n	Genetic Information Processing	Translation	Ribosome [PATH:ko03010]	RP-S20, rpsT; small subunit ribosomal protein S20
K02970	1	na	na	1	0.00271739	n	Genetic Information Processing	Translation	Ribosome [PATH:ko03010]	RP-S21, MRPS21, rpsU; small subunit ribosomal protein S21
K02986	1	na	na	1	0.00271739	n	Genetic Information Processing	Translation	Ribosome [PATH:ko03010]	RP-S4, NAM9, rpsD; small subunit ribosomal protein S4
K02992	1	na	na	1	0.00543478	n	Brite Hierarchies	Protein families: genetic information processing	Ribosome [BR:ko03011]	RP-S7, MRPS7, rpsG; small subunit ribosomal protein S7
K03043	1	na	na	1	0.00271739	n	Genetic Information Processing	Transcription	RNA polymerase [PATH:ko03020]	rpoB; DNA-directed RNA polymerase subunit beta [EC:2.7.7.6]
K03046	1	na	na	1	0.00543478	n	Brite Hierarchies	Protein families: genetic information processing	DNA repair and recombination proteins [BR:ko03400]	rpoC; DNA-directed RNA polymerase subunit beta' [EC:2.7.7.6]
K03072	1	na	na	1	0.00543478	n	Genetic Information Processing	Folding, sorting and degradation	Protein export [PATH:ko03060]	secD; preprotein translocase subunit SecD
K03073	1	na	na	1	0.00271739	n	Environmental Information Processing	Membrane transport	Bacterial secretion system [PATH:ko03070]	secE; preprotein translocase subunit SecE
K03074	1	na	na	1	0.00271739	n	Brite Hierarchies	Protein families: signaling and cellular processes	Secretion system [BR:ko02044]	secF; preprotein translocase subunit SecF
K03077	0	0.993503	-0.0249572	na	na	n	Metabolism	Carbohydrate metabolism	Ascorbate and aldarate metabolism [PATH:ko00053]	araD, ulaF, sgaE, sgbE; L-ribulose-5-phosphate 4-epimerase [EC:5.1.3.4]
K03092	8.74913e-27	0.948458	-10.9746	na	na	n	Cellular Processes	Cell motility	Flagellar assembly [PATH:ko02040]	rpoN; RNA polymerase sigma-54 factor
K03098	2.12932e-128	0.580411	-4.50424	na	na	n	Brite Hierarchies	Protein families: signaling and cellular processes	Exosome [BR:ko04147]	APOD; apolipoprotein D and lipocalin family protein
K03147	6.78025e-163	0.614599	-0.773505	na	na	n	Metabolism	Metabolism of cofactors and vitamins	Thiamine metabolism [PATH:ko00730]	thiC; phosphomethylpyrimidine synthase [EC:4.1.99.17]
K03149	0	0.893122	7.95632	na	na	n	Metabolism	Metabolism of cofactors and vitamins	Thiamine metabolism [PATH:ko00730]	thiG; thiazole synthase [EC:2.8.1.10]
K03153	6.61984e-203	0.813578	-0.340904	na	na	n	Metabolism	Metabolism of cofactors and vitamins	Thiamine metabolism [PATH:ko00730]	thiO; glycine oxidase [EC:1.4.3.19]
K03154	3.25145e-119	0.98987	15.465	na	na	n	Genetic Information Processing	Folding, sorting and degradation	Sulfur relay system [PATH:ko04122]	thiS; sulfur carrier protein
K03168	1	na	na	1	0.00271739	n	Brite Hierarchies	Protein families: genetic information processing	DNA replication proteins [BR:ko03032]	topA; DNA topoisomerase I [EC:5.6.2.1]
K03177	1	na	na	1	0.00271739	n	Brite Hierarchies	Protein families: genetic information processing	Transfer RNA biogenesis [BR:ko03016]	truB, PUS4, TRUB1; tRNA pseudouridine55 synthase [EC:5.4.99.25]
K03182	3.27952e-239	0.485927	1.26225	na	na	n	Metabolism	Metabolism of cofactors and vitamins	Ubiquinone and other terpenoid-quinone biosynthesis [PATH:ko00130]	ubiD; 4-hydroxy-3-polyprenylbenzoate decarboxylase [EC:4.1.1.98]
K03183	1	na	na	1	0.00271739	n	Metabolism	Metabolism of cofactors and vitamins	Ubiquinone and other terpenoid-quinone biosynthesis [PATH:ko00130]	ubiE; demethylmenaquinone methyltransferase / 2-methoxy-6-polyprenyl-1,4-benzoquinol methylase [EC:2.1.1.163 2.1.1.201]
K03186	2.86337e-246	0.898373	-0.178233	na	na	n	Metabolism	Metabolism of cofactors and vitamins	Ubiquinone and other terpenoid-quinone biosynthesis [PATH:ko00130]	ubiX, bsdB, PAD1; flavin prenyltransferase [EC:2.5.1.129]
K03187	1.04721e-159	0.277931	-1.46638	na	na	n	Not Included in Pathway or Brite	Unclassified: genetic information processing	Protein processing	ureE; urease accessory protein
K03188	1.04721e-159	0.277931	-1.46638	na	na	n	Not Included in Pathway or Brite	Unclassified: genetic information processing	Protein processing	ureF; urease accessory protein
K03189	8.41796e-161	0.283565	-1.43979	na	na	n	Not Included in Pathway or Brite	Unclassified: genetic information processing	Protein processing	ureG; urease accessory protein
K03190	8.41796e-161	0.283565	-1.43979	na	na	n	Not Included in Pathway or Brite	Unclassified: genetic information processing	Protein processing	ureD, ureH; urease accessory protein
K03192	5.40165e-263	0.854253	-6.88021	na	na	n	Not Included in Pathway or Brite	Unclassified: genetic information processing	Protein processing	ureJ; urease accessory protein
K03195	1.22571e-50	0.37898	-0.990865	na	na	n	Brite Hierarchies	Protein families: signaling and cellular processes	Secretion system [BR:ko02044]	virB10, lvhB10; type IV secretion system protein VirB10
K03196	4.2466e-87	0.706392	-0.462871	na	na	n	Environmental Information Processing	Membrane transport	Bacterial secretion system [PATH:ko03070]	virB11, lvhB11; type IV secretion system protein VirB11 [EC:7.4.2.8]
K03197	7.75742e-139	0.752385	-0.414539	na	na	n	Environmental Information Processing	Membrane transport	Bacterial secretion system [PATH:ko03070]	virB2, lvhB2; type IV secretion system protein VirB2
K03198	2.0874e-57	0.304934	-1.18754	na	na	n	Environmental Information Processing	Membrane transport	Bacterial secretion system [PATH:ko03070]	virB3, lvhB3; type IV secretion system protein VirB3
K03199	8.32173e-51	0.431192	-0.905646	na	na	n	Environmental Information Processing	Membrane transport	Bacterial secretion system [PATH:ko03070]	virB4, lvhB4; type IV secretion system protein VirB4 [EC:7.4.2.8]
K03200	2.00766e-66	0.385526	-1.03473	na	na	n	Brite Hierarchies	Protein families: signaling and cellular processes	Secretion system [BR:ko02044]	virB5, lvhB5; type IV secretion system protein VirB5
K03201	5.55597e-53	0.338307	-1.09184	na	na	n	Environmental Information Processing	Membrane transport	Bacterial secretion system [PATH:ko03070]	virB6, lvhB6; type IV secretion system protein VirB6
K03203	8.32173e-51	0.431192	-0.905646	na	na	n	Environmental Information Processing	Membrane transport	Bacterial secretion system [PATH:ko03070]	virB8, lvhB8; type IV secretion system protein VirB8
K03204	8.32173e-51	0.431192	-0.905646	na	na	n	Environmental Information Processing	Membrane transport	Bacterial secretion system [PATH:ko03070]	virB9, lvhB9; type IV secretion system protein VirB9
K03205	2.26124e-55	0.969679	0.0394263	na	na	n	Environmental Information Processing	Membrane transport	Bacterial secretion system [PATH:ko03070]	virD4, lvhD4; type IV secretion system protein VirD4 [EC:7.4.2.8]
K03208	0	0.900574	-0.329713	na	na	n	Metabolism	Glycan biosynthesis and metabolism	Exopolysaccharide biosynthesis [PATH:ko00543]	wcaI; putative colanic acid biosynthesis glycosyltransferase WcaI
K03215	2.21227e-59	0.999024	18.4088	na	na	n	Brite Hierarchies	Protein families: genetic information processing	Ribosome biogenesis [BR:ko03009]	rumA; 23S rRNA (uracil1939-C5)-methyltransferase [EC:2.1.1.190]
K03216	9.64572e-286	0.935848	-8.29753	na	na	n	Brite Hierarchies	Protein families: genetic information processing	Transfer RNA biogenesis [BR:ko03016]	trmL, cspR; tRNA (cytidine/uridine-2'-O-)-methyltransferase [EC:2.1.1.207]
K03269	1	na	na	1	-0.00271739	n	Metabolism	Glycan biosynthesis and metabolism	Lipopolysaccharide biosynthesis [PATH:ko00540]	lpxH; UDP-2,3-diacylglucosamine hydrolase [EC:3.6.1.54]
K03271	0	0.414512	-0.686774	na	na	n	Metabolism	Glycan biosynthesis and metabolism	Biosynthesis of various nucleotide sugars [PATH:ko00541]	gmhA, lpcA; D-sedoheptulose 7-phosphate isomerase [EC:5.3.1.28]
K03273	8.30625e-151	0.849398	-11.3511	na	na	n	Metabolism	Glycan biosynthesis and metabolism	Biosynthesis of various nucleotide sugars [PATH:ko00541]	gmhB; D-glycero-D-manno-heptose 1,7-bisphosphate phosphatase [EC:3.1.3.82 3.1.3.83]
K03274	1	na	na	1	-0.00271739	n	Metabolism	Glycan biosynthesis and metabolism	Biosynthesis of various nucleotide sugars [PATH:ko00541]	gmhD, rfaD; ADP-L-glycero-D-manno-heptose 6-epimerase [EC:5.1.3.20]
K03281	1	na	na	0.811131	-0.0141731	n	Brite Hierarchies	Protein families: signaling and cellular processes	Transporters [BR:ko02000]	clcA, clcB, CLC-E, CLC-F; chloride channel protein, CIC family
K03282	0	0.506713	1.30209	na	na	n	Brite Hierarchies	Protein families: signaling and cellular processes	Transporters [BR:ko02000]	mscL; large conductance mechanosensitive channel
K03291	0	0.997265	-18.0689	na	na	n	Brite Hierarchies	Protein families: signaling and cellular processes	Transporters [BR:ko02000]	MFS.SET; MFS transporter, SET family, sugar efflux transporter
K03296	0	0.965907	-11.6133	na	na	n	Not Included in Pathway or Brite	Unclassified: signaling and cellular processes	Transport	TC.HAE1; hydrophobic/amphiphilic exporter-1 (mainly G- bacteria), HAE1 family
K03297	0	0.919741	-0.193396	na	na	n	Brite Hierarchies	Protein families: signaling and cellular processes	Transporters [BR:ko02000]	emrE, qac, mmr, smr; small multidrug resistance pump
K03300	1.24369e-285	0.997459	-17.9264	na	na	n	Not Included in Pathway or Brite	Unclassified: signaling and cellular processes	Transport	TC.CITMHS; citrate-Mg2+:H+ or citrate-Ca2+:H+ symporter, CitMHS family
K03303	1	na	na	1	-0.00271739	n	Brite Hierarchies	Protein families: signaling and cellular processes	Transporters [BR:ko02000]	lutP, lctP; lactate permease
K03306	0	0.406001	2.90313	na	na	n	Not Included in Pathway or Brite	Unclassified: signaling and cellular processes	Transport	TC.PIT; inorganic phosphate transporter, PiT family
K03307	1.80693e-195	0.638174	-3.99325	na	na	n	Not Included in Pathway or Brite	Unclassified: signaling and cellular processes	Transport	TC.SSS; solute:Na+ symporter, SSS family
K03308	0	0.995779	-17.0134	na	na	n	Not Included in Pathway or Brite	Unclassified: signaling and cellular processes	Transport	TC.NSS; neurotransmitter:Na+ symporter, NSS family
K03315	1.77941e-148	0.256719	1.50873	na	na	n	Brite Hierarchies	Protein families: signaling and cellular processes	Transporters [BR:ko02000]	nhaC; Na+:H+ antiporter, NhaC family
K03316	1.87744e-136	0.0125918	-1.75005	na	na	y	Brite Hierarchies	Protein families: signaling and cellular processes	Transporters [BR:ko02000]	nhaP, nhaS1, nhaS2; Na+:H+ antiporter
K03324	3.10734e-148	0.875857	9.67945	na	na	n	Brite Hierarchies	Protein families: signaling and cellular processes	Transporters [BR:ko02000]	yjbB; phosphate:Na+ symporter
K03325	0	0.434892	1.26481	na	na	n	Brite Hierarchies	Protein families: signaling and cellular processes	Transporters [BR:ko02000]	ACR3, arsB; arsenite transporter
K03328	0	0.998404	-18.4214	na	na	n	Not Included in Pathway or Brite	Unclassified: signaling and cellular processes	Transport	TC.PST; polysaccharide transporter, PST family
K03329	8.54309e-45	0.993222	-17.0991	na	na	n	Brite Hierarchies	Protein families: signaling and cellular processes	Transporters [BR:ko02000]	yahN; amino acid exporter
K03331	0	0.601167	-0.637225	na	na	n	Metabolism	Carbohydrate metabolism	Pentose and glucuronate interconversions [PATH:ko00040]	DCXR; L-xylulose reductase [EC:1.1.1.10]
K03333	1.91762291999138e-317	0.0491772	4.18804	na	na	y	Metabolism	Xenobiotics biodegradation and metabolism	Steroid degradation [PATH:ko00984]	choD; cholesterol oxidase [EC:1.1.3.6]
K03335	0	0.999623	19.6225	na	na	n	Metabolism	Carbohydrate metabolism	Inositol phosphate metabolism [PATH:ko00562]	iolE; inosose dehydratase [EC:4.2.1.44]
K03336	4.7074e-109	0.85738	0.701116	na	na	n	Metabolism	Carbohydrate metabolism	Inositol phosphate metabolism [PATH:ko00562]	iolD; 3D-(3,5/4)-trihydroxycyclohexane-1,2-dione acylhydrolase (decyclizing) [EC:3.7.1.22]
K03337	0	0.999623	19.6225	na	na	n	Metabolism	Carbohydrate metabolism	Inositol phosphate metabolism [PATH:ko00562]	iolB; 5-deoxy-glucuronate isomerase [EC:5.3.1.30]
K03338	0	0.999623	19.6225	na	na	n	Metabolism	Carbohydrate metabolism	Inositol phosphate metabolism [PATH:ko00562]	iolC; 5-dehydro-2-deoxygluconokinase [EC:2.7.1.92]
K03365	0	0.199915	-2.206	na	na	n	Metabolism	Nucleotide metabolism	Pyrimidine metabolism [PATH:ko00240]	FCY1; cytosine/creatinine deaminase [EC:3.5.4.1 3.5.4.21]
K03366	6.54566e-160	0.0793457	3.24454	na	na	n	Metabolism	Carbohydrate metabolism	Butanoate metabolism [PATH:ko00650]	butA, budC; meso-butanediol dehydrogenase / (S,S)-butanediol dehydrogenase / diacetyl reductase [EC:1.1.1.- 1.1.1.76 1.1.1.304]
K03367	1	na	na	1	-0.00271739	n	Metabolism	Glycan biosynthesis and metabolism	Teichoic acid biosynthesis [PATH:ko00552]	dltA; D-alanine--poly(phosphoribitol) ligase subunit 1 [EC:6.1.1.13]
K03380	0	0.999336	-20.2929	na	na	n	Metabolism	Xenobiotics biodegradation and metabolism	Toluene degradation [PATH:ko00623]	E1.14.13.7; phenol 2-monooxygenase (NADPH) [EC:1.14.13.7]
K03381	1	na	na	1	-0.00543478	n	Metabolism	Xenobiotics biodegradation and metabolism	Toluene degradation [PATH:ko00623]	catA; catechol 1,2-dioxygenase [EC:1.13.11.1]
K03385	0	0.998455	-17.9651	na	na	n	Metabolism	Energy metabolism	Nitrogen metabolism [PATH:ko00910]	nrfA; nitrite reductase (cytochrome c-552) [EC:1.7.2.2]
K03403	7.77493e-307	0.675916	-0.310655	na	na	n	Metabolism	Metabolism of cofactors and vitamins	Porphyrin metabolism [PATH:ko00860]	chlH, bchH; magnesium chelatase subunit H [EC:6.6.1.1]
K03405	7.77493e-307	0.675916	-0.310655	na	na	n	Metabolism	Metabolism of cofactors and vitamins	Porphyrin metabolism [PATH:ko00860]	chlI, bchI; magnesium chelatase subunit I [EC:6.6.1.1]
K03406	1	na	na	1	-0.00815217	n	Cellular Processes	Cell motility	Bacterial chemotaxis [PATH:ko02030]	mcp; methyl-accepting chemotaxis protein
K03407	1	na	na	1	-0.00815217	n	Brite Hierarchies	Protein families: metabolism	Protein kinases [BR:ko01001]	cheA; two-component system, chemotaxis family, sensor kinase CheA [EC:2.7.13.3]
K03408	1	na	na	1	-0.00815217	n	Environmental Information Processing	Signal transduction	Two-component system [PATH:ko02020]	cheW; purine-binding chemotaxis protein CheW
K03411	0	0.991552	-13.2975	na	na	n	Brite Hierarchies	Protein families: signaling and cellular processes	Bacterial motility proteins [BR:ko02035]	cheD; chemotaxis protein CheD [EC:3.5.1.44]
K03412	7.52759e-12	0.720749	-4.99335	na	na	n	Brite Hierarchies	Protein families: signaling and cellular processes	Bacterial motility proteins [BR:ko02035]	cheB; two-component system, chemotaxis family, protein-glutamate methylesterase/glutaminase [EC:3.1.1.61 3.5.1.44]
K03413	1	na	na	1	-0.0108696	n	Brite Hierarchies	Protein families: signaling and cellular processes	Bacterial motility proteins [BR:ko02035]	cheY; two-component system, chemotaxis family, chemotaxis protein CheY
K03427	3.45093e-140	0.395449	0.931913	na	na	n	Brite Hierarchies	Protein families: signaling and cellular processes	Prokaryotic defense system [BR:ko02048]	hsdM; type I restriction enzyme M protein [EC:2.1.1.72]
K03428	7.77493e-307	0.675916	-0.310655	na	na	n	Metabolism	Metabolism of cofactors and vitamins	Porphyrin metabolism [PATH:ko00860]	bchM, chlM; magnesium-protoporphyrin O-methyltransferase [EC:2.1.1.11]
K03430	0	0.439487	1.42353	na	na	n	Metabolism	Metabolism of other amino acids	Phosphonate and phosphinate metabolism [PATH:ko00440]	phnW; 2-aminoethylphosphonate-pyruvate transaminase [EC:2.6.1.37]
K03431	1	na	na	1	0.00271739	n	Metabolism	Glycan biosynthesis and metabolism	Amino sugar and nucleotide sugar metabolism [PATH:ko00520]	glmM; phosphoglucosamine mutase [EC:5.4.2.10]
K03435	0	0.990514	-14.0901	na	na	n	Brite Hierarchies	Protein families: genetic information processing	Transcription factors [BR:ko03000]	fruR1, fruR; LacI family transcriptional regulator, fructose operon transcriptional repressor
K03446	0	0.643345	-0.655816	na	na	n	Brite Hierarchies	Protein families: signaling and cellular processes	Transporters [BR:ko02000]	emrB; MFS transporter, DHA2 family, multidrug resistance protein
K03449	0	0.824203	-1.4842	na	na	n	Brite Hierarchies	Protein families: signaling and cellular processes	Transporters [BR:ko02000]	MFS.CP; MFS transporter, CP family, cyanate transporter
K03451	0	0.473749	-1.33053	na	na	n	Not Included in Pathway or Brite	Unclassified: signaling and cellular processes	Transport	TC.BCT; betaine/carnitine transporter, BCCT family
K03453	0	0.427796	-1.68916	na	na	n	Not Included in Pathway or Brite	Unclassified: signaling and cellular processes	Transport	TC.BASS; bile acid:Na+ symporter, BASS family
K03457	0	0.430714	-0.800438	na	na	n	Not Included in Pathway or Brite	Unclassified: signaling and cellular processes	Transport	TC.NCS1; nucleobase:cation symporter-1, NCS1 family
K03462	0	0.526024	-1.85072	na	na	n	Organismal Systems	Immune system	NOD-like receptor signaling pathway [PATH:ko04621]	NAMPT; nicotinamide phosphoribosyltransferase [EC:2.4.2.12]
K03464	0	0.969499	0.0726673	na	na	n	Metabolism	Xenobiotics biodegradation and metabolism	Benzoate degradation [PATH:ko00362]	catC; muconolactone D-isomerase [EC:5.3.3.4]
K03465	0	0.997546	10.4929	na	na	n	Metabolism	Nucleotide metabolism	Pyrimidine metabolism [PATH:ko00240]	thyX, thy1; thymidylate synthase (FAD) [EC:2.1.1.148]
K03469	1	na	na	1	0.00543478	n	Brite Hierarchies	Protein families: genetic information processing	DNA replication proteins [BR:ko03032]	rnhA, RNASEH1; ribonuclease HI [EC:3.1.26.4]
K03495	1	na	na	1	0.00271739	n	Brite Hierarchies	Protein families: genetic information processing	Chromosome and associated proteins [BR:ko03036]	gidA, mnmG, MTO1; tRNA uridine 5-carboxymethylaminomethyl modification enzyme
K03517	0	0.775114	0.516921	na	na	n	Metabolism	Metabolism of cofactors and vitamins	Nicotinate and nicotinamide metabolism [PATH:ko00760]	nadA; quinolinate synthase [EC:2.5.1.72]
K03518	7.54117e-53	0.999331	20.1444	na	na	n	Not Included in Pathway or Brite	Unclassified: metabolism	Enzymes with EC numbers	coxS; aerobic carbon-monoxide dehydrogenase small subunit [EC:1.2.5.3]
K03520	1	na	na	1	0.00271739	n	Not Included in Pathway or Brite	Unclassified: metabolism	Enzymes with EC numbers	coxL, cutL; aerobic carbon-monoxide dehydrogenase large subunit [EC:1.2.5.3]
K03522	1.41411e-304	0.997246	16.7086	na	na	n	Brite Hierarchies	Protein families: signaling and cellular processes	Exosome [BR:ko04147]	fixB, etfA; electron transfer flavoprotein alpha subunit
K03523	4.0809822346487e-321	0.312185	-1.94116	na	na	n	Environmental Information Processing	Membrane transport	ABC transporters [PATH:ko02010]	bioY; biotin transport system substrate-specific component
K03526	0	0.990838	13.9941	na	na	n	Metabolism	Metabolism of terpenoids and polyketides	Terpenoid backbone biosynthesis [PATH:ko00900]	gcpE, ispG; (E)-4-hydroxy-3-methylbut-2-enyl-diphosphate synthase [EC:1.17.7.1 1.17.7.3]
K03527	0	0.990838	13.9941	na	na	n	Metabolism	Metabolism of terpenoids and polyketides	Terpenoid backbone biosynthesis [PATH:ko00900]	ispH, lytB; 4-hydroxy-3-methylbut-2-en-1-yl diphosphate reductase [EC:1.17.7.4]
K03529	1	na	na	0.811131	-0.0141731	n	Brite Hierarchies	Protein families: genetic information processing	Chromosome and associated proteins [BR:ko03036]	smc; chromosome segregation protein
K03532	0	0.999985	-2.80311e-05	na	na	n	Brite Hierarchies	Protein families: signaling and cellular processes	Transporters [BR:ko02000]	torC; trimethylamine-N-oxide reductase (cytochrome c), cytochrome c-type subunit TorC
K03533	0	0.998918	-19.9438	na	na	n	Environmental Information Processing	Signal transduction	Two-component system [PATH:ko02020]	torD; TorA specific chaperone
K03534	8.34819e-242	0.537056	0.728274	na	na	n	Not Included in Pathway or Brite	Unclassified: metabolism	Enzymes with EC numbers	rhaM; L-rhamnose mutarotase [EC:5.1.3.32]
K03543	6.18051e-273	0.633957	-0.654867	na	na	n	Brite Hierarchies	Protein families: signaling and cellular processes	Transporters [BR:ko02000]	emrA; membrane fusion protein, multidrug efflux system
K03546	1.7422e-220	0.989884	-15.7889	na	na	n	Brite Hierarchies	Protein families: genetic information processing	DNA repair and recombination proteins [BR:ko03400]	sbcC, rad50; DNA repair protein SbcC/Rad50
K03547	9.78428e-47	0.703361	-8.69253	na	na	n	Brite Hierarchies	Protein families: genetic information processing	DNA repair and recombination proteins [BR:ko03400]	sbcD, mre11; DNA repair protein SbcD/Mre11
K03548	6.81902e-236	0.991552	-13.2975	na	na	n	Brite Hierarchies	Protein families: signaling and cellular processes	Transporters [BR:ko02000]	perM; putative permease
K03550	1	na	na	1	0.00271739	n	Brite Hierarchies	Protein families: genetic information processing	DNA repair and recombination proteins [BR:ko03400]	ruvA; holliday junction DNA helicase RuvA
K03553	1	na	na	1	0.00271739	n	Brite Hierarchies	Protein families: genetic information processing	DNA repair and recombination proteins [BR:ko03400]	recA; recombination protein RecA
K03555	1	na	na	1	0.00271739	n	Genetic Information Processing	Replication and repair	Mismatch repair [PATH:ko03430]	mutS; DNA mismatch repair protein MutS
K03556	6.25283e-279	0.966637	-6.47107	na	na	n	Brite Hierarchies	Protein families: genetic information processing	Transcription factors [BR:ko03000]	malT; LuxR family transcriptional regulator, maltose regulon positive regulatory protein
K03559	0	0.331486	2.08403	na	na	n	Brite Hierarchies	Protein families: signaling and cellular processes	Transporters [BR:ko02000]	exbD; biopolymer transport protein ExbD
K03561	0	0.331486	2.08403	na	na	n	Brite Hierarchies	Protein families: signaling and cellular processes	Transporters [BR:ko02000]	exbB; biopolymer transport protein ExbB
K03562	1	na	na	1	0.00271739	n	Brite Hierarchies	Protein families: signaling and cellular processes	Transporters [BR:ko02000]	tolQ; biopolymer transport protein TolQ
K03570	1	na	na	1	0.00271739	n	Brite Hierarchies	Protein families: genetic information processing	Chromosome and associated proteins [BR:ko03036]	mreC; rod shape-determining protein MreC
K03572	1	na	na	1	0.00271739	n	Brite Hierarchies	Protein families: genetic information processing	DNA repair and recombination proteins [BR:ko03400]	mutL; DNA mismatch repair protein MutL
K03579	9.89473e-256	0.00025704	-3.08287	na	na	y	Brite Hierarchies	Protein families: genetic information processing	Messenger RNA biogenesis [BR:ko03019]	hrpB; ATP-dependent RNA helicase HrpB [EC:5.6.2.6]
K03580	4.98166e-142	0.989429	-15.9266	na	na	n	Brite Hierarchies	Protein families: genetic information processing	Transcription machinery [BR:ko03021]	hepA; ATP-dependent helicase HepA [EC:5.6.2.-]
K03581	2.00505e-73	0.942096	-10.8089	na	na	n	Genetic Information Processing	Replication and repair	Homologous recombination [PATH:ko03440]	recD; exodeoxyribonuclease V alpha subunit [EC:3.1.11.5]
K03585	1	na	na	1	0.00271739	n	Brite Hierarchies	Protein families: genetic information processing	Chromosome and associated proteins [BR:ko03036]	acrA, mexA, adeI, smeD, mtrC, cmeA; membrane fusion protein, multidrug efflux system
K03586	1	na	na	1	0.00271739	n	Brite Hierarchies	Protein families: genetic information processing	Chromosome and associated proteins [BR:ko03036]	ftsL; cell division protein FtsL
K03587	1	na	na	1	0.00271739	n	Human Diseases	Drug resistance: antimicrobial	beta-Lactam resistance [PATH:ko01501]	ftsI; cell division protein FtsI (penicillin-binding protein 3) [EC:3.4.16.4]
K03592	1	na	na	1	0.00271739	n	Brite Hierarchies	Protein families: metabolism	Peptidases and inhibitors [BR:ko01002]	pmbA; PmbA protein
K03593	1	na	na	1	0.00271739	n	Brite Hierarchies	Protein families: genetic information processing	Mitochondrial biogenesis [BR:ko03029]	mrp, NUBPL; ATP-binding protein involved in chromosome partitioning
K03594	0	0.0740812	-3.43553	na	na	n	Metabolism	Metabolism of cofactors and vitamins	Porphyrin metabolism [PATH:ko00860]	bfr; bacterioferritin [EC:1.16.3.1]
K03596	1	na	na	1	0.00543478	n	Human Diseases	Infectious disease: bacterial	Legionellosis [PATH:ko05134]	lepA; GTP-binding protein LepA
K03601	1	na	na	1	0.00543478	n	Genetic Information Processing	Replication and repair	Mismatch repair [PATH:ko03430]	xseA; exodeoxyribonuclease VII large subunit [EC:3.1.11.6]
K03605	3.77581e-220	0.997703	-15.9925	na	na	n	Brite Hierarchies	Protein families: metabolism	Peptidases and inhibitors [BR:ko01002]	hyaD, hybD; hydrogenase maturation protease [EC:3.4.23.-]
K03607	4.98321e-74	0.741656	-0.463848	na	na	n	Not Included in Pathway or Brite	Unclassified: signaling and cellular processes	Signaling proteins	proQ; ProP effector
K03618	3.77581e-220	0.997703	-15.9925	na	na	n	Not Included in Pathway or Brite	Poorly characterized	General function prediction only	hyaF; hydrogenase-1 operon protein HyaF
K03619	3.77581e-220	0.997703	-15.9925	na	na	n	Not Included in Pathway or Brite	Poorly characterized	General function prediction only	hyaE; hydrogenase-1 operon protein HyaE
K03620	3.77581e-220	0.997703	-15.9925	na	na	n	Environmental Information Processing	Signal transduction	Two-component system [PATH:ko02020]	hyaC; Ni/Fe-hydrogenase 1 B-type cytochrome subunit
K03624	1	na	na	1	0.00271739	n	Brite Hierarchies	Protein families: genetic information processing	Transcription machinery [BR:ko03021]	greA; transcription elongation factor GreA
K03628	1	na	na	1	0.00271739	n	Genetic Information Processing	Folding, sorting and degradation	RNA degradation [PATH:ko03018]	rho; transcription termination factor Rho
K03634	1	na	na	1	0.00271739	n	Not Included in Pathway or Brite	Unclassified: signaling and cellular processes	Structural proteins	lolA; outer membrane lipoprotein carrier protein
K03642	0	0.993957	-15.5333	na	na	n	Brite Hierarchies	Protein families: metabolism	Peptidoglycan biosynthesis and degradation proteins [BR:ko01011]	rlpA; peptidoglycan lytic transglycosylase [EC:4.2.2.29]
K03647	0	0.995873	-16.6989	na	na	n	Not Included in Pathway or Brite	Unclassified: metabolism	Nucleotide metabolism	nrdI; protein involved in ribonucleotide reduction
K03648	1	na	na	0.578081	0.0168905	n	Genetic Information Processing	Replication and repair	Base excision repair [PATH:ko03410]	UNG, UDG; uracil-DNA glycosylase [EC:3.2.2.27]
K03650	1	na	na	1	0.00271739	n	Brite Hierarchies	Protein families: genetic information processing	Transfer RNA biogenesis [BR:ko03016]	mnmE, trmE, MSS1; tRNA modification GTPase [EC:3.6.-.-]
K03651	6.53298e-181	0.118188	1.96707	na	na	n	Metabolism	Nucleotide metabolism	Purine metabolism [PATH:ko00230]	cpdA; 3',5'-cyclic-AMP phosphodiesterase [EC:3.1.4.53]
K03654	1	na	na	1	0.00271739	n	Brite Hierarchies	Protein families: genetic information processing	Messenger RNA biogenesis [BR:ko03019]	recQ; ATP-dependent DNA helicase RecQ [EC:5.6.2.4]
K03657	1	na	na	1	0.00543478	n	Brite Hierarchies	Protein families: genetic information processing	DNA repair and recombination proteins [BR:ko03400]	uvrD, pcrA; ATP-dependent DNA helicase UvrD/PcrA [EC:5.6.2.4]
K03658	5.11103e-30	0.881474	-0.16073	na	na	n	Brite Hierarchies	Protein families: genetic information processing	DNA repair and recombination proteins [BR:ko03400]	helD; DNA helicase IV [EC:5.6.2.4]
K03665	0	0.02033	3.46046	na	na	y	Brite Hierarchies	Protein families: genetic information processing	Ribosome biogenesis [BR:ko03009]	hflX; GTPase
K03670	1	na	na	1	0.00271739	n	Not Included in Pathway or Brite	Unclassified: signaling and cellular processes	Others	mdoG; periplasmic glucans biosynthesis protein
K03672	3.4262e-190	0.237245	1.83419	na	na	n	Brite Hierarchies	Protein families: genetic information processing	Chaperones and folding catalysts [BR:ko03110]	trxC; thioredoxin 2 [EC:1.8.1.8]
K03675	6.36752e-150	0.0627958	3.07725	na	na	n	Brite Hierarchies	Protein families: genetic information processing	Chaperones and folding catalysts [BR:ko03110]	grxB; glutaredoxin 2
K03684	2.44556e-221	0.910053	7.06372	na	na	n	Brite Hierarchies	Protein families: genetic information processing	Transfer RNA biogenesis [BR:ko03016]	rnd; ribonuclease D [EC:3.1.13.5]
K03685	1	na	na	1	0.00271739	n	Brite Hierarchies	Protein families: genetic information processing	Ribosome biogenesis [BR:ko03009]	rnc, DROSHA, RNT1; ribonuclease III [EC:3.1.26.3]
K03686	0	0.999458	15.2625	na	na	n	Brite Hierarchies	Protein families: genetic information processing	Mitochondrial biogenesis [BR:ko03029]	dnaJ; molecular chaperone DnaJ
K03688	0.00566471	0.754615	4.39998	na	na	n	Not Included in Pathway or Brite	Unclassified: metabolism	Cofactor metabolism	ubiB, aarF; ubiquinone biosynthesis protein
K03692	1	na	na	1	-0.00271739	n	Not Included in Pathway or Brite	Unclassified: metabolism	Enzymes with EC numbers	E2.4.1.213; glucosylglycerol-phosphate synthase [EC:2.4.1.213]
K03694	0.000194912	0.540048	0.454099	na	na	n	Brite Hierarchies	Protein families: genetic information processing	Chaperones and folding catalysts [BR:ko03110]	clpA; ATP-dependent Clp protease ATP-binding subunit ClpA
K03695	1	na	na	1	0.00271739	n	Organismal Systems	Aging	Longevity regulating pathway - multiple species [PATH:ko04213]	clpB; ATP-dependent Clp protease ATP-binding subunit ClpB
K03701	1	na	na	1	0.00271739	n	Genetic Information Processing	Replication and repair	Nucleotide excision repair [PATH:ko03420]	uvrA; excinuclease ABC subunit A
K03707	0	0.769354	-0.467592	na	na	n	Brite Hierarchies	Protein families: genetic information processing	Transcription factors [BR:ko03000]	tenA; thiaminase (transcriptional activator TenA) [EC:3.5.99.2]
K03710	1.04526e-257	0.271104	1.66355	na	na	n	Brite Hierarchies	Protein families: genetic information processing	Transcription factors [BR:ko03000]	K03710; GntR family transcriptional regulator
K03717	0	0.529806	-1.11286	na	na	n	Brite Hierarchies	Protein families: genetic information processing	Transcription factors [BR:ko03000]	nhaR; LysR family transcriptional regulator, transcriptional activator of nhaA
K03718	0	0.98018	-11.4238	na	na	n	Brite Hierarchies	Protein families: genetic information processing	Transcription factors [BR:ko03000]	asnC; Lrp/AsnC family transcriptional regulator, regulator for asnA, asnC and gidA
K03724	1	na	na	1	0.00543478	n	Brite Hierarchies	Protein families: genetic information processing	DNA repair and recombination proteins [BR:ko03400]	lhr; ATP-dependent helicase Lhr and Lhr-like helicase [EC:5.6.2.6 5.6.2.4]
K03741	0	0.913809	0.210153	na	na	n	Not Included in Pathway or Brite	Unclassified: metabolism	Enzymes with EC numbers	arsC; arsenate reductase (thioredoxin) [EC:1.20.4.4]
K03744	1	na	na	1	-0.00271739	n	Not Included in Pathway or Brite	Poorly characterized	General function prediction only	lemA; LemA protein
K03745	0	0.0333155	-3.39566	na	na	y	Not Included in Pathway or Brite	Poorly characterized	General function prediction only	slyX; SlyX protein
K03746	7.2684e-84	0.156014	-3.15791	na	na	n	Brite Hierarchies	Protein families: genetic information processing	DNA repair and recombination proteins [BR:ko03400]	hns; DNA-binding protein H-NS
K03758	0	0.470471	-1.38358	na	na	n	Brite Hierarchies	Protein families: signaling and cellular processes	Transporters [BR:ko02000]	arcD, lysl, lysP; arginine:ornithine antiporter / lysine permease
K03770	1	na	na	1	0.00543478	n	Brite Hierarchies	Protein families: genetic information processing	Chaperones and folding catalysts [BR:ko03110]	ppiD; peptidyl-prolyl cis-trans isomerase D [EC:5.2.1.8]
K03771	0	0.116295	3.17097	na	na	n	Brite Hierarchies	Protein families: genetic information processing	Chaperones and folding catalysts [BR:ko03110]	surA; peptidyl-prolyl cis-trans isomerase SurA [EC:5.2.1.8]
K03775	0	0.953807	3.66267	na	na	n	Brite Hierarchies	Protein families: genetic information processing	Chaperones and folding catalysts [BR:ko03110]	slyD; FKBP-type peptidyl-prolyl cis-trans isomerase SlyD [EC:5.2.1.8]
K03777	2.09111e-223	0.984549	0.0286301	na	na	n	Metabolism	Carbohydrate metabolism	Pyruvate metabolism [PATH:ko00620]	dld; D-lactate dehydrogenase (quinone) [EC:1.1.5.12]
K03779	9.61696e-304	0.949025	-10.8669	na	na	n	Metabolism	Carbohydrate metabolism	Glyoxylate and dicarboxylate metabolism [PATH:ko00630]	ttdA; L(+)-tartrate dehydratase alpha subunit [EC:4.2.1.32]
K03780	9.61696e-304	0.949025	-10.8669	na	na	n	Metabolism	Carbohydrate metabolism	Glyoxylate and dicarboxylate metabolism [PATH:ko00630]	ttdB; L(+)-tartrate dehydratase beta subunit [EC:4.2.1.32]
K03781	1.55551e-286	0.858893	0.241475	na	na	n	Environmental Information Processing	Signal transduction	MAPK signaling pathway - yeast [PATH:ko04011]	katE, CAT, catB, srpA; catalase [EC:1.11.1.6]
K03786	1	na	na	1	0.00271739	n	Metabolism	Amino acid metabolism	Phenylalanine, tyrosine and tryptophan biosynthesis [PATH:ko00400]	aroQ, qutE; 3-dehydroquinate dehydratase II [EC:4.2.1.10]
K03789	1.86654e-181	0.991109	13.9934	na	na	n	Brite Hierarchies	Protein families: genetic information processing	Ribosome biogenesis [BR:ko03009]	rimI; [ribosomal protein S18]-alanine N-acetyltransferase [EC:2.3.1.266]
K03791	3.37551e-46	0.342076	-1.22282	na	na	n	Not Included in Pathway or Brite	Poorly characterized	General function prediction only	K03791; putative chitinase
K03797	1.49649e-177	0.99902	18.7739	na	na	n	Brite Hierarchies	Protein families: metabolism	Peptidases and inhibitors [BR:ko01002]	E3.4.21.102, prc, ctpA; carboxyl-terminal processing protease [EC:3.4.21.102]
K03799	1.0701e-84	0.998285	-19.9447	na	na	n	Brite Hierarchies	Protein families: metabolism	Peptidases and inhibitors [BR:ko01002]	htpX; heat shock protein HtpX [EC:3.4.24.-]
K03801	1	na	na	1	0.00271739	n	Metabolism	Metabolism of cofactors and vitamins	Lipoic acid metabolism [PATH:ko00785]	lipB; lipoyl(octanoyl) transferase [EC:2.3.1.181]
K03802	0	0.341972	1.0454	na	na	n	Not Included in Pathway or Brite	Unclassified: metabolism	Enzymes with EC numbers	cphA; cyanophycin synthetase [EC:6.3.2.29 6.3.2.30]
K03808	0	0.495346	1.01428	na	na	n	Brite Hierarchies	Protein families: signaling and cellular processes	Transporters [BR:ko02000]	pqiA, letA; intermembrane transport protein PqiA/LetA
K03809	1.63674e-179	0.317106	-1.66665	na	na	n	Metabolism	Metabolism of cofactors and vitamins	Ubiquinone and other terpenoid-quinone biosynthesis [PATH:ko00130]	wrbA; NAD(P)H dehydrogenase (quinone) [EC:1.6.5.2]
K03814	1	na	na	1	0.00271739	n	Metabolism	Glycan biosynthesis and metabolism	Peptidoglycan biosynthesis [PATH:ko00550]	mtgA; peptidoglycan glycosyltransferase [EC:2.4.99.28]
K03818	0	0.998925	-20.2404	na	na	n	Metabolism	Glycan biosynthesis and metabolism	Exopolysaccharide biosynthesis [PATH:ko00543]	wcaF; putative colanic acid biosynthesis acetyltransferase WcaF [EC:2.3.1.-]
K03820	2.19805e-246	0.987119	12.2975	na	na	n	Not Included in Pathway or Brite	Unclassified: metabolism	Enzymes with EC numbers	lnt; apolipoprotein N-acyltransferase [EC:2.3.1.269]
K03825	0	0.00576496	-2.7536	na	na	y	Metabolism	Amino acid metabolism	Phenylalanine metabolism [PATH:ko00360]	aaaT; L-phenylalanine/L-methionine N-acetyltransferase [EC:2.3.1.53 2.3.1.-]
K03826	0	0.997534	-10.4849	na	na	n	Not Included in Pathway or Brite	Unclassified: metabolism	Enzymes with EC numbers	yiaC; putative acetyltransferase [EC:2.3.1.-]
K03829	8.13998e-258	0.969517	10.6846	na	na	n	Not Included in Pathway or Brite	Unclassified: metabolism	Enzymes with EC numbers	yedL; putative acetyltransferase [EC:2.3.1.-]
K03830	0	0.847291	0.291691	na	na	n	Not Included in Pathway or Brite	Unclassified: metabolism	Enzymes with EC numbers	yafP; putative acetyltransferase [EC:2.3.1.-]
K03832	0	0.00888013	-2.97445	na	na	y	Brite Hierarchies	Protein families: signaling and cellular processes	Transporters [BR:ko02000]	tonB; periplasmic protein TonB
K03841	6.03695e-27	0.443073	-2.5502	na	na	n	Environmental Information Processing	Signal transduction	AMPK signaling pathway [PATH:ko04152]	FBP, fbp; fructose-1,6-bisphosphatase I [EC:3.1.3.11]
K03851	1	na	na	1	0.00271739	n	Brite Hierarchies	Protein families: metabolism	Amino acid related enzymes [BR:ko01007]	tpa; taurine-pyruvate aminotransferase [EC:2.6.1.77]
K03852	1.05034e-176	0.108812	-2.3666	na	na	n	Metabolism	Metabolism of other amino acids	Taurine and hypotaurine metabolism [PATH:ko00430]	xsc; sulfoacetaldehyde acetyltransferase [EC:2.3.3.15]
K03863	1.86623e-218	0.978083	-12.692	na	na	n	Metabolism	Xenobiotics biodegradation and metabolism	Aminobenzoate degradation [PATH:ko00627]	vanB; vanillate monooxygenase ferredoxin subunit
K03885	1.21061e-173	0.369654	1.35954	na	na	n	Metabolism	Energy metabolism	Oxidative phosphorylation [PATH:ko00190]	ndh; NADH:quinone reductase (non-electrogenic) [EC:1.6.5.9]
K03892	0	0.99959	-21.2288	na	na	n	Brite Hierarchies	Protein families: genetic information processing	Transcription factors [BR:ko03000]	arsR; ArsR family transcriptional regulator, arsenate/arsenite/antimonite-responsive transcriptional repressor
K03919	3.07487e-75	0.998869	21.529	na	na	n	Brite Hierarchies	Protein families: genetic information processing	DNA repair and recombination proteins [BR:ko03400]	alkB; DNA oxidative demethylase [EC:1.14.11.33]
K03923	5.97601e-269	7.49573e-05	-2.90424	na	na	y	Not Included in Pathway or Brite	Unclassified: metabolism	Enzymes with EC numbers	mdaB; NADPH dehydrogenase (quinone) [EC:1.6.5.10]
K03926	0	0.995539	-17.0527	na	na	n	Not Included in Pathway or Brite	Unclassified: signaling and cellular processes	Others	cutA; periplasmic divalent cation tolerance protein
K03939	2.27067699998476e-313	0.370244	0.44063	na	na	n	Human Diseases	Neurodegenerative disease	Amyotrophic lateral sclerosis [PATH:ko05014]	NDUFS6; NADH dehydrogenase (ubiquinone) Fe-S protein 6
K03953	1	na	na	1	0.00271739	n	Human Diseases	Neurodegenerative disease	Pathways of neurodegeneration - multiple diseases [PATH:ko05022]	NDUFA9; NADH dehydrogenase (ubiquinone) 1 alpha subcomplex subunit 9
K03975	0	0.472679	-1.09988	na	na	n	Not Included in Pathway or Brite	Poorly characterized	General function prediction only	dedA; membrane-associated protein
K03980	6.99622e-50	0.97065	8.75654	na	na	n	Brite Hierarchies	Protein families: metabolism	Peptidoglycan biosynthesis and degradation proteins [BR:ko01011]	murJ, mviN; putative peptidoglycan lipid II flippase
K04024	0	0.970685	-10.2975	na	na	n	Not Included in Pathway or Brite	Unclassified: metabolism	Amino acid metabolism	eutJ; ethanolamine utilization protein EutJ
K04027	2.61061e-254	0.858045	-0.254032	na	na	n	Brite Hierarchies	Protein families: signaling and cellular processes	Transporters [BR:ko02000]	eutM; ethanolamine utilization protein EutM
K04028	2.61061e-254	0.858045	-0.254032	na	na	n	Not Included in Pathway or Brite	Unclassified: metabolism	Amino acid metabolism	eutN; ethanolamine utilization protein EutN
K04030	5.57039e-187	0.557934	-0.969927	na	na	n	Not Included in Pathway or Brite	Unclassified: metabolism	Amino acid metabolism	eutQ; ethanolamine utilization protein EutQ
K04033	3.27583e-99	0.731342	-0.418667	na	na	n	Brite Hierarchies	Protein families: genetic information processing	Transcription factors [BR:ko03000]	eutR; AraC family transcriptional regulator, ethanolamine operon transcriptional activator
K04034	2.05217e-85	0.99024	-15.3057	na	na	n	Metabolism	Metabolism of cofactors and vitamins	Porphyrin metabolism [PATH:ko00860]	bchE; anaerobic magnesium-protoporphyrin IX monomethyl ester cyclase [EC:1.21.98.3]
K04035	7.77493e-307	0.675916	-0.310655	na	na	n	Metabolism	Metabolism of cofactors and vitamins	Porphyrin metabolism [PATH:ko00860]	E1.14.13.81, acsF, chlE; magnesium-protoporphyrin IX monomethyl ester (oxidative) cyclase [EC:1.14.13.81]
K04036	5.4543e-296	0.991552	-13.2975	na	na	n	Metabolism	Metabolism of cofactors and vitamins	Porphyrin metabolism [PATH:ko00860]	bchJ; divinyl protochlorophyllide a 8-vinyl-reductase [EC:1.-.-.-]
K04037	7.77493e-307	0.675916	-0.310655	na	na	n	Metabolism	Metabolism of cofactors and vitamins	Porphyrin metabolism [PATH:ko00860]	chlL; light-independent protochlorophyllide reductase subunit L [EC:1.3.7.7]
K04038	7.77493e-307	0.675916	-0.310655	na	na	n	Metabolism	Metabolism of cofactors and vitamins	Porphyrin metabolism [PATH:ko00860]	chlN; light-independent protochlorophyllide reductase subunit N [EC:1.3.7.7]
K04039	7.77493e-307	0.675916	-0.310655	na	na	n	Metabolism	Metabolism of cofactors and vitamins	Porphyrin metabolism [PATH:ko00860]	chlB; light-independent protochlorophyllide reductase subunit B [EC:1.3.7.7]
K04040	7.77493e-307	0.675916	-0.310655	na	na	n	Brite Hierarchies	Protein families: metabolism	Prenyltransferases [BR:ko01006]	chlG, bchG; chlorophyll/bacteriochlorophyll a synthase [EC:2.5.1.62 2.5.1.133]
K04043	1	na	na	1	0.00271739	n	Brite Hierarchies	Protein families: genetic information processing	Chaperones and folding catalysts [BR:ko03110]	dnaK, HSPA9; molecular chaperone DnaK
K04045	0	0.997534	-10.4849	na	na	n	Brite Hierarchies	Protein families: genetic information processing	Chaperones and folding catalysts [BR:ko03110]	hscC; molecular chaperone HscC
K04046	2.04188e-188	0.995867	-17.1547	na	na	n	Brite Hierarchies	Protein families: genetic information processing	Chaperones and folding catalysts [BR:ko03110]	yegD; hypothetical chaperone protein
K04047	4.74737e-111	0.809561	0.333384	na	na	n	Brite Hierarchies	Protein families: genetic information processing	Chromosome and associated proteins [BR:ko03036]	dps; starvation-inducible DNA-binding protein
K04062	0	0.631042	0.674257	na	na	n	Not Included in Pathway or Brite	Unclassified: signaling and cellular processes	Structural proteins	osmB; osmotically inducible lipoprotein OsmB
K04063	1.84088e-17	0.616908	-0.371323	na	na	n	Not Included in Pathway or Brite	Unclassified: metabolism	Enzymes with EC numbers	osmC, ohr; lipoyl-dependent peroxiredoxin [EC:1.11.1.28]
K04066	1	na	na	1	0.00543478	n	Brite Hierarchies	Protein families: genetic information processing	DNA repair and recombination proteins [BR:ko03400]	priA; primosomal protein N' (replication factor Y) (superfamily II helicase) [EC:5.6.2.4]
K04068	1	na	na	1	-0.00271739	n	Not Included in Pathway or Brite	Unclassified: metabolism	Enzymes with EC numbers	nrdG; anaerobic ribonucleoside-triphosphate reductase activating protein [EC:1.97.1.4]
K04069	0	0.970685	-10.2975	na	na	n	Not Included in Pathway or Brite	Unclassified: metabolism	Enzymes with EC numbers	pflA, pflC, pflE; pyruvate formate lyase activating enzyme [EC:1.97.1.4]
K04079	1.22835e-218	0.543179	0.867626	na	na	n	Brite Hierarchies	Protein families: genetic information processing	Proteasome [BR:ko03051]	HSP90A, htpG; molecular chaperone HtpG
K04080	0.00573859	0.754405	4.40352	na	na	n	Brite Hierarchies	Protein families: genetic information processing	Chaperones and folding catalysts [BR:ko03110]	ibpA; molecular chaperone IbpA
K04085	9.32936e-49	0.983618	14.5936	na	na	n	Genetic Information Processing	Folding, sorting and degradation	Sulfur relay system [PATH:ko04122]	tusA, sirA; tRNA 2-thiouridine synthesizing protein A [EC:2.8.1.-]
K04087	0	0.943927	7.19724	na	na	n	Brite Hierarchies	Protein families: metabolism	Peptidases and inhibitors [BR:ko01002]	hflC; modulator of FtsH protease HflC
K04090	1	na	na	1	0.00543478	n	Not Included in Pathway or Brite	Unclassified: metabolism	Enzymes with EC numbers	E1.2.7.8; indolepyruvate ferredoxin oxidoreductase [EC:1.2.7.8]
K04095	1.08587e-81	0.627701	0.53226	na	na	n	Brite Hierarchies	Protein families: genetic information processing	Chromosome and associated proteins [BR:ko03036]	fic, FICD, HYPE; cell filamentation protein, protein adenylyltransferase [EC:2.7.7.108]
K04098	2.07326e-186	0.973876	-15.0141	na	na	n	Metabolism	Xenobiotics biodegradation and metabolism	Benzoate degradation [PATH:ko00362]	chqB; hydroxyquinol 1,2-dioxygenase [EC:1.13.11.37]
K04100	1.10853e-272	0.870437	-0.0751193	na	na	n	Metabolism	Xenobiotics biodegradation and metabolism	Benzoate degradation [PATH:ko00362]	ligA; protocatechuate 4,5-dioxygenase, alpha chain [EC:1.13.11.8]
K04102	1.56906e-256	0.638174	-3.99325	na	na	n	Metabolism	Xenobiotics biodegradation and metabolism	Polycyclic aromatic hydrocarbon degradation [PATH:ko00624]	pht5; 4,5-dihydroxyphthalate decarboxylase [EC:4.1.1.55]
K04105	0	0.983165	-15.3051	na	na	n	Metabolism	Xenobiotics biodegradation and metabolism	Aminobenzoate degradation [PATH:ko00627]	hbaA; 4-hydroxybenzoate-CoA ligase [EC:6.2.1.27 6.2.1.25]
K04112	0	0.999623	-19.624	na	na	n	Metabolism	Xenobiotics biodegradation and metabolism	Benzoate degradation [PATH:ko00362]	bcrC, badD; benzoyl-CoA reductase subunit C [EC:1.3.7.8]
K04113	0	0.999623	-19.624	na	na	n	Metabolism	Xenobiotics biodegradation and metabolism	Benzoate degradation [PATH:ko00362]	bcrB, badE; benzoyl-CoA reductase subunit B [EC:1.3.7.8]
K04114	0	0.999623	-19.624	na	na	n	Metabolism	Xenobiotics biodegradation and metabolism	Benzoate degradation [PATH:ko00362]	bcrA, badF; benzoyl-CoA reductase subunit A [EC:1.3.7.8]
K04115	0	0.999623	-19.624	na	na	n	Metabolism	Xenobiotics biodegradation and metabolism	Benzoate degradation [PATH:ko00362]	bcrD, badG; benzoyl-CoA reductase subunit D [EC:1.3.7.8]
K04127	9.64572e-286	0.935848	-8.29753	na	na	n	Metabolism	Biosynthesis of other secondary metabolites	Penicillin and cephalosporin biosynthesis [PATH:ko00311]	cefD; isopenicillin-N epimerase [EC:5.1.1.17]
K04343	0	0.681473	-0.475617	na	na	n	Brite Hierarchies	Protein families: signaling and cellular processes	Antimicrobial resistance genes [BR:ko01504]	strB; streptomycin 6-kinase [EC:2.7.1.72]
K04517	1	na	na	1	-0.00271739	n	Metabolism	Amino acid metabolism	Phenylalanine, tyrosine and tryptophan biosynthesis [PATH:ko00400]	tyrA2; prephenate dehydrogenase [EC:1.3.1.12]
K04518	1	na	na	1	0.00271739	n	Metabolism	Amino acid metabolism	Phenylalanine, tyrosine and tryptophan biosynthesis [PATH:ko00400]	pheA2; prephenate dehydratase [EC:4.2.1.51]
K04561	0	0.978348	12.2455	na	na	n	Metabolism	Energy metabolism	Nitrogen metabolism [PATH:ko00910]	norB; nitric oxide reductase subunit B [EC:1.7.2.5]
K04565	3.3261e-298	0.270723	-2.35971	na	na	n	Cellular Processes	Transport and catabolism	Peroxisome [PATH:ko04146]	SOD1; superoxide dismutase, Cu-Zn family [EC:1.15.1.1]
K04566	1	na	na	1	0.00271739	n	Brite Hierarchies	Protein families: metabolism	Amino acid related enzymes [BR:ko01007]	lysK; lysyl-tRNA synthetase, class I [EC:6.1.1.6]
K04651	3.77581e-220	0.997703	-15.9925	na	na	n	Brite Hierarchies	Protein families: genetic information processing	Chaperones and folding catalysts [BR:ko03110]	hypA, hybF; hydrogenase nickel incorporation protein HypA/HybF
K04652	3.77581e-220	0.997703	-15.9925	na	na	n	Brite Hierarchies	Protein families: genetic information processing	Chaperones and folding catalysts [BR:ko03110]	hypB; hydrogenase nickel incorporation protein HypB
K04653	3.77581e-220	0.997703	-15.9925	na	na	n	Not Included in Pathway or Brite	Unclassified: genetic information processing	Protein processing	hypC; hydrogenase expression/formation protein HypC
K04654	3.77581e-220	0.997703	-15.9925	na	na	n	Not Included in Pathway or Brite	Unclassified: genetic information processing	Protein processing	hypD; hydrogenase expression/formation protein HypD
K04655	3.77581e-220	0.997703	-15.9925	na	na	n	Not Included in Pathway or Brite	Unclassified: genetic information processing	Protein processing	hypE; hydrogenase expression/formation protein HypE
K04656	3.77581e-220	0.997703	-15.9925	na	na	n	Not Included in Pathway or Brite	Unclassified: genetic information processing	Protein processing	hypF; hydrogenase maturation protein HypF
K04748	3.30384e-158	0.978053	12.3616	na	na	n	Not Included in Pathway or Brite	Unclassified: metabolism	Energy metabolism	norQ; nitric oxide reductase NorQ protein
K04749	1	na	na	1	0.00271739	n	Brite Hierarchies	Protein families: genetic information processing	Transcription machinery [BR:ko03021]	rsbV; anti-sigma B factor antagonist
K04750	5.05387e-259	0.138586	3.01985	na	na	n	Not Included in Pathway or Brite	Poorly characterized	General function prediction only	phnB; PhnB protein
K04757	1.30923e-78	0.998996	19.1995	na	na	n	Brite Hierarchies	Protein families: genetic information processing	Transcription machinery [BR:ko03021]	rsbW; serine/threonine-protein kinase RsbW [EC:2.7.11.1]
K04762	1	na	na	1	0.00271739	n	Brite Hierarchies	Protein families: genetic information processing	Chaperones and folding catalysts [BR:ko03110]	hslR; ribosome-associated heat shock protein Hsp15
K04765	1.29752e-139	0.125994	-2.58796	na	na	n	Metabolism	Metabolism of cofactors and vitamins	Nicotinate and nicotinamide metabolism [PATH:ko00760]	mazG; nucleoside triphosphate diphosphatase [EC:3.6.1.9]
K04768	0	0.596716	0.912451	na	na	n	Not Included in Pathway or Brite	Unclassified: metabolism	Carbohydrate metabolism	acuC; acetoin utilization protein AcuC
K04772	0	0.823028	-5.15798	na	na	n	Brite Hierarchies	Protein families: metabolism	Peptidases and inhibitors [BR:ko01002]	degQ, hhoA; serine protease DegQ [EC:3.4.21.-]
K04782	4.1415e-11	0.991552	13.2975	na	na	n	Metabolism	Metabolism of terpenoids and polyketides	Biosynthesis of siderophore group nonribosomal peptides [PATH:ko01053]	pchB; isochorismate pyruvate lyase [EC:4.2.99.21]
K04793	1.23558e-271	0.991109	-13.9934	na	na	n	Brite Hierarchies	Protein families: metabolism	Polyketide biosynthesis proteins [BR:ko01008]	mbtG; mycobactin lysine-N-oxygenase
K04794	1.94692e-37	0.99945	-17.3696	na	na	n	Brite Hierarchies	Protein families: genetic information processing	Translation factors [BR:ko03012]	PTH2, PTRH2; peptidyl-tRNA hydrolase, PTH2 family [EC:3.1.1.29]
K04835	0	0.0715924	-1.19105	na	na	n	Metabolism	Carbohydrate metabolism	C5-Branched dibasic acid metabolism [PATH:ko00660]	mal; methylaspartate ammonia-lyase [EC:4.3.1.2]
K04940	0	0.982196	0.0340787	na	na	n	Not Included in Pathway or Brite	Unclassified: metabolism	Enzymes with EC numbers	odh; opine dehydrogenase [EC:1.5.1.28]
K05275	5.25441e-291	0.998936	-20.2622	na	na	n	Metabolism	Metabolism of cofactors and vitamins	Vitamin B6 metabolism [PATH:ko00750]	E1.1.1.65; pyridoxine 4-dehydrogenase [EC:1.1.1.65]
K05296	2.03606e-238	0.0105653	-2.23599	na	na	y	Metabolism	Xenobiotics biodegradation and metabolism	Steroid degradation [PATH:ko00984]	E1.1.1.51; 3(or 17)beta-hydroxysteroid dehydrogenase [EC:1.1.1.51]
K05303	1.03919e-267	0.986165	0.0215684	na	na	n	Not Included in Pathway or Brite	Unclassified: metabolism	Enzymes with EC numbers	K05303; O-methyltransferase [EC:2.1.1.-]
K05306	0	0.978177	-12.6043	na	na	n	Metabolism	Metabolism of other amino acids	Phosphonate and phosphinate metabolism [PATH:ko00440]	phnX; phosphonoacetaldehyde hydrolase [EC:3.11.1.1]
K05341	0	0.991552	-13.2975	na	na	n	Metabolism	Carbohydrate metabolism	Starch and sucrose metabolism [PATH:ko00500]	E2.4.1.4; amylosucrase [EC:2.4.1.4]
K05350	0	0.993503	-0.0249572	na	na	n	Metabolism	Metabolism of other amino acids	Cyanoamino acid metabolism [PATH:ko00460]	bglB; beta-glucosidase [EC:3.2.1.21]
K05367	0	0.671126	-1.08035	na	na	n	Brite Hierarchies	Protein families: metabolism	Peptidoglycan biosynthesis and degradation proteins [BR:ko01011]	pbpC; penicillin-binding protein 1C [EC:2.4.99.28]
K05375	0	0.990502	-14.7047	na	na	n	Brite Hierarchies	Protein families: metabolism	Polyketide biosynthesis proteins [BR:ko01008]	mbtH, nocI; MbtH protein
K05499	0	0.924477	-9.01258	na	na	n	Brite Hierarchies	Protein families: genetic information processing	Transcription factors [BR:ko03000]	cytR; LacI family transcriptional regulator, repressor for deo operon, udp, cdd, tsx, nupC, and nupG
K05515	7.0942e-12	0.804741	5.58415	na	na	n	Human Diseases	Drug resistance: antimicrobial	beta-Lactam resistance [PATH:ko01501]	mrdA; penicillin-binding protein 2 [EC:3.4.16.4]
K05521	7.16704e-132	0.978046	-12.6803	na	na	n	Not Included in Pathway or Brite	Unclassified: metabolism	Enzymes with EC numbers	draG; ADP-ribosyl-[dinitrogen reductase] hydrolase [EC:3.2.2.24]
K05523	0	0.00457337	5.11432	na	na	y	Metabolism	Carbohydrate metabolism	Pyruvate metabolism [PATH:ko00620]	hchA; D-lactate dehydratase / protein deglycase [EC:4.2.1.130 3.5.1.124]
K05524	1	na	na	1	0.00271739	n	Not Included in Pathway or Brite	Unclassified: metabolism	Energy metabolism	fdxA; ferredoxin
K05549	0	0.991552	-13.2975	na	na	n	Metabolism	Xenobiotics biodegradation and metabolism	Xylene degradation [PATH:ko00622]	benA-xylX; benzoate/toluate 1,2-dioxygenase subunit alpha [EC:1.14.12.10 1.14.12.-]
K05550	0	0.991552	-13.2975	na	na	n	Metabolism	Xenobiotics biodegradation and metabolism	Fluorobenzoate degradation [PATH:ko00364]	benB-xylY; benzoate/toluate 1,2-dioxygenase subunit beta [EC:1.14.12.10 1.14.12.-]
K05555	0	0.991109	13.9934	na	na	n	Metabolism	Metabolism of terpenoids and polyketides	Biosynthesis of type II polyketide products [PATH:ko01057]	actIV; cyclase [EC:4.-.-.-]
K05559	1	na	na	1	0.00543478	n	Brite Hierarchies	Protein families: signaling and cellular processes	Transporters [BR:ko02000]	phaA; multicomponent K+:H+ antiporter subunit A
K05566	3.87875e-33	0.9674	-11.3834	na	na	n	Brite Hierarchies	Protein families: signaling and cellular processes	Transporters [BR:ko02000]	mnhB, mrpB; multicomponent Na+:H+ antiporter subunit B
K05568	0	0.998368	-18.5279	na	na	n	Brite Hierarchies	Protein families: signaling and cellular processes	Transporters [BR:ko02000]	mnhD, mrpD; multicomponent Na+:H+ antiporter subunit D
K05569	0	0.998455	-17.9651	na	na	n	Brite Hierarchies	Protein families: signaling and cellular processes	Transporters [BR:ko02000]	mnhE, mrpE; multicomponent Na+:H+ antiporter subunit E
K05577	0	0.995093	-19.7453	na	na	n	Metabolism	Energy metabolism	Oxidative phosphorylation [PATH:ko00190]	ndhF; NAD(P)H-quinone oxidoreductase subunit 5 [EC:7.1.1.2]
K05592	0	0.644294	-0.835926	na	na	n	Brite Hierarchies	Protein families: genetic information processing	Messenger RNA biogenesis [BR:ko03019]	deaD, cshA; ATP-dependent RNA helicase DeaD [EC:5.6.2.7]
K05596	2.09016e-206	0.991109	13.9934	na	na	n	Brite Hierarchies	Protein families: genetic information processing	Chromosome and associated proteins [BR:ko03036]	argP, iciA; LysR family transcriptional regulator, arginine and lysine transport system/DNA replication regulator
K05603	1	na	na	1	0.00543478	n	Metabolism	Amino acid metabolism	Histidine metabolism [PATH:ko00340]	hutF; formimidoylglutamate deiminase [EC:3.5.3.13]
K05710	0	0.154693	-1.5285	na	na	n	Metabolism	Amino acid metabolism	Phenylalanine metabolism [PATH:ko00360]	hcaC; 3-phenylpropionate/trans-cinnamate dioxygenase ferredoxin component
K05712	1	na	na	1	0.00271739	n	Metabolism	Amino acid metabolism	Phenylalanine metabolism [PATH:ko00360]	mhpA; 3-(3-hydroxy-phenyl)propionate hydroxylase [EC:1.14.13.127]
K05770	0	0.876497	-0.165725	na	na	n	Cellular Processes	Cell growth and death	Apoptosis - fly [PATH:ko04214]	TSPO, BZRP; translocator protein
K05774	0	0.206619	-1.86978	na	na	n	Metabolism	Carbohydrate metabolism	Pentose phosphate pathway [PATH:ko00030]	phnN; ribose 1,5-bisphosphokinase [EC:2.7.4.23]
K05777	0	0.981422	-16.3466	na	na	n	Brite Hierarchies	Protein families: signaling and cellular processes	Transporters [BR:ko02000]	ynjB; putative thiamine transport system substrate-binding protein
K05778	0	0.981422	-16.3466	na	na	n	Brite Hierarchies	Protein families: signaling and cellular processes	Transporters [BR:ko02000]	ynjC; putative thiamine transport system permease protein
K05779	0	0.981422	-16.3466	na	na	n	Brite Hierarchies	Protein families: signaling and cellular processes	Transporters [BR:ko02000]	ynjD; putative thiamine transport system ATP-binding protein
K05780	0	0.230886	-1.68893	na	na	n	Metabolism	Metabolism of other amino acids	Phosphonate and phosphinate metabolism [PATH:ko00440]	phnL; alpha-D-ribose 1-methylphosphonate 5-triphosphate synthase subunit PhnL [EC:2.7.8.37]
K05781	0	0.230886	-1.68893	na	na	n	Not Included in Pathway or Brite	Unclassified: signaling and cellular processes	Others	phnK; putative phosphonate transport system ATP-binding protein
K05782	7.96786e-149	0.648437	1.52983	na	na	n	Brite Hierarchies	Protein families: signaling and cellular processes	Transporters [BR:ko02000]	benE; benzoate membrane transport protein
K05783	0	0.991552	-13.2975	na	na	n	Metabolism	Xenobiotics biodegradation and metabolism	Xylene degradation [PATH:ko00622]	benD-xylL; dihydroxycyclohexadiene carboxylate dehydrogenase [EC:1.3.1.25 1.3.1.-]
K05784	0	0.991552	-13.2975	na	na	n	Metabolism	Xenobiotics biodegradation and metabolism	Xylene degradation [PATH:ko00622]	benC-xylZ; benzoate/toluate 1,2-dioxygenase reductase component [EC:1.18.1.-]
K05785	3.32369e-274	0.471783	-0.331999	na	na	n	Brite Hierarchies	Protein families: genetic information processing	Transcription factors [BR:ko03000]	rfaH; transcriptional antiterminator RfaH
K05786	0	0.935848	8.29753	na	na	n	Brite Hierarchies	Protein families: signaling and cellular processes	Transporters [BR:ko02000]	rarD; chloramphenicol-sensitive protein RarD
K05788	1	na	na	1	0.00271739	n	Brite Hierarchies	Protein families: genetic information processing	DNA repair and recombination proteins [BR:ko03400]	ihfB, himD; integration host factor subunit beta
K05801	1	na	na	1	0.00271739	n	Brite Hierarchies	Protein families: genetic information processing	Chaperones and folding catalysts [BR:ko03110]	djlA; DnaJ like chaperone protein
K05802	1	na	na	1	0.00271739	n	Brite Hierarchies	Protein families: signaling and cellular processes	Transporters [BR:ko02000]	mscK, kefA, aefA; potassium-dependent mechanosensitive channel
K05813	1.19296e-23	0.215682	0.572191	na	na	n	Brite Hierarchies	Protein families: signaling and cellular processes	Transporters [BR:ko02000]	ugpB; sn-glycerol 3-phosphate transport system substrate-binding protein
K05814	1.19296e-23	0.215682	0.572191	na	na	n	Brite Hierarchies	Protein families: signaling and cellular processes	Transporters [BR:ko02000]	ugpA; sn-glycerol 3-phosphate transport system permease protein
K05815	1.19296e-23	0.215682	0.572191	na	na	n	Brite Hierarchies	Protein families: signaling and cellular processes	Transporters [BR:ko02000]	ugpE; sn-glycerol 3-phosphate transport system permease protein
K05818	1.6341e-253	0.032241	3.00094	na	na	y	Brite Hierarchies	Protein families: genetic information processing	Transcription factors [BR:ko03000]	mhpR; IclR family transcriptional regulator, mhp operon transcriptional activator
K05825	7.41127e-144	0.59728	0.244331	na	na	n	Metabolism	Amino acid metabolism	Lysine biosynthesis [PATH:ko00300]	LYSN; 2-aminoadipate transaminase [EC:2.6.1.-]
K05832	0	0.920888	-9.759	na	na	n	Brite Hierarchies	Protein families: signaling and cellular processes	Transporters [BR:ko02000]	K05832; putative tryptophan/tyrosine transport system permease protein
K05833	0	0.920888	-9.759	na	na	n	Brite Hierarchies	Protein families: signaling and cellular processes	Transporters [BR:ko02000]	K05833; putative tryptophan/tyrosine transport system ATP-binding protein
K05835	0	0.685029	-0.563817	na	na	n	Brite Hierarchies	Protein families: signaling and cellular processes	Transporters [BR:ko02000]	rhtC; threonine efflux protein
K05838	1	na	na	1	0.00271739	n	Brite Hierarchies	Protein families: genetic information processing	Chaperones and folding catalysts [BR:ko03110]	ybbN; putative thioredoxin
K05841	1.25637e-230	0.542955	-0.326622	na	na	n	Brite Hierarchies	Protein families: metabolism	Glycosyltransferases [BR:ko01003]	E2.4.1.173; sterol 3beta-glucosyltransferase [EC:2.4.1.173]
K05844	1.00612e-289	0.21912	1.38263	na	na	n	Brite Hierarchies	Protein families: genetic information processing	Ribosome biogenesis [BR:ko03009]	rimK; ribosomal protein S6--L-glutamate ligase [EC:6.3.2.-]
K05878	0	0.997534	-10.4849	na	na	n	Metabolism	Lipid metabolism	Glycerolipid metabolism [PATH:ko00561]	dhaK; phosphoenolpyruvate---glycerone phosphotransferase subunit DhaK [EC:2.7.1.121]
K05895	1.83104e-143	0.63057	10.4709	na	na	n	Metabolism	Metabolism of cofactors and vitamins	Porphyrin metabolism [PATH:ko00860]	cobK-cbiJ; precorrin-6A/cobalt-precorrin-6A reductase [EC:1.3.1.54 1.3.1.106]
K05913	3.58179e-280	0.00101787	4.96845	na	na	y	Metabolism	Xenobiotics biodegradation and metabolism	Bisphenol degradation [PATH:ko00363]	dad; 2,4'-dihydroxyacetophenone dioxygenase [EC:1.13.11.41]
K05916	0	0.907096	-7.29753	na	na	n	Not Included in Pathway or Brite	Unclassified: metabolism	Enzymes with EC numbers	hmp, YHB1; nitric oxide dioxygenase [EC:1.14.12.17]
K05936	1	na	na	1	0.00271739	n	Metabolism	Metabolism of cofactors and vitamins	Porphyrin metabolism [PATH:ko00860]	cobM, cbiF; precorrin-4/cobalt-precorrin-4 C11-methyltransferase [EC:2.1.1.133 2.1.1.271]
K05946	0	0.000183672	-4.1646	na	na	y	Brite Hierarchies	Protein families: metabolism	Glycosyltransferases [BR:ko01003]	tagA, tarA; N-acetylglucosaminyldiphosphoundecaprenol N-acetyl-beta-D-mannosaminyltransferase [EC:2.4.1.187]
K05994	3.17086e-285	0.998838	-22.197	na	na	n	Brite Hierarchies	Protein families: metabolism	Peptidases and inhibitors [BR:ko01002]	E3.4.11.10; bacterial leucyl aminopeptidase [EC:3.4.11.10]
K05995	2.83989e-234	0.999015	-18.7735	na	na	n	Brite Hierarchies	Protein families: metabolism	Peptidases and inhibitors [BR:ko01002]	pepE; dipeptidase E [EC:3.4.13.21]
K06015	1.48572e-98	0.109265	-2.08808	na	na	n	Not Included in Pathway or Brite	Unclassified: metabolism	Enzymes with EC numbers	E3.5.1.81; N-acyl-D-amino-acid deacylase [EC:3.5.1.81]
K06016	1	na	na	1	0.00271739	n	Metabolism	Nucleotide metabolism	Pyrimidine metabolism [PATH:ko00240]	pydC; beta-ureidopropionase / N-carbamoyl-L-amino-acid hydrolase [EC:3.5.1.6 3.5.1.87]
K06020	1	na	na	1	0.00271739	n	Brite Hierarchies	Protein families: genetic information processing	Transfer RNA biogenesis [BR:ko03016]	ettA; energy-dependent translational throttle protein EttA
K06023	1.13679e-256	0.392989	1.11517	na	na	n	Not Included in Pathway or Brite	Unclassified: metabolism	Enzymes with EC numbers	hprK, ptsK; HPr kinase/phosphorylase [EC:2.7.11.- 2.7.4.-]
K06034	0	0.506998	-1.0127	na	na	n	Metabolism	Energy metabolism	Methane metabolism [PATH:ko00680]	comD; sulfopyruvate decarboxylase subunit alpha [EC:4.1.1.79]
K06049	5.4543e-296	0.991552	-13.2975	na	na	n	Not Included in Pathway or Brite	Unclassified: metabolism	Cofactor metabolism	bchO; magnesium chelatase accessory protein
K06075	0	0.379623	-2.74617	na	na	n	Brite Hierarchies	Protein families: genetic information processing	Transcription factors [BR:ko03000]	slyA; MarR family transcriptional regulator, transcriptional regulator for hemolysin
K06076	0	0.980841	11.0878	na	na	n	Brite Hierarchies	Protein families: signaling and cellular processes	Transporters [BR:ko02000]	fadL; long-chain fatty acid transport protein
K06077	0	0.844967	-4.48808	na	na	n	Not Included in Pathway or Brite	Unclassified: signaling and cellular processes	Structural proteins	slyB; outer membrane lipoprotein SlyB
K06118	0	0.833898	-7.7751	na	na	n	Metabolism	Glycan biosynthesis and metabolism	Amino sugar and nucleotide sugar metabolism [PATH:ko00520]	SQD1, sqdB; UDP-sulfoquinovose synthase [EC:3.13.1.1]
K06123	1.55936e-215	0.458439	1.49545	na	na	n	Metabolism	Lipid metabolism	Glycerophospholipid metabolism [PATH:ko00564]	AYR1; 1-acylglycerone phosphate reductase [EC:1.1.1.101]
K06132	0	0.969713	-0.0516832	na	na	n	Metabolism	Lipid metabolism	Glycerophospholipid metabolism [PATH:ko00564]	clsC; cardiolipin synthase C [EC:2.7.8.-]
K06133	0	0.999356	-20.3148	na	na	n	Metabolism	Metabolism of cofactors and vitamins	Pantothenate and CoA biosynthesis [PATH:ko00770]	LYS5, acpT; 4'-phosphopantetheinyl transferase [EC:2.7.8.-]
K06136	0	0.816857	0.363858	na	na	n	Not Included in Pathway or Brite	Poorly characterized	General function prediction only	pqqB; pyrroloquinoline quinone biosynthesis protein B
K06137	0	0.816857	0.363858	na	na	n	Not Included in Pathway or Brite	Unclassified: metabolism	Enzymes with EC numbers	pqqC; pyrroloquinoline-quinone synthase [EC:1.3.3.11]
K06138	0	0.816857	0.363858	na	na	n	Not Included in Pathway or Brite	Poorly characterized	General function prediction only	pqqD; pyrroloquinoline quinone biosynthesis protein D
K06139	0	0.813636	0.367254	na	na	n	Not Included in Pathway or Brite	Unclassified: metabolism	Enzymes with EC numbers	pqqE; PqqA peptide cyclase [EC:1.21.98.4]
K06142	1	na	na	1	0.00271739	n	Not Included in Pathway or Brite	Unclassified: signaling and cellular processes	Structural proteins	hlpA, ompH; outer membrane protein
K06145	5.37636e-200	0.991552	13.2975	na	na	n	Brite Hierarchies	Protein families: genetic information processing	Transcription factors [BR:ko03000]	gntR; LacI family transcriptional regulator, gluconate utilization system Gnt-I transcriptional repressor
K06147	1	na	na	1	0.00271739	n	Brite Hierarchies	Protein families: signaling and cellular processes	Transporters [BR:ko02000]	ABCB-BAC; ATP-binding cassette, subfamily B, bacterial
K06158	1	na	na	1	0.00271739	n	Brite Hierarchies	Protein families: genetic information processing	Translation factors [BR:ko03012]	ABCF3; ATP-binding cassette, subfamily F, member 3
K06163	0	0.230886	-1.68893	na	na	n	Metabolism	Metabolism of other amino acids	Phosphonate and phosphinate metabolism [PATH:ko00440]	phnJ; alpha-D-ribose 1-methylphosphonate 5-phosphate C-P lyase [EC:4.7.1.1]
K06164	0	0.230886	-1.68893	na	na	n	Metabolism	Metabolism of other amino acids	Phosphonate and phosphinate metabolism [PATH:ko00440]	phnI; alpha-D-ribose 1-methylphosphonate 5-triphosphate synthase subunit PhnI [EC:2.7.8.37]
K06165	0	0.230886	-1.68893	na	na	n	Metabolism	Metabolism of other amino acids	Phosphonate and phosphinate metabolism [PATH:ko00440]	phnH; alpha-D-ribose 1-methylphosphonate 5-triphosphate synthase subunit PhnH [EC:2.7.8.37]
K06166	1.32373e-254	0.174603	-1.85327	na	na	n	Metabolism	Metabolism of other amino acids	Phosphonate and phosphinate metabolism [PATH:ko00440]	phnG; alpha-D-ribose 1-methylphosphonate 5-triphosphate synthase subunit PhnG [EC:2.7.8.37]
K06168	1	na	na	1	0.00271739	n	Brite Hierarchies	Protein families: genetic information processing	Transfer RNA biogenesis [BR:ko03016]	miaB; tRNA-2-methylthio-N6-dimethylallyladenosine synthase [EC:2.8.4.3]
K06173	8.24531e-140	0.993655	15.6046	na	na	n	Brite Hierarchies	Protein families: genetic information processing	Transfer RNA biogenesis [BR:ko03016]	truA, PUS1; tRNA pseudouridine38-40 synthase [EC:5.4.99.12]
K06177	1	na	na	1	0.00271739	n	Brite Hierarchies	Protein families: genetic information processing	Transfer RNA biogenesis [BR:ko03016]	rluA; tRNA pseudouridine32 synthase / 23S rRNA pseudouridine746 synthase [EC:5.4.99.28 5.4.99.29]
K06178	1	na	na	1	0.00271739	n	Brite Hierarchies	Protein families: genetic information processing	Ribosome biogenesis [BR:ko03009]	rluB; 23S rRNA pseudouridine2605 synthase [EC:5.4.99.22]
K06179	1	na	na	1	0.00271739	n	Brite Hierarchies	Protein families: genetic information processing	Ribosome biogenesis [BR:ko03009]	rluC; 23S rRNA pseudouridine955/2504/2580 synthase [EC:5.4.99.24]
K06181	1	na	na	1	0.00271739	n	Brite Hierarchies	Protein families: genetic information processing	Ribosome biogenesis [BR:ko03009]	rluE; 23S rRNA pseudouridine2457 synthase [EC:5.4.99.20]
K06187	1	na	na	1	0.00271739	n	Brite Hierarchies	Protein families: genetic information processing	DNA repair and recombination proteins [BR:ko03400]	recR; recombination protein RecR
K06191	0	0.995873	-16.6989	na	na	n	Not Included in Pathway or Brite	Unclassified: genetic information processing	Protein processing	nrdH; glutaredoxin-like protein NrdH
K06192	0	0.99635	-15.5797	na	na	n	Brite Hierarchies	Protein families: signaling and cellular processes	Transporters [BR:ko02000]	pqiB, letB; intermembrane transport protein PqiB/LetB
K06193	1.300174e-310	0.999843	-22.2975	na	na	n	Not Included in Pathway or Brite	Poorly characterized	General function prediction only	phnA; protein PhnA
K06198	8.17311e-236	0.380278	0.963664	na	na	n	Not Included in Pathway or Brite	Poorly characterized	General function prediction only	coiA; competence protein CoiA
K06199	0	0.999343	19.4508	na	na	n	Brite Hierarchies	Protein families: signaling and cellular processes	Transporters [BR:ko02000]	crcB, FEX; fluoride exporter
K06205	0	0.902509	-6.94729	na	na	n	Not Included in Pathway or Brite	Unclassified: metabolism	Energy metabolism	mioC; MioC protein
K06206	0	0.997546	10.4929	na	na	n	Not Included in Pathway or Brite	Unclassified: metabolism	Carbohydrate metabolism	sfsA; sugar fermentation stimulation protein A
K06207	1	na	na	1	0.00271739	n	Not Included in Pathway or Brite	Unclassified: signaling and cellular processes	Signaling proteins	typA, bipA; GTP-binding protein
K06214	0	0.999386	-19.3399	na	na	n	Brite Hierarchies	Protein families: signaling and cellular processes	Secretion system [BR:ko02044]	csgG; curli production assembly/transport component CsgG
K06218	3.41278e-05	0.991109	-13.9934	na	na	n	Brite Hierarchies	Protein families: signaling and cellular processes	Prokaryotic defense system [BR:ko02048]	relE, stbE; mRNA interferase RelE/StbE
K06223	5.39751e-106	0.404411	-1.40825	na	na	n	Brite Hierarchies	Protein families: genetic information processing	DNA replication proteins [BR:ko03032]	dam; DNA adenine methylase [EC:2.1.1.72]
K06229	1.40152e-194	0.996362	-15.5209	na	na	n	Human Diseases	Cancer: specific types	Basal cell carcinoma [PATH:ko05217]	SUFU; suppressor of fused
K06281	3.77581e-220	0.997703	-15.9925	na	na	n	Metabolism	Xenobiotics biodegradation and metabolism	Nitrotoluene degradation [PATH:ko00633]	hyaB, hybC; hydrogenase large subunit [EC:1.12.99.6]
K06282	3.77581e-220	0.997703	-15.9925	na	na	n	Environmental Information Processing	Signal transduction	Two-component system [PATH:ko02020]	hyaA, hybO; hydrogenase small subunit [EC:1.12.99.6]
K06320	0	0.96243	-12.8371	na	na	n	Not Included in Pathway or Brite	Unclassified: signaling and cellular processes	Cell growth	cgeB; spore maturation protein CgeB
K06384	0	0.38001	-1.95889	na	na	n	Not Included in Pathway or Brite	Unclassified: signaling and cellular processes	Cell growth	spoIIM; stage II sporulation protein M
K06400	1.52613e-128	0.986969	-0.017275	na	na	n	Not Included in Pathway or Brite	Unclassified: signaling and cellular processes	Cell growth	spoIVCA; site-specific DNA recombinase
K06402	1	na	na	1	0.00543478	n	Brite Hierarchies	Protein families: metabolism	Peptidases and inhibitors [BR:ko01002]	spoIVFB; stage IV sporulation protein FB [EC:3.4.24.-]
K06415	0	0.0726391	-3.52224	na	na	n	Not Included in Pathway or Brite	Unclassified: signaling and cellular processes	Cell growth	spoVR; stage V sporulation protein R
K06518	0	0.953806	-3.6627	na	na	n	Brite Hierarchies	Protein families: signaling and cellular processes	Transporters [BR:ko02000]	cidA; holin-like protein
K06602	2.015e-252	0.991552	13.2975	na	na	n	Brite Hierarchies	Protein families: signaling and cellular processes	Bacterial motility proteins [BR:ko02035]	flaF; flagellar biosynthesis activator protein FlaF
K06718	1.79482e-247	0.105987	2.5682	na	na	n	Metabolism	Amino acid metabolism	Glycine, serine and threonine metabolism [PATH:ko00260]	ectA; L-2,4-diaminobutyric acid acetyltransferase [EC:2.3.1.178]
K06720	0	0.14102	-2.2979	na	na	n	Metabolism	Amino acid metabolism	Glycine, serine and threonine metabolism [PATH:ko00260]	ectC; L-ectoine synthase [EC:4.2.1.108]
K06726	1	na	na	1	-0.00271739	n	Environmental Information Processing	Membrane transport	ABC transporters [PATH:ko02010]	rbsD; D-ribose pyranase [EC:5.4.99.62]
K06857	3.33521e-231	0.996504	14.9415	na	na	n	Environmental Information Processing	Membrane transport	ABC transporters [PATH:ko02010]	tupC, vupC; tungstate transport system ATP-binding protein [EC:7.3.2.6]
K06859	1.58995e-148	0.32022	1.68898	na	na	n	Metabolism	Glycan biosynthesis and metabolism	Amino sugar and nucleotide sugar metabolism [PATH:ko00520]	pgi1; glucose-6-phosphate isomerase, archaeal [EC:5.3.1.9]
K06864	0	0.929043	-1.51513	na	na	n	Not Included in Pathway or Brite	Unclassified: metabolism	Enzymes with EC numbers	larE; cysteine-dependent pyridinium-3,5-bisthiocarboxylic acid mononucleotide synthase [EC:4.4.1.37 4.4.1.45]
K06867	6.13343e-219	0.430002	1.03192	na	na	n	Not Included in Pathway or Brite	Poorly characterized	Function unknown	K06867; uncharacterized protein
K06871	0	0.53047	1.09058	na	na	n	Not Included in Pathway or Brite	Poorly characterized	Function unknown	K06871; uncharacterized protein
K06872	0	0.433487	-2.48182	na	na	n	Not Included in Pathway or Brite	Poorly characterized	Function unknown	K06872; uncharacterized protein
K06876	0	0.102495	-2.09764	na	na	n	Brite Hierarchies	Protein families: genetic information processing	DNA repair and recombination proteins [BR:ko03400]	phrB; (6-4)DNA photolyase [EC:4.1.99.13]
K06877	1.69484e-215	0.13255	1.63106	na	na	n	Not Included in Pathway or Brite	Poorly characterized	General function prediction only	K06877; DEAD/DEAH box helicase domain-containing protein
K06885	1.00708e-272	0.969757	-6.43041	na	na	n	Not Included in Pathway or Brite	Poorly characterized	Function unknown	K06885; uncharacterized protein
K06888	0	0.997546	-10.493	na	na	n	Not Included in Pathway or Brite	Poorly characterized	Function unknown	K06888; uncharacterized protein
K06889	0	0.481871	1.3794	na	na	n	Not Included in Pathway or Brite	Poorly characterized	Function unknown	K06889; uncharacterized protein
K06891	0	0.991552	13.2975	na	na	n	Not Included in Pathway or Brite	Unclassified: genetic information processing	Protein processing	clpS; ATP-dependent Clp protease adaptor protein ClpS
K06893	1.29803e-213	0.989538	0.0186356	na	na	n	Not Included in Pathway or Brite	Poorly characterized	Function unknown	K06893; uncharacterized protein
K06894	0	0.669552	-1.12359	na	na	n	Brite Hierarchies	Protein families: metabolism	Peptidases and inhibitors [BR:ko01002]	yfhM; alpha-2-macroglobulin
K06895	0	0.936648	0.0366358	na	na	n	Brite Hierarchies	Protein families: signaling and cellular processes	Transporters [BR:ko02000]	lysE, argO; L-lysine exporter family protein LysE/ArgO
K06897	0	0.521174	-1.36645	na	na	n	Metabolism	Metabolism of cofactors and vitamins	Folate biosynthesis [PATH:ko00790]	K06897; 7,8-dihydropterin-6-yl-methyl-4-(beta-D-ribofuranosyl)aminobenzene 5'-phosphate synthase [EC:2.5.1.105]
K06898	0	0.929043	-1.51513	na	na	n	Not Included in Pathway or Brite	Unclassified: metabolism	Enzymes with EC numbers	larB; pyridinium-3,5-biscarboxylic acid mononucleotide synthase [EC:2.5.1.143]
K06901	0	0.0336477	3.61641	na	na	y	Brite Hierarchies	Protein families: signaling and cellular processes	Transporters [BR:ko02000]	pbuG, azgA, ghxP, ghxQ, adeQ; adenine/guanine/hypoxanthine permease
K06902	1	na	na	1	0.00271739	n	Cellular Processes	Transport and catabolism	Autophagy - yeast [PATH:ko04138]	UMF1; MFS transporter, UMF1 family
K06903	1.00729e-177	0.615093	0.65273	na	na	n	Not Included in Pathway or Brite	Poorly characterized	Function unknown	W; Bacteriophage baseplate protein W
K06904	4.76814e-157	0.251442	-1.3926	na	na	n	Brite Hierarchies	Protein families: metabolism	Peptidases and inhibitors [BR:ko01002]	GP4; Escherichia/Staphylococcus phage prohead protease
K06905	1.01855e-106	0.607975	-0.718139	na	na	n	Not Included in Pathway or Brite	Poorly characterized	Function unknown	D; Bacteriophage probable baseplate hub protein
K06906	2.02058e-166	0.993368	-16.6156	na	na	n	Not Included in Pathway or Brite	Poorly characterized	Function unknown	gpU; phage tail protein
K06907	1.30499e-147	0.376371	1.10134	na	na	n	Not Included in Pathway or Brite	Poorly characterized	Function unknown	FI; Bacteriophage tail sheath protein
K06908	2.53111e-100	0.681049	0.509442	na	na	n	Not Included in Pathway or Brite	Poorly characterized	Function unknown	FII; Bacteriophage tail tube protein
K06909	2.06228e-100	0.912353	-11.0782	na	na	n	Not Included in Pathway or Brite	Unclassified: genetic information processing	Replication and repair	xtmB; phage terminase large subunit
K06912	0	0.423842	-0.600669	na	na	n	Metabolism	Xenobiotics biodegradation and metabolism	Chlorocyclohexane and chlorobenzene degradation [PATH:ko00361]	tfdA; alpha-ketoglutarate-dependent 2,4-dichlorophenoxyacetate dioxygenase [EC:1.14.11.-]
K06916	1	na	na	1	0.00543478	n	Brite Hierarchies	Protein families: genetic information processing	Chromosome and associated proteins [BR:ko03036]	zapE; cell division protein ZapE
K06919	1.15228e-229	0.891169	0.252606	na	na	n	Not Included in Pathway or Brite	Unclassified: genetic information processing	Replication and repair	K06919; putative DNA primase/helicase
K06920	0	0.268553	1.4605	na	na	n	Metabolism	Metabolism of cofactors and vitamins	Folate biosynthesis [PATH:ko00790]	queC; 7-cyano-7-deazaguanine synthase [EC:6.3.4.20]
K06921	7.8337e-200	0.530294	-0.464808	na	na	n	Not Included in Pathway or Brite	Poorly characterized	Function unknown	K06921; uncharacterized protein
K06922	0	0.499281	1.39122	na	na	n	Not Included in Pathway or Brite	Poorly characterized	Function unknown	K06922; uncharacterized protein
K06926	9.85484e-256	0.991109	-13.9934	na	na	n	Not Included in Pathway or Brite	Poorly characterized	Function unknown	K06926; uncharacterized protein
K06934	9.64572e-286	0.935848	-8.29753	na	na	n	Not Included in Pathway or Brite	Poorly characterized	Function unknown	K06934; uncharacterized protein
K06940	2.2766e-49	0.995807	-17.6198	na	na	n	Not Included in Pathway or Brite	Poorly characterized	Function unknown	K06940; uncharacterized protein
K06942	1	na	na	1	0.00271739	n	Brite Hierarchies	Protein families: genetic information processing	Ribosome biogenesis [BR:ko03009]	ychF; ribosome-binding ATPase
K06946	3.28002e-185	0.991552	-13.2975	na	na	n	Not Included in Pathway or Brite	Poorly characterized	Function unknown	K06946; uncharacterized protein
K06949	0	0.475803	8.35789	na	na	n	Metabolism	Metabolism of cofactors and vitamins	Thiamine metabolism [PATH:ko00730]	rsgA, engC; ribosome biogenesis GTPase / thiamine phosphate phosphatase [EC:3.6.1.- 3.1.3.100]
K06953	5.37636e-200	0.991552	13.2975	na	na	n	Not Included in Pathway or Brite	Poorly characterized	Function unknown	K06953; uncharacterized protein
K06954	0	0.997546	10.4929	na	na	n	Not Included in Pathway or Brite	Poorly characterized	Function unknown	K06954; uncharacterized protein
K06956	3.92347e-07	0.855253	-0.249407	na	na	n	Not Included in Pathway or Brite	Poorly characterized	Function unknown	K06956; uncharacterized protein
K06959	5.17092e-141	0.993632	16.0228	na	na	n	Not Included in Pathway or Brite	Unclassified: genetic information processing	Transcription	tex; protein Tex
K06971	0	0.996899	-21.8773	na	na	n	Not Included in Pathway or Brite	Poorly characterized	Function unknown	K06971; uncharacterized protein
K06975	1.79376e-179	0.248552	-1.08668	na	na	n	Not Included in Pathway or Brite	Poorly characterized	Function unknown	K06975; uncharacterized protein
K06976	0	0.0915753	-2.57022	na	na	n	Not Included in Pathway or Brite	Poorly characterized	Function unknown	K06976; uncharacterized protein
K06977	0	0.999386	-19.3399	na	na	n	Not Included in Pathway or Brite	Poorly characterized	Function unknown	K06977; uncharacterized protein
K06978	5.83532e-149	0.252957	-1.80865	na	na	n	Not Included in Pathway or Brite	Poorly characterized	Function unknown	K06978; uncharacterized protein
K06980	0	0.402904	-1.77669	na	na	n	Brite Hierarchies	Protein families: genetic information processing	Transfer RNA biogenesis [BR:ko03016]	ygfZ; tRNA-modifying protein YgfZ
K06987	0	0.0215038	2.6541	na	na	y	Not Included in Pathway or Brite	Poorly characterized	Function unknown	K06987; uncharacterized protein
K06988	1.42107e-220	0.165626	-2.00961	na	na	n	Not Included in Pathway or Brite	Unclassified: metabolism	Enzymes with EC numbers	fno; 8-hydroxy-5-deazaflavin:NADPH oxidoreductase [EC:1.5.1.40]
K06989	9.48872e-228	0.747479	-0.493039	na	na	n	Metabolism	Metabolism of cofactors and vitamins	Nicotinate and nicotinamide metabolism [PATH:ko00760]	nadX, ASPDH; aspartate dehydrogenase [EC:1.4.1.21]
K06992	0	0.997546	-10.493	na	na	n	Not Included in Pathway or Brite	Poorly characterized	Function unknown	K06992; uncharacterized protein
K06995	5.12721e-202	0.359996	1.54098	na	na	n	Not Included in Pathway or Brite	Poorly characterized	Function unknown	K06995; uncharacterized protein
K06996	1.11847e-235	0.596611	-0.752108	na	na	n	Not Included in Pathway or Brite	Poorly characterized	Function unknown	K06996; uncharacterized protein
K06997	1	na	na	1	0.00271739	n	Not Included in Pathway or Brite	Unclassified: metabolism	Amino acid metabolism	yggS, PROSC; PLP dependent protein
K06998	1	na	na	1	0.00271739	n	Cellular Processes	Cellular community - prokaryotes	Quorum sensing [PATH:ko02024]	phzF; trans-2,3-dihydro-3-hydroxyanthranilate isomerase [EC:5.3.3.17]
K07002	0	0.898744	-7.95919	na	na	n	Not Included in Pathway or Brite	Unclassified: metabolism	Enzymes with EC numbers	RBBP9; serine hydrolase [EC:3.-.-.-]
K07003	4.26365e-234	0.991552	-13.2975	na	na	n	Not Included in Pathway or Brite	Poorly characterized	Function unknown	K07003; uncharacterized protein
K07004	0	0.759382	0.382574	na	na	n	Not Included in Pathway or Brite	Poorly characterized	Function unknown	K07004; uncharacterized protein
K07005	0	0.885103	0.334541	na	na	n	Not Included in Pathway or Brite	Poorly characterized	Function unknown	K07005; uncharacterized protein
K07010	1	na	na	1	0.00271739	n	Brite Hierarchies	Protein families: metabolism	Peptidases and inhibitors [BR:ko01002]	K07010; putative glutamine amidotransferase
K07020	8.5021e-166	0.434525	-0.991736	na	na	n	Not Included in Pathway or Brite	Poorly characterized	Function unknown	K07020; uncharacterized protein
K07023	0	0.68185	-0.938125	na	na	n	Metabolism	Nucleotide metabolism	Purine metabolism [PATH:ko00230]	YGK1, HDDC2; 5'-deoxynucleotidase [EC:3.1.3.89]
K07025	0	0.999751	21.3433	na	na	n	Not Included in Pathway or Brite	Poorly characterized	General function prediction only	K07025; putative hydrolase of the HAD superfamily
K07026	0	0.708673	0.716628	na	na	n	Metabolism	Carbohydrate metabolism	Fructose and mannose metabolism [PATH:ko00051]	E3.1.3.70; mannosyl-3-phosphoglycerate phosphatase [EC:3.1.3.70]
K07027	9.44238e-108	0.218186	-1.73071	na	na	n	Not Included in Pathway or Brite	Unclassified: metabolism	Glycan metabolism	K07027; glycosyltransferase 2 family protein
K07028	7.53538e-243	0.0107423	4.06888	na	na	y	Not Included in Pathway or Brite	Poorly characterized	Function unknown	K07028; uncharacterized protein
K07029	5.80229e-258	0.995907	-16.5796	na	na	n	Metabolism	Lipid metabolism	Glycerophospholipid metabolism [PATH:ko00564]	dagK; diacylglycerol kinase (ATP) [EC:2.7.1.107]
K07031	0	0.849951	-11.3139	na	na	n	Metabolism	Glycan biosynthesis and metabolism	Biosynthesis of various nucleotide sugars [PATH:ko00541]	hddA; D-glycero-alpha-D-manno-heptose-7-phosphate kinase [EC:2.7.1.168]
K07032	0	0.643893	0.728569	na	na	n	Not Included in Pathway or Brite	Poorly characterized	Function unknown	K07032; uncharacterized protein
K07038	0	0.0837872	2.48793	na	na	n	Not Included in Pathway or Brite	Poorly characterized	General function prediction only	K07038; inner membrane protein
K07039	0	0.970685	-10.2975	na	na	n	Not Included in Pathway or Brite	Poorly characterized	Function unknown	K07039; uncharacterized protein
K07042	0	0.936648	0.0366358	na	na	n	Brite Hierarchies	Protein families: genetic information processing	Ribosome biogenesis [BR:ko03009]	ybeY, yqfG; probable rRNA maturation factor
K07045	0	0.993388	-16.6481	na	na	n	Not Included in Pathway or Brite	Poorly characterized	Function unknown	K07045; uncharacterized protein
K07046	0	0.99337	17.0493	na	na	n	Metabolism	Carbohydrate metabolism	Fructose and mannose metabolism [PATH:ko00051]	E3.1.1.120; L-fucono-1,5-lactonase [EC:3.1.1.120]
K07054	3.76363e-78	0.294449	-1.52188	na	na	n	Not Included in Pathway or Brite	Poorly characterized	Function unknown	K07054; uncharacterized protein
K07062	1.91763e-41	0.119288	-2.04433	na	na	n	Brite Hierarchies	Protein families: signaling and cellular processes	Prokaryotic defense system [BR:ko02048]	fitB; toxin FitB [EC:3.1.-.-]
K07063	7.06093e-277	0.126418	-1.33693	na	na	n	Not Included in Pathway or Brite	Poorly characterized	Function unknown	K07063; uncharacterized protein
K07068	8.07172e-137	0.976819	-13.3057	na	na	n	Not Included in Pathway or Brite	Unclassified: metabolism	Secondary metabolism	DUF35; scaffold protein (connect acetoacetyl-CoA thiolase and HMG-CoA synthase)
K07071	5.13092e-254	0.975997	-13.0069	na	na	n	Not Included in Pathway or Brite	Poorly characterized	Function unknown	K07071; uncharacterized protein
K07074	2.47046e-232	0.501621	-0.934473	na	na	n	Not Included in Pathway or Brite	Poorly characterized	Function unknown	K07074; uncharacterized protein
K07077	1	na	na	1	0.00271739	n	Not Included in Pathway or Brite	Poorly characterized	Function unknown	K07077; uncharacterized protein
K07084	0	0.999482	-20.1201	na	na	n	Brite Hierarchies	Protein families: signaling and cellular processes	Transporters [BR:ko02000]	yuiF; putative amino acid transporter
K07085	6.66179e-191	0.0301727	-3.14607	na	na	y	Not Included in Pathway or Brite	Unclassified: signaling and cellular processes	Transport	K07085; putative transport protein
K07086	0	0.5096	-1.19397	na	na	n	Not Included in Pathway or Brite	Poorly characterized	Function unknown	K07086; uncharacterized protein
K07091	0	0.432031	0.747158	na	na	n	Brite Hierarchies	Protein families: signaling and cellular processes	Transporters [BR:ko02000]	lptF; lipopolysaccharide export system permease protein
K07092	0	0.997546	-10.493	na	na	n	Not Included in Pathway or Brite	Poorly characterized	Function unknown	K07092; uncharacterized protein
K07093	0	0.418688	-10.5434	na	na	n	Not Included in Pathway or Brite	Poorly characterized	Function unknown	K07093; uncharacterized protein
K07098	0	0.722629	0.582732	na	na	n	Not Included in Pathway or Brite	Poorly characterized	Function unknown	K07098; uncharacterized protein
K07100	0	0.999623	-19.624	na	na	n	Not Included in Pathway or Brite	Poorly characterized	General function prediction only	K07100; putative phosphoribosyl transferase
K07102	1	na	na	1	0.00271739	n	Metabolism	Glycan biosynthesis and metabolism	Amino sugar and nucleotide sugar metabolism [PATH:ko00520]	amgK; N-acetylmuramate 1-kinase [EC:2.7.1.221]
K07104	5.19137e-134	0.00359161	-2.96117	na	na	y	Metabolism	Xenobiotics biodegradation and metabolism	Styrene degradation [PATH:ko00643]	catE; catechol 2,3-dioxygenase [EC:1.13.11.2]
K07106	0	0.990248	14.9061	na	na	n	Metabolism	Glycan biosynthesis and metabolism	Amino sugar and nucleotide sugar metabolism [PATH:ko00520]	murQ; N-acetylmuramic acid 6-phosphate etherase [EC:4.2.1.126]
K07114	0	0.689445	-0.788314	na	na	n	Brite Hierarchies	Protein families: signaling and cellular processes	Transporters [BR:ko02000]	yfbK; Ca-activated chloride channel homolog
K07115	1	na	na	0.578081	-0.0168905	n	Brite Hierarchies	Protein families: genetic information processing	Ribosome biogenesis [BR:ko03009]	rlmJ; 23S rRNA (adenine2030-N6)-methyltransferase [EC:2.1.1.266]
K07118	0	0.0639706	2.12562	na	na	n	Not Included in Pathway or Brite	Poorly characterized	Function unknown	K07118; uncharacterized protein
K07120	0	0.997224	18.805	na	na	n	Not Included in Pathway or Brite	Poorly characterized	Function unknown	K07120; uncharacterized protein
K07123	0	0.809317	-5.36871	na	na	n	Not Included in Pathway or Brite	Poorly characterized	Function unknown	K07123; uncharacterized protein
K07124	0	0.549394	0.843975	na	na	n	Not Included in Pathway or Brite	Poorly characterized	Function unknown	K07124; uncharacterized protein
K07126	2.45264e-177	0.999168	23.0984	na	na	n	Not Included in Pathway or Brite	Poorly characterized	Function unknown	K07126; uncharacterized protein
K07127	1.65434e-174	0.495441	1.37586	na	na	n	Metabolism	Nucleotide metabolism	Purine metabolism [PATH:ko00230]	uraH, pucM, hiuH; 5-hydroxyisourate hydrolase [EC:3.5.2.17]
K07130	0	0.714787	-0.618211	na	na	n	Metabolism	Amino acid metabolism	Tryptophan metabolism [PATH:ko00380]	kynB; arylformamidase [EC:3.5.1.9]
K07133	8.56143e-111	0.0085691	3.26444	na	na	y	Not Included in Pathway or Brite	Poorly characterized	Function unknown	K07133; uncharacterized protein
K07136	0	0.99961	20.2841	na	na	n	Not Included in Pathway or Brite	Poorly characterized	Function unknown	K07136; uncharacterized protein
K07146	0	0.999623	19.6225	na	na	n	Not Included in Pathway or Brite	Poorly characterized	General function prediction only	K07146; UPF0176 protein
K07148	0	0.601069	0.890481	na	na	n	Not Included in Pathway or Brite	Poorly characterized	Function unknown	K07148; uncharacterized protein
K07154	1.03018e-234	0.458511	0.934872	na	na	n	Brite Hierarchies	Protein families: signaling and cellular processes	Prokaryotic defense system [BR:ko02048]	hipA; serine/threonine-protein kinase HipA [EC:2.7.11.1]
K07157	1	na	na	1	0.00271739	n	Not Included in Pathway or Brite	Poorly characterized	Function unknown	K07157; uncharacterized protein
K07167	0	0.997546	10.4929	na	na	n	Not Included in Pathway or Brite	Unclassified: signaling and cellular processes	Signaling proteins	chrR; putative transcriptional regulator
K07168	3.60696e-249	0.0372635	3.56139	na	na	y	Not Included in Pathway or Brite	Unclassified: signaling and cellular processes	Signaling proteins	K07168; CBS domain-containing membrane protein
K07171	2.04641e-09	0.991109	-13.9934	na	na	n	Brite Hierarchies	Protein families: signaling and cellular processes	Prokaryotic defense system [BR:ko02048]	mazF, ndoA, chpA; mRNA interferase MazF [EC:3.1.-.-]
K07180	0	0.0726391	-3.52224	na	na	n	Not Included in Pathway or Brite	Unclassified: signaling and cellular processes	Signaling proteins	prkA; serine protein kinase
K07183	1.16745e-217	0.178376	-1.59653	na	na	n	Brite Hierarchies	Protein families: signaling and cellular processes	Two-component system [BR:ko02022]	nasT; two-component system, response regulator / RNA-binding antiterminator
K07192	1.97484e-296	0.743803	-0.534657	na	na	n	Brite Hierarchies	Protein families: signaling and cellular processes	Exosome [BR:ko04147]	FLOT; flotillin
K07218	0	0.242717	1.12948	na	na	n	Not Included in Pathway or Brite	Unclassified: signaling and cellular processes	Others	nosD; nitrous oxidase accessory protein
K07220	0	0.992897	11.106	na	na	n	Not Included in Pathway or Brite	Poorly characterized	Function unknown	K07220; uncharacterized protein
K07222	6.6752e-162	0.0216559	3.04798	na	na	y	Not Included in Pathway or Brite	Unclassified: signaling and cellular processes	Others	K07222; putative flavoprotein involved in K+ transport
K07225	0	0.998049	-20.1995	na	na	n	Not Included in Pathway or Brite	Unclassified: signaling and cellular processes	Others	hmuS; putative hemin transport protein
K07226	5.05036e-246	0.576517	1.07056	na	na	n	Metabolism	Metabolism of cofactors and vitamins	Porphyrin metabolism [PATH:ko00860]	hutZ, hugZ; heme oxygenase (biliverdin-IX-beta and delta-forming) [EC:1.14.99.58]
K07229	0	0.998211	-17.8346	na	na	n	Not Included in Pathway or Brite	Unclassified: metabolism	Enzymes with EC numbers	yqjH; ferric-chelate reductase (NADPH) [EC:1.16.1.9]
K07231	4.7074e-109	0.85738	0.701116	na	na	n	Not Included in Pathway or Brite	Unclassified: signaling and cellular processes	Others	K07231; putative iron-regulated protein
K07233	0	0.620643	-2.63841	na	na	n	Not Included in Pathway or Brite	Unclassified: signaling and cellular processes	Others	pcoB, copB; copper resistance protein B
K07234	0	0.978348	12.2455	na	na	n	Not Included in Pathway or Brite	Unclassified: signaling and cellular processes	Others	K07234; uncharacterized protein involved in response to NO
K07238	2.23537e-287	0.994714	-13.4098	na	na	n	Brite Hierarchies	Protein families: signaling and cellular processes	Transporters [BR:ko02000]	TC.ZIP, zupT, ZRT3, ZIP2; zinc transporter, ZIP family
K07245	0	0.698344	-0.443497	na	na	n	Brite Hierarchies	Protein families: signaling and cellular processes	Transporters [BR:ko02000]	pcoD; copper resistance protein D
K07246	9.77095e-224	0.235297	1.81522	na	na	n	Metabolism	Carbohydrate metabolism	Butanoate metabolism [PATH:ko00650]	ttuC, dmlA; tartrate dehydrogenase/decarboxylase / D-malate dehydrogenase [EC:1.1.1.93 4.1.1.73 1.1.1.83]
K07248	9.92436e-180	0.0455463	-5.96401	na	na	y	Metabolism	Carbohydrate metabolism	Glyoxylate and dicarboxylate metabolism [PATH:ko00630]	aldA; lactaldehyde dehydrogenase / glycolaldehyde dehydrogenase [EC:1.2.1.22 1.2.1.21]
K07250	0	0.995692	-11.1302	na	na	n	Metabolism	Amino acid metabolism	Lysine degradation [PATH:ko00310]	gabT; 4-aminobutyrate aminotransferase / (S)-3-amino-2-methylpropionate transaminase / 5-aminovalerate transaminase [EC:2.6.1.19 2.6.1.22 2.6.1.48]
K07251	1	na	na	1	0.00271739	n	Metabolism	Metabolism of cofactors and vitamins	Thiamine metabolism [PATH:ko00730]	thiK; thiamine kinase [EC:2.7.1.89]
K07255	4.33564e-279	0.300962	1.85958	na	na	n	Metabolism	Metabolism of other amino acids	Taurine and hypotaurine metabolism [PATH:ko00430]	tauX; taurine dehydrogenase small subunit [EC:1.4.2.-]
K07256	0	0.306779	1.90075	na	na	n	Metabolism	Metabolism of other amino acids	Taurine and hypotaurine metabolism [PATH:ko00430]	tauY; taurine dehydrogenase large subunit [EC:1.4.2.-]
K07257	1.57973e-237	0.68197	4.22134	na	na	n	Not Included in Pathway or Brite	Unclassified: signaling and cellular processes	Cell growth	spsF; spore coat polysaccharide biosynthesis protein SpsF
K07260	3.22663e-247	0.921363	-0.711008	na	na	n	Metabolism	Glycan biosynthesis and metabolism	Peptidoglycan biosynthesis [PATH:ko00550]	vanY; zinc D-Ala-D-Ala carboxypeptidase [EC:3.4.17.14]
K07261	1	na	na	1	0.00271739	n	Brite Hierarchies	Protein families: metabolism	Peptidases and inhibitors [BR:ko01002]	mepA; penicillin-insensitive murein DD-endopeptidase [EC:3.4.24.-]
K07265	0	3.09144e-05	-3.01586	na	na	y	Not Included in Pathway or Brite	Unclassified: signaling and cellular processes	Structural proteins	kpsS, lipB; capsular polysaccharide export protein
K07267	1.64281e-281	0.180914	2.31797	na	na	n	Brite Hierarchies	Protein families: signaling and cellular processes	Transporters [BR:ko02000]	oprB; porin
K07274	1.19911e-128	0.341922	1.46504	na	na	n	Brite Hierarchies	Protein families: signaling and cellular processes	Transporters [BR:ko02000]	mipA, ompV; MipA family protein
K07278	2.19017e-50	0.998424	18.3088	na	na	n	Brite Hierarchies	Protein families: signaling and cellular processes	Transporters [BR:ko02000]	tamA; translocation and assembly module TamA
K07280	0	0.774449	0.373884	na	na	n	Not Included in Pathway or Brite	Unclassified: signaling and cellular processes	Structural proteins	K07280; outer membrane protein
K07290	2.01654e-257	0.549848	0.933149	na	na	n	Not Included in Pathway or Brite	Unclassified: signaling and cellular processes	Structural proteins	yhjG; AsmA family protein
K07300	4.06176e-85	0.347002	0.980256	na	na	n	Brite Hierarchies	Protein families: signaling and cellular processes	Transporters [BR:ko02000]	chaA, CAX; Ca2+:H+ antiporter
K07301	1	na	na	1	0.00271739	n	Brite Hierarchies	Protein families: signaling and cellular processes	Transporters [BR:ko02000]	yrbG; cation:H+ antiporter
K07316	9.69331e-108	0.595647	0.559137	na	na	n	Brite Hierarchies	Protein families: signaling and cellular processes	Prokaryotic defense system [BR:ko02048]	mod; adenine-specific DNA-methyltransferase [EC:2.1.1.72]
K07317	5.5958e-12	0.0956781	1.41779	na	na	n	Brite Hierarchies	Protein families: signaling and cellular processes	Prokaryotic defense system [BR:ko02048]	K07317; adenine-specific DNA-methyltransferase [EC:2.1.1.72]
K07318	6.66286e-21	0.995742	-17.7148	na	na	n	Brite Hierarchies	Protein families: signaling and cellular processes	Prokaryotic defense system [BR:ko02048]	K07318; adenine-specific DNA-methyltransferase [EC:2.1.1.72]
K07319	0.225954	na	na	0.881218	-0.013587	n	Brite Hierarchies	Protein families: signaling and cellular processes	Prokaryotic defense system [BR:ko02048]	yhdJ; adenine-specific DNA-methyltransferase [EC:2.1.1.72]
K07321	1	na	na	1	-0.00271739	n	Not Included in Pathway or Brite	Unclassified: signaling and cellular processes	Cell growth	cooC; CO dehydrogenase maturation factor
K07322	3.27939e-109	0.144092	2.07257	na	na	n	Not Included in Pathway or Brite	Unclassified: signaling and cellular processes	Cell growth	ytfE, scdA; regulator of cell morphogenesis and NO signaling
K07334	2.9829e-236	0.991552	-13.2975	na	na	n	Brite Hierarchies	Protein families: signaling and cellular processes	Prokaryotic defense system [BR:ko02048]	higB-1; toxin HigB-1
K07336	2.43639e-190	0.0234592	3.32677	na	na	y	Not Included in Pathway or Brite	Unclassified: metabolism	Enzymes with EC numbers	K07336; PKHD-type hydroxylase [EC:1.14.11.-]
K07338	0	0.56369	3.00249	na	na	n	Not Included in Pathway or Brite	Poorly characterized	Function unknown	K07338; uncharacterized protein
K07341	5.83544e-101	0.960507	0.0572296	na	na	n	Brite Hierarchies	Protein families: signaling and cellular processes	Prokaryotic defense system [BR:ko02048]	doc; death on curing protein
K07343	3.87251e-252	0.598645	-0.924222	na	na	n	Not Included in Pathway or Brite	Unclassified: signaling and cellular processes	Cell motility	tfoX; DNA transformation protein and related proteins
K07344	6.75785e-81	0.749317	-7.12138	na	na	n	Brite Hierarchies	Protein families: signaling and cellular processes	Secretion system [BR:ko02044]	trbL; type IV secretion system protein TrbL
K07389	0	0.93018	0.154052	na	na	n	Human Diseases	Infectious disease: bacterial	Pertussis [PATH:ko05133]	cyaC, hlyC, rtxC; cytolysin-activating lysine-acyltransferase [EC:2.3.1.-]
K07391	1	na	na	1	0.00543478	n	Not Included in Pathway or Brite	Unclassified: genetic information processing	Protein processing	comM; magnesium chelatase family protein
K07395	2.06465e-212	0.622118	-10.3773	na	na	n	Not Included in Pathway or Brite	Unclassified: genetic information processing	Protein processing	K07395; putative proteasome-type protease
K07396	1	na	na	1	0.00271739	n	Not Included in Pathway or Brite	Unclassified: genetic information processing	Protein processing	K07396; putative protein-disulfide isomerase
K07397	5.52637e-171	0.539675	-0.826076	na	na	n	Not Included in Pathway or Brite	Unclassified: genetic information processing	Protein processing	yhfA; putative redox protein
K07403	0	0.999324	-20.847	na	na	n	Not Included in Pathway or Brite	Unclassified: genetic information processing	Protein processing	nfeD; membrane-bound serine protease (ClpP class)
K07406	2.68631e-183	0.999331	20.8498	na	na	n	Metabolism	Lipid metabolism	Sphingolipid metabolism [PATH:ko00600]	melA; alpha-galactosidase [EC:3.2.1.22]
K07407	0	0.898461	-7.90121	na	na	n	Metabolism	Glycan biosynthesis and metabolism	Glycosphingolipid biosynthesis - globo and isoglobo series [PATH:ko00603]	E3.2.1.22B, galA, rafA; alpha-galactosidase [EC:3.2.1.22]
K07444	1	na	na	1	0.00271739	n	Not Included in Pathway or Brite	Unclassified: metabolism	Enzymes with EC numbers	ypsC; putative N6-adenine-specific DNA methylase [EC:2.1.1.-]
K07445	5.7265e-198	0.986693	0.0261116	na	na	n	Not Included in Pathway or Brite	Unclassified: genetic information processing	Replication and repair	K07445; putative DNA methylase
K07448	9.90442e-189	0.152039	1.46379	na	na	n	Brite Hierarchies	Protein families: signaling and cellular processes	Prokaryotic defense system [BR:ko02048]	mrr; restriction system protein
K07451	2.6102e-134	0.0530265	-2.43387	na	na	n	Brite Hierarchies	Protein families: signaling and cellular processes	Prokaryotic defense system [BR:ko02048]	mcrA; 5-methylcytosine-specific restriction enzyme A [EC:3.1.21.-]
K07452	6.52688e-70	0.230408	1.30765	na	na	n	Brite Hierarchies	Protein families: signaling and cellular processes	Prokaryotic defense system [BR:ko02048]	mcrB; 5-methylcytosine-specific restriction enzyme B [EC:3.1.21.-]
K07454	2.35195e-181	0.145787	1.6447	na	na	n	Not Included in Pathway or Brite	Unclassified: genetic information processing	Replication and repair	K07454; putative restriction endonuclease
K07455	0	0.57732	-0.258646	na	na	n	Brite Hierarchies	Protein families: genetic information processing	DNA repair and recombination proteins [BR:ko03400]	recT; recombination protein RecT
K07458	3.68169e-100	0.130932	1.69523	na	na	n	Brite Hierarchies	Protein families: genetic information processing	DNA repair and recombination proteins [BR:ko03400]	vsr; DNA mismatch endonuclease, patch repair protein [EC:3.1.-.-]
K07459	1.59685e-171	0.301159	-1.26098	na	na	n	Not Included in Pathway or Brite	Unclassified: genetic information processing	Replication and repair	ybjD; putative ATP-dependent endonuclease of the OLD family
K07460	5.69249e-204	0.976707	13.1331	na	na	n	Not Included in Pathway or Brite	Unclassified: genetic information processing	Replication and repair	yraN; putative endonuclease
K07462	1	na	na	1	0.00271739	n	Brite Hierarchies	Protein families: genetic information processing	DNA repair and recombination proteins [BR:ko03400]	recJ; single-stranded-DNA-specific exonuclease [EC:3.1.-.-]
K07469	0	0.548825	0.960995	na	na	n	Not Included in Pathway or Brite	Unclassified: metabolism	Enzymes with EC numbers	mop; aldehyde oxidoreductase [EC:1.2.99.7]
K07473	1	na	na	1	-0.00543478	n	Brite Hierarchies	Protein families: signaling and cellular processes	Prokaryotic defense system [BR:ko02048]	dinJ; DNA-damage-inducible protein J
K07474	6.80712e-210	0.206138	1.66921	na	na	n	Not Included in Pathway or Brite	Unclassified: genetic information processing	Replication and repair	xtmA; phage terminase small subunit
K07481	6.14043e-34	0.499363	0.672034	na	na	n	Not Included in Pathway or Brite	Unclassified: genetic information processing	Replication and repair	K07481; transposase, IS5 family
K07482	3.85407e-72	0.139837	1.50567	na	na	n	Not Included in Pathway or Brite	Unclassified: genetic information processing	Replication and repair	K07482; transposase, IS30 family
K07483	5.4103e-27	0.0509344	1.83884	na	na	n	Not Included in Pathway or Brite	Unclassified: genetic information processing	Replication and repair	K07483; transposase
K07484	4.75299e-92	0.21322	-1.39595	na	na	n	Not Included in Pathway or Brite	Unclassified: genetic information processing	Replication and repair	K07484; transposase
K07486	8.47458e-60	0.0182549	2.22468	na	na	y	Not Included in Pathway or Brite	Unclassified: genetic information processing	Replication and repair	K07486; transposase
K07487	1.46926e-33	0.991967	-0.00854593	na	na	n	Not Included in Pathway or Brite	Unclassified: genetic information processing	Replication and repair	K07487; transposase
K07488	7.48352e-61	0.348454	-0.432292	na	na	n	Not Included in Pathway or Brite	Unclassified: genetic information processing	Replication and repair	K07488; transposase
K07491	9.5324e-159	0.218862	-1.74619	na	na	n	Not Included in Pathway or Brite	Unclassified: genetic information processing	Replication and repair	rayT; REP-associated tyrosine transposase
K07492	1.99476e-48	0.104108	1.74525	na	na	n	Not Included in Pathway or Brite	Unclassified: genetic information processing	Replication and repair	K07492; putative transposase
K07493	2.26119e-97	0.954985	-0.0825204	na	na	n	Not Included in Pathway or Brite	Unclassified: genetic information processing	Replication and repair	K07493; putative transposase
K07494	9.7424e-16	0.470814	-0.832065	na	na	n	Not Included in Pathway or Brite	Unclassified: genetic information processing	Replication and repair	K07494; putative transposase
K07495	1	na	na	1	-0.00271739	n	Not Included in Pathway or Brite	Unclassified: genetic information processing	Replication and repair	K07495; putative transposase
K07496	4.59514500012934e-314	0.998572	-0.00494843	na	na	n	Not Included in Pathway or Brite	Unclassified: genetic information processing	Replication and repair	K07496; putative transposase
K07497	9.376e-08	0.99306	17.4938	na	na	n	Not Included in Pathway or Brite	Unclassified: genetic information processing	Replication and repair	K07497; putative transposase
K07498	7.21191e-126	0.868577	10.0956	na	na	n	Not Included in Pathway or Brite	Unclassified: genetic information processing	Replication and repair	K07498; putative transposase
K07504	0	0.902509	-6.94729	na	na	n	Not Included in Pathway or Brite	Unclassified: genetic information processing	Others	K07504; predicted type IV restriction endonuclease
K07505	1.15443e-190	0.0432672	2.62059	na	na	y	Not Included in Pathway or Brite	Unclassified: genetic information processing	Replication and repair	repA; regulatory protein RepA
K07506	1.78023e-229	0.742281	-12.4573	na	na	n	Brite Hierarchies	Protein families: genetic information processing	Transcription factors [BR:ko03000]	K07506; AraC family transcriptional regulator
K07507	0	0.975693	-12.9292	na	na	n	Brite Hierarchies	Protein families: signaling and cellular processes	Transporters [BR:ko02000]	mgtC; putative Mg2+ transporter-C (MgtC) family protein
K07512	0	0.997534	-10.4849	na	na	n	Metabolism	Lipid metabolism	Fatty acid elongation [PATH:ko00062]	MECR, NRBF1; mitochondrial enoyl-[acyl-carrier protein] reductase / trans-2-enoyl-CoA reductase [EC:1.3.1.- 1.3.1.38]
K07516	0	0.788654	0.49177	na	na	n	Metabolism	Xenobiotics biodegradation and metabolism	Benzoate degradation [PATH:ko00362]	fadN; 3-hydroxyacyl-CoA dehydrogenase [EC:1.1.1.35]
K07537	0	0.999623	-19.624	na	na	n	Metabolism	Xenobiotics biodegradation and metabolism	Benzoate degradation [PATH:ko00362]	dch; cyclohexa-1,5-dienecarbonyl-CoA hydratase [EC:4.2.1.100]
K07538	0	0.999623	-19.624	na	na	n	Metabolism	Xenobiotics biodegradation and metabolism	Benzoate degradation [PATH:ko00362]	had; 6-hydroxycyclohex-1-ene-1-carbonyl-CoA dehydrogenase [EC:1.1.1.368]
K07552	1	na	na	1	0.00271739	n	Brite Hierarchies	Protein families: signaling and cellular processes	Transporters [BR:ko02000]	bcr, tcaB; MFS transporter, DHA1 family, multidrug resistance protein
K07559	5.64434e-255	0.48835	-0.801708	na	na	n	Brite Hierarchies	Protein families: genetic information processing	Transfer RNA biogenesis [BR:ko03016]	kptA; putative RNA 2'-phosphotransferase [EC:2.7.1.-]
K07588	1	na	na	1	0.00271739	n	Organismal Systems	Digestive system	Cobalamin transport and metabolism [PATH:ko04980]	MMAA, argK; GTPase [EC:3.6.5.-]
K07637	0	0.232024	1.42162	na	na	n	Human Diseases	Drug resistance: antimicrobial	Cationic antimicrobial peptide (CAMP) resistance [PATH:ko01503]	phoQ; two-component system, OmpR family, sensor histidine kinase PhoQ [EC:2.7.13.3]
K07638	1	na	na	1	0.00271739	n	Cellular Processes	Cellular community - prokaryotes	Biofilm formation - Escherichia coli [PATH:ko02026]	envZ; two-component system, OmpR family, osmolarity sensor histidine kinase EnvZ [EC:2.7.13.3]
K07647	0	0.361991	1.6454	na	na	n	Brite Hierarchies	Protein families: metabolism	Protein kinases [BR:ko01001]	torS; two-component system, OmpR family, sensor histidine kinase TorS [EC:2.7.13.3]
K07649	2.35845e-104	0.976747	13.4292	na	na	n	Brite Hierarchies	Protein families: metabolism	Protein kinases [BR:ko01001]	tctE; two-component system, OmpR family, sensor histidine kinase TctE [EC:2.7.13.3]
K07657	1	na	na	1	0.00271739	n	Environmental Information Processing	Signal transduction	Two-component system [PATH:ko02020]	phoB; two-component system, OmpR family, phosphate regulon response regulator PhoB
K07659	1	na	na	1	0.00271739	n	Brite Hierarchies	Protein families: signaling and cellular processes	Two-component system [BR:ko02022]	ompR; two-component system, OmpR family, phosphate regulon response regulator OmpR
K07684	2.44507e-208	0.939363	-0.0350603	na	na	n	Brite Hierarchies	Protein families: signaling and cellular processes	Two-component system [BR:ko02022]	narL; two-component system, NarL family, nitrate/nitrite response regulator NarL
K07720	0	0.970685	-10.2975	na	na	n	Brite Hierarchies	Protein families: signaling and cellular processes	Two-component system [BR:ko02022]	yesN; two-component system, response regulator YesN
K07724	4.12705e-195	0.672443	-0.531798	na	na	n	Brite Hierarchies	Protein families: genetic information processing	Transcription factors [BR:ko03000]	ner, nlp, sfsB; Ner family transcriptional regulator
K07726	1.41242e-146	0.507428	1.14523	na	na	n	Brite Hierarchies	Protein families: genetic information processing	Transcription factors [BR:ko03000]	K07726; putative transcriptional regulator
K07727	4.33956e-136	0.997405	-18.3034	na	na	n	Brite Hierarchies	Protein families: genetic information processing	Transcription factors [BR:ko03000]	K07727; putative transcriptional regulator
K07729	0	0.13359	2.7569	na	na	n	Brite Hierarchies	Protein families: genetic information processing	Transcription factors [BR:ko03000]	K07729; putative transcriptional regulator
K07733	2.55995e-99	0.804013	-0.269612	na	na	n	Brite Hierarchies	Protein families: genetic information processing	Transcription factors [BR:ko03000]	alpA; prophage regulatory protein
K07734	0	0.822235	-0.486529	na	na	n	Brite Hierarchies	Protein families: genetic information processing	Transcription factors [BR:ko03000]	paiB; transcriptional regulator
K07736	1	na	na	1	0.00271739	n	Brite Hierarchies	Protein families: genetic information processing	Transcription factors [BR:ko03000]	carD; CarD family transcriptional regulator, regulator of rRNA transcription
K07741	7.46677e-242	0.994137	-14.5819	na	na	n	Not Included in Pathway or Brite	Unclassified: genetic information processing	Transcription	antB; anti-repressor protein
K07746	1.02923e-89	0.597929	-0.657153	na	na	n	Brite Hierarchies	Protein families: signaling and cellular processes	Prokaryotic defense system [BR:ko02048]	parD1_3_4; antitoxin ParD1/3/4
K07749	0	0.970685	-10.2975	na	na	n	Metabolism	Carbohydrate metabolism	Glyoxylate and dicarboxylate metabolism [PATH:ko00630]	frc; formyl-CoA transferase [EC:2.8.3.16]
K07755	0	0.417592	2.73254	na	na	n	Human Diseases	Cancer: overview	Chemical carcinogenesis - reactive oxygen species [PATH:ko05208]	AS3MT; arsenite methyltransferase [EC:2.1.1.137]
K07766	1.86159e-223	0.998513	-17.2975	na	na	n	Not Included in Pathway or Brite	Unclassified: metabolism	Enzymes with EC numbers	E3.6.1.52; diphosphoinositol-polyphosphate diphosphatase [EC:3.6.1.52]
K07774	5.76039e-178	0.678607	8.86826	na	na	n	Brite Hierarchies	Protein families: signaling and cellular processes	Two-component system [BR:ko02022]	tctD; two-component system, OmpR family, response regulator TctD
K07787	2.09193e-48	0.756027	0.388311	na	na	n	Brite Hierarchies	Protein families: signaling and cellular processes	Transporters [BR:ko02000]	cusA, silA; copper/silver efflux system protein
K07793	0.000109731	0.998771	14.1915	na	na	n	Environmental Information Processing	Signal transduction	Two-component system [PATH:ko02020]	tctA; putative tricarboxylic transport membrane protein
K07794	1	na	na	1	0.00543478	n	Brite Hierarchies	Protein families: signaling and cellular processes	Transporters [BR:ko02000]	tctB; putative tricarboxylic transport membrane protein
K07795	0.000109731	0.998771	14.1915	na	na	n	Environmental Information Processing	Signal transduction	Two-component system [PATH:ko02020]	tctC; putative tricarboxylic transport membrane protein
K07798	3.96322e-34	0.972621	-0.037364	na	na	n	Environmental Information Processing	Signal transduction	Two-component system [PATH:ko02020]	cusB, silB; membrane fusion protein, copper/silver efflux system
K07807	0	0.736136	0.45135	na	na	n	Not Included in Pathway or Brite	Poorly characterized	Function unknown	K07807; uncharacterized protein
K07811	0	0.7072	0.586336	na	na	n	Metabolism	Energy metabolism	Methane metabolism [PATH:ko00680]	torA; trimethylamine-N-oxide reductase (cytochrome c) [EC:1.7.2.3]
K07812	0	0.328799	-0.492956	na	na	n	Metabolism	Energy metabolism	Methane metabolism [PATH:ko00680]	torZ; trimethylamine-N-oxide reductase (cytochrome c) [EC:1.7.2.3]
K07816	9.18202e-170	0.901788	0.165713	na	na	n	Metabolism	Nucleotide metabolism	Purine metabolism [PATH:ko00230]	E2.7.6.5; GTP pyrophosphokinase [EC:2.7.6.5]
K07862	0	0.378746	-1.7302	na	na	n	Brite Hierarchies	Protein families: signaling and cellular processes	Transporters [BR:ko02000]	sstT; serine/threonine transporter
K08094	0	0.946926	-11.3153	na	na	n	Metabolism	Carbohydrate metabolism	Pentose phosphate pathway [PATH:ko00030]	hxlB; 6-phospho-3-hexuloisomerase [EC:5.3.1.27]
K08097	0	0.999734	-22.2204	na	na	n	Metabolism	Energy metabolism	Methane metabolism [PATH:ko00680]	comA; phosphosulfolactate synthase [EC:4.4.1.19]
K08151	0	0.999592	20.736	na	na	n	Brite Hierarchies	Protein families: signaling and cellular processes	Transporters [BR:ko02000]	tetA; MFS transporter, DHA1 family, tetracycline resistance protein
K08177	0	0.984669	-8.35244	na	na	n	Brite Hierarchies	Protein families: signaling and cellular processes	Transporters [BR:ko02000]	oxlT; MFS transporter, OFA family, oxalate/formate antiporter
K08217	0	0.999452	-17.1899	na	na	n	Brite Hierarchies	Protein families: signaling and cellular processes	Antimicrobial resistance genes [BR:ko01504]	mef; MFS transporter, DHA3 family, macrolide efflux protein
K08218	0	0.964714	-0.130122	na	na	n	Human Diseases	Drug resistance: antimicrobial	beta-Lactam resistance [PATH:ko01501]	ampG; MFS transporter, PAT family, beta-lactamase induction signal transducer AmpG
K08223	1.40406e-302	0.295392	1.88348	na	na	n	Brite Hierarchies	Protein families: signaling and cellular processes	Transporters [BR:ko02000]	fsr; MFS transporter, FSR family, fosmidomycin resistance protein
K08225	0	0.998409	-17.5698	na	na	n	Brite Hierarchies	Protein families: signaling and cellular processes	Transporters [BR:ko02000]	entS; MFS transporter, ENTS family, enterobactin (siderophore) exporter
K08226	7.77493e-307	0.675916	-0.310655	na	na	n	Brite Hierarchies	Protein families: signaling and cellular processes	Transporters [BR:ko02000]	pucC; MFS transporter, BCD family, chlorophyll transporter
K08234	0	0.352691	1.969	na	na	n	Not Included in Pathway or Brite	Unclassified: metabolism	Amino acid metabolism	yaeR; glyoxylase I family protein
K08256	4.6133e-218	0.507104	0.856921	na	na	n	Brite Hierarchies	Protein families: metabolism	Glycosyltransferases [BR:ko01003]	pimA; phosphatidyl-myo-inositol alpha-mannosyltransferase [EC:2.4.1.345]
K08295	1.46372e-296	0.998029	-21.8683	na	na	n	Metabolism	Xenobiotics biodegradation and metabolism	Aminobenzoate degradation [PATH:ko00627]	abmG; 2-aminobenzoate-CoA ligase [EC:6.2.1.32]
K08299	1.4771e-62	0.786597	5.92313	na	na	n	Not Included in Pathway or Brite	Unclassified: metabolism	Enzymes with EC numbers	caiD; crotonobetainyl-CoA hydratase [EC:4.2.1.149]
K08300	1	na	na	1	0.00271739	n	Genetic Information Processing	Folding, sorting and degradation	RNA degradation [PATH:ko03018]	rne; ribonuclease E [EC:3.1.26.12]
K08303	0	0.447284	-1.22134	na	na	n	Brite Hierarchies	Protein families: metabolism	Peptidases and inhibitors [BR:ko01002]	prtC, trhP; U32 family peptidase [EC:3.4.-.-]
K08310	0	0.998243	-20.074	na	na	n	Metabolism	Metabolism of cofactors and vitamins	Folate biosynthesis [PATH:ko00790]	nudB, ntpA; dihydroneopterin triphosphate diphosphatase [EC:3.6.1.67]
K08319	1.12298e-139	0.568425	-0.542525	na	na	n	Not Included in Pathway or Brite	Unclassified: metabolism	Enzymes with EC numbers	ltnD; L-threonate 2-dehydrogenase [EC:1.1.1.411]
K08344	2.67651e-40	0.613776	-0.55713	na	na	n	Brite Hierarchies	Protein families: signaling and cellular processes	Transporters [BR:ko02000]	scsB; suppressor for copper-sensitivity B
K08351	1.77578e-277	0.143104	1.68844	na	na	n	Metabolism	Metabolism of cofactors and vitamins	Biotin metabolism [PATH:ko00780]	bisC; biotin/methionine sulfoxide reductase [EC:1.-.-.-]
K08355	2.61087e-235	0.636435	0.710946	na	na	n	Brite Hierarchies	Protein families: signaling and cellular processes	Transporters [BR:ko02000]	aoxA; arsenite oxidase small subunit [EC:1.20.2.1 1.20.9.1]
K08356	2.61087e-235	0.636435	0.710946	na	na	n	Brite Hierarchies	Protein families: signaling and cellular processes	Transporters [BR:ko02000]	aoxB; arsenite oxidase large subunit [EC:1.20.2.1 1.20.9.1]
K08363	3.42914e-194	0.625675	-9.80486	na	na	n	Brite Hierarchies	Protein families: signaling and cellular processes	Transporters [BR:ko02000]	merT; mercuric ion transport protein
K08364	1	na	na	1	-0.00815217	n	Brite Hierarchies	Protein families: signaling and cellular processes	Transporters [BR:ko02000]	merP; periplasmic mercuric ion binding protein
K08365	5.05146e-210	0.967878	-15.73	na	na	n	Brite Hierarchies	Protein families: genetic information processing	Transcription factors [BR:ko03000]	merR; MerR family transcriptional regulator, mercuric resistance operon regulatory protein
K08484	1	na	na	0.578081	-0.0168905	n	Environmental Information Processing	Membrane transport	Phosphotransferase system (PTS) [PATH:ko02060]	ptsP; phosphotransferase system, enzyme I, PtsP [EC:2.7.3.9]
K08591	1	na	na	0.578081	-0.0168905	n	Metabolism	Lipid metabolism	Glycerophospholipid metabolism [PATH:ko00564]	plsY; acyl phosphate:glycerol-3-phosphate acyltransferase [EC:2.3.1.275]
K08602	1	na	na	1	0.00271739	n	Brite Hierarchies	Protein families: metabolism	Peptidases and inhibitors [BR:ko01002]	pepF, pepB; oligoendopeptidase F [EC:3.4.24.-]
K08640	0	0.44947	-3.91536	na	na	n	Brite Hierarchies	Protein families: metabolism	Peptidases and inhibitors [BR:ko01002]	E3.4.17.14; zinc D-Ala-D-Ala carboxypeptidase [EC:3.4.17.14]
K08641	0	0.373953	-1.91361	na	na	n	Brite Hierarchies	Protein families: signaling and cellular processes	Antimicrobial resistance genes [BR:ko01504]	vanX; zinc D-Ala-D-Ala dipeptidase [EC:3.4.13.22]
K08678	5.05244e-146	0.0765577	-3.3992	na	na	n	Metabolism	Glycan biosynthesis and metabolism	Amino sugar and nucleotide sugar metabolism [PATH:ko00520]	UXS1, uxs; UDP-glucuronate decarboxylase [EC:4.1.1.35]
K08679	0.649644	na	na	1	0.00543478	n	Metabolism	Glycan biosynthesis and metabolism	Amino sugar and nucleotide sugar metabolism [PATH:ko00520]	GAE, cap1J; UDP-glucuronate 4-epimerase [EC:5.1.3.6]
K08683	1	na	na	1	0.00271739	n	Human Diseases	Neurodegenerative disease	Pathways of neurodegeneration - multiple diseases [PATH:ko05022]	HSD17B10; 3-hydroxyacyl-CoA dehydrogenase / 3-hydroxy-2-methylbutyryl-CoA dehydrogenase [EC:1.1.1.35 1.1.1.178]
K08688	2.27712e-164	0.163468	-1.92786	na	na	n	Metabolism	Amino acid metabolism	Arginine and proline metabolism [PATH:ko00330]	E3.5.3.3; creatinase [EC:3.5.3.3]
K08692	4.66504e-182	0.358139	1.97519	na	na	n	Metabolism	Energy metabolism	Methane metabolism [PATH:ko00680]	mtkB; malate-CoA ligase subunit alpha [EC:6.2.1.9]
K08713	0	0.509192	3.54393	na	na	n	Brite Hierarchies	Protein families: signaling and cellular processes	Transporters [BR:ko02000]	lctB; potassium channel LctB
K08744	2.2121e-274	0.739817	0.585493	na	na	n	Metabolism	Lipid metabolism	Glycerophospholipid metabolism [PATH:ko00564]	CRLS; cardiolipin synthase (CMP-forming) [EC:2.7.8.41]
K08900	1.50777e-211	0.946558	-0.119072	na	na	n	Brite Hierarchies	Protein families: genetic information processing	Mitochondrial biogenesis [BR:ko03029]	BCS1; mitochondrial chaperone BCS1
K08926	7.77493e-307	0.675916	-0.310655	na	na	n	Brite Hierarchies	Protein families: metabolism	Photosynthesis proteins [BR:ko00194]	pufA; light-harvesting complex 1 alpha chain
K08927	7.77493e-307	0.675916	-0.310655	na	na	n	Environmental Information Processing	Signal transduction	Two-component system [PATH:ko02020]	pufB; light-harvesting complex 1 beta chain
K08928	7.77493e-307	0.675916	-0.310655	na	na	n	Environmental Information Processing	Signal transduction	Two-component system [PATH:ko02020]	pufL; photosynthetic reaction center L subunit
K08929	7.77493e-307	0.675916	-0.310655	na	na	n	Brite Hierarchies	Protein families: metabolism	Photosynthesis proteins [BR:ko00194]	pufM; photosynthetic reaction center M subunit
K08930	5.4543e-296	0.991552	-13.2975	na	na	n	Environmental Information Processing	Signal transduction	Two-component system [PATH:ko02020]	pucA; light-harvesting protein B-800-850 alpha chain
K08939	5.4543e-296	0.991552	-13.2975	na	na	n	Brite Hierarchies	Protein families: metabolism	Photosynthesis proteins [BR:ko00194]	pucB; light-harvesting protein B-800-850 beta chain
K08963	0	0.564268	-1.44034	na	na	n	Metabolism	Amino acid metabolism	Cysteine and methionine metabolism [PATH:ko00270]	mtnA; methylthioribose-1-phosphate isomerase [EC:5.3.1.23]
K08968	0	0.864179	6.45799	na	na	n	Metabolism	Amino acid metabolism	Cysteine and methionine metabolism [PATH:ko00270]	msrC; L-methionine (R)-S-oxide reductase [EC:1.8.4.14]
K08970	0	0.953807	3.66267	na	na	n	Brite Hierarchies	Protein families: signaling and cellular processes	Transporters [BR:ko02000]	rcnA; nickel/cobalt transporter (NicO) family protein
K08982	1	na	na	1	-0.00271739	n	Not Included in Pathway or Brite	Poorly characterized	General function prediction only	K08982; putative membrane protein
K08987	0	0.993611	-15.8152	na	na	n	Not Included in Pathway or Brite	Poorly characterized	General function prediction only	K08987; putative membrane protein
K08989	8.61319e-103	0.559164	-0.269305	na	na	n	Not Included in Pathway or Brite	Poorly characterized	General function prediction only	K08989; putative membrane protein
K08994	0	0.992686	-18.4674	na	na	n	Brite Hierarchies	Protein families: signaling and cellular processes	Transporters [BR:ko02000]	yneE, BEST; ion channel-forming bestrophin family protein
K08995	1.52372e-209	0.331154	-1.7012	na	na	n	Not Included in Pathway or Brite	Poorly characterized	General function prediction only	K08995; putative membrane protein
K08998	5.4543e-296	0.991552	13.2975	na	na	n	Not Included in Pathway or Brite	Poorly characterized	Function unknown	K08998; uncharacterized protein
K09015	1	na	na	1	0.00271739	n	Not Included in Pathway or Brite	Poorly characterized	General function prediction only	sufD; Fe-S cluster assembly protein SufD
K09017	1	na	na	1	0.00271739	n	Brite Hierarchies	Protein families: genetic information processing	Transcription factors [BR:ko03000]	rutR; TetR/AcrR family transcriptional regulator
K09019	0	0.522512	0.807108	na	na	n	Metabolism	Nucleotide metabolism	Pyrimidine metabolism [PATH:ko00240]	rutE; 3-hydroxypropanoate dehydrogenase [EC:1.1.1.-]
K09021	0	0.473042	1.01657	na	na	n	Metabolism	Nucleotide metabolism	Pyrimidine metabolism [PATH:ko00240]	rutC; aminoacrylate peracid reductase
K09022	0	0.988949	15.1197	na	na	n	Not Included in Pathway or Brite	Unclassified: metabolism	Enzymes with EC numbers	ridA, tdcF, RIDA; 2-iminobutanoate/2-iminopropanoate deaminase [EC:3.5.99.10]
K09121	0	0.929043	-1.51513	na	na	n	Not Included in Pathway or Brite	Unclassified: metabolism	Enzymes with EC numbers	larC; pyridinium-3,5-bisthiocarboxylic acid mononucleotide nickel chelatase [EC:4.99.1.12]
K09124	1.02399e-147	0.0439823	3.40606	na	na	y	Not Included in Pathway or Brite	Poorly characterized	Function unknown	K09124; uncharacterized protein
K09131	0	0.941934	0.156998	na	na	n	Not Included in Pathway or Brite	Poorly characterized	Function unknown	K09131; uncharacterized protein
K09136	2.69672e-266	0.792315	-0.531241	na	na	n	Brite Hierarchies	Protein families: genetic information processing	Ribosome biogenesis [BR:ko03009]	ycaO; ribosomal protein S12 methylthiotransferase accessory factor
K09137	1	na	na	1	-0.00271739	n	Not Included in Pathway or Brite	Poorly characterized	Function unknown	K09137; uncharacterized protein
K09144	1.91245e-56	0.117791	-2.1979	na	na	n	Brite Hierarchies	Protein families: signaling and cellular processes	Prokaryotic defense system [BR:ko02048]	abiEii; nucleotidyl transferase AbiEii/AbiGii toxin family protein
K09159	0	0.999458	15.2625	na	na	n	Brite Hierarchies	Protein families: signaling and cellular processes	Prokaryotic defense system [BR:ko02048]	cptB; antitoxin CptB
K09161	7.89026e-186	0.996341	-15.5514	na	na	n	Not Included in Pathway or Brite	Poorly characterized	Function unknown	K09161; uncharacterized protein
K09165	0	0.999596	-20.9605	na	na	n	Not Included in Pathway or Brite	Unclassified: metabolism	Energy metabolism	K09165; dodecin
K09190	5.99929e-307	0.991552	-13.2975	na	na	n	Not Included in Pathway or Brite	Poorly characterized	Function unknown	K09190; uncharacterized protein
K09252	1.14665e-256	0.0135926	3.53307	na	na	y	Not Included in Pathway or Brite	Unclassified: metabolism	Enzymes with EC numbers	FAEB; feruloyl esterase [EC:3.1.1.73]
K09386	0.649644	na	na	1	0.00543478	n	Not Included in Pathway or Brite	Poorly characterized	Function unknown	K09386; uncharacterized protein
K09388	0	0.0434054	3.86236	na	na	y	Not Included in Pathway or Brite	Poorly characterized	Function unknown	K09388; uncharacterized protein
K09456	6.18276e-209	0.215688	2.01205	na	na	n	Not Included in Pathway or Brite	Unclassified: metabolism	Lipid metabolism	aidB; putative acyl-CoA dehydrogenase
K09457	0	0.574784	-0.994776	na	na	n	Brite Hierarchies	Protein families: genetic information processing	Transfer RNA biogenesis [BR:ko03016]	queF; 7-cyano-7-deazaguanine reductase [EC:1.7.1.13]
K09461	7.45045e-269	0.479053	-1.10302	na	na	n	Metabolism	Xenobiotics biodegradation and metabolism	Aminobenzoate degradation [PATH:ko00627]	E1.14.13.40; anthraniloyl-CoA monooxygenase [EC:1.14.13.40]
K09471	1	na	na	1	0.00271739	n	Metabolism	Amino acid metabolism	Arginine and proline metabolism [PATH:ko00330]	puuB, ordL; gamma-glutamylputrescine oxidase [EC:1.4.3.-]
K09472	9.44202e-23	0.952987	10.022	na	na	n	Metabolism	Amino acid metabolism	Arginine and proline metabolism [PATH:ko00330]	puuC, aldH; 4-(gamma-glutamylamino)butanal dehydrogenase [EC:1.2.1.99]
K09516	7.53712e-05	0.753761	-4.43823	na	na	n	Metabolism	Metabolism of cofactors and vitamins	Retinol metabolism [PATH:ko00830]	RETSAT; all-trans-retinol 13,14-reductase [EC:1.3.99.23]
K09607	0	0.98579	-13.0466	na	na	n	Brite Hierarchies	Protein families: metabolism	Peptidases and inhibitors [BR:ko01002]	ina; immune inhibitor A [EC:3.4.24.-]
K09667	0	0.999965	-21.9039	na	na	n	Brite Hierarchies	Protein families: genetic information processing	Chromosome and associated proteins [BR:ko03036]	OGT; protein O-GlcNAc transferase [EC:2.4.1.255]
K09688	0	0.547709	-5.06437	na	na	n	Brite Hierarchies	Protein families: signaling and cellular processes	Transporters [BR:ko02000]	kpsM; capsular polysaccharide transport system permease protein
K09699	0	0.721777	0.617063	na	na	n	Metabolism	Amino acid metabolism	Valine, leucine and isoleucine degradation [PATH:ko00280]	DBT, bkdB; 2-oxoisovalerate dehydrogenase E2 component (dihydrolipoyl transacylase) [EC:2.3.1.168]
K09701	0	0.997546	10.4929	na	na	n	Not Included in Pathway or Brite	Poorly characterized	Function unknown	K09701; uncharacterized protein
K09702	1.88134000000012e-311	0.991414	-11.9643	na	na	n	Not Included in Pathway or Brite	Poorly characterized	Function unknown	K09702; uncharacterized protein
K09703	1.51151e-212	0.998848	-18.9088	na	na	n	Not Included in Pathway or Brite	Poorly characterized	Function unknown	K09703; uncharacterized protein
K09705	1	na	na	0.811131	-0.0141731	n	Not Included in Pathway or Brite	Poorly characterized	Function unknown	K09705; uncharacterized protein
K09706	0	0.697283	-3.35242	na	na	n	Not Included in Pathway or Brite	Poorly characterized	Function unknown	K09706; uncharacterized protein
K09709	0	0.44187	-1.10322	na	na	n	Metabolism	Energy metabolism	Other carbon fixation pathways [PATH:ko00720]	meh; 3-methylfumaryl-CoA hydratase [EC:4.2.1.153]
K09712	4.411e-57	0.999298	19.9507	na	na	n	Not Included in Pathway or Brite	Poorly characterized	Function unknown	K09712; uncharacterized protein
K09740	0	0.548825	0.960995	na	na	n	Not Included in Pathway or Brite	Poorly characterized	Function unknown	K09740; uncharacterized protein
K09748	1	na	na	1	0.00271739	n	Brite Hierarchies	Protein families: genetic information processing	Ribosome biogenesis [BR:ko03009]	rimP; ribosome maturation factor RimP
K09758	0	0.00596957	-4.74175	na	na	y	Metabolism	Amino acid metabolism	Cysteine and methionine metabolism [PATH:ko00270]	asdA; aspartate 4-decarboxylase [EC:4.1.1.12]
K09763	0	0.983165	-15.3051	na	na	n	Not Included in Pathway or Brite	Poorly characterized	Function unknown	K09763; uncharacterized protein
K09769	1	na	na	1	0.00271739	n	Metabolism	Nucleotide metabolism	Pyrimidine metabolism [PATH:ko00240]	ymdB; 2',3'-cyclic-nucleotide 2'-phosphodiesterase [EC:3.1.4.16]
K09771	1.98513e-303	0.848756	-6.72719	na	na	n	Brite Hierarchies	Protein families: signaling and cellular processes	Transporters [BR:ko02000]	TC.SMR3; small multidrug resistance family-3 protein
K09786	0	0.0726391	-3.52224	na	na	n	Not Included in Pathway or Brite	Poorly characterized	Function unknown	K09786; uncharacterized protein
K09788	0	0.999357	-20.2841	na	na	n	Metabolism	Carbohydrate metabolism	Propanoate metabolism [PATH:ko00640]	prpF; 2-methylaconitate isomerase [EC:5.3.3.-]
K09789	0	0.322935	2.28979	na	na	n	Metabolism	Metabolism of cofactors and vitamins	Biotin metabolism [PATH:ko00780]	bioG; pimeloyl-[acyl-carrier protein] methyl ester esterase [EC:3.1.1.85]
K09803	4.5563e-91	0.89914	0.239197	na	na	n	Not Included in Pathway or Brite	Poorly characterized	Function unknown	K09803; uncharacterized protein
K09805	2.86254e-273	0.980835	-6.6501	na	na	n	Not Included in Pathway or Brite	Poorly characterized	Function unknown	K09805; uncharacterized protein
K09808	1	na	na	1	0.00271739	n	Brite Hierarchies	Protein families: signaling and cellular processes	Transporters [BR:ko02000]	lolC_E_F; lipoprotein-releasing system permease protein
K09810	0	0.82309	0.295586	na	na	n	Brite Hierarchies	Protein families: signaling and cellular processes	Transporters [BR:ko02000]	lolD; lipoprotein-releasing system ATP-binding protein [EC:7.6.2.-]
K09812	0	0.99927	-19.3806	na	na	n	Environmental Information Processing	Membrane transport	ABC transporters [PATH:ko02010]	ftsE; cell division transport system ATP-binding protein
K09815	1.3476e-209	0.588784	-0.642014	na	na	n	Environmental Information Processing	Membrane transport	ABC transporters [PATH:ko02010]	znuA; zinc transport system substrate-binding protein
K09816	0	0.995581	18.2472	na	na	n	Environmental Information Processing	Membrane transport	ABC transporters [PATH:ko02010]	znuB; zinc transport system permease protein
K09817	1	na	na	1	0.00271739	n	Brite Hierarchies	Protein families: signaling and cellular processes	Transporters [BR:ko02000]	znuC; zinc transport system ATP-binding protein [EC:7.2.2.20]
K09822	0	0.529806	-1.11286	na	na	n	Not Included in Pathway or Brite	Poorly characterized	Function unknown	K09822; uncharacterized protein
K09826	0	0.698779	3.29738	na	na	n	Brite Hierarchies	Protein families: genetic information processing	Transcription factors [BR:ko03000]	irr; Fur family transcriptional regulator, iron response regulator
K09844	7.77493e-307	0.675916	-0.310655	na	na	n	Metabolism	Metabolism of terpenoids and polyketides	Carotenoid biosynthesis [PATH:ko00906]	crtC; carotenoid 1,2-hydratase [EC:4.2.1.131]
K09845	7.77493e-307	0.675916	-0.310655	na	na	n	Metabolism	Metabolism of terpenoids and polyketides	Carotenoid biosynthesis [PATH:ko00906]	crtD; 1-hydroxycarotenoid 3,4-desaturase [EC:1.3.99.27]
K09846	7.77493e-307	0.675916	-0.310655	na	na	n	Metabolism	Metabolism of terpenoids and polyketides	Carotenoid biosynthesis [PATH:ko00906]	crtF; demethylspheroidene O-methyltransferase [EC:2.1.1.210]
K09847	7.77493e-307	0.675916	-0.310655	na	na	n	Metabolism	Metabolism of terpenoids and polyketides	Carotenoid biosynthesis [PATH:ko00906]	crtA; spheroidene monooxygenase [EC:1.14.15.9]
K09857	2.19805e-246	0.818016	-5.29751	na	na	n	Brite Hierarchies	Protein families: signaling and cellular processes	Transporters [BR:ko02000]	pqiC; intermembrane transport lipoprotein PqiC
K09862	0	0.888008	8.53814	na	na	n	Not Included in Pathway or Brite	Poorly characterized	Function unknown	K09862; uncharacterized protein
K09888	1	na	na	1	0.00271739	n	Brite Hierarchies	Protein families: genetic information processing	Chromosome and associated proteins [BR:ko03036]	zapA; cell division protein ZapA
K09891	0	0.758654	-4.29748	na	na	n	Not Included in Pathway or Brite	Poorly characterized	Function unknown	K09891; uncharacterized protein
K09914	0	0.222233	-2.3493	na	na	n	Not Included in Pathway or Brite	Poorly characterized	General function prediction only	K09914; putative lipoprotein
K09921	1	na	na	1	0.00543478	n	Not Included in Pathway or Brite	Poorly characterized	Function unknown	K09921; uncharacterized protein
K09924	4.43806e-258	0.0705279	3.05125	na	na	n	Not Included in Pathway or Brite	Poorly characterized	Function unknown	K09924; uncharacterized protein
K09931	0	0.999735	22.1436	na	na	n	Not Included in Pathway or Brite	Poorly characterized	Function unknown	K09931; uncharacterized protein
K09932	6.84113e-265	0.998883	-20.4117	na	na	n	Not Included in Pathway or Brite	Poorly characterized	Function unknown	K09932; uncharacterized protein
K09933	0	0.999623	19.6225	na	na	n	Brite Hierarchies	Protein families: metabolism	Peptidases and inhibitors [BR:ko01002]	mtfA; MtfA peptidase
K09935	3.92537e-226	0.699222	-0.177794	na	na	n	Not Included in Pathway or Brite	Unclassified: metabolism	Enzymes with EC numbers	ybiA; N-glycosidase YbiA [EC:3.2.2.-]
K09946	1.63553e-179	0.0600098	-2.67185	na	na	n	Not Included in Pathway or Brite	Poorly characterized	Function unknown	K09946; uncharacterized protein
K09947	0	0.566408	0.781253	na	na	n	Not Included in Pathway or Brite	Poorly characterized	Function unknown	K09947; uncharacterized protein
K09949	1	na	na	0.578081	-0.0168905	n	Brite Hierarchies	Protein families: metabolism	Lipopolysaccharide biosynthesis proteins [BR:ko01005]	lpxI; UDP-2,3-diacylglucosamine hydrolase [EC:3.6.1.54]
K09950	1.21919294853565e-317	0.0388398	1.26025	na	na	y	Not Included in Pathway or Brite	Poorly characterized	Function unknown	K09950; uncharacterized protein
K09951	0	0.991109	-13.9934	na	na	n	Brite Hierarchies	Protein families: signaling and cellular processes	Prokaryotic defense system [BR:ko02048]	cas2; CRISPR-associated protein Cas2
K09952	2.89511e-155	0.594163	-0.28428	na	na	n	Brite Hierarchies	Protein families: signaling and cellular processes	Prokaryotic defense system [BR:ko02048]	csn1, cas9; CRISPR-associated endonuclease Csn1 [EC:3.1.-.-]
K09956	5.43168e-191	0.226349	1.75294	na	na	n	Not Included in Pathway or Brite	Poorly characterized	Function unknown	K09956; uncharacterized protein
K09957	0	0.890308	-8.6135	na	na	n	Not Included in Pathway or Brite	Poorly characterized	Function unknown	K09957; uncharacterized protein
K09958	5.89435e-154	0.840598	0.27188	na	na	n	Not Included in Pathway or Brite	Poorly characterized	Function unknown	K09958; uncharacterized protein
K09959	0	0.465311	5.63834	na	na	n	Not Included in Pathway or Brite	Poorly characterized	Function unknown	K09959; uncharacterized protein
K09960	5.25576e-195	0.991552	-13.2975	na	na	n	Not Included in Pathway or Brite	Poorly characterized	Function unknown	K09960; uncharacterized protein
K09961	5.25576e-195	0.991552	-13.2975	na	na	n	Not Included in Pathway or Brite	Poorly characterized	Function unknown	K09961; uncharacterized protein
K09964	0	0.396915	1.21829	na	na	n	Not Included in Pathway or Brite	Poorly characterized	Function unknown	K09964; uncharacterized protein
K09967	0	0.999534	14.6279	na	na	n	Not Included in Pathway or Brite	Poorly characterized	Function unknown	K09967; uncharacterized protein
K09968	1.42695e-227	0.991552	-13.2975	na	na	n	Not Included in Pathway or Brite	Poorly characterized	Function unknown	K09968; uncharacterized protein
K09970	1	na	na	1	0.00271739	n	Brite Hierarchies	Protein families: signaling and cellular processes	Transporters [BR:ko02000]	aapQ, bztB; general L-amino acid transport system permease protein
K09972	2.56196e-32	0.998965	19.3234	na	na	n	Environmental Information Processing	Membrane transport	ABC transporters [PATH:ko02010]	aapP, bztD; general L-amino acid transport system ATP-binding protein [EC:7.4.2.1]
K09973	2.19685e-23	0.930479	8.99341	na	na	n	Not Included in Pathway or Brite	Poorly characterized	Function unknown	K09973; uncharacterized protein
K09975	4.08451e-269	0.941629	-11.5465	na	na	n	Not Included in Pathway or Brite	Poorly characterized	Function unknown	K09975; uncharacterized protein
K09980	0	0.995692	-11.1305	na	na	n	Not Included in Pathway or Brite	Poorly characterized	Function unknown	K09980; uncharacterized protein
K09981	0	0.460878	-1.28845	na	na	n	Not Included in Pathway or Brite	Poorly characterized	Function unknown	K09981; uncharacterized protein
K09982	5.86599e-279	0.822833	-0.253519	na	na	n	Not Included in Pathway or Brite	Poorly characterized	Function unknown	K09982; uncharacterized protein
K09983	0	0.967275	-6.64151	na	na	n	Not Included in Pathway or Brite	Poorly characterized	Function unknown	K09983; uncharacterized protein
K09984	0	0.468048	-0.961653	na	na	n	Not Included in Pathway or Brite	Poorly characterized	Function unknown	K09984; uncharacterized protein
K09987	1	na	na	1	0.00271739	n	Not Included in Pathway or Brite	Poorly characterized	Function unknown	K09987; uncharacterized protein
K09988	0	0.890963	-0.266606	na	na	n	Metabolism	Carbohydrate metabolism	Pentose and glucuronate interconversions [PATH:ko00040]	lyxA; D-lyxose ketol-isomerase [EC:5.3.1.15]
K09989	1	na	na	1	0.00271739	n	Not Included in Pathway or Brite	Poorly characterized	Function unknown	K09989; uncharacterized protein
K09990	0	0.972658	-9.26835	na	na	n	Not Included in Pathway or Brite	Poorly characterized	Function unknown	K09990; uncharacterized protein
K09992	0	0.998503	-17.3403	na	na	n	Not Included in Pathway or Brite	Poorly characterized	Function unknown	K09992; uncharacterized protein
K10001	0	0.995178	-17.5133	na	na	n	Environmental Information Processing	Membrane transport	ABC transporters [PATH:ko02010]	gltI, aatJ; glutamate/aspartate transport system substrate-binding protein
K10002	0	0.854368	-9.39128	na	na	n	Environmental Information Processing	Signal transduction	Two-component system [PATH:ko02020]	gltK, aatM; glutamate/aspartate transport system permease protein
K10003	0	0.995185	-17.5339	na	na	n	Environmental Information Processing	Signal transduction	Two-component system [PATH:ko02020]	gltJ, aatQ; glutamate/aspartate transport system permease protein
K10004	0	0.995203	-17.5638	na	na	n	Brite Hierarchies	Protein families: signaling and cellular processes	Transporters [BR:ko02000]	gltL, aatP; glutamate/aspartate transport system ATP-binding protein [EC:7.4.2.1]
K10023	2.69367e-286	0.526454	-2.16955	na	na	n	Environmental Information Processing	Membrane transport	ABC transporters [PATH:ko02010]	aotM; arginine/ornithine transport system permease protein
K10026	5.22069e-237	0.974282	-0.0469983	na	na	n	Brite Hierarchies	Protein families: genetic information processing	Transfer RNA biogenesis [BR:ko03016]	queE; 7-carboxy-7-deazaguanine synthase [EC:4.3.99.3]
K10027	7.77493e-307	0.675916	-0.310655	na	na	n	Metabolism	Metabolism of terpenoids and polyketides	Carotenoid biosynthesis [PATH:ko00906]	crtI; phytoene desaturase [EC:1.3.99.26 1.3.99.28 1.3.99.29 1.3.99.31]
K10046	0	0.783445	-3.84584	na	na	n	Metabolism	Carbohydrate metabolism	Ascorbate and aldarate metabolism [PATH:ko00053]	GME; GDP-D-mannose 3', 5'-epimerase [EC:5.1.3.18 5.1.3.-]
K10094	0	0.371958	1.41069	na	na	n	Environmental Information Processing	Membrane transport	ABC transporters [PATH:ko02010]	cbiK; nickel transport protein
K10107	1	na	na	1	0.00271739	n	Brite Hierarchies	Protein families: signaling and cellular processes	Transporters [BR:ko02000]	kpsE; capsular polysaccharide transport system permease protein
K10111	0	0.999623	19.6225	na	na	n	Brite Hierarchies	Protein families: signaling and cellular processes	Transporters [BR:ko02000]	malK, mtlK, thuK; multiple sugar transport system ATP-binding protein [EC:7.5.2.-]
K10112	1	na	na	1	0.00815217	n	Environmental Information Processing	Membrane transport	ABC transporters [PATH:ko02010]	msmX, msmK, malK, sugC, ggtA, msiK; multiple sugar transport system ATP-binding protein [EC:7.5.2.-]
K10117	0	0.99023	14.705	na	na	n	Brite Hierarchies	Protein families: signaling and cellular processes	Transporters [BR:ko02000]	msmE; raffinose/stachyose/melibiose transport system substrate-binding protein
K10118	0	0.985289	-13.7732	na	na	n	Brite Hierarchies	Protein families: signaling and cellular processes	Transporters [BR:ko02000]	msmF; raffinose/stachyose/melibiose transport system permease protein
K10119	0	0.99023	14.705	na	na	n	Brite Hierarchies	Protein families: signaling and cellular processes	Transporters [BR:ko02000]	msmG; raffinose/stachyose/melibiose transport system permease protein
K10215	0	0.99936	-17.4809	na	na	n	Metabolism	Xenobiotics biodegradation and metabolism	Aminobenzoate degradation [PATH:ko00627]	ethA; monooxygenase [EC:1.14.13.-]
K10218	8.30246e-127	0.000983709	4.60626	na	na	y	Metabolism	Carbohydrate metabolism	C5-Branched dibasic acid metabolism [PATH:ko00660]	ligK, galC; 4-hydroxy-4-methyl-2-oxoglutarate aldolase [EC:4.1.3.17]
K10221	3.23506e-223	0.753122	0.450721	na	na	n	Metabolism	Xenobiotics biodegradation and metabolism	Aminobenzoate degradation [PATH:ko00627]	ligI; 2-pyrone-4,6-dicarboxylate lactonase [EC:3.1.1.57]
K10227	1.36823e-155	0.0304061	-3.22718	na	na	y	Brite Hierarchies	Protein families: signaling and cellular processes	Transporters [BR:ko02000]	smoE, mtlE, mscE; polyol transport system substrate-binding protein
K10228	1.36823e-155	0.0304061	-3.22718	na	na	y	Brite Hierarchies	Protein families: signaling and cellular processes	Transporters [BR:ko02000]	smoF, mtlF, mscF; polyol transport system permease protein
K10229	2.22986e-133	0.0308724	-3.08063	na	na	y	Brite Hierarchies	Protein families: signaling and cellular processes	Transporters [BR:ko02000]	smoG, mtlG, mscG; polyol transport system permease protein
K10231	0	0.188789	1.90363	na	na	n	Not Included in Pathway or Brite	Unclassified: metabolism	Enzymes with EC numbers	kojP; kojibiose phosphorylase [EC:2.4.1.230]
K10232	0	0.67976	-0.948944	na	na	n	Environmental Information Processing	Membrane transport	ABC transporters [PATH:ko02010]	aglE, ggtB; alpha-glucoside transport system substrate-binding protein
K10233	0	0.67976	-0.948944	na	na	n	Environmental Information Processing	Membrane transport	ABC transporters [PATH:ko02010]	aglF, ggtC; alpha-glucoside transport system permease protein
K10234	0	0.67976	-0.948944	na	na	n	Environmental Information Processing	Membrane transport	ABC transporters [PATH:ko02010]	aglG, ggtD; alpha-glucoside transport system permease protein
K10235	0	0.67976	-0.948944	na	na	n	Brite Hierarchies	Protein families: signaling and cellular processes	Transporters [BR:ko02000]	aglK; alpha-glucoside transport system ATP-binding protein
K10236	0	0.56105	-4.7278	na	na	n	Brite Hierarchies	Protein families: signaling and cellular processes	Transporters [BR:ko02000]	thuE, lpqY; trehalose/maltose transport system substrate-binding protein
K10237	0	0.56105	-4.7278	na	na	n	Environmental Information Processing	Membrane transport	ABC transporters [PATH:ko02010]	thuF, sugA; trehalose/maltose transport system permease protein
K10238	0	0.56105	-4.7278	na	na	n	Environmental Information Processing	Membrane transport	ABC transporters [PATH:ko02010]	thuG, sugB; trehalose/maltose transport system permease protein
K10255	1	na	na	1	0.00271739	n	Brite Hierarchies	Protein families: metabolism	Lipid biosynthesis proteins [BR:ko01004]	FAD6, desA; acyl-lipid omega-6 desaturase (Delta-12 desaturase) [EC:1.14.19.23 1.14.19.45]
K10439	0	0.0171301	3.63218	na	na	y	Cellular Processes	Cell motility	Bacterial chemotaxis [PATH:ko02030]	rbsB; ribose transport system substrate-binding protein
K10440	0	0.0134296	3.78503	na	na	y	Brite Hierarchies	Protein families: signaling and cellular processes	Transporters [BR:ko02000]	rbsC; ribose transport system permease protein
K10441	0	0.519906	0.779627	na	na	n	Environmental Information Processing	Membrane transport	ABC transporters [PATH:ko02010]	rbsA; ribose transport system ATP-binding protein [EC:7.5.2.7]
K10536	2.64464e-221	0.889732	-0.197555	na	na	n	Metabolism	Amino acid metabolism	Arginine and proline metabolism [PATH:ko00330]	aguA; agmatine deiminase [EC:3.5.3.12]
K10537	0	0.999386	-19.3399	na	na	n	Environmental Information Processing	Membrane transport	ABC transporters [PATH:ko02010]	araF; L-arabinose transport system substrate-binding protein
K10538	0	0.999386	-19.3399	na	na	n	Environmental Information Processing	Membrane transport	ABC transporters [PATH:ko02010]	araH; L-arabinose transport system permease protein
K10543	2.33291e-263	0.395735	1.51745	na	na	n	Brite Hierarchies	Protein families: signaling and cellular processes	Transporters [BR:ko02000]	xylF; D-xylose transport system substrate-binding protein
K10544	2.80953e-260	0.401682	1.48888	na	na	n	Environmental Information Processing	Membrane transport	ABC transporters [PATH:ko02010]	xylH; D-xylose transport system permease protein
K10545	7.05396e-191	0.0780616	2.82671	na	na	n	Brite Hierarchies	Protein families: signaling and cellular processes	Transporters [BR:ko02000]	xylG; D-xylose transport system ATP-binding protein [EC:7.5.2.10]
K10552	2.93884e-156	0.447072	1.23465	na	na	n	Environmental Information Processing	Membrane transport	ABC transporters [PATH:ko02010]	frcB; fructose transport system substrate-binding protein
K10553	1.25264e-167	0.450738	1.23195	na	na	n	Brite Hierarchies	Protein families: signaling and cellular processes	Transporters [BR:ko02000]	frcC; fructose transport system permease protein
K10554	1.46126e-163	0.447006	1.26566	na	na	n	Brite Hierarchies	Protein families: signaling and cellular processes	Transporters [BR:ko02000]	frcA; fructose transport system ATP-binding protein
K10559	6.5924e-161	0.996009	0.00679722	na	na	n	Brite Hierarchies	Protein families: signaling and cellular processes	Transporters [BR:ko02000]	rhaS; rhamnose transport system substrate-binding protein
K10560	7.9156e-163	0.990065	-0.0170193	na	na	n	Environmental Information Processing	Membrane transport	ABC transporters [PATH:ko02010]	rhaP; rhamnose transport system permease protein
K10561	7.9156e-163	0.990065	-0.0170193	na	na	n	Environmental Information Processing	Membrane transport	ABC transporters [PATH:ko02010]	rhaQ; rhamnose transport system permease protein
K10562	6.5924e-161	0.996009	0.00679722	na	na	n	Brite Hierarchies	Protein families: signaling and cellular processes	Transporters [BR:ko02000]	rhaT; rhamnose transport system ATP-binding protein [EC:7.5.2.-]
K10676	1.03722e-223	0.974117	-14.8937	na	na	n	Metabolism	Xenobiotics biodegradation and metabolism	Chlorocyclohexane and chlorobenzene degradation [PATH:ko00361]	tfdB; 2,4-dichlorophenol 6-monooxygenase [EC:1.14.13.20]
K10680	2.82393e-124	0.705163	0.455296	na	na	n	Metabolism	Xenobiotics biodegradation and metabolism	Nitrotoluene degradation [PATH:ko00633]	nemA; N-ethylmaleimide reductase [EC:1.-.-.-]
K10716	5.6031e-192	0.980316	-18.1708	na	na	n	Brite Hierarchies	Protein families: signaling and cellular processes	Transporters [BR:ko02000]	kch, trkA, mthK, pch; voltage-gated potassium channel
K10764	1	na	na	1	0.00271739	n	Metabolism	Amino acid metabolism	Cysteine and methionine metabolism [PATH:ko00270]	metZ; O-succinylhomoserine sulfhydrylase [EC:2.5.1.-]
K10804	1	na	na	1	0.00271739	n	Metabolism	Lipid metabolism	Biosynthesis of unsaturated fatty acids [PATH:ko01040]	tesA; acyl-CoA thioesterase I [EC:3.1.2.- 3.1.2.2 3.1.1.2 3.1.1.5]
K10805	0	0.590164	0.688316	na	na	n	Brite Hierarchies	Protein families: metabolism	Lipid biosynthesis proteins [BR:ko01004]	tesB; acyl-CoA thioesterase II [EC:3.1.2.-]
K10806	0	0.75452	-0.517313	na	na	n	Brite Hierarchies	Protein families: metabolism	Lipid biosynthesis proteins [BR:ko01004]	yciA; acyl-CoA thioesterase YciA [EC:3.1.2.-]
K10820	1.71139e-170	0.997821	-21.9235	na	na	n	Environmental Information Processing	Membrane transport	ABC transporters [PATH:ko02010]	ytfR; galactofuranose transport system ATP-binding protein [EC:7.5.2.9]
K10831	0	0.991926	-0.0212198	na	na	n	Environmental Information Processing	Membrane transport	ABC transporters [PATH:ko02010]	tauB; taurine transport system ATP-binding protein [EC:7.6.2.7]
K10834	0	0.998049	-20.1995	na	na	n	Brite Hierarchies	Protein families: signaling and cellular processes	Transporters [BR:ko02000]	hmuV, phuV, bhuV, hemV; heme transport system ATP-binding protein [EC:7.6.2.5]
K10857	1	na	na	1	-0.00271739	n	Genetic Information Processing	Replication and repair	Mismatch repair [PATH:ko03430]	exoX; exodeoxyribonuclease X [EC:3.1.11.-]
K10910	1.89329e-194	0.0800122	-1.90155	na	na	n	Environmental Information Processing	Signal transduction	Two-component system [PATH:ko02020]	luxP; autoinducer 2-binding periplasmic protein LuxP
K10914	1	na	na	1	0.00271739	n	Cellular Processes	Cellular community - prokaryotes	Biofilm formation - Vibrio cholerae [PATH:ko05111]	crp; CRP/FNR family transcriptional regulator, cyclic AMP receptor protein
K10947	1.1924e-79	0.04099	3.16208	na	na	y	Brite Hierarchies	Protein families: genetic information processing	Transcription factors [BR:ko03000]	K10947; PadR family transcriptional regulator
K10960	7.77493e-307	0.675916	-0.310655	na	na	n	Metabolism	Metabolism of cofactors and vitamins	Porphyrin metabolism [PATH:ko00860]	chlP, bchP; geranylgeranyl diphosphate/geranylgeranyl-bacteriochlorophyllide a reductase [EC:1.3.1.83 1.3.1.111]
K11003	0	0.758654	-4.29748	na	na	n	Human Diseases	Infectious disease: bacterial	Pertussis [PATH:ko05133]	hlyD, cyaD; membrane fusion protein, hemolysin D
K11004	0	0.758654	-4.29748	na	na	n	Environmental Information Processing	Membrane transport	ABC transporters [PATH:ko02010]	hlyB, cyaB; ATP-binding cassette, subfamily B, bacterial HlyB/CyaB
K11021	0	0.998101	-20.4745	na	na	n	Brite Hierarchies	Protein families: signaling and cellular processes	Bacterial toxins [BR:ko02042]	tccC; insecticidal toxin complex protein TccC
K11068	7.41953e-233	0.963223	-0.0760036	na	na	n	Brite Hierarchies	Protein families: signaling and cellular processes	Bacterial toxins [BR:ko02042]	hlyIII; hemolysin III
K11070	1.80491e-132	0.528007	0.740139	na	na	n	Brite Hierarchies	Protein families: signaling and cellular processes	Transporters [BR:ko02000]	potC; spermidine/putrescine transport system permease protein
K11071	1.78541e-101	0.992905	18	na	na	n	Environmental Information Processing	Membrane transport	ABC transporters [PATH:ko02010]	potB; spermidine/putrescine transport system permease protein
K11072	2.50066e-158	0.0165208	2.67834	na	na	y	Environmental Information Processing	Membrane transport	ABC transporters [PATH:ko02010]	potA; spermidine/putrescine transport system ATP-binding protein [EC:7.6.2.11]
K11073	0	0.738207	7.44928	na	na	n	Environmental Information Processing	Membrane transport	ABC transporters [PATH:ko02010]	potF, spuD, spuE; putrescine transport system substrate-binding protein
K11074	0	0.738207	7.44928	na	na	n	Brite Hierarchies	Protein families: signaling and cellular processes	Transporters [BR:ko02000]	potI, spuH; putrescine transport system permease protein
K11075	6.28183e-213	0.196341	2.94232	na	na	n	Brite Hierarchies	Protein families: signaling and cellular processes	Transporters [BR:ko02000]	potH, spuG; putrescine transport system permease protein
K11076	0	0.738207	7.44928	na	na	n	Brite Hierarchies	Protein families: signaling and cellular processes	Transporters [BR:ko02000]	potG, spuF; putrescine transport system ATP-binding protein [EC:7.6.2.16]
K11089	0	0.800327	-0.448645	na	na	n	Human Diseases	Immune disease	Systemic lupus erythematosus [PATH:ko05322]	TROVE2, SSA2; 60 kDa SS-A/Ro ribonucleoprotein
K11177	9.64572e-286	0.935848	-8.29753	na	na	n	Metabolism	Nucleotide metabolism	Purine metabolism [PATH:ko00230]	yagR; xanthine dehydrogenase YagR molybdenum-binding subunit [EC:1.17.1.4]
K11178	9.64572e-286	0.935848	-8.29753	na	na	n	Metabolism	Nucleotide metabolism	Purine metabolism [PATH:ko00230]	yagS; xanthine dehydrogenase YagS FAD-binding subunit [EC:1.17.1.4]
K11206	1	na	na	1	0.00271739	n	Not Included in Pathway or Brite	Unclassified: metabolism	Enzymes with EC numbers	NIT1, ybeM; deaminated glutathione amidase [EC:3.5.1.128]
K11212	0	0.969934	-10.1031	na	na	n	Metabolism	Energy metabolism	Methane metabolism [PATH:ko00680]	cofD; LPPG:FO 2-phospho-L-lactate transferase [EC:2.7.8.28]
K11249	0	0.990897	14.2377	na	na	n	Brite Hierarchies	Protein families: signaling and cellular processes	Transporters [BR:ko02000]	eamB; cysteine/O-acetylserine efflux protein
K11333	7.77493e-307	0.675916	-0.310655	na	na	n	Metabolism	Metabolism of cofactors and vitamins	Porphyrin metabolism [PATH:ko00860]	bchX; 3,8-divinyl chlorophyllide a/chlorophyllide a reductase subunit X [EC:1.3.7.14 1.3.7.15]
K11334	7.77493e-307	0.675916	-0.310655	na	na	n	Metabolism	Metabolism of cofactors and vitamins	Porphyrin metabolism [PATH:ko00860]	bchY; 3,8-divinyl chlorophyllide a/chlorophyllide a reductase subunit Y [EC:1.3.7.14 1.3.7.15]
K11335	7.77493e-307	0.675916	-0.310655	na	na	n	Metabolism	Metabolism of cofactors and vitamins	Porphyrin metabolism [PATH:ko00860]	bchZ; 3,8-divinyl chlorophyllide a/chlorophyllide a reductase subunit Z [EC:1.3.7.14 1.3.7.15]
K11336	7.77493e-307	0.675916	-0.310655	na	na	n	Metabolism	Metabolism of cofactors and vitamins	Porphyrin metabolism [PATH:ko00860]	bchF; 3-vinyl bacteriochlorophyllide hydratase [EC:4.2.1.165]
K11337	7.77493e-307	0.675916	-0.310655	na	na	n	Metabolism	Metabolism of cofactors and vitamins	Porphyrin metabolism [PATH:ko00860]	bchC; bacteriochlorophyllide a dehydrogenase [EC:1.1.1.396]
K11354	7.77493e-307	0.675916	-0.310655	na	na	n	Environmental Information Processing	Signal transduction	Two-component system [PATH:ko02020]	cph1; two-component system, chemotaxis family, sensor kinase Cph1 [EC:2.7.13.3]
K11358	0	0.985992	-17.2255	na	na	n	Metabolism	Biosynthesis of other secondary metabolites	Isoquinoline alkaloid biosynthesis [PATH:ko00950]	yhdR; aspartate aminotransferase [EC:2.6.1.1]
K11381	2.94152e-209	0.996257	15.7135	na	na	n	Metabolism	Carbohydrate metabolism	Propanoate metabolism [PATH:ko00640]	bkdA; 2-oxoisovalerate dehydrogenase E1 component [EC:1.2.4.4]
K11443	5.40749e-160	0.880288	0.192699	na	na	n	Environmental Information Processing	Signal transduction	Two-component system [PATH:ko02020]	divK; two-component system, cell cycle response regulator DivK
K11472	0	0.998409	17.5698	na	na	n	Metabolism	Carbohydrate metabolism	Glyoxylate and dicarboxylate metabolism [PATH:ko00630]	glcE; glycolate dehydrogenase FAD-binding subunit [EC:1.1.99.14]
K11473	0	0.998409	17.5698	na	na	n	Metabolism	Carbohydrate metabolism	Glyoxylate and dicarboxylate metabolism [PATH:ko00630]	glcF; glycolate dehydrogenase iron-sulfur subunit [EC:1.1.99.14]
K11477	0	0.998896	20.1805	na	na	n	Not Included in Pathway or Brite	Poorly characterized	General function prediction only	glcG; glc operon protein GlcG
K11527	0	0.0390557	3.17821	na	na	y	Brite Hierarchies	Protein families: metabolism	Protein kinases [BR:ko01001]	K11527; two-component system, sensor histidine kinase and response regulator [EC:2.7.13.3]
K11530	4.76538e-237	0.474904	-0.796881	na	na	n	Cellular Processes	Cellular community - prokaryotes	Quorum sensing [PATH:ko02024]	lsrG; (4S)-4-hydroxy-5-phosphonooxypentane-2,3-dione isomerase [EC:5.3.1.32]
K11532	1	na	na	1	0.00271739	n	Metabolism	Carbohydrate metabolism	Pentose phosphate pathway [PATH:ko00030]	glpX-SEBP; fructose-1,6-bisphosphatase II / sedoheptulose-1,7-bisphosphatase [EC:3.1.3.11 3.1.3.37]
K11616	1	na	na	1	-0.00271739	n	Environmental Information Processing	Signal transduction	Two-component system [PATH:ko02020]	maeN; malate:Na+ symporter
K11707	1	na	na	1	0.00271739	n	Environmental Information Processing	Membrane transport	ABC transporters [PATH:ko02010]	troA, mntA, znuA; manganese/zinc/iron transport system substrate-binding protein
K11708	1	na	na	1	0.00271739	n	Brite Hierarchies	Protein families: signaling and cellular processes	Transporters [BR:ko02000]	troC, mntC, znuB; manganese/zinc/iron transport system permease protein
K11710	1	na	na	1	0.00271739	n	Environmental Information Processing	Membrane transport	ABC transporters [PATH:ko02010]	troB, mntB, znuC; manganese/zinc/iron transport system ATP- binding protein [EC:7.2.2.5]
K11717	1	na	na	1	0.00543478	n	Metabolism	Metabolism of other amino acids	Selenocompound metabolism [PATH:ko00450]	sufS; cysteine desulfurase / selenocysteine lyase [EC:2.8.1.7 4.4.1.16]
K11719	1	na	na	1	0.00271739	n	Brite Hierarchies	Protein families: signaling and cellular processes	Transporters [BR:ko02000]	lptC; lipopolysaccharide export system protein LptC
K11720	1	na	na	1	0.00271739	n	Brite Hierarchies	Protein families: signaling and cellular processes	Transporters [BR:ko02000]	lptG; lipopolysaccharide export system permease protein
K11725	0	0.0383685	-3.41123	na	na	y	Brite Hierarchies	Protein families: metabolism	Protein phosphatases and associated proteins [BR:ko01009]	LHPP; phospholysine phosphohistidine inorganic pyrophosphate phosphatase [EC:3.6.1.1 3.1.3.-]
K11741	3.99924e-157	0.995724	17.7347	na	na	n	Brite Hierarchies	Protein families: signaling and cellular processes	Transporters [BR:ko02000]	sugE; quaternary ammonium compound-resistance protein SugE
K11744	0	0.997546	10.4929	na	na	n	Not Included in Pathway or Brite	Unclassified: signaling and cellular processes	Structural proteins	tqsA; AI-2 transport protein TqsA
K11748	0	0.469517	-1.09771	na	na	n	Brite Hierarchies	Protein families: signaling and cellular processes	Transporters [BR:ko02000]	kefG; glutathione-regulated potassium-efflux system ancillary protein KefG
K11750	0	0.995692	-11.1302	na	na	n	Not Included in Pathway or Brite	Unclassified: metabolism	Enzymes with EC numbers	frsA; esterase FrsA [EC:3.1.-.-]
K11753	1	na	na	1	0.00271739	n	Metabolism	Metabolism of cofactors and vitamins	Riboflavin metabolism [PATH:ko00740]	ribF; riboflavin kinase / FMN adenylyltransferase [EC:2.7.1.26 2.7.7.2]
K11754	1	na	na	1	0.00271739	n	Metabolism	Metabolism of cofactors and vitamins	Folate biosynthesis [PATH:ko00790]	folC; dihydrofolate synthase / folylpolyglutamate synthase [EC:6.3.2.12 6.3.2.17]
K11779	0	0.969934	-10.1031	na	na	n	Metabolism	Energy metabolism	Methane metabolism [PATH:ko00680]	fbiC; FO synthase [EC:2.5.1.147 4.3.1.32]
K11811	0	0.998325	-19.2774	na	na	n	Not Included in Pathway or Brite	Poorly characterized	General function prediction only	arsH; arsenical resistance protein ArsH
K11890	2.80406e-188	0.93884	-0.132124	na	na	n	Brite Hierarchies	Protein families: signaling and cellular processes	Secretion system [BR:ko02044]	impM; type VI secretion system protein ImpM
K11891	2.45834e-202	0.737573	-0.607943	na	na	n	Environmental Information Processing	Membrane transport	Bacterial secretion system [PATH:ko03070]	impL, vasK, icmF; type VI secretion system protein ImpL
K11892	7.98849e-248	0.744451	-0.605314	na	na	n	Brite Hierarchies	Protein families: signaling and cellular processes	Secretion system [BR:ko02044]	impK, ompA, vasF, dotU; type VI secretion system protein ImpK
K11893	7.98849e-248	0.744451	-0.605314	na	na	n	Brite Hierarchies	Protein families: signaling and cellular processes	Secretion system [BR:ko02044]	impJ, vasE; type VI secretion system protein ImpJ
K11894	0	0.844404	-11.0382	na	na	n	Brite Hierarchies	Protein families: signaling and cellular processes	Secretion system [BR:ko02044]	impI, vasC; type VI secretion system protein ImpI
K11895	7.98849e-248	0.744451	-0.605314	na	na	n	Brite Hierarchies	Protein families: signaling and cellular processes	Secretion system [BR:ko02044]	impH, vasB; type VI secretion system protein ImpH
K11896	7.98849e-248	0.744451	-0.605314	na	na	n	Brite Hierarchies	Protein families: signaling and cellular processes	Secretion system [BR:ko02044]	impG, vasA; type VI secretion system protein ImpG
K11897	7.98849e-248	0.744451	-0.605314	na	na	n	Brite Hierarchies	Protein families: signaling and cellular processes	Secretion system [BR:ko02044]	impF; type VI secretion system protein ImpF
K11898	9.66429e-239	0.703919	0.624733	na	na	n	Brite Hierarchies	Protein families: signaling and cellular processes	Secretion system [BR:ko02044]	impE; type VI secretion system protein ImpE
K11900	7.98849e-248	0.744451	-0.605314	na	na	n	Cellular Processes	Cellular community - prokaryotes	Biofilm formation - Pseudomonas aeruginosa [PATH:ko02025]	impC; type VI secretion system protein ImpC
K11901	7.98849e-248	0.744451	-0.605314	na	na	n	Brite Hierarchies	Protein families: signaling and cellular processes	Secretion system [BR:ko02044]	impB; type VI secretion system protein ImpB
K11902	7.98849e-248	0.744451	-0.605314	na	na	n	Cellular Processes	Cellular community - prokaryotes	Biofilm formation - Pseudomonas aeruginosa [PATH:ko02025]	impA; type VI secretion system protein ImpA
K11903	7.98849e-248	0.744451	-0.605314	na	na	n	Brite Hierarchies	Protein families: signaling and cellular processes	Secretion system [BR:ko02044]	hcp; type VI secretion system secreted protein Hcp
K11904	1.79293e-234	0.589216	-0.96073	na	na	n	Brite Hierarchies	Protein families: signaling and cellular processes	Secretion system [BR:ko02044]	vgrG; type VI secretion system secreted protein VgrG
K11906	0	0.844404	-11.0382	na	na	n	Environmental Information Processing	Membrane transport	Bacterial secretion system [PATH:ko03070]	vasD, lip; type VI secretion system protein VasD
K11907	7.98849e-248	0.744451	-0.605314	na	na	n	Brite Hierarchies	Protein families: signaling and cellular processes	Secretion system [BR:ko02044]	vasG, clpV; type VI secretion system protein VasG
K11909	0	0.57955	-4.34554	na	na	n	Brite Hierarchies	Protein families: signaling and cellular processes	Secretion system [BR:ko02044]	vasI; type VI secretion system protein VasI
K11912	0	0.999305	-21.1	na	na	n	Brite Hierarchies	Protein families: metabolism	Protein kinases [BR:ko01001]	ppkA; serine/threonine-protein kinase PpkA [EC:2.7.11.1]
K11913	2.65061e-238	0.689993	0.657451	na	na	n	Cellular Processes	Cellular community - prokaryotes	Biofilm formation - Pseudomonas aeruginosa [PATH:ko02025]	fha1; type VI secretion system protein
K11915	2.65061e-238	0.689993	0.657451	na	na	n	Environmental Information Processing	Membrane transport	Bacterial secretion system [PATH:ko03070]	stp1, pppA; serine/threonine protein phosphatase Stp1 [EC:3.1.3.16]
K11924	5.40507e-224	0.577274	-0.678309	na	na	n	Brite Hierarchies	Protein families: genetic information processing	Transcription factors [BR:ko03000]	mntR; DtxR family transcriptional regulator, manganese transport regulator
K11927	1	na	na	1	0.00271739	n	Genetic Information Processing	Folding, sorting and degradation	RNA degradation [PATH:ko03018]	rhlE; ATP-dependent RNA helicase RhlE [EC:5.6.2.7]
K11930	0	0.541086	1.36904	na	na	n	Not Included in Pathway or Brite	Unclassified: metabolism	Carbohydrate metabolism	torT; periplasmic protein TorT
K11939	0	0.851455	-7.03733	na	na	n	Brite Hierarchies	Protein families: signaling and cellular processes	Transporters [BR:ko02000]	rhtA; inner membrane transporter RhtA
K11959	3.26166600031698e-315	0.849665	-0.280488	na	na	n	Environmental Information Processing	Membrane transport	ABC transporters [PATH:ko02010]	urtA; urea transport system substrate-binding protein
K11960	1.12493806901593e-319	0.848484	-0.285164	na	na	n	Environmental Information Processing	Membrane transport	ABC transporters [PATH:ko02010]	urtB; urea transport system permease protein
K11961	8.74496193139006e-322	0.914558	-0.162604	na	na	n	Brite Hierarchies	Protein families: signaling and cellular processes	Transporters [BR:ko02000]	urtC; urea transport system permease protein
K11962	8.74496193139006e-322	0.914558	-0.162604	na	na	n	Environmental Information Processing	Membrane transport	ABC transporters [PATH:ko02010]	urtD; urea transport system ATP-binding protein
K11963	9.71466e-184	0.949154	0.0919198	na	na	n	Environmental Information Processing	Membrane transport	ABC transporters [PATH:ko02010]	urtE; urea transport system ATP-binding protein
K11991	1	na	na	1	0.00271739	n	Brite Hierarchies	Protein families: genetic information processing	Transfer RNA biogenesis [BR:ko03016]	tadA; tRNA(adenine34) deaminase [EC:3.5.4.33]
K12056	5.4543e-296	0.991552	-13.2975	na	na	n	Brite Hierarchies	Protein families: signaling and cellular processes	Secretion system [BR:ko02044]	traG; conjugal transfer mating pair stabilization protein TraG
K12057	5.4543e-296	0.991552	-13.2975	na	na	n	Brite Hierarchies	Protein families: signaling and cellular processes	Secretion system [BR:ko02044]	traF; conjugal transfer pilus assembly protein TraF
K12058	5.4543e-296	0.991552	-13.2975	na	na	n	Brite Hierarchies	Protein families: signaling and cellular processes	Secretion system [BR:ko02044]	traN; conjugal transfer mating pair stabilization protein TraN
K12059	5.4543e-296	0.991552	-13.2975	na	na	n	Brite Hierarchies	Protein families: signaling and cellular processes	Secretion system [BR:ko02044]	trbC; conjugal transfer pilus assembly protein TrbC
K12060	5.4543e-296	0.991552	-13.2975	na	na	n	Brite Hierarchies	Protein families: signaling and cellular processes	Secretion system [BR:ko02044]	traU; conjugal transfer pilus assembly protein TraU
K12061	5.4543e-296	0.991552	-13.2975	na	na	n	Brite Hierarchies	Protein families: signaling and cellular processes	Secretion system [BR:ko02044]	traW; conjugal transfer pilus assembly protein TraW
K12063	5.4543e-296	0.991552	-13.2975	na	na	n	Brite Hierarchies	Protein families: signaling and cellular processes	Secretion system [BR:ko02044]	traC; conjugal transfer ATP-binding protein TraC
K12064	5.4543e-296	0.991552	-13.2975	na	na	n	Brite Hierarchies	Protein families: signaling and cellular processes	Secretion system [BR:ko02044]	traV; conjugal transfer pilus assembly protein TraV
K12065	5.4543e-296	0.991552	-13.2975	na	na	n	Brite Hierarchies	Protein families: signaling and cellular processes	Secretion system [BR:ko02044]	traB; conjugal transfer pilus assembly protein TraB
K12067	5.4543e-296	0.991552	-13.2975	na	na	n	Brite Hierarchies	Protein families: signaling and cellular processes	Secretion system [BR:ko02044]	traE; conjugal transfer pilus assembly protein TraE
K12068	5.4543e-296	0.991552	-13.2975	na	na	n	Brite Hierarchies	Protein families: signaling and cellular processes	Secretion system [BR:ko02044]	traL; conjugal transfer pilus assembly protein TraL
K12072	5.4543e-296	0.991552	-13.2975	na	na	n	Brite Hierarchies	Protein families: signaling and cellular processes	Secretion system [BR:ko02044]	traH; conjugative transfer pilus assembly protein TraH
K12132	4.13715e-246	0.0109625	4.95564	na	na	y	Brite Hierarchies	Protein families: metabolism	Protein kinases [BR:ko01001]	prkC, stkP; eukaryotic-like serine/threonine-protein kinase [EC:2.7.11.1]
K12203	1	na	na	1	-0.00271739	n	Brite Hierarchies	Protein families: signaling and cellular processes	Secretion system [BR:ko02044]	dotB, traJ; defect in organelle trafficking protein DotB [EC:7.2.4.8]
K12204	1	na	na	1	-0.00271739	n	Brite Hierarchies	Protein families: signaling and cellular processes	Secretion system [BR:ko02044]	dotC, traI; defect in organelle trafficking protein DotC
K12205	1	na	na	1	-0.00271739	n	Brite Hierarchies	Protein families: signaling and cellular processes	Secretion system [BR:ko02044]	dotD, traH; defect in organelle trafficking protein DotD
K12206	1	na	na	1	-0.00271739	n	Brite Hierarchies	Protein families: signaling and cellular processes	Secretion system [BR:ko02044]	icmB, dotO; intracellular multiplication protein IcmB [EC:7.2.4.8]
K12209	1	na	na	1	-0.00271739	n	Brite Hierarchies	Protein families: signaling and cellular processes	Secretion system [BR:ko02044]	icmE, dotG; intracellular multiplication protein IcmE
K12213	1.79815e-285	0.998499	-17.3514	na	na	n	Brite Hierarchies	Protein families: signaling and cellular processes	Secretion system [BR:ko02044]	icmK, traN, dotH; intracellular multiplication protein IcmK
K12214	1	na	na	1	-0.00271739	n	Brite Hierarchies	Protein families: signaling and cellular processes	Secretion system [BR:ko02044]	icmL, traM, dotI; intracellular multiplication protein IcmL
K12222	1	na	na	1	-0.00271739	n	Brite Hierarchies	Protein families: signaling and cellular processes	Secretion system [BR:ko02044]	icmT, traK; intracellular multiplication protein IcmT
K12234	0	0.969934	-10.1031	na	na	n	Metabolism	Energy metabolism	Methane metabolism [PATH:ko00680]	cofE; coenzyme F420-0:L-glutamate ligase / coenzyme F420-1:gamma-L-glutamate ligase [EC:6.3.2.31 6.3.2.34]
K12251	7.36773e-156	0.99685	-22.2172	na	na	n	Metabolism	Amino acid metabolism	Arginine and proline metabolism [PATH:ko00330]	aguB; N-carbamoylputrescine amidase [EC:3.5.1.53]
K12252	1	na	na	1	0.00271739	n	Metabolism	Amino acid metabolism	Arginine and proline metabolism [PATH:ko00330]	aruH; arginine:pyruvate transaminase [EC:2.6.1.84]
K12253	2.07063e-193	0.0633738	-2.69802	na	na	n	Metabolism	Amino acid metabolism	Arginine and proline metabolism [PATH:ko00330]	aruI; 5-guanidino-2-oxopentanoate decarboxylase [EC:4.1.1.75]
K12254	3.62274e-205	0.670546	-0.195799	na	na	n	Metabolism	Amino acid metabolism	Arginine and proline metabolism [PATH:ko00330]	kauB; 4-guanidinobutyraldehyde dehydrogenase / NAD-dependent aldehyde dehydrogenase [EC:1.2.1.54 1.2.1.-]
K12255	4.19184e-189	0.995643	-18.2228	na	na	n	Metabolism	Amino acid metabolism	Arginine and proline metabolism [PATH:ko00330]	gbuA; guanidinobutyrase [EC:3.5.3.7]
K12256	1	na	na	1	0.00271739	n	Metabolism	Amino acid metabolism	Arginine and proline metabolism [PATH:ko00330]	spuC; putrescine---pyruvate transaminase [EC:2.6.1.113]
K12257	9.89815e-281	0.991552	-13.2975	na	na	n	Environmental Information Processing	Membrane transport	Bacterial secretion system [PATH:ko03070]	secDF; SecD/SecF fusion protein
K12260	1.5511e-86	0.632618	-0.692873	na	na	n	Not Included in Pathway or Brite	Unclassified: metabolism	Enzymes with EC numbers	SRX1; sulfiredoxin [EC:1.8.98.2]
K12262	1	na	na	1	0.00271739	n	Not Included in Pathway or Brite	Unclassified: metabolism	Enzymes with EC numbers	cybB; superoxide oxidase [EC:1.10.3.17]
K12308	0	0.887295	-0.252638	na	na	n	Metabolism	Carbohydrate metabolism	Galactose metabolism [PATH:ko00052]	bgaB, lacA; beta-galactosidase [EC:3.2.1.23]
K12340	1	na	na	1	0.00271739	n	Environmental Information Processing	Signal transduction	Two-component system [PATH:ko02020]	tolC, bepC, cyaE, raxC, sapF, rsaF, hasF; outer membrane protein
K12368	0	0.684114	0.849663	na	na	n	Environmental Information Processing	Membrane transport	ABC transporters [PATH:ko02010]	dppA; dipeptide transport system substrate-binding protein
K12369	0	0.6807	0.853169	na	na	n	Brite Hierarchies	Protein families: signaling and cellular processes	Transporters [BR:ko02000]	dppB; dipeptide transport system permease protein
K12370	0	0.684114	0.849663	na	na	n	Brite Hierarchies	Protein families: signaling and cellular processes	Transporters [BR:ko02000]	dppC; dipeptide transport system permease protein
K12371	0	0.695325	0.805697	na	na	n	Environmental Information Processing	Membrane transport	ABC transporters [PATH:ko02010]	dppD; dipeptide transport system ATP-binding protein
K12372	0	0.695325	0.805697	na	na	n	Brite Hierarchies	Protein families: signaling and cellular processes	Transporters [BR:ko02000]	dppF; dipeptide transport system ATP-binding protein
K12410	1.62388e-72	0.864633	1.14549	na	na	n	Metabolism	Metabolism of cofactors and vitamins	Nicotinate and nicotinamide metabolism [PATH:ko00760]	cobB, srtN, npdA; NAD-dependent protein deacetylase/lipoamidase [EC:2.3.1.286 2.3.1.313]
K12454	0	0.844404	-11.0382	na	na	n	Metabolism	Glycan biosynthesis and metabolism	Biosynthesis of various nucleotide sugars [PATH:ko00541]	rfbE; CDP-paratose 2-epimerase [EC:5.1.3.10]
K12506	0	0.990838	13.9941	na	na	n	Metabolism	Metabolism of terpenoids and polyketides	Terpenoid backbone biosynthesis [PATH:ko00900]	ispDF; 2-C-methyl-D-erythritol 4-phosphate cytidylyltransferase / 2-C-methyl-D-erythritol 2,4-cyclodiphosphate synthase [EC:2.7.7.60 4.6.1.12]
K12508	1.05509e-265	0.993724	-15.6485	na	na	n	Not Included in Pathway or Brite	Unclassified: metabolism	Enzymes with EC numbers	fcs; feruloyl-CoA synthase [EC:6.2.1.34]
K12536	6.58267e-09	0.991552	13.2975	na	na	n	Brite Hierarchies	Protein families: signaling and cellular processes	Secretion system [BR:ko02044]	hasD, prtD, aprD, rsaD, prsD, eexD; ATP-binding cassette, subfamily C, type I secretion system permease/ATPase
K12537	0	0.995692	11.1307	na	na	n	Brite Hierarchies	Protein families: signaling and cellular processes	Secretion system [BR:ko02044]	hasE, prtE, rsaE, prsE, eexE; membrane fusion protein, type I secretion system
K12541	2.68995e-204	0.710443	-0.520009	na	na	n	Brite Hierarchies	Protein families: signaling and cellular processes	Transporters [BR:ko02000]	lapB; ATP-binding cassette, subfamily C, bacterial LapB
K12542	1.74127e-177	0.581688	-0.821792	na	na	n	Brite Hierarchies	Protein families: signaling and cellular processes	Secretion system [BR:ko02044]	lapC; membrane fusion protein, adhesin transport system
K12543	0	0.999965	-22.4605	na	na	n	Brite Hierarchies	Protein families: signaling and cellular processes	Secretion system [BR:ko02044]	lapE; outer membrane protein, adhesin transport system
K12573	1	na	na	1	0.00271739	n	Genetic Information Processing	Folding, sorting and degradation	RNA degradation [PATH:ko03018]	rnr, vacB; ribonuclease R [EC:3.1.13.1]
K12658	4.19685e-176	0.944872	0.126364	na	na	n	Metabolism	Metabolism of other amino acids	D-Amino acid metabolism [PATH:ko00470]	lhpA; 4-hydroxyproline epimerase [EC:5.1.1.8]
K12661	0	0.994506	-14.2013	na	na	n	Metabolism	Carbohydrate metabolism	Fructose and mannose metabolism [PATH:ko00051]	LRA3, rhmD; L-rhamnonate dehydratase [EC:4.2.1.90]
K12941	5.80738e-304	0.729629	0.683401	na	na	n	Brite Hierarchies	Protein families: metabolism	Peptidases and inhibitors [BR:ko01002]	abgB; aminobenzoyl-glutamate utilization protein B
K12945	7.86967e-210	0.122412	1.69806	na	na	n	Not Included in Pathway or Brite	Unclassified: metabolism	Enzymes with EC numbers	nudK; GDP-mannose pyrophosphatase NudK [EC:3.6.1.-]
K12960	0	0.0712665	4.21004	na	na	n	Metabolism	Amino acid metabolism	Cysteine and methionine metabolism [PATH:ko00270]	mtaD; 5-methylthioadenosine/S-adenosylhomocysteine deaminase [EC:3.5.4.31 3.5.4.28]
K12978	0	0.997611	-15.5035	na	na	n	Brite Hierarchies	Protein families: metabolism	Lipopolysaccharide biosynthesis proteins [BR:ko01005]	lpxF; lipid A 4'-phosphatase [EC:3.1.3.-]
K12989	1	na	na	1	0.00543478	n	Brite Hierarchies	Protein families: metabolism	Lipopolysaccharide biosynthesis proteins [BR:ko01005]	lpcC; mannosyltransferase [EC:2.4.1.-]
K13010	0	0.0802308	-1.53537	na	na	n	Brite Hierarchies	Protein families: metabolism	Amino acid related enzymes [BR:ko01007]	per, rfbE; perosamine synthetase [EC:2.6.1.102]
K13015	3.53157e-88	0.477473	0.746821	na	na	n	Metabolism	Glycan biosynthesis and metabolism	Biosynthesis of various nucleotide sugars [PATH:ko00541]	wbpA; UDP-N-acetyl-D-glucosamine dehydrogenase [EC:1.1.1.136]
K13016	0	0.531862	0.925076	na	na	n	Metabolism	Glycan biosynthesis and metabolism	Biosynthesis of various nucleotide sugars [PATH:ko00541]	wbpB; UDP-N-acetyl-2-amino-2-deoxyglucuronate dehydrogenase [EC:1.1.1.335]
K13017	0	0.531862	0.925076	na	na	n	Brite Hierarchies	Protein families: metabolism	Amino acid related enzymes [BR:ko01007]	wbpE, wlbC; UDP-2-acetamido-2-deoxy-ribo-hexuluronate aminotransferase [EC:2.6.1.98]
K13018	7.30109e-235	0.36094	-1.48955	na	na	n	Metabolism	Glycan biosynthesis and metabolism	Biosynthesis of various nucleotide sugars [PATH:ko00541]	wbpD, wlbB; UDP-2-acetamido-3-amino-2,3-dideoxy-glucuronate N-acetyltransferase [EC:2.3.1.201]
K13019	0	0.595903	1.07389	na	na	n	Metabolism	Glycan biosynthesis and metabolism	Biosynthesis of various nucleotide sugars [PATH:ko00541]	wbpI, wlbD; UDP-GlcNAc3NAcA epimerase [EC:5.1.3.23]
K13020	0	0.762599	-11.0073	na	na	n	Metabolism	Glycan biosynthesis and metabolism	Biosynthesis of various nucleotide sugars [PATH:ko00541]	wlbA, bplA; UDP-N-acetyl-2-amino-2-deoxyglucuronate dehydrogenase [EC:1.1.1.335]
K13028	0	0.991109	-13.9934	na	na	n	Not Included in Pathway or Brite	Unclassified: metabolism	Enzymes with EC numbers	oxdA; aliphatic aldoxime dehydratase [EC:4.8.1.2]
K13038	1	na	na	1	0.00271739	n	Metabolism	Metabolism of cofactors and vitamins	Pantothenate and CoA biosynthesis [PATH:ko00770]	coaBC, dfp; phosphopantothenoylcysteine decarboxylase / phosphopantothenate---cysteine ligase [EC:4.1.1.36 6.3.2.5]
K13039	0	0.506998	-1.0127	na	na	n	Metabolism	Energy metabolism	Methane metabolism [PATH:ko00680]	comE; sulfopyruvate decarboxylase subunit beta [EC:4.1.1.79]
K13051	0	0.999937	-24.2975	na	na	n	Brite Hierarchies	Protein families: metabolism	Peptidases and inhibitors [BR:ko01002]	ASRGL1, iaaA; L-asparaginase / beta-aspartyl-peptidase [EC:3.5.1.1 3.4.19.5]
K13058	0	0.657576	-0.204625	na	na	n	Not Included in Pathway or Brite	Unclassified: metabolism	Enzymes with EC numbers	mfpsA; mannosylfructose-phosphate synthase [EC:2.4.1.246]
K13061	0	0.314892	1.71224	na	na	n	Cellular Processes	Cellular community - prokaryotes	Quorum sensing [PATH:ko02024]	rhlI, phzI, solI, cepI, tofI; acyl homoserine lactone synthase [EC:2.3.1.184]
K13075	1.13638e-168	0.441305	-0.846642	na	na	n	Cellular Processes	Cellular community - prokaryotes	Quorum sensing [PATH:ko02024]	ahlD, aiiA, attM, blcC; N-acyl homoserine lactone hydrolase [EC:3.1.1.81]
K13110	0	0.978363	-12.4834	na	na	n	Brite Hierarchies	Protein families: genetic information processing	Spliceosome [BR:ko03041]	MFAP1; microfibrillar-associated protein 1
K13237	0	0.999841	-22.5587	na	na	n	Cellular Processes	Transport and catabolism	Peroxisome [PATH:ko04146]	DECR2, SPS19; 2,4-dienoyl-CoA reductase [(3E)-enoyl-CoA-producing], peroxisomal [EC:1.3.1.124]
K13247	1.4043e-184	0.268317	-1.55276	na	na	n	Metabolism	Carbohydrate metabolism	Pentose and glucuronate interconversions [PATH:ko00040]	CRYL1; L-gulonate 3-dehydrogenase [EC:1.1.1.45]
K13282	0	0.256013	1.27749	na	na	n	Brite Hierarchies	Protein families: metabolism	Peptidases and inhibitors [BR:ko01002]	cphB; cyanophycinase [EC:3.4.15.6]
K13283	3.96828e-272	0.0854741	2.61047	na	na	n	Brite Hierarchies	Protein families: signaling and cellular processes	Transporters [BR:ko02000]	fieF; ferrous-iron efflux pump FieF
K13317	3.77581e-220	0.997703	-15.9925	na	na	n	Metabolism	Metabolism of terpenoids and polyketides	Polyketide sugar unit biosynthesis [PATH:ko00523]	eryBIII, tylCIII, tylC3; NDP-4-keto-2,6-dideoxyhexose 3-C-methyltransferase [EC:2.1.1.-]
K13444	2.70502e-235	0.437933	-0.987701	na	na	n	Cellular Processes	Transport and catabolism	Lysosome [PATH:ko04142]	SUMF1, FGE; formylglycine-generating enzyme [EC:1.8.3.7]
K13522	0	0.526024	-1.85072	na	na	n	Metabolism	Metabolism of cofactors and vitamins	Nicotinate and nicotinamide metabolism [PATH:ko00760]	K13522, nadM; bifunctional NMN adenylyltransferase/nudix hydrolase [EC:2.7.7.1 3.6.1.-]
K13587	1	na	na	1	0.00543478	n	Brite Hierarchies	Protein families: metabolism	Protein kinases [BR:ko01001]	cckA; two-component system, cell cycle sensor histidine kinase and response regulator CckA [EC:2.7.13.3]
K13598	3.38903e-296	0.7645	0.223052	na	na	n	Brite Hierarchies	Protein families: metabolism	Protein kinases [BR:ko01001]	ntrY; two-component system, NtrC family, nitrogen regulation sensor histidine kinase NtrY [EC:2.7.13.3]
K13609	0	0.998099	-21.001	na	na	n	Metabolism	Amino acid metabolism	Lysine degradation [PATH:ko00310]	dpkA, lhpD; delta1-piperideine-2-carboxylate reductase [EC:1.5.1.21]
K13628	1	na	na	1	0.00271739	n	Brite Hierarchies	Protein families: genetic information processing	Transfer RNA biogenesis [BR:ko03016]	iscA; iron-sulfur cluster assembly protein
K13633	9.62758e-85	0.998283	-19.9698	na	na	n	Brite Hierarchies	Protein families: genetic information processing	Transcription factors [BR:ko03000]	ftrA; AraC family transcriptional regulator, transcriptional activator FtrA
K13637	3.42935e-44	0.998241	-17.1825	na	na	n	Brite Hierarchies	Protein families: genetic information processing	Transcription factors [BR:ko03000]	uxuR; GntR family transcriptional regulator, uxu operon transcriptional repressor
K13641	0	0.0751546	2.84534	na	na	n	Brite Hierarchies	Protein families: genetic information processing	Transcription factors [BR:ko03000]	iclR; IclR family transcriptional regulator, acetate operon repressor
K13642	0	0.970756	-10.245	na	na	n	Brite Hierarchies	Protein families: genetic information processing	Transcription factors [BR:ko03000]	ftrB; CRP/FNR family transcriptional regulator, transcriptional activator FtrB
K13652	0	0.232243	-2.2149	na	na	n	Brite Hierarchies	Protein families: genetic information processing	Transcription factors [BR:ko03000]	K13652; AraC family transcriptional regulator
K13654	0	0.992897	-11.1059	na	na	n	Brite Hierarchies	Protein families: genetic information processing	Transcription factors [BR:ko03000]	mcbR; GntR family transcriptional regulator, colanic acid and biofilm gene transcriptional regulator
K13655	1.22777e-228	0.995692	-17.245	na	na	n	Brite Hierarchies	Protein families: genetic information processing	Transcription factors [BR:ko03000]	mqsA; HTH-type transcriptional regulator / antitoxin MqsA
K13658	0	0.694781	-8.26058	na	na	n	Metabolism	Glycan biosynthesis and metabolism	Exopolysaccharide biosynthesis [PATH:ko00543]	gumI; beta-1,4-mannosyltransferase [EC:2.4.1.251]
K13665	0	0.113943	2.29855	na	na	n	Metabolism	Glycan biosynthesis and metabolism	Exopolysaccharide biosynthesis [PATH:ko00543]	gumL; pyruvyltransferase
K13683	0	0.996868	-13.2941	na	na	n	Metabolism	Glycan biosynthesis and metabolism	Exopolysaccharide biosynthesis [PATH:ko00543]	wcaE; putative colanic acid biosynthesis glycosyltransferase WcaE [EC:2.4.-.-]
K13687	2.52822e-293	0.841813	-11.7975	na	na	n	Brite Hierarchies	Protein families: metabolism	Glycosyltransferases [BR:ko01003]	aftB; arabinofuranosyltransferase [EC:2.4.2.-]
K13693	0	0.708673	0.716628	na	na	n	Brite Hierarchies	Protein families: metabolism	Glycosyltransferases [BR:ko01003]	gpgS; glucosyl-3-phosphoglycerate synthase [EC:2.4.1.266]
K13766	1	na	na	1	0.00271739	n	Metabolism	Amino acid metabolism	Valine, leucine and isoleucine degradation [PATH:ko00280]	liuC; methylglutaconyl-CoA hydratase [EC:4.2.1.18]
K13777	1.89353e-211	0.99898	-19.4058	na	na	n	Metabolism	Metabolism of terpenoids and polyketides	Pinene, camphor and geraniol degradation [PATH:ko00907]	atuF; geranyl-CoA carboxylase alpha subunit [EC:6.4.1.5]
K13778	1.89353e-211	0.99898	-19.4058	na	na	n	Metabolism	Metabolism of terpenoids and polyketides	Pinene, camphor and geraniol degradation [PATH:ko00907]	atuC; geranyl-CoA carboxylase beta subunit [EC:6.4.1.5]
K13779	2.77609e-118	0.926667	-9.45471	na	na	n	Metabolism	Metabolism of terpenoids and polyketides	Pinene, camphor and geraniol degradation [PATH:ko00907]	atuE; isohexenylglutaconyl-CoA hydratase [EC:4.2.1.57]
K13795	5.21025e-214	0.0193265	-2.75585	na	na	y	Not Included in Pathway or Brite	Unclassified: metabolism	Energy metabolism	citB, tcuB; citrate/tricarballylate utilization protein
K13796	4.48723e-222	0.112496	-1.85488	na	na	n	Not Included in Pathway or Brite	Unclassified: metabolism	Energy metabolism	cobZ, tcuA; tricarballylate dehydrogenase
K13821	1	na	na	1	0.00271739	n	Metabolism	Amino acid metabolism	Alanine, aspartate and glutamate metabolism [PATH:ko00250]	putA; RHH-type transcriptional regulator, proline utilization regulon repressor / proline dehydrogenase / delta 1-pyrroline-5-carboxylate dehydrogenase [EC:1.5.5.2 1.2.1.88]
K13874	3.1676e-262	0.000197741	4.62432	na	na	y	Metabolism	Carbohydrate metabolism	Ascorbate and aldarate metabolism [PATH:ko00053]	araB; L-arabinonolactonase [EC:3.1.1.15]
K13876	4.22075e-204	0.577845	-0.917651	na	na	n	Metabolism	Carbohydrate metabolism	Ascorbate and aldarate metabolism [PATH:ko00053]	araD; 2-keto-3-deoxy-L-arabinonate dehydratase [EC:4.2.1.43]
K13877	1.58675e-156	0.194761	2.07492	na	na	n	Metabolism	Carbohydrate metabolism	Ascorbate and aldarate metabolism [PATH:ko00053]	aldH; 2,5-dioxopentanoate dehydrogenase [EC:1.2.1.26]
K13893	0	0.977085	-17.3123	na	na	n	Brite Hierarchies	Protein families: signaling and cellular processes	Transporters [BR:ko02000]	yejA; microcin C transport system substrate-binding protein
K13895	1	na	na	1	0.00543478	n	Environmental Information Processing	Membrane transport	ABC transporters [PATH:ko02010]	yejE; microcin C transport system permease protein
K13920	5.29588e-297	0.999009	-18.9934	na	na	n	Metabolism	Carbohydrate metabolism	Propanoate metabolism [PATH:ko00640]	pduE; propanediol dehydratase small subunit [EC:4.2.1.28]
K13922	0	0.970685	-10.2975	na	na	n	Metabolism	Carbohydrate metabolism	Propanoate metabolism [PATH:ko00640]	pduP; propionaldehyde dehydrogenase [EC:1.2.1.87]
K13926	1.20395e-126	0.13436	1.59083	na	na	n	Not Included in Pathway or Brite	Unclassified: genetic information processing	Translation	rbbA; ribosome-dependent ATPase
K13953	1.52692e-165	0.386479	1.26796	na	na	n	Metabolism	Metabolism of cofactors and vitamins	Retinol metabolism [PATH:ko00830]	adhP; alcohol dehydrogenase, propanol-preferring [EC:1.1.1.1]
K13991	7.77493e-307	0.675916	-0.310655	na	na	n	Brite Hierarchies	Protein families: metabolism	Photosynthesis proteins [BR:ko00194]	puhA; photosynthetic reaction center H subunit
K13992	7.77493e-307	0.675916	-0.310655	na	na	n	Brite Hierarchies	Protein families: metabolism	Photosynthesis proteins [BR:ko00194]	pufC; photosynthetic reaction center cytochrome c subunit
K13993	5.69163624009116e-321	0.0364806	2.79962	na	na	y	Brite Hierarchies	Protein families: genetic information processing	Chaperones and folding catalysts [BR:ko03110]	HSP20; HSP20 family protein
K13995	0	0.376316	-1.81342	na	na	n	Metabolism	Metabolism of cofactors and vitamins	Nicotinate and nicotinamide metabolism [PATH:ko00760]	nicF; maleamate amidohydrolase [EC:3.5.1.107]
K14055	0	0.994506	-14.2013	na	na	n	Not Included in Pathway or Brite	Unclassified: signaling and cellular processes	Signaling proteins	uspE; universal stress protein E
K14056	9.64577e-193	0.959337	-0.0669847	na	na	n	Brite Hierarchies	Protein families: genetic information processing	Transcription factors [BR:ko03000]	puuR; HTH-type transcriptional regulator, repressor for puuD
K14058	2.59521e-305	0.618158	1.05003	na	na	n	Brite Hierarchies	Protein families: genetic information processing	Transfer RNA biogenesis [BR:ko03016]	ttcA; tRNA 2-thiocytidine biosynthesis protein TtcA
K14059	8.59477e-166	0.0187369	2.73605	na	na	y	Not Included in Pathway or Brite	Unclassified: genetic information processing	Replication and repair	int; integrase
K14060	9.93334e-48	0.502264	-0.745082	na	na	n	Not Included in Pathway or Brite	Unclassified: genetic information processing	Replication and repair	pinR; putative DNA-invertase from lambdoid prophage Rac
K14063	1.20207e-164	0.993314	-16.8911	na	na	n	Brite Hierarchies	Protein families: genetic information processing	Transcription factors [BR:ko03000]	feaR; AraC family transcriptional regulator, positive regulator of tynA and feaB
K14067	9.27664e-187	0.346439	2.06589	na	na	n	Metabolism	Carbohydrate metabolism	Glyoxylate and dicarboxylate metabolism [PATH:ko00630]	mtkA; malate-CoA ligase subunit beta [EC:6.2.1.9]
K14136	4.58238e-174	0.867703	-0.19742	na	na	n	Brite Hierarchies	Protein families: metabolism	Prenyltransferases [BR:ko01006]	K14136; decaprenyl-phosphate phosphoribosyltransferase [EC:2.4.2.45]
K14160	0	0.82859	0.263911	na	na	n	Brite Hierarchies	Protein families: genetic information processing	DNA repair and recombination proteins [BR:ko03400]	imuA; protein ImuA
K14162	1	na	na	1	0.00271739	n	Brite Hierarchies	Protein families: genetic information processing	DNA repair and recombination proteins [BR:ko03400]	dnaE2; error-prone DNA polymerase [EC:2.7.7.7]
K14188	0	0.560721	0.964502	na	na	n	Metabolism	Glycan biosynthesis and metabolism	Teichoic acid biosynthesis [PATH:ko00552]	dltC; D-alanine--poly(phosphoribitol) ligase subunit 2 [EC:6.1.1.13]
K14189	0	0.997534	-10.4849	na	na	n	Not Included in Pathway or Brite	Unclassified: metabolism	Enzymes with EC numbers	dltE; uncharacterized oxidoreductase [EC:1.-.-.-]
K14194	0	0.999937	-24.2975	na	na	n	Human Diseases	Infectious disease: bacterial	Staphylococcus aureus infection [PATH:ko05150]	sdrC_D_E; serine-aspartate repeat-containing protein C/D/E
K14266	3.16159e-160	0.579215	0.8246	na	na	n	Metabolism	Biosynthesis of other secondary metabolites	Staurosporine biosynthesis [PATH:ko00404]	prnA, rebH, ktzQ; tryptophan 7-halogenase [EC:1.14.19.9]
K14340	2.36367e-76	0.58075	-0.665083	na	na	n	Metabolism	Glycan biosynthesis and metabolism	Lipoarabinomannan (LAM) biosynthesis [PATH:ko00571]	K14340; mannosyltransferase [EC:2.4.1.-]
K14414	0	0.762527	-0.527527	na	na	n	Brite Hierarchies	Protein families: genetic information processing	Transcription factors [BR:ko03000]	rtcR; transcriptional regulatory protein RtcR
K14441	0.00524549	0.754765	4.39749	na	na	n	Brite Hierarchies	Protein families: genetic information processing	Ribosome biogenesis [BR:ko03009]	rimO; ribosomal protein S12 methylthiotransferase [EC:2.8.4.4]
K14445	0	0.989799	-14.7317	na	na	n	Brite Hierarchies	Protein families: signaling and cellular processes	Transporters [BR:ko02000]	SLC13A2_3_5; solute carrier family 13 (sodium-dependent dicarboxylate transporter), member 2/3/5
K14446	1	na	na	1	0.00271739	n	Metabolism	Carbohydrate metabolism	Glyoxylate and dicarboxylate metabolism [PATH:ko00630]	ccr; crotonyl-CoA carboxylase/reductase [EC:1.3.1.85]
K14447	1	na	na	1	0.00271739	n	Metabolism	Carbohydrate metabolism	Glyoxylate and dicarboxylate metabolism [PATH:ko00630]	ecm; ethylmalonyl-CoA mutase [EC:5.4.99.63]
K14448	0.00524549	0.754765	4.39749	na	na	n	Metabolism	Carbohydrate metabolism	Glyoxylate and dicarboxylate metabolism [PATH:ko00630]	mcd; (2S)-methylsuccinyl-CoA dehydrogenase [EC:1.3.8.12]
K14588	1.300174e-310	0.999843	-22.2975	na	na	n	Not Included in Pathway or Brite	Unclassified: metabolism	Enzymes with EC numbers	cueO; cuproxidase [EC:1.16.3.4]
K14591	0	0.999458	-15.2619	na	na	n	Not Included in Pathway or Brite	Poorly characterized	General function prediction only	aroM; protein AroM
K14648	7.17022e-182	0.68343	-3.43684	na	na	n	Not Included in Pathway or Brite	Unclassified: metabolism	Enzymes with EC numbers	ENDOU, PP11; poly(U)-specific endoribonuclease [EC:3.1.-.-]
K14660	1	na	na	1	0.00271739	n	Not Included in Pathway or Brite	Unclassified: metabolism	Enzymes with EC numbers	nodE; nodulation protein E [EC:2.3.1.-]
K14680	1.33537e-233	0.835751	-7.77203	na	na	n	Not Included in Pathway or Brite	Unclassified: metabolism	Enzymes with EC numbers	K14680; putative RNA ligase [EC:6.5.1.-]
K14731	1.20811e-150	0.0328887	2.35429	na	na	y	Metabolism	Metabolism of terpenoids and polyketides	Limonene degradation [PATH:ko00903]	mlhB, chnC; epsilon-lactone hydrolase [EC:3.1.1.83]
K14733	0	0.998397	-18.6373	na	na	n	Metabolism	Metabolism of terpenoids and polyketides	Limonene degradation [PATH:ko00903]	limB; limonene 1,2-monooxygenase [EC:1.14.13.107]
K14941	0	0.969934	-10.1031	na	na	n	Metabolism	Energy metabolism	Methane metabolism [PATH:ko00680]	cofC, fbiD; 2-phospho-L-lactate/phosphoenolpyruvate guanylyltransferase [EC:2.7.7.68 2.7.7.105]
K14977	9.40023e-216	0.613028	1.04178	na	na	n	Metabolism	Nucleotide metabolism	Purine metabolism [PATH:ko00230]	ylbA, UGHY; (S)-ureidoglycine aminohydrolase [EC:3.5.3.26]
K14980	1	na	na	1	0.00271739	n	Environmental Information Processing	Signal transduction	Two-component system [PATH:ko02020]	chvG; two-component system, OmpR family, sensor histidine kinase ChvG [EC:2.7.13.3]
K14986	0	0.95498	-0.101432	na	na	n	Brite Hierarchies	Protein families: signaling and cellular processes	Two-component system [BR:ko02022]	fixL; two-component system, LuxR family, sensor kinase FixL [EC:2.7.13.3]
K15024	0	0.970685	-10.2975	na	na	n	Metabolism	Energy metabolism	Other carbon fixation pathways [PATH:ko00720]	K15024; putative phosphotransacetylase [EC:2.3.1.8]
K15045	0	0.0144022	6.47222	na	na	y	Human Diseases	Infectious disease: viral	Hepatitis C [PATH:ko05160]	RSAD2; radical S-adenosyl methionine domain-containing protein 2
K15054	0	0.209382	1.94977	na	na	n	Metabolism	Xenobiotics biodegradation and metabolism	Aminobenzoate degradation [PATH:ko00627]	mdlB; (S)-mandelate dehydrogenase [EC:1.1.99.31]
K15066	5.25576e-195	0.991552	-13.2975	na	na	n	Metabolism	Xenobiotics biodegradation and metabolism	Aminobenzoate degradation [PATH:ko00627]	ligM; vanillate/3-O-methylgallate O-demethylase [EC:2.1.1.341]
K15125	9.8134e-84	0.380748	1.2159	na	na	n	Brite Hierarchies	Protein families: signaling and cellular processes	Glycosaminoglycan binding proteins [BR:ko00536]	fhaB; filamentous hemagglutinin
K15256	9.70954e-70	0.479097	0.877648	na	na	n	Brite Hierarchies	Protein families: genetic information processing	Transfer RNA biogenesis [BR:ko03016]	cmoA; tRNA (cmo5U34)-methyltransferase [EC:2.1.1.-]
K15257	3.02089e-202	0.991552	-13.2975	na	na	n	Brite Hierarchies	Protein families: genetic information processing	Transfer RNA biogenesis [BR:ko03016]	cmoB; tRNA (mo5U34)-methyltransferase [EC:2.1.1.-]
K15269	5.23158e-300	0.851954	0.208343	na	na	n	Brite Hierarchies	Protein families: signaling and cellular processes	Transporters [BR:ko02000]	pecM; probable blue pigment (indigoidine) exporter
K15314	4.26365e-234	0.991552	-13.2975	na	na	n	Metabolism	Metabolism of terpenoids and polyketides	Biosynthesis of enediyne antibiotics [PATH:ko01059]	sgcE, mdpE, ncsE, kedE, calE8, pksE; enediyne polyketide synthase
K15315	4.26365e-234	0.991552	-13.2975	na	na	n	Brite Hierarchies	Protein families: metabolism	Polyketide biosynthesis proteins [BR:ko01008]	sgcE10, mdpE10, ncsE10, kedE10, calE7, pksE10; enediyne core biosynthesis thioesterase
K15342	2.89511e-155	0.594163	-0.28428	na	na	n	Brite Hierarchies	Protein families: signaling and cellular processes	Prokaryotic defense system [BR:ko02048]	cas1; CRISP-associated protein Cas1
K15357	1	na	na	1	-0.00271739	n	Metabolism	Metabolism of cofactors and vitamins	Nicotinate and nicotinamide metabolism [PATH:ko00760]	nicD; N-formylmaleamate deformylase [EC:3.5.1.106]
K15358	0	0.784221	0.417745	na	na	n	Metabolism	Metabolism of cofactors and vitamins	Nicotinate and nicotinamide metabolism [PATH:ko00760]	ena; enamidase [EC:3.5.2.18]
K15371	4.80639e-100	0.244163	-1.59368	na	na	n	Metabolism	Amino acid metabolism	Arginine biosynthesis [PATH:ko00220]	GDH2; glutamate dehydrogenase [EC:1.4.1.2]
K15372	0	0.995335	-18.7726	na	na	n	Metabolism	Metabolism of other amino acids	Taurine and hypotaurine metabolism [PATH:ko00430]	toa; taurine---2-oxoglutarate transaminase [EC:2.6.1.55]
K15383	0	0.224657	-1.6922	na	na	n	Brite Hierarchies	Protein families: signaling and cellular processes	Transporters [BR:ko02000]	K15383; MtN3 and saliva related transmembrane protein
K15509	0	0.997568	17.1468	na	na	n	Not Included in Pathway or Brite	Unclassified: metabolism	Enzymes with EC numbers	hpsN; sulfopropanediol 3-dehydrogenase [EC:1.1.1.308]
K15511	0	0.983165	-15.3051	na	na	n	Metabolism	Xenobiotics biodegradation and metabolism	Benzoate degradation [PATH:ko00362]	boxA; benzoyl-CoA 2,3-epoxidase subunit A [EC:1.14.13.208]
K15512	0	0.983165	-15.3051	na	na	n	Metabolism	Xenobiotics biodegradation and metabolism	Benzoate degradation [PATH:ko00362]	boxB; benzoyl-CoA 2,3-epoxidase subunit B [EC:1.14.13.208]
K15513	0	0.983165	-15.3051	na	na	n	Metabolism	Xenobiotics biodegradation and metabolism	Benzoate degradation [PATH:ko00362]	boxC; benzoyl-CoA-dihydrodiol lyase [EC:4.1.2.44]
K15515	4.84017e-168	0.0325522	3.31036	na	na	y	Metabolism	Metabolism of other amino acids	Taurine and hypotaurine metabolism [PATH:ko00430]	sauS; sulfoacetaldehyde dehydrogenase [EC:1.2.1.81]
K15521	1.50410599999977e-312	0.986391	-0.0439139	na	na	n	Not Included in Pathway or Brite	Unclassified: metabolism	Enzymes with EC numbers	mshA; D-inositol-3-phosphate glycosyltransferase [EC:2.4.1.250]
K15523	6.31378e-271	0.991109	-13.9934	na	na	n	Not Included in Pathway or Brite	Unclassified: metabolism	Enzymes with EC numbers	FN3KRP; protein-ribulosamine 3-kinase [EC:2.7.1.172]
K15537	0	0.99449	14.2975	na	na	n	Not Included in Pathway or Brite	Unclassified: metabolism	Enzymes with EC numbers	AGMO; alkylglycerol monooxygenase [EC:1.14.16.5]
K15546	0	0.66112	0.973182	na	na	n	Brite Hierarchies	Protein families: genetic information processing	Transcription factors [BR:ko03000]	boxR, bzdR; XRE family transcriptional regulator, aerobic/anaerobic benzoate catabolism transcriptional regulator
K15551	0	0.991926	-0.0212198	na	na	n	Brite Hierarchies	Protein families: signaling and cellular processes	Transporters [BR:ko02000]	tauA; taurine transport system substrate-binding protein
K15552	0	0.991926	-0.0212198	na	na	n	Brite Hierarchies	Protein families: signaling and cellular processes	Transporters [BR:ko02000]	tauC; taurine transport system permease protein
K15554	0	0.994402	-13.8808	na	na	n	Brite Hierarchies	Protein families: signaling and cellular processes	Transporters [BR:ko02000]	ssuC; sulfonate transport system permease protein
K15576	4.46601e-216	0.0920566	-2.07932	na	na	n	Brite Hierarchies	Protein families: signaling and cellular processes	Transporters [BR:ko02000]	nrtA, nasF, cynA; nitrate/nitrite transport system substrate-binding protein
K15577	4.00985e-216	0.09186	-2.08538	na	na	n	Metabolism	Energy metabolism	Nitrogen metabolism [PATH:ko00910]	nrtB, nasE, cynB; nitrate/nitrite transport system permease protein
K15578	1.83395e-218	0.102831	-2.03827	na	na	n	Brite Hierarchies	Protein families: signaling and cellular processes	Transporters [BR:ko02000]	nrtC, nasD; nitrate/nitrite transport system ATP-binding protein [EC:7.3.2.4]
K15580	0	0.945619	-0.150077	na	na	n	Cellular Processes	Cellular community - prokaryotes	Quorum sensing [PATH:ko02024]	oppA, mppA; oligopeptide transport system substrate-binding protein
K15581	7.81524e-190	0.940419	0.117372	na	na	n	Brite Hierarchies	Protein families: signaling and cellular processes	Transporters [BR:ko02000]	oppB; oligopeptide transport system permease protein
K15582	0	0.932458	-0.194634	na	na	n	Environmental Information Processing	Membrane transport	ABC transporters [PATH:ko02010]	oppC; oligopeptide transport system permease protein
K15598	0	0.769354	-0.467592	na	na	n	Brite Hierarchies	Protein families: signaling and cellular processes	Transporters [BR:ko02000]	thiY; putative hydroxymethylpyrimidine transport system substrate-binding protein
K15599	0	0.769354	-0.467592	na	na	n	Brite Hierarchies	Protein families: signaling and cellular processes	Transporters [BR:ko02000]	thiX; putative hydroxymethylpyrimidine transport system permease protein
K15600	0	0.77081	-0.449881	na	na	n	Environmental Information Processing	Membrane transport	ABC transporters [PATH:ko02010]	thiZ; putative hydroxymethylpyrimidine transport system ATP-binding protein
K15669	0	0.743427	-1.79458	na	na	n	Metabolism	Glycan biosynthesis and metabolism	Biosynthesis of various nucleotide sugars [PATH:ko00541]	hddC; D-glycero-alpha-D-manno-heptose 1-phosphate guanylyltransferase [EC:2.7.7.71]
K15735	0	0.993306	16.8127	na	na	n	Brite Hierarchies	Protein families: genetic information processing	Transcription factors [BR:ko03000]	csiR; GntR family transcriptional regulator, carbon starvation induced regulator
K15736	3.45963e-107	0.57633	-0.256721	na	na	n	Metabolism	Amino acid metabolism	Lysine degradation [PATH:ko00310]	lhgO; (S)-2-hydroxyglutarate dehydrogenase [EC:1.1.5.13]
K15738	1	na	na	1	0.00271739	n	Brite Hierarchies	Protein families: signaling and cellular processes	Transporters [BR:ko02000]	uup; ABC transport system ATP-binding/permease protein
K15773	1.87347e-233	0.15324	1.60095	na	na	n	Brite Hierarchies	Protein families: signaling and cellular processes	Prokaryotic defense system [BR:ko02048]	hipB; HTH-type transcriptional regulator / antitoxin HipB
K15777	0	0.0887703	2.99595	na	na	n	Metabolism	Biosynthesis of other secondary metabolites	Betalain biosynthesis [PATH:ko00965]	DODA; 4,5-DOPA dioxygenase extradiol [EC:1.13.11.-]
K15782	0	0.355756	1.14038	na	na	n	Brite Hierarchies	Protein families: genetic information processing	Transcription factors [BR:ko03000]	doeX; Lrp/AsnC family transcriptional regulator, regulator of ectoine-degradation genes
K15783	0	0.220933	-1.94836	na	na	n	Metabolism	Amino acid metabolism	Glycine, serine and threonine metabolism [PATH:ko00260]	doeA; ectoine hydrolase [EC:3.5.4.44]
K15784	0	0.71392	0.484111	na	na	n	Metabolism	Amino acid metabolism	Glycine, serine and threonine metabolism [PATH:ko00260]	doeB; N2-acetyl-L-2,4-diaminobutanoate deacetylase [EC:3.5.1.125]
K15785	4.14591e-308	0.30784	1.09147	na	na	n	Metabolism	Amino acid metabolism	Glycine, serine and threonine metabolism [PATH:ko00260]	doeD; L-2,4-diaminobutyrate transaminase [EC:2.6.1.76]
K15786	0	0.99805	-22.6691	na	na	n	Metabolism	Amino acid metabolism	Glycine, serine and threonine metabolism [PATH:ko00260]	doeC; aspartate-semialdehyde dehydrogenase [EC:1.2.1.-]
K15861	1	na	na	1	-0.00271739	n	Brite Hierarchies	Protein families: genetic information processing	Transcription factors [BR:ko03000]	fixK; CRP/FNR family transcriptional regulator, nitrogen fixation regulation protein
K15864	0	0.251271	1.11966	na	na	n	Metabolism	Energy metabolism	Nitrogen metabolism [PATH:ko00910]	nirS; nitrite reductase (NO-forming) / hydroxylamine reductase [EC:1.7.2.1 1.7.99.1]
K15894	0	0.195107	1.75718	na	na	n	Metabolism	Glycan biosynthesis and metabolism	Biosynthesis of various nucleotide sugars [PATH:ko00541]	pseB, fnlA, wbjB; UDP-N-acetylglucosamine 4,6-dehydratase [EC:4.2.1.115]
K15897	7.29498e-295	0.0584075	2.35774	na	na	n	Metabolism	Glycan biosynthesis and metabolism	Biosynthesis of various nucleotide sugars [PATH:ko00541]	pseG; UDP-2,4-diacetamido-2,4,6-trideoxy-beta-L-altropyranose hydrolase [EC:3.6.1.57]
K15898	0	0.140759	1.99836	na	na	n	Metabolism	Glycan biosynthesis and metabolism	Biosynthesis of various nucleotide sugars [PATH:ko00541]	pseI, neuB3; pseudaminic acid synthase [EC:2.5.1.97]
K15899	5.3739e-289	0.991109	-13.9934	na	na	n	Metabolism	Glycan biosynthesis and metabolism	Biosynthesis of various nucleotide sugars [PATH:ko00541]	pseF; pseudaminic acid cytidylyltransferase [EC:2.7.7.81]
K15973	0	0.932226	-5.31522	na	na	n	Brite Hierarchies	Protein families: genetic information processing	Transcription factors [BR:ko03000]	mhqR; MarR family transcriptional regulator, 2-MHQ and catechol-resistance regulon repressor
K15974	0	0.870723	-0.0749652	na	na	n	Brite Hierarchies	Protein families: genetic information processing	Transcription factors [BR:ko03000]	emrR, mprA; MarR family transcriptional regulator, negative regulator of the multidrug operon emrRAB
K15975	0	0.446159	-2.43307	na	na	n	Not Included in Pathway or Brite	Unclassified: metabolism	Others	K15975; glyoxalase family protein
K15977	7.4419e-95	0.268567	-3.60344	na	na	n	Not Included in Pathway or Brite	Unclassified: metabolism	Others	K15977; putative oxidoreductase
K15986	0	0.991552	13.2975	na	na	n	Metabolism	Energy metabolism	Oxidative phosphorylation [PATH:ko00190]	ppaC; manganese-dependent inorganic pyrophosphatase [EC:3.6.1.1]
K16011	3.60611e-84	0.340172	1.20227	na	na	n	Metabolism	Glycan biosynthesis and metabolism	Amino sugar and nucleotide sugar metabolism [PATH:ko00520]	algA, xanB, rfbA, wbpW, pslB; mannose-1-phosphate guanylyltransferase / mannose-6-phosphate isomerase [EC:2.7.7.13 5.3.1.8]
K16013	0	0.970756	-10.245	na	na	n	Brite Hierarchies	Protein families: signaling and cellular processes	Transporters [BR:ko02000]	cydD; ATP-binding cassette, subfamily C, bacterial CydD
K16044	1	na	na	1	-0.00271739	n	Metabolism	Carbohydrate metabolism	Inositol phosphate metabolism [PATH:ko00562]	iolW; scyllo-inositol 2-dehydrogenase (NADP+) [EC:1.1.1.371]
K16052	1.73868e-94	0.0486774	2.44804	na	na	y	Brite Hierarchies	Protein families: signaling and cellular processes	Transporters [BR:ko02000]	ynaI, mscMJ; MscS family membrane protein
K16053	3.73019e-07	0.68376	-0.187336	na	na	n	Brite Hierarchies	Protein families: signaling and cellular processes	Transporters [BR:ko02000]	ybdG, mscM; miniconductance mechanosensitive channel
K16074	6.87172e-168	0.0996113	2.10221	na	na	n	Brite Hierarchies	Protein families: signaling and cellular processes	Transporters [BR:ko02000]	zntB; zinc transporter
K16079	1.14401e-255	0.999257	20.8996	na	na	n	Brite Hierarchies	Protein families: signaling and cellular processes	Transporters [BR:ko02000]	omp31; outer membrane immunogenic protein
K16087	0	0.998772	-20.9204	na	na	n	Brite Hierarchies	Protein families: signaling and cellular processes	Transporters [BR:ko02000]	TC.FEV.OM3, tbpA, hemR, lbpA, hpuB, bhuR, hugA, hmbR; hemoglobin/transferrin/lactoferrin receptor protein
K16089	0	0.998409	-17.5698	na	na	n	Brite Hierarchies	Protein families: signaling and cellular processes	Transporters [BR:ko02000]	TC.FEV.OM2, cirA, cfrA, hmuR; outer membrane receptor for ferrienterochelin and colicins
K16135	0	0.518113	-1.14369	na	na	n	Brite Hierarchies	Protein families: genetic information processing	Transcription factors [BR:ko03000]	dmlR; LysR family transcriptional regulator, transcriptional activator for dmlA
K16137	0	0.997546	10.4929	na	na	n	Brite Hierarchies	Protein families: genetic information processing	Transcription factors [BR:ko03000]	nemR; TetR/AcrR family transcriptional regulator, transcriptional repressor for nem operon
K16164	6.98521499999987e-311	0.996001	-16.7107	na	na	n	Metabolism	Amino acid metabolism	Tyrosine metabolism [PATH:ko00350]	K16164; acylpyruvate hydrolase [EC:3.7.1.5]
K16165	0	0.998995	18.7843	na	na	n	Metabolism	Amino acid metabolism	Tyrosine metabolism [PATH:ko00350]	nagK; fumarylpyruvate hydrolase [EC:3.7.1.20]
K16171	0	0.037663	4.56501	na	na	y	Metabolism	Xenobiotics biodegradation and metabolism	Styrene degradation [PATH:ko00643]	faaH; fumarylacetoacetate (FAA) hydrolase [EC:3.7.1.2]
K16216	0	0.991552	-13.2975	na	na	n	Not Included in Pathway or Brite	Unclassified: metabolism	Enzymes with EC numbers	yueD; benzil reductase ((S)-benzoin forming) [EC:1.1.1.320]
K16247	7.11999e-162	0.991552	-13.2975	na	na	n	Brite Hierarchies	Protein families: genetic information processing	Transcription factors [BR:ko03000]	gutR; LuxR family transcriptional regulator, glucitol operon activator
K16254	4.06324e-176	0.453357	1.1457	na	na	n	Metabolism	Energy metabolism	Methane metabolism [PATH:ko00680]	mxaJ; mxaJ protein
K16260	0	0.455714	1.17246	na	na	n	Metabolism	Energy metabolism	Methane metabolism [PATH:ko00680]	mxaD; mxaD protein
K16264	0	0.353347	-1.21066	na	na	n	Brite Hierarchies	Protein families: signaling and cellular processes	Transporters [BR:ko02000]	czcD, zitB; cobalt-zinc-cadmium efflux system protein
K16329	1	na	na	1	0.00271739	n	Metabolism	Nucleotide metabolism	Pyrimidine metabolism [PATH:ko00240]	psuG; pseudouridylate synthase [EC:4.2.1.70]
K16348	2.37434e-197	0.998903	20.4616	na	na	n	Brite Hierarchies	Protein families: signaling and cellular processes	Transporters [BR:ko02000]	ecnB; entericidin B
K16370	1.51596e-13	0.999935	-24.8963	na	na	n	Metabolism	Carbohydrate metabolism	Galactose metabolism [PATH:ko00052]	pfkB; 6-phosphofructokinase 2 [EC:2.7.1.11]
K16514	2.23873e-235	0.0834419	-2.01225	na	na	n	Metabolism	Xenobiotics biodegradation and metabolism	Benzoate degradation [PATH:ko00362]	galD; 4-oxalomesaconate tautomerase [EC:5.3.2.8]
K16515	7.45728e-236	0.42636	-2.53483	na	na	n	Metabolism	Xenobiotics biodegradation and metabolism	Benzoate degradation [PATH:ko00362]	galB; 4-oxalomesaconate hydratase [EC:4.2.1.83]
K16516	5.25576e-195	0.991552	-13.2975	na	na	n	Brite Hierarchies	Protein families: genetic information processing	Transcription factors [BR:ko03000]	galR; LysR family transcriptional regulator, regulator for genes of the gallate degradation pathway
K16554	3.04073e-138	0.885764	0.208051	na	na	n	Brite Hierarchies	Protein families: metabolism	Protein kinases [BR:ko01001]	exoP, vpsO; polysaccharide biosynthesis transport protein [EC:2.7.10.3]
K16555	0	0.280307	-1.01716	na	na	n	Brite Hierarchies	Protein families: metabolism	Glycosyltransferases [BR:ko01003]	exoO; succinoglycan biosynthesis protein ExoO [EC:2.4.-.-]
K16556	2.56413e-250	0.999321	-21.4241	na	na	n	Brite Hierarchies	Protein families: metabolism	Glycosyltransferases [BR:ko01003]	exoM; succinoglycan biosynthesis protein ExoM [EC:2.4.-.-]
K16557	0	0.989939	-14.3006	na	na	n	Brite Hierarchies	Protein families: metabolism	Glycosyltransferases [BR:ko01003]	exoA; succinoglycan biosynthesis protein ExoA [EC:2.4.-.-]
K16558	0	0.280307	-1.01716	na	na	n	Brite Hierarchies	Protein families: metabolism	Glycosyltransferases [BR:ko01003]	exoL; succinoglycan biosynthesis protein ExoL [EC:2.-.-.-]
K16564	0	0.280307	-1.01716	na	na	n	Metabolism	Glycan biosynthesis and metabolism	Exopolysaccharide biosynthesis [PATH:ko00543]	exoU; succinoglycan biosynthesis protein ExoU [EC:2.4.-.-]
K16565	0	0.998404	-18.4214	na	na	n	Not Included in Pathway or Brite	Unclassified: metabolism	Glycan metabolism	exoX, syrA; exopolysaccharide production regulatory protein
K16566	1.48023e-43	0.517387	0.683776	na	na	n	Metabolism	Glycan biosynthesis and metabolism	Exopolysaccharide biosynthesis [PATH:ko00543]	exoY; exopolysaccharide production protein ExoY
K16567	0	0.11734	-1.56383	na	na	n	Not Included in Pathway or Brite	Unclassified: metabolism	Glycan metabolism	exoQ; exopolysaccharide production protein ExoQ
K16568	1.02422e-144	0.210922	-1.50516	na	na	n	Metabolism	Glycan biosynthesis and metabolism	Exopolysaccharide biosynthesis [PATH:ko00543]	exoZ; exopolysaccharide production protein ExoZ
K16639	1.40032e-208	0.999843	-22.2975	na	na	n	Brite Hierarchies	Protein families: genetic information processing	Mitochondrial biogenesis [BR:ko03029]	LACTB2; endoribonuclease LACTB2 [EC:3.1.27.-]
K16649	0	0.547709	-5.06437	na	na	n	Brite Hierarchies	Protein families: metabolism	Glycosyltransferases [BR:ko01003]	glft1; rhamnopyranosyl-N-acetylglucosaminyl-diphospho-decaprenol beta-1,3/1,4-galactofuranosyltransferase [EC:2.4.1.287]
K16650	1.67935799995228e-314	0.934242	-5.17754	na	na	n	Metabolism	Glycan biosynthesis and metabolism	Arabinogalactan biosynthesis - Mycobacterium [PATH:ko00572]	glft2; galactofuranosylgalactofuranosylrhamnosyl-N-acetylglucosaminyl-diphospho-decaprenol beta-1,5/1,6-galactofuranosyltransferase [EC:2.4.1.288]
K16652	0	0.757063	0.423369	na	na	n	Not Included in Pathway or Brite	Unclassified: metabolism	Enzymes with EC numbers	dprE2; decaprenylphospho-beta-D-erythro-pentofuranosid-2-ulose 2-reductase [EC:1.1.1.333]
K16653	0	0.985505	-0.0248402	na	na	n	Not Included in Pathway or Brite	Unclassified: metabolism	Enzymes with EC numbers	dprE1; decaprenylphospho-beta-D-ribofuranose 2-oxidase [EC:1.1.98.3]
K16698	0	0.576123	-0.316842	na	na	n	Brite Hierarchies	Protein families: metabolism	Glycosyltransferases [BR:ko01003]	tuaG; teichuronic acid biosynthesis glycosyltransferase TuaG [EC:2.4.-.-]
K16704	1.42565e-246	0.9999	-23.2975	na	na	n	Metabolism	Glycan biosynthesis and metabolism	Biosynthesis of various nucleotide sugars [PATH:ko00541]	rffC, wecD; dTDP-4-amino-4,6-dideoxy-D-galactose acyltransferase [EC:2.3.1.210]
K16710	8.08682e-97	0.103886	2.62762	na	na	n	Metabolism	Glycan biosynthesis and metabolism	Exopolysaccharide biosynthesis [PATH:ko00543]	wcaK, amsJ; colanic acid/amylovoran biosynthesis protein WcaK/AmsJ
K16841	0	0.280769	1.53308	na	na	n	Metabolism	Nucleotide metabolism	Purine metabolism [PATH:ko00230]	hpxA; allantoin racemase [EC:5.1.99.3]
K16842	1.03187e-185	0.999739	22.4016	na	na	n	Metabolism	Nucleotide metabolism	Purine metabolism [PATH:ko00230]	hpxB; allantoinase [EC:3.5.2.5]
K16843	4.85209e-259	0.961186	-0.120398	na	na	n	Metabolism	Amino acid metabolism	Cysteine and methionine metabolism [PATH:ko00270]	slcC; (S)-sulfolactate dehydrogenase [EC:1.1.1.310]
K16844	1.32371e-31	0.823211	8.36692	na	na	n	Metabolism	Amino acid metabolism	Cysteine and methionine metabolism [PATH:ko00270]	comC; (2R)-3-sulfolactate dehydrogenase (NADP+) [EC:1.1.1.338]
K16845	0	0.681838	-0.823666	na	na	n	Metabolism	Amino acid metabolism	Cysteine and methionine metabolism [PATH:ko00270]	suyA; (2R)-sulfolactate sulfo-lyase subunit alpha [EC:4.4.1.24]
K16846	0	0.681838	-0.823666	na	na	n	Metabolism	Amino acid metabolism	Cysteine and methionine metabolism [PATH:ko00270]	suyB; (2R)-sulfolactate sulfo-lyase subunit beta [EC:4.4.1.24]
K16850	0	0.999386	-19.3399	na	na	n	Metabolism	Carbohydrate metabolism	Pentose and glucuronate interconversions [PATH:ko00040]	uxaA2; altronate dehydratase large subunit [EC:4.2.1.7]
K16868	1.97753e-283	0.195954	1.56499	na	na	n	Not Included in Pathway or Brite	Unclassified: metabolism	Enzymes with EC numbers	tehB; tellurite methyltransferase [EC:2.1.1.265]
K16870	4.77988e-71	0.283098	1.32594	na	na	n	Metabolism	Glycan biosynthesis and metabolism	Arabinogalactan biosynthesis - Mycobacterium [PATH:ko00572]	wbbL; N-acetylglucosaminyl-diphospho-decaprenol L-rhamnosyltransferase [EC:2.4.1.289]
K16871	5.20471e-195	0.989463	-16.161	na	na	n	Metabolism	Amino acid metabolism	Alanine, aspartate and glutamate metabolism [PATH:ko00250]	POP2; 4-aminobutyrate---pyruvate transaminase [EC:2.6.1.96]
K16872	1	na	na	1	0.00271739	n	Not Included in Pathway or Brite	Unclassified: metabolism	Enzymes with EC numbers	E2.3.1.207; beta-ketodecanoyl-[acyl-carrier-protein] synthase [EC:2.3.1.207]
K16898	1	na	na	1	0.00815217	n	Brite Hierarchies	Protein families: genetic information processing	DNA repair and recombination proteins [BR:ko03400]	addA; ATP-dependent helicase/nuclease subunit A [EC:5.6.2.4 3.1.-.-]
K16899	1	na	na	1	0.00271739	n	Brite Hierarchies	Protein families: genetic information processing	DNA repair and recombination proteins [BR:ko03400]	addB; ATP-dependent helicase/nuclease subunit B [EC:5.6.2.4 3.1.-.-]
K16904	1	na	na	0.246722	0.0196078	n	Metabolism	Nucleotide metabolism	Pyrimidine metabolism [PATH:ko00240]	DCTPP1; dCTP diphosphatase [EC:3.6.1.12]
K16915	0	0.372434	1.42284	na	na	n	Environmental Information Processing	Membrane transport	ABC transporters [PATH:ko02010]	cbiL; nickel transport protein
K16922	1.61804e-299	0.558961	-0.465294	na	na	n	Brite Hierarchies	Protein families: metabolism	Peptidases and inhibitors [BR:ko01002]	yydH; putative peptide zinc metalloprotease protein
K16953	0	0.993503	-0.0249572	na	na	n	Metabolism	Energy metabolism	Sulfur metabolism [PATH:ko00920]	dddL; dimethylpropiothetin dethiomethylase [EC:4.4.1.3]
K17103	3.9102e-186	0.710612	0.432356	na	na	n	Metabolism	Lipid metabolism	Glycerophospholipid metabolism [PATH:ko00564]	CHO1, pssA; CDP-diacylglycerol---serine O-phosphatidyltransferase [EC:2.7.8.8]
K17208	0	0.395867	-0.392468	na	na	n	Brite Hierarchies	Protein families: signaling and cellular processes	Transporters [BR:ko02000]	ibpA; inositol transport system substrate-binding protein
K17209	0	0.395867	-0.392468	na	na	n	Environmental Information Processing	Membrane transport	ABC transporters [PATH:ko02010]	iatP; inositol transport system permease protein
K17213	0	0.0386228	5.3208	na	na	y	Brite Hierarchies	Protein families: signaling and cellular processes	Transporters [BR:ko02000]	K17213; inositol transport system substrate-binding protein
K17218	1.61921e-276	0.0204986	3.89525	na	na	y	Metabolism	Energy metabolism	Sulfur metabolism [PATH:ko00920]	sqr; sulfide:quinone oxidoreductase [EC:1.8.5.4]
K17222	2.58053e-245	0.406834	1.0858	na	na	n	Metabolism	Energy metabolism	Sulfur metabolism [PATH:ko00920]	soxA; L-cysteine S-thiosulfotransferase [EC:2.8.5.2]
K17223	2.58053e-245	0.406834	1.0858	na	na	n	Metabolism	Energy metabolism	Sulfur metabolism [PATH:ko00920]	soxX; L-cysteine S-thiosulfotransferase [EC:2.8.5.2]
K17224	2.58053e-245	0.406834	1.0858	na	na	n	Metabolism	Energy metabolism	Sulfur metabolism [PATH:ko00920]	soxB; S-sulfosulfanyl-L-cysteine sulfohydrolase [EC:3.1.6.20]
K17225	1.21508e-234	0.54972	0.725796	na	na	n	Metabolism	Energy metabolism	Sulfur metabolism [PATH:ko00920]	soxC; sulfane dehydrogenase subunit SoxC
K17226	5.99904e-243	0.16068	1.87528	na	na	n	Metabolism	Energy metabolism	Sulfur metabolism [PATH:ko00920]	soxY; sulfur-oxidizing protein SoxY
K17227	5.99904e-243	0.16068	1.87528	na	na	n	Metabolism	Energy metabolism	Sulfur metabolism [PATH:ko00920]	soxZ; sulfur-oxidizing protein SoxZ
K17229	2.17252e-242	0.159206	1.88206	na	na	n	Metabolism	Energy metabolism	Sulfur metabolism [PATH:ko00920]	fccB; sulfide dehydrogenase [flavocytochrome c] flavoprotein chain [EC:1.8.2.3]
K17230	0	0.407165	-0.742818	na	na	n	Metabolism	Energy metabolism	Sulfur metabolism [PATH:ko00920]	fccA; cytochrome subunit of sulfide dehydrogenase
K17231	0	0.072215	3.7864	na	na	n	Organismal Systems	Endocrine system	Thyroid hormone synthesis [PATH:ko04918]	IYD, DEHAL1; iodotyrosine deiodinase [EC:1.21.1.1]
K17237	0	0.971871	-0.298231	na	na	n	Environmental Information Processing	Membrane transport	ABC transporters [PATH:ko02010]	inoE; inositol-phosphate transport system substrate-binding protein
K17238	0	0.971871	-0.298231	na	na	n	Environmental Information Processing	Membrane transport	ABC transporters [PATH:ko02010]	inoF; inositol-phosphate transport system permease protein
K17239	0	0.971871	-0.298231	na	na	n	Environmental Information Processing	Membrane transport	ABC transporters [PATH:ko02010]	inoG; inositol-phosphate transport system permease protein
K17240	0	0.971871	-0.298231	na	na	n	Environmental Information Processing	Membrane transport	ABC transporters [PATH:ko02010]	inoK; inositol-phosphate transport system ATP-binding protein
K17241	0	0.929043	-1.51513	na	na	n	Environmental Information Processing	Membrane transport	ABC transporters [PATH:ko02010]	aguE; alpha-1,4-digalacturonate transport system substrate-binding protein
K17242	0	0.929043	-1.51513	na	na	n	Environmental Information Processing	Membrane transport	ABC transporters [PATH:ko02010]	aguF; alpha-1,4-digalacturonate transport system permease protein
K17243	0	0.929043	-1.51513	na	na	n	Brite Hierarchies	Protein families: signaling and cellular processes	Transporters [BR:ko02000]	aguG; alpha-1,4-digalacturonate transport system permease protein
K17285	0	0.377206	1.14243	na	na	n	Metabolism	Energy metabolism	Sulfur metabolism [PATH:ko00920]	SELENBP1; methanethiol oxidase [EC:1.8.3.4]
K17290	0	0.98801	-11.3562	na	na	n	Brite Hierarchies	Protein families: signaling and cellular processes	Exosome [BR:ko04147]	HTATIP2; oxidoreductase [EC:1.1.1.-]
K17315	0	0.817014	-0.619725	na	na	n	Brite Hierarchies	Protein families: signaling and cellular processes	Transporters [BR:ko02000]	gtsA, glcE; glucose/mannose transport system substrate-binding protein
K17316	0	0.817014	-0.619725	na	na	n	Environmental Information Processing	Membrane transport	ABC transporters [PATH:ko02010]	gtsB, glcF; glucose/mannose transport system permease protein
K17317	5.42623e-209	0.857802	-0.424136	na	na	n	Brite Hierarchies	Protein families: signaling and cellular processes	Transporters [BR:ko02000]	gtsC, glcG; glucose/mannose transport system permease protein
K17321	0	0.983348	15.3696	na	na	n	Environmental Information Processing	Membrane transport	ABC transporters [PATH:ko02010]	glpV; glycerol transport system substrate-binding protein
K17322	0	0.983348	15.3696	na	na	n	Brite Hierarchies	Protein families: signaling and cellular processes	Transporters [BR:ko02000]	glpP; glycerol transport system permease protein
K17323	3.43733e-180	0.983332	15.4215	na	na	n	Environmental Information Processing	Membrane transport	ABC transporters [PATH:ko02010]	glpQ; glycerol transport system permease protein
K17324	8.33291e-157	0.983303	15.4742	na	na	n	Brite Hierarchies	Protein families: signaling and cellular processes	Transporters [BR:ko02000]	glpS; glycerol transport system ATP-binding protein
K17325	0	0.586102	7.44359	na	na	n	Environmental Information Processing	Membrane transport	ABC transporters [PATH:ko02010]	glpT; glycerol transport system ATP-binding protein
K17468	0	0.150181	3.40421	na	na	n	Metabolism	Carbohydrate metabolism	Pentose phosphate pathway [PATH:ko00030]	dgaE; D-glucosaminate-6-phosphate ammonia-lyase [EC:4.3.1.29]
K17486	4.49032e-09	0.898276	7.99341	na	na	n	Metabolism	Energy metabolism	Sulfur metabolism [PATH:ko00920]	dmdA; dimethylsulfoniopropionate demethylase [EC:2.1.1.269]
K17509	0.326337	na	na	1	0.00815217	n	Brite Hierarchies	Protein families: metabolism	Protein phosphatases and associated proteins [BR:ko01009]	PDPR; pyruvate dehydrogenase phosphatase regulatory subunit
K17675	1	na	na	1	0.00271739	n	Brite Hierarchies	Protein families: genetic information processing	Mitochondrial biogenesis [BR:ko03029]	SUPV3L1, SUV3; ATP-dependent RNA helicase SUPV3L1/SUV3 [EC:5.6.2.6]
K17733	1.64129e-40	0.771467	-0.381992	na	na	n	Brite Hierarchies	Protein families: metabolism	Peptidoglycan biosynthesis and degradation proteins [BR:ko01011]	cwlK; peptidoglycan LD-endopeptidase CwlK [EC:3.4.-.-]
K17734	0	0.892065	2.15966	na	na	n	Brite Hierarchies	Protein families: metabolism	Peptidases and inhibitors [BR:ko01002]	aprX; serine protease AprX [EC:3.4.21.-]
K17737	1.2358e-64	0.896286	-0.232466	na	na	n	Brite Hierarchies	Protein families: genetic information processing	Transcription factors [BR:ko03000]	dhcR; LysR family transcriptional regulator, carnitine catabolism transcriptional activator
K17754	0	0.999458	-15.2619	na	na	n	Metabolism	Xenobiotics biodegradation and metabolism	Caprolactam degradation [PATH:ko00930]	cpnA; cyclopentanol dehydrogenase [EC:1.1.1.163]
K17828	3.16989e-179	0.991109	-13.9934	na	na	n	Metabolism	Nucleotide metabolism	Pyrimidine metabolism [PATH:ko00240]	pyrDI; dihydroorotate dehydrogenase (NAD+) catalytic subunit [EC:1.3.1.14]
K17836	0	0.0495268	3.5126	na	na	y	Brite Hierarchies	Protein families: signaling and cellular processes	Antimicrobial resistance genes [BR:ko01504]	penP; beta-lactamase class A [EC:3.5.2.6]
K17850	0	0.949411	-0.160704	na	na	n	Brite Hierarchies	Protein families: genetic information processing	Transcription factors [BR:ko03000]	ampR; LysR family transcriptional regulator, regulator of gene expression of beta-lactamase
K17865	1	na	na	1	0.00271739	n	Metabolism	Carbohydrate metabolism	Glyoxylate and dicarboxylate metabolism [PATH:ko00630]	croR; 3-hydroxybutyryl-CoA dehydratase [EC:4.2.1.55]
K17879	1	na	na	1	0.00271739	n	Cellular Processes	Transport and catabolism	Peroxisome [PATH:ko04146]	NUDT7; peroxisomal coenzyme A diphosphatase NUDT7 [EC:3.6.1.77]
K17880	1	na	na	1	-0.00271739	n	Brite Hierarchies	Protein families: signaling and cellular processes	Antimicrobial resistance genes [BR:ko01504]	hyg; hygromycin-B 7''-O-kinase [EC:2.7.1.119]
K17947	1.25464e-123	0.997479	-17.7858	na	na	n	Metabolism	Metabolism of terpenoids and polyketides	Polyketide sugar unit biosynthesis [PATH:ko00523]	wbiB; dTDP-L-rhamnose 4-epimerase [EC:5.1.3.25]
K17950	0	0.142816	-2.34985	na	na	n	Metabolism	Amino acid metabolism	Cysteine and methionine metabolism [PATH:ko00270]	cuyA; L-cysteate sulfo-lyase [EC:4.4.1.25]
K18009	8.25843e-188	0.165375	1.93686	na	na	n	Metabolism	Carbohydrate metabolism	Butanoate metabolism [PATH:ko00650]	budC; meso-butanediol dehydrogenase / (S,S)-butanediol dehydrogenase / diacetyl reductase [EC:1.1.1.- 1.1.1.76 1.1.1.304]
K18058	1	na	na	1	-0.00271739	n	Not Included in Pathway or Brite	Unclassified: metabolism	Enzymes with EC numbers	asnO; L-asparagine oxygenase [EC:1.14.11.39]
K18138	0	0.589398	0.932496	na	na	n	Brite Hierarchies	Protein families: signaling and cellular processes	Antimicrobial resistance genes [BR:ko01504]	acrB, mexB, adeJ, smeE, mtrD, cmeB; multidrug efflux pump
K18143	0	0.971871	-0.298231	na	na	n	Brite Hierarchies	Protein families: signaling and cellular processes	Antimicrobial resistance genes [BR:ko01504]	adeS; two-component system, OmpR family, sensor histidine kinase AdeS [EC:2.7.13.3]
K18144	0	0.989915	-15.2871	na	na	n	Brite Hierarchies	Protein families: signaling and cellular processes	Antimicrobial resistance genes [BR:ko01504]	adeR; two-component system, OmpR family, response regulator AdeR
K18148	3.79983e-216	0.822945	-0.416927	na	na	n	Human Diseases	Drug resistance: antimicrobial	beta-Lactam resistance [PATH:ko01501]	rtcB; release factor H-coupled RctB family protein
K18166	0	0.244872	-1.17544	na	na	n	Brite Hierarchies	Protein families: genetic information processing	Mitochondrial biogenesis [BR:ko03029]	FOXRED1; FAD-dependent oxidoreductase domain-containing protein 1
K18199	1.05177e-249	0.991552	-13.2975	na	na	n	Metabolism	Xenobiotics biodegradation and metabolism	Caprolactam degradation [PATH:ko00930]	inhA; cyclohexyl-isocyanide hydratase [EC:4.2.1.103]
K18201	1	na	na	1	0.00271739	n	Metabolism	Amino acid metabolism	Lysine degradation [PATH:ko00310]	AGPHD1; hydroxylysine kinase [EC:2.7.1.81]
K18223	3.38248e-230	0.99974	-22.3427	na	na	n	Metabolism	Carbohydrate metabolism	Butanoate metabolism [PATH:ko00650]	prmA; propane 2-monooxygenase large subunit [EC:1.14.13.227]
K18224	3.38248e-230	0.99974	-22.3427	na	na	n	Metabolism	Carbohydrate metabolism	Butanoate metabolism [PATH:ko00650]	prmC; propane 2-monooxygenase small subunit [EC:1.14.13.227]
K18225	3.38248e-230	0.99974	-22.3427	na	na	n	Metabolism	Carbohydrate metabolism	Butanoate metabolism [PATH:ko00650]	prmB; propane monooxygenase reductase component [EC:1.18.1.-]
K18226	3.38248e-230	0.99974	-22.3427	na	na	n	Metabolism	Carbohydrate metabolism	Butanoate metabolism [PATH:ko00650]	prmD; propane monooxygenase coupling protein
K18234	2.67524e-180	0.48064	0.984364	na	na	n	Brite Hierarchies	Protein families: signaling and cellular processes	Antimicrobial resistance genes [BR:ko01504]	vat; virginiamycin A acetyltransferase [EC:2.3.1.-]
K18240	1	na	na	1	-0.00815217	n	Metabolism	Amino acid metabolism	Phenylalanine, tyrosine and tryptophan biosynthesis [PATH:ko00400]	xanB2; chorismate lyase / 3-hydroxybenzoate synthase [EC:4.1.3.40 4.1.3.45]
K18277	0	0.99739	-18.4107	na	na	n	Metabolism	Energy metabolism	Methane metabolism [PATH:ko00680]	tmm; trimethylamine monooxygenase [EC:1.14.13.148]
K18289	1.73957e-232	0.2457	-1.69718	na	na	n	Metabolism	Carbohydrate metabolism	C5-Branched dibasic acid metabolism [PATH:ko00660]	ict-P; itaconate CoA-transferase [EC:2.8.3.- 2.8.3.22]
K18290	0	0.791743	-3.77651	na	na	n	Metabolism	Carbohydrate metabolism	C5-Branched dibasic acid metabolism [PATH:ko00660]	ich-Y; itaconyl-CoA hydratase [EC:4.2.1.56]
K18297	4.08559e-297	0.990076	-14.6628	na	na	n	Brite Hierarchies	Protein families: genetic information processing	Transcription factors [BR:ko03000]	mexT; LysR family transcriptional regulator, mexEF-oprN operon transcriptional activator
K18320	1	na	na	1	-0.00271739	n	Not Included in Pathway or Brite	Unclassified: genetic information processing	Replication and repair	IS15, IS26; transposase, IS6 family
K18334	0	0.199197	1.77391	na	na	n	Metabolism	Carbohydrate metabolism	Fructose and mannose metabolism [PATH:ko00051]	fucD; L-fuconate dehydratase [EC:4.2.1.68]
K18335	0	0.998097	19.6896	na	na	n	Metabolism	Carbohydrate metabolism	Fructose and mannose metabolism [PATH:ko00051]	E1.1.1.434; 2-dehydro-3-deoxy-L-fuconate 4-dehydrogenase [EC:1.1.1.434]
K18336	1.01488e-110	0.167207	2.76494	na	na	n	Metabolism	Carbohydrate metabolism	Fructose and mannose metabolism [PATH:ko00051]	lra6; 2,4-didehydro-3-deoxy-L-rhamnonate hydrolase [EC:3.7.1.26]
K18362	0	0.997546	-10.493	na	na	n	Metabolism	Amino acid metabolism	Phenylalanine metabolism [PATH:ko00360]	padC; phenylacetyl-CoA:acceptor oxidoreductase 27-kDa subunit
K18363	0	0.953806	-3.6627	na	na	n	Metabolism	Amino acid metabolism	Phenylalanine metabolism [PATH:ko00360]	padD; phenylacetyl-CoA:acceptor oxidoreductase 26-kDa subunit
K18372	5.62817e-63	0.909264	-6.84771	na	na	n	Metabolism	Carbohydrate metabolism	Butanoate metabolism [PATH:ko00650]	acmB; methyl acetate hydrolase [EC:3.1.1.114]
K18382	6.27742e-226	0.999469	-16.7594	na	na	n	Metabolism	Carbohydrate metabolism	Butanoate metabolism [PATH:ko00650]	adh1; NAD+-dependent secondary alcohol dehydrogenase Adh1 [EC:1.1.1.-]
K18383	5.4543e-296	0.991552	-13.2975	na	na	n	Metabolism	Biosynthesis of other secondary metabolites	Biosynthesis of various alkaloids [PATH:ko00996]	ferB; feruloyl-CoA hydratase/lyase [EC:4.1.2.61]
K18425	2.69292e-272	0.742202	7.20124	na	na	n	Metabolism	Carbohydrate metabolism	Glyoxylate and dicarboxylate metabolism [PATH:ko00630]	dhaa, bhcC; 3-hydroxy-D-aspartate aldolase [EC:4.1.3.41]
K18431	1.42072e-258	0.998339	-18.5944	na	na	n	Metabolism	Glycan biosynthesis and metabolism	Biosynthesis of various nucleotide sugars [PATH:ko00541]	legF, ptmB; CMP-N,N'-diacetyllegionaminic acid synthase [EC:2.7.7.82]
K18434	1.71502e-56	0.691681	-0.435141	na	na	n	Brite Hierarchies	Protein families: signaling and cellular processes	Secretion system [BR:ko02044]	virD2; type IV secretion system T-DNA border endonuclease VirD2
K18456	1	na	na	1	0.00271739	n	Not Included in Pathway or Brite	Unclassified: metabolism	Enzymes with EC numbers	E3.5.4.32; 8-oxoguanine deaminase [EC:3.5.4.32]
K18459	9.91612e-274	0.594112	-0.959774	na	na	n	Not Included in Pathway or Brite	Unclassified: metabolism	Enzymes with EC numbers	gpuA; guanidinopropionase [EC:3.5.3.17]
K18471	0	0.0562074	3.0246	na	na	n	Metabolism	Carbohydrate metabolism	Propanoate metabolism [PATH:ko00640]	ydjG; methylglyoxal reductase [EC:1.1.1.-]
K18476	0	0.991552	-13.2975	na	na	n	Brite Hierarchies	Protein families: genetic information processing	Transcription factors [BR:ko03000]	tetR; TetR/AcrR family transcriptional regulator, tetracycline repressor protein
K18479	0	0.961015	-0.100014	na	na	n	Not Included in Pathway or Brite	Unclassified: metabolism	Enzymes with EC numbers	yihS; sulfoquinovose isomerase [EC:5.3.1.31]
K18554	0	0.777747	-0.441114	na	na	n	Brite Hierarchies	Protein families: signaling and cellular processes	Antimicrobial resistance genes [BR:ko01504]	cpt; chloramphenicol 3-O phosphotransferase [EC:2.7.1.-]
K18581	1.88134000000012e-311	0.991414	-11.9643	na	na	n	Not Included in Pathway or Brite	Unclassified: metabolism	Enzymes with EC numbers	ugl; unsaturated chondroitin disaccharide hydrolase [EC:3.2.1.180]
K18676	7.16888e-130	0.293705	2.14791	na	na	n	Metabolism	Glycan biosynthesis and metabolism	Amino sugar and nucleotide sugar metabolism [PATH:ko00520]	gspK; glucosamine kinase [EC:2.7.1.8]
K18678	3.94585e-235	0.681864	0.532483	na	na	n	Not Included in Pathway or Brite	Unclassified: metabolism	Enzymes with EC numbers	VTE5; phytol kinase [EC:2.7.1.182]
K18697	0	0.971871	-0.298231	na	na	n	Metabolism	Lipid metabolism	Glycerophospholipid metabolism [PATH:ko00564]	pgpC; phosphatidylglycerophosphatase C [EC:3.1.3.27]
K18700	0	0.999623	-19.624	na	na	n	Not Included in Pathway or Brite	Unclassified: metabolism	Enzymes with EC numbers	flK; fluoroacetyl-CoA thioesterase [EC:3.1.2.29]
K18702	0	0.698102	-0.559625	na	na	n	Not Included in Pathway or Brite	Unclassified: metabolism	Enzymes with EC numbers	uctC; CoA:oxalate CoA-transferase [EC:2.8.3.19]
K18802	1.96991e-291	0.422219	1.22038	na	na	n	Not Included in Pathway or Brite	Unclassified: metabolism	Amino acid metabolism	DUG3; glutamine amidotransferase
K18816	5.99929e-307	0.991552	-13.2975	na	na	n	Brite Hierarchies	Protein families: signaling and cellular processes	Antimicrobial resistance genes [BR:ko01504]	aac6-I, aacA7; aminoglycoside 6'-N-acetyltransferase I [EC:2.3.1.82]
K18828	0	0.145672	-2.65265	na	na	n	Brite Hierarchies	Protein families: signaling and cellular processes	Prokaryotic defense system [BR:ko02048]	mvpA, vapC; tRNA(fMet)-specific endonuclease VapC [EC:3.1.-.-]
K18829	0	0.145672	-2.65265	na	na	n	Brite Hierarchies	Protein families: signaling and cellular processes	Prokaryotic defense system [BR:ko02048]	mvpT, vapB; antitoxin VapB
K18831	2.13644e-266	0.999568	-21.4742	na	na	n	Brite Hierarchies	Protein families: genetic information processing	Transcription factors [BR:ko03000]	higA; HTH-type transcriptional regulator / antitoxin HigA
K18843	0	0.269718	1.66283	na	na	n	Brite Hierarchies	Protein families: signaling and cellular processes	Prokaryotic defense system [BR:ko02048]	hicB; antitoxin HicB
K18893	1	na	na	1	0.00271739	n	Brite Hierarchies	Protein families: signaling and cellular processes	Transporters [BR:ko02000]	vcaM; ATP-binding cassette, subfamily B, multidrug efflux pump
K18897	0	0.86497	0.205996	na	na	n	Metabolism	Amino acid metabolism	Glycine, serine and threonine metabolism [PATH:ko00260]	sdmt; sarcosine/dimethylglycine N-methyltransferase [EC:2.1.1.157]
K18910	1.76178e-186	0.581116	-0.96178	na	na	n	Not Included in Pathway or Brite	Unclassified: metabolism	Enzymes with EC numbers	dpe, lre; D-psicose/D-tagatose/L-ribulose 3-epimerase [EC:5.1.3.30 5.1.3.31]
K18911	2.19805e-246	0.818016	-5.29751	na	na	n	Metabolism	Amino acid metabolism	Histidine metabolism [PATH:ko00340]	egtD; L-histidine Nalpha-methyltransferase [EC:2.1.1.44]
K18939	0	0.997572	-17.085	na	na	n	Brite Hierarchies	Protein families: genetic information processing	Transcription factors [BR:ko03000]	lmrA, yxaF; TetR/AcrR family transcriptional regulator, lmrAB and yxaGH operons repressor
K18954	1.07191e-258	0.432997	-2.64114	na	na	n	Brite Hierarchies	Protein families: genetic information processing	Transcription factors [BR:ko03000]	pobR; AraC family transcriptional regulator, transcriptional activator of pobA
K18981	0	0.64009	0.629394	na	na	n	Metabolism	Carbohydrate metabolism	Ascorbate and aldarate metabolism [PATH:ko00053]	udh; uronate dehydrogenase [EC:1.1.1.203]
K18983	1.73911107336119e-321	0.15836	-1.68393	na	na	n	Metabolism	Carbohydrate metabolism	Ascorbate and aldarate metabolism [PATH:ko00053]	gci; D-galactarolactone cycloisomerase [EC:5.5.1.27]
K18989	1	na	na	1	0.00543478	n	Brite Hierarchies	Protein families: signaling and cellular processes	Transporters [BR:ko02000]	vexF; multidrug efflux pump
K18990	0	0.936648	0.0366358	na	na	n	Brite Hierarchies	Protein families: signaling and cellular processes	Transporters [BR:ko02000]	vexE; membrane fusion protein, multidrug efflux system
K18991	0	0.963948	0.082518	na	na	n	Brite Hierarchies	Protein families: genetic information processing	Transcription factors [BR:ko03000]	mtrA; AraC family transcriptional regulator, activator of mtrCDE
K18996	4.61629e-57	0.10981	-1.44579	na	na	n	Brite Hierarchies	Protein families: genetic information processing	DNA replication proteins [BR:ko03032]	repC; replication initiation protein RepC
K18997	0	0.999623	-19.624	na	na	n	Brite Hierarchies	Protein families: genetic information processing	Chromosome and associated proteins [BR:ko03036]	cbpM; chaperone modulatory protein CbpM
K19055	0	0.998388	18.7434	na	na	n	Brite Hierarchies	Protein families: genetic information processing	Transfer RNA biogenesis [BR:ko03016]	prdX, proX; Ala-tRNA(Pro) deacylase [EC:3.1.1.-]
K19058	1.11071e-60	0.028271	-2.97836	na	na	y	Brite Hierarchies	Protein families: signaling and cellular processes	Transporters [BR:ko02000]	merC; mercuric ion transport protein
K19092	5.81766e-70	0.224154	-1.4253	na	na	n	Brite Hierarchies	Protein families: signaling and cellular processes	Prokaryotic defense system [BR:ko02048]	parE1_3_4; toxin ParE1/3/4
K19113	4.43645600000623e-313	0.845073	-3.5903	na	na	n	Metabolism	Biosynthesis of other secondary metabolites	Monobactam biosynthesis [PATH:ko00261]	ttr; acetyltransferase [EC:2.3.1.-]
K19147	4.96294e-63	0.719872	0.43271	na	na	n	Brite Hierarchies	Protein families: signaling and cellular processes	Prokaryotic defense system [BR:ko02048]	mcrC; 5-methylcytosine-specific restriction enzyme subunit McrC
K19155	3.77581e-220	0.997703	-15.9925	na	na	n	Brite Hierarchies	Protein families: signaling and cellular processes	Prokaryotic defense system [BR:ko02048]	yhaV; toxin YhaV [EC:3.1.-.-]
K19156	4.74647e-40	0.997416	-18.2275	na	na	n	Brite Hierarchies	Protein families: signaling and cellular processes	Prokaryotic defense system [BR:ko02048]	prlF, sohA; antitoxin PrlF
K19157	1.31715e-188	0.991552	-13.2975	na	na	n	Brite Hierarchies	Protein families: signaling and cellular processes	Prokaryotic defense system [BR:ko02048]	yafQ; mRNA interferase YafQ [EC:3.1.-.-]
K19158	0	0.998357	-19.103	na	na	n	Brite Hierarchies	Protein families: signaling and cellular processes	Prokaryotic defense system [BR:ko02048]	yoeB; toxin YoeB [EC:3.1.-.-]
K19159	0	0.998357	-19.103	na	na	n	Brite Hierarchies	Protein families: signaling and cellular processes	Prokaryotic defense system [BR:ko02048]	yefM; antitoxin YefM
K19163	1.32344e-253	0.347284	-1.57484	na	na	n	Brite Hierarchies	Protein families: signaling and cellular processes	Prokaryotic defense system [BR:ko02048]	ccdB; toxin CcdB
K19164	4.14345e-255	0.368928	-1.51146	na	na	n	Brite Hierarchies	Protein families: signaling and cellular processes	Prokaryotic defense system [BR:ko02048]	ccdA; antitoxin CcdA
K19165	0	0.789684	-3.75285	na	na	n	Brite Hierarchies	Protein families: signaling and cellular processes	Prokaryotic defense system [BR:ko02048]	phd; antitoxin Phd
K19166	0	0.991552	-13.2975	na	na	n	Brite Hierarchies	Protein families: signaling and cellular processes	Prokaryotic defense system [BR:ko02048]	higB; mRNA interferase HigB [EC:3.1.-.-]
K19169	1.75566e-57	0.723785	-0.306319	na	na	n	Brite Hierarchies	Protein families: signaling and cellular processes	Prokaryotic defense system [BR:ko02048]	dndB; DNA sulfur modification protein DndB
K19170	0.425431	na	na	1	0.00873828	n	Brite Hierarchies	Protein families: signaling and cellular processes	Prokaryotic defense system [BR:ko02048]	dndC; DNA sulfur modification protein DndC
[truncated: 274 more rows]
