# Supplementary material for: Decoding coral resistance to eutrophication through the association of hyper‑efficient denitrifiers as key microbial allies
Source: Nat Commun. 2026 May 19;17:3938. doi: 10.1038/s41467-026-72571-w (PMC13187470; doi:10.1038/s41467-026-72571-w)
Supplement: Supplementary file 13 — Supplementary Data 11 [file 41467_2026_72571_MOESM13_ESM.xlsx]

## Sheet: Sheet1
Supplementary Data 11. KEGG orthologous group functions of 80 significantly enriched or depleted genes in denitrifying specialist MCs. Identified via Phylosig and BinaryPGLMM analysis (threshold: n = 4 specialist MCs). All reported P-values are two-sided.
KO identifier	Phylosig	BinaryPGLMM	Regression coefficients	Chisq test	Lm regression	Significant	KEGG Pathway (Level 1)	KEGG Pathway (Level 2)	KEGG Pathway (Level 3)	KEGG Ortholog/gene name
K09758	0	0.00596957	-4.74175	na	na	y	Metabolism	Amino acid metabolism	Cysteine and methionine metabolism [PATH:ko00270]	asdA; aspartate 4-decarboxylase [EC:4.1.1.12]
K03825	0	0.00576496	-2.7536	na	na	y	Metabolism	Amino acid metabolism	Phenylalanine metabolism [PATH:ko00360]	aaaT; L-phenylalanine/L-methionine N-acetyltransferase [EC:2.3.1.53 2.3.1.-]
K13874	3.1676e-262	0.000197741	4.62432	na	na	y	Metabolism	Carbohydrate metabolism	Ascorbate and aldarate metabolism [PATH:ko00053]	araB; L-arabinonolactonase [EC:3.1.1.15]
K10218	8.30246e-127	0.000983709	4.60626	na	na	y	Metabolism	Carbohydrate metabolism	C5-Branched dibasic acid metabolism [PATH:ko00660]	ligK, galC; 4-hydroxy-4-methyl-2-oxoglutarate aldolase [EC:4.1.3.17]
K00045	3.66446e-129	0.0278947	-3.0074	na	na	y	Metabolism	Carbohydrate metabolism	Fructose and mannose metabolism [PATH:ko00051]	mtlK, MAN; mannitol 2-dehydrogenase [EC:1.1.1.67]
K07248	9.92436e-180	0.0455463	-5.96401	na	na	y	Metabolism	Carbohydrate metabolism	Glyoxylate and dicarboxylate metabolism [PATH:ko00630]	aldA; lactaldehyde dehydrogenase / glycolaldehyde dehydrogenase [EC:1.2.1.22 1.2.1.21]
K01686	7.19417e-185	0.0282557	-6.53389	na	na	y	Metabolism	Carbohydrate metabolism	Pentose and glucuronate interconversions [PATH:ko00040]	uxuA; mannonate dehydratase [EC:4.2.1.8]
K01734	1.26589e-159	0.000445842	5.11662	na	na	y	Metabolism	Carbohydrate metabolism	Propanoate metabolism [PATH:ko00640]	mgsA; methylglyoxal synthase [EC:4.2.3.3]
K01595	1.85184e-272	0.0351883	3.22803	na	na	y	Metabolism	Carbohydrate metabolism	Pyruvate metabolism [PATH:ko00620]	ppc; phosphoenolpyruvate carboxylase [EC:4.1.1.31]
K05523	0	0.00457337	5.11432	na	na	y	Metabolism	Carbohydrate metabolism	Pyruvate metabolism [PATH:ko00620]	hchA; D-lactate dehydratase / protein deglycase [EC:4.2.1.130 3.5.1.124]
K02488	0	0.0441765	-2.66552	na	na	y	Cellular Processes	Cell growth and death	Cell cycle - Caulobacter [PATH:ko04112]	pleD; two-component system, cell cycle response regulator [EC:2.7.7.65]
K10439	0	0.0171301	3.63218	na	na	y	Cellular Processes	Cell motility	Bacterial chemotaxis [PATH:ko02030]	rbsB; ribose transport system substrate-binding protein
K17218	1.61921e-276	0.0204986	3.89525	na	na	y	Metabolism	Energy metabolism	Sulfur metabolism [PATH:ko00920]	sqr; sulfide:quinone oxidoreductase [EC:1.8.5.4]
K15045	0	0.0144022	6.47222	na	na	y	Human Diseases	Infectious disease: viral	Hepatitis C [PATH:ko05160]	RSAD2; radical S-adenosyl methionine domain-containing protein 2
K02063	4.70482e-224	0.0407444	4.47822	na	na	y	Environmental Information Processing	Membrane transport	ABC transporters [PATH:ko02010]	thiP; thiamine transport system permease protein
K11072	2.50066e-158	0.0165208	2.67834	na	na	y	Environmental Information Processing	Membrane transport	ABC transporters [PATH:ko02010]	potA; spermidine/putrescine transport system ATP-binding protein [EC:7.6.2.11]
K00287	0	0.0252439	3.12998	na	na	y	Metabolism	Metabolism of cofactors and vitamins	Folate biosynthesis [PATH:ko00790]	DHFR, folA; dihydrofolate reductase [EC:1.5.1.3]
K01491	3.45845952088873e-323	0.0207477	-4.87745	na	na	y	Metabolism	Metabolism of cofactors and vitamins	One carbon pool by folate [PATH:ko00670]	folD; methylenetetrahydrofolate dehydrogenase (NADP+) / methenyltetrahydrofolate cyclohydrolase [EC:1.5.1.5 3.5.4.9]
K00077	4.19032e-256	0.0245248	-4.90604	na	na	y	Metabolism	Metabolism of cofactors and vitamins	Pantothenate and CoA biosynthesis [PATH:ko00770]	panE, apbA; 2-dehydropantoate 2-reductase [EC:1.1.1.169]
K15515	4.84017e-168	0.0325522	3.31036	na	na	y	Metabolism	Metabolism of other amino acids	Taurine and hypotaurine metabolism [PATH:ko00430]	sauS; sulfoacetaldehyde dehydrogenase [EC:1.2.1.81]
K26005	1.46475e-154	0.0310039	3.30256	na	na	y	Metabolism	Metabolism of other amino acids	Taurine and hypotaurine metabolism [PATH:ko00430]	sauT; sulfoacetate-CoA ligase [EC:6.2.1.-]
K14731	1.20811e-150	0.0328887	2.35429	na	na	y	Metabolism	Metabolism of terpenoids and polyketides	Limonene degradation [PATH:ko00903]	mlhB, chnC; epsilon-lactone hydrolase [EC:3.1.1.83]
K06987	0	0.0215038	2.6541	na	na	y	Not Included in Pathway or Brite	Poorly characterized	Function unknown	K06987; uncharacterized protein
K07028	7.53538e-243	0.0107423	4.06888	na	na	y	Not Included in Pathway or Brite	Poorly characterized	Function unknown	K07028; uncharacterized protein
K07133	8.56143e-111	0.0085691	3.26444	na	na	y	Not Included in Pathway or Brite	Poorly characterized	Function unknown	K07133; uncharacterized protein
K09124	1.02399e-147	0.0439823	3.40606	na	na	y	Not Included in Pathway or Brite	Poorly characterized	Function unknown	K09124; uncharacterized protein
K09388	0	0.0434054	3.86236	na	na	y	Not Included in Pathway or Brite	Poorly characterized	Function unknown	K09388; uncharacterized protein
K09950	1.21919294853565e-317	0.0388398	1.26025	na	na	y	Not Included in Pathway or Brite	Poorly characterized	Function unknown	K09950; uncharacterized protein
K03745	0	0.0333155	-3.39566	na	na	y	Not Included in Pathway or Brite	Poorly characterized	General function prediction only	slyX; SlyX protein
K13993	5.69163624009116e-321	0.0364806	2.79962	na	na	y	Brite Hierarchies	Protein families: genetic information processing	Chaperones and folding catalysts [BR:ko03110]	HSP20; HSP20 family protein
K03579	9.89473e-256	0.00025704	-3.08287	na	na	y	Brite Hierarchies	Protein families: genetic information processing	Messenger RNA biogenesis [BR:ko03019]	hrpB; ATP-dependent RNA helicase HrpB [EC:5.6.2.6]
K03665	0	0.02033	3.46046	na	na	y	Brite Hierarchies	Protein families: genetic information processing	Ribosome biogenesis [BR:ko03009]	hflX; GTPase
K05818	1.6341e-253	0.032241	3.00094	na	na	y	Brite Hierarchies	Protein families: genetic information processing	Transcription factors [BR:ko03000]	mhpR; IclR family transcriptional regulator, mhp operon transcriptional activator
K10947	1.1924e-79	0.04099	3.16208	na	na	y	Brite Hierarchies	Protein families: genetic information processing	Transcription factors [BR:ko03000]	K10947; PadR family transcriptional regulator
K05946	0	0.000183672	-4.1646	na	na	y	Brite Hierarchies	Protein families: metabolism	Glycosyltransferases [BR:ko01003]	tagA, tarA; N-acetylglucosaminyldiphosphoundecaprenol N-acetyl-beta-D-mannosaminyltransferase [EC:2.4.1.187]
K11527	0	0.0390557	3.17821	na	na	y	Brite Hierarchies	Protein families: metabolism	Protein kinases [BR:ko01001]	K11527; two-component system, sensor histidine kinase and response regulator [EC:2.7.13.3]
K12132	4.13715e-246	0.0109625	4.95564	na	na	y	Brite Hierarchies	Protein families: metabolism	Protein kinases [BR:ko01001]	prkC, stkP; eukaryotic-like serine/threonine-protein kinase [EC:2.7.11.1]
K11725	0	0.0383685	-3.41123	na	na	y	Brite Hierarchies	Protein families: metabolism	Protein phosphatases and associated proteins [BR:ko01009]	LHPP; phospholysine phosphohistidine inorganic pyrophosphate phosphatase [EC:3.6.1.1 3.1.3.-]
K17836	0	0.0495268	3.5126	na	na	y	Brite Hierarchies	Protein families: signaling and cellular processes	Antimicrobial resistance genes [BR:ko01504]	penP; beta-lactamase class A [EC:3.5.2.6]
K01482	0	0.00457838	4.89634	na	na	y	Brite Hierarchies	Protein families: signaling and cellular processes	Exosome [BR:ko04147]	DDAH, ddaH; dimethylargininase [EC:3.5.3.18]
K21495	8.51258e-76	0.0253236	2.07819	na	na	y	Brite Hierarchies	Protein families: signaling and cellular processes	Prokaryotic defense system [BR:ko02048]	fitA; antitoxin FitA
K02057	0	0.0251982	-5.24799	na	na	y	Brite Hierarchies	Protein families: signaling and cellular processes	Transporters [BR:ko02000]	ABC.SS.P; simple sugar transport system permease protein
K02058	0	0.0216898	-4.5517	na	na	y	Brite Hierarchies	Protein families: signaling and cellular processes	Transporters [BR:ko02000]	ABC.SS.S; simple sugar transport system substrate-binding protein
K02064	2.53034e-239	0.0415602	4.48263	na	na	y	Brite Hierarchies	Protein families: signaling and cellular processes	Transporters [BR:ko02000]	thiB, tbpA; thiamine transport system substrate-binding protein
K03316	1.87744e-136	0.0125918	-1.75005	na	na	y	Brite Hierarchies	Protein families: signaling and cellular processes	Transporters [BR:ko02000]	nhaP, nhaS1, nhaS2; Na+:H+ antiporter
K03832	0	0.00888013	-2.97445	na	na	y	Brite Hierarchies	Protein families: signaling and cellular processes	Transporters [BR:ko02000]	tonB; periplasmic protein TonB
K06901	0	0.0336477	3.61641	na	na	y	Brite Hierarchies	Protein families: signaling and cellular processes	Transporters [BR:ko02000]	pbuG, azgA, ghxP, ghxQ, adeQ; adenine/guanine/hypoxanthine permease
K10227	1.36823e-155	0.0304061	-3.22718	na	na	y	Brite Hierarchies	Protein families: signaling and cellular processes	Transporters [BR:ko02000]	smoE, mtlE, mscE; polyol transport system substrate-binding protein
K10228	1.36823e-155	0.0304061	-3.22718	na	na	y	Brite Hierarchies	Protein families: signaling and cellular processes	Transporters [BR:ko02000]	smoF, mtlF, mscF; polyol transport system permease protein
K10229	2.22986e-133	0.0308724	-3.08063	na	na	y	Brite Hierarchies	Protein families: signaling and cellular processes	Transporters [BR:ko02000]	smoG, mtlG, mscG; polyol transport system permease protein
K10440	0	0.0134296	3.78503	na	na	y	Brite Hierarchies	Protein families: signaling and cellular processes	Transporters [BR:ko02000]	rbsC; ribose transport system permease protein
K16052	1.73868e-94	0.0486774	2.44804	na	na	y	Brite Hierarchies	Protein families: signaling and cellular processes	Transporters [BR:ko02000]	ynaI, mscMJ; MscS family membrane protein
K17213	0	0.0386228	5.3208	na	na	y	Brite Hierarchies	Protein families: signaling and cellular processes	Transporters [BR:ko02000]	K17213; inositol transport system substrate-binding protein
K19058	1.11071e-60	0.028271	-2.97836	na	na	y	Brite Hierarchies	Protein families: signaling and cellular processes	Transporters [BR:ko02000]	merC; mercuric ion transport protein
K23509	2.04909e-151	0.00513686	-1.90907	na	na	y	Brite Hierarchies	Protein families: signaling and cellular processes	Transporters [BR:ko02000]	ytfT, yjfF; galactofuranose transport system permease protein
K07486	8.47458e-60	0.0182549	2.22468	na	na	y	Not Included in Pathway or Brite	Unclassified: genetic information processing	Replication and repair	K07486; transposase
K07505	1.15443e-190	0.0432672	2.62059	na	na	y	Not Included in Pathway or Brite	Unclassified: genetic information processing	Replication and repair	repA; regulatory protein RepA
K14059	8.59477e-166	0.0187369	2.73605	na	na	y	Not Included in Pathway or Brite	Unclassified: genetic information processing	Replication and repair	int; integrase
K21700	2.87356e-187	0.00743727	-2.79904	na	na	y	Not Included in Pathway or Brite	Unclassified: metabolism	Amino acid metabolism	bauB; beta-alanine degradation protein BauB
K13795	5.21025e-214	0.0193265	-2.75585	na	na	y	Not Included in Pathway or Brite	Unclassified: metabolism	Energy metabolism	citB, tcuB; citrate/tricarballylate utilization protein
K00046	0	0.00173351	-2.13896	na	na	y	Not Included in Pathway or Brite	Unclassified: metabolism	Enzymes with EC numbers	idnO; gluconate 5-dehydrogenase [EC:1.1.1.69]
K01175	0	0.0282957	-2.92466	na	na	y	Not Included in Pathway or Brite	Unclassified: metabolism	Enzymes with EC numbers	ybfF; esterase [EC:3.1.-.-]
K03923	5.97601e-269	7.49573e-05	-2.90424	na	na	y	Not Included in Pathway or Brite	Unclassified: metabolism	Enzymes with EC numbers	mdaB; NADPH dehydrogenase (quinone) [EC:1.6.5.10]
K07336	2.43639e-190	0.0234592	3.32677	na	na	y	Not Included in Pathway or Brite	Unclassified: metabolism	Enzymes with EC numbers	K07336; PKHD-type hydroxylase [EC:1.14.11.-]
K09252	1.14665e-256	0.0135926	3.53307	na	na	y	Not Included in Pathway or Brite	Unclassified: metabolism	Enzymes with EC numbers	FAEB; feruloyl esterase [EC:3.1.1.73]
K22342	0	0.0395805	3.39134	na	na	y	Not Included in Pathway or Brite	Unclassified: metabolism	Enzymes with EC numbers	dmmA; dimethylamine monooxygenase subunit A [EC:1.14.13.238]
K25227	0	0.0207448	3.38049	na	na	y	Not Included in Pathway or Brite	Unclassified: metabolism	Enzymes with EC numbers	sdsA1; linear primary-alkylsulfatase [EC:3.1.6.21]
K25649	5.1203e-239	0.0275758	-3.00916	na	na	y	Not Included in Pathway or Brite	Unclassified: metabolism	Enzymes with EC numbers	mgh; mannosylglycerate hydrolase [EC:3.2.1.170]
K07222	6.6752e-162	0.0216559	3.04798	na	na	y	Not Included in Pathway or Brite	Unclassified: signaling and cellular processes	Others	K07222; putative flavoprotein involved in K+ transport
K07168	3.60696e-249	0.0372635	3.56139	na	na	y	Not Included in Pathway or Brite	Unclassified: signaling and cellular processes	Signaling proteins	K07168; CBS domain-containing membrane protein
K07265	0	3.09144e-05	-3.01586	na	na	y	Not Included in Pathway or Brite	Unclassified: signaling and cellular processes	Structural proteins	kpsS, lipB; capsular polysaccharide export protein
K21695	8.20404e-147	0.0352057	3.52198	na	na	y	Not Included in Pathway or Brite	Unclassified: signaling and cellular processes	Structural proteins	aaeX; protein AaeX
K07085	6.66179e-191	0.0301727	-3.14607	na	na	y	Not Included in Pathway or Brite	Unclassified: signaling and cellular processes	Transport	K07085; putative transport protein
K05913	3.58179e-280	0.00101787	4.96845	na	na	y	Metabolism	Xenobiotics biodegradation and metabolism	Bisphenol degradation [PATH:ko00363]	dad; 2,4'-dihydroxyacetophenone dioxygenase [EC:1.13.11.41]
K01856	0	0.0299363	3.42949	na	na	y	Metabolism	Xenobiotics biodegradation and metabolism	Chlorocyclohexane and chlorobenzene degradation [PATH:ko00361]	catB; muconate cycloisomerase [EC:5.5.1.1]
K03333	1.91762291999138e-317	0.0491772	4.18804	na	na	y	Metabolism	Xenobiotics biodegradation and metabolism	Steroid degradation [PATH:ko00984]	choD; cholesterol oxidase [EC:1.1.3.6]
K05296	2.03606e-238	0.0105653	-2.23599	na	na	y	Metabolism	Xenobiotics biodegradation and metabolism	Steroid degradation [PATH:ko00984]	E1.1.1.51; 3(or 17)beta-hydroxysteroid dehydrogenase [EC:1.1.1.51]
K01501	1.20136e-192	0.00753992	-2.82955	na	na	y	Metabolism	Xenobiotics biodegradation and metabolism	Styrene degradation [PATH:ko00643]	E3.5.5.1; nitrilase [EC:3.5.5.1]
K07104	5.19137e-134	0.00359161	-2.96117	na	na	y	Metabolism	Xenobiotics biodegradation and metabolism	Styrene degradation [PATH:ko00643]	catE; catechol 2,3-dioxygenase [EC:1.13.11.2]
K16171	0	0.037663	4.56501	na	na	y	Metabolism	Xenobiotics biodegradation and metabolism	Styrene degradation [PATH:ko00643]	faaH; fumarylacetoacetate (FAA) hydrolase [EC:3.7.1.2]
