# Supplementary material for: Decoding coral resistance to eutrophication through the association of hyper‑efficient denitrifiers as key microbial allies
Source: Nat Commun. 2026 May 19;17:3938. doi: 10.1038/s41467-026-72571-w (PMC13187470; doi:10.1038/s41467-026-72571-w)
Supplement: Supplementary file 14 — Supplementary Data 12 [file 41467_2026_72571_MOESM14_ESM.xlsx]

## Sheet: Sheet1
Supplementary Data 12. KEGG orthologous group functions of nitrogen and phosphorus cycling genes enriched or depleted in denitrifying specialist MCs. Identified via Phylosig and BinaryPGLMM analysis (threshold: n = 4 specialist MCs). All reported P-values are two-sided.
KO identifier	Phylosig	BinaryPGLMM	Regression coefficients	Chisq test	Lm regression	Significant	KEGG Pathway (Level 1)	KEGG Pathway (Level 2)	KEGG Pathway (Level 3)	KEGG Ortholog/gene name	Nitrogen or phosphorus cycling gene
K02164	2.30273e-201	0.126633	1.54062	na	na	n	Not Included in Pathway or Brite	Unclassified: metabolism	Energy metabolism	norE; nitric oxide reductase NorE protein	Nitrogen
K19340	0	0.233991	1.14592	na	na	n	Environmental Information Processing	Membrane transport	ABC transporters [PATH:ko02010]	nosF; Cu-processing system ATP-binding protein	Nitrogen
K19342	0	0.234244	1.14554	na	na	n	Not Included in Pathway or Brite	Unclassified: signaling and cellular processes	Others	nosL; copper chaperone NosL	Nitrogen
K07218	0	0.242717	1.12948	na	na	n	Not Included in Pathway or Brite	Unclassified: signaling and cellular processes	Others	nosD; nitrous oxidase accessory protein	Nitrogen
K15864	0	0.251271	1.11966	na	na	n	Metabolism	Energy metabolism	Nitrogen metabolism [PATH:ko00910]	nirS; nitrite reductase (NO-forming) / hydroxylamine reductase [EC:1.7.2.1 1.7.99.1]	Nitrogen
K15577	4.00985e-216	0.09186	-2.08538	na	na	n	Metabolism	Energy metabolism	Nitrogen metabolism [PATH:ko00910]	nrtB, nasE, cynB; nitrate/nitrite transport system permease protein	Nitrogen
K15576	4.46601e-216	0.0920566	-2.07932	na	na	n	Brite Hierarchies	Protein families: signaling and cellular processes	Transporters [BR:ko02000]	nrtA, nasF, cynA; nitrate/nitrite transport system substrate-binding protein	Nitrogen
K00372	6.98218e-216	0.0991709	-2.03841	na	na	n	Metabolism	Energy metabolism	Nitrogen metabolism [PATH:ko00910]	nasC, nasA; assimilatory nitrate reductase catalytic subunit [EC:1.7.99.-]	Nitrogen
K15578	1.83395e-218	0.102831	-2.03827	na	na	n	Brite Hierarchies	Protein families: signaling and cellular processes	Transporters [BR:ko02000]	nrtC, nasD; nitrate/nitrite transport system ATP-binding protein [EC:7.3.2.4]	Nitrogen
K26138	1.83395e-218	0.102831	-2.03827	na	na	n	Metabolism	Energy metabolism	Nitrogen metabolism [PATH:ko00910]	nasE; nitrite reductase [NAD(P)H] small subunit [EC:1.7.1.4]	Nitrogen
K26139	1.83395e-218	0.102831	-2.03827	na	na	n	Metabolism	Energy metabolism	Nitrogen metabolism [PATH:ko00910]	nasD, nasB; nitrite reductase [NAD(P)H] large subunit [EC:1.7.1.4]	Nitrogen
K05946	0	0.000183672	-4.1646	na	na	y	Brite Hierarchies	Protein families: metabolism	Glycosyltransferases [BR:ko01003]	tagA, tarA; N-acetylglucosaminyldiphosphoundecaprenol N-acetyl-beta-D-mannosaminyltransferase [EC:2.4.1.187]	Phosphorus
K01501	1.20136e-192	0.00753992	-2.82955	na	na	y	Metabolism	Xenobiotics biodegradation and metabolism	Styrene degradation [PATH:ko00643]	E3.5.5.1; nitrilase [EC:3.5.5.1]	Nitrogen
K01595	1.85184e-272	0.0351883	3.22803	na	na	y	Metabolism	Carbohydrate metabolism	Pyruvate metabolism [PATH:ko00620]	ppc; phosphoenolpyruvate carboxylase [EC:4.1.1.31]	Phosphorus
K11725	0	0.0383685	-3.41123	na	na	y	Brite Hierarchies	Protein families: metabolism	Protein phosphatases and associated proteins [BR:ko01009]	LHPP; phospholysine phosphohistidine inorganic pyrophosphate phosphatase [EC:3.6.1.1 3.1.3.-]	Phosphorus
K00926	1.86345e-183	0.0830358	-1.9461	na	na	n	Metabolism	Energy metabolism	Nitrogen metabolism [PATH:ko00910]	arcC; carbamate kinase [EC:2.7.2.2]	Nitrogen
K03651	6.53298e-181	0.118188	1.96707	na	na	n	Metabolism	Nucleotide metabolism	Purine metabolism [PATH:ko00230]	cpdA; 3',5'-cyclic-AMP phosphodiesterase [EC:3.1.4.53]	Phosphorus
K12945	7.86967e-210	0.122412	1.69806	na	na	n	Not Included in Pathway or Brite	Unclassified: metabolism	Enzymes with EC numbers	nudK; GDP-mannose pyrophosphatase NudK [EC:3.6.1.-]	Phosphorus
K04765	1.29752e-139	0.125994	-2.58796	na	na	n	Metabolism	Metabolism of cofactors and vitamins	Nicotinate and nicotinamide metabolism [PATH:ko00760]	mazG; nucleoside triphosphate diphosphatase [EC:3.6.1.9]	Phosphorus
K01104	3.50779e-202	0.126541	-1.7083	na	na	n	Not Included in Pathway or Brite	Unclassified: metabolism	Enzymes with EC numbers	E3.1.3.48; protein-tyrosine phosphatase [EC:3.1.3.48]	Phosphorus
K17468	0	0.150181	3.40421	na	na	n	Metabolism	Carbohydrate metabolism	Pentose phosphate pathway [PATH:ko00030]	dgaE; D-glucosaminate-6-phosphate ammonia-lyase [EC:4.3.1.29]	Phosphorus
K01002	5.56835e-168	0.165946	-1.84892	na	na	n	Not Included in Pathway or Brite	Unclassified: metabolism	Enzymes with EC numbers	mdoB; phosphoglycerol transferase [EC:2.7.8.20]	Phosphorus
K06166	1.32373e-254	0.174603	-1.85327	na	na	n	Metabolism	Metabolism of other amino acids	Phosphonate and phosphinate metabolism [PATH:ko00440]	phnG; alpha-D-ribose 1-methylphosphonate 5-triphosphate synthase subunit PhnG [EC:2.7.8.37]	Phosphorus
K02043	8.43851e-248	0.180208	-1.82964	na	na	n	Brite Hierarchies	Protein families: genetic information processing	Transcription factors [BR:ko03000]	phnF; GntR family transcriptional regulator, phosphonate transport system regulatory protein	Phosphorus
K10231	0	0.188789	1.90363	na	na	n	Not Included in Pathway or Brite	Unclassified: metabolism	Enzymes with EC numbers	kojP; kojibiose phosphorylase [EC:2.4.1.230]	Phosphorus
K00851	2.10983e-23	0.195273	-1.53727	na	na	n	Metabolism	Carbohydrate metabolism	Pentose phosphate pathway [PATH:ko00030]	idnK, gntK; gluconokinase [EC:2.7.1.12]	Phosphorus
K05774	0	0.206619	-1.86978	na	na	n	Metabolism	Carbohydrate metabolism	Pentose phosphate pathway [PATH:ko00030]	phnN; ribose 1,5-bisphosphokinase [EC:2.7.4.23]	Phosphorus
K05813	1.19296e-23	0.215682	0.572191	na	na	n	Brite Hierarchies	Protein families: signaling and cellular processes	Transporters [BR:ko02000]	ugpB; sn-glycerol 3-phosphate transport system substrate-binding protein	Phosphorus
K05814	1.19296e-23	0.215682	0.572191	na	na	n	Brite Hierarchies	Protein families: signaling and cellular processes	Transporters [BR:ko02000]	ugpA; sn-glycerol 3-phosphate transport system permease protein	Phosphorus
K05815	1.19296e-23	0.215682	0.572191	na	na	n	Brite Hierarchies	Protein families: signaling and cellular processes	Transporters [BR:ko02000]	ugpE; sn-glycerol 3-phosphate transport system permease protein	Phosphorus
K05780	0	0.230886	-1.68893	na	na	n	Metabolism	Metabolism of other amino acids	Phosphonate and phosphinate metabolism [PATH:ko00440]	phnL; alpha-D-ribose 1-methylphosphonate 5-triphosphate synthase subunit PhnL [EC:2.7.8.37]	Phosphorus
K05781	0	0.230886	-1.68893	na	na	n	Not Included in Pathway or Brite	Unclassified: signaling and cellular processes	Others	phnK; putative phosphonate transport system ATP-binding protein	Phosphorus
K06163	0	0.230886	-1.68893	na	na	n	Metabolism	Metabolism of other amino acids	Phosphonate and phosphinate metabolism [PATH:ko00440]	phnJ; alpha-D-ribose 1-methylphosphonate 5-phosphate C-P lyase [EC:4.7.1.1]	Phosphorus
K06164	0	0.230886	-1.68893	na	na	n	Metabolism	Metabolism of other amino acids	Phosphonate and phosphinate metabolism [PATH:ko00440]	phnI; alpha-D-ribose 1-methylphosphonate 5-triphosphate synthase subunit PhnI [EC:2.7.8.37]	Phosphorus
K06165	0	0.230886	-1.68893	na	na	n	Metabolism	Metabolism of other amino acids	Phosphonate and phosphinate metabolism [PATH:ko00440]	phnH; alpha-D-ribose 1-methylphosphonate 5-triphosphate synthase subunit PhnH [EC:2.7.8.37]	Phosphorus
K00978	6.97399e-66	0.258357	-1.06014	na	na	n	Metabolism	Carbohydrate metabolism	Starch and sucrose metabolism [PATH:ko00500]	rfbF; glucose-1-phosphate cytidylyltransferase [EC:2.7.7.33]	Phosphorus
K00874	4.63476e-152	0.265379	-1.34391	na	na	n	Metabolism	Carbohydrate metabolism	Pentose phosphate pathway [PATH:ko00030]	kdgK; 2-dehydro-3-deoxygluconokinase [EC:2.7.1.45]	Phosphorus
K16870	4.77988e-71	0.283098	1.32594	na	na	n	Metabolism	Glycan biosynthesis and metabolism	Arabinogalactan biosynthesis - Mycobacterium [PATH:ko00572]	wbbL; N-acetylglucosaminyl-diphospho-decaprenol L-rhamnosyltransferase [EC:2.4.1.289]	Phosphorus
K01443	7.16888e-130	0.293705	2.14791	na	na	n	Metabolism	Glycan biosynthesis and metabolism	Amino sugar and nucleotide sugar metabolism [PATH:ko00520]	nagA, AMDHD2; N-acetylglucosamine-6-phosphate deacetylase [EC:3.5.1.25]	Phosphorus
K06859	1.58995e-148	0.32022	1.68898	na	na	n	Metabolism	Glycan biosynthesis and metabolism	Amino sugar and nucleotide sugar metabolism [PATH:ko00520]	pgi1; glucose-6-phosphate isomerase, archaeal [EC:5.3.1.9]	Phosphorus
K16011	3.60611e-84	0.340172	1.20227	na	na	n	Metabolism	Glycan biosynthesis and metabolism	Amino sugar and nucleotide sugar metabolism [PATH:ko00520]	algA, xanB, rfbA, wbpW, pslB; mannose-1-phosphate guanylyltransferase / mannose-6-phosphate isomerase [EC:2.7.7.13 5.3.1.8]	Phosphorus
K03885	1.21061e-173	0.369654	1.35954	na	na	n	Metabolism	Energy metabolism	Oxidative phosphorylation [PATH:ko00190]	ndh; NADH:quinone reductase (non-electrogenic) [EC:1.6.5.9]	Phosphorus
K06023	1.13679e-256	0.392989	1.11517	na	na	n	Not Included in Pathway or Brite	Unclassified: metabolism	Enzymes with EC numbers	hprK, ptsK; HPr kinase/phosphorylase [EC:2.7.11.- 2.7.4.-]	Phosphorus
K01613	1.50166e-247	0.401926	1.09721	na	na	n	Metabolism	Lipid metabolism	Glycerophospholipid metabolism [PATH:ko00564]	psd, PISD; phosphatidylserine decarboxylase [EC:4.1.1.65]	Phosphorus
K03306	0	0.406001	2.90313	na	na	n	Not Included in Pathway or Brite	Unclassified: signaling and cellular processes	Transport	TC.PIT; inorganic phosphate transporter, PiT family	Phosphorus
K01975	1.91796e-160	0.406148	0.996875	na	na	n	Brite Hierarchies	Protein families: genetic information processing	Transfer RNA biogenesis [BR:ko03016]	thpR; RNA 2',3'-cyclic 3'-phosphodiesterase [EC:3.1.4.58]	Phosphorus
K00941	6.49704e-213	0.40689	-1.34514	na	na	n	Metabolism	Metabolism of cofactors and vitamins	Thiamine metabolism [PATH:ko00730]	thiD; hydroxymethylpyrimidine/phosphomethylpyrimidine kinase [EC:2.7.1.49 2.7.4.7]	Phosphorus
K19670	0	0.411556	1.49875	na	na	n	Metabolism	Metabolism of other amino acids	Phosphonate and phosphinate metabolism [PATH:ko00440]	phnA; phosphonoacetate hydrolase [EC:3.11.1.2]	Phosphorus
K03271	0	0.414512	-0.686774	na	na	n	Metabolism	Glycan biosynthesis and metabolism	Biosynthesis of various nucleotide sugars [PATH:ko00541]	gmhA, lpcA; D-sedoheptulose 7-phosphate isomerase [EC:5.3.1.28]	Phosphorus
K25307	2.34802e-124	0.434041	-1.23606	na	na	n	Environmental Information Processing	Signal transduction	Two-component system [PATH:ko02020]	wzb, etp; low molecular weight protein-tyrosine phosphatase [EC:3.1.3.48]	Phosphorus
K03430	0	0.439487	1.42353	na	na	n	Metabolism	Metabolism of other amino acids	Phosphonate and phosphinate metabolism [PATH:ko00440]	phnW; 2-aminoethylphosphonate-pyruvate transaminase [EC:2.6.1.37]	Phosphorus
K02120	0	0.440002	-1.39888	na	na	n	Metabolism	Energy metabolism	Oxidative phosphorylation [PATH:ko00190]	ATPVD, ntpD, atpD; V/A-type H+/Na+-transporting ATPase subunit D	Phosphorus
K03841	6.03695e-27	0.443073	-2.5502	na	na	n	Environmental Information Processing	Signal transduction	AMPK signaling pathway [PATH:ko04152]	FBP, fbp; fructose-1,6-bisphosphatase I [EC:3.1.3.11]	Phosphorus
K01838	0	0.448966	1.10311	na	na	n	Metabolism	Carbohydrate metabolism	Starch and sucrose metabolism [PATH:ko00500]	pgmB; beta-phosphoglucomutase [EC:5.4.2.6]	Phosphorus
K01673	0	0.457917	1.14162	na	na	n	Metabolism	Energy metabolism	Nitrogen metabolism [PATH:ko00910]	cynT, can; carbonic anhydrase [EC:4.2.1.1]	Nitrogen
K06123	1.55936e-215	0.458439	1.49545	na	na	n	Metabolism	Lipid metabolism	Glycerophospholipid metabolism [PATH:ko00564]	AYR1; 1-acylglycerone phosphate reductase [EC:1.1.1.101]	Phosphorus
K11530	4.76538e-237	0.474904	-0.796881	na	na	n	Cellular Processes	Cellular community - prokaryotes	Quorum sensing [PATH:ko02024]	lsrG; (4S)-4-hydroxy-5-phosphonooxypentane-2,3-dione isomerase [EC:5.3.1.32]	Phosphorus
K06949	0	0.475803	8.35789	na	na	n	Metabolism	Metabolism of cofactors and vitamins	Thiamine metabolism [PATH:ko00730]	rsgA, engC; ribosome biogenesis GTPase / thiamine phosphate phosphatase [EC:3.6.1.- 3.1.3.100]	Phosphorus
K07559	5.64434e-255	0.48835	-0.801708	na	na	n	Brite Hierarchies	Protein families: genetic information processing	Transfer RNA biogenesis [BR:ko03016]	kptA; putative RNA 2'-phosphotransferase [EC:2.7.1.-]	Phosphorus
K08256	4.6133e-218	0.507104	0.856921	na	na	n	Brite Hierarchies	Protein families: metabolism	Glycosyltransferases [BR:ko01003]	pimA; phosphatidyl-myo-inositol alpha-mannosyltransferase [EC:2.4.1.345]	Phosphorus
K06897	0	0.521174	-1.36645	na	na	n	Metabolism	Metabolism of cofactors and vitamins	Folate biosynthesis [PATH:ko00790]	K06897; 7,8-dihydropterin-6-yl-methyl-4-(beta-D-ribofuranosyl)aminobenzene 5'-phosphate synthase [EC:2.5.1.105]	Phosphorus
K00096	0	0.521761	3.44819	na	na	n	Metabolism	Lipid metabolism	Glycerophospholipid metabolism [PATH:ko00564]	araM, egsA; glycerol-1-phosphate dehydrogenase [NAD(P)+] [EC:1.1.1.261]	Phosphorus
K03462	0	0.526024	-1.85072	na	na	n	Organismal Systems	Immune system	NOD-like receptor signaling pathway [PATH:ko04621]	NAMPT; nicotinamide phosphoribosyltransferase [EC:2.4.2.12]	Phosphorus
K16649	0	0.547709	-5.06437	na	na	n	Brite Hierarchies	Protein families: metabolism	Glycosyltransferases [BR:ko01003]	glft1; rhamnopyranosyl-N-acetylglucosaminyl-diphospho-decaprenol beta-1,3/1,4-galactofuranosyltransferase [EC:2.4.1.287]	Phosphorus
K14188	0	0.560721	0.964502	na	na	n	Metabolism	Glycan biosynthesis and metabolism	Teichoic acid biosynthesis [PATH:ko00552]	dltC; D-alanine--poly(phosphoribitol) ligase subunit 2 [EC:6.1.1.13]	Phosphorus
K08963	0	0.564268	-1.44034	na	na	n	Metabolism	Amino acid metabolism	Cysteine and methionine metabolism [PATH:ko00270]	mtnA; methylthioribose-1-phosphate isomerase [EC:5.3.1.23]	Phosphorus
K23684	0	0.582835	-1.3872	na	na	n	Brite Hierarchies	Protein families: metabolism	Glycosyltransferases [BR:ko01003]	aglJ; dolichol-phosphate hexosyltransferase [EC:2.4.1.-]	Phosphorus
K00206	3.9421e-215	0.585527	0.890864	na	na	n	Metabolism	Metabolism of other amino acids	Phosphonate and phosphinate metabolism [PATH:ko00440]	phnY; phosphonoacetaldehyde dehydrogenase [EC:1.2.1.-]	Phosphorus
K21990	0	0.600122	0.950645	na	na	n	Not Included in Pathway or Brite	Unclassified: signaling and cellular processes	Transport	yfdC; formate-nitrite transporter family protein	Nitrogen
K03147	6.78025e-163	0.614599	-0.773505	na	na	n	Metabolism	Metabolism of cofactors and vitamins	Thiamine metabolism [PATH:ko00730]	thiC; phosphomethylpyrimidine synthase [EC:4.1.99.17]	Phosphorus
K19265	3.04878e-125	0.615834	0.618727	na	na	n	Not Included in Pathway or Brite	Unclassified: metabolism	Enzymes with EC numbers	gpr; L-glyceraldehyde 3-phosphate reductase [EC:1.1.1.-]	Phosphorus
K00371	0	0.634155	-4.10524	na	na	n	Metabolism	Energy metabolism	Nitrogen metabolism [PATH:ko00910]	narH, narY, nxrB; nitrate reductase / nitrite oxidoreductase, beta subunit [EC:1.7.5.1 1.7.99.-]	Nitrogen
K01559	0	0.65663	-0.242321	na	na	n	Not Included in Pathway or Brite	Unclassified: metabolism	Enzymes with EC numbers	oiaT; 3-oxoisoapionate-4-phosphate transcarboxylase/hydrolase [EC:3.7.1.28]	Phosphorus
K13058	0	0.657576	-0.204625	na	na	n	Not Included in Pathway or Brite	Unclassified: metabolism	Enzymes with EC numbers	mfpsA; mannosylfructose-phosphate synthase [EC:2.4.1.246]	Phosphorus
K02571	0	0.67506	-3.62535	na	na	n	Not Included in Pathway or Brite	Unclassified: metabolism	Energy metabolism	napE; periplasmic nitrate reductase NapE	Nitrogen
K10960	7.77493e-307	0.675916	-0.310655	na	na	n	Metabolism	Metabolism of cofactors and vitamins	Porphyrin metabolism [PATH:ko00860]	chlP, bchP; geranylgeranyl diphosphate/geranylgeranyl-bacteriochlorophyllide a reductase [EC:1.3.1.83 1.3.1.111]	Phosphorus
K00973	4.07917e-114	0.681166	0.508274	na	na	n	Metabolism	Glycan biosynthesis and metabolism	Biosynthesis of various nucleotide sugars [PATH:ko00541]	rfbA, rmlA, rffH; glucose-1-phosphate thymidylyltransferase [EC:2.7.7.24]	Phosphorus
K22579	3.94585e-235	0.681864	0.532483	na	na	n	Not Included in Pathway or Brite	Unclassified: metabolism	Enzymes with EC numbers	rph; rifampicin phosphotransferase [EC:2.7.9.6]	Phosphorus
K02598	3.04545e-142	0.688041	0.682916	na	na	n	Brite Hierarchies	Protein families: signaling and cellular processes	Transporters [BR:ko02000]	nirC; nitrite transporter	Nitrogen
K11915	2.65061e-238	0.689993	0.657451	na	na	n	Environmental Information Processing	Membrane transport	Bacterial secretion system [PATH:ko03070]	stp1, pppA; serine/threonine protein phosphatase Stp1 [EC:3.1.3.16]	Phosphorus
K01631	0	0.703035	0.515403	na	na	n	Metabolism	Carbohydrate metabolism	Galactose metabolism [PATH:ko00052]	dgoA; 2-dehydro-3-deoxyphosphogalactonate aldolase [EC:4.1.2.21]	Phosphorus
K10680	2.82393e-124	0.705163	0.455296	na	na	n	Metabolism	Xenobiotics biodegradation and metabolism	Nitrotoluene degradation [PATH:ko00633]	nemA; N-ethylmaleimide reductase [EC:1.-.-.-]	Nitrogen
K00690	0	0.708673	0.716628	na	na	n	Metabolism	Carbohydrate metabolism	Starch and sucrose metabolism [PATH:ko00500]	E2.4.1.7; sucrose phosphorylase [EC:2.4.1.7]	Phosphorus
K07026	0	0.708673	0.716628	na	na	n	Metabolism	Carbohydrate metabolism	Fructose and mannose metabolism [PATH:ko00051]	E3.1.3.70; mannosyl-3-phosphoglycerate phosphatase [EC:3.1.3.70]	Phosphorus
K13693	0	0.708673	0.716628	na	na	n	Brite Hierarchies	Protein families: metabolism	Glycosyltransferases [BR:ko01003]	gpgS; glucosyl-3-phosphoglycerate synthase [EC:2.4.1.266]	Phosphorus
K17103	3.9102e-186	0.710612	0.432356	na	na	n	Metabolism	Lipid metabolism	Glycerophospholipid metabolism [PATH:ko00564]	CHO1, pssA; CDP-diacylglycerol---serine O-phosphatidyltransferase [EC:2.7.8.8]	Phosphorus
K02300	0	0.721738	-0.789941	na	na	n	Metabolism	Energy metabolism	Oxidative phosphorylation [PATH:ko00190]	cyoD; cytochrome o ubiquinol oxidase subunit IV	Phosphorus
K08744	2.2121e-274	0.739817	0.585493	na	na	n	Metabolism	Lipid metabolism	Glycerophospholipid metabolism [PATH:ko00564]	CRLS; cardiolipin synthase (CMP-forming) [EC:2.7.8.41]	Phosphorus
K00336	0	0.743238	-0.4717	na	na	n	Metabolism	Energy metabolism	Oxidative phosphorylation [PATH:ko00190]	nuoG; NADH-quinone oxidoreductase subunit G [EC:7.1.1.2]	Phosphorus
K15669	0	0.743427	-1.79458	na	na	n	Metabolism	Glycan biosynthesis and metabolism	Biosynthesis of various nucleotide sugars [PATH:ko00541]	hddC; D-glycero-alpha-D-manno-heptose 1-phosphate guanylyltransferase [EC:2.7.7.71]	Phosphorus
K00767	2.58463e-218	0.753319	0.551406	na	na	n	Metabolism	Metabolism of cofactors and vitamins	Nicotinate and nicotinamide metabolism [PATH:ko00760]	nadC, QPRT; nicotinate-nucleotide pyrophosphorylase (carboxylating) [EC:2.4.2.19]	Phosphorus
K16652	0	0.757063	0.423369	na	na	n	Not Included in Pathway or Brite	Unclassified: metabolism	Enzymes with EC numbers	dprE2; decaprenylphospho-beta-D-erythro-pentofuranosid-2-ulose 2-reductase [EC:1.1.1.333]	Phosphorus
K01721	0	0.761761	3.95771	na	na	n	Metabolism	Xenobiotics biodegradation and metabolism	Styrene degradation [PATH:ko00643]	nthA; nitrile hydratase subunit alpha [EC:4.2.1.84]	Nitrogen
K00995	0	0.76211	-0.5491	na	na	n	Metabolism	Lipid metabolism	Glycerophospholipid metabolism [PATH:ko00564]	PGS1, pgsA; CDP-diacylglycerol---glycerol-3-phosphate 3-phosphatidyltransferase [EC:2.7.8.5]	Phosphorus
K13598	3.38903e-296	0.7645	0.223052	na	na	n	Brite Hierarchies	Table S8 KEGG orthologous group functions of 80 enriched or depleted genes in denitrifying specialist MCs. Identified via Phylosig and BinaryPGLMM analysis (threshold: n = 4 specialist MCs). Protein families: metabolism	Protein kinases [BR:ko01001]	ntrY; two-component system, NtrC family, nitrogen regulation sensor histidine kinase NtrY [EC:2.7.13.3]	Nitrogen
K18554	0	0.777747	-0.441114	na	na	n	Brite Hierarchies	Protein families: signaling and cellular processes	Antimicrobial resistance genes [BR:ko01504]	cpt; chloramphenicol 3-O phosphotransferase [EC:2.7.1.-]	Phosphorus
K22130	2.96805e-248	0.782999	-0.306715	na	na	n	Not Included in Pathway or Brite	Unclassified: metabolism	Enzymes with EC numbers	otnC; 3-dehydro-4-phosphotetronate decarboxylase [EC:4.1.1.104]	Phosphorus
K01858	0	0.789684	-3.75285	na	na	n	Metabolism	Carbohydrate metabolism	Inositol phosphate metabolism [PATH:ko00562]	INO1, ISYNA1; myo-inositol-1-phosphate synthase [EC:5.5.1.4]	Phosphorus
K01624	3.76268e-133	0.791104	0.147224	na	na	n	Metabolism	Carbohydrate metabolism	Fructose and mannose metabolism [PATH:ko00051]	FBA, fbaA; fructose-bisphosphate aldolase, class II [EC:4.1.2.13]	Phosphorus
K00338	0	0.79174	3.77656	na	na	n	Metabolism	Energy metabolism	Oxidative phosphorylation [PATH:ko00190]	nuoI; NADH-quinone oxidoreductase subunit I [EC:7.1.1.2]	Phosphorus
K01113	0	0.817784	-0.458357	na	na	n	Environmental Information Processing	Signal transduction	Two-component system [PATH:ko02020]	phoD; alkaline phosphatase D [EC:3.1.3.1]	Phosphorus
K02121	0	0.827045	0.445933	na	na	n	Metabolism	Energy metabolism	Oxidative phosphorylation [PATH:ko00190]	ATPVE, ntpE, atpE; V/A-type H+/Na+-transporting ATPase subunit E	Phosphorus
K02123	0	0.827045	0.445933	na	na	n	Metabolism	Energy metabolism	Oxidative phosphorylation [PATH:ko00190]	ATPVI, ntpI, atpI; V/A-type H+/Na+-transporting ATPase subunit I	Phosphorus
K02124	0	0.827045	0.445933	na	na	n	Metabolism	Energy metabolism	Oxidative phosphorylation [PATH:ko00190]	ATPVK, ntpK, atpK; V/A-type H+/Na+-transporting ATPase subunit K	Phosphorus
K20534	1.383e-66	0.839237	0.233765	na	na	n	Brite Hierarchies	Protein families: metabolism	Lipopolysaccharide biosynthesis proteins [BR:ko01005]	gtrB; polyisoprenyl-phosphate glycosyltransferase [EC:2.4.-.-]	Phosphorus
K00634	0	0.843182	-6.99102	na	na	n	Metabolism	Carbohydrate metabolism	Butanoate metabolism [PATH:ko00650]	ptb; phosphate butyryltransferase [EC:2.3.1.19]	Phosphorus
K03273	8.30625e-151	0.849398	-11.3511	na	na	n	Metabolism	Glycan biosynthesis and metabolism	Biosynthesis of various nucleotide sugars [PATH:ko00541]	gmhB; D-glycero-D-manno-heptose 1,7-bisphosphate phosphatase [EC:3.1.3.82 3.1.3.83]	Phosphorus
K07031	0	0.849951	-11.3139	na	na	n	Metabolism	Glycan biosynthesis and metabolism	Biosynthesis of various nucleotide sugars [PATH:ko00541]	hddA; D-glycero-alpha-D-manno-heptose-7-phosphate kinase [EC:2.7.1.168]	Phosphorus
K01601	1.64205e-64	0.853872	-6.98782	na	na	n	Metabolism	Energy metabolism	Carbon fixation by Calvin cycle [PATH:ko00710]	rbcL, cbbL; ribulose-bisphosphate carboxylase large chain [EC:4.1.1.39]	Phosphorus
K01602	1.64205e-64	0.853872	-6.98782	na	na	n	Metabolism	Carbohydrate metabolism	Glyoxylate and dicarboxylate metabolism [PATH:ko00630]	rbcS, cbbS; ribulose-bisphosphate carboxylase small chain [EC:4.1.1.39]	Phosphorus
K02298	4.7074e-109	0.85738	0.701116	na	na	n	Metabolism	Energy metabolism	Oxidative phosphorylation [PATH:ko00190]	cyoB; cytochrome o ubiquinol oxidase subunit I [EC:7.1.1.3]	Phosphorus
K03336	4.7074e-109	0.85738	0.701116	na	na	n	Metabolism	Carbohydrate metabolism	Inositol phosphate metabolism [PATH:ko00562]	iolD; 3D-(3,5/4)-trihydroxycyclohexane-1,2-dione acylhydrolase (decyclizing) [EC:3.7.1.22]	Phosphorus
K14136	4.58238e-174	0.867703	-0.19742	na	na	n	Brite Hierarchies	Protein families: metabolism	Prenyltransferases [BR:ko01006]	K14136; decaprenyl-phosphate phosphoribosyltransferase [EC:2.4.2.45]	Phosphorus
K03324	3.10734e-148	0.875857	9.67945	na	na	n	Brite Hierarchies	Protein families: signaling and cellular processes	Transporters [BR:ko02000]	yjbB; phosphate:Na+ symporter	Phosphorus
K07816	9.18202e-170	0.901788	0.165713	na	na	n	Metabolism	Nucleotide metabolism	Purine metabolism [PATH:ko00230]	E2.7.6.5; GTP pyrophosphokinase [EC:2.7.6.5]	Phosphorus
K01273	0	0.902293	7.36982	na	na	n	Brite Hierarchies	Protein families: signaling and cellular processes	Glycosylphosphatidylinositol (GPI)-anchored proteins [BR:ko00537]	DPEP; membrane dipeptidase [EC:3.4.13.19]	Phosphorus
K25223	0	0.90359	-0.231849	na	na	n	Brite Hierarchies	Protein families: signaling and cellular processes	Transporters [BR:ko02000]	arsJ; MFS transporter, APGE family, 1-arseno-3-phosphoglycerate exporter	Phosphorus
K05916	0	0.907096	-7.29753	na	na	n	Not Included in Pathway or Brite	Unclassified: metabolism	Enzymes with EC numbers	hmp, YHB1; nitric oxide dioxygenase [EC:1.14.12.17]	Nitrogen
K01047	6.12340099849686e-316	0.913553	-6.37159	na	na	n	Metabolism	Lipid metabolism	Glycerophospholipid metabolism [PATH:ko00564]	PLA2G, SPLA2; secretory phospholipase A2 [EC:3.1.1.4]	Phosphorus
K25224	0	0.913809	-0.210153	na	na	n	Not Included in Pathway or Brite	Unclassified: metabolism	Enzymes with EC numbers	gapdh; glyceraldehyde-3-phosphate dehydrogenase (arsenate-transferring) [EC:1.2.1.107]	Phosphorus
K16650	1.67935799995228e-314	0.934242	-5.17754	na	na	n	Metabolism	Glycan biosynthesis and metabolism	Arabinogalactan biosynthesis - Mycobacterium [PATH:ko00572]	glft2; galactofuranosylgalactofuranosylrhamnosyl-N-acetylglucosaminyl-diphospho-decaprenol beta-1,5/1,6-galactofuranosyltransferase [EC:2.4.1.288]	Phosphorus
K07684	2.44507e-208	0.939363	-0.0350603	na	na	n	Brite Hierarchies	Protein families: signaling and cellular processes	Two-component system [BR:ko02022]	narL; two-component system, NarL family, nitrate/nitrite response regulator NarL	Nitrogen
K00570	6.1604e-187	0.940787	-0.0970725	na	na	n	Metabolism	Lipid metabolism	Glycerophospholipid metabolism [PATH:ko00564]	pmtA; phosphatidylethanolamine/phosphatidyl-N-methylethanolamine N-methyltransferase [EC:2.1.1.17 2.1.1.71]	Phosphorus
K01808	0	0.943502	0.123085	na	na	n	Metabolism	Carbohydrate metabolism	Fructose and mannose metabolism [PATH:ko00051]	rpiB; ribose 5-phosphate isomerase B [EC:5.3.1.6]	Phosphorus
K08094	0	0.946926	-11.3153	na	na	n	Metabolism	Carbohydrate metabolism	Pentose phosphate pathway [PATH:ko00030]	hxlB; 6-phospho-3-hexuloisomerase [EC:5.3.1.27]	Phosphorus
K02567	1.03571e-213	0.94965	10.272	na	na	n	Metabolism	Energy metabolism	Nitrogen metabolism [PATH:ko00910]	napA; nitrate reductase (cytochrome) [EC:1.9.6.1]	Nitrogen
K21564	0	0.951981	-10.1762	na	na	n	Brite Hierarchies	Protein families: genetic information processing	Transcription factors [BR:ko03000]	nnrR; CRP/FNR family transcriptional regulator, nitrogen oxide reductase regulator	Nitrogen
K01251	0	0.953807	3.66267	na	na	n	Brite Hierarchies	Protein families: metabolism	Protein phosphatases and associated proteins [BR:ko01009]	AHCY, ahcY; adenosylhomocysteinase [EC:3.13.2.1]	Phosphorus
K00425	0	0.95441	-0.0696049	na	na	n	Metabolism	Energy metabolism	Oxidative phosphorylation [PATH:ko00190]	cydA; cytochrome bd ubiquinol oxidase subunit I [EC:7.1.1.7]	Phosphorus
K00765	3.68381e-223	0.956374	-9.29753	na	na	n	Metabolism	Amino acid metabolism	Histidine metabolism [PATH:ko00340]	hisG; ATP phosphoribosyltransferase [EC:2.4.2.17]	Phosphorus
K06132	0	0.969713	-0.0516832	na	na	n	Metabolism	Lipid metabolism	Glycerophospholipid metabolism [PATH:ko00564]	clsC; cardiolipin synthase C [EC:2.7.8.-]	Phosphorus
K11212	0	0.969934	-10.1031	na	na	n	Metabolism	Energy metabolism	Methane metabolism [PATH:ko00680]	cofD; LPPG:FO 2-phospho-L-lactate transferase [EC:2.7.8.28]	Phosphorus
K14941	0	0.969934	-10.1031	na	na	n	Metabolism	Energy metabolism	Methane metabolism [PATH:ko00680]	cofC, fbiD; 2-phospho-L-lactate/phosphoenolpyruvate guanylyltransferase [EC:2.7.7.68 2.7.7.105]	Phosphorus
K15024	0	0.970685	-10.2975	na	na	n	Metabolism	Energy metabolism	Other carbon fixation pathways [PATH:ko00720]	K15024; putative phosphotransacetylase [EC:2.3.1.8]	Phosphorus
K00370	0	0.970756	-10.245	na	na	n	Environmental Information Processing	Signal transduction	Two-component system [PATH:ko02020]	narG, narZ, nxrA; nitrate reductase / nitrite oxidoreductase, alpha subunit [EC:1.7.5.1 1.7.99.-]	Nitrogen
K00373	0	0.970756	-10.245	na	na	n	Environmental Information Processing	Signal transduction	Two-component system [PATH:ko02020]	narJ, narW; nitrate reductase molybdenum cofactor assembly chaperone NarJ/NarW	Nitrogen
K00374	0	0.970756	-10.245	na	na	n	Brite Hierarchies	Protein families: signaling and cellular processes	Transporters [BR:ko02000]	narI, narV; nitrate reductase gamma subunit [EC:1.7.5.1 1.7.99.-]	Nitrogen
K02575	0	0.970756	-10.245	na	na	n	Metabolism	Energy metabolism	Nitrogen metabolism [PATH:ko00910]	NRT2, narK, nrtP, nasA; MFS transporter, NNP family, nitrate/nitrite transporter	Nitrogen
K17237	0	0.971871	-0.298231	na	na	n	Environmental Information Processing	Membrane transport	ABC transporters [PATH:ko02010]	inoE; inositol-phosphate transport system substrate-binding protein	Phosphorus
K17238	0	0.971871	-0.298231	na	na	n	Environmental Information Processing	Membrane transport	ABC transporters [PATH:ko02010]	inoF; inositol-phosphate transport system permease protein	Phosphorus
K17239	0	0.971871	-0.298231	na	na	n	Environmental Information Processing	Membrane transport	ABC transporters [PATH:ko02010]	inoG; inositol-phosphate transport system permease protein	Phosphorus
K17240	0	0.971871	-0.298231	na	na	n	Environmental Information Processing	Membrane transport	ABC transporters [PATH:ko02010]	inoK; inositol-phosphate transport system ATP-binding protein	Phosphorus
K18697	0	0.971871	-0.298231	na	na	n	Metabolism	Lipid metabolism	Glycerophospholipid metabolism [PATH:ko00564]	pgpC; phosphatidylglycerophosphatase C [EC:3.1.3.27]	Phosphorus
K00099	4.20796e-262	0.972453	9.1519	na	na	n	Metabolism	Metabolism of terpenoids and polyketides	Terpenoid backbone biosynthesis [PATH:ko00900]	dxr; 1-deoxy-D-xylulose-5-phosphate reductoisomerase [EC:1.1.1.267]	Phosphorus
K00919	4.20796e-262	0.972453	9.1519	na	na	n	Metabolism	Metabolism of terpenoids and polyketides	Terpenoid backbone biosynthesis [PATH:ko00900]	ispE; 4-diphosphocytidyl-2-C-methyl-D-erythritol kinase [EC:2.7.1.148]	Phosphorus
K00788	8.36714993201526e-319	0.975986	13.4743	na	na	n	Metabolism	Metabolism of cofactors and vitamins	Thiamine metabolism [PATH:ko00730]	thiE; thiamine-phosphate pyrophosphorylase [EC:2.5.1.3]	Phosphorus
K21563	8.04458e-145	0.976849	13.1296	na	na	n	Brite Hierarchies	Protein families: genetic information processing	Transcription factors [BR:ko03000]	dnr; CRP/FNR family transcriptional regulator, dissimilatory nitrate respiration regulator	Nitrogen
K05521	7.16704e-132	0.978046	-12.6803	na	na	n	Not Included in Pathway or Brite	Unclassified: metabolism	Enzymes with EC numbers	draG; ADP-ribosyl-[dinitrogen reductase] hydrolase [EC:3.2.2.24]	Nitrogen
K02448	3.30384e-158	0.978053	12.3616	na	na	n	Not Included in Pathway or Brite	Unclassified: metabolism	Energy metabolism	norD; nitric oxide reductase NorD protein	Nitrogen
K04748	3.30384e-158	0.978053	12.3616	na	na	n	Not Included in Pathway or Brite	Unclassified: metabolism	Energy metabolism	norQ; nitric oxide reductase NorQ protein	Nitrogen
K01597	0	0.978155	-12.4109	na	na	n	Metabolism	Metabolism of terpenoids and polyketides	Terpenoid backbone biosynthesis [PATH:ko00900]	MVD, mvaD; diphosphomevalonate decarboxylase [EC:4.1.1.33]	Phosphorus
K05306	0	0.978177	-12.6043	na	na	n	Metabolism	Metabolism of other amino acids	Phosphonate and phosphinate metabolism [PATH:ko00440]	phnX; phosphonoacetaldehyde hydrolase [EC:3.11.1.1]	Phosphorus
K02305	0	0.978348	12.2455	na	na	n	Metabolism	Energy metabolism	Nitrogen metabolism [PATH:ko00910]	norC; nitric oxide reductase subunit C	Nitrogen
K04561	0	0.978348	12.2455	na	na	n	Metabolism	Energy metabolism	Nitrogen metabolism [PATH:ko00910]	norB; nitric oxide reductase subunit B [EC:1.7.2.5]	Nitrogen
K01496	1.10832e-211	0.980203	11.4642	na	na	n	Metabolism	Amino acid metabolism	Histidine metabolism [PATH:ko00340]	hisI; phosphoribosyl-AMP cyclohydrolase [EC:3.5.4.19]	Phosphorus
K02042	2.41021e-131	0.983556	15.2388	na	na	n	Brite Hierarchies	Protein families: signaling and cellular processes	Transporters [BR:ko02000]	phnE; phosphonate transport system permease protein	Phosphorus
K02041	2.41021e-131	0.983556	15.2388	na	na	n	Brite Hierarchies	Protein families: signaling and cellular processes	Transporters [BR:ko02000]	phnC; phosphonate transport system ATP-binding protein [EC:7.3.2.2]	Phosphorus
K02044	2.41021e-131	0.983556	15.2388	na	na	n	Brite Hierarchies	Protein families: signaling and cellular processes	Transporters [BR:ko02000]	phnD; phosphonate transport system substrate-binding protein	Phosphorus
K01535	0	0.983776	-14.8676	na	na	n	Metabolism	Energy metabolism	Oxidative phosphorylation [PATH:ko00190]	PMA1, PMA2; H+-transporting ATPase [EC:7.1.2.1]	Phosphorus
K16653	0	0.985505	-0.0248402	na	na	n	Not Included in Pathway or Brite	Unclassified: metabolism	Enzymes with EC numbers	dprE1; decaprenylphospho-beta-D-ribofuranose 2-oxidase [EC:1.1.98.3]	Phosphorus
K15521	1.50410599999977e-312	0.986391	-0.0439139	na	na	n	Not Included in Pathway or Brite	Unclassified: metabolism	Enzymes with EC numbers	mshA; D-inositol-3-phosphate glycosyltransferase [EC:2.4.1.250]	Phosphorus
K24290	0	0.987461	0.0403849	na	na	n	Not Included in Pathway or Brite	Unclassified: metabolism	Enzymes with EC numbers	tmpB; [1-hydroxy-2-(trimethylamino)ethyl]phosphonate dioxygenase [EC:1.13.11.90]	Phosphorus
K24291	0	0.987461	0.0403849	na	na	n	Not Included in Pathway or Brite	Unclassified: metabolism	Enzymes with EC numbers	tmpA; [2-(trimethylamino)ethyl]phosphonate dioxygenase [EC:1.14.11.72]	Phosphorus
K19338	1.32847e-124	0.988919	-16.0817	na	na	n	Brite Hierarchies	Protein families: genetic information processing	Transcription factors [BR:ko03000]	nac; LysR family transcriptional regulator, nitrogen assimilation regulatory protein	Nitrogen
K00721	1.97895e-297	0.990194	-15.2299	na	na	n	Brite Hierarchies	Protein families: metabolism	Glycosyltransferases [BR:ko01003]	DPM1; dolichol-phosphate mannosyltransferase [EC:2.4.1.83]	Phosphorus
K07106	0	0.990248	14.9061	na	na	n	Metabolism	Glycan biosynthesis and metabolism	Amino sugar and nucleotide sugar metabolism [PATH:ko00520]	murQ; N-acetylmuramic acid 6-phosphate etherase [EC:4.2.1.126]	Phosphorus
K03526	0	0.990838	13.9941	na	na	n	Metabolism	Metabolism of terpenoids and polyketides	Terpenoid backbone biosynthesis [PATH:ko00900]	gcpE, ispG; (E)-4-hydroxy-3-methylbut-2-enyl-diphosphate synthase [EC:1.17.7.1 1.17.7.3]	Phosphorus
K03527	0	0.990838	13.9941	na	na	n	Metabolism	Metabolism of terpenoids and polyketides	Terpenoid backbone biosynthesis [PATH:ko00900]	ispH, lytB; 4-hydroxy-3-methylbut-2-en-1-yl diphosphate reductase [EC:1.17.7.4]	Phosphorus
K12506	0	0.990838	13.9941	na	na	n	Metabolism	Metabolism of terpenoids and polyketides	Terpenoid backbone biosynthesis [PATH:ko00900]	ispDF; 2-C-methyl-D-erythritol 4-phosphate cytidylyltransferase / 2-C-methyl-D-erythritol 2,4-cyclodiphosphate synthase [EC:2.7.7.60 4.6.1.12]	Phosphorus
K01674	2.19934e-222	0.991109	-13.9934	na	na	n	Metabolism	Energy metabolism	Nitrogen metabolism [PATH:ko00910]	cah; carbonic anhydrase [EC:4.2.1.1]	Nitrogen
K00946	0.00863886	0.991552	-13.2975	na	na	n	Metabolism	Metabolism of cofactors and vitamins	Thiamine metabolism [PATH:ko00730]	thiL; thiamine-monophosphate kinase [EC:2.7.4.16]	Phosphorus
K01507	1.12851e-247	0.991552	-13.2975	na	na	n	Metabolism	Energy metabolism	Oxidative phosphorylation [PATH:ko00190]	ppa; inorganic pyrophosphatase [EC:3.6.1.1]	Phosphorus
K01841	4.1415e-11	0.991552	-13.2975	na	na	n	Metabolism	Metabolism of other amino acids	Phosphonate and phosphinate metabolism [PATH:ko00440]	pepM; phosphoenolpyruvate phosphomutase [EC:5.4.2.9]	Phosphorus
K02227	7.25964e-173	0.991552	13.2975	na	na	n	Metabolism	Metabolism of cofactors and vitamins	Porphyrin metabolism [PATH:ko00860]	cbiB, cobD; adenosylcobinamide-phosphate synthase [EC:6.3.1.10]	Phosphorus
K15986	0	0.991552	13.2975	na	na	n	Metabolism	Energy metabolism	Oxidative phosphorylation [PATH:ko00190]	ppaC; manganese-dependent inorganic pyrophosphatase [EC:3.6.1.1]	Phosphorus
K19175	0	0.991552	-13.2975	na	na	n	Brite Hierarchies	Protein families: signaling and cellular processes	Prokaryotic defense system [BR:ko02048]	dptH; DNA phosphorothioation-dependent restriction protein DptH	Phosphorus
K19813	4.1415e-11	0.991552	-13.2975	na	na	n	Metabolism	Carbohydrate metabolism	Pentose phosphate pathway [PATH:ko00030]	gdh; glucose dehydrogenase [EC:1.1.5.9]	Phosphorus
K00625	5.7748e-233	0.992849	-17.1989	na	na	n	Metabolism	Carbohydrate metabolism	Pyruvate metabolism [PATH:ko00620]	pta; phosphate acetyltransferase [EC:2.3.1.8]	Phosphorus
K03077	0	0.993503	-0.0249572	na	na	n	Metabolism	Carbohydrate metabolism	Ascorbate and aldarate metabolism [PATH:ko00053]	araD, ulaF, sgaE, sgbE; L-ribulose-5-phosphate 4-epimerase [EC:5.1.3.4]	Phosphorus
K02299	0	0.993528	-16.232	na	na	n	Metabolism	Energy metabolism	Oxidative phosphorylation [PATH:ko00190]	cyoC; cytochrome o ubiquinol oxidase subunit III	Phosphorus
K23107	0	0.993729	-0.0400853	na	na	n	Not Included in Pathway or Brite	Unclassified: metabolism	Enzymes with EC numbers	yajO; 1-deoxyxylulose-5-phosphate synthase [EC:1.1.-.-]	Phosphorus
K19339	1.42099000000002e-310	0.993761	15.9747	na	na	n	Brite Hierarchies	Protein families: genetic information processing	Transcription factors [BR:ko03000]	nosR; NosR/NirI family transcriptional regulator, nitrous oxide reductase regulator	Nitrogen
K05577	0	0.995093	-19.7453	na	na	n	Metabolism	Energy metabolism	Oxidative phosphorylation [PATH:ko00190]	ndhF; NAD(P)H-quinone oxidoreductase subunit 5 [EC:7.1.1.2]	Phosphorus
K01725	0	0.995618	-18.1841	na	na	n	Metabolism	Energy metabolism	Nitrogen metabolism [PATH:ko00910]	cynS; cyanate lyase [EC:4.2.1.104]	Nitrogen
K20976	4.13913e-173	0.995668	-17.3911	na	na	n	Environmental Information Processing	Signal transduction	Two-component system [PATH:ko02020]	hptB; histidine phosphotransfer protein HptB	Phosphorus
K00526	2.07375e-302	0.99588	-16.6249	na	na	n	Metabolism	Nucleotide metabolism	Purine metabolism [PATH:ko00230]	E1.17.4.1B, nrdB, nrdF; ribonucleoside-diphosphate reductase beta chain [EC:1.17.4.1]	Phosphorus
K07029	5.80229e-258	0.995907	-16.5796	na	na	n	Metabolism	Lipid metabolism	Glycerophospholipid metabolism [PATH:ko00564]	dagK; diacylglycerol kinase (ATP) [EC:2.7.1.107]	Phosphorus
K00459	2.58566e-167	0.996135	-23.8263	na	na	n	Metabolism	Energy metabolism	Nitrogen metabolism [PATH:ko00910]	ncd2, npd; nitronate monooxygenase [EC:1.13.12.16]	Nitrogen
K02082	0	0.997018	-21.0341	na	na	n	Metabolism	Carbohydrate metabolism	Galactose metabolism [PATH:ko00052]	agaS; D-galactosamine 6-phosphate deaminase/isomerase [EC:3.5.99.-]	Phosphorus
K00795	0	0.997534	-10.4849	na	na	n	Brite Hierarchies	Protein families: metabolism	Prenyltransferases [BR:ko01006]	ispA; farnesyl diphosphate synthase [EC:2.5.1.1 2.5.1.10]	Phosphorus
K05878	0	0.997534	-10.4849	na	na	n	Metabolism	Lipid metabolism	Glycerolipid metabolism [PATH:ko00561]	dhaK; phosphoenolpyruvate---glycerone phosphotransferase subunit DhaK [EC:2.7.1.121]	Phosphorus
K01512	0	0.997546	-10.493	na	na	n	Metabolism	Xenobiotics biodegradation and metabolism	Aminobenzoate degradation [PATH:ko00627]	acyP; acylphosphatase [EC:3.6.1.7]	Phosphorus
K12978	0	0.997611	-15.5035	na	na	n	Brite Hierarchies	Protein families: metabolism	Lipopolysaccharide biosynthesis proteins [BR:ko01005]	lpxF; lipid A 4'-phosphatase [EC:3.1.3.-]	Phosphorus
K06281	3.77581e-220	0.997703	-15.9925	na	na	n	Metabolism	Xenobiotics biodegradation and metabolism	Nitrotoluene degradation [PATH:ko00633]	hyaB, hybC; hydrogenase large subunit [EC:1.12.99.6]	Nitrogen
K23548	3.77581e-220	0.997703	-15.9925	na	na	n	Metabolism	Xenobiotics biodegradation and metabolism	Nitrotoluene degradation [PATH:ko00633]	hupU; uptake hydrogenase small subunit [EC:1.12.99.6]	Nitrogen
K08310	0	0.998243	-20.074	na	na	n	Metabolism	Metabolism of cofactors and vitamins	Folate biosynthesis [PATH:ko00790]	nudB, ntpA; dihydroneopterin triphosphate diphosphatase [EC:3.6.1.67]	Phosphorus
K01515	3.53451e-303	0.998314	19.2262	na	na	n	Metabolism	Nucleotide metabolism	Purine metabolism [PATH:ko00230]	nudF; ADP-ribose diphosphatase [EC:3.6.1.13 3.6.1.-]	Phosphorus
K01634	0	0.998319	-18.7887	na	na	n	Environmental Information Processing	Signal transduction	Sphingolipid signaling pathway [PATH:ko04071]	SGPL1, DPL1; sphinganine-1-phosphate aldolase [EC:4.1.2.27]	Phosphorus
K01635	0	0.998324	-19.1731	na	na	n	Metabolism	Carbohydrate metabolism	Galactose metabolism [PATH:ko00052]	lacD; tagatose 1,6-diphosphate aldolase [EC:4.1.2.40]	Phosphorus
K03385	0	0.998455	-17.9651	na	na	n	Metabolism	Energy metabolism	Nitrogen metabolism [PATH:ko00910]	nrfA; nitrite reductase (cytochrome c-552) [EC:1.7.2.2]	Nitrogen
K02226	0	0.998457	-17.9035	na	na	n	Metabolism	Metabolism of cofactors and vitamins	Porphyrin metabolism [PATH:ko00860]	cobC, phpB; alpha-ribazole phosphatase [EC:3.1.3.73]	Phosphorus
K00033	0	0.998477	-17.6306	na	na	n	Metabolism	Carbohydrate metabolism	Pentose phosphate pathway [PATH:ko00030]	PGD, gnd, gntZ; 6-phosphogluconate dehydrogenase [EC:1.1.1.44 1.1.1.343]	Phosphorus
K07766	1.86159e-223	0.998513	-17.2975	na	na	n	Not Included in Pathway or Brite	Unclassified: metabolism	Enzymes with EC numbers	E3.6.1.52; diphosphoinositol-polyphosphate diphosphatase [EC:3.6.1.52]	Phosphorus
K01835	0	0.998859	-21.1997	na	na	n	Metabolism	Biosynthesis of other secondary metabolites	Streptomycin biosynthesis [PATH:ko00521]	pgm; phosphoglucomutase [EC:5.4.2.2]	Phosphorus
K00376	4.93389e-196	0.998932	20.0662	na	na	n	Metabolism	Energy metabolism	Nitrogen metabolism [PATH:ko00910]	nosZ; nitrous-oxide reductase [EC:1.7.2.4]	Nitrogen
K00971	2.3722e-23	0.998951	-19.1835	na	na	n	Metabolism	Glycan biosynthesis and metabolism	Biosynthesis of various nucleotide sugars [PATH:ko00541]	manC, cpsB; mannose-1-phosphate guanylyltransferase [EC:2.7.7.13]	Phosphorus
K00655	0	0.99928	20.9544	na	na	n	Metabolism	Lipid metabolism	Glycerophospholipid metabolism [PATH:ko00564]	plsC; 1-acyl-sn-glycerol-3-phosphate acyltransferase [EC:2.3.1.51]	Phosphorus
K01628	0	0.999296	-20.8621	na	na	n	Metabolism	Carbohydrate metabolism	Fructose and mannose metabolism [PATH:ko00051]	fucA; L-fuculose-phosphate aldolase [EC:4.1.2.17]	Phosphorus
K00368	0	0.999352	-20.3965	na	na	n	Metabolism	Energy metabolism	Nitrogen metabolism [PATH:ko00910]	nirK; nitrite reductase (NO-forming) [EC:1.7.2.1]	Nitrogen
K06133	0	0.999356	-20.3148	na	na	n	Metabolism	Metabolism of cofactors and vitamins	Pantothenate and CoA biosynthesis [PATH:ko00770]	LYS5, acpT; 4'-phosphopantetheinyl transferase [EC:2.7.8.-]	Phosphorus
K01114	0	0.999359	-20.0898	na	na	n	Brite Hierarchies	Protein families: signaling and cellular processes	Bacterial toxins [BR:ko02042]	plc; phospholipase C [EC:3.1.4.3]	Phosphorus
K00134	1.29638e-215	0.999375	19.5237	na	na	n	Brite Hierarchies	Protein families: genetic information processing	Membrane trafficking [BR:ko04131]	GAPDH, gapA; glyceraldehyde 3-phosphate dehydrogenase (phosphorylating) [EC:1.2.1.12]	Phosphorus
K00010	0	0.999385	19.4106	na	na	n	Metabolism	Carbohydrate metabolism	Inositol phosphate metabolism [PATH:ko00562]	iolG; myo-inositol 2-dehydrogenase / D-chiro-inositol 1-dehydrogenase [EC:1.1.1.18 1.1.1.369]	Phosphorus
K00688	4.02485637728113e-319	0.99952	-22.4502	na	na	n	Human Diseases	Endocrine and metabolic disease	Insulin resistance [PATH:ko04931]	PYG, glgP; glycogen phosphorylase [EC:2.4.1.1]	Phosphorus
K00975	4.02485637728113e-319	0.99952	-22.4502	na	na	n	Metabolism	Carbohydrate metabolism	Starch and sucrose metabolism [PATH:ko00500]	glgC; glucose-1-phosphate adenylyltransferase [EC:2.7.7.27]	Phosphorus
K00855	4.87237e-37	0.999591	-21.2963	na	na	n	Metabolism	Energy metabolism	Carbon fixation by Calvin cycle [PATH:ko00710]	PRK, prkB; phosphoribulokinase [EC:2.7.1.19]	Phosphorus
K07100	0	0.999623	-19.624	na	na	n	Not Included in Pathway or Brite	Poorly characterized	General function prediction only	K07100; putative phosphoribosyl transferase	Phosphorus
K02297	0	0.999623	19.6225	na	na	n	Metabolism	Energy metabolism	Oxidative phosphorylation [PATH:ko00190]	cyoA; cytochrome o ubiquinol oxidase subunit II [EC:7.1.1.3]	Phosphorus
K03335	0	0.999623	19.6225	na	na	n	Metabolism	Carbohydrate metabolism	Inositol phosphate metabolism [PATH:ko00562]	iolE; inosose dehydratase [EC:4.2.1.44]	Phosphorus
K03337	0	0.999623	19.6225	na	na	n	Metabolism	Carbohydrate metabolism	Inositol phosphate metabolism [PATH:ko00562]	iolB; 5-deoxy-glucuronate isomerase [EC:5.3.1.30]	Phosphorus
K03338	0	0.999623	19.6225	na	na	n	Metabolism	Carbohydrate metabolism	Inositol phosphate metabolism [PATH:ko00562]	iolC; 5-dehydro-2-deoxygluconokinase [EC:2.7.1.92]	Phosphorus
K21909	1.19667e-33	0.999726	-22.3864	na	na	n	Not Included in Pathway or Brite	Unclassified: metabolism	Enzymes with EC numbers	eryC; D-erythrulose 1-phosphate 3-epimerase [EC:5.1.3.38]	Phosphorus
K02568	0	0.999731	22.1298	na	na	n	Metabolism	Energy metabolism	Nitrogen metabolism [PATH:ko00910]	napB; nitrate reductase (cytochrome), electron transfer subunit	Nitrogen
K02570	0	0.999731	22.1298	na	na	n	Not Included in Pathway or Brite	Unclassified: metabolism	Energy metabolism	napD; periplasmic nitrate reductase NapD	Nitrogen
K08097	0	0.999734	-22.2204	na	na	n	Metabolism	Energy metabolism	Methane metabolism [PATH:ko00680]	comA; phosphosulfolactate synthase [EC:4.4.1.19]	Phosphorus
K16370	1.51596e-13	0.999935	-24.8963	na	na	n	Metabolism	Carbohydrate metabolism	Galactose metabolism [PATH:ko00052]	pfkB; 6-phosphofructokinase 2 [EC:2.7.1.11]	Phosphorus
K22844	0	0.999937	-24.2975	na	na	n	Brite Hierarchies	Protein families: metabolism	Glycosyltransferases [BR:ko01003]	aglG; glucosyl-dolichyl phosphate glucuronosyltransferase [EC:2.4.1.356]	Phosphorus
K00266	1	na	na	1	0.00543478	n	Metabolism	Energy metabolism	Nitrogen metabolism [PATH:ko00910]	gltD; glutamate synthase (NADPH) small chain [EC:1.4.1.13]	Nitrogen
K15861	1	na	na	1	-0.00271739	n	Brite Hierarchies	Protein families: genetic information processing	Transcription factors [BR:ko03000]	fixK; CRP/FNR family transcriptional regulator, nitrogen fixation regulation protein	Nitrogen
K00036	1	na	na	1	0.00271739	n	Brite Hierarchies	Protein families: signaling and cellular processes	Exosome [BR:ko04147]	G6PD, zwf; glucose-6-phosphate 1-dehydrogenase [EC:1.1.1.49 1.1.1.363]	Phosphorus
K00057	1	na	na	1	0.00271739	n	Metabolism	Lipid metabolism	Glycerophospholipid metabolism [PATH:ko00564]	gpsA; glycerol-3-phosphate dehydrogenase (NAD(P)+) [EC:1.1.1.94]	Phosphorus
K00097	1	na	na	1	0.00271739	n	Metabolism	Metabolism of cofactors and vitamins	Vitamin B6 metabolism [PATH:ko00750]	pdxA; 4-hydroxythreonine-4-phosphate dehydrogenase [EC:1.1.1.262]	Phosphorus
K00111	1	na	na	1	0.00271739	n	Metabolism	Lipid metabolism	Glycerophospholipid metabolism [PATH:ko00564]	glpA, glpD; glycerol-3-phosphate dehydrogenase [EC:1.1.5.3]	Phosphorus
K00332	1	na	na	1	0.00271739	n	Metabolism	Energy metabolism	Oxidative phosphorylation [PATH:ko00190]	nuoC; NADH-quinone oxidoreductase subunit C [EC:7.1.1.2]	Phosphorus
K00334	1	na	na	1	0.00271739	n	Metabolism	Energy metabolism	Oxidative phosphorylation [PATH:ko00190]	nuoE; NADH-quinone oxidoreductase subunit E [EC:7.1.1.2]	Phosphorus
K00335	1	na	na	1	0.00271739	n	Metabolism	Energy metabolism	Oxidative phosphorylation [PATH:ko00190]	nuoF; NADH-quinone oxidoreductase subunit F [EC:7.1.1.2]	Phosphorus
K00339	1	na	na	1	0.00271739	n	Metabolism	Energy metabolism	Oxidative phosphorylation [PATH:ko00190]	nuoJ; NADH-quinone oxidoreductase subunit J [EC:7.1.1.2]	Phosphorus
K00341	1	na	na	1	0.00543478	n	Metabolism	Energy metabolism	Oxidative phosphorylation [PATH:ko00190]	nuoL; NADH-quinone oxidoreductase subunit L [EC:7.1.1.2]	Phosphorus
K00342	1	na	na	1	0.00271739	n	Metabolism	Energy metabolism	Oxidative phosphorylation [PATH:ko00190]	nuoM; NADH-quinone oxidoreductase subunit M [EC:7.1.1.2]	Phosphorus
K00525	1	na	na	1	0.00271739	n	Brite Hierarchies	Protein families: genetic information processing	DNA repair and recombination proteins [BR:ko03400]	E1.17.4.1A, nrdA, nrdE; ribonucleoside-diphosphate reductase alpha chain [EC:1.17.4.1]	Phosphorus
K00574	1	na	na	1	0.00271739	n	Not Included in Pathway or Brite	Unclassified: metabolism	Enzymes with EC numbers	cfa; cyclopropane-fatty-acyl-phospholipid synthase [EC:2.1.1.79]	Phosphorus
K00759	1	na	na	1	0.00271739	n	Metabolism	Nucleotide metabolism	Purine metabolism [PATH:ko00230]	APRT, apt; adenine phosphoribosyltransferase [EC:2.4.2.7]	Phosphorus
K00760	1	na	na	1	0.00271739	n	Metabolism	Xenobiotics biodegradation and metabolism	Drug metabolism - other enzymes [PATH:ko00983]	hprT, hpt, HPRT1; hypoxanthine phosphoribosyltransferase [EC:2.4.2.8]	Phosphorus
K00762	1	na	na	1	0.00271739	n	Metabolism	Nucleotide metabolism	Pyrimidine metabolism [PATH:ko00240]	pyrE; orotate phosphoribosyltransferase [EC:2.4.2.10]	Phosphorus
K00766	1	na	na	1	0.00271739	n	Metabolism	Amino acid metabolism	Phenylalanine, tyrosine and tryptophan biosynthesis [PATH:ko00400]	trpD; anthranilate phosphoribosyltransferase [EC:2.4.2.18]	Phosphorus
K00768	1	na	na	1	0.00271739	n	Metabolism	Metabolism of cofactors and vitamins	Porphyrin metabolism [PATH:ko00860]	E2.4.2.21, cobU, cobT; nicotinate-nucleotide--dimethylbenzimidazole phosphoribosyltransferase [EC:2.4.2.21]	Phosphorus
K00769	1	na	na	1	0.00271739	n	Metabolism	Nucleotide metabolism	Purine metabolism [PATH:ko00230]	gpt; xanthine phosphoribosyltransferase [EC:2.4.2.22]	Phosphorus
K00772	1	na	na	1	0.00543478	n	Metabolism	Amino acid metabolism	Cysteine and methionine metabolism [PATH:ko00270]	mtaP, MTAP; 5'-methylthioadenosine phosphorylase [EC:2.4.2.28]	Phosphorus
K00806	1	na	na	1	0.00271739	n	Metabolism	Glycan biosynthesis and metabolism	Peptidoglycan biosynthesis [PATH:ko00550]	uppS; undecaprenyl diphosphate synthase [EC:2.5.1.31]	Phosphorus
K00831	1	na	na	1	0.00543478	n	Metabolism	Amino acid metabolism	Glycine, serine and threonine metabolism [PATH:ko00260]	serC, PSAT1; phosphoserine aminotransferase [EC:2.6.1.52]	Phosphorus
K00852	1	na	na	1	0.00271739	n	Metabolism	Carbohydrate metabolism	Pentose phosphate pathway [PATH:ko00030]	rbsK, RBKS; ribokinase [EC:2.7.1.15]	Phosphorus
K00940	1	na	na	1	0.00271739	n	Metabolism	Nucleotide metabolism	Purine metabolism [PATH:ko00230]	ndk, NME; nucleoside-diphosphate kinase [EC:2.7.4.6]	Phosphorus
K00948	1	na	na	1	0.00271739	n	Metabolism	Carbohydrate metabolism	Pentose phosphate pathway [PATH:ko00030]	PRPS, prsA; ribose-phosphate pyrophosphokinase [EC:2.7.6.1]	Phosphorus
K00981	1	na	na	1	0.00271739	n	Metabolism	Lipid metabolism	Glycerophospholipid metabolism [PATH:ko00564]	E2.7.7.41, CDS1, CDS2, cdsA; phosphatidate cytidylyltransferase [EC:2.7.7.41]	Phosphorus
K00982	1	na	na	1	0.00271739	n	Not Included in Pathway or Brite	Unclassified: metabolism	Enzymes with EC numbers	glnE; [glutamine synthetase] adenylyltransferase / [glutamine synthetase]-adenylyl-L-tyrosine phosphorylase [EC:2.7.7.42 2.7.7.89]	Phosphorus
K01006	1	na	na	1	0.00271739	n	Metabolism	Carbohydrate metabolism	Glycolysis / Gluconeogenesis [PATH:ko00010]	ppdK; pyruvate, orthophosphate dikinase [EC:2.7.9.1]	Phosphorus
K01048	1	na	na	1	0.00271739	n	Metabolism	Lipid metabolism	Glycerophospholipid metabolism [PATH:ko00564]	pldB; lysophospholipase [EC:3.1.1.5]	Phosphorus
K01082	1	na	na	1	0.00271739	n	Metabolism	Energy metabolism	Sulfur metabolism [PATH:ko00920]	cysQ, MET22, BPNT1; 3'(2'), 5'-bisphosphate nucleotidase [EC:3.1.3.7]	Phosphorus
K01095	1	na	na	1	0.00271739	n	Metabolism	Lipid metabolism	Glycerophospholipid metabolism [PATH:ko00564]	pgpA; phosphatidylglycerophosphatase A [EC:3.1.3.27]	Phosphorus
K01591	1	na	na	1	0.00271739	n	Metabolism	Nucleotide metabolism	Pyrimidine metabolism [PATH:ko00240]	pyrF; orotidine-5'-phosphate decarboxylase [EC:4.1.1.23]	Phosphorus
K01609	1	na	na	1	0.00271739	n	Metabolism	Amino acid metabolism	Phenylalanine, tyrosine and tryptophan biosynthesis [PATH:ko00400]	trpC; indole-3-glycerol phosphate synthase [EC:4.1.1.48]	Phosphorus
K01625	1	na	na	1	0.00543478	n	Metabolism	Carbohydrate metabolism	Pentose phosphate pathway [PATH:ko00030]	eda; 2-dehydro-3-deoxyphosphogluconate aldolase / (4S)-4-hydroxy-2-oxoglutarate aldolase [EC:4.1.2.14 4.1.3.42]	Phosphorus
K01690	1	na	na	1	0.00543478	n	Metabolism	Carbohydrate metabolism	Pentose phosphate pathway [PATH:ko00030]	edd; phosphogluconate dehydratase [EC:4.2.1.12]	Phosphorus
K01788	1	na	na	1	-0.00271739	n	Metabolism	Glycan biosynthesis and metabolism	Amino sugar and nucleotide sugar metabolism [PATH:ko00520]	nanE; N-acylglucosamine-6-phosphate 2-epimerase [EC:5.1.3.9]	Phosphorus
K01814	1	na	na	1	0.00271739	n	Metabolism	Amino acid metabolism	Histidine metabolism [PATH:ko00340]	hisA; phosphoribosylformimino-5-aminoimidazole carboxamide ribotide isomerase [EC:5.3.1.16]	Phosphorus
K01817	1	na	na	1	0.00271739	n	Metabolism	Amino acid metabolism	Phenylalanine, tyrosine and tryptophan biosynthesis [PATH:ko00400]	trpF; phosphoribosylanthranilate isomerase [EC:5.3.1.24]	Phosphorus
K01823	1	na	na	1	0.00271739	n	Metabolism	Metabolism of terpenoids and polyketides	Terpenoid backbone biosynthesis [PATH:ko00900]	idi, IDI; isopentenyl-diphosphate Delta-isomerase [EC:5.3.3.2]	Phosphorus
K01955	1	na	na	1	0.0108696	n	Metabolism	Nucleotide metabolism	Pyrimidine metabolism [PATH:ko00240]	carB, CPA2; carbamoyl-phosphate synthase large subunit [EC:6.3.5.5]	Phosphorus
K02037	1	na	na	1	0.00543478	n	Brite Hierarchies	Protein families: signaling and cellular processes	Transporters [BR:ko02000]	pstC; phosphate transport system permease protein	Phosphorus
K02038	1	na	na	1	0.00271739	n	Environmental Information Processing	Membrane transport	ABC transporters [PATH:ko02010]	pstA; phosphate transport system permease protein	Phosphorus
K02039	1	na	na	1	0.00271739	n	Not Included in Pathway or Brite	Unclassified: signaling and cellular processes	Others	phoU; phosphate transport system protein	Phosphorus
K02110	1	na	na	1	0.00543478	n	Metabolism	Energy metabolism	Oxidative phosphorylation [PATH:ko00190]	ATPF0C, atpE; F-type H+-transporting ATPase subunit c	Phosphorus
K02133	1	na	na	1	0.00271739	n	Metabolism	Energy metabolism	Oxidative phosphorylation [PATH:ko00190]	ATPeF1B, ATP5B, ATP2; F-type H+-transporting ATPase subunit beta [EC:7.1.2.2]	Phosphorus
K02203	1	na	na	1	-0.00271739	n	Metabolism	Energy metabolism	Methane metabolism [PATH:ko00680]	thrH; phosphoserine / homoserine phosphotransferase [EC:3.1.3.3 2.7.1.39]	Phosphorus
K02523	0.311762	na	na	1	0.00543478	n	Metabolism	Metabolism of terpenoids and polyketides	Terpenoid backbone biosynthesis [PATH:ko00900]	ispB; octaprenyl-diphosphate synthase [EC:2.5.1.90]	Phosphorus
K02563	1	na	na	1	0.00271739	n	Cellular Processes	Cell growth and death	Cell cycle - Caulobacter [PATH:ko04112]	murG; UDP-N-acetylglucosamine--N-acetylmuramyl-(pentapeptide) pyrophosphoryl-undecaprenol N-acetylglucosamine transferase [EC:2.4.1.227]	Phosphorus
K03367	1	na	na	1	-0.00271739	n	Metabolism	Glycan biosynthesis and metabolism	Teichoic acid biosynthesis [PATH:ko00552]	dltA; D-alanine--poly(phosphoribitol) ligase subunit 1 [EC:6.1.1.13]	Phosphorus
K03431	1	na	na	1	0.00271739	n	Metabolism	Glycan biosynthesis and metabolism	Amino sugar and nucleotide sugar metabolism [PATH:ko00520]	glmM; phosphoglucosamine mutase [EC:5.4.2.10]	Phosphorus
K03692	1	na	na	1	-0.00271739	n	Not Included in Pathway or Brite	Unclassified: metabolism	Enzymes with EC numbers	E2.4.1.213; glucosylglycerol-phosphate synthase [EC:2.4.1.213]	Phosphorus
K04068	1	na	na	1	-0.00271739	n	Not Included in Pathway or Brite	Unclassified: metabolism	Enzymes with EC numbers	nrdG; anaerobic ribonucleoside-triphosphate reductase activating protein [EC:1.97.1.4]	Phosphorus
K07657	1	na	na	1	0.00271739	n	Environmental Information Processing	Signal transduction	Two-component system [PATH:ko02020]	phoB; two-component system, OmpR family, phosphate regulon response regulator PhoB	Phosphorus
K07659	1	na	na	1	0.00271739	n	Brite Hierarchies	Protein families: signaling and cellular processes	Two-component system [BR:ko02022]	ompR; two-component system, OmpR family, phosphate regulon response regulator OmpR	Phosphorus
K08484	1	na	na	0.578081	-0.0168905	n	Environmental Information Processing	Membrane transport	Phosphotransferase system (PTS) [PATH:ko02060]	ptsP; phosphotransferase system, enzyme I, PtsP [EC:2.7.3.9]	Phosphorus
K08591	1	na	na	0.578081	-0.0168905	n	Metabolism	Lipid metabolism	Glycerophospholipid metabolism [PATH:ko00564]	plsY; acyl phosphate:glycerol-3-phosphate acyltransferase [EC:2.3.1.275]	Phosphorus
K09769	1	na	na	1	0.00271739	n	Metabolism	Nucleotide metabolism	Pyrimidine metabolism [PATH:ko00240]	ymdB; 2',3'-cyclic-nucleotide 2'-phosphodiesterase [EC:3.1.4.16]	Phosphorus
K11532	1	na	na	1	0.00271739	n	Metabolism	Carbohydrate metabolism	Pentose phosphate pathway [PATH:ko00030]	glpX-SEBP; fructose-1,6-bisphosphatase II / sedoheptulose-1,7-bisphosphatase [EC:3.1.3.11 3.1.3.37]	Phosphorus
K13038	1	na	na	1	0.00271739	n	Metabolism	Metabolism of cofactors and vitamins	Pantothenate and CoA biosynthesis [PATH:ko00770]	coaBC, dfp; phosphopantothenoylcysteine decarboxylase / phosphopantothenate---cysteine ligase [EC:4.1.1.36 6.3.2.5]	Phosphorus
K16044	1	na	na	1	-0.00271739	n	Metabolism	Carbohydrate metabolism	Inositol phosphate metabolism [PATH:ko00562]	iolW; scyllo-inositol 2-dehydrogenase (NADP+) [EC:1.1.1.371]	Phosphorus
K16904	1	na	na	0.246722	0.0196078	n	Metabolism	Nucleotide metabolism	Pyrimidine metabolism [PATH:ko00240]	DCTPP1; dCTP diphosphatase [EC:3.6.1.12]	Phosphorus
K17509	0.326337	na	na	1	0.00815217	n	Brite Hierarchies	Protein families: metabolism	Protein phosphatases and associated proteins [BR:ko01009]	PDPR; pyruvate dehydrogenase phosphatase regulatory subunit	Phosphorus
K17879	1	na	na	1	0.00271739	n	Cellular Processes	Transport and catabolism	Peroxisome [PATH:ko04146]	NUDT7; peroxisomal coenzyme A diphosphatase NUDT7 [EC:3.6.1.77]	Phosphorus
K20074	1	na	na	1	0.00271739	n	Brite Hierarchies	Protein families: metabolism	Protein phosphatases and associated proteins [BR:ko01009]	prpC, phpP; PPM family protein phosphatase [EC:3.1.3.16]	Phosphorus
K22522	1	na	na	1	0.00271739	n	Not Included in Pathway or Brite	Unclassified: metabolism	Enzymes with EC numbers	LOG; cytokinin riboside 5'-monophosphate phosphoribohydrolase [EC:3.2.2.-]	Phosphorus
K23269	1	na	na	1	0.00271739	n	Metabolism	Nucleotide metabolism	Purine metabolism [PATH:ko00230]	purL; phosphoribosylformylglycinamidine synthase subunit PurL [EC:6.3.5.3]	Phosphorus
