# Supplementary material for: Decoding coral resistance to eutrophication through the association of hyper‑efficient denitrifiers as key microbial allies
Source: Nat Commun. 2026 May 19;17:3938. doi: 10.1038/s41467-026-72571-w (PMC13187470; doi:10.1038/s41467-026-72571-w)
Supplement: Supplementary file 15 — Supplementary Data 13 [file 41467_2026_72571_MOESM15_ESM.xlsx]

## Sheet: Sheet1
Supplementary Data 13. KEGG orthologous group functions of 92 evolutionarily conserved genes in denitrifying specialist MCs. Identified via gene tree-species tree reconciliation using ecceTERA and ANGST (threshold: n ≥ 2 specialist MCs).
KO identifier	software	KEGG Pathway (Level 1)	KEGG Pathway (Level 2)	KEGG Pathway (Level 3)	KEGG Ortholog/gene name
K19342	ecceTERA	Not Included in Pathway or Brite	Unclassified: signaling and cellular processes	Others	nosL; copper chaperone NosL
K00206	Angst	Metabolism	Metabolism of other amino acids	Phosphonate and phosphinate metabolism [PATH:ko00440]	phnY; phosphonoacetaldehyde dehydrogenase [EC:1.2.1.-]
K19340	Angst	Environmental Information Processing	Membrane transport	ABC transporters [PATH:ko02010]	nosF; Cu-processing system ATP-binding protein
K02042	ecceTERA	Environmental Information Processing	Membrane transport	ABC transporters [PATH:ko02010]	phnE; phosphonate transport system permease protein
K04752	Angst	Not Included in Pathway or Brite	Unclassified: genetic information processing	Transcription	glnK; nitrogen regulatory protein P-II 2
K00330	angst	Metabolism	Energy metabolism	Oxidative phosphorylation [PATH:ko00190]	nuoA; NADH-quinone oxidoreductase subunit A [EC:7.1.1.2]
K01619	ecceTERA and Angst	Metabolism	Carbohydrate metabolism	Pentose phosphate pathway [PATH:ko00030]	deoC, DERA; deoxyribose-phosphate aldolase [EC:4.1.2.4]
K00261	ecceTERA and Angst	Metabolism	Energy metabolism	Nitrogen metabolism [PATH:ko00910]	GLUD1_2, gdhA; glutamate dehydrogenase (NAD(P)+) [EC:1.4.1.3]
K00404	ecceTERA and Angst	Metabolism	Energy metabolism	Oxidative phosphorylation [PATH:ko00190]	ccoN; cytochrome c oxidase cbb3-type subunit I [EC:7.1.1.9]
K20034	ecceTERA	Metabolism	Energy metabolism	Sulfur metabolism [PATH:ko00920]	dmdB; 3-(methylthio)propionyl---CoA ligase [EC:6.2.1.44]
K11690	ecceTERA and Angst	Environmental Information Processing	Signal transduction	Two-component system [PATH:ko02020]	dctM, yiaN; TRAP-type transport system large permease protein
K03611	ecceTERA and Angst	Brite Hierarchies	Protein families: genetic information processing	Chaperones and folding catalysts [BR:ko03110]	dsbB; protein dithiol:quinone oxidoreductase [EC:1.8.5.9]
K01710	ecceTERA and Angst	Metabolism	Glycan biosynthesis and metabolism	Biosynthesis of various nucleotide sugars [PATH:ko00541]	rfbB, rmlB, rffG; dTDP-glucose 4,6-dehydratase [EC:4.2.1.46]
K06902	ecceTERA and Angst	Cellular Processes	Transport and catabolism	Autophagy - yeast [PATH:ko04138]	UMF1; MFS transporter, UMF1 family
K03474	ecceTERA and Angst	Metabolism	Metabolism of cofactors and vitamins	Vitamin B6 metabolism [PATH:ko00750]	pdxJ; pyridoxine 5-phosphate synthase [EC:2.6.99.2]
K15034	ecceTERA and Angst	Brite Hierarchies	Protein families: genetic information processing	Translation factors [BR:ko03012]	yaeJ; ribosome-associated protein
K00973	ecceTERA and Angst	Metabolism	Glycan biosynthesis and metabolism	Amino sugar and nucleotide sugar metabolism [PATH:ko00520]	rfbA, rmlA, rffH; glucose-1-phosphate thymidylyltransferase [EC:2.7.7.24]
K03574	ecceTERA and Angst	Brite Hierarchies	Protein families: genetic information processing	DNA repair and recombination proteins [BR:ko03400]	mutT, NUDT15, MTH2; 8-oxo-dGTP diphosphatase [EC:3.6.1.55]
K01266	ecceTERA and Angst	Brite Hierarchies	Protein families: metabolism	Peptidases and inhibitors [BR:ko01002]	dmpA, dap; D-aminopeptidase [EC:3.4.11.19]
K02002	ecceTERA and Angst	Environmental Information Processing	Membrane transport	ABC transporters [PATH:ko02010]	proX; glycine betaine/proline transport system substrate-binding protein
K09022	ecceTERA and Angst	Not Included in Pathway or Brite	Unclassified: metabolism	Enzymes with EC numbers	ridA, tdcF, RIDA; 2-iminobutanoate/2-iminopropanoate deaminase [EC:3.5.99.10]
K00067	ecceTERA and Angst	Metabolism	Glycan biosynthesis and metabolism	Biosynthesis of various nucleotide sugars [PATH:ko00541]	rfbD, rmlD; dTDP-4-dehydrorhamnose reductase [EC:1.1.1.133]
K00813	ecceTERA and Angst	Metabolism	Amino acid metabolism	Alanine, aspartate and glutamate metabolism [PATH:ko00250]	aspC; aspartate aminotransferase [EC:2.6.1.1]
K07497	ecceTERA and Angst	Not Included in Pathway or Brite	Unclassified: genetic information processing	Replication and repair	K07497; putative transposase
K05834	ecceTERA and Angst	Brite Hierarchies	Protein families: signaling and cellular processes	Transporters [BR:ko02000]	rhtB; homoserine/homoserine lactone efflux protein
K00799	ecceTERA	Metabolism	Metabolism of other amino acids	Glutathione metabolism [PATH:ko00480]	GST, gst; glutathione S-transferase [EC:2.5.1.18]
K07305	ecceTERA	Not Included in Pathway or Brite	Unclassified: metabolism	Enzymes with EC numbers	msrB; peptide-methionine (R)-S-oxide reductase [EC:1.8.4.12]
K09794	ecceTERA	Not Included in Pathway or Brite	Poorly characterized	Function unknown	K09794; uncharacterized protein
K01159	Angst	Genetic Information Processing	Replication and repair	Homologous recombination [PATH:ko03440]	ruvC; crossover junction endodeoxyribonuclease RuvC [EC:3.1.21.10]
K01247	Angst	Genetic Information Processing	Replication and repair	Base excision repair [PATH:ko03410]	alkA; DNA-3-methyladenine glycosylase II [EC:3.2.2.21]
K01434	Angst	Metabolism	Biosynthesis of other secondary metabolites	Penicillin and cephalosporin biosynthesis [PATH:ko00311]	pac; penicillin G amidase [EC:3.5.1.11]
K02065	Angst	Environmental Information Processing	Membrane transport	ABC transporters [PATH:ko02010]	mlaF, linL, mkl; phospholipid/cholesterol/gamma-HCH transport system ATP-binding protein
K02199	Angst	Brite Hierarchies	Protein families: genetic information processing	Chaperones and folding catalysts [BR:ko03110]	ccmG, dsbE; cytochrome c biogenesis protein CcmG, thiol:disulfide interchange protein DsbE
K02535	Angst	Metabolism	Glycan biosynthesis and metabolism	Lipopolysaccharide biosynthesis [PATH:ko00540]	lpxC; UDP-3-O-[3-hydroxymyristoyl] N-acetylglucosamine deacetylase [EC:3.5.1.108]
K03851	Angst	Metabolism	Metabolism of other amino acids	Taurine and hypotaurine metabolism [PATH:ko00430]	tpa; taurine-pyruvate aminotransferase [EC:2.6.1.77]
K06976	Angst	Not Included in Pathway or Brite	Poorly characterized	Function unknown	K06976; uncharacterized protein
K16566	Angst	Metabolism	Glycan biosynthesis and metabolism	Exopolysaccharide biosynthesis [PATH:ko00543]	exoY; exopolysaccharide production protein ExoY
K18900	Angst	Brite Hierarchies	Protein families: genetic information processing	Transcription factors [BR:ko03000]	bpeT; LysR family transcriptional regulator, regulator for bpeEF and oprC
K21395	Angst	Brite Hierarchies	Protein families: signaling and cellular processes	Transporters [BR:ko02000]	gtrC; TRAP-type transport system periplasmic protein
K03584	angst	Genetic Information Processing	Replication and repair	Homologous recombination [PATH:ko03440]	recO; DNA repair protein RecO (recombination protein O)
K03636	ecceTERA	Genetic Information Processing	Folding, sorting and degradation	Sulfur relay system [PATH:ko04122]	moaD, cysO; sulfur-carrier protein
K07498	ecceTERA and Angst	Not Included in Pathway or Brite	Unclassified: genetic information processing	Replication and repair	K07498; putative transposase
K01483	ecceTERA	Metabolism	Nucleotide metabolism	Purine metabolism [PATH:ko00230]	allA; ureidoglycolate lyase [EC:4.3.2.3]
K00817	angst	Metabolism	Amino acid metabolism	Histidine metabolism [PATH:ko00340]	hisC; histidinol-phosphate aminotransferase [EC:2.6.1.9]
K01768	ecceTERA and Angst	Metabolism	Nucleotide metabolism	Purine metabolism [PATH:ko00230]	E4.6.1.1; adenylate cyclase [EC:4.6.1.1]
K16329	ecceTERA and Angst	Metabolism	Nucleotide metabolism	Pyrimidine metabolism [PATH:ko00240]	psuG; pseudouridylate synthase [EC:4.2.1.70]
K06199	ecceTERA	Brite Hierarchies	Protein families: signaling and cellular processes	Transporters [BR:ko02000]	crcB, FEX; fluoride exporter
K22310	angst	Not Included in Pathway or Brite	Unclassified: metabolism	Enzymes with EC numbers	olsB; L-ornithine Nalpha-acyltransferase [EC:2.3.2.30]
K15012	ecceTERA	Environmental Information Processing	Signal transduction	Two-component system [PATH:ko02020]	regA, regR, actR; two-component system, response regulator RegA
K00784	angst	Brite Hierarchies	Protein families: genetic information processing	Transfer RNA biogenesis [BR:ko03016]	rnz; ribonuclease Z [EC:3.1.26.11]
K09471	ecceTERA and Angst	Metabolism	Amino acid metabolism	Arginine and proline metabolism [PATH:ko00330]	puuB, ordL; gamma-glutamylputrescine oxidase [EC:1.4.3.-]
K02876	ecceTERA and Angst	Genetic Information Processing	Translation	Ribosome [PATH:ko03010]	RP-L15, MRPL15, rplO; large subunit ribosomal protein L15
K01563	angst	Metabolism	Xenobiotics biodegradation and metabolism	Chloroalkane and chloroalkene degradation [PATH:ko00625]	dhaA; haloalkane dehalogenase [EC:3.8.1.5]
K15735	ecceTERA	Brite Hierarchies	Protein families: genetic information processing	Transcription factors [BR:ko03000]	csiR; GntR family transcriptional regulator, carbon starvation induced regulator
K13747	ecceTERA and Angst	Metabolism	Amino acid metabolism	Arginine and proline metabolism [PATH:ko00330]	nspC; carboxynorspermidine decarboxylase [EC:4.1.1.96]
K07402	angst	Not Included in Pathway or Brite	Unclassified: genetic information processing	Protein processing	xdhC; xanthine dehydrogenase accessory factor
K07390	angst	Brite Hierarchies	Protein families: genetic information processing	Chaperones and folding catalysts [BR:ko03110]	grxD, GLRX5; monothiol glutaredoxin
K01692	ecceTERA	Metabolism	Carbohydrate metabolism	Propanoate metabolism [PATH:ko00640]	paaF, echA; enoyl-CoA hydratase [EC:4.2.1.17]
K00600	ecceTERA and Angst	Metabolism	Carbohydrate metabolism	Glyoxylate and dicarboxylate metabolism [PATH:ko00630]	glyA, SHMT; glycine hydroxymethyltransferase [EC:2.1.2.1]
K02529	ecceTERA and Angst	Brite Hierarchies	Protein families: genetic information processing	Transcription factors [BR:ko03000]	galR; LacI family transcriptional regulator, galactose operon repressor
K03664	ecceTERA and Angst	Not Included in Pathway or Brite	Unclassified: genetic information processing	Protein processing	smpB; SsrA-binding protein
K03046	ecceTERA	Genetic Information Processing	Transcription	RNA polymerase [PATH:ko03020]	rpoC; DNA-directed RNA polymerase subunit beta' [EC:2.7.7.6]
K00315	angst	Metabolism	Amino acid metabolism	Glycine, serine and threonine metabolism [PATH:ko00260]	DMGDH; dimethylglycine dehydrogenase [EC:1.5.8.4]
K10554	angst	Environmental Information Processing	Membrane transport	ABC transporters [PATH:ko02010]	frcA; fructose transport system ATP-binding protein
K14056	ecceTERA	Brite Hierarchies	Protein families: genetic information processing	Transcription factors [BR:ko03000]	puuR; HTH-type transcriptional regulator, repressor for puuD
K05366	angst	Metabolism	Glycan biosynthesis and metabolism	Peptidoglycan biosynthesis [PATH:ko00550]	mrcA; penicillin-binding protein 1A [EC:2.4.99.28 3.4.16.4]
K01784	ecceTERA	Metabolism	Carbohydrate metabolism	Galactose metabolism [PATH:ko00052]	galE, GALE; UDP-glucose 4-epimerase [EC:5.1.3.2]
K14447	angst	Metabolism	Carbohydrate metabolism	Glyoxylate and dicarboxylate metabolism [PATH:ko00630]	ecm; ethylmalonyl-CoA mutase [EC:5.4.99.63]
K10440	angst	Environmental Information Processing	Membrane transport	ABC transporters [PATH:ko02010]	rbsC; ribose transport system permease protein
K03566	ecceTERA and Angst	Cellular Processes	Cellular community - prokaryotes	Biofilm formation - Escherichia coli [PATH:ko02026]	gcvA; LysR family transcriptional regulator, glycine cleavage system transcriptional activator
K02034	ecceTERA	Cellular Processes	Cellular community - prokaryotes	Quorum sensing [PATH:ko02024]	ABC.PE.P1; peptide/nickel transport system permease protein
K01607	ecceTERA	Metabolism	Xenobiotics biodegradation and metabolism	Benzoate degradation [PATH:ko00362]	pcaC; 4-carboxymuconolactone decarboxylase [EC:4.1.1.44]
K06132	ecceTERA and Angst	Metabolism	Lipid metabolism	Glycerophospholipid metabolism [PATH:ko00564]	clsC; cardiolipin synthase C [EC:2.7.8.-]
K03719	angst	Brite Hierarchies	Protein families: genetic information processing	Transcription factors [BR:ko03000]	lrp; Lrp/AsnC family transcriptional regulator, leucine-responsive regulatory protein
K03825	ecceTERA	Metabolism	Amino acid metabolism	Phenylalanine metabolism [PATH:ko00360]	aaaT; L-phenylalanine/L-methionine N-acetyltransferase [EC:2.3.1.53 2.3.1.-]
K06891	angst	Not Included in Pathway or Brite	Unclassified: genetic information processing	Protein processing	clpS; ATP-dependent Clp protease adaptor protein ClpS
K01903	ecceTERA and Angst	Metabolism	Carbohydrate metabolism	Citrate cycle (TCA cycle) [PATH:ko00020]	sucC; succinyl-CoA synthetase beta subunit [EC:6.2.1.5]
K07096	angst	Not Included in Pathway or Brite	Poorly characterized	Function unknown	K07096; uncharacterized protein
K00604	ecceTERA	Genetic Information Processing	Translation	Aminoacyl-tRNA biosynthesis [PATH:ko00970]	MTFMT, fmt; methionyl-tRNA formyltransferase [EC:2.1.2.9]
K16870	angst	Metabolism	Glycan biosynthesis and metabolism	Arabinogalactan biosynthesis - Mycobacterium [PATH:ko00572]	wbbL; N-acetylglucosaminyl-diphospho-decaprenol L-rhamnosyltransferase [EC:2.4.1.289]
K22216	ecceTERA and Angst	Not Included in Pathway or Brite	Unclassified: metabolism	Carbohydrate metabolism	ilvD1; dehydratase ilvD1
K08990	angst	Not Included in Pathway or Brite	Poorly characterized	General function prediction only	ycjF; putative membrane protein
K00278	ecceTERA	Metabolism	Amino acid metabolism	Alanine, aspartate and glutamate metabolism [PATH:ko00250]	nadB; L-aspartate oxidase [EC:1.4.3.16]
K06180	ecceTERA and Angst	Brite Hierarchies	Protein families: genetic information processing	Ribosome biogenesis [BR:ko03009]	rluD; 23S rRNA pseudouridine1911/1915/1917 synthase [EC:5.4.99.23]
K10441	ecceTERA and Angst	Environmental Information Processing	Membrane transport	ABC transporters [PATH:ko02010]	rbsA; ribose transport system ATP-binding protein [EC:7.5.2.7]
K01066	angst	Not Included in Pathway or Brite	Unclassified: metabolism	Enzymes with EC numbers	aes; acetyl esterase [EC:3.1.1.-]
K11076	ecceTERA	Environmental Information Processing	Membrane transport	ABC transporters [PATH:ko02010]	potG, spuF; putrescine transport system ATP-binding protein [EC:7.6.2.16]
K02470	angst	Brite Hierarchies	Protein families: genetic information processing	DNA replication proteins [BR:ko03032]	gyrB; DNA gyrase subunit B [EC:5.6.2.2]
K00798	angst	Metabolism	Metabolism of cofactors and vitamins	Porphyrin metabolism [PATH:ko00860]	MMAB, pduO; cob(I)alamin adenosyltransferase [EC:2.5.1.17]
K00883	ecceTERA and Angst	Metabolism	Carbohydrate metabolism	Galactose metabolism [PATH:ko00052]	dgoK; 2-dehydro-3-deoxygalactonokinase [EC:2.7.1.58]
K05802	angst	Brite Hierarchies	Protein families: signaling and cellular processes	Transporters [BR:ko02000]	mscK, kefA, aefA; potassium-dependent mechanosensitive channel
K19311	angst	Not Included in Pathway or Brite	Unclassified: metabolism	Enzymes with EC numbers	lipV; lipase [EC:3.1.1.-]
