# Supplementary material for: Decoding coral resistance to eutrophication through the association of hyper‑efficient denitrifiers as key microbial allies
Source: Nat Commun. 2026 May 19;17:3938. doi: 10.1038/s41467-026-72571-w (PMC13187470; doi:10.1038/s41467-026-72571-w)
Supplement: Supplementary file 16 — Supplementary Data 14 [file 41467_2026_72571_MOESM16_ESM.xlsx]

## Sheet: Sheet1
Supplementary Data 14. Phylosig and BinaryPGLMM analysis on 92 evolutionarily conserved genes in denitrifying specialist MCs (retained 46 genes after filtering KOs identical between specialists vs. non-specialists). All reported P-values are two-sided.
KO identifier	Found by Software	Phylosig	BinaryPGLMM	Regression coefficients	Chisq test	Lm regression	Significant	KEGG Pathway (Level 1)	KEGG Pathway (Level 2)	KEGG Pathway (Level 3)	KEGG Ortholog/gene name
K00067	ecceTERA and Angst	5.35585e-126	0.726267	0.427572	na	na	n	Metabolism	Metabolism of terpenoids and polyketides	Polyketide sugar unit biosynthesis [PATH:ko00523]	rfbD, rmlD; dTDP-4-dehydrorhamnose reductase [EC:1.1.1.133]
K00206	Angst	3.9421e-215	0.585527	0.890864	na	na	n	Metabolism	Metabolism of other amino acids	Phosphonate and phosphinate metabolism [PATH:ko00440]	phnY; phosphonoacetaldehyde dehydrogenase [EC:1.2.1.-]
K00261	ecceTERA and Angst	1.61313e-235	0.975399	0.175633	na	na	n	Brite Hierarchies	Protein families: signaling and cellular processes	Exosome [BR:ko04147]	GLUD1_2, gdhA; glutamate dehydrogenase (NAD(P)+) [EC:1.4.1.3]
K00278	ecceTERA	2.58463e-218	0.753319	0.551406	na	na	n	Metabolism	Amino acid metabolism	Alanine, aspartate and glutamate metabolism [PATH:ko00250]	nadB; L-aspartate oxidase [EC:1.4.3.16]
K00600	ecceTERA and Angst	0	0.96251	0.249884	na	na	n	Human Diseases	Drug resistance: antineoplastic	Antifolate resistance [PATH:ko01523]	glyA, SHMT; glycine hydroxymethyltransferase [EC:2.1.2.1]
K00784	angst	5.79693e-278	0.209921	1.83298	na	na	n	Brite Hierarchies	Protein families: genetic information processing	Transfer RNA biogenesis [BR:ko03016]	rnz; ribonuclease Z [EC:3.1.26.11]
K00813	ecceTERA and Angst	0	0.637269	0.642527	na	na	n	Metabolism	Amino acid metabolism	Arginine and proline metabolism [PATH:ko00330]	aspC; aspartate aminotransferase [EC:2.6.1.1]
K00883	ecceTERA and Angst	0	0.996392	15.4322	na	na	n	Metabolism	Carbohydrate metabolism	Galactose metabolism [PATH:ko00052]	dgoK; 2-dehydro-3-deoxygalactonokinase [EC:2.7.1.58]
K00973	ecceTERA and Angst	4.07917e-114	0.681166	0.508274	na	na	n	Metabolism	Glycan biosynthesis and metabolism	Biosynthesis of various nucleotide sugars [PATH:ko00541]	rfbA, rmlA, rffH; glucose-1-phosphate thymidylyltransferase [EC:2.7.7.24]
K01266	ecceTERA and Angst	8.51769e-194	0.31318	-1.10601	na	na	n	Brite Hierarchies	Protein families: metabolism	Peptidases and inhibitors [BR:ko01002]	dmpA, dap; D-aminopeptidase [EC:3.4.11.19]
K01434	Angst	1.47487e-35	0.394149	5.82389	na	na	n	Brite Hierarchies	Protein families: metabolism	Peptidases and inhibitors [BR:ko01002]	pac; penicillin G amidase [EC:3.5.1.11]
K01563	angst	6.25122e-307	0.632945	-0.596552	na	na	n	Metabolism	Xenobiotics biodegradation and metabolism	Chlorocyclohexane and chlorobenzene degradation [PATH:ko00361]	dhaA; haloalkane dehalogenase [EC:3.8.1.5]
K01692	ecceTERA	2.23702e-164	0.991552	13.2975	na	na	n	Metabolism	Metabolism of terpenoids and polyketides	Pinene, camphor and geraniol degradation [PATH:ko00907]	paaF, echA; enoyl-CoA hydratase [EC:4.2.1.17]
K01710	ecceTERA and Angst	1.0152e-125	0.458648	-0.917761	na	na	n	Metabolism	Metabolism of terpenoids and polyketides	Biosynthesis of vancomycin group antibiotics [PATH:ko01055]	rfbB, rmlB, rffG; dTDP-glucose 4,6-dehydratase [EC:4.2.1.46]
K01903	ecceTERA and Angst	1	na	na	1	0.00271739	n	Metabolism	Carbohydrate metabolism	Citrate cycle (TCA cycle) [PATH:ko00020]	sucC; succinyl-CoA synthetase beta subunit [EC:6.2.1.5]
K02042	ecceTERA	2.41021e-131	0.983556	15.2388	na	na	n	Brite Hierarchies	Protein families: signaling and cellular processes	Transporters [BR:ko02000]	phnE; phosphonate transport system permease protein
K02470	angst	1	na	na	1	0.00271739	n	Brite Hierarchies	Protein families: genetic information processing	DNA replication proteins [BR:ko03032]	gyrB; DNA gyrase subunit B [EC:5.6.2.2]
K02876	ecceTERA and Angst	1	na	na	1	0.00271739	n	Brite Hierarchies	Protein families: genetic information processing	Ribosome [BR:ko03011]	RP-L15, MRPL15, rplO; large subunit ribosomal protein L15
K03046	ecceTERA	1	na	na	1	0.00543478	n	Brite Hierarchies	Protein families: genetic information processing	DNA repair and recombination proteins [BR:ko03400]	rpoC; DNA-directed RNA polymerase subunit beta' [EC:2.7.7.6]
K03825	ecceTERA	0	0.00576496	-2.7536	na	na	y	Metabolism	Amino acid metabolism	Phenylalanine metabolism [PATH:ko00360]	aaaT; L-phenylalanine/L-methionine N-acetyltransferase [EC:2.3.1.53 2.3.1.-]
K03851	Angst	1	na	na	1	0.00271739	n	Brite Hierarchies	Protein families: metabolism	Amino acid related enzymes [BR:ko01007]	tpa; taurine-pyruvate aminotransferase [EC:2.6.1.77]
K05802	angst	1	na	na	1	0.00271739	n	Brite Hierarchies	Protein families: signaling and cellular processes	Transporters [BR:ko02000]	mscK, kefA, aefA; potassium-dependent mechanosensitive channel
K06132	ecceTERA and Angst	0	0.969713	-0.0516832	na	na	n	Metabolism	Lipid metabolism	Glycerophospholipid metabolism [PATH:ko00564]	clsC; cardiolipin synthase C [EC:2.7.8.-]
K06199	ecceTERA	0	0.999343	19.4508	na	na	n	Brite Hierarchies	Protein families: signaling and cellular processes	Transporters [BR:ko02000]	crcB, FEX; fluoride exporter
K06891	angst	0	0.991552	13.2975	na	na	n	Not Included in Pathway or Brite	Unclassified: genetic information processing	Protein processing	clpS; ATP-dependent Clp protease adaptor protein ClpS
K06902	ecceTERA and Angst	1	na	na	1	0.00271739	n	Cellular Processes	Transport and catabolism	Autophagy - yeast [PATH:ko04138]	UMF1; MFS transporter, UMF1 family
K06976	Angst	0	0.0915753	-2.57022	na	na	n	Not Included in Pathway or Brite	Poorly characterized	Function unknown	K06976; uncharacterized protein
K07497	ecceTERA and Angst	9.376e-08	0.99306	17.4938	na	na	n	Not Included in Pathway or Brite	Unclassified: genetic information processing	Replication and repair	K07497; putative transposase
K07498	ecceTERA and Angst	7.21191e-126	0.868577	10.0956	na	na	n	Not Included in Pathway or Brite	Unclassified: genetic information processing	Replication and repair	K07498; putative transposase
K09022	ecceTERA and Angst	0	0.988949	15.1197	na	na	n	Not Included in Pathway or Brite	Unclassified: metabolism	Enzymes with EC numbers	ridA, tdcF, RIDA; 2-iminobutanoate/2-iminopropanoate deaminase [EC:3.5.99.10]
K09471	ecceTERA and Angst	1	na	na	1	0.00271739	n	Metabolism	Amino acid metabolism	Arginine and proline metabolism [PATH:ko00330]	puuB, ordL; gamma-glutamylputrescine oxidase [EC:1.4.3.-]
K10440	angst	0	0.0134296	3.78503	na	na	y	Brite Hierarchies	Protein families: signaling and cellular processes	Transporters [BR:ko02000]	rbsC; ribose transport system permease protein
K10441	ecceTERA and Angst	0	0.519906	0.779627	na	na	n	Environmental Information Processing	Membrane transport	ABC transporters [PATH:ko02010]	rbsA; ribose transport system ATP-binding protein [EC:7.5.2.7]
K10554	angst	1.46126e-163	0.447006	1.26566	na	na	n	Brite Hierarchies	Protein families: signaling and cellular processes	Transporters [BR:ko02000]	frcA; fructose transport system ATP-binding protein
K11076	ecceTERA	0	0.738207	7.44928	na	na	n	Brite Hierarchies	Protein families: signaling and cellular processes	Transporters [BR:ko02000]	potG, spuF; putrescine transport system ATP-binding protein [EC:7.6.2.16]
K14056	ecceTERA	9.64577e-193	0.959337	-0.0669847	na	na	n	Brite Hierarchies	Protein families: genetic information processing	Transcription factors [BR:ko03000]	puuR; HTH-type transcriptional regulator, repressor for puuD
K14447	angst	1	na	na	1	0.00271739	n	Metabolism	Carbohydrate metabolism	Glyoxylate and dicarboxylate metabolism [PATH:ko00630]	ecm; ethylmalonyl-CoA mutase [EC:5.4.99.63]
K15735	ecceTERA	0	0.993306	16.8127	na	na	n	Brite Hierarchies	Protein families: genetic information processing	Transcription factors [BR:ko03000]	csiR; GntR family transcriptional regulator, carbon starvation induced regulator
K16329	ecceTERA and Angst	1	na	na	1	0.00271739	n	Metabolism	Nucleotide metabolism	Pyrimidine metabolism [PATH:ko00240]	psuG; pseudouridylate synthase [EC:4.2.1.70]
K16566	Angst	1.48023e-43	0.517387	0.683776	na	na	n	Metabolism	Glycan biosynthesis and metabolism	Exopolysaccharide biosynthesis [PATH:ko00543]	exoY; exopolysaccharide production protein ExoY
K16870	angst	4.77988e-71	0.283098	1.32594	na	na	n	Metabolism	Glycan biosynthesis and metabolism	Arabinogalactan biosynthesis - Mycobacterium [PATH:ko00572]	wbbL; N-acetylglucosaminyl-diphospho-decaprenol L-rhamnosyltransferase [EC:2.4.1.289]
K19311	angst	0	0.950224	0.122242	na	na	n	Not Included in Pathway or Brite	Unclassified: metabolism	Enzymes with EC numbers	lipV; lipase [EC:3.1.1.-]
K19340	Angst	0	0.233991	1.14592	na	na	n	Environmental Information Processing	Membrane transport	ABC transporters [PATH:ko02010]	nosF; Cu-processing system ATP-binding protein
K19342	ecceTERA	0	0.234244	1.14554	na	na	n	Not Included in Pathway or Brite	Unclassified: signaling and cellular processes	Others	nosL; copper chaperone NosL
K20034	ecceTERA	1	na	na	1	0.00271739	n	Metabolism	Energy metabolism	Sulfur metabolism [PATH:ko00920]	dmdB; 3-(methylthio)propionyl---CoA ligase [EC:6.2.1.44]
K22216	ecceTERA and Angst	0	0.99897	19.585	na	na	n	Not Included in Pathway or Brite	Unclassified: metabolism	Carbohydrate metabolism	ilvD1; dehydratase ilvD1
