# Supplementary material for: Decoding coral resistance to eutrophication through the association of hyper‑efficient denitrifiers as key microbial allies
Source: Nat Commun. 2026 May 19;17:3938. doi: 10.1038/s41467-026-72571-w (PMC13187470; doi:10.1038/s41467-026-72571-w)
Supplement: Supplementary file 17 — Supplementary Data 15 [file 41467_2026_72571_MOESM17_ESM.xlsx]

## Sheet: Sheet1
Supplementary Data 15. Medium used for Ruegeria isolation from corals. Chemicals in Group A (basal medium) and B (sea salt solution) were mixed and autoclaved at 121 °C for 20 min. Chemicals in Group C (FeNaEDTA stock), D (vitamin supplement), E (carbon and nitrogen sources solution; E1, E2, or E3) were sterilized by the filtration through 0.22 µm syringe filters. Group E consisted of E1, E2, and…
Group	Chemical	Final contents	Type
A	K2HPO4	0.087 g	Basal medium
	1M Tris-HCl	150 ml
	MiliQ H2O	375 ml
B	Sea Salt	20 g	Sea salt solution
	Bacto Agar	15 g
	MiliQ H2O	699 ml
C	FeNaEDTA	1 g	FeNaEDTA stock
	MiliQ H2O	15 ml
D	Biotin	2 mg	Vitamin supplement
	Folic acid	2 mg
	Pyridoxine-HCl	10 mg
	Riboflavin	5 mg
	Thiamine	5 mg
	Nicotinic acid	5 mg
	Pantothenic acid	5 mg
	Cyanocobalamin	0.1 mg
	P-aminobenzoic acid	5 mg
	MiliQ H2O	100 ml
E1	Taurine	0.23 g	Carbon and nitrogen source solution
	Glycine betaine	0.15 g
	N-acetylglucosamine	0.08 g
	MiliQ H2O	49 ml
E2	DMSP	0.24 g
	NH4CL	0.25 g
	MiliQ H2O	49 ml
E3	Choline-O-sulfate	0.34 g
	Glycine betaine	0.15 g
	N-acetylglucosamine	0.08 g
	MiliQ H2O	49 ml
Total	Mixture of A (250 mL), B (699 mL), C (1 mL), D (1 mL), E (49 mL) in the 1000 mL solution medium
