# Supplementary material for: Decoding coral resistance to eutrophication through the association of hyper‑efficient denitrifiers as key microbial allies
Source: Nat Commun. 2026 May 19;17:3938. doi: 10.1038/s41467-026-72571-w (PMC13187470; doi:10.1038/s41467-026-72571-w)
Supplement: Supplementary file 18 — Supplementary Data 16 [file 41467_2026_72571_MOESM18_ESM.xlsx]

## Sheet: Sheet1
Supplementary Data 16. Minimum nutrient medium used for 15N-stable isotope assay quantifying Ruegeria denitrification activity. Chemicals in Group A are basal salts. Chemicals in Group B are trace minerals according to the recipe of trace element solution SL-10. Chemicals in Group C are vitamins according to the recipe of the Medium No. 197.
Group	Chemical	Final concentration
A	Bacto Agar	15 g/L
	NaCl	30 g/L
	MgCl2 x 6H2O	4.18 g/L
	MgSO4 x 7H2O	3.4 g/L
	KCl	0.33 g/L
	NH4Cl	0.25 g/L
	CaCl2	0.106 g/L
	Na2SeO3x5H2O	0.5 mg/L
B (SL-10 trace element solution)	HCL	2.5 g/L
	FeCl2 x 4H2O	1.5 g/L
	ZnCl2	0.07 g/L
	MnCl2 x 6H2O	0.1 g/L
	H3BO3	0.006 g/L
	CoCl2 x 6H2O	0.19 g/L
	CuCl2 x 2H2O	0.002 g/L
	NiCl2 x 6H2O	0.024 g/L
	Na2MoO4 x 2H2O	0.036 g/L
C (vitamin Medium No. 197.)	Biotin	2.0 mg/L
	Folic acid	2.0 mg/L
	Pyridoxine·HCl	10.0 mg/L
	Thiamine·HCl	5.0 mg/L
	Riboflavin	5.0 mg/L
	Nicotinic acid	5.0 mg/L
	Calcium pantothenate	5.0 mg/L
	Vitamin B12	0.1 mg/L
	p-Aminobenzoic acid	5.0 mg/L
	Lipoic acid	5.0 mg/L
