# Supplementary material for: Decoding coral resistance to eutrophication through the association of hyper‑efficient denitrifiers as key microbial allies
Source: Nat Commun. 2026 May 19;17:3938. doi: 10.1038/s41467-026-72571-w (PMC13187470; doi:10.1038/s41467-026-72571-w)
Supplement: Supplementary file 21 — Source Data [file 41467_2026_72571_MOESM21_ESM.zip]

Archive with 267 entries (239 files):
- Source Data/
- __MACOSX/._Source Data
- Source Data/TableS1/
- Source Data/.DS_Store
- __MACOSX/Source Data/._.DS_Store
- Source Data/FigureS4/
- Source Data/FigureS3/
- Source Data/FigureS2/
- Source Data/FigureS5/
- Source Data/Figure2F/
- __MACOSX/Source Data/._Figure2F
- Source Data/Figure2A/
- __MACOSX/Source Data/._Figure2A
- Source Data/Figure1A/
- __MACOSX/Source Data/._Figure1A
- Source Data/TableS2/
- __MACOSX/Source Data/._TableS2
- Source Data/TableS3/
- Source Data/FigureS7/
- Source Data/Figure3ABC/
- Source Data/TableS4-5/
- Source Data/FigureS8/
- Source Data/FigureS6/
- Source Data/TableS6-9/
- __MACOSX/Source Data/._TableS6-9
- Source Data/Figure1C/
- __MACOSX/Source Data/._Figure1C
- Source Data/Figure2B/
- __MACOSX/Source Data/._Figure2B
- Source Data/Figure2D-E/
- __MACOSX/Source Data/._Figure2D-E
- Source Data/Figure2C/
- __MACOSX/Source Data/._Figure2C
- Source Data/Figure1B/
- __MACOSX/Source Data/._Figure1B
- Source Data/TableS1/12_22Wet.tsv
- __MACOSX/Source Data/TableS1/._12_22Wet.tsv
- Source Data/TableS1/12_22Dry.tsv
- __MACOSX/Source Data/TableS1/._12_22Dry.tsv
- Source Data/TableS1/12_22All.tsv
- __MACOSX/Source Data/TableS1/._12_22All.tsv
- Source Data/FigureS4/data_Fig.3_15N_analysis.xlsx
- __MACOSX/Source Data/FigureS4/._data_Fig.3_15N_analysis.xlsx
- Source Data/FigureS3/data_15N_oxygen.xlsx
- Source Data/FigureS2/.DS_Store
- __MACOSX/Source Data/FigureS2/._.DS_Store
- Source Data/FigureS2/ATP5B_MCabun.tsv
- __MACOSX/Source Data/FigureS2/._ATP5B_MCabun.tsv
- Source Data/FigureS2/parC_MCabun.tsv
- __MACOSX/Source Data/FigureS2/._parC_MCabun.tsv
- Source Data/FigureS2/nirSRuegeria_MCabun.tsv
- __MACOSX/Source Data/FigureS2/._nirSRuegeria_MCabun.tsv
- Source Data/FigureS5/A/
- Source Data/FigureS5/C/
- Source Data/FigureS5/D/
- Source Data/FigureS5/B/
- Source Data/Figure2F/ATP5B_MCabun.tsv
- __MACOSX/Source Data/Figure2F/._ATP5B_MCabun.tsv
- Source Data/Figure2F/parC_MCabun.tsv
- __MACOSX/Source Data/Figure2F/._parC_MCabun.tsv
- Source Data/Figure2F/nirSRuegeria_MCabun.tsv
- __MACOSX/Source Data/Figure2F/._nirSRuegeria_MCabun.tsv
- Source Data/Figure2A/PCoA_data.tsv
- __MACOSX/Source Data/Figure2A/._PCoA_data.tsv
- Source Data/Figure2A/nirS_envfit_Genera.tsv
- __MACOSX/Source Data/Figure2A/._nirS_envfit_Genera.tsv
- Source Data/Figure1A/12_22Wet.tsv
- __MACOSX/Source Data/Figure1A/._12_22Wet.tsv
- Source Data/Figure1A/12_22Dry.tsv
- __MACOSX/Source Data/Figure1A/._12_22Dry.tsv
- Source Data/Figure1A/12_22All.tsv
- __MACOSX/Source Data/Figure1A/._12_22All.tsv
- Source Data/TableS2/Description.txt
- __MACOSX/Source Data/TableS2/._Description.txt
- Source Data/TableS3/Description.txt
- __MACOSX/Source Data/TableS3/._Description.txt
- Source Data/FigureS7/AN11_AN11_2_denitrification.gbk
- __MACOSX/Source Data/FigureS7/._AN11_AN11_2_denitrification.gbk
- Source Data/FigureS7/A5_A5_1_denitrification.gbk
- __MACOSX/Source Data/FigureS7/._A5_A5_1_denitrification.gbk
- Source Data/FigureS7/BK1_BK1_2_denitrification.gbk
- __MACOSX/Source Data/FigureS7/._BK1_BK1_2_denitrification.gbk
- Source Data/FigureS7/AL7_AL7_2_denitrification.gbk
- __MACOSX/Source Data/FigureS7/._AL7_AL7_2_denitrification.gbk
- Source Data/FigureS7/AF3_AF3_2_denitrification.gbk
- __MACOSX/Source Data/FigureS7/._AF3_AF3_2_denitrification.gbk
- Source Data/FigureS7/AB11_AB11_1_denitrification.gbk
- __MACOSX/Source Data/FigureS7/._AB11_AB11_1_denitrification.gbk
- Source Data/FigureS7/AP11_AP11_1_denitrification.gbk
- __MACOSX/Source Data/FigureS7/._AP11_AP11_1_denitrification.gbk
- Source Data/FigureS7/AL3_AL3_2_denitrification.gbk
- __MACOSX/Source Data/FigureS7/._AL3_AL3_2_denitrification.gbk
- Source Data/Figure3ABC/.DS_Store
- __MACOSX/Source Data/Figure3ABC/._.DS_Store
- Source Data/Figure3ABC/GenomeInfo.xlsx
- __MACOSX/Source Data/Figure3ABC/._GenomeInfo.xlsx
- Source Data/Figure3ABC/15N_pruned_tree_with_bootstraps.newick
- Source Data/Figure3ABC/data_Fig.3_15N_analysis.xlsx
- __MACOSX/Source Data/Figure3ABC/._data_Fig.3_15N_analysis.xlsx
- Source Data/TableS4-5/Description.txt
- __MACOSX/Source Data/TableS4-5/._Description.txt
- Source Data/FigureS8/Phosphoester_metabolism_.txt
- __MACOSX/Source Data/FigureS8/._Phosphoester_metabolism_.txt
- Source Data/FigureS8/Xenobiotics_metabolism.txt
- __MACOSX/Source Data/FigureS8/._Xenobiotics_metabolism.txt
- Source Data/FigureS8/speciesTree.newick
- __MACOSX/Source Data/FigureS8/._speciesTree.newick
- Source Data/FigureS8/Nitrate_nitrite_transporter_.txt
- __MACOSX/Source Data/FigureS8/._Nitrate_nitrite_transporter_.txt
- Source Data/FigureS8/Carbohydrate_metabolism.txt
- __MACOSX/Source Data/FigureS8/._Carbohydrate_metabolism.txt
- Source Data/FigureS8/Assimilatory_nitrate_nitrite_reductase_.txt
- __MACOSX/Source Data/FigureS8/._Assimilatory_nitrate_nitrite_reductase_.txt
- Source Data/FigureS8/Denitrification.txt
- __MACOSX/Source Data/FigureS8/._Denitrification.txt
- Source Data/FigureS8/KEGG_OG_functions.tsv
- __MACOSX/Source Data/FigureS8/._KEGG_OG_functions.tsv
- Source Data/FigureS8/GenomeInfo.xlsx
- __MACOSX/Source Data/FigureS8/._GenomeInfo.xlsx
- Source Data/FigureS8/union_OG.faa
- __MACOSX/Source Data/FigureS8/._union_OG.faa
- Source Data/FigureS6/J12_denitrification.gbk
- __MACOSX/Source Data/FigureS6/._J12_denitrification.gbk
- Source Data/FigureS6/AI2_denitrification.gbk
- __MACOSX/Source Data/FigureS6/._AI2_denitrification.gbk
- Source Data/FigureS6/AL3_denitrification.gbk
- __MACOSX/Source Data/FigureS6/._AL3_denitrification.gbk
- Source Data/FigureS6/AE12_denitrification.gbk
- __MACOSX/Source Data/FigureS6/._AE12_denitrification.gbk
- Source Data/FigureS6/N8_denitrification.gbk
- __MACOSX/Source Data/FigureS6/._N8_denitrification.gbk
- Source Data/FigureS6/A5_denitrification.gbk
- __MACOSX/Source Data/FigureS6/._A5_denitrification.gbk
- Source Data/FigureS6/K7_denitrification.gbk
- __MACOSX/Source Data/FigureS6/._K7_denitrification.gbk
- Source Data/FigureS6/D5_denitrification.gbk
- __MACOSX/Source Data/FigureS6/._D5_denitrification.gbk
- Source Data/FigureS6/J9_denitrification.gbk
- __MACOSX/Source Data/FigureS6/._J9_denitrification.gbk
- Source Data/FigureS6/J8_denitrification.gbk
- __MACOSX/Source Data/FigureS6/._J8_denitrification.gbk
- Source Data/FigureS6/L12_denitrification.gbk
- __MACOSX/Source Data/FigureS6/._L12_denitrification.gbk
- Source Data/FigureS6/BJ7_denitrification.gbk
- __MACOSX/Source Data/FigureS6/._BJ7_denitrification.gbk
- Source Data/FigureS6/AB6_denitrification.gbk
- __MACOSX/Source Data/FigureS6/._AB6_denitrification.gbk
- Source Data/FigureS6/AG7_denitrification.gbk
- __MACOSX/Source Data/FigureS6/._AG7_denitrification.gbk
- Source Data/FigureS6/BF11_denitrification.gbk
- __MACOSX/Source Data/FigureS6/._BF11_denitrification.gbk
- Source Data/FigureS6/BF4_denitrification.gbk
- __MACOSX/Source Data/FigureS6/._BF4_denitrification.gbk
- Source Data/FigureS6/AD5_denitrification.gbk
- __MACOSX/Source Data/FigureS6/._AD5_denitrification.gbk
- Source Data/FigureS6/BF6_denitrification.gbk
- __MACOSX/Source Data/FigureS6/._BF6_denitrification.gbk
- Source Data/FigureS6/AD11_denitrification.gbk
- __MACOSX/Source Data/FigureS6/._AD11_denitrification.gbk
- Source Data/FigureS6/AA5_denitrification.gbk
- __MACOSX/Source Data/FigureS6/._AA5_denitrification.gbk
- Source Data/FigureS6/AN11_denitrification.gbk
- __MACOSX/Source Data/FigureS6/._AN11_denitrification.gbk
- Source Data/FigureS6/AA3_denitrification.gbk
- __MACOSX/Source Data/FigureS6/._AA3_denitrification.gbk
- Source Data/FigureS6/AF10_denitrification.gbk
- __MACOSX/Source Data/FigureS6/._AF10_denitrification.gbk
- Source Data/FigureS6/H8_denitrification.gbk
- __MACOSX/Source Data/FigureS6/._H8_denitrification.gbk
- Source Data/FigureS6/AP8_denitrification.gbk
- __MACOSX/Source Data/FigureS6/._AP8_denitrification.gbk
- Source Data/FigureS6/O11_denitrification.gbk
- __MACOSX/Source Data/FigureS6/._O11_denitrification.gbk
- Source Data/TableS6-9/ecceTERA_GeneTrees.tar.gz
- __MACOSX/Source Data/TableS6-9/._ecceTERA_GeneTrees.tar.gz
- Source Data/TableS6-9/KEGG_OG_functions.tsv
- __MACOSX/Source Data/TableS6-9/._KEGG_OG_functions.tsv
- Source Data/TableS6-9/Angst_GeneTrees.tar.gz
- __MACOSX/Source Data/TableS6-9/._Angst_GeneTrees.tar.gz
- Source Data/TableS6-9/union_OG.faa
- __MACOSX/Source Data/TableS6-9/._union_OG.faa
- Source Data/Figure1C/speciesTree.newick
- __MACOSX/Source Data/Figure1C/._speciesTree.newick
- Source Data/Figure1C/GenomeInfo.xlsx
- __MACOSX/Source Data/Figure1C/._GenomeInfo.xlsx
- Source Data/Figure2B/nirS_envfit_EPD.tsv
- __MACOSX/Source Data/Figure2B/._nirS_envfit_EPD.tsv
- Source Data/Figure2B/PCoA_data.tsv
- __MACOSX/Source Data/Figure2B/._PCoA_data.tsv
- Source Data/Figure2D-E/.DS_Store
- __MACOSX/Source Data/Figure2D-E/._.DS_Store
- Source Data/Figure2D-E/parC_PCoA_data.tsv
- __MACOSX/Source Data/Figure2D-E/._parC_PCoA_data.tsv
- Source Data/Figure2D-E/nirSRuegeria_PCoA_data.tsv
- __MACOSX/Source Data/Figure2D-E/._nirSRuegeria_PCoA_data.tsv
- Source Data/Figure2D-E/D/
- __MACOSX/Source Data/Figure2D-E/._D
- Source Data/Figure2D-E/ATP5B_PCoA_data.tsv
- __MACOSX/Source Data/Figure2D-E/._ATP5B_PCoA_data.tsv
- Source Data/Figure2D-E/E/
- __MACOSX/Source Data/Figure2D-E/._E
- Source Data/Figure2C/parC_amplicon.nucl_iqtree.contree
- __MACOSX/Source Data/Figure2C/._parC_amplicon.nucl_iqtree.contree
- Source Data/Figure2C/ATP5B_amplicon.nucl_iqtree.contree
- __MACOSX/Source Data/Figure2C/._ATP5B_amplicon.nucl_iqtree.contree
- Source Data/Figure2C/nirS_ruegeria_amplicon.nucl_iqtree.contree
- __MACOSX/Source Data/Figure2C/._nirS_ruegeria_amplicon.nucl_iqtree.contree
- Source Data/Figure1B/Site2Genus_percentage_box.tsv
- __MACOSX/Source Data/Figure1B/._Site2Genus_percentage_box.tsv
- Source Data/Figure1B/Site2Genus_percentage.tsv
- __MACOSX/Source Data/Figure1B/._Site2Genus_percentage.tsv
- Source Data/Figure1B/Site2Genus_percentage_stats.tsv
- __MACOSX/Source Data/Figure1B/._Site2Genus_percentage_stats.tsv
- Source Data/FigureS5/A/napA.itol_binary.txt
- __MACOSX/Source Data/FigureS5/A/._napA.itol_binary.txt
- Source Data/FigureS5/A/napA.contree
- __MACOSX/Source Data/FigureS5/A/._napA.contree
- Source Data/FigureS5/A/napA.log
- __MACOSX/Source Data/FigureS5/A/._napA.log
- Source Data/FigureS5/A/napA.MVrooted.newick
- __MACOSX/Source Data/FigureS5/A/._napA.MVrooted.newick
- Source Data/FigureS5/A/napA.aln
- __MACOSX/Source Data/FigureS5/A/._napA.aln
- Source Data/FigureS5/C/norB.itol_binary.txt
- __MACOSX/Source Data/FigureS5/C/._norB.itol_binary.txt
- Source Data/FigureS5/C/norB.MVrooted.newick
- __MACOSX/Source Data/FigureS5/C/._norB.MVrooted.newick
- Source Data/FigureS5/C/norB.log
- __MACOSX/Source Data/FigureS5/C/._norB.log
- Source Data/FigureS5/C/norB.contree
- __MACOSX/Source Data/FigureS5/C/._norB.contree
- Source Data/FigureS5/C/norB.aln
- __MACOSX/Source Data/FigureS5/C/._norB.aln
- Source Data/FigureS5/D/nosZ.aln
- __MACOSX/Source Data/FigureS5/D/._nosZ.aln
- Source Data/FigureS5/D/nosZ.log
- __MACOSX/Source Data/FigureS5/D/._nosZ.log
- Source Data/FigureS5/D/nosZ.contree
- __MACOSX/Source Data/FigureS5/D/._nosZ.contree
- Source Data/FigureS5/D/nosZ.itol_binary.txt
- __MACOSX/Source Data/FigureS5/D/._nosZ.itol_binary.txt
- Source Data/FigureS5/D/nosZ.MVrooted.newick
- __MACOSX/Source Data/FigureS5/D/._nosZ.MVrooted.newick
- Source Data/FigureS5/B/nirS.contree
- __MACOSX/Source Data/FigureS5/B/._nirS.contree
- Source Data/FigureS5/B/nirS.log
- __MACOSX/Source Data/FigureS5/B/._nirS.log
- Source Data/FigureS5/B/nirS.aln
- __MACOSX/Source Data/FigureS5/B/._nirS.aln
- Source Data/FigureS5/B/nirS.MVrooted.newick
- __MACOSX/Source Data/FigureS5/B/._nirS.MVrooted.newick
- Source Data/FigureS5/B/nirS.itol_binary.txt
- __MACOSX/Source Data/FigureS5/B/._nirS.itol_binary.txt
- Source Data/Figure2D-E/D/ATP5B_envfit_MC.tsv
- __MACOSX/Source Data/Figure2D-E/D/._ATP5B_envfit_MC.tsv
- Source Data/Figure2D-E/D/nirSRuegeria_envfit_MC.tsv
- __MACOSX/Source Data/Figure2D-E/D/._nirSRuegeria_envfit_MC.tsv
- Source Data/Figure2D-E/D/parC_envfit_MC.tsv
- __MACOSX/Source Data/Figure2D-E/D/._parC_envfit_MC.tsv
- Source Data/Figure2D-E/E/.DS_Store
- __MACOSX/Source Data/Figure2D-E/E/._.DS_Store
- Source Data/Figure2D-E/E/nirSRuegeria_envfit_EPD.tsv
- __MACOSX/Source Data/Figure2D-E/E/._nirSRuegeria_envfit_EPD.tsv
- Source Data/Figure2D-E/E/parC_envfit_EPD.tsv
- __MACOSX/Source Data/Figure2D-E/E/._parC_envfit_EPD.tsv
- Source Data/Figure2D-E/E/ATP5B_envfit_EPD.tsv
- __MACOSX/Source Data/Figure2D-E/E/._ATP5B_envfit_EPD.tsv
