# Supplementary material for: Decoding coral resistance to eutrophication through the association of hyper‑efficient denitrifiers as key microbial allies
Source: Nat Commun. 2026 May 19;17:3938. doi: 10.1038/s41467-026-72571-w (PMC13187470; doi:10.1038/s41467-026-72571-w)
Supplement: Supplementary file 21 — Source Data [file 41467_2026_72571_MOESM21_ESM.zip › Source Data/TableS1/12_22Wet.tsv]

Station	Unnamed: 0	Sample No	Volatile Suspended Solids (mg/L)	Unionised Ammonia (mg/L)	Turbidity (NTU)	Total Phosphorus (mg/L)	Total Nitrogen (mg/L)	Total Kjeldahl Nitrogen (mg/L)	Total Inorganic Nitrogen (mg/L)	Temperature (°C)	Suspended Solids (mg/L)	Silica (mg/L)	Secchi Disc Depth (M)	Salinity (psu)	Phaeo-pigments (μg/L)	pH	Orthophosphate Phosphorus (mg/L)	Nitrite Nitrogen (mg/L)	Nitrate Nitrogen (mg/L)	Faecal Coliforms (cfu/100mL)	E. coli (cfu/100mL)	Dissolved Oxygen (mg/L)	Dissolved Oxygen (%saturation)	Chlorophyll-a (μg/L)	Ammonia Nitrogen (mg/L)	5-day Biochemical Oxygen Demand (mg/L)	Year	Month	x	y	DIN(mg/L)	DIN(uM)	Nitrite Nitrogen (uM)	Nitrate Nitrogen (uM)	Ammonia Nitrogen (uM)
DM1	360.6666666666667	1.0	6.113043478260869	0.016753623188405797	27.257971014492753	0.32095238095238093	3.5657142857142854	2.285555555555556	2.609855072463768	28.605797101449276	36.028985507246375	8.707246376811593	1.056521739130435	10.908695652173913	5.184057971014493	7.2550724637681165	0.21389855072463768	0.3610289855072464	0.9452898550724637	49483.782608695656	23412.695652173912	4.436231884057971	61.0	7.814492753623189	1.303391304347826	2.646376811594203	2016.4492753623188	6.9855072463768115	114.010733333333	22.49615	2.609710144927536	186.407867494824	25.787784679089025	67.5207039337474	93.09937888198758
DM2	775.6666666666666	1.0	5.194202898550724	0.018231884057971014	26.531884057971016	0.2814285714285714	3.1106349206349204	1.8761904761904762	2.3269565217391306	28.66231884057971	32.39855072463768	7.947826086956521	1.0521739130434782	12.130434782608695	5.128985507246377	7.395652173913044	0.18463768115942028	0.32704347826086955	0.9082753623188405	33736.057971014496	16542.115942028984	4.891304347826087	67.68115942028986	8.723188405797101	1.0914057971014492	2.552173913043478	2016.4492753623188	6.9855072463768115	113.992483333333	22.5075666666666	2.3267246376811594	166.19461697722568	23.36024844720497	64.87681159420289	77.9575569358178
DM3	1214.0	1.0	2.8471428571428574	0.006585714285714286	10.17142857142857	0.13578125	1.8025	0.5940625	1.4634285714285713	28.38	13.71	5.56	1.262857142857143	16.347142857142856	2.861428571428571	7.572857142857143	0.08834285714285714	0.19975714285714286	0.9911428571428571	652.8571428571429	200.42857142857142	5.462857142857143	76.94285714285714	5.37	0.27211428571428575	1.2014285714285713	2016.5	7.0	113.959183333333	22.4766666666666	1.4630142857142858	104.50102040816327	14.268367346938776	70.79591836734694	19.436734693877554
DM4	1988.8333333333333	1.0	1.8746376811594203	0.004	7.98840579710145	0.08404761904761905	1.5535714285714286	0.4023809523809524	1.2824637681159419	27.947826086956525	9.904347826086957	4.944927536231884	1.5057971014492755	17.68550724637681	1.4007246376811595	7.602898550724638	0.049681159420289854	0.15703623188405796	0.9638405797101448	621.2608695652174	217.8840579710145	5.404347826086957	75.8913043478261	2.510869565217391	0.16116666666666665	0.7818840579710146	2016.4492753623188	6.9855072463768115	113.932283333333	22.4555833333333	1.2820434782608694	91.57453416149067	11.21687370600414	68.84575569358176	11.511904761904761
DM5	2977.0	1.0	1.5913043478260869	0.003613526570048309	5.948529411764706	0.06804232804232804	1.32015873015873	0.3556084656084656	1.066376811594203	27.4280193236715	7.242028985507246	4.171787439613526	1.7144927536231882	21.121739130434783	1.2202898550724637	7.7101449275362315	0.035304347826086956	0.1219903381642512	0.8205797101449276	1094.6328502415458	476.951690821256	5.4227053140096615	76.91304347826087	3.0942028985507246	0.12373429951690822	0.8381642512077294	2016.4492753623188	6.9855072463768115	113.8898	22.4260166666666	1.066304347826087	76.16459627329193	8.7135955831608	58.6128364389234	8.838164251207731
EM1	1107.8	1.0	1.4238095238095239	0.0027714285714285714	3.5038095238095237	0.03651041666666666	0.4405729166666667	0.34098958333333335	0.16833333333333333	25.35	5.877142857142857	0.7516666666666666	2.9899999999999998	32.14047619047619	1.2585714285714287	7.913809523809524	0.012257142857142857	0.020442857142857145	0.0817047619047619	677.8619047619047	266.72857142857146	5.474285714285714	79.77142857142857	3.936666666666667	0.06599523809523809	0.7319047619047618	2016.5	7.0	114.255583333333	22.2751	0.16814285714285715	12.010204081632653	1.4602040816326531	5.836054421768708	4.713945578231292
EM2	2378.0	1.0	1.4504761904761905	0.0022523809523809523	3.548571428571429	0.033125	0.41411458333333334	0.32489583333333333	0.13876190476190475	25.325714285714284	5.910952380952381	0.6902380952380952	3.0542857142857143	32.29809523809524	1.207142857142857	7.930476190476191	0.010066666666666666	0.01798095238095238	0.06979523809523809	385.2142857142857	130.8904761904762	5.568095238095238	81.34285714285714	3.514761904761905	0.0501952380952381	0.78	2016.5	7.0	114.266183333333	22.2622	0.13797142857142858	9.855102040816329	1.2843537414965984	4.985374149659863	3.585374149659864
EM3	3596.3088235294117	1.0	1.3480392156862746	0.0019264705882352942	3.532352941176471	0.03166666666666666	0.38086021505376344	0.31451612903225806	0.10700980392156864	25.340196078431372	5.016176470588235	0.6176470588235294	3.2529411764705882	32.48578431372549	1.0857843137254901	7.958333333333333	0.0085	0.014730392156862745	0.05275490196078431	118.70098039215686	37.85294117647059	5.690196078431373	83.2843137254902	3.3642156862745094	0.03911274509803921	0.7455882352941177	2016.3970588235295	7.029411764705882	114.269066666666	22.2372833333333	0.10659803921568628	7.614145658263306	1.052170868347339	3.7682072829131656	2.793767507002801
ET1	3858.7419354838707	1.0	1.7903225806451613	0.003698924731182796	3.281720430107527	0.035679012345679016	0.5033333333333334	0.36790123456790125	0.21053763440860213	26.353763440860217	6.721505376344086	0.7075268817204301	2.6870967741935483	30.87956989247312	2.4268817204301074	7.970967741935484	0.010236559139784945	0.01953763440860215	0.11263440860215053	1977.0860215053763	455.51612903225805	5.66236559139785	83.52688172043011	7.18494623655914	0.07726881720430108	1.235483870967742	2016.6451612903227	7.0	114.243733333333	22.27005	0.20944086021505376	14.960061443932412	1.3955453149001538	8.04531490015361	5.519201228878649
ET2	4035.7419354838707	1.0	1.3548387096774193	0.004182795698924731	3.996774193548387	0.04617283950617284	0.5954320987654321	0.4183950617283951	0.29559139784946237	25.84193548387097	5.11505376344086	1.0216129032258066	3.0419354838709673	31.002150537634407	1.6053763440860216	7.840860215053764	0.018688172043010754	0.027086021505376347	0.15101075268817205	9236.698924731183	2756.7419354838707	4.537634408602151	66.08602150537635	3.7623655913978493	0.11695698924731183	0.878494623655914	2016.6451612903227	7.0	114.229716666666	22.2846333333333	0.2950537634408602	21.0752688172043	1.9347158218125962	10.786482334869431	8.354070660522273
JM3	1092.3088235294117	1.0	1.386764705882353	0.002480392156862745	3.468137254901961	0.03370967741935484	0.46951612903225803	0.3716129032258065	0.15995098039215688	25.675980392156863	4.904411764705882	0.655392156862745	2.926470588235294	31.931372549019606	1.6279411764705884	7.910294117647059	0.010941176470588237	0.019230392156862744	0.08049019607843139	262.69117647058823	88.95588235294117	5.838235294117647	85.62254901960785	5.222549019607843	0.05950490196078431	0.957843137254902	2016.3970588235295	7.029411764705882	114.26095	22.2915	0.15922549019607846	11.37324929971989	1.3735994397759104	5.749299719887956	4.250350140056022
JM4	2374.0	1.0	1.378095238095238	0.0023952380952380952	3.9380952380952383	0.034270833333333334	0.47036458333333336	0.3754166666666667	0.1550952380952381	25.296190476190475	5.425238095238095	0.7209047619047619	2.9114285714285715	32.26380952380952	1.319047619047619	7.911428571428572	0.011804761904761905	0.019790476190476188	0.07745238095238095	382.73809523809524	134.28095238095239	5.5285714285714285	80.6952380952381	4.043333333333333	0.05727142857142857	0.8028571428571428	2016.5	7.0	114.2563	22.2812166666666	0.15451428571428572	11.03673469387755	1.4136054421768705	5.532312925170068	4.090816326530613
MM1	775.3088235294117	1.0	1.5534313725490194	0.0021176470588235292	4.732352941176471	0.034139784946236554	0.38612903225806455	0.3504838709677419	0.0759313725490196	27.288725490196075	4.87843137254902	0.6565686274509804	2.3794117647058823	31.1671568627451	1.5916666666666666	7.998039215686274	0.006161764705882353	0.008068627450980392	0.02765686274509804	497.0343137254902	220.18627450980392	6.284803921568627	94.31372549019608	5.364705882352942	0.03953431372549019	1.2259803921568626	2016.3970588235295	7.029411764705882	114.23785	22.5497333333333	0.07525980392156861	5.375700280112044	0.5763305322128851	1.9754901960784312	2.823879551820728
MM13	1748.0298507462687	1.0	1.118905472636816	0.001253731343283582	3.6756218905472635	0.03153005464480874	0.3310928961748634	0.2784153005464481	0.0727363184079602	25.527860696517415	4.274129353233831	0.536318407960199	4.25820895522388	32.77164179104478	0.7666666666666666	7.967164179104478	0.007756218905472637	0.010328358208955224	0.04338308457711443	5.497512437810945	1.2039800995024876	5.895522388059701	86.70149253731343	2.390049751243781	0.018333333333333333	0.5701492537313433	2016.3432835820895	7.029850746268656	114.448666666666	22.2166666666666	0.07204477611940299	5.146055437100214	0.7377398720682303	3.0987917555081737	1.3095238095238095
MM14	2603.0298507462685	1.0	1.1338308457711443	0.0012039800995024875	3.2820895522388063	0.03114754098360656	0.3098360655737705	0.27262295081967214	0.05641791044776119	25.45323383084577	4.21044776119403	0.5222388059701493	4.104477611940299	32.984079601990054	0.718407960199005	7.956218905472637	0.007562189054726368	0.009308457711442786	0.027517412935323383	5.169154228855722	1.109452736318408	5.808457711442786	85.49751243781094	2.0592039800995026	0.019049751243781096	0.5830845771144278	2016.3432835820895	7.029850746268656	114.448666666666	22.2926666666666	0.05587562189054726	3.991115849324804	0.6648898365316276	1.9655294953802416	1.3606965174129353
MM15	3469.0	1.0	1.0504761904761903	0.001176190476190476	2.843809523809524	0.03067708333333333	0.29510416666666667	0.26635416666666667	0.047952380952380955	25.564761904761905	3.697619047619048	0.5176190476190476	4.714285714285714	33.01238095238095	0.620952380952381	7.936190476190475	0.007523809523809524	0.007523809523809524	0.020695238095238096	3.6714285714285713	1.2	5.688095238095238	83.86666666666666	1.629047619047619	0.019352380952380954	0.55	2016.5	7.0	114.448666666666	22.3686666666666	0.04757142857142857	3.397959183673469	0.5374149659863946	1.478231292517007	1.382312925170068
MM16	4358.6567164179105	1.0	1.0497512437810945	0.001218905472636816	2.9412935323383085	0.03114754098360656	0.299344262295082	0.2740983606557377	0.04597014925373134	25.812437810945273	3.712935323383084	0.5628358208955224	4.608955223880597	32.78507462686567	0.5945273631840796	7.923880597014926	0.007358208955223881	0.006557213930348259	0.017860696517412934	3.5522388059701493	1.1044776119402986	5.709950248756219	84.43283582089552	1.5169154228855721	0.021094527363184082	0.6228855721393035	2016.3432835820895	7.029850746268656	114.448666666666	22.4445	0.04551243781094527	3.2508884150675192	0.4683724235963042	1.2757640369580667	1.5067519545131487
MM17	5779.308823529412	1.0	1.0941176470588234	0.0015441176470588236	1.9965686274509804	0.031236559139784948	0.3375806451612903	0.31247311827956986	0.05455882352941177	26.11225490196078	3.328921568627451	0.6313725490196079	3.913235294117647	32.25294117647059	0.7745098039215687	7.9372549019607845	0.0068970588235294115	0.007637254901960784	0.01711764705882353	9.926470588235293	1.8284313725490196	5.513725490196078	81.69607843137256	2.252450980392157	0.029166666666666667	0.7857843137254903	2016.3970588235295	7.029411764705882	114.349333333333	22.5032	0.05392156862745098	3.8515406162464987	0.5455182072829132	1.222689075630252	2.0833333333333335
MM19	6515.0298507462685	1.0	1.1154228855721393	0.0012587064676616916	4.971144278606966	0.03016393442622951	0.3067213114754099	0.26382513661202184	0.06477611940298507	25.335323383084575	4.146766169154229	0.6068159203980099	3.7686567164179103	33.01144278606965	0.7547263681592039	7.949253731343283	0.008527363184079602	0.01037313432835821	0.03292537313432836	2.3383084577114426	1.3134328358208955	5.589054726368159	82.12437810945273	2.1552238805970148	0.021024875621890548	0.6348258706467661	2016.3432835820895	7.029850746268656	114.323516666666	22.26535	0.06432338308457712	4.5945273631840795	0.7409381663113007	2.35181236673774	1.5017768301350392
MM2	7465.308823529412	1.0	1.3906862745098039	0.0017352941176470588	3.081862745098039	0.031505376344086025	0.35516129032258065	0.32591397849462367	0.06254901960784313	26.837254901960787	4.333823529411765	0.6431862745098039	3.063235294117647	31.692156862745097	1.0901960784313727	7.984313725490196	0.006401960784313726	0.008921568627450981	0.019779411764705882	25.818627450980394	8.970588235294118	5.7710784313725485	86.36764705882354	3.3181372549019605	0.03342156862745098	0.9539215686274509	2016.3970588235295	7.029411764705882	114.277466666666	22.5437666666666	0.06212254901960784	4.437324929971989	0.6372549019607844	1.41281512605042	2.3872549019607843
MM3	8416.926470588236	1.0	1.2607843137254902	0.0016225490196078432	3.0823529411764703	0.031236559139784945	0.34618279569892474	0.3140322580645161	0.06416666666666666	26.25980392156863	4.4450980392156865	0.6984313725490195	3.3102941176470586	32.14656862745098	0.8774509803921569	7.958823529411764	0.007700980392156862	0.009823529411764707	0.021392156862745097	12.387254901960784	2.9166666666666665	5.4259803921568635	80.44117647058823	2.421078431372549	0.03264705882352941	0.8568627450980393	2016.3970588235295	7.029411764705882	114.31025	22.5619	0.06386274509803921	4.561624649859944	0.7016806722689076	1.5280112044817926	2.331932773109244
MM4	9373.308823529413	1.0	1.1318627450980392	0.001411764705882353	2.5509803921568626	0.03155913978494624	0.335	0.3053763440860215	0.05593137254901961	26.026960784313726	3.881372549019608	0.6470098039215687	3.717647058823529	32.398039215686275	0.7720588235294118	7.954901960784314	0.007186274509803922	0.009230392156862745	0.019754901960784315	9.127450980392156	2.593137254901961	5.480392156862745	81.05882352941177	2.1068627450980393	0.02657843137254902	0.7529411764705882	2016.3970588235295	7.029411764705882	114.35805	22.5636166666666	0.05556372549019608	3.9688375350140057	0.6593137254901961	1.4110644257703082	1.8984593837535013
MM5	10327.308823529413	1.0	1.1200980392156863	0.0014950980392156863	2.4441176470588237	0.030107526881720432	0.3113978494623656	0.2823118279569892	0.05715686274509804	25.883823529411767	3.8093137254901963	0.6473039215686275	3.947058823529412	32.4671568627451	0.7181372549019608	7.940686274509805	0.007318627450980393	0.008828431372549019	0.019534313725490197	8.406862745098039	2.2205882352941178	5.442647058823529	80.25980392156863	2.1627450980392156	0.028333333333333335	0.7230392156862745	2016.3970588235295	7.029411764705882	114.393883333333	22.52055	0.05669607843137255	4.049719887955183	0.6306022408963585	1.3953081232492999	2.023809523809524
MM6	11281.308823529413	1.0	1.1225490196078431	0.0014607843137254902	1.928921568627451	0.028494623655913976	0.3239247311827957	0.30091397849462365	0.053137254901960786	26.40686274509804	3.4877450980392157	0.6626960784313726	3.760294117647059	31.985294117647058	0.782843137254902	7.926470588235294	0.006392156862745098	0.0072254901960784315	0.01565686274509804	8.514705882352942	2.377450980392157	5.704901960784314	84.62254901960785	2.28578431372549	0.029877450980392156	0.8431372549019608	2016.3970588235295	7.029411764705882	114.34995	22.4555666666666	0.05275980392156863	3.7685574229691876	0.5161064425770309	1.1183473389355743	2.1341036414565826
MM7	12232.926470588236	1.0	1.2990196078431373	0.0017892156862745097	2.424019607843137	0.03102150537634409	0.3421505376344086	0.31311827956989247	0.06524509803921569	26.693627450980394	4.020588235294118	0.7334803921568627	3.3191176470588237	31.82941176470588	1.1514705882352942	7.959803921568628	0.007862745098039216	0.009019607843137255	0.018950980392156862	22.142156862745097	4.0588235294117645	5.548039215686274	82.44607843137256	3.2392156862745094	0.036774509803921565	0.9627450980392157	2016.3970588235295	7.029411764705882	114.297066666666	22.5234833333333	0.06474509803921569	4.624649859943978	0.6442577030812325	1.353641456582633	2.626750700280112
MM8	13229.029850746268	1.0	1.2557213930348259	0.0012288557213930348	4.098507462686567	0.03224043715846995	0.3330054644808743	0.2691256830601093	0.08338308457711444	25.465671641791047	4.900497512437811	0.6181094527363183	3.8298507462686566	32.63084577114428	0.8134328358208955	7.957213930348259	0.007895522388059701	0.012810945273631842	0.050517412935323386	2.2786069651741294	1.2537313432835822	5.678109452736318	83.29850746268657	2.3318407960199004	0.019955223880597017	0.5557213930348259	2016.3432835820895	7.029850746268656	114.322416666666	22.20035	0.08328358208955225	5.948827292110876	0.9150675195451315	3.6083866382373846	1.4253731343283584
NM1	846.0	1.0	1.576328502415459	0.0027342995169082128	6.052657004830919	0.05116402116402116	0.7516931216931216	0.335978835978836	0.49516908212560384	26.0256038647343	8.272946859903382	2.0429951690821255	2.415942028985507	28.242512077294684	1.4458937198067634	7.807729468599034	0.021019323671497583	0.0688743961352657	0.3428405797101449	619.1400966183575	323.0676328502415	4.969565217391304	71.38647342995169	3.0454106280193236	0.0829951690821256	0.6666666666666666	2016.4492753623188	6.9855072463768115	114.021433333333	22.34795	0.49471014492753623	35.33643892339545	4.919599723947551	24.488612836438925	5.928226363008972
NM2	1813.0	1.0	1.444927536231884	0.002864734299516908	15.375362318840581	0.05851851851851852	0.8983068783068783	0.29645502645502647	0.6746376811594204	26.666183574879224	6.726086956521739	2.6956521739130435	2.2942028985507243	25.41835748792271	1.3444444444444446	7.814975845410628	0.02352173913043478	0.08757487922705313	0.5041062801932367	312.3478260869565	142.8985507246377	5.350724637681159	76.77777777777777	3.718840579710145	0.08241545893719807	0.6840579710144927	2016.4492753623188	6.9855072463768115	113.98025	22.3521666666666	0.6740966183574878	48.149758454106276	6.25534851621808	36.00759144237405	5.886818495514148
NM3	2876.0	1.0	1.5761904761904761	0.002838095238095238	7.491904761904761	0.058229166666666665	0.9195833333333333	0.3123958333333333	0.6885714285714285	26.630476190476188	8.523333333333333	2.763714285714286	2.138571428571429	25.629523809523807	1.272857142857143	7.791428571428572	0.02496190476190476	0.09192857142857143	0.5102142857142857	822.504761904762	292.0904761904762	5.139047619047619	73.7	2.8666666666666667	0.08589047619047618	0.6547619047619048	2016.5	7.0	113.946383333333	22.3463833333333	0.6880333333333334	49.1452380952381	6.566326530612245	36.44387755102041	6.135034013605441
NM5	3898.0	1.0	1.788888888888889	0.002966183574879227	8.377777777777778	0.06470899470899472	1.0520634920634921	0.32343915343915347	0.8147342995169082	26.742028985507247	10.187439613526571	3.2368599033816423	2.0594202898550726	24.306763285024154	1.3743961352657006	7.768115942028985	0.02821256038647343	0.10957487922705314	0.6108792270531401	2755.9323671497586	1091.7149758454107	5.086956521739131	72.18840579710145	2.658454106280193	0.09372463768115942	0.6821256038647342	2016.4492753623188	6.9855072463768115	113.899533333333	22.3841833333333	0.8141787439613527	58.155624568668046	7.826777087646653	43.63423050379572	6.694616977225673
NM6	4841.0	1.0	1.7545893719806762	0.0027826086956521737	7.892753623188406	0.058994708994708996	1.1135978835978837	0.2812698412698413	0.888840579710145	27.208695652173912	8.871014492753623	3.5828985507246376	1.9782608695652173	21.86763285024155	1.7821256038647342	7.819806763285024	0.025043478260869566	0.11230434782608696	0.704768115942029	182.22222222222223	70.22705314009661	5.763285024154589	81.94685990338164	4.316425120772947	0.07104347826086957	0.7990338164251208	2016.4492753623188	6.9855072463768115	113.898466666666	22.3394333333333	0.8881159420289856	63.4368530020704	8.021739130434783	50.34057971014493	5.074534161490683
NM8	5648.0	1.0	1.9917874396135267	0.0019420289855072465	15.232367149758455	0.053121693121693125	0.9030158730158729	0.2777777777777778	0.6663768115942029	26.964251207729472	11.192270531400967	2.9353623188405797	1.972463768115942	24.327536231884057	1.866183574879227	7.891787439613526	0.01757487922705314	0.07910628019323672	0.5423188405797101	56.5024154589372	20.92270531400966	5.835265700483093	83.57004830917874	4.730434782608696	0.044125603864734304	0.7695652173913045	2016.4492753623188	6.9855072463768115	113.864766666666	22.27825	0.6655507246376812	47.53933747412008	5.650448585231194	38.737060041407865	3.1518288474810214
NT1	5861.553191489362	1.0	2.029787234042553	0.004170212765957447	6.448936170212766	0.06205128205128205	1.0143589743589745	0.31538461538461543	0.7497872340425532	27.885106382978723	8.238297872340425	2.9736170212765956	1.9106382978723404	21.80212765957447	3.802127659574468	7.8319148936170215	0.019808510638297874	0.08306382978723405	0.5775531914893617	7403.063829787234	1470.9574468085107	5.648936170212766	81.14893617021276	9.114893617021275	0.08897872340425533	1.1	2017.4893617021276	7.0	113.97255	22.3745833333333	0.749595744680851	53.542553191489354	5.933130699088146	41.253799392097264	6.355623100303952
PM1	1044.0	1.0	1.1729468599033817	0.0018647342995169083	2.226086956521739	0.02798941798941799	0.3526984126984127	0.33206349206349206	0.052946859903381646	27.341545893719807	3.3096618357487926	0.6282608695652174	3.1202898550724636	31.257971014492753	0.9777777777777779	7.998550724637681	0.0054492753623188415	0.004270531400966184	0.017618357487922707	152.71497584541063	47.091787439613526	6.020289855072464	90.16908212560386	2.8115942028985508	0.030782608695652174	0.9801932367149758	2016.4492753623188	6.9855072463768115	114.28575	22.3873666666666	0.052671497584541066	3.762249827467219	0.30503795721187027	1.2584541062801935	2.198757763975155
PM11	2046.608695652174	1.0	0.9173913043478261	0.001386473429951691	2.4516908212560384	0.03037037037037037	0.33904761904761904	0.30793650793650795	0.05545893719806763	25.59903381642512	3.1106280193236713	0.5678260869565218	4.301449275362319	32.678260869565214	0.606280193236715	7.966183574879227	0.007541062801932367	0.007792270531400966	0.022695652173913044	6.391304347826087	1.0821256038647342	5.641062801932367	83.05797101449275	1.6690821256038648	0.024405797101449273	0.6589371980676328	2016.4492753623188	6.9855072463768115	114.33605	22.3206666666666	0.05489371980676328	3.920979986197377	0.5565907522429262	1.6211180124223603	1.743271221532091
PM2	3300.0	1.0	1.1864734299516908	0.0019661835748792274	2.1492753623188405	0.031005291005291008	0.3573015873015873	0.33095238095238094	0.061449275362318846	26.90048309178744	3.4618357487922706	0.6316908212560386	3.0144927536231885	31.39806763285024	1.0608695652173912	7.960386473429952	0.006449275362318841	0.005541062801932367	0.021159420289855072	278.0289855072464	55.28019323671498	5.852657004830918	87.21256038647343	3.264734299516908	0.03419806763285024	0.9227053140096618	2016.4492753623188	6.9855072463768115	114.278116666666	22.3773833333333	0.06089855072463768	4.349896480331263	0.3957902001380262	1.5113871635610765	2.44271911663216
PM3	4581.0	1.0	1.106280193236715	0.0016570048309178746	2.0454106280193236	0.030634920634920636	0.35793650793650794	0.3324867724867725	0.05632850241545894	26.36183574879227	3.0367149758454106	0.5857971014492754	3.42463768115942	31.89710144927536	0.87487922705314	7.971014492753623	0.006676328502415459	0.006028985507246377	0.02017874396135266	47.70531400966183	9.082125603864734	5.726086956521739	84.88888888888889	2.517874396135266	0.029971014492753623	0.8458937198067633	2016.4492753623188	6.9855072463768115	114.281833333333	22.3692666666666	0.05617874396135266	4.012767425810904	0.4306418219461698	1.4413388543823327	2.1407867494824018
PM4	5861.0	1.0	1.365217391304348	0.0019227053140096618	2.502898550724638	0.028253968253968254	0.3475661375661376	0.3286243386243386	0.051787439613526574	27.184057971014493	4.026086956521739	0.6838647342995169	3.079710144927536	31.32657004830918	0.9821256038647344	7.984541062801932	0.005603864734299516	0.004082125603864734	0.015589371980676328	58.072463768115945	6.6231884057971016	5.86328502415459	87.6328502415459	2.8869565217391306	0.03163768115942029	0.9053140096618357	2016.4492753623188	6.9855072463768115	114.31365	22.3823333333333	0.05130917874396135	3.664941338854382	0.2915804002760524	1.113526570048309	2.259834368530021
PM6	7073.608695652174	1.0	1.1507246376811593	0.002	2.227536231884058	0.029576719576719576	0.3477248677248677	0.3205820105820106	0.0663768115942029	26.500966183574878	3.614009661835749	0.6856038647342995	3.56231884057971	31.619806763285023	1.0140096618357488	7.964251207729468	0.00670048309178744	0.006067632850241546	0.023801932367149756	107.4927536231884	34.57487922705314	5.6748792270531405	84.14975845410628	2.714975845410628	0.035811594202898554	0.8599033816425121	2016.4492753623188	6.9855072463768115	114.270216666666	22.3517	0.06568115942028986	4.691511387163561	0.4334023464458247	1.7001380262249826	2.557971014492754
PM7	8364.0	1.0	0.9204761904761906	0.0015476190476190477	2.1476190476190475	0.03067708333333333	0.35234375	0.32244791666666667	0.057999999999999996	25.893809523809523	2.98	0.5884761904761905	4.1414285714285715	32.29380952380952	0.6828571428571428	7.972380952380953	0.007595238095238095	0.0074428571428571426	0.02217142857142857	24.404761904761905	2.466666666666667	5.570476190476191	82.17619047619047	1.707142857142857	0.028085714285714283	0.7271428571428571	2016.5	7.0	114.29505	22.3408833333333	0.0577	4.121428571428572	0.5316326530612244	1.583673469387755	2.0061224489795917
PM8	9656.0	1.0	0.8705314009661835	0.0014492753623188406	2.4067632850241547	0.029576719576719576	0.31862433862433864	0.28825396825396826	0.05623188405797102	25.70434782608696	2.860386473429952	0.568743961352657	4.323188405797102	32.53091787439613	0.6391304347826088	7.9748792270531395	0.007574879227053141	0.00770048309178744	0.022347826086956523	13.884057971014492	1.4396135265700483	5.670531400966183	83.41545893719807	1.526086956521739	0.025642512077294684	0.6120772946859904	2016.4492753623188	6.9855072463768115	114.312416666666	22.3194666666666	0.05569082125603865	3.977915804002761	0.5500345065562458	1.5962732919254659	1.8316080055210489
PM9	10937.0	1.0	0.9628019323671498	0.0015217391304347826	2.302898550724638	0.029206349206349208	0.32343915343915347	0.2967195767195767	0.05381642512077295	26.00917874396135	3.155555555555556	0.5540096618357488	4.094202898550725	32.36473429951691	0.6743961352657004	7.980676328502415	0.006966183574879227	0.007014492753623188	0.019642512077294685	4.729468599033816	1.2222222222222223	5.760869565217392	85.16425120772946	1.6695652173913045	0.026608695652173914	0.6685990338164252	2016.4492753623188	6.9855072463768115	114.3366	22.34215	0.05326570048309179	3.8046928916494136	0.5010351966873705	1.4030365769496205	1.9006211180124224
PT2	11141.264705882353	1.0	1.3617647058823528	0.002529411764705882	3.0823529411764703	0.027333333333333334	0.38233333333333336	0.332	0.09470588235294118	28.555882352941175	4.167647058823529	0.8205882352941176	2.25	29.705882352941178	1.088235294117647	7.976470588235294	0.0058823529411764705	0.004205882352941177	0.04794117647058823	2302.205882352941	469.38235294117646	5.791176470588235	88.0	3.2323529411764707	0.04205882352941176	1.0941176470588236	2016.264705882353	7.0	114.275666666666	22.3799666666666	0.09420588235294117	6.7289915966386555	0.300420168067227	3.4243697478991595	3.0042016806722684
PT3	11263.439560439561	1.0	1.2747252747252746	0.0023186813186813187	2.9373626373626376	0.030759493670886078	0.3650632911392405	0.3387341772151899	0.0643956043956044	28.4021978021978	4.241758241758242	0.7064835164835166	2.8351648351648353	30.6010989010989	0.9472527472527473	8.005494505494505	0.005197802197802198	0.0033406593406593407	0.02342857142857143	85.5934065934066	7.802197802197802	5.625274725274725	85.58241758241758	2.541758241758242	0.03720879120879121	0.8901098901098901	2016.7142857142858	6.978021978021978	114.306666666666	22.3798333333333	0.06397802197802198	4.569858712715855	0.23861852433281006	1.6734693877551021	2.6577708006279437
PT4	11407.661290322581	1.0	1.5435483870967743	0.002661290322580645	3.196774193548387	0.02962962962962963	0.4014814814814815	0.36148148148148146	0.08741935483870968	28.33709677419355	4.914516129032258	0.8464516129032258	2.3419354838709676	29.343548387096774	1.7774193548387098	8.011290322580646	0.005580645161290323	0.003838709677419355	0.04120967741935484	716.1612903225806	141.53225806451613	6.058064516129033	91.46774193548387	4.106451612903226	0.041951612903225806	1.1596774193548387	2016.6451612903227	7.0	114.26465	22.3621333333333	0.087	6.214285714285714	0.2741935483870968	2.9435483870967745	2.9965437788018434
SM1	868.3088235294117	1.0	1.2588235294117647	0.0017401960784313726	2.677450980392157	0.03096774193548387	0.37290322580645163	0.2861290322580645	0.11519607843137254	26.095588235294116	4.509803921568627	0.6283333333333334	3.1338235294117647	31.775980392156864	1.1681372549019609	7.963235294117647	0.00682843137254902	0.01566666666666667	0.06822058823529412	9.514705882352942	3.5980392156862746	5.8808823529411764	86.83823529411765	3.578921568627451	0.030911764705882354	0.8034313725490196	2016.3970588235295	7.029411764705882	114.231416666666	22.2123	0.11479901960784314	8.199929971988796	1.1190476190476193	4.8728991596638656	2.207983193277311
SM10	1639.8333333333333	1.0	1.9181159420289855	0.00341304347826087	4.771739130434782	0.04857142857142857	0.6662698412698413	0.34444444444444444	0.3971014492753623	26.995652173913044	7.598550724637681	1.463913043478261	2.1405797101449275	28.071014492753626	2.5934782608695652	7.931159420289855	0.014	0.046	0.27305072463768115	103.26086956521739	36.93478260869565	6.481884057971015	95.55797101449275	10.418115942028987	0.07731159420289856	1.2391304347826086	2016.4492753623188	6.9855072463768115	114.031983333333	22.3020833333333	0.3963623188405797	28.31159420289855	3.2857142857142856	19.503623188405793	5.522256728778468
SM11	2610.0	1.0	2.017391304347826	0.003671497584541063	4.414975845410628	0.04777777777777777	0.651005291005291	0.36698412698412697	0.3592270531400966	26.967632850241547	7.899033816425121	1.3441062801932369	2.327536231884058	28.473913043478262	2.914009661835749	7.941545893719807	0.013521739130434782	0.041202898550724634	0.23945893719806763	26.115942028985508	10.318840579710145	6.504347826086957	96.512077294686	11.0768115942029	0.07801932367149758	1.3400966183574878	2016.4492753623188	6.9855072463768115	114.017966666666	22.2573833333333	0.3586811594202899	25.620082815734992	2.943064182194617	17.104209799861973	5.572808833678399
SM12	3636.0	1.0	1.7019323671497586	0.003280193236714976	4.210628019323671	0.043227513227513226	0.6046560846560847	0.34814814814814815	0.3122222222222222	26.984541062801934	6.8193236714975844	1.1416908212560386	2.4724637681159423	28.65024154589372	2.3120772946859907	7.995652173913043	0.010193236714975846	0.0364975845410628	0.21515458937198068	368.9323671497585	247.30434782608697	6.613526570048309	97.56521739130434	8.514492753623188	0.06003381642512077	1.1855072463768117	2016.4492753623188	6.9855072463768115	114.014483333333	22.21435	0.31168599033816424	22.263285024154587	2.6069703243616287	15.368184955141476	4.288129744651483
SM13	4662.0	1.0	1.7043478260869567	0.003067632850241546	4.253140096618357	0.042116402116402114	0.6187830687830688	0.34820105820105823	0.31864734299516906	27.079710144927535	6.792753623188405	1.2448309178743961	2.528985507246377	28.20434782608696	2.100966183574879	8.004347826086956	0.009246376811594202	0.03595169082125604	0.2292705314009662	19.835748792270532	6.429951690821256	6.633333333333333	97.41062801932367	7.588405797101449	0.053	1.1768115942028985	2016.4492753623188	6.9855072463768115	113.962066666666	22.21595	0.31822222222222224	22.73015873015873	2.567977915804003	16.376466528640442	3.7857142857142856
SM17	5619.0	1.0	1.356521739130435	0.002130434782608696	3.5478260869565217	0.03470899470899471	0.5335978835978835	0.32873015873015876	0.24198067632850243	26.60724637681159	5.266666666666667	1.0047342995169082	2.707246376811594	29.91594202898551	1.5850241545893722	7.983091787439614	0.007951690821256038	0.02881159420289855	0.17416908212560386	5.169082125603865	1.5893719806763285	6.219806763285024	91.512077294686	5.739613526570048	0.03872946859903381	0.8995169082125604	2016.4492753623188	6.9855072463768115	113.962116666666	22.1535166666666	0.24171014492753623	17.265010351966872	2.0579710144927534	12.44064872325742	2.7663906142167005
SM18	6589.308823529412	1.0	1.3754901960784316	0.0019411764705882354	4.023529411764706	0.03118279569892473	0.4095698924731183	0.26983870967741935	0.1675	26.20637254901961	5.287745098039216	0.8718137254901961	2.9058823529411764	31.211764705882352	1.2348039215686275	7.962745098039216	0.008093137254901961	0.02206372549019608	0.11280392156862745	4.568627450980392	1.4411764705882353	5.7593137254901965	85.0	4.347549019607843	0.03232843137254902	0.8142156862745098	2016.3970588235295	7.029411764705882	114.0791	22.1535166666666	0.16719607843137255	11.942577030812325	1.575980392156863	8.057422969187675	2.309173669467787
SM19	7561.308823529412	1.0	1.365686274509804	0.0015931372549019608	3.5392156862745097	0.03220430107526882	0.39086021505376345	0.2948387096774194	0.11946078431372549	25.90686274509804	5.4446078431372555	0.6741176470588236	3.1676470588235297	31.909803921568628	1.2191176470588236	7.961764705882353	0.007700980392156862	0.01649019607843137	0.07697058823529412	4.490196078431373	1.5441176470588236	5.78921568627451	85.3578431372549	3.499019607843137	0.025887254901960782	0.7161764705882353	2016.3970588235295	7.029411764705882	114.21795	22.1535166666666	0.11934803921568628	8.52485994397759	1.1778711484593836	5.497899159663866	1.8490896358543416
SM2	8602.308823529413	1.0	1.330392156862745	0.0020637254901960784	3.475	0.03456989247311828	0.4252150537634409	0.29478494623655915	0.16686274509803922	26.147549019607844	5.090686274509804	0.7916176470588235	2.9205882352941175	31.317156862745097	1.3676470588235294	7.9372549019607845	0.008240196078431372	0.024063725490196076	0.10223039215686275	80.26960784313725	45.161764705882355	5.749509803921569	84.6470588235294	4.564705882352941	0.039745098039215686	0.8416666666666666	2016.3970588235295	7.029411764705882	114.178183333333	22.2241166666666	0.16603921568627453	11.859943977591039	1.7188375350140055	7.302170868347339	2.8389355742296916
SM20	9395.0	1.0	1.6227053140096617	0.0023285024154589373	4.929468599033816	0.04137566137566138	0.6218518518518519	0.32746031746031745	0.33661835748792274	26.809661835748795	7.842512077294686	1.436473429951691	2.4521739130434783	28.243478260869562	1.7053140096618358	7.970531400966184	0.009777777777777778	0.03776811594202898	0.25216908212560385	6.299516908212561	1.9516908212560387	6.053623188405797	88.53623188405797	5.418357487922705	0.04630917874396136	0.8821256038647343	2016.4492753623188	6.9855072463768115	113.8822	22.1741333333333	0.3362463768115942	24.0175983436853	2.697722567287784	18.012077294685987	3.3077984817115254
SM3	10434.308823529413	1.0	1.2759803921568629	0.001965686274509804	3.975	0.0317741935483871	0.48059139784946237	0.3525268817204302	0.17230392156862745	25.41813725490196	5.307843137254902	0.939607843137255	2.976470588235294	31.909803921568628	1.2205882352941178	7.883823529411765	0.010308823529411766	0.028362745098039214	0.09808333333333334	380.71078431372547	140.91176470588235	5.387254901960785	78.46078431372548	3.646078431372549	0.0449264705882353	0.6882352941176471	2016.3970588235295	7.029411764705882	114.149666666666	22.22545	0.17137254901960786	12.240896358543418	2.025910364145658	7.005952380952381	3.2090336134453783
SM4	11475.308823529413	1.0	1.3269607843137254	0.0025980392156862747	4.345098039215686	0.03731182795698925	0.48720430107526885	0.3088709677419355	0.22794117647058823	26.39509803921569	4.9789215686274515	0.9322058823529411	2.7955882352941175	30.526960784313726	1.55	7.9259803921568635	0.010024509803921569	0.0317843137254902	0.14127450980392156	33.122549019607845	14.21078431372549	5.808333333333334	85.44607843137256	5.499509803921569	0.054514705882352944	0.8602941176470589	2016.3970588235295	7.029411764705882	114.138583333333	22.2126333333333	0.2275735294117647	16.255252100840334	2.2703081232492996	10.091036414565826	3.89390756302521
SM5	12516.308823529413	1.0	1.584313725490196	0.002416666666666667	4.635294117647059	0.03645161290322581	0.48306451612903223	0.2924193548387097	0.22303921568627452	27.08970588235294	5.959803921568628	0.9135294117647059	2.535294117647059	29.7	1.9749999999999999	7.997549019607843	0.008044117647058823	0.029759803921568625	0.15324019607843137	10.156862745098039	3.485294117647059	6.425490196078431	95.24509803921569	7.504901960784314	0.03914705882352941	1.0828431372549019	2016.3970588235295	7.029411764705882	114.112133333333	22.20235	0.22214705882352942	15.86764705882353	2.125700280112045	10.945728291316527	2.7962184873949583
SM6	13563.0	1.0	1.6476190476190475	0.002314285714285714	3.8076190476190477	0.036562500000000005	0.5030208333333334	0.30953125	0.2322857142857143	26.439999999999998	5.852857142857142	1.0067619047619047	2.6799999999999997	30.452857142857145	1.9776190476190476	7.9504761904761905	0.009376190476190477	0.03091904761904762	0.1572666666666667	13.933333333333334	4.928571428571429	5.941904761904762	87.45238095238095	7.068095238095238	0.043666666666666666	1.0004761904761905	2016.5	7.0	114.07905	22.1916666666666	0.23185238095238098	16.560884353741496	2.2085034013605442	11.233333333333334	3.119047619047619
SM7	14613.308823529413	1.0	1.7857843137254903	0.003093137254901961	4.288725490196079	0.044838709677419354	0.594247311827957	0.32161290322580643	0.3359313725490196	26.77647058823529	6.86421568627451	1.2938725490196077	2.511764705882353	29.17794117647059	1.8558823529411765	7.9303921568627445	0.012965686274509804	0.045754901960784314	0.22174509803921566	51.46568627450981	23.372549019607842	6.059313725490195	89.0343137254902	7.719117647058824	0.06808333333333333	1.0784313725490196	2016.3970588235295	7.029411764705882	114.07455	22.229	0.3355833333333333	23.970238095238095	3.2682072829131656	15.83893557422969	4.863095238095238
SM9	15605.565217391304	1.0	1.6917874396135266	0.0031835748792270534	4.831884057971014	0.04835978835978836	0.7148148148148148	0.37328042328042327	0.42236714975845413	26.33671497584541	7.785507246376811	1.6078260869565217	2.479710144927536	28.605797101449273	1.7091787439613526	7.853623188405797	0.01703864734299517	0.05385990338164252	0.28208212560386475	569.9323671497584	274.96135265700485	5.608695652173913	81.4975845410628	6.34927536231884	0.08582608695652175	0.8714975845410629	2016.4492753623188	6.9855072463768115	114.067066666666	22.2736666666666	0.421768115942029	30.126293995859214	3.8471359558316083	20.14872325741891	6.130434782608696
ST1	15868.741935483871	1.0	1.813978494623656	0.00435483870967742	3.8451612903225807	0.03802469135802469	0.6254320987654322	0.3574074074074074	0.3361290322580645	27.865591397849464	6.533333333333333	1.0868817204301076	2.1903225806451614	27.822580645161292	2.9483870967741934	8.001075268817205	0.010451612903225806	0.03195698924731183	0.22533333333333333	749.258064516129	240.27956989247312	6.404301075268817	96.05376344086021	10.480645161290322	0.07843010752688173	1.3935483870967742	2016.6451612903227	7.0	114.024883333333	22.2086166666666	0.3357204301075269	23.98003072196621	2.282642089093702	16.095238095238095	5.602150537634409
ST3	16045.391304347826	1.0	2.0706521739130435	0.0035	3.875	0.039375	0.61675	0.32525	0.34836956521739126	27.683695652173913	7.415217391304348	1.1431521739130435	2.2934782608695654	27.671739130434784	3.1869565217391305	8.021739130434783	0.01091304347826087	0.03965217391304348	0.24482608695652175	17.043478260869566	7.282608695652174	6.858695652173913	102.71739130434783	12.476086956521739	0.0632391304347826	1.6271739130434781	2016.6630434782608	6.978260869565218	114.032133333333	22.2455666666666	0.34771739130434787	24.836956521739133	2.8322981366459627	17.487577639751553	4.517080745341614
TM2	1001.7080291970802	1.0	1.9080291970802918	0.0030583941605839414	2.482481751824818	0.03656	0.42663999999999996	0.38552	0.0918978102189781	27.537226277372262	4.38102189781022	1.2239416058394161	2.4160583941605838	28.883941605839414	1.9175182481751825	8.005839416058393	0.006116788321167883	0.0049781021897810215	0.03726277372262774	2617.5474452554745	517.5109489051094	6.527737226277372	96.9051094890511	7.278102189781022	0.04896350364963504	1.8087591240875913	2016.4671532846714	6.985401459854015	114.218083333333	22.4124	0.0912043795620438	6.514598540145985	0.3555787278415016	2.66162669447341	3.497393117831074
TM3	2619.0	1.0	1.707142857142857	0.002795238095238095	2.276666666666667	0.03557291666666667	0.40260416666666665	0.3753645833333334	0.07400000000000001	27.435238095238095	3.87	0.9125714285714286	2.4728571428571424	30.102857142857143	1.8204761904761906	8.003809523809524	0.00640952380952381	0.005323809523809523	0.021804761904761903	819.9047619047619	171.01904761904763	6.3219047619047615	94.36666666666666	6.124761904761905	0.04661428571428571	1.6095238095238096	2016.5	7.0	114.203016666666	22.4476166666666	0.07374285714285714	5.26734693877551	0.3802721088435374	1.557482993197279	3.3295918367346937
TM4	4299.308823529412	1.0	1.5877450980392156	0.00253921568627451	2.2215686274509805	0.037204301075268814	0.39370967741935486	0.36876344086021506	0.07083333333333335	27.224999999999998	3.728921568627451	0.9968137254901961	2.6220588235294118	30.195588235294117	1.6416666666666666	7.970588235294118	0.006524509803921569	0.005774509803921568	0.01992156862745098	550.4215686274509	111.97549019607843	6.054411764705882	90.24019607843137	5.314215686274509	0.044980392156862746	1.4401960784313725	2016.3970588235295	7.044117647058823	114.2196	22.4327333333333	0.0706764705882353	5.048319327731093	0.4124649859943977	1.42296918767507	3.212885154061625
TM5	5352.833333333333	1.0	1.7065217391304348	0.0021666666666666666	2.5565217391304347	0.03920634920634921	0.37396825396825395	0.35904761904761906	0.04920289855072464	27.94927536231884	4.994202898550725	0.788550724637681	2.628985507246377	29.861594202898548	1.3521739130434782	8.028985507246377	0.004949275362318841	0.0035652173913043477	0.01291304347826087	154.8985507246377	31.384057971014492	6.417391304347826	96.3913043478261	4.878260869565218	0.03234782608695652	1.5789855072463768	2016.4492753623188	7.0	114.224266666666	22.4571	0.04882608695652174	3.487577639751553	0.2546583850931677	0.922360248447205	2.31055900621118
TM6	6966.308823529412	1.0	1.338235294117647	0.0020588235294117644	1.8308823529411764	0.035483870967741936	0.3736559139784946	0.3517204301075269	0.0630392156862745	26.692647058823532	3.249019607843137	0.9137254901960784	2.851470588235294	31.08578431372549	1.1720588235294118	7.959803921568628	0.007166666666666667	0.006186274509803922	0.016754901960784316	182.18627450980392	33.877450980392155	5.446078431372549	81.17156862745098	4.241176470588235	0.03954411764705883	1.2225490196078432	2016.3970588235295	7.044117647058823	114.241766666666	22.44385	0.06248529411764706	4.463235294117648	0.44187675070028015	1.196778711484594	2.8245798319327733
TM7	8483.0	1.0	1.3338164251207731	0.0018840579710144927	1.8048309178743962	0.034074074074074076	0.35365079365079366	0.3342328042328042	0.05632850241545894	26.667632850241546	3.3198067632850243	0.8323671497584542	3.0956521739130434	31.28599033816425	1.1642512077294687	7.970531400966184	0.007376811594202898	0.006497584541062802	0.014053140096618356	30.52657004830918	5.193236714975845	5.672946859903381	84.52173913043478	3.552173913043478	0.035565217391304346	1.1178743961352657	2016.4492753623188	7.0	114.267616666666	22.44845	0.056115942028985503	4.008281573498964	0.4641131815044859	1.0037957211870254	2.540372670807453
TM8	10148.308823529413	1.0	1.3431372549019607	0.0016568627450980393	2.3387254901960786	0.032526881720430105	0.3420967741935484	0.30951612903225806	0.07049019607843138	25.96470588235294	3.8588235294117648	0.9151960784313725	3.5220588235294117	32.01176470588235	0.9166666666666666	7.925490196078431	0.009995098039215687	0.010200980392156863	0.02303921568627451	8.813725490196079	1.8235294117647058	4.897058823529412	72.6470588235294	2.6980392156862743	0.03678921568627451	0.9132352941176471	2016.3970588235295	7.044117647058823	114.30005	22.4732	0.07002941176470588	5.0021008403361344	0.728641456582633	1.645658263305322	2.6278011204481793
TT1	10407.247191011236	1.0	1.4853932584269662	0.0035393258426966293	2.8168539325842694	0.03363636363636364	0.4244155844155844	0.4037662337662338	0.07696629213483147	28.264044943820224	3.5797752808988768	0.9041573033707865	2.539325842696629	30.42808988764045	2.049438202247191	7.952808988764044	0.007685393258426967	0.0036404494382022475	0.015820224719101123	307.685393258427	68.47191011235955	5.589887640449438	85.02247191011236	6.08876404494382	0.05707865168539326	1.458426966292135	2016.7640449438202	6.98876404494382	114.21195	22.4545	0.07653932584269663	5.467094703049759	0.26003210272873195	1.130016051364366	4.077046548956661
VM1	1203.1	1.0	1.3504761904761906	0.0027714285714285714	4.3152380952380955	0.039538461538461536	0.5150256410256411	0.381948717948718	0.2129047619047619	25.055714285714284	6.216666666666667	0.8703809523809524	2.892857142857143	32.11142857142857	1.4533333333333334	7.828095238095239	0.015342857142857142	0.02481904761904762	0.10864761904761905	1588.024154589372	650.9809523809524	5.1328571428571435	74.22857142857143	3.407142857142857	0.07894761904761904	0.7280952380952381	2016.5	7.0	114.23065	22.288	0.21241428571428572	15.172448979591836	1.7727891156462585	7.760544217687075	5.639115646258503
VM12	2707.6176470588234	1.0	1.4740196078431371	0.00492156862745098	7.150980392156862	0.054021164021164025	0.731005291005291	0.4267195767195768	0.4585294117647059	25.922058823529415	8.097549019607843	1.6456372549019607	2.401470588235294	29.74607843137255	1.0568627450980392	7.795098039215686	0.02477941176470588	0.04979411764705882	0.2567303921568627	3336.1372549019607	1256.0343137254902	4.769117647058823	69.0	2.428921568627451	0.1517058823529412	0.6710784313725491	2016.3970588235295	7.029411764705882	114.1213	22.3292833333333	0.45823039215686273	32.73074229691876	3.55672268907563	18.33788515406162	10.836134453781513
VM14	4213.926470588235	1.0	1.226470588235294	0.003823529411764706	5.503921568627451	0.0546236559139785	0.7873655913978495	0.3289784946236559	0.5597058823529412	26.370588235294118	5.57156862745098	2.1735294117647057	2.452941176470588	27.577450980392157	0.9833333333333333	7.817647058823529	0.023147058823529413	0.06880882352941177	0.3801274509803922	2096.6127450980393	736.6960784313726	5.028921568627451	72.58823529411765	3.1897058823529414	0.11050980392156863	0.7308823529411764	2016.3970588235295	7.044117647058823	114.108783333333	22.3655833333333	0.5594460784313726	39.96043417366947	4.9149159663865545	27.15196078431373	7.893557422969188
VM15	5245.926470588235	1.0	1.4539215686274511	0.006102941176470589	5.165196078431372	0.05575268817204301	0.7320967741935483	0.47338709677419355	0.445	26.016176470588235	6.676470588235294	1.3306372549019607	2.526470588235294	30.000980392156862	1.540686274509804	7.799019607843137	0.025549019607843136	0.03920588235294118	0.2170686274509804	3635.2303921568628	1363.6176470588234	4.975	72.38235294117646	4.765196078431373	0.18812254901960784	0.9181372549019609	2016.3970588235295	7.044117647058823	114.142316666666	22.30965	0.4443970588235294	31.742647058823533	2.800420168067227	15.504901960784315	13.43732492997199
VM2	6627.1	1.0	1.2733333333333332	0.0037333333333333333	3.6323809523809523	0.04451282051282051	0.5922564102564102	0.4278974358974359	0.2793809523809524	25.49047619047619	5.335714285714285	0.9251428571428572	2.6814285714285715	31.43619047619048	1.4147619047619049	7.822380952380953	0.018933333333333333	0.02902380952380952	0.13835238095238095	3945.2705314009663	1835.6142857142856	5.089047619047619	74.03333333333333	4.044761904761905	0.11165714285714286	0.8128571428571428	2016.5	7.0	114.210316666666	22.2977	0.2790333333333333	19.93095238095238	2.07312925170068	9.882312925170067	7.975510204081632
VM4	8007.4	1.0	1.2790476190476192	0.004276190476190476	3.6276190476190475	0.048205128205128206	0.6536923076923077	0.4589230769230769	0.3323809523809524	25.64904761904762	5.402857142857142	1.0705238095238094	2.6314285714285717	30.992857142857144	1.5357142857142858	7.798095238095238	0.021614285714285714	0.03233333333333333	0.1658285714285714	6149.806763285024	2512.6285714285714	4.978095238095238	72.29047619047618	4.18	0.13360952380952382	0.8138095238095239	2016.5	7.0	114.194233333333	22.2976666666666	0.33177142857142855	23.69795918367347	2.3095238095238093	11.844897959183672	9.543537414965986
VM5	9520.0	1.0	1.3795238095238094	0.005285714285714286	3.7147619047619047	0.05564102564102564	0.7368717948717949	0.5003076923076923	0.40452380952380956	25.906190476190478	5.355238095238095	1.1711904761904761	2.5685714285714285	30.274761904761903	1.4352380952380952	7.796190476190477	0.023090476190476193	0.03674761904761904	0.2029190476190476	22497.531400966185	8880.07142857143	5.043333333333333	73.25714285714285	4.872857142857143	0.16447619047619047	0.9752380952380952	2016.5	7.0	114.175166666666	22.2877666666666	0.40414285714285714	28.86734693877551	2.6248299319727884	14.494217687074828	11.748299319727892
VM6	10900.617647058823	1.0	1.3294117647058823	0.005343137254901961	3.7926470588235297	0.05597883597883598	0.7166666666666666	0.4747619047619048	0.4151960784313726	25.86519607843137	5.3122549019607845	1.2433823529411765	2.6279411764705882	30.376470588235296	1.4823529411764704	7.788725490196079	0.024083333333333335	0.03768627450980392	0.20833333333333334	6548.6567164179105	2766.5686274509803	4.919117647058823	71.36274509803921	4.345098039215686	0.16899999999999998	0.8769607843137255	2016.3970588235295	7.029411764705882	114.161083333333	22.2895166666666	0.41501960784313724	29.64425770308123	2.6918767507002803	14.880952380952381	12.07142857142857
VM7	12403.617647058823	1.0	1.2852941176470587	0.006392156862745098	5.677450980392157	0.05968253968253968	0.7532804232804233	0.49148148148148146	0.4541666666666667	26.024019607843137	5.08578431372549	1.3872058823529412	2.6073529411764707	29.97892156862745	1.2029411764705882	7.802450980392157	0.025348039215686277	0.041965686274509806	0.22328431372549018	5786.323529411765	2420.671568627451	5.049019607843137	73.41176470588235	4.006372549019607	0.18880392156862744	0.9019607843137255	2016.3970588235295	7.029411764705882	114.140266666666	22.2961833333333	0.45405392156862745	32.43242296918768	2.997549019607843	15.948879551820728	13.485994397759102
VM8	13906.617647058823	1.0	1.3426470588235293	0.005122549019607843	5.772058823529412	0.04888888888888889	0.6884656084656084	0.4238624338624339	0.4136274509803921	25.95980392156863	6.235294117647059	1.4235784313725492	2.563235294117647	29.980392156862745	1.2519607843137255	7.83578431372549	0.020573529411764706	0.04397058823529412	0.22400490196078432	3408.8970588235293	1517.313725490196	5.238235294117646	76.07843137254902	3.7779411764705886	0.14541176470588235	0.8583333333333333	2016.3970588235295	7.029411764705882	114.119583333333	22.2927333333333	0.4133872549019608	29.527661064425775	3.140756302521009	16.00035014005602	10.38655462184874
VT10	14147.27536231884	1.0	1.6579710144927537	0.009304347826086957	3.2884057971014493	0.0760655737704918	0.919016393442623	0.6239344262295082	0.5752173913043478	27.195652173913043	6.734782608695652	1.4389855072463769	2.1826086956521737	28.104347826086958	1.2463768115942029	7.723188405797101	0.03149275362318841	0.04453623188405797	0.24323188405797103	39450.434782608696	16641.44927536232	4.043478260869565	59.11594202898551	4.866666666666667	0.28682608695652173	1.144927536231884	2016.463768115942	6.971014492753623	114.157166666666	22.3098333333333	0.5745942028985507	41.04244306418219	3.181159420289855	17.37370600414079	20.487577639751553
VT11	14299.129032258064	1.0	1.7344086021505378	0.006354838709677419	4.275268817204301	0.05444444444444445	0.7155555555555556	0.4946913580246914	0.3816129032258065	26.768817204301076	8.67741935483871	1.1300000000000001	2.2903225806451615	30.011827956989247	1.2526881720430108	7.808602150537635	0.022817204301075266	0.03343010752688172	0.18367741935483872	9923.236559139785	5319.215053763441	4.65268817204301	68.6236559139785	3.7311827956989245	0.16451612903225807	0.867741935483871	2016.6451612903227	7.064516129032258	114.1969	22.31635	0.3816236559139785	27.258832565284177	2.387864823348694	13.119815668202765	11.75115207373272
VT12	14446.890625	1.0	2.1421875	0.00771875	5.4296875	0.06982142857142858	0.8392857142857143	0.5846428571428571	0.4828125	27.4296875	10.83125	1.2803125	2.1	28.2234375	2.6578125	7.7484375	0.03065625	0.034812499999999996	0.214546875	10507.5	2845.15625	4.4	65.09375	7.4953125	0.23271875	1.2078125	2016.53125	7.03125	114.143116666666	22.3238166666666	0.482078125	34.434151785714285	2.4866071428571423	15.324776785714286	16.622767857142858
VT2	14568.166666666666	1.0	1.6166666666666667	0.006	3.840909090909091	0.05913793103448276	0.7356896551724138	0.46155172413793105	0.43757575757575756	26.990909090909092	7.540909090909091	1.3274242424242424	2.192424242424243	28.874242424242425	1.2015151515151514	7.790909090909092	0.02359090909090909	0.035893939393939395	0.2361969696969697	10089.848484848484	3322.121212121212	4.6000000000000005	67.84848484848484	3.946969696969697	0.1650151515151515	0.793939393939394	2016.409090909091	7.03030303030303	114.1884	22.2865666666666	0.4371060606060606	31.221861471861473	2.5638528138528143	16.87121212121212	11.786796536796535
VT3	14691.890625	1.0	1.5640625	0.005015625	3.109375	0.05142857142857143	0.6717857142857142	0.4623214285714286	0.34578125	26.6640625	6.3234375	1.01625	2.375	30.1765625	1.1609375	7.784375	0.021406249999999998	0.031281250000000003	0.1771875	10035.625	4191.40625	4.65	68.390625	3.9296875	0.1365625	0.928125	2016.53125	7.03125	114.2375	22.2908	0.34503125	24.645089285714285	2.2343750000000004	12.65625	9.754464285714286
VT4	14841.483516483517	1.0	1.7505494505494508	0.009868131868131869	2.7032967032967035	0.23936708860759495	1.5635443037974683	0.7544303797468355	1.38010989010989	27.10769230769231	6.121978021978022	2.3702197802197804	2.086813186813187	27.534065934065932	3.396703296703297	7.675824175824176	0.20732967032967034	0.15003296703296704	0.825989010989011	64231.318681318684	25232.395604395606	4.628571428571428	67.92307692307692	7.012087912087912	0.40384615384615385	1.2582417582417582	2016.7362637362637	7.043956043956044	114.213566666666	22.3122333333333	1.379868131868132	98.56200941915229	10.716640502354789	58.99921507064364	28.846153846153847
VT8	14992.59090909091	1.0	1.7333333333333332	0.004757575757575757	5.207575757575757	0.057931034482758624	0.7958620689655171	0.31431034482758624	0.5836363636363637	27.28181818181818	8.628787878787879	2.2351515151515153	2.0212121212121215	26.801515151515154	1.0136363636363637	7.778787878787878	0.02306060606060606	0.06284848484848485	0.3996060606060606	4386.212121212121	1337.878787878788	4.625757575757576	67.71212121212122	2.9984848484848485	0.1205151515151515	0.6575757575757576	2016.409090909091	7.03030303030303	114.11445	22.356	0.5829696969696969	41.640692640692635	4.489177489177489	28.54329004329004	8.608225108225108
WM1	1041.0	1.0	1.423671497584541	0.0020869565217391303	6.319806763285024	0.03486772486772487	0.4775661375661376	0.32116402116402115	0.20869565217391306	25.273429951690822	7.091787439613527	1.0546859903381642	2.9086956521739133	31.734299516908212	1.2318840579710144	7.868115942028986	0.011652173913043478	0.0317487922705314	0.12557971014492755	447.231884057971	183.98067632850243	5.278743961352657	76.54106280193237	3.4289855072463764	0.050975845410628016	0.6657004830917875	2016.4492753623188	6.9855072463768115	114.122716666666	22.2507333333333	0.20830434782608698	14.87888198757764	2.2677708764665288	8.969979296066255	3.6411318150448584
WM2	2254.0	1.0	1.2533333333333332	0.0031714285714285716	5.380952380952381	0.046197916666666665	0.6377604166666667	0.34984375	0.3738095238095238	25.90190476190476	5.6223809523809525	1.4676666666666667	2.697142857142857	29.796190476190475	1.2028571428571428	7.836190476190476	0.016685714285714286	0.04898571428571429	0.23563809523809526	839.1666666666666	387.27142857142854	5.291428571428572	76.71428571428571	3.6904761904761907	0.08857619047619048	0.6857142857142857	2016.5	7.0	114.0955	22.2845666666666	0.37320000000000003	26.657142857142862	3.4989795918367355	16.831292517006805	6.32687074829932
WM3	3510.0	1.0	1.3917874396135266	0.004130434782608695	7.0144927536231885	0.04756613756613757	0.6417460317460317	0.396031746031746	0.361256038647343	25.556038647342998	6.900966183574879	1.4211111111111112	2.584057971014493	30.695169082125602	0.9777777777777779	7.819806763285024	0.01888888888888889	0.043893719806763286	0.19920772946859902	2857.782608695652	1167.4009661835748	4.958937198067633	71.59420289855072	2.710144927536232	0.11785024154589371	0.6458937198067632	2016.4492753623188	6.9855072463768115	114.0971	22.32005	0.360951690821256	25.782263630089716	3.135265700483092	14.229123533471357	8.417874396135264
WM4	4755.0	1.0	1.394685990338164	0.0034830917874396133	6.594685990338164	0.043227513227513226	0.6574603174603175	0.37677248677248676	0.380096618357488	25.604830917874395	7.526086956521739	1.5691304347826087	2.708695652173913	30.2487922705314	1.0608695652173912	7.817391304347827	0.01918840579710145	0.04804347826086957	0.23218840579710145	1298.5555555555557	538.4299516908212	4.902415458937198	70.54106280193237	2.276328502415459	0.0993913043478261	0.5830917874396135	2016.4492753623188	6.9855072463768115	114.070933333333	22.349	0.3796231884057971	27.115942028985508	3.4316770186335406	16.584886128364392	7.099378881987579
WT1	5015.741935483871	1.0	1.5451612903225804	0.0030430107526881723	5.696774193548387	0.036543209876543206	0.524567901234568	0.3288888888888889	0.25483870967741934	26.937634408602147	6.40752688172043	0.8269892473118279	2.554838709677419	29.726881720430107	1.9	7.8677419354838705	0.008903225806451613	0.024913978494623658	0.16266666666666668	1468.8172043010752	452.9462365591398	5.47741935483871	81.01075268817205	5.764516129032258	0.06641935483870967	0.9053763440860215	2016.6451612903227	7.0	114.162283333333	22.2415666666666	0.254	18.142857142857142	1.7795698924731185	11.61904761904762	4.744239631336405
WT3	5192.741935483871	1.0	1.5634408602150538	0.0029677419354838712	5.955913978494624	0.037530864197530864	0.5435802469135803	0.3437037037037037	0.25989247311827957	26.698924731182796	6.383870967741936	0.8876344086021505	2.629032258064516	29.92043010752688	1.8021505376344085	7.844086021505376	0.009043010752688171	0.027408602150537635	0.16374193548387098	2006.3655913978494	974.8709677419355	5.397849462365591	79.58064516129032	5.845161290322581	0.06838709677419355	0.9311827956989247	2016.6451612903227	7.0	114.148633333333	22.24685	0.25953763440860217	18.538402457757297	1.957757296466974	11.695852534562212	4.884792626728111
