# Supplementary material for: Decoding coral resistance to eutrophication through the association of hyper‑efficient denitrifiers as key microbial allies
Source: Nat Commun. 2026 May 19;17:3938. doi: 10.1038/s41467-026-72571-w (PMC13187470; doi:10.1038/s41467-026-72571-w)
Supplement: Supplementary file 21 — Source Data [file 41467_2026_72571_MOESM21_ESM.zip › Source Data/TableS1/12_22All.tsv]

Station	Unnamed: 0	Sample No	Volatile Suspended Solids (mg/L)	Unionised Ammonia (mg/L)	Turbidity (NTU)	Total Phosphorus (mg/L)	Total Nitrogen (mg/L)	Total Kjeldahl Nitrogen (mg/L)	Total Inorganic Nitrogen (mg/L)	Temperature (°C)	Suspended Solids (mg/L)	Silica (mg/L)	Secchi Disc Depth (M)	Salinity (psu)	Phaeo-pigments (μg/L)	pH	Orthophosphate Phosphorus (mg/L)	Nitrite Nitrogen (mg/L)	Nitrate Nitrogen (mg/L)	Faecal Coliforms (cfu/100mL)	E. coli (cfu/100mL)	Dissolved Oxygen (mg/L)	Dissolved Oxygen (%saturation)	Chlorophyll-a (μg/L)	Ammonia Nitrogen (mg/L)	5-day Biochemical Oxygen Demand (mg/L)	Year	Month	x	y	DIN(mg/L)	DIN(uM)	Nitrite Nitrogen (uM)	Nitrate Nitrogen (uM)	Ammonia Nitrogen (uM)
DM1	359.0	1.0	7.260869565217392	0.014295652173913044	30.645217391304346	0.3237614678899082	3.793211009174312	2.325229357798165	2.870173913043478	25.303478260869564	46.43478260869565	7.722608695652174	1.0626086956521739	14.211304347826086	5.630434782608695	7.259130434782608	0.20503478260869565	0.34262608695652175	1.1312608695652173	43688.18260869565	23855.347826086956	4.765217391304348	62.65217391304348	9.148695652173913	1.3962086956521738	2.985217391304348	2016.3391304347826	6.556521739130435	114.010733333333	22.49615	2.8700956521739127	205.00683229813663	24.47329192546584	80.80434782608695	99.72919254658383
DM2	774.0	1.0	5.430434782608696	0.014556521739130435	25.578260869565216	0.2636697247706422	2.96348623853211	1.686880733944954	2.287391304347826	25.351304347826087	34.428695652173914	6.591304347826087	1.0565217391304347	16.1	5.269565217391304	7.421739130434783	0.17068695652173915	0.27960869565217394	0.9952260869565218	23576.739130434784	12365.608695652174	5.315652173913043	70.61739130434782	10.305217391304348	1.0124260869565218	2.4460869565217394	2016.3391304347826	6.556521739130435	113.992483333333	22.5075666666666	2.287260869565218	163.37577639751558	19.972049689440997	71.08757763975156	72.31614906832299
DM3	1213.5	1.0	2.6116666666666664	0.005758333333333333	10.1425	0.1280701754385965	1.6112280701754387	0.5994736842105264	1.2873333333333332	25.129166666666666	12.975833333333332	4.247333333333334	1.3075	20.495833333333334	2.6308333333333334	7.621666666666667	0.08169166666666668	0.154925	0.8562416666666667	495.19166666666666	180.175	5.913333333333333	80.21666666666667	5.805000000000001	0.27574166666666666	1.1666666666666667	2016.5	6.5	113.959183333333	22.4766666666666	1.2869083333333333	91.92202380952381	11.06607142857143	61.16011904761905	19.695833333333333
DM4	1985.5	1.0	1.8391304347826087	0.0042	7.452173913043478	0.08027522935779817	1.3538532110091743	0.441605504587156	1.0957826086956521	25.053478260869564	10.111739130434781	3.7540434782608694	1.5452173913043477	21.682608695652174	1.3182608695652174	7.663043478260869	0.046008695652173914	0.12444347826086956	0.7818478260869565	495.9869565217391	210.47391304347826	5.880000000000001	79.9	2.9556521739130432	0.1889521739130435	0.7852173913043478	2016.3391304347826	6.556521739130435	113.932283333333	22.4555833333333	1.0952434782608695	78.23167701863353	8.888819875776397	55.84627329192546	13.49658385093168
DM5	2972.0	1.0	1.561159420289855	0.0037507246376811596	5.998245614035088	0.06513761467889909	1.1317737003058104	0.4020183486238532	0.8719710144927536	24.748985507246374	7.661159420289855	3.1073623188405795	1.7652173913043478	24.48695652173913	1.0582608695652174	7.760869565217392	0.03169565217391304	0.09634492753623188	0.6321652173913044	1029.5275362318841	480.6289855072464	5.917971014492753	81.35362318840579	2.9901449275362317	0.14303478260869565	0.8034782608695652	2016.3391304347826	6.556521739130435	113.8898	22.4260166666666	0.8715449275362319	62.253209109730854	6.881780538302277	45.15465838509317	10.216770186335404
EM1	1103.0	1.0	1.2153846153846155	0.002170940170940171	3.2558404558404557	0.036036036036036036	0.4242642642642643	0.322042042042042	0.15905982905982904	23.226780626780627	5.074074074074074	0.7437037037037038	3.124786324786325	32.25669515669516	1.0544159544159544	7.9193732193732185	0.01288034188034188	0.019680911680911684	0.08377492877492877	455.71794871794873	187.55555555555554	6.0800569800569795	84.90598290598291	3.318803418803419	0.05535612535612536	0.6641025641025641	2016.4017094017095	6.538461538461538	114.255583333333	22.2751	0.15881196581196583	11.343711843711844	1.405779405779406	5.983923483923483	3.9540089540089545
EM2	2376.5	1.0	1.2466666666666666	0.0017722222222222223	3.316111111111111	0.0352046783625731	0.41362573099415206	0.3206432748538012	0.13547222222222224	23.1075	5.3261111111111115	0.7000555555555555	3.1675	32.37416666666667	1.0169444444444444	7.932777777777778	0.011111111111111112	0.017355555555555555	0.0743361111111111	252.01111111111112	90.79166666666667	6.195277777777778	86.54722222222222	2.9625	0.04294722222222222	0.7077777777777778	2016.5	6.5	114.266183333333	22.2622	0.13463888888888886	9.61706349206349	1.2396825396825395	5.309722222222222	3.06765873015873
EM3	3593.0	1.0	1.2133333333333334	0.0015420289855072465	3.7153623188405795	0.032140672782874614	0.37755351681957183	0.30394495412844036	0.10704347826086956	23.15304347826087	4.9736231884057975	0.6505217391304348	3.28	32.50347826086957	0.9130434782608695	7.9513043478260865	0.009489855072463768	0.014457971014492753	0.05927826086956522	81.56811594202898	28.171014492753624	6.302608695652174	88.19420289855073	2.8431884057971013	0.032756521739130434	0.6939130434782609	2016.3391304347826	6.547826086956522	114.269066666666	22.2372833333333	0.1064927536231884	7.606625258799172	1.032712215320911	4.2341614906832294	2.339751552795031
ET1	3854.0	1.0	1.4429378531073447	0.0027853107344632767	3.3451977401129946	0.03642424242424242	0.48496969696969694	0.35763636363636364	0.19898305084745763	23.629943502824858	5.497175141242938	0.7393785310734463	2.8203389830508474	31.44011299435028	1.8384180790960452	7.932203389830509	0.012898305084745763	0.01901129943502825	0.10692090395480226	1468.4180790960452	422.49152542372883	6.034463276836157	84.71751412429379	5.1734463276836165	0.07215254237288136	1.0152542372881355	2016.4406779661017	6.1525423728813555	114.243733333333	22.27005	0.1980847457627119	14.148910411622278	1.357949959644875	7.637207425343019	5.153753026634384
ET2	4031.0	1.0	1.11864406779661	0.0031694915254237292	3.4197740112994346	0.04357575757575758	0.5456969696969697	0.3907272727272727	0.2618079096045198	23.381920903954803	4.184180790960452	0.9288135593220339	3.2864406779661017	31.557627118644067	1.1706214689265535	7.818644067796611	0.019796610169491524	0.0244180790960452	0.13231073446327685	6770.751412429378	2310.5649717514125	5.249152542372881	72.9774011299435	2.598870056497175	0.10461581920903955	0.7412429378531072	2016.4406779661017	6.1525423728813555	114.229716666666	22.2846333333333	0.2613446327683616	18.667473769168687	1.7441485068603713	9.450766747376917	7.472558514931396
JM3	1089.0	1.0	1.2142028985507245	0.0020260869565217393	3.2884057971014493	0.03495412844036697	0.46681957186544343	0.3630581039755352	0.1589855072463768	23.386666666666667	4.4968115942028986	0.6861739130434782	3.0286956521739135	32.125217391304346	1.3165217391304347	7.901739130434782	0.012295652173913043	0.01898550724637681	0.08532173913043478	228.2840579710145	92.09855072463768	6.252173913043478	87.75652173913043	4.154492753623188	0.05404347826086956	0.8715942028985507	2016.3391304347826	6.547826086956522	114.26095	22.2915	0.15835072463768116	11.310766045548656	1.3561076604554863	6.094409937888199	3.860248447204969
JM4	2372.5	1.0	1.2	0.001913888888888889	3.5872222222222225	0.035116959064327484	0.473187134502924	0.3732456140350877	0.15147222222222223	23.10388888888889	4.819722222222222	0.7190277777777778	3.08	32.33694444444444	1.0805555555555555	7.913055555555555	0.01253888888888889	0.019100000000000002	0.08150833333333334	287.1777777777778	112.275	6.122222222222222	85.41666666666667	3.3472222222222223	0.05028888888888889	0.7402777777777778	2016.5	6.5	114.2563	22.2812166666666	0.15089722222222224	10.778373015873017	1.3642857142857143	5.82202380952381	3.592063492063492
MM1	772.0	1.0	1.4852173913043478	0.0019420289855072465	4.726666666666667	0.03428134556574924	0.4149847094801223	0.3631804281345566	0.0954782608695652	24.401159420289854	5.068115942028985	0.7030434782608695	2.4608695652173913	31.530434782608694	1.5953623188405797	7.996231884057971	0.006878260869565218	0.010052173913043479	0.04080579710144927	307.35072463768114	139.15072463768115	6.565217391304348	93.62608695652175	5.0376811594202895	0.04399130434782608	1.1498550724637682	2016.3391304347826	6.547826086956522	114.23785	22.5497333333333	0.09484927536231882	6.77494824016563	0.7180124223602485	2.914699792960662	3.14223602484472
MM13	1745.5	1.0	1.1055555555555556	0.0011403508771929826	3.953216374269006	0.03194444444444444	0.355462962962963	0.2940432098765432	0.08078947368421052	23.302923976608188	4.848245614035087	0.578654970760234	3.969298245614035	32.8187134502924	0.6538011695906433	7.9564327485380115	0.00854093567251462	0.010488304093567252	0.050923976608187135	4.12280701754386	1.3362573099415205	6.312865497076023	88.91520467836257	1.8114035087719298	0.01862280701754386	0.47163742690058486	2016.3070175438597	6.543859649122807	114.448666666666	22.2166666666666	0.08003508771929825	5.716791979949875	0.7491645781119465	3.6374269005847952	1.3302005012531328
MM14	2600.5	1.0	1.1228070175438596	0.001108187134502924	3.8128654970760234	0.03320987654320988	0.3496604938271605	0.292962962962963	0.07535087719298246	23.14298245614035	4.758187134502924	0.6112865497076023	3.867543859649123	32.84853801169591	0.6850877192982456	7.945906432748538	0.008567251461988305	0.010125730994152047	0.04508479532163743	3.7017543859649122	1.213450292397661	6.329824561403509	88.81871345029239	1.9956140350877194	0.01971637426900585	0.5263157894736842	2016.3070175438597	6.543859649122807	114.448666666666	22.2926666666666	0.07492690058479533	5.351921470342524	0.7232664995822891	3.2203425229741023	1.4083124477861322
MM15	3467.5	1.0	1.031111111111111	0.001086111111111111	3.1519444444444447	0.03201754385964912	0.33283625730994154	0.2816374269005848	0.07024999999999999	23.068888888888885	4.203888888888889	0.6235833333333334	4.2425	32.79805555555556	0.5777777777777777	7.930833333333333	0.008294444444444445	0.009002777777777778	0.040558333333333335	2.908333333333333	1.3777777777777778	6.3005555555555555	88.16388888888889	1.5336111111111113	0.02021388888888889	0.5094444444444445	2016.5	6.5	114.448666666666	22.3686666666666	0.069775	4.983928571428572	0.6430555555555556	2.8970238095238097	1.4438492063492063
MM16	4358.5	1.0	1.0339080459770116	0.0011206896551724137	3.2522988505747126	0.03127272727272727	0.3391212121212121	0.29490909090909095	0.06445402298850575	23.18994252873563	4.108620689655172	0.6389080459770115	4.186206896551724	32.627873563218394	0.6370689655172415	7.9126436781609195	0.007913793103448277	0.008347701149425287	0.034212643678160924	3.25	1.7557471264367817	6.339080459770115	88.7816091954023	1.6560344827586206	0.021591954022988507	0.5887931034482758	2016.3793103448277	6.543103448275862	114.448666666666	22.4445	0.06415229885057472	4.582307060755338	0.5962643678160919	2.4437602627257804	1.5422824302134648
MM17	5776.0	1.0	1.0597101449275363	0.0013884057971014494	2.0118840579710144	0.030856269113149846	0.3512232415902141	0.32155963302752294	0.060144927536231886	23.498260869565215	3.556231884057971	0.629304347826087	3.8208695652173916	32.27855072463768	0.8350724637681161	7.954202898550724	0.006959420289855072	0.0075710144927536235	0.02141449275362319	6.478260869565218	1.4985507246376812	6.188985507246376	86.91594202898551	2.389855072463768	0.030643478260869564	0.7771014492753624	2016.3391304347826	6.547826086956522	114.349333333333	22.5032	0.05962898550724638	4.259213250517599	0.5407867494824017	1.5296066252587992	2.1888198757763973
MM19	6512.5	1.0	1.0549707602339182	0.0011461988304093567	4.219590643274853	0.03277777777777778	0.339537037037037	0.2795061728395062	0.08128654970760234	23.03011695906433	4.266666666666667	0.6682456140350876	3.671929824561403	32.833040935672514	0.695906432748538	7.945614035087719	0.008997076023391812	0.011283625730994153	0.04793859649122807	2.538011695906433	1.4941520467836258	6.196783625730995	86.67543859649123	1.8766081871345028	0.02148830409356725	0.5637426900584795	2016.3070175438597	6.543859649122807	114.323516666666	22.26535	0.08071052631578948	5.765037593984963	0.8059732664995823	3.4241854636591484	1.5348788638262323
MM2	7462.0	1.0	1.3492753623188405	0.0016492753623188407	3.1515942028985506	0.0309480122324159	0.37666666666666665	0.34275229357798165	0.07028985507246377	24.080000000000002	4.651304347826087	0.6507246376811594	3.0539130434782606	31.89942028985507	1.1231884057971016	7.994492753623188	0.006573913043478262	0.009339130434782609	0.023771014492753626	16.67536231884058	6.179710144927537	6.354782608695652	90.07826086956521	3.373333333333333	0.036721739130434784	0.9414492753623189	2016.3391304347826	6.547826086956522	114.277466666666	22.5437666666666	0.06983188405797103	4.9879917184265015	0.6670807453416149	1.697929606625259	2.6229813664596273
MM3	8416.0	1.0	1.2393162393162394	0.0014558404558404558	3.026780626780627	0.03036036036036036	0.3600900900900901	0.32498498498498496	0.06735042735042736	23.625925925925927	4.949287749287749	0.6688034188034188	3.2760683760683764	32.220512820512816	0.8985754985754986	7.978062678062678	0.007452991452991453	0.009225071225071225	0.025074074074074075	7.797720797720798	2.1709401709401708	6.183475783475783	86.86894586894587	2.464957264957265	0.03259259259259259	0.8173789173789173	2016.4017094017095	6.632478632478633	114.31025	22.5619	0.06689173789173788	4.777981277981278	0.658933658933659	1.7910052910052912	2.328042328042328
MM4	9370.0	1.0	1.1933333333333334	0.0013072463768115943	3.2344927536231887	0.031529051987767585	0.3550152905198777	0.32073394495412844	0.0618840579710145	23.452173913043477	4.544057971014493	0.6547826086956522	3.6539130434782607	32.38666666666666	0.81768115942029	7.970144927536231	0.007315942028985507	0.008846376811594203	0.02466376811594203	6.663768115942029	1.944927536231884	6.158840579710145	86.40579710144928	2.3605797101449273	0.027956521739130432	0.7573913043478261	2016.3391304347826	6.547826086956522	114.35805	22.5636166666666	0.06146666666666667	4.390476190476191	0.6318840579710144	1.7616977225672878	1.996894409937888
MM5	10324.0	1.0	1.1423188405797102	0.0013536231884057972	3.6208695652173915	0.029571865443425077	0.3394495412844037	0.3048929663608563	0.06318840579710146	23.369275362318838	4.321159420289855	0.6527536231884058	3.851304347826087	32.43826086956522	0.7979710144927536	7.958840579710145	0.007356521739130434	0.008652173913043478	0.024939130434782606	5.521739130434782	1.7304347826086957	6.167536231884059	86.37391304347825	2.3640579710144927	0.029084057971014494	0.717391304347826	2016.3391304347826	6.547826086956522	114.393883333333	22.52055	0.06267536231884058	4.476811594202898	0.6180124223602484	1.7813664596273289	2.077432712215321
MM6	11278.0	1.0	1.1255072463768117	0.0013333333333333333	2.453913043478261	0.028256880733944955	0.3398470948012232	0.3143119266055046	0.05672463768115942	23.648985507246376	3.8026086956521743	0.655768115942029	3.649565217391304	32.10753623188406	0.8162318840579711	7.928115942028985	0.0064260869565217395	0.006808695652173914	0.018431884057971016	6.339130434782609	1.8608695652173912	6.299710144927537	88.5304347826087	2.4527536231884057	0.03115072463768116	0.8266666666666667	2016.3391304347826	6.547826086956522	114.34995	22.4555666666666	0.05639130434782609	4.027950310559007	0.48633540372670814	1.3165631469979295	2.2250517598343684
MM7	12232.0	1.0	1.2509971509971511	0.00160968660968661	3.1153846153846154	0.030420420420420424	0.35984984984984986	0.32915915915915916	0.06769230769230769	23.916809116809116	4.247293447293448	0.6878917378917379	3.3846153846153846	32.01623931623932	1.0957264957264958	7.978062678062678	0.007239316239316239	0.00866951566951567	0.021162393162393163	13.313390313390313	2.7834757834757835	6.170940170940171	86.95726495726495	3.098860398860399	0.03741595441595441	0.8925925925925926	2016.4017094017095	6.632478632478633	114.297066666666	22.5234833333333	0.06724786324786325	4.803418803418803	0.6192511192511193	1.5115995115995116	2.6725681725681723
MM8	13226.5	1.0	1.17046783625731	0.0011140350877192982	4.110233918128655	0.03138888888888889	0.348858024691358	0.27645061728395065	0.09134502923976608	23.150877192982456	5.119298245614035	0.6649122807017545	3.648245614035088	32.65350877192982	0.689766081871345	7.952631578947369	0.008815789473684211	0.012590643274853801	0.05882748538011696	1.9444444444444444	1.2953216374269005	6.207309941520468	86.97368421052632	1.8497076023391814	0.019599415204678363	0.4733918128654971	2016.3070175438597	6.543859649122807	114.322416666666	22.20035	0.09101754385964912	6.501253132832081	0.8993316624895573	4.201963241436926	1.3999582289055972
NM1	841.0	1.0	1.5034782608695654	0.002808695652173913	5.72231884057971	0.04914373088685015	0.7175535168195719	0.3842813455657492	0.43579710144927536	23.83710144927536	8.023768115942028	1.6066956521739129	2.553913043478261	29.505507246376812	1.221159420289855	7.82	0.020820289855072463	0.05543188405797101	0.2795304347826087	627.5884057971015	337.8840579710145	5.613623188405797	77.86086956521739	2.681739130434783	0.10035652173913043	0.6776811594202898	2016.3391304347826	6.556521739130435	114.021433333333	22.34795	0.43531884057971015	31.094202898550723	3.959420289855072	19.966459627329193	7.168322981366459
NM2	1808.0	1.0	1.4107246376811593	0.0029333333333333334	11.263478260869565	0.054220183486238534	0.8047094801223241	0.34807339449541286	0.5576811594202898	24.234492753623186	7.049855072463767	2.0391014492753623	2.402608695652174	27.629855072463766	1.1797101449275362	7.839130434782609	0.02231304347826087	0.06843478260869565	0.38939420289855076	380.2028985507246	168.83478260869566	5.856521739130435	81.2231884057971	3.185797101449275	0.09918550724637681	0.7295652173913043	2016.3391304347826	6.556521739130435	113.98025	22.3521666666666	0.5570144927536231	39.78674948240165	4.888198757763975	27.81387163561077	7.084679089026915
NM3	2874.5	1.0	1.5752777777777778	0.003025	7.568888888888889	0.05488304093567251	0.838859649122807	0.3751754385964912	0.5708055555555556	24.116944444444446	8.728611111111112	2.066333333333333	2.27	27.721944444444443	1.1291666666666667	7.833888888888889	0.022855555555555556	0.07065555555555555	0.3970722222222222	764.9222222222222	303.31111111111113	5.7972222222222225	80.13055555555556	2.891944444444444	0.10253611111111112	0.7127777777777778	2016.5	6.5	113.946383333333	22.3463833333333	0.5702638888888889	40.733134920634924	5.046825396825397	28.362301587301584	7.324007936507938
NM5	3893.0	1.0	1.7510144927536233	0.0030666666666666668	8.164927536231884	0.060275229357798166	0.9412538226299695	0.36678899082568805	0.6903768115942029	24.28782608695652	10.028985507246377	2.4777101449275363	2.213913043478261	26.53768115942029	1.2130434782608697	7.804057971014493	0.02596231884057971	0.08705797101449275	0.49047246376811593	2543.365217391304	1059.7159420289854	5.754782608695653	79.02898550724638	2.7246376811594204	0.1123536231884058	0.6950724637681159	2016.3391304347826	6.556521739130435	113.899533333333	22.3841833333333	0.6898840579710145	49.27743271221532	6.2184265010351965	35.03374741200828	8.025258799171842
NM6	4836.0	1.0	1.7895652173913044	0.0027768115942028984	8.075652173913044	0.05688073394495413	0.9733639143730888	0.3312844036697248	0.7311304347826088	24.52521739130435	9.714202898550726	2.729478260869565	2.071304347826087	24.871304347826086	1.4921739130434781	7.8533333333333335	0.02269855072463768	0.0889913043478261	0.5538579710144927	188.78840579710146	85.06086956521739	6.211304347826087	85.34492753623188	4.187826086956521	0.0875391304347826	0.9028985507246376	2016.3391304347826	6.556521739130435	113.898466666666	22.3394333333333	0.7303884057971014	52.17060041407867	6.356521739130435	39.56128364389234	6.252795031055901
NM8	5643.0	1.0	2.1228985507246376	0.0018202898550724637	13.100289855072464	0.04899082568807339	0.7659021406727828	0.3113149847094801	0.5102898550724638	24.31072463768116	12.622028985507248	2.1680869565217393	2.026086956521739	27.003478260869567	1.5742028985507246	7.914782608695652	0.015556521739130434	0.060933333333333325	0.4000376811594203	41.18550724637681	16.214492753623187	6.298840579710145	87.14782608695653	4.19768115942029	0.0486927536231884	0.750144927536232	2016.3391304347826	6.556521739130435	113.864766666666	22.27825	0.509663768115942	36.40455486542443	4.352380952380952	28.574120082815735	3.478053830227743
NT1	5859.0	1.0	1.9448275862068964	0.003977011494252874	6.150574712643678	0.056835443037974685	0.8827848101265822	0.4029113924050633	0.5924137931034482	24.901149425287358	8.63103448275862	2.1310344827586207	1.9942528735632183	25.802298850574715	2.668965517241379	7.849425287356322	0.019816091954022987	0.06105747126436782	0.41836781609195406	4551.724137931034	912.6781609195402	5.8310344827586205	81.24137931034483	6.089655172413792	0.11283908045977012	0.9632183908045977	2017.2758620689656	6.264367816091954	113.97255	22.3745833333333	0.592264367816092	42.30459770114943	4.361247947454844	29.883415435139575	8.059934318555008
PM1	1039.0	1.0	1.2092753623188406	0.0016086956521739132	2.318550724637681	0.028440366972477066	0.35354740061162077	0.3265137614678899	0.06005797101449275	24.305217391304346	3.5643478260869568	0.6546666666666667	3.082608695652174	31.699710144927536	1.0388405797101448	7.979420289855073	0.00618840579710145	0.004765217391304348	0.022614492753623188	95.6376811594203	29.515942028985506	6.470434782608696	91.76231884057971	3.1765217391304352	0.03222028985507246	0.9956521739130435	2016.3391304347826	6.556521739130435	114.28575	22.3873666666666	0.0596	4.257142857142857	0.3403726708074534	1.6153209109730848	2.301449275362319
PM11	2044.0	1.0	0.9202279202279202	0.001225071225071225	2.601709401709402	0.03135135135135135	0.35453453453453454	0.30483483483483487	0.07282051282051281	23.16296296296296	3.2686609686609684	0.6408831908831909	4.0538461538461545	32.61253561253561	0.6005698005698006	7.954415954415954	0.008387464387464388	0.009088319088319087	0.03905698005698006	4.373219373219373	1.1794871794871795	6.256980056980057	87.5925925925926	1.8373219373219372	0.024225071225071226	0.5868945868945868	2016.4017094017095	6.641025641025641	114.33605	22.3206666666666	0.07237037037037036	5.169312169312169	0.6491656491656491	2.78978428978429	1.7303622303622304
PM2	3295.0	1.0	1.1440579710144927	0.0016347826086956522	2.37768115942029	0.03091743119266055	0.36220183486238533	0.3277064220183486	0.06869565217391305	24.03159420289855	3.5226086956521736	0.6658260869565218	3.059130434782609	31.781739130434786	0.9802898550724637	7.9394202898550725	0.007023188405797101	0.00591304347826087	0.028130434782608696	197.33623188405798	41.58840579710145	6.3072463768115945	89.06376811594203	3.19536231884058	0.03417101449275362	0.8521739130434782	2016.3391304347826	6.556521739130435	114.278116666666	22.3773833333333	0.06821449275362318	4.872463768115941	0.422360248447205	2.0093167701863353	2.4407867494824016
PM3	4576.0	1.0	1.1559420289855074	0.0014579710144927535	2.2420289855072464	0.03125382262996942	0.36678899082568805	0.3328134556574924	0.06559420289855072	23.68173913043478	3.4478260869565216	0.6306376811594203	3.3617391304347826	32.10260869565217	0.9272463768115942	7.954202898550724	0.0072753623188405794	0.006350724637681159	0.02768985507246377	38.84347826086957	8.368115942028986	6.264347826086956	88.19130434782609	2.6602898550724636	0.03127246376811594	0.8315942028985507	2016.3391304347826	6.556521739130435	114.281833333333	22.3692666666666	0.06531304347826086	4.665217391304347	0.4536231884057971	1.9778467908902695	2.2337474120082814
PM4	5856.0	1.0	1.3405797101449275	0.001620289855072464	2.5257971014492755	0.028746177370030584	0.353914373088685	0.3287461773700306	0.057507246376811594	24.176521739130433	4.1405797101449275	0.6996231884057971	3.04	31.736231884057972	1.0179710144927536	7.966376811594203	0.006272463768115942	0.004463768115942029	0.020744927536231885	36.39420289855072	4.814492753623188	6.3310144927536225	89.59710144927536	3.324347826086957	0.03203188405797101	0.9092753623188405	2016.3391304347826	6.556521739130435	114.31365	22.3823333333333	0.05724057971014493	4.088612836438924	0.31884057971014496	1.4817805383022775	2.287991718426501
PM6	7071.0	1.0	1.1638176638176638	0.001678062678062678	2.421367521367521	0.02996996996996997	0.3550750750750751	0.3183183183183183	0.07452991452991453	23.768091168091168	3.784615384615385	0.7053846153846154	3.371794871794872	31.88974358974359	1.0632478632478632	7.938461538461539	0.007245014245014245	0.006139601139601139	0.031509971509971514	71.23931623931624	22.923076923076923	6.205698005698006	87.35042735042735	3.003988603988604	0.03632478632478633	0.8396011396011396	2016.4017094017095	6.641025641025641	114.270216666666	22.3517	0.07397435897435897	5.283882783882784	0.4385429385429385	2.250712250712251	2.594627594627595
PM7	8362.5	1.0	0.9866666666666666	0.0013555555555555556	2.2600000000000002	0.030614035087719302	0.36371345029239766	0.3236257309941521	0.06780555555555555	23.28972222222222	3.2716666666666665	0.6270833333333333	3.999166666666667	32.36138888888889	0.7319444444444444	7.963333333333334	0.007899999999999999	0.007705555555555556	0.03161111111111111	14.952777777777778	2.0444444444444443	6.256388888888889	87.5111111111111	2.0283333333333333	0.028152777777777777	0.6725	2016.5	6.5	114.29505	22.3408833333333	0.06746944444444444	4.819246031746032	0.5503968253968254	2.257936507936508	2.010912698412698
PM8	9651.0	1.0	0.9304347826086956	0.0012695652173913045	2.60231884057971	0.028990825688073395	0.33816513761467887	0.29204892966360857	0.07066666666666667	23.272173913043478	3.339420289855072	0.6371014492753624	4.129565217391304	32.520869565217396	0.6266666666666666	7.959999999999999	0.00832463768115942	0.00870144927536232	0.03608985507246377	8.907246376811594	1.3420289855072465	6.2843478260869565	87.96521739130435	1.7768115942028986	0.025359420289855075	0.5518840579710145	2016.3391304347826	6.556521739130435	114.312416666666	22.3194666666666	0.07015072463768117	5.010766045548655	0.6215320910973086	2.5778467908902694	1.8113871635610768
PM9	10932.0	1.0	1.0107246376811594	0.0013159420289855072	2.457971014492754	0.030275229357798167	0.34357798165137615	0.30030581039755355	0.06907246376811595	23.397391304347828	3.433623188405797	0.6388695652173912	3.9121739130434783	32.41014492753623	0.7069565217391305	7.962028985507247	0.00788695652173913	0.007843478260869565	0.034249275362318844	3.466666666666667	1.1710144927536232	6.317971014492753	88.66956521739131	2.0142028985507245	0.02637391304347826	0.6356521739130435	2016.3391304347826	6.556521739130435	114.3366	22.34215	0.06846666666666668	4.890476190476191	0.5602484472049689	2.4463768115942033	1.8838509316770187
PT2	11138.5	1.0	1.2397058823529412	0.0018676470588235294	3.264705882352941	0.03125	0.36265625	0.305	0.10191176470588235	24.230882352941176	3.9558823529411766	0.8405882352941176	2.260294117647059	30.92941176470588	0.9617647058823531	7.9220588235294125	0.007838235294117648	0.005411764705882353	0.05255882352941176	1721.4117647058824	408.45588235294116	6.095588235294118	86.23529411764706	3.2279411764705883	0.04333823529411765	0.9367647058823529	2015.9264705882354	5.9411764705882355	114.275666666666	22.3799666666666	0.10130882352941176	7.236344537815126	0.3865546218487395	3.7542016806722684	3.095588235294118
PT3	11259.0	1.0	1.2092485549132947	0.0018323699421965319	2.722543352601156	0.03130434782608696	0.35385093167701864	0.32298136645962733	0.06953757225433525	24.546242774566473	4.227167630057803	0.7369942196531792	2.832369942196532	31.41907514450867	1.016184971098266	7.96878612716763	0.006566473988439306	0.004109826589595376	0.026757225433526013	46.959537572254334	5.283236994219653	6.245664739884393	88.70520231213872	2.6942196531791907	0.037976878612716765	0.8404624277456648	2016.5260115606936	6.132947976878612	114.306666666666	22.3798333333333	0.06884393063583816	4.917423616845583	0.2935590421139554	1.911230388109001	2.7126341866226262
PT4	11404.5	1.0	1.4847457627118643	0.0021610169491525426	2.9711864406779664	0.03172727272727273	0.4027272727272727	0.3541818181818182	0.09906779661016948	24.588983050847457	4.993220338983051	0.8634745762711864	2.411864406779661	30.555084745762713	1.63135593220339	7.950847457627119	0.0074237288135593224	0.004847457627118644	0.0456864406779661	433.35593220338984	92.62711864406779	6.4711864406779664	91.88983050847457	4.007627118644067	0.04821186440677966	1.0983050847457627	2016.4406779661017	6.1525423728813555	114.26465	22.3621333333333	0.0987457627118644	7.053268765133171	0.3462469733656174	3.263317191283293	3.4437046004842613
SM1	865.0	1.0	1.1794202898550723	0.0014521739130434782	2.863768115942029	0.030771604938271607	0.37135802469135804	0.2892283950617284	0.10991304347826088	23.568985507246378	4.642028985507246	0.6579420289855072	3.1565217391304348	32.09304347826087	1.0060869565217392	7.95536231884058	0.007910144927536233	0.014107246376811594	0.06612463768115942	8.56231884057971	4.118840579710145	6.388695652173912	89.8695652173913	2.8707246376811595	0.029202898550724634	0.7289855072463768	2016.3391304347826	6.547826086956522	114.231416666666	22.2123	0.10943478260869566	7.816770186335404	1.0076604554865425	4.723188405797102	2.0859213250517596
SM10	1636.5	1.0	1.6956521739130435	0.002908695652173913	4.599565217391305	0.048256880733944955	0.6377522935779817	0.37880733944954126	0.34778260869565214	24.344782608695652	7.24391304347826	1.204608695652174	2.2095652173913045	29.59608695652174	2.006521739130435	7.888695652173913	0.01563913043478261	0.03928260869565217	0.2210826086956522	68.17391304347827	25.639130434782608	6.559130434782609	92.88695652173914	7.944782608695652	0.0868608695652174	1.0326086956521738	2016.3391304347826	6.556521739130435	114.031983333333	22.3020833333333	0.34722608695652174	24.801863354037266	2.8059006211180124	15.791614906832299	6.204347826086957
SM11	2605.0	1.0	1.853913043478261	0.002991304347826087	4.546376811594203	0.046085626911314986	0.6152905198776758	0.3853211009174312	0.31371014492753624	24.321739130434782	7.800579710144927	1.1198260869565217	2.3773913043478263	29.885797101449278	2.371014492753623	7.90463768115942	0.015075362318840579	0.0354	0.19522028985507245	17.78840579710145	7.434782608695652	6.711594202898551	95.30434782608695	8.697101449275362	0.08267826086956521	1.1591304347826086	2016.3391304347826	6.556521739130435	114.017966666666	22.2573833333333	0.31329855072463764	22.37846790890269	2.5285714285714285	13.94430641821946	5.905590062111801
SM12	3631.0	1.0	1.7371014492753623	0.002655072463768116	5.162898550724638	0.04168195718654435	0.5720795107033639	0.367737003058104	0.2685217391304348	24.310144927536232	8.277971014492755	0.9890144927536231	2.4104347826086956	30.077391304347827	1.8689855072463766	7.941739130434783	0.012202898550724638	0.03176521739130435	0.17224057971014492	343.76521739130436	219.4231884057971	6.759420289855073	95.69565217391305	6.65072463768116	0.0640608695652174	1.0005797101449274	2016.3391304347826	6.556521739130435	114.014483333333	22.21435	0.2680666666666667	19.14761904761905	2.268944099378882	12.302898550724636	4.5757763975155274
SM13	4657.0	1.0	1.6344927536231884	0.0024231884057971014	4.739710144927536	0.040366972477064215	0.5647400611620794	0.35755351681957187	0.26142028985507243	24.38753623188406	7.563768115942029	1.0644057971014493	2.4634782608695653	29.85478260869565	1.6773913043478261	7.952463768115941	0.01101159420289855	0.03131594202898551	0.1758086956521739	19.684057971014493	8.669565217391304	6.732753623188406	95.15072463768117	5.671304347826086	0.053660869565217394	0.9892753623188406	2016.3391304347826	6.556521739130435	113.962066666666	22.21595	0.2607855072463768	18.627536231884054	2.236853002070393	12.55776397515528	3.8329192546583855
SM17	5614.0	1.0	1.3333333333333333	0.001753623188405797	3.99768115942029	0.03486238532110092	0.49525993883792047	0.3369724770642202	0.19594202898550722	24.048115942028986	6.0255072463768125	0.882	2.7556521739130435	30.95768115942029	1.2321739130434783	7.947246376811595	0.00909855072463768	0.02408695652173913	0.13557391304347827	4.515942028985507	1.901449275362319	6.572463768115942	92.69275362318841	4.361159420289855	0.03580579710144927	0.7715942028985507	2016.3391304347826	6.556521739130435	113.962116666666	22.1535166666666	0.19546666666666668	13.961904761904762	1.7204968944099377	9.683850931677018	2.557556935817805
SM18	6586.0	1.0	1.3072463768115943	0.0015884057971014495	4.300579710144928	0.03101851851851852	0.3996296296296296	0.2852469135802469	0.1418840579710145	23.696521739130436	5.6466666666666665	0.8022028985507246	2.94	31.77449275362319	1.1397101449275362	7.966376811594203	0.008855072463768116	0.01918840579710145	0.0930144927536232	3.6028985507246376	1.4521739130434783	6.346376811594203	89.2695652173913	3.4840579710144928	0.029182608695652174	0.6965217391304348	2016.3391304347826	6.547826086956522	114.0791	22.1535166666666	0.14138550724637683	10.09896480331263	1.370600414078675	6.643892339544514	2.084472049689441
SM19	7558.0	1.0	1.2298550724637682	0.0013565217391304349	4.051594202898551	0.03197530864197531	0.3894753086419753	0.30074074074074075	0.11165217391304348	23.47826086956522	5.3017391304347825	0.6891884057971015	3.1765217391304352	32.20289855072464	1.039710144927536	7.962028985507247	0.008802898550724638	0.015057971014492754	0.0719768115942029	4.133333333333334	1.96231884057971	6.3417391304347825	89.12753623188406	2.810144927536232	0.024631884057971013	0.5982608695652174	2016.3391304347826	6.547826086956522	114.21795	22.1535166666666	0.11166666666666666	7.976190476190475	1.0755693581780539	5.14120082815735	1.7594202898550724
SM2	8599.0	1.0	1.2472463768115942	0.0016753623188405795	3.4515942028985505	0.03320987654320988	0.4122222222222222	0.30169753086419754	0.1470144927536232	23.675942028985506	5.14231884057971	0.7480579710144927	2.997391304347826	31.820869565217393	1.1559420289855074	7.931884057971015	0.009069565217391305	0.020834782608695653	0.08763768115942029	71.12173913043478	41.70144927536232	6.294202898550725	88.47536231884058	3.700869565217391	0.03772753623188406	0.7979710144927536	2016.3391304347826	6.547826086956522	114.178183333333	22.2241166666666	0.1462	10.442857142857141	1.488198757763975	6.259834368530021	2.694824016563147
SM20	9390.0	1.0	1.561449275362319	0.001910144927536232	5.051304347826087	0.039755351681957186	0.5618654434250764	0.34825688073394495	0.258927536231884	24.206376811594204	8.189855072463768	1.149304347826087	2.511304347826087	29.909275362318844	1.4185507246376812	7.944927536231884	0.010460869565217391	0.03084057971014493	0.18418550724637683	4.701449275362319	1.8231884057971015	6.454202898550724	90.68985507246377	4.442028985507246	0.04341739130434783	0.808695652173913	2016.3391304347826	6.556521739130435	113.8822	22.1741333333333	0.2584434782608696	18.46024844720497	2.2028985507246377	13.156107660455488	3.101242236024845
SM3	10431.0	1.0	1.1457971014492754	0.001689855072463768	3.862898550724638	0.031590214067278286	0.47055045871559636	0.35764525993883794	0.15918840579710145	23.386376811594204	4.9455072463768115	0.8385507246376812	3.0869565217391304	32.15536231884058	1.0704347826086957	7.884927536231885	0.010863768115942028	0.0236	0.08896811594202898	319.5304347826087	142.3913043478261	6.075072463768116	85.03478260869565	3.081159420289855	0.04583188405797101	0.6936231884057972	2016.3391304347826	6.547826086956522	114.149666666666	22.22545	0.15839999999999999	11.314285714285713	1.6857142857142855	6.354865424430642	3.2737060041407866
SM4	11472.0	1.0	1.2507246376811594	0.002266666666666667	3.90695652173913	0.036604938271604937	0.4704938271604938	0.32450617283950617	0.20121739130434782	23.880000000000003	4.849855072463768	0.8315652173913043	2.9260869565217393	31.29072463768116	1.3249275362318842	7.917971014492753	0.010828985507246378	0.026521739130434784	0.11732463768115942	139.76231884057972	90.85797101449275	6.268405797101449	88.17391304347827	4.696811594202899	0.056959420289855074	0.822608695652174	2016.3391304347826	6.547826086956522	114.138583333333	22.2126333333333	0.20080579710144927	14.343271221532092	1.894409937888199	8.380331262939958	4.068530020703934
SM5	12513.0	1.0	1.4797101449275363	0.0018753623188405798	4.396811594202899	0.03391975308641976	0.43450617283950616	0.28987654320987655	0.17652173913043478	24.264637681159417	6.178260869565217	0.8257681159420289	2.614782608695652	30.866666666666667	1.5095652173913041	7.978260869565218	0.008797101449275363	0.024118840579710144	0.11776521739130434	6.6173913043478265	2.527536231884058	6.655362318840579	94.27826086956522	5.459420289855072	0.03399420289855072	0.8892753623188406	2016.3391304347826	6.547826086956522	114.112133333333	22.20235	0.1758782608695652	12.562732919254657	1.7227743271221532	8.411801242236026	2.42815734989648
SM6	13561.5	1.0	1.5594444444444444	0.0018222222222222223	4.173333333333334	0.03528023598820059	0.46280235988200596	0.3147492625368732	0.18438888888888888	23.752499999999998	6.467777777777778	0.882361111111111	2.795	31.296944444444442	1.5586111111111112	7.9511111111111115	0.009744444444444444	0.02496388888888889	0.12189444444444444	9.144444444444444	3.5305555555555554	6.458888888888889	90.70833333333333	5.279444444444445	0.037175	0.8652777777777778	2016.5	6.5	114.07905	22.1916666666666	0.18403333333333333	13.145238095238096	1.7831349206349205	8.706746031746032	2.6553571428571425
SM7	14610.0	1.0	1.6933333333333334	0.0026608695652173913	4.301449275362319	0.041851851851851855	0.5408641975308642	0.3338888888888889	0.27657971014492755	24.139130434782608	6.992463768115942	1.0539420289855073	2.5982608695652174	30.423768115942032	1.6802898550724639	7.936811594202898	0.013023188405797102	0.03583478260869565	0.17064927536231886	51.791304347826085	28.591304347826085	6.488405797101449	91.29565217391304	6.547246376811595	0.06961159420289856	0.9930434782608696	2016.3391304347826	6.547826086956522	114.07455	22.229	0.2760956521739131	19.721118012422362	2.559627329192547	12.189233954451348	4.9722567287784685
SM9	15601.5	1.0	1.4675287356321838	0.003166666666666667	4.655747126436782	0.04760606060606061	0.676939393939394	0.41200000000000003	0.3700862068965517	24.04310344827586	6.944252873563218	1.299626436781609	2.587068965517241	29.964367816091954	1.3764367816091954	7.852873563218392	0.01821264367816092	0.04348850574712644	0.22210919540229884	618.419540229885	338.6810344827586	6.0166666666666675	84.33333333333333	4.965229885057472	0.1041896551724138	0.8135057471264369	2016.3706896551723	6.525862068965517	114.067066666666	22.2736666666666	0.36978735632183907	26.413382594417076	3.10632183908046	15.86494252873563	7.442118226600985
ST1	15864.0	1.0	1.7593220338983049	0.0032090395480225994	4.556497175141243	0.04006060606060606	0.551939393939394	0.34975757575757577	0.2818079096045198	24.612994350282484	7.669491525423729	0.957457627118644	2.171186440677966	29.912429378531073	2.1677966101694914	7.925423728813559	0.012785310734463276	0.028412429378531074	0.17212994350282487	493.5593220338983	174.29943502824858	6.354237288135593	90.75706214689265	7.085310734463277	0.08077966101694915	1.0531073446327683	2016.4406779661017	6.1525423728813555	114.024883333333	22.2086166666666	0.2813220338983051	20.09443099273608	2.029459241323648	12.294995964487493	5.769975786924939
ST3	16040.5	1.0	2.009659090909091	0.002852272727272727	4.701136363636364	0.04158536585365854	0.5685975609756098	0.3433536585365854	0.3034659090909091	24.505113636363635	8.821022727272727	0.9739772727272726	2.310227272727273	29.74034090909091	2.422159090909091	7.9375	0.013613636363636362	0.03493181818181818	0.1911477272727273	13.130681818181818	6.119318181818182	6.849431818181818	97.625	8.694318181818183	0.07689204545454545	1.2454545454545454	2016.4488636363637	6.136363636363637	114.032133333333	22.2455666666666	0.3029715909090909	21.640827922077925	2.49512987012987	13.653409090909093	5.492288961038961
TM2	998.5	1.0	1.8114035087719298	0.0023771929824561405	2.4776315789473684	0.0350462962962963	0.4363425925925926	0.4008333333333333	0.08754385964912281	24.67982456140351	4.105701754385965	1.132456140350877	2.4706140350877193	29.69912280701754	1.855263157894737	7.957456140350877	0.0054298245614035085	0.005013157894736842	0.03165350877192983	1655.030701754386	337.0701754385965	6.677192982456141	94.70175438596492	7.383771929824562	0.05041228070175439	1.775	2016.359649122807	6.5701754385964914	114.218083333333	22.4124	0.08707894736842106	6.219924812030075	0.3580827067669173	2.260964912280702	3.6008771929824563
TM3	2617.5	1.0	1.7033333333333334	0.0023277777777777776	2.408888888888889	0.033508771929824564	0.4128362573099415	0.3885380116959064	0.07411111111111111	24.52777777777778	4.101666666666667	0.8707777777777779	2.5375	30.655833333333334	1.6808333333333334	7.995555555555556	0.0055833333333333325	0.005383333333333333	0.0193	567.8194444444445	132.2861111111111	6.6425	94.4	6.360833333333334	0.04905	1.5969444444444443	2016.5	6.5	114.203016666666	22.4476166666666	0.07373333333333335	5.2666666666666675	0.3845238095238095	1.3785714285714286	3.503571428571429
TM4	4296.0	1.0	1.6115942028985508	0.0020666666666666667	2.2968115942028984	0.03458715596330275	0.40100917431192656	0.3787461773700306	0.06872463768115943	24.420289855072465	3.881159420289855	0.9371014492753623	2.648695652173913	30.744057971014495	1.6115942028985508	7.960579710144928	0.005628985507246376	0.0058840579710144935	0.017391304347826087	348.15942028985506	72.23188405797102	6.442898550724638	91.36811594202898	5.663188405797102	0.044982608695652175	1.4333333333333333	2016.3391304347826	6.556521739130435	114.2196	22.4327333333333	0.06825797101449275	4.875569358178054	0.4202898550724638	1.2422360248447204	3.2130434782608694
TM5	5349.5	1.0	1.6830434782608696	0.001765217391304348	2.767391304347826	0.03444954128440367	0.37165137614678895	0.356743119266055	0.05056521739130435	24.95521739130435	5.052173913043478	0.8005217391304348	2.624347826086957	30.55391304347826	1.2921739130434782	7.993478260869566	0.004795652173913044	0.003621739130434783	0.012365217391304348	96.32608695652173	19.921739130434784	6.55608695652174	93.84347826086956	4.620434782608696	0.034191304347826086	1.4471615720524016	2016.3391304347826	6.565217391304348	114.224266666666	22.4571	0.050178260869565214	3.5841614906832295	0.25869565217391305	0.8832298136645963	2.4422360248447204
TM6	6963.0	1.0	1.3327536231884058	0.0017101449275362319	2.084057971014493	0.03308868501529052	0.3852905198776758	0.3643119266055046	0.06066666666666667	24.034782608695654	3.395072463768116	0.8523478260869566	2.882608695652174	31.41246376811594	1.1597101449275362	7.959999999999999	0.006286956521739131	0.006527536231884058	0.015040579710144927	112.23768115942029	21.42608695652174	6.012753623188406	85.07246376811594	4.383188405797101	0.03852173913043478	1.1771014492753624	2016.3391304347826	6.556521739130435	114.241766666666	22.44385	0.06008985507246377	4.292132505175983	0.4662525879917184	1.0743271221532091	2.751552795031056
TM7	8478.0	1.0	1.3078260869565217	0.0016173913043478262	2.08231884057971	0.03149847094801223	0.3552293577981651	0.336697247706422	0.05515942028985508	24.057391304347824	3.3086956521739133	0.7927246376811594	3.0843478260869563	31.556521739130435	1.1431884057971013	7.967826086956522	0.006385507246376811	0.0063391304347826085	0.013104347826086956	19.48695652173913	3.6057971014492756	6.1573913043478266	87.1536231884058	3.8927536231884057	0.03539130434782609	1.102608695652174	2016.3391304347826	6.565217391304348	114.267616666666	22.44845	0.05483478260869566	3.9167701863354045	0.4527950310559006	0.9360248447204969	2.5279503105590067
TM8	10145.0	1.0	1.3257971014492753	0.0014695652173913043	2.5188405797101447	0.03091743119266055	0.3488073394495413	0.3185626911314985	0.06742028985507247	23.494492753623188	4.290724637681159	0.8182898550724638	3.5452173913043477	32.11304347826087	0.8721739130434782	7.940869565217391	0.008342028985507247	0.009115942028985507	0.021843478260869565	5.750724637681159	1.4956521739130435	5.674202898550725	79.6840579710145	2.7115942028985507	0.035942028985507246	0.8704347826086957	2016.3391304347826	6.556521739130435	114.30005	22.4732	0.06690144927536232	4.778674948240166	0.6511387163561075	1.560248447204969	2.567287784679089
TT1	10402.5	1.0	1.5182352941176471	0.0027294117647058825	2.9576470588235293	0.03316455696202532	0.4167721518987341	0.394873417721519	0.08111764705882353	24.84235294117647	4.2447058823529416	0.9055882352941176	2.638235294117647	30.898235294117647	2.1405882352941177	7.946470588235295	0.006570588235294118	0.004505882352941176	0.01701176470588235	236.97058823529412	70.32941176470588	5.895294117647059	84.43529411764706	5.845294117647059	0.059029411764705886	1.4229411764705884	2016.5529411764705	6.147058823529412	114.21195	22.4545	0.08054705882352942	5.753361344537815	0.32184873949579834	1.215126050420168	4.216386554621849
VM1	1199.5	1.0	1.1528248587570622	0.002307909604519774	3.777118644067796	0.040058997050147496	0.4928023598820059	0.36634218289085546	0.19867231638418079	23.188983050847458	5.188418079096046	0.8174293785310734	2.9991525423728813	32.230790960451976	1.1833333333333333	7.829661016949152	0.01588418079096045	0.02198587570621469	0.10498022598870058	1165.8746438746439	494.6977401129943	5.78135593220339	80.60169491525424	2.675706214689266	0.07133898305084746	0.6779661016949152	2016.4322033898304	6.584745762711864	114.23065	22.288	0.19830508474576272	14.164648910411623	1.5704196933010492	7.49858757062147	5.095641646489105
VM12	2705.5	1.0	1.3600574712643678	0.004692528735632184	7.710057471264368	0.05291291291291292	0.693933933933934	0.4484984984984985	0.4135057471264368	23.754885057471267	7.6083333333333325	1.340574712643678	2.4267241379310347	30.64626436781609	0.9060344827586208	7.81522988505747	0.02504597701149425	0.04020402298850575	0.20887931034482757	3297.5333333333333	1339.6867816091954	5.333333333333333	74.39942528735632	2.258045977011494	0.1639971264367816	0.675	2016.3706896551723	6.594827586206897	114.1213	22.3292833333333	0.4130804597701149	29.50574712643678	2.8717159277504107	14.919950738916254	11.714080459770114
VM14	4213.0	1.0	1.1766381766381766	0.003729344729344729	5.149002849002849	0.0512012012012012	0.7208708708708709	0.3777177177177177	0.47216524216524214	23.994017094017092	5.998860398860399	1.662051282051282	2.427350427350427	29.278632478632478	0.8877492877492879	7.831623931623932	0.02354985754985755	0.05285754985754986	0.2905128205128205	1732.3903133903134	673.5498575498575	5.4438746438746435	75.87464387464388	2.6846153846153844	0.12848148148148147	0.6877492877492878	2016.4102564102564	6.555555555555555	114.108783333333	22.3655833333333	0.47185185185185186	33.7037037037037	3.775539275539276	20.75091575091575	9.177248677248675
VM15	5245.0	1.0	1.3159544159544159	0.005122507122507123	6.248148148148148	0.05477477477477478	0.695915915915916	0.48105105105105106	0.3951851851851852	23.76182336182336	6.376353276353276	1.1405698005698004	2.516239316239316	30.863247863247864	1.2421652421652423	7.7957264957264965	0.02627350427350427	0.03235897435897436	0.18307692307692308	3300.890804597701	1361.3561253561254	5.402564102564102	75.66951566951568	3.5658119658119656	0.17913960113960115	0.8324786324786324	2016.4102564102564	6.555555555555555	114.142316666666	22.30965	0.39457549857549856	28.183964183964182	2.3113553113553116	13.076923076923078	12.795685795685797
VM2	6623.5	1.0	1.1152542372881356	0.003011299435028249	3.396327683615819	0.04339233038348083	0.5493215339233039	0.39991150442477874	0.24903954802259887	23.46186440677966	4.714971751412429	0.8615819209039548	2.7652542372881355	31.803954802259888	1.17090395480226	7.8290960451977405	0.018983050847457626	0.024951977401129945	0.12660734463276838	2889.088319088319	1394.6242937853108	5.688418079096046	79.55649717514125	3.133898305084746	0.09691525423728814	0.7251412429378531	2016.4322033898304	6.584745762711864	114.210316666666	22.2977	0.24847457627118646	17.748184019370463	1.7822841000807104	9.043381759483456	6.9225181598062955
VM4	8005.0	1.0	1.1322128851540616	0.0035014005602240898	3.5366946778711483	0.048011695906432755	0.610672514619883	0.4394444444444444	0.29282913165266106	23.527731092436973	4.906722689075631	0.9612605042016807	2.7058823529411766	31.507563025210086	1.249579831932773	7.813725490196078	0.021509803921568628	0.02715126050420168	0.1469047619047619	5299.09604519774	2429.3333333333335	5.550420168067227	77.51820728291317	3.0949579831932774	0.11811204481792718	0.7585434173669469	2016.4705882352941	6.53781512605042	114.194233333333	22.2976666666666	0.29216806722689076	20.869147659063625	1.93937575030012	10.493197278911564	8.436574629851942
VM5	9518.5	1.0	1.2738888888888888	0.004377777777777778	3.645277777777778	0.05536231884057972	0.6945507246376812	0.495072463768116	0.3557777777777778	23.655833333333334	5.088333333333333	1.0376944444444445	2.6416666666666666	31.056111111111115	1.1669444444444446	7.804444444444444	0.024036111111111112	0.030097222222222223	0.17228055555555555	24825.872881355932	9526.875	5.505833333333333	76.95555555555555	3.5438888888888886	0.15286388888888888	0.9630555555555556	2016.5	6.5	114.175166666666	22.2877666666666	0.3552416666666667	25.374404761904763	2.1498015873015874	12.305753968253967	10.918849206349206
VM6	10898.5	1.0	1.1824712643678161	0.004511494252873564	3.6206896551724137	0.054864864864864867	0.6717117117117117	0.46912912912912913	0.3675	23.69741379310345	4.994540229885057	1.0819252873563219	2.6594827586206895	31.1117816091954	1.189080459770115	7.798275862068966	0.024991379310344824	0.031060344827586205	0.1754109195402299	7384.210526315789	3462.3275862068967	5.411494252873563	75.67241379310344	3.1945402298850576	0.1607155172413793	0.8686781609195403	2016.3706896551723	6.594827586206897	114.161083333333	22.2895166666666	0.3671867816091954	26.227627257799668	2.2185960591133003	12.529351395730705	11.479679802955664
VM7	12401.5	1.0	1.1985632183908046	0.005410919540229885	5.284195402298851	0.0578978978978979	0.7193393393393394	0.5028528528528529	0.40540229885057477	23.72528735632184	5.090229885057472	1.1720114942528737	2.6706896551724135	30.845977011494252	1.0448275862068965	7.808620689655172	0.026252873563218388	0.03385344827586207	0.18636494252873564	6648.944927536232	2989.8045977011493	5.474425287356322	76.5632183908046	3.1497126436781606	0.1849051724137931	0.8718390804597701	2016.3706896551723	6.594827586206897	114.140266666666	22.2961833333333	0.4051235632183908	28.9373973727422	2.418103448275862	13.311781609195403	13.207512315270934
VM8	13904.5	1.0	1.2810344827586206	0.004816091954022988	6.215229885057472	0.04852852852852853	0.6591591591591591	0.45192192192192193	0.365	23.70603448275862	6.247126436781609	1.1632758620689656	2.602586206896552	30.889655172413793	1.0485632183908045	7.850862068965517	0.020896551724137933	0.0347816091954023	0.17664367816091955	4562.084057971015	2202.7327586206898	5.755747126436781	80.4396551724138	3.238218390804598	0.1532471264367816	0.8672413793103448	2016.3706896551723	6.594827586206897	114.119583333333	22.2927333333333	0.36467241379310344	26.048029556650246	2.48440065681445	12.617405582922826	10.946223316912972
VT10	14143.5	1.0	1.4969230769230768	0.007699999999999999	3.756923076923077	0.07467213114754098	0.8996721311475411	0.6638524590163934	0.5506153846153846	24.330000000000002	6.773846153846154	1.2335384615384617	2.1392307692307693	29.830000000000002	1.0746153846153845	7.6923076923076925	0.035623076923076924	0.03687692307692308	0.19840000000000002	26751.76923076923	11450.23076923077	4.273076923076923	59.83846153846154	3.609230769230769	0.31470000000000004	1.0915384615384616	2016.2307692307693	6.107692307692307	114.157166666666	22.3098333333333	0.5499769230769231	39.28406593406594	2.634065934065934	14.171428571428574	22.47857142857143
VT11	14295.5	1.0	1.4275862068965517	0.005	3.845402298850575	0.05555555555555555	0.6619753086419753	0.471604938271605	0.3523563218390805	24.01551724137931	7.051149425287357	0.9822988505747126	2.3563218390804597	30.995977011494254	1.1327586206896552	7.7971264367816095	0.025494252873563217	0.02892528735632184	0.161316091954023	6694.258620689655	3653.2413793103447	5.2172413793103445	73.19540229885058	3.0706896551724134	0.16188505747126436	0.8385057471264368	2016.5057471264367	6.160919540229885	114.1969	22.31635	0.3521264367816092	25.151888341543515	2.0660919540229887	11.522577996715928	11.563218390804597
VT12	14443.5	1.0	1.8278688524590163	0.006508196721311476	5.217213114754099	0.0719298245614035	0.8337719298245614	0.6125438596491228	0.48483606557377046	24.488524590163934	9.413934426229508	1.2181147540983608	2.0877049180327867	29.81065573770492	1.9918032786885247	7.700819672131147	0.03598360655737705	0.031745901639344265	0.18897540983606556	7818.196721311476	2778.745901639344	4.492622950819673	63.59836065573771	5.2918032786885245	0.26380327868852455	1.1204918032786884	2016.3196721311476	6.131147540983607	114.143116666666	22.3238166666666	0.48452459016393434	34.60889929742388	2.267564402810305	13.498243559718968	18.84309133489461
VT2	14566.0	1.0	1.5934959349593496	0.005098360655737705	4.527049180327868	0.05817391304347826	0.7129565217391304	0.48765217391304344	0.4058536585365854	24.253278688524592	8.479674796747968	1.16869918699187	2.1878048780487807	30.24426229508197	1.0471544715447156	7.777049180327868	0.02616260162601626	0.03048780487804878	0.1963821138211382	8480.894308943089	3215.2845528455287	4.91639344262295	69.13934426229508	2.861788617886179	0.17827642276422764	0.7609756097560975	2016.2926829268292	6.170731707317073	114.1884	22.2865666666666	0.40514634146341466	28.939024390243905	2.177700348432056	14.027293844367014	12.734030197444833
VT3	14688.5	1.0	1.3590163934426231	0.0038278688524590165	3.6172131147540982	0.05026315789473684	0.6083333333333333	0.42736842105263156	0.3116393442622951	23.85081967213115	5.866393442622951	0.9438524590163935	2.4885245901639346	31.104098360655737	1.0278688524590165	7.775409836065574	0.02280327868852459	0.026901639344262294	0.1550983606557377	7048.360655737705	3335.7377049180327	5.1811475409836065	72.54098360655738	2.827049180327869	0.1290655737704918	0.8204918032786884	2016.3196721311476	6.131147540983607	114.2375	22.2908	0.3110655737704918	22.21896955503513	1.9215456674473066	11.078454332552694	9.218969555035128
VT4	14837.5	1.0	1.5323863636363635	0.00830681818181818	3.0818181818181816	0.2575	1.6635365853658537	0.7748780487804878	1.3906818181818181	24.25284090909091	5.159090909090909	2.094659090909091	2.1801136363636364	28.66875	3.04375	7.677272727272728	0.21560227272727273	0.1446647727272727	0.8246477272727273	36873.35227272727	15051.664772727272	5.201136363636364	72.49431818181819	6.265340909090909	0.42103409090909094	1.2568181818181818	2016.5681818181818	6.255681818181818	114.213566666666	22.3122333333333	1.390346590909091	99.31047077922078	10.33319805194805	58.903409090909086	30.073863636363637
VT8	14989.0	1.0	1.6409448818897638	0.00441732283464567	5.8251968503937	0.05378151260504202	0.7247899159663865	0.38201680672268906	0.4893700787401575	24.3488188976378	9.363779527559055	1.6208661417322834	1.9913385826771655	29.091338582677164	0.9456692913385828	7.789763779527559	0.02393700787401575	0.049425196850393704	0.29204724409448823	3245.0393700787404	1099.5275590551182	5.176377952755906	72.4724409448819	2.524409448818898	0.14748818897637797	0.658267716535433	2016.1889763779527	6.102362204724409	114.11445	22.356	0.4889606299212599	34.92575928008999	3.5303712035995503	20.860517435320588	10.534870641169856
WM1	1036.0	1.0	1.2817391304347825	0.0018927536231884059	5.488985507246377	0.03501529051987767	0.4549235474006116	0.32155963302752294	0.18918840579710144	23.36695652173913	6.371884057971015	0.9277391304347826	3.0121739130434784	32.03478260869565	1.0594202898550724	7.888985507246376	0.012301449275362319	0.02679130434782609	0.10835652173913045	650.4231884057971	337.4231884057971	5.95304347826087	83.18260869565218	2.90231884057971	0.053736231884057975	0.6652173913043479	2016.3391304347826	6.556521739130435	114.122716666666	22.2507333333333	0.18888405797101449	13.491718426501036	1.913664596273292	7.739751552795032	3.8383022774327125
WM2	2252.5	1.0	1.2077777777777778	0.003213888888888889	6.041111111111111	0.04502923976608187	0.6201461988304093	0.3918421052631579	0.3328055555555556	23.648055555555555	5.678611111111111	1.2078055555555556	2.7525	30.751944444444447	1.0013888888888889	7.860277777777777	0.017386111111111113	0.039113888888888886	0.19008055555555556	1683.4416666666666	952.7555555555556	5.854722222222222	81.7	3.1222222222222222	0.10309722222222223	0.7230555555555556	2016.5	6.5	114.0955	22.2845666666666	0.33229166666666665	23.735119047619044	2.7938492063492064	13.57718253968254	7.364087301587302
WM3	3505.0	1.0	1.2968115942028984	0.004011594202898551	6.1292753623188405	0.04752293577981652	0.6171559633027524	0.4103363914373089	0.33701449275362316	23.592173913043478	6.426666666666666	1.1981159420289855	2.6043478260869564	31.239420289855072	0.8837681159420289	7.8472463768115945	0.019547826086956523	0.03715072463768116	0.16999710144927538	2730.5159420289856	1223.4782608695652	5.591884057971015	77.94492753623189	2.420579710144928	0.12950434782608697	0.6834782608695652	2016.3391304347826	6.556521739130435	114.0971	22.32005	0.3366521739130435	24.04658385093168	2.653623188405797	12.14265010351967	9.250310559006211
WM4	4750.0	1.0	1.2794202898550724	0.0033768115942028987	5.809275362318841	0.044464831804281346	0.6162079510703364	0.3793577981651376	0.3483478260869565	23.624927536231883	6.892463768115943	1.3054202898550724	2.723478260869565	30.89710144927536	0.9478260869565217	7.844637681159421	0.019321739130434782	0.04108695652173913	0.1975478260869565	1164.4724637681159	519.5797101449275	5.510434782608695	76.60289855072463	2.1133333333333333	0.10916521739130434	0.6171014492753624	2016.3391304347826	6.556521739130435	114.070933333333	22.349	0.3478	24.842857142857145	2.9347826086956523	14.11055900621118	7.79751552795031
WT1	5011.0	1.0	1.315819209039548	0.0022768361581920905	4.451977401129944	0.03216049382716049	0.4482716049382716	0.29987654320987656	0.2064406779661017	23.953107344632766	5.63954802259887	0.8033333333333333	2.8627118644067795	30.9954802259887	1.3033898305084746	7.877966101694915	0.010745762711864407	0.021779661016949153	0.12471186440677967	1168.361581920904	383.2090395480226	5.909604519774011	83.0225988700565	3.8225988700564972	0.05927118644067796	0.7649717514124295	2016.4406779661017	6.1525423728813555	114.162283333333	22.2415666666666	0.20576271186440678	14.697336561743342	1.555690072639225	8.907990314769977	4.233656174334141
WT3	5188.0	1.0	1.3463276836158193	0.002367231638418079	4.901694915254238	0.034012345679012346	0.47888888888888886	0.3248765432098766	0.2193220338983051	23.845762711864406	5.849152542372881	0.8486440677966102	2.733898305084746	31.07118644067797	1.3141242937853106	7.846327683615819	0.011542372881355933	0.023819209039548022	0.1273954802259887	2337.1525423728813	1154.677966101695	5.842937853107345	81.9774011299435	3.90225988700565	0.0677457627118644	0.8045197740112995	2016.4406779661017	6.1525423728813555	114.148633333333	22.24685	0.2189604519774011	15.640032284100078	1.70137207425343	9.099677158999194	4.838983050847458
