# Supplementary material for: Decoding coral resistance to eutrophication through the association of hyper‑efficient denitrifiers as key microbial allies
Source: Nat Commun. 2026 May 19;17:3938. doi: 10.1038/s41467-026-72571-w (PMC13187470; doi:10.1038/s41467-026-72571-w)
Supplement: Supplementary file 21 — Source Data [file 41467_2026_72571_MOESM21_ESM.zip › Source Data/FigureS4/data_Fig.3_15N_analysis.xlsx]

## Sheet: R
Sample ID	Trait	MC	strain	ID_strain	rep	adj_29N2	abs_30N2	abs_45N2O	abs_46N2O	ratio
1	Nonspecialist	MC26	AN11	AN11-1	1	0.802173	113.626	-0.000937705	5.98796e-05	1.89757e+06
2	Nonspecialist	MC26	AN11	AN11-2	2	4.09131	150.299	-0.000220698	0.00161013	93346
4	Nonspecialist	MC26	AN11	AN11-4	4	1.84825	140.836	0.00198017	0.00251507	55996.7
6	Specialist	MC18	BF4	BF4-1	1	3.44469	127.004	0.0180412	0.0546887	2322.31
7	Specialist	MC18	BF4	BF4-2	2	2.64453	177.168	0.0127546	0.0367013	4827.31
8	Specialist	MC18	BF4	BF4-3	3	2.91341	93.8988	0.0160961	0.0558666	1680.77
9	Specialist	MC18	BF4	BF4-4	4	3.24562	207.042	0.0278322	0.0906004	2285.22
10	Specialist	MC18	BF4	BF4-5	5	3.02254	196.32	0.00322189	0.0111833	17554.7
11	Specialist	MC18	BF6	BF6-1	1	5.15646	108.866	0.000506972	0.00476254	22858.7
12	Specialist	MC18	BF6	BF6-2	2	2.41125	135.483	0.00106045	0.00258089	52494.5
13	Specialist	MC18	BF6	BF6-3	3	4.62874	157.586	0.00207758	0.00477988	32968.7
14	Specialist	MC18	BF6	BF6-4	4	0.665693	142.76	0.000254962	0.000671711	212532
15	Specialist	MC18	BF6	BF6-5	5	2.77435	109.373	-0.000171442	8.16829e-05	1.339e+06
16	Nonspecialist	MC12	BF11	BF11-1	1	-1.50053	125.869	0.000906511	0.00158456	79435
17	Nonspecialist	MC12	BF11	BF11-2	2	1.94178	166.007	0.000732724	0.000412972	401981
20	Nonspecialist	MC12	BF11	BF11-5	5	-0.710018	136.692	0.00409782	0.00958173	14265.9
21	Nonspecialist	MC3	AI2	AI2-1	1	-1.24083	151.212	0.000684184	0.000147169	1.02748e+06
22	Nonspecialist	MC3	AI2	AI2-2	2	1.68261	29.2138	-0.0011209	-0.000343269	-85104.6
23	Nonspecialist	MC3	AI2	AI2-3	3	-0.192614	71.5028	-0.00129453	-0.000338066	-211505
24	Nonspecialist	MC3	AI2	AI2-4	4	-2.09512	130.427	0.000299984	4.88228e-05	2.67144e+06
25	Nonspecialist	MC3	AI2	AI2-5	5	-0.768478	207.72	0.000941061	0.000305988	678851
26	Specialist	MC13	L12	L12-1	1	2.10163	278.666	0.00193112	0.0195874	14226.8
27	Specialist	MC13	L12	L12-2	2	-0.664856	134.176	0.000822872	0.0307196	4367.78
28	Specialist	MC13	L12	L12-3	3	0.792592	157.885	0.00145088	0.0460718	3426.93
29	Specialist	MC13	L12	L12-4	4	1.6787	113.547	0.000590982	0.0230665	4922.58
30	Specialist	MC13	L12	L12-5	5	0.0298811	145.14	0.0012428	0.016927	8574.5
31	Specialist	MC1	AL3	AL3-1	1	0.509205	112.166	-0.00032558	-0.000188212	-595957
32	Specialist	MC1	AL3	AL3-2	2	1.12027	128.261	0.0111817	0.0792395	1618.65
33	Specialist	MC1	AL3	AL3-3	3	0.056009	130.593	0.00196225	0.0091031	14346
34	Specialist	MC1	AL3	AL3-4	4	-0.153576	122.64	0.00311933	0.00836415	14662.5
36	Nonspecialist	MC21	N8	N8-1	1	2.12615	102.521	-8.21449e-05	-6.55264e-05	-1.56458e+06
37	Nonspecialist	MC21	N8	N8-2	2	-2.17531	156.028	0.000750693	0.0001536	1.01581e+06
38	Nonspecialist	MC21	N8	N8-3	3	0.725312	88.9422	-0.00114917	-0.000357014	-249128
39	Nonspecialist	MC21	N8	N8-4	4	-0.426013	98.1502	-2.48563e-06	-6.45007e-05	-1.52169e+06
40	Nonspecialist	MC21	N8	N8-5	5	-2.3878	37.7095	-0.000403183	-0.000159521	-236391
41	Specialist	MC6	O11	O11-1	1	-1.03098	75.9823	0.0195461	1.33028	57.1175
42	Specialist	MC6	O11	O11-2	2	-0.565071	116.915	0.0186959	1.34002	87.2487
43	Specialist	MC6	O11	O11-3	3	6.89547	670.835	0.0299894	1.69428	395.941
44	Specialist	MC6	O11	O11-4	4	-0.785823	80.0986	0.0251339	1.27188	62.9764
45	Specialist	MC6	O11	O11-5	5	-2.32517	117.672	0.0369552	1.08593	108.361
46	Nonspecialist	MC26	D5	D5-1	1	1.29683	-6.55067	0.00086156	0.00312093	-2098.95
47	Nonspecialist	MC26	D5	D5-2	2	-1.33033	29.3732	0.0072556	0.0139344	2107.97
48	Nonspecialist	MC26	D5	D5-3	3	-0.224417	117.654	0.00237994	0.00366631	32090.5
49	Nonspecialist	MC26	D5	D5-4	4	-2.1012	129.951	0.00264454	0.00357879	36311.5
50	Nonspecialist	MC26	D5	D5-5	5	-0.791097	116.616	0.00345938	0.00710587	16411.2
51	Specialist	MC13	J9	J9-1	1	-1.85538	70.3231	0.0039162	0.0170988	4112.76
52	Specialist	MC13	J9	J9-2	2	-4.96672	136.879	0.00219426	0.027601	4959.21
53	Specialist	MC13	J9	J9-3	3	-3.81811	57.5112	-0.000454745	0.013141	4376.46
54	Specialist	MC13	J9	J9-4	4	-7.44764	52.4602	0.000715512	0.0326537	1606.56
55	Specialist	MC13	J9	J9-5	5	-6.31312	112.405	0.00398196	0.145267	773.782
61	Nonspecialist	MC19	AH2	AH2-1	1	4.49362	121.135	-0.000784245	-0.000258612	-468406
62	Nonspecialist	MC19	AH2	AH2-2	2	2.28165	170.281	0.00044938	2.94737e-05	5.7774e+06
63	Nonspecialist	MC19	AH2	AH2-3	3	0.138552	64.6386	-0.000264995	-9.80021e-05	-659563
64	Nonspecialist	MC19	AH2	AH2-4	4	2.31248	121.426	-0.000804344	-0.000301456	-402800
65	Nonspecialist	MC19	AH2	AH2-5	5	1.67217	91.3242	-0.000425314	-0.000185561	-492153
66	Nonspecialist	MC17	H8	H8-1	1	1.60482	97.9674	0.00170681	0.00253456	38652.7
67	Nonspecialist	MC17	H8	H8-2	2	3.78524	121.997	-0.000168964	0.000935073	130468
68	Nonspecialist	MC17	H8	H8-3	3	0.694834	111.251	0.0102524	0.0130389	8532.2
69	Nonspecialist	MC17	H8	H8-4	4	0.596922	-25.8489	-0.00134333	0.000323015	-80023.8
70	Nonspecialist	MC17	H8	H8-5	5	0.245383	104.14	0.00210172	0.0039909	26094.3
71	Nonspecialist	MC21	J8	J8-1	1	2.39861	111.111	0.018844	0.142753	778.34
72	Nonspecialist	MC21	J8	J8-2	2	2.24138	97.253	0.0230667	0.0990257	982.099
73	Nonspecialist	MC21	J8	J8-3	3	1.86544	116.932	0.00114999	0.00137123	85275.3
74	Nonspecialist	MC21	J8	J8-4	4	-0.467842	84.5875	0.0235403	0.151915	556.809
75	Nonspecialist	MC21	J8	J8-5	5	-2.69371	81.6393	0.0186514	0.155806	523.979
76	Specialist	MC1	AF10	AF10-1	1	15.0989	407.379	0.0111247	0.0322306	12639.5
77	Specialist	MC1	AF10	AF10-2	2	29.3846	529.759	0.01086	0.0212455	24935.1
78	Specialist	MC1	AF10	AF10-3	3	18.7008	481.266	0.0131769	0.040279	11948.3
79	Specialist	MC1	AF10	AF10-4	4	20.4235	455.675	0.00861742	0.0143849	31677.2
80	Specialist	MC1	AF10	AF10-5	5	20.5265	488.43	0.0105895	0.0216389	22571.8
81	Specialist	MC13	J12	J12-1	1	-2.1766	47.4963	-0.000408376	0.00208789	22748.5
82	Specialist	MC13	J12	J12-2	2	-2.15993	59.0763	0.000518632	0.0032868	17973.8
83	Specialist	MC13	J12	J12-3	3	-1.04642	67.0332	-0.000528348	0.0016039	41794
84	Specialist	MC13	J12	J12-4	4	-1.17313	101.753	0.000923141	0.00258468	39367.9
85	Specialist	MC13	J12	J12-5	5	-2.18072	107.154	0.00171109	0.0043505	24630.2
86	Nonspecialist	MC21	AB6	AB6-1	1	-4.46425	146.763	0.0014929	0.00128654	114076
87	Nonspecialist	MC21	AB6	AB6-2	2	-1.2784	61.309	-0.00068121	0.00104691	58561.8
88	Nonspecialist	MC21	AB6	AB6-3	3	-4.27045	73.7496	0.00380884	0.0266273	2769.69
89	Nonspecialist	MC21	AB6	AB6-4	4	-3.37142	11.8143	-0.00147532	0.00375875	3143.14
90	Nonspecialist	MC21	AB6	AB6-5	5	-4.87268	18.0579	-0.000157388	0.00177655	10164.6
91	Specialist	MC6	AA3	AA3-1	1	-1.57248	62.8583	0.0703899	0.703272	89.3798
92	Specialist	MC6	AA3	AA3-2	2	-4.01969	4.55777	0.0904281	0.643033	7.08793
93	Specialist	MC6	AA3	AA3-3	3	-0.789504	91.7571	0.164669	0.878595	104.436
94	Specialist	MC6	AA3	AA3-4	4	-5.46044	-58.4117	0.0521557	0.58907	-99.1592
95	Specialist	MC6	AA3	AA3-5	5	-1.2309	71.2812	0.0896265	0.767701	92.8502
96	Specialist	MC18	AD11	AD11-1	1	-2.54391	53.9431	0.0189025	0.0566365	952.444
97	Specialist	MC18	AD11	AD11-2	2	1.14952	-97.8191	0.0181047	0.031471	-3108.23
98	Specialist	MC18	AD11	AD11-3	3	4.88604	92.1166	0.157065	0.344668	267.262
99	Specialist	MC18	AD11	AD11-4	4	3.58477	68.9626	0.0490372	0.153395	449.575
100	Specialist	MC18	AD11	AD11-5	5	3.37226	-43.781	0.00608286	0.022199	-1972.21
101	Nonspecialist	MC0	A5	A5-1	1	1.47353	118.589	0.0337489	0.308053	384.965
102	Nonspecialist	MC0	A5	A5-2	2	2.76305	4.53814	0.0515944	0.335856	13.5122
103	Nonspecialist	MC0	A5	A5-3	3	3.44153	76.8798	0.093564	0.527527	145.736
104	Nonspecialist	MC0	A5	A5-4	4	2.20198	-44.0308	0.110365	0.552112	-79.7497
105	Nonspecialist	MC0	A5	A5-5	5	1.76154	-11.3169	0.123356	0.544995	-20.7651
106	Nonspecialist	MC19	H3	H3-1	1	3.14494	52.8501	-0.00118274	-0.000232597	-227218
107	Nonspecialist	MC19	H3	H3-2	2	3.31683	90.7677	-0.000875213	0.000116856	776749
108	Nonspecialist	MC19	H3	H3-3	3	1.91147	86.5836	-0.000418372	0.000132636	652793
109	Nonspecialist	MC19	H3	H3-4	4	2.63924	-46.6081	0.000364541	0.00044567	-104580
110	Nonspecialist	MC19	H3	H3-5	5	4.01932	68.0715	0.00103102	0.000381318	178516
111	Nonspecialist	MC7	AG7	AG7-1	1	2.24089	59.5545	0.0230875	0.0785699	757.98
112	Nonspecialist	MC7	AG7	AG7-2	2	1.79097	-47.1513	0.0163772	0.0489245	-963.756
113	Nonspecialist	MC7	AG7	AG7-3	3	3.52354	-7.80233	0.0216631	0.0578845	-134.791
114	Nonspecialist	MC7	AG7	AG7-4	4	2.587	126.998	0.0117973	0.0450452	2819.35
115	Nonspecialist	MC7	AG7	AG7-5	5	1.9109	31.5258	0.00586444	0.0329436	956.964
116	Specialist	MC6	AE12	AE12-1	1	0.247883	-2.24914	0.0043119	0.00533597	-421.505
117	Specialist	MC6	AE12	AE12-2	2	3.1824	-6.39499	0.00947038	0.0101637	-629.202
118	Specialist	MC6	AE12	AE12-3	3	4.61409	120.861	0.00443633	0.00508729	23757.5
119	Specialist	MC6	AE12	AE12-4	4	-0.866569	26.876	0.00378059	0.00297186	9043.49
120	Specialist	MC6	AE12	AE12-5	5	-0.0777623	59.5275	0.0367973	0.0665991	893.818
121	Nonspecialist	MC19	H1	H1-1	1	0.816018	39.1372	-0.000951796	-0.000330373	-118464
122	Nonspecialist	MC19	H1	H1-2	2	-1.61905	28.4668	4.29628e-05	-3.91067e-05	-727925
123	Nonspecialist	MC19	H1	H1-3	3	0.75574	62.2041	0.000620873	0.000123696	502878
124	Nonspecialist	MC19	H1	H1-4	4	-3.12157	27.8575	0.000671127	0.00012863	216571
125	Nonspecialist	MC19	H1	H1-5	5	-1.50563	84.5704	0.000818834	0.000168192	502822
126	Nonspecialist	MC20	AA5	AA5-1	1	1.24288	-15.6604	0.00642933	0.0663209	-236.13
127	Nonspecialist	MC20	AA5	AA5-2	2	-0.447734	47.351	0.0254091	0.0693792	682.495
128	Nonspecialist	MC20	AA5	AA5-3	3	0.887118	-81.2192	0.0147574	0.0491712	-1651.76
129	Nonspecialist	MC20	AA5	AA5-4	4	0.562416	61.8185	0.0132848	0.0811466	761.813
130	Nonspecialist	MC20	AA5	AA5-5	5	0.658153	-20.4133	0.0150991	0.0718355	-284.168
136	Nonspecialist	MC0	BJ7	BJ7-1	1	0.336921	-0.00267732	0.033058	0.227739	-0.0117561
137	Nonspecialist	MC0	BJ7	BJ7-2	2	0.739039	9.98631	0.0470567	0.275144	36.2948
138	Nonspecialist	MC0	BJ7	BJ7-3	3	0.585428	84.8424	0.0380565	0.287408	295.199
139	Nonspecialist	MC0	BJ7	BJ7-4	4	0.396599	11.2282	0.132758	0.453222	24.7742
140	Nonspecialist	MC0	BJ7	BJ7-5	5	-1.88733	92.4806	0.0343079	0.242091	382.009
143	Specialist	MC1	AP8	AP8-3	3	-3.63992	131.528	0.00312301	0.0359492	3658.72
145	Specialist	MC1	AP8	AP8-5	5	4.84581	186.823	0.0018731	0.0120767	15469.7
146	Nonspecialist	MC0	AD5	AD5-1	1	5.49941	106.577	0.0499619	0.137778	773.545
147	Nonspecialist	MC0	AD5	AD5-2	2	4.58692	94.1646	0.0137495	0.0255882	3680
148	Nonspecialist	MC0	AD5	AD5-3	3	4.0603	132.445	0.00661966	0.0130202	10172.3
149	Nonspecialist	MC0	AD5	AD5-4	4	4.53138	166.367	0.0208055	0.0312221	5328.51
150	Nonspecialist	MC0	AD5	AD5-5	5	3.93225	91.8388	0.023504	0.0411819	2230.08
151	Nonspecialist	MC12	BF11	RBF11-1	1	5.82384	119.123	0.0145018	0.0387184	3076.64
155	Nonspecialist	MC12	BF11	RBF11-5	5	3.58052	86.6534	0.0287672	0.0910209	952.016
156	Nonspecialist	MC26	AN11	RAN11-1	1	4.16813	56.854	0.00238393	0.00807608	7039.8
157	Nonspecialist	MC26	AN11	RAN11-2	2	4.38776	47.6207	0.00104369	0.00179974	26459.7
162	Specialist	MC1	AP8	RAP8-2	2	9.05517	178.135	0.135552	0.362765	491.048
163	Specialist	MC1	AP8	RAP8-3	3	2.03703	108.148	0.0350405	0.053276	2029.95
165	Specialist	MC1	AP8	RAP8-5	5	3.54535	87.4586	0.0786302	0.127871	683.962
167	Specialist	MC1	AL3	RAL3-2	2	8.36446	191.83	0.00549693	0.0335537	5717.12
171	Nonspecialist	MC26	K7	RK7-1	1	4.6485	46.3815	0.000789487	0.00128852	35995.9
172	Nonspecialist	MC26	K7	RK7-2	2	5.32221	-3.10596	-0.000584822	0.000186004	-16698.3
173	Nonspecialist	MC26	K7	RK7-3	3	3.12891	-93.5368	-0.00107979	0.00321385	-29104.3
174	Nonspecialist	MC26	K7	RK7-4	4	3.76047	-26.1799	-0.000792018	0.000418159	-62607.7
175	Nonspecialist	MC26	K7	RK7-5	5	4.92819	-18.5526	0.000586533	0.000879996	-21082.6

## Sheet: raw
Sample ID	29N2/28N2	30N2/28N2	15N - N2 (at-%)	δ15NAir - N2 (‰)	N2 (µmoles/vial)	N2 (ppm)	45N2O/44N2O	46N2O/44N2O	δ15NAir - N2O (‰)	15N - N2O (at-%)	N2O (pmoles/vial)	N2O (ppm)	Comments	Analysis #
1	0.00735722	0.000416804	0.366758	1.2447	112.99	230405	0.00824825	0.00251433	171.888	0.428985	74.4803	0.151878		13967
2	0.00735809	0.000405156	0.366763	1.26056	120.616	245955	0.00909306	0.00367692	599.582	0.584632	71.5279	0.145857		13968
3	0.00735783	0.000409181	0.36677	1.27751	121.828	248428	0.0126031	0.00985036	2734.95	1.35452	80.9218	0.165013		13969
4	0.00735684	0.000381959	0.366759	1.24832	126.739	258442	0.00875978	0.00355058	520.688	0.555958	86.4239	0.176233		13970
5	0.00735652	0.00040957	0.366717	1.13366	145.854	297420	0.00903314	0.00365301	585.081	0.579363	94.4759	0.192652		13971
6	0.00735779	0.000394102	0.366742	1.20339	121.138	247021	0.0201104	0.037174	11071	4.24921	79.8482	0.162824		13972
7	0.0073573	0.000404732	0.366744	1.20871	123.953	252761	0.0161388	0.0248018	7229.41	2.93662	81.5928	0.166381		13973
8	0.00735801	0.000402376	0.366755	1.23774	114.668	233828	0.0206632	0.0415174	12308.6	4.66454	73.2725	0.149415		13974
9	0.00735729	0.000402668	0.366715	1.12749	128.177	261374	0.0243174	0.0554056	16498.3	6.04423	88.3027	0.180064		13975
10	0.00735725	0.000401167	0.366689	1.05791	127.363	259715	0.00914935	0.00814937	1815.35	1.02443	89.7789	0.183074		13976
11	0.00735877	0.000400163	0.366759	1.24782	117.112	238810	0.00920942	0.00558986	1131.96	0.777698	74.6145	0.152151		13977
12	0.00735739	0.000398237	0.366743	1.2038	120.911	246557	0.00837023	0.0036431	493.35	0.546017	85.0819	0.173496		13978
13	0.00735807	0.000396734	0.366726	1.15709	124.064	252986	0.00909836	0.00497927	952.126	0.712566	83.8742	0.171033		13980
14	0.00735654	0.000391918	0.366729	1.1674	123.757	252362	0.00801304	0.00258622	159.67	0.424531	83.8742	0.171033		13981
15	0.00735728	0.000374433	0.366746	1.21389	125.221	255347	0.00787642	0.00227677	57.6356	0.387323	82.6664	0.168571		13982
16	0.00735575	0.000389019	0.366738	1.18992	122.579	249959	0.00846597	0.00314242	370.911	0.501474	83.2032	0.169665		13983
17	0.00735681	0.000387675	0.366697	1.08013	128.012	261038	0.00787039	0.00231343	66.7335	0.390642	88.3027	0.180064		13984
18	0.00735675	0.000367389	0.366759	1.24919	122.311	249413	0.00805289	0.00432383	634.692	0.597388	87.2291	0.177875		13985
19	0.00735686	0.000385827	0.36676	1.25093	117.854	240323	0.00792357	0.00231737	74.9549	0.393641	77.03	0.157077		13986
20	0.00735597	0.000387364	0.366737	1.18741	124.454	253783	0.00998627	0.00755085	1765.55	1.0065	86.5581	0.176506		13987
21	0.00735567	0.000386639	0.366719	1.14043	126.504	257962	0.00785444	0.00217043	25.9303	0.375756	88.1685	0.17979		13988
22	0.00735712	0.000356812	0.366782	1.31145	120.536	245794	0.0078266	0.00216798	21.5172	0.374145	77.2984	0.157624		13989
23	0.00735665	0.00039001	0.366773	1.2857	115.525	235574	0.00786864	0.00221371	39.5391	0.380721	75.8222	0.154614		13990
24	0.00735545	0.000386108	0.366743	1.20553	124.074	253007	0.00785856	0.00217599	27.9868	0.376506	85.7529	0.174865		13991
25	0.00735586	0.000409088	0.366718	1.13719	126.246	257437	0.00786449	0.00222071	40.8769	0.381209	89.6447	0.1828		14002
26	0.00735646	0.000404537	0.366765	1.26646	136.149	277631	0.00825333	0.0124282	2851.94	1.39635	92.1945	0.188		14003
27	0.0073562	0.0004004	0.366753	1.23266	120.1	244903	0.00863398	0.0206645	5128.18	2.20332	82.5322	0.168297		14004
28	0.00735659	0.000397933	0.366737	1.18842	123.726	252298	0.00872822	0.0289214	7371.64	2.98585	85.8871	0.175138		14005
29	0.00735725	0.000397716	0.366767	1.27174	118.401	241439	0.00848352	0.0160611	3864.32	1.7569	82.2638	0.16775		14006
30	0.00735636	0.000397136	0.366738	1.19123	122.422	249638	0.00831763	0.011615	2640.73	1.3208	87.3633	0.178148		14007
31	0.00735647	0.000379249	0.366751	1.22798	123.988	252832	0.00784841	0.00213545	15.6613	0.372009	81.9954	0.167202		14008
32	0.00735687	0.000395098	0.366746	1.21226	120.987	246712	0.0147625	0.0494666	13694.1	5.12528	85.7529	0.174865		14009
33	0.00735644	0.000395334	0.366735	1.18251	121.2	247147	0.00859235	0.00712416	1463.84	0.897676	88.3027	0.180064		14010
34	0.0073561	0.000376491	0.366729	1.16517	126.241	257427	0.00906537	0.00659551	1384.34	0.868962	89.9131	0.183348		14011
35	0.00735763	0.000351099	0.366793	1.34139	113.571	231589	0.00821256	0.00409319	593.804	0.582533	77.4326	0.157898		14012
36	0.00735731	0.000386688	0.366775	1.29121	120.397	245510	0.00785128	0.00216901	25.1217	0.375461	83.4716	0.170212		14013
37	0.00735534	0.000390752	0.366726	1.15954	125.769	256464	0.00786714	0.00216739	26.8182	0.37608	88.4369	0.180338		14015
38	0.00735687	0.000388179	0.366757	1.24296	118.243	241116	0.00786381	0.00217455	28.3056	0.376622	76.7616	0.15653		14016
39	0.00735633	0.000387643	0.36675	1.22475	119.555	243793	0.00774696	0.00212824	0.0511142	0.366312	85.0819	0.173496		14017
40	0.00735564	0.00036981	0.366777	1.29754	117.412	239423	0.00784119	0.00216307	22.1566	0.374379	81.5928	0.166381		14018
41	0.00735625	0.000388805	0.366757	1.2438	116.44	237441	0.102229	4.11456	1.07402e+06	79.8069	81.1902	0.16556		14019
42	0.00735621	0.000391016	0.36678	1.30566	120.845	246424	0.103329	4.29946	1.12132e+06	80.4919	81.056	0.165287		14020
43	0.00735594	0.000395806	0.366765	1.26511	187.079	381485	0.0623535	2.42906	645904	70.3991	117.155	0.238899		14021
44	0.00735635	0.000390778	0.366773	1.28773	116.362	237281	0.0997707	3.2859	860738	76.0082	81.727	0.166655		14022
45	0.0073555	0.000391243	0.366756	1.24134	120.869	246472	0.0762509	1.6436	438056	61.7466	86.5581	0.176506		14023
46	0.00735726	0.000356816	0.366794	1.34458	115.687	235904	0.00914933	0.00437863	796.702	0.656205	76.8958	0.156803		14024
47	0.00735598	0.000360832	0.366773	1.28688	119.215	243100	0.011282	0.00959351	2489.83	1.26675	90.5841	0.184716		14025
48	0.00735638	0.000393502	0.366745	1.2108	120.173	245053	0.00904933	0.00422812	742.624	0.63658	85.8871	0.175138		14026
49	0.0073556	0.0003968	0.366757	1.24375	120.674	246074	0.00925874	0.00420561	764.645	0.644573	85.3503	0.174044		14028
50	0.0073561	0.000389602	0.366771	1.28103	121.247	247242	0.0102379	0.00654499	1527.6	0.920692	81.3244	0.165834		14029
51	0.00735564	0.000369097	0.366768	1.27447	121.913	248601	0.00969451	0.0115666	2811.1	1.38175	88.5711	0.180611		14030
52	0.00735432	0.000387575	0.366729	1.16766	124.409	253691	0.00872988	0.0173561	4246.92	1.89247	89.1079	0.181706		14031
53	0.00735516	0.000386518	0.366754	1.23574	114.817	234130	0.00834775	0.0107582	2413.19	1.23928	77.03	0.157077		14032
54	0.00735362	0.000383062	0.366768	1.27354	115.214	234941	0.00883062	0.0224867	5646.48	2.38523	80.2508	0.163645		14033
55	0.00735386	0.000384722	0.366757	1.24219	122.254	249297	0.0109104	0.0925028	24818.2	8.66895	85.3503	0.174044		14034
56	0.00735487	0.000381731	0.366773	1.28636	112.491	229387	0.0114576	0.00553	1416.74	0.880665	78.5062	0.160087		14035
57	0.00735491	0.000382869	0.36677	1.27784	120.81	246351	0.0158326	0.0117658	3679.48	1.69127	83.6058	0.170486		14036
58	0.00735466	0.000388434	0.366783	1.31534	116.703	237976	0.0119028	0.00598097	1597.92	0.946065	81.5928	0.166381		14037
59	0.00735474	0.000385539	0.366798	1.35645	136.776	278908	0.00963193	0.00436351	857.359	0.678209	92.5971	0.188821		14038
60	0.00735364	0.000361094	0.366781	1.30912	124.084	253028	0.0100666	0.00450514	953.886	0.713204	89.6447	0.1828		14039
61	0.00735837	0.000399168	0.366792	1.34012	118.89	242437	0.00783376	0.00216471	21.5992	0.374175	79.3114	0.161729		14066
62	0.00735698	0.000391873	0.366741	1.19912	127.169	259318	0.00785667	0.00214151	18.4129	0.373013	86.6923	0.17678		14067
63	0.00735656	0.000374368	0.366746	1.2128	119.463	243605	0.00774411	0.00214988	5.51916	0.368308	83.4716	0.170212		14068
64	0.00735725	0.000387171	0.36675	1.22519	122.609	250020	0.00782118	0.00213844	12.8028	0.370966	79.3114	0.161729		14069
65	0.0073569	0.000370126	0.366755	1.23645	124.319	253507	0.00784084	0.00215111	18.8766	0.373182	81.4586	0.166108		14070
66	0.00735711	0.000385529	0.366771	1.28056	120.188	245082	0.00929119	0.00384506	671.603	0.610795	80.1166	0.163371		14071
67	0.0073578	0.000385623	0.366782	1.31265	123.172	251169	0.0084801	0.00298963	331.522	0.487136	76.8958	0.156803		14072
68	0.00735663	0.000383886	0.366725	1.15575	122.376	249544	0.0137951	0.0097388	2863.31	1.40042	84.9478	0.173223		14073
69	0.00735766	0.000383316	0.366777	1.29829	105.257	214636	0.00854336	0.0028739	308.751	0.478845	69.6491	0.142026		14074
70	0.00735652	0.00038511	0.366757	1.24217	121.093	246930	0.00947721	0.00470242	928.144	0.703873	80.6534	0.164466		14075
71	0.00735731	0.000384561	0.366766	1.267	122.143	249070	0.0219377	0.099095	27927.3	9.61257	79.5798	0.162276		14076
72	0.00735732	0.000382677	0.366769	1.27743	120.993	246724	0.0246471	0.0691188	20215.8	7.23544	78.1036	0.159266		14077
73	0.0073569	0.000375953	0.366774	1.29025	125.688	256298	0.00844291	0.00296002	318.52	0.482402	84.8136	0.172949		14079
74	0.00735616	0.000373032	0.366777	1.29916	122.477	249752	0.0255457	0.107103	30505.3	10.3803	79.043	0.161182		14080
75	0.0073553	0.000372958	0.366776	1.29497	122.119	249021	0.0204396	0.101152	28300.1	9.72439	84.9478	0.173223		14081
76	0.00735927	0.000377125	0.36701	1.93518	162.551	331469	0.0102323	0.0149113	3785.75	1.72901	118.9	0.242457		14082
77	0.00736179	0.000360617	0.36707	2.10193	186.405	380111	0.00864258	0.00884946	1936.77	1.06814	138.225	0.281863		14083
78	0.0073598	0.000378028	0.367017	1.95614	171.617	349957	0.0106221	0.0174857	4532.4	1.99339	124.402	0.253677		14084
79	0.00736044	0.000376513	0.367037	2.0109	169.02	344660	0.00863256	0.00706575	1453.45	0.893923	125.476	0.255866		14085
80	0.00736025	0.000377816	0.366992	1.88713	172.631	352024	0.00925108	0.00972893	2255.64	1.18275	127.891	0.260792		14086
81	0.0073557	0.000372573	0.36677	1.27944	117.812	240239	0.00824635	0.00368064	486.845	0.543652	77.701	0.158445		14087
82	0.00735564	0.000372946	0.366775	1.29303	119.197	243062	0.00836892	0.00420075	643.876	0.600724	81.9954	0.167202		14088
83	0.00735605	0.000373419	0.366772	1.28379	120.077	244856	0.00806959	0.00333601	369.939	0.50112	78.6404	0.160361		14089
84	0.00735587	0.000378816	0.366756	1.24169	122.8	250410	0.00812266	0.00357089	440.56	0.526817	86.8265	0.177054		14090
85	0.00735545	0.000379724	0.366747	1.21562	123.194	251213	0.00850898	0.00452956	751.541	0.639816	87.4975	0.178422		14092
86	0.00735433	0.000375821	0.36673	1.17034	129.571	264217	0.00797658	0.00268823	182.338	0.432794	91.7919	0.187179		14093
87	0.00735604	0.00037645	0.366787	1.32407	118.375	241386	0.0080132	0.00300642	273.268	0.465923	78.2378	0.15954		14094
88	0.00735444	0.000351713	0.366763	1.25969	128.408	261845	0.009731	0.0170079	4285.47	1.90611	88.1685	0.17979		14095
89	0.00735549	0.000376858	0.366788	1.32733	111.893	228169	0.00837273	0.00521972	919.76	0.700834	70.4543	0.143668		14096
90	0.00735454	0.000355751	0.366808	1.3816	119.379	243433	0.00791857	0.00328495	335.829	0.488704	82.398	0.168023		14097
91	0.00735596	0.000379454	0.366795	1.34664	117.635	239878	0.109618	0.922827	249959	47.9878	74.7487	0.152425		14098
92	0.0073553	0.000380175	0.366779	1.30285	109.994	224297	0.1381	0.858686	233954	46.3458	72.1989	0.147226		14099
93	0.00735613	0.000381823	0.366793	1.34192	120.567	245856	0.282608	1.39885	364771	57.351	81.1902	0.16556		14100
94	0.00735456	0.000344837	0.366809	1.386	112.429	229262	0.0765049	0.689787	188708	41.0878	72.8699	0.148594		14101
95	0.00735611	0.000383579	0.366785	1.3205	117.433	239465	0.145862	1.09015	292642	51.9126	75.9564	0.154888		14102
96	0.00735561	0.000379224	0.366773	1.28686	116.569	237705	0.0208059	0.0386874	11566.7	4.416	79.4456	0.162003		14103
97	0.00735816	0.000361007	0.366816	1.4058	102.115	208230	0.0210374	0.0234038	7491.82	3.02742	75.5538	0.154067		14114
98	0.00735856	0.000388774	0.366778	1.29975	118.457	241553	0.130346	0.266143	82835.2	23.5598	87.7659	0.178969		14115
99	0.0073582	0.000387639	0.366783	1.31533	115.914	236369	0.0410803	0.103096	31265.8	10.6043	83.74	0.17076		14116
100	0.00735836	0.000351013	0.366806	1.37648	112.468	229342	0.0121663	0.0160703	4354.62	1.93057	79.8482	0.162824		14117
101	0.00735694	0.000387188	0.366742	1.20328	122.249	249286	0.0297367	0.195854	54733.5	17.0055	93.6707	0.19101		14118
102	0.00735839	0.000385327	0.366794	1.34472	108.522	221295	0.0535823	0.279158	79257.3	22.7834	77.8352	0.158719		14119
103	0.00735805	0.000386461	0.366775	1.29238	117.259	239110	0.0959155	0.475556	133986	33.1668	84.2768	0.171854		14120
104	0.00735812	0.00036278	0.366814	1.39896	108.788	221837	0.134028	0.601041	168347	38.37	77.03	0.157077		14121
105	0.00735812	0.000386612	0.3668	1.35993	106.178	216514	0.142104	0.569423	160721	37.2864	79.1772	0.161456		14122
106	0.00735808	0.000383766	0.366797	1.35315	115.053	234611	0.00784306	0.00225326	46.7884	0.383366	76.7616	0.15653		14123
107	0.00735785	0.000384762	0.366774	1.28955	119.522	243725	0.00775301	0.00238648	70.6754	0.39208	79.5798	0.162276		14124
108	0.00735722	0.000379899	0.366742	1.20277	120.518	245757	0.00783345	0.00233705	68.1443	0.391157	81.5928	0.166381		14125
109	0.00735818	0.000355718	0.366809	1.38454	110.597	225526	0.00860454	0.00261606	247.306	0.456466	78.7746	0.160635		14127
110	0.00735825	0.000381206	0.366771	1.28268	117.756	240125	0.00792584	0.00226508	61.1296	0.388598	89.5105	0.182527		14128
111	0.0073576	0.000381488	0.366765	1.26615	116.59	237745	0.0218191	0.0489877	14461.6	5.37856	86.4239	0.176233		14129
112	0.00735781	0.000355262	0.366801	1.36392	110.665	225664	0.0186662	0.0328304	9717.56	3.79084	81.056	0.165287		14130
113	0.00735817	0.000355533	0.366804	1.37083	115.934	236408	0.0214387	0.0375019	11329.4	4.33623	83.6058	0.170486		14131
114	0.00735713	0.00037731	0.366779	1.30458	126.526	258008	0.0137753	0.0264933	7376.44	2.98751	92.0603	0.187726		14132
115	0.00735764	0.000378941	0.366793	1.34314	113.795	232047	0.0119234	0.0225081	6059.23	2.52961	81.056	0.165287		14133
116	0.00735718	0.000377204	0.366774	1.28871	109.988	224283	0.0106721	0.00544328	1288.25	0.834236	81.8612	0.166929		14134
117	0.00735808	0.000358124	0.366825	1.43047	115.285	235086	0.0136449	0.00825874	2444.41	1.25047	82.9348	0.169118		14135
118	0.00735805	0.000381717	0.366746	1.21306	124.289	253445	0.00979876	0.00482828	1005.25	0.731813	89.6447	0.1828		14136
119	0.00735613	0.00035751	0.366773	1.28803	119.985	244668	0.00958828	0.0037358	681.97	0.614559	88.1685	0.17979		14137
120	0.00735649	0.000373379	0.366764	1.26292	119.117	242900	0.0300537	0.0419815	13626.6	5.10293	86.2897	0.175959		14138
121	0.00735706	0.000375939	0.366764	1.26298	115.683	235896	0.00789204	0.00216493	29.5038	0.37706	77.701	0.158445		14140
122	0.00735608	0.000373841	0.366778	1.30005	114.951	234404	0.0078735	0.00217045	28.5018	0.376694	84.0084	0.171307		14141
123	0.00735675	0.000370145	0.366754	1.23568	120.507	245734	0.00785548	0.00216741	25.2558	0.37551	87.7659	0.178969		14142
124	0.00735512	0.000351235	0.366797	1.35379	122.262	249314	0.00787132	0.00216686	27.2391	0.376233	87.9001	0.179243		14143
125	0.00735576	0.000373527	0.366764	1.26366	122.313	249416	0.00788069	0.00216884	29.0352	0.376889	88.7053	0.180885		14144
126	0.00735762	0.000371549	0.366796	1.34932	109.915	224135	0.0128675	0.0450481	12261	4.64865	79.043	0.161182		14145
127	0.00735638	0.000370493	0.366772	1.28316	118.455	241549	0.0233764	0.043853	13281.2	4.98843	85.4845	0.174317		14146
128	0.00735748	0.00034368	0.366818	1.41127	109.598	223489	0.0180506	0.0337183	9876.84	3.84501	79.3114	0.161729		14147
129	0.00735667	0.000369694	0.366762	1.25684	120.604	245931	0.0153367	0.0484586	13495.8	5.05961	89.5105	0.182527		14148
130	0.00735749	0.000375969	0.366755	1.23774	108.012	220254	0.0188806	0.0497593	14296.5	5.32418	77.9694	0.158993		14149
131	0.00735677	0.000373357	0.366784	1.31836	115.717	235966	0.00792984	0.00222176	49.9575	0.384522	83.3374	0.169939		14150
132	0.00735683	0.000336707	0.366808	1.38356	114.904	234308	0.007886	0.00217755	32.1032	0.378008	82.2638	0.16775		14151
133	0.0073573	0.000375324	0.366783	1.3145	118.466	241572	0.00790561	0.00225339	55.2444	0.386451	82.9348	0.169118		14153
134	0.00735634	0.000373694	0.366791	1.33509	118.262	241156	0.0078626	0.00216873	26.5698	0.375989	84.8136	0.172949		14154
135	0.00735658	0.000370718	0.366776	1.29641	120.537	245796	0.00789282	0.00234738	78.9294	0.39509	89.1079	0.181706		14155
136	0.0073571	0.000372385	0.366766	1.26747	111.702	227780	0.0336806	0.167139	47488.2	15.1292	79.8482	0.162824		14156
137	0.00735719	0.000372077	0.36679	1.33231	113.093	230616	0.0483702	0.222442	63741.7	19.2256	76.4932	0.155982		14157
138	0.00735657	0.00037277	0.366776	1.29453	122.596	249995	0.034903	0.196762	55523.5	17.205	87.4975	0.178422		14158
139	0.00735661	0.000349702	0.36679	1.33434	120.498	245716	0.115007	0.359123	105337	28.106	90.0473	0.183621		14159
140	0.00735557	0.000373838	0.366751	1.22681	123.235	251296	0.0295485	0.15166	42894.5	13.8951	91.9261	0.187453		14160
141	0.00735656	0.000352308	0.366769	1.27529	125.101	255102	0.0101286	0.0207473	5347.78	2.28048	83.4716	0.170212		14161
142	0.007356	0.000374131	0.366764	1.26225	121.135	247014	0.00900283	0.0119714	2828.34	1.38792	81.5928	0.166381		14162
143	0.00735468	0.000373552	0.366705	1.09969	128.385	261798	0.00948233	0.0225387	5746.39	2.42022	87.3633	0.178148		14163
144	0.00735524	0.000371188	0.366771	1.28103	120.417	245551	0.0111797	0.027591	7333.21	2.97255	82.9348	0.169118		14164
145	0.00735798	0.000399185	0.36675	1.22378	126.845	258658	0.00846514	0.00868597	1868.87	1.0437	89.2421	0.18198		14186
146	0.00735808	0.000361867	0.366764	1.26338	129.194	263449	0.037171	0.0827946	25397.8	8.84637	91.9261	0.187453		14187
147	0.00735833	0.000384693	0.366758	1.24528	119.971	244640	0.0167877	0.0180392	5494.1	2.33182	80.9218	0.165013		14188
148	0.00735776	0.000382407	0.366732	1.17343	125.53	255976	0.0115207	0.00958377	2519	1.2772	86.0213	0.175412		14189
149	0.00735768	0.000382437	0.366748	1.2191	129.81	264705	0.0194051	0.0197529	6298.06	2.61295	88.4369	0.180338		14190
150	0.00735762	0.000362485	0.366763	1.26091	127.007	258989	0.0212124	0.0257162	8135.54	3.24946	87.9001	0.179243		14191
151	0.0073585	0.000379903	0.366773	1.28699	124.661	254204	0.0164309	0.0248601	7283.21	2.95525	85.4845	0.174317		14192
152	0.00735892	0.000379703	0.36679	1.33243	118.689	242026	0.0105821	0.012706	3236.81	1.53373	79.5798	0.162276		14193
153	0.00735852	0.000379373	0.366753	1.23208	119.62	243925	0.0129369	0.0176964	4894.91	2.12123	83.2032	0.169665		14194
154	0.00735833	0.000378918	0.366754	1.23552	115.794	236123	0.0232621	0.049701	14835.5	5.50148	80.2508	0.163645		14195
155	0.00735781	0.00037606	0.366762	1.2557	121.757	248284	0.0256875	0.0574905	17228.7	6.28068	85.7529	0.174865		14196
156	0.00735827	0.000374712	0.366761	1.2535	118.348	241332	0.00970589	0.00721149	1636.43	0.959952	80.385	0.163918		14197
157	0.00735839	0.000372002	0.366783	1.31496	118.01	240642	0.00834354	0.00319057	367.465	0.50022	85.2161	0.17377		14199
158	0.00735804	0.000367532	0.366781	1.30977	105.648	215433	0.0117174	0.00913592	2424.35	1.24328	73.8093	0.150509		14200
159	0.00735889	0.000345356	0.366796	1.35064	117.328	239252	0.0105878	0.00791857	1945.19	1.07117	81.4586	0.166108		14201
160	0.00735761	0.000366885	0.366764	1.26334	118.051	240727	0.00999423	0.00704095	1628.93	0.957247	84.5452	0.172402		14202
161	0.00735823	0.000368016	0.366775	1.29223	117.073	238730	0.088172	0.137452	45590.9	14.6238	83.74	0.17076		14203
162	0.00735891	0.000368144	0.36677	1.27819	136.394	278131	0.101319	0.249008	75815.2	22.0214	95.4152	0.194568		14204
163	0.00735689	0.000368296	0.366706	1.10427	127.146	259272	0.0253911	0.0297946	9769.58	3.80854	97.0256	0.197851		14205
164	0.00735831	0.000366193	0.366768	1.2736	122.287	249364	0.0551868	0.0917384	29908.1	10.2036	83.74	0.17076		14206
165	0.00735757	0.000365407	0.366748	1.21904	125.412	255737	0.0544445	0.0777266	26119.2	9.0662	92.0603	0.187726		14207
166	0.00735827	0.000364751	0.36677	1.2791	115.489	235501	0.0133595	0.0360413	9896.06	3.85154	79.1772	0.161456		14208
167	0.00735855	0.000368225	0.366756	1.23943	138.164	281739	0.0104633	0.0204663	5316.06	2.26934	90.3157	0.184169		14209
168	0.00735919	0.000365867	0.366785	1.31902	115.378	235275	0.0127921	0.0313534	8558.51	3.39479	76.2248	0.155435		14210
169	0.0073583	0.000365651	0.366748	1.21939	122.582	249964	0.0195337	0.0760644	21449	7.62394	86.4239	0.176233		14212
170	0.00735823	0.000362268	0.366766	1.26847	118.339	241313	0.0171904	0.0697107	19450.2	6.99259	82.2638	0.16775		14213
171	0.00735823	0.000359887	0.366773	1.28677	121.814	248400	0.00801643	0.00283483	227.325	0.449187	87.0949	0.177601		14214
172	0.00735891	0.000356897	0.366786	1.32304	116.128	236803	0.0079861	0.00244581	118.091	0.409372	79.043	0.161182		14215
173	0.00735832	0.000331991	0.366807	1.38117	111.661	227696	0.00802528	0.00449578	677.459	0.612921	75.8222	0.154614		14216
174	0.00735849	0.000356994	0.366746	1.21303	112.969	230364	0.0080809	0.00266135	189.106	0.43526	76.8958	0.156803		14217
175	0.0073589	0.000356603	0.366776	1.2947	114.128	232726	0.0080511	0.00265598	183.647	0.43327	85.4845	0.174317		14218
