# Supplementary material for: Decoding coral resistance to eutrophication through the association of hyper‑efficient denitrifiers as key microbial allies
Source: Nat Commun. 2026 May 19;17:3938. doi: 10.1038/s41467-026-72571-w (PMC13187470; doi:10.1038/s41467-026-72571-w)
Supplement: Supplementary file 21 — Source Data [file 41467_2026_72571_MOESM21_ESM.zip › Source Data/FigureS3/data_15N_oxygen.xlsx]

## Sheet: Sheet1
ID	MC	Trait	Oxygen	abs_30N2	abs_45N2O	abs_46N2O	adj_29N2
Xiang 6	MC0	Nonspecialist	low	58.7759	0.0576224	0.462068	68.3419
Xiang 7	MC0	Nonspecialist	low	84.3516	0.0930181	1.54586	54.2347
Xiang 8	MC0	Nonspecialist	low	93.4692	0.0857138	1.4593	60.1583
Xiang 9	MC0	Nonspecialist	low	168.174	0.0872283	1.57952	57.3737
Xiang 10	MC0	Nonspecialist	low	113.365	0.0668547	1.32516	58.9181
Xiang 11	MC1	Specialist	low	216.009	0.0462145	1.24792	51.9016
Xiang 12	MC1	Specialist	low	408.031	0.0507527	1.2344	72.8891
Xiang 13	MC1	Specialist	low	119.767	0.0160692	0.363135	68.6889
Xiang 14	MC1	Specialist	low	481.903	0.0448733	1.25512	78.5124
Xiang 15	MC1	Specialist	low	364.485	0.0766081	1.29026	59.2986
Xiang 26	MC26	Nonspecialist	low	197.065	0.0764961	1.20361	51.6766
Xiang 27	MC26	Nonspecialist	low	467.329	0.108264	1.70403	54.7905
Xiang 28	MC26	Nonspecialist	low	201.763	0.0453504	1.06835	40.3644
Xiang 29	MC26	Nonspecialist	low	135.453	0.0946371	1.07065	51.9187
Xiang 30	MC26	Nonspecialist	low	258.224	0.0543526	1.10032	67.8738
Xiang 31	MC15	Nonspecialist	low	195.009	0.00110533	0.00235341	29.1431
Xiang 32	MC15	Nonspecialist	low	154.921	0.001	0.00128267	45.75
Xiang 33	MC15	Nonspecialist	low	124.018	0.001	0.00110586	49.5968
Xiang 34	MC15	Nonspecialist	low	111.794	0.001	0.00110586	43.9496
Xiang 35	MC15	Nonspecialist	low	145.376	0.001	0.000629666	55.5398
Xiang 41	MC13	Specialist	low	512.149	0.0882546	1.38443	48.839
Xiang 42	MC13	Specialist	low	821.159	0.046627	1.47263	73.2556
Xiang 43	MC13	Specialist	low	123.333	0.0738755	0.777765	48.839
Xiang 44	MC13	Specialist	low	756.15	0.0388728	1.35643	37.3527
Xiang 45	MC13	Specialist	low	1071.82	0.0448405	1.58235	77.1091
Xiang 51	MC6	Specialist	low	62.4499	0.115459	1.46221	17.7149
Xiang 52	MC6	Specialist	low	90.2752	0.196337	2.85489	43.6485
Xiang 53	MC6	Specialist	low	60.8642	0.181402	3.16416	37.5846
Xiang 54	MC6	Specialist	low	95.4292	0.163487	2.52442	34.7737
Xiang 55	MC6	Specialist	low	103.698	0.203723	3.0412	31.633
Xiang 61	MC0	Nonspecialist	superLow	73.0158	0.0684186	1.63487	47.7352
Xiang 62	MC0	Nonspecialist	superLow	32.2717	0.05758	1.47397	49.1796
Xiang 63	MC0	Nonspecialist	superLow	38.4927	0.0608979	1.48849	42.7985
Xiang 65	MC0	Nonspecialist	superLow	58.0697	0.0689373	1.64077	49.2243
Xiang 66	MC1	Specialist	superLow	352.012	0.0555587	1.66057	35.2554
Xiang 68	MC1	Specialist	superLow	387.671	0.120248	2.18736	36.5061
Xiang 69	MC1	Specialist	superLow	375.151	0.0571739	1.63645	24.6798
Xiang 70	MC1	Specialist	superLow	550.083	0.0489744	1.54095	67.1561
Xiang 81	MC26	Nonspecialist	superLow	102.242	0.0740821	1.50689	33.9959
Xiang 82	MC26	Nonspecialist	superLow	101.919	0.0640568	1.47615	42.2603
Xiang 83	MC26	Nonspecialist	superLow	70.779	0.0650307	1.42361	31.4135
Xiang 84	MC26	Nonspecialist	superLow	103.93	0.0792445	1.56892	30.0917
Xiang 85	MC26	Nonspecialist	superLow	114.022	0.0552061	1.3849	43.5911
Xiang 86	MC15	Nonspecialist	superLow	20.4753	0.001	0.00423381	32.1611
Xiang 87	MC15	Nonspecialist	superLow	23.9026	0.001	0.00158946	41.4871
Xiang 88	MC15	Nonspecialist	superLow	49.7546	0.00139034	0.00184701	43.4239
Xiang 89	MC15	Nonspecialist	superLow	41.299	0.001	0.0023026	41.959
Xiang 90	MC15	Nonspecialist	superLow	47.2998	0.001	0.00202167	33.895
Xiang 96	MC13	Specialist	superLow	1450.94	0.0609208	1.74999	93.8903
Xiang 97	MC13	Specialist	superLow	476.423	0.064	1.21442	93.8903
Xiang 98	MC13	Specialist	superLow	1103.33	0.0589551	1.61917	93.8861
Xiang 99	MC13	Specialist	superLow	1273.3	0.0511273	1.56031	86.9947
Xiang 100	MC13	Specialist	superLow	1395.38	0.051298	1.56427	101.22
Xiang 106	MC6	Specialist	superLow	214.315	0.109987	2.00438	16.7373
Xiang 107	MC6	Specialist	superLow	179.614	0.117072	1.78663	16.7373
Xiang 108	MC6	Specialist	superLow	148.55	0.0919828	1.66434	28.6383
Xiang 109	MC6	Specialist	superLow	98.6266	0.0757746	1.47305	25.3592
Xiang 110	MC6	Specialist	superLow	153.751	0.112222	1.69142	34.5989
