# Supplementary material for: Decoding coral resistance to eutrophication through the association of hyper‑efficient denitrifiers as key microbial allies
Source: Nat Commun. 2026 May 19;17:3938. doi: 10.1038/s41467-026-72571-w (PMC13187470; doi:10.1038/s41467-026-72571-w)
Supplement: Supplementary file 21 — Source Data [file 41467_2026_72571_MOESM21_ESM.zip › Source Data/FigureS2/ATP5B_MCabun.tsv]

	MC0	MC1	MC10	MC11s3	MC12	MC13	MC14	MC15	MC153	MC154	MC16	MC18	MC19	MC21	MC22	MC23	MC24	MC26	MC27	MC2s1	MC2s2	MC3	MC33	MC34	MC39	MC40	MC44	MC45	MC48	MC49	MC5	MC50	MC55	MC56	MC6	MC60	MC7	MC9	Unassigned
BI_OUL_S2	0.575723653	0.311850312	0	0.151927075	0	0.08795778	0	0	0	0	0.487765872	0.143930913	0.567727491	0.719654566	0	0	2.486806333	0.007996162	0	3.142491604	0.039980809	0.031984647	0	0	0	0	0	0.455781225	0.207900208	0	0	0	0	0	0.959539421	0	0	0.103950104	89.51703182
BI_OUL_T1	0.891136802	0.192678227	0.008028259	0.634232498	0	0.040141297	0	0	0	0	2.577071291	0	0.393384714	2.087347463	0	0.120423892	0.409441233	0.570006423	0	1.172125883	0	0.048169557	0	0.016056519	0.032113038	0.088310854	0	0	0	0	4.495825305	0.232819525	0.088310854	0	1.693962749	0	0	0.256904303	83.95150931
BI_OUL_T2	2.304368699	0.264042247	0	0.704112658	0	0.00800128	0	0	0	0	3.792606817	0.128020483	2.33637382	6.417026724	0.00800128	0.232037126	1.808289326	0.336053769	0	2.280364858	0.096015362	0	0.01600256	0	0.208033285	0.072011522	0.240038406	0.080012802	0.112017923	0.064010242	0.112017923	0.216034566	0	0	2.184349496	0.040006401	0	0.560089614	75.38006081
BI_PLAT_S1	0.007903889	0	98.44293392	0	0	0	0	0	0	0	0	0	0	0.079038887	0	0.015807777	0	0	0	0	0	0	0	0	0	0	0	0	0	0	0	0	0	0	0	0	0	0	1.454315523
BI_PLAT_S3	3.429431332	0.023760494	0.720734991	0.087121812	0	0	0	0	0	0	0	0	0	0	0	0	0	0	0	1.473150642	0	0	0	0	0	0	0	0	0	0	0	0	0	0	2.803738318	0	0	0.087121812	91.3749406
BI_PLAT_T1	0.213827512	0	93.24463451	0	0	0	0	0	0	0	0	0	0	0.007919537	0	0	0.047517225	0	0	0.269264275	0	0	0	0	0	0.102953987	0	0	0	0	0	0	0	0	0.166310287	0	0	0.483091787	5.464480874
CI_OUL_S2	0.632101136	0	0	0.552088334	2.272363578	0	0.080012802	0	0	0	3.104496719	0	0.696111378	0.088014082	0	0.336053769	0.120019203	0.240038406	0	0.608097296	0.072011522	0	0	0.024003841	0	0	0	0.072011522	0.048007681	0	0	0	0	0	0.104016643	0	0	0.200032005	90.75052008
CI_OUL_T1	2.066810863	1.32980854	0.032043579	3.757109669	0	0.112152527	0.008010895	0	0	0	5.142994472	0	2.379235761	2.811824081	0	0.248337739	0.21629416	0.048065369	0	1.570135384	0	0.096130738	0.064087159	0	0	0	0	0.056076264	0.21629416	0	0.080108948	1.31378675	0	0	0.801089482	0	0	0.632860691	77.01674277
CI_OUL_T2	1.883465577	0.504929069	0	1.250300553	3.13376613	0.216398173	0.472870081	0	0	0	3.494429751	0.144265448	5.001202212	0.97779915	0	0.128235954	0.248457161	0.248457161	0	1.843391841	0.048088483	0.048088483	0	0	0	0.032058989	0	0.176324437	0	0	0.008014747	0.096176966	0	0	1.835377094	0	0	0.208383426	77.99951912
CI_OUL_T3	1.018444266	0.433039294	0.024057739	1.892542101	0.080192462	0.160384924	0.27265437	0	0	0	5.805934242	0	1.058540497	1.844426624	0	0.136327185	0.40096231	0.577385726	0	2.542101043	0.128307939	0.136327185	0	0	0.056134723	0.06415397	0	0	0.096230954	0	0.048115477	0.449077787	0	0	1.186848436	0	0	0.529270249	81.0585405
CI_PLAT_S1	2.687400319	0.255183413	0.007974482	1.690590112	0	0	0	0	0	0	7.01754386	0.247208931	0.470494418	0.055821372	0	0	0.43062201	0.917065391	0	0.653907496	0	0.446570973	0.127591707	0	0	0	0	0.071770335	0	0	0.326953748	0.414673046	0	0	1.467304625	0.207336523	0	0.023923445	82.4800638
CI_PLAT_T1	3.99776572	0.271305458	0	1.787424194	0	0	0	0	0	0	9.814873923	0	1.492180019	1.204915417	0	0.375039898	0.27928503	1.25279285	0	0.351101181	0	0.007979572	0	0	0	0	0	0.095754868	0.055857006	0	0	0.151611874	0	0	3.239706352	1.125119694	0	0.335142036	74.16214491
CI_PLAT_T3	0.397740832	0.278418582	0.007954817	0.222734866	0.286373399	0.111367433	0.0477289	0	0	0	0.469334182	0.127277066	0.151141516	0.238644499	0	0	0.0954578	0.087502983	0	0.389786015	0.02386445	0.031819267	0	0	0.02386445	0.055683716	0	0.135231883	0	0	0.039774083	0.07159335	0	0	9.609418503	0	0	0.270463766	86.82682364
LC_OUL_M1	2.881775365	0.31931029	0	0.199568931	0	0	0	0	0.007982757	0	6.266464437	0.997844656	0.239482717	2.937654666	0	1.381017003	0	0.223517203	0	2.338947873	0	0	0	0.151672388	2.43474096	0	0	0	0	0	0	0	0	0	2.099465155	0	0	3.320827014	74.19972859
LC_OUL_M2	3.0692592	1.092720553	0	0.080347099	0	0	0	0	0.080347099	0	2.313996465	0.305318978	0.06427768	1.245380042	0	0.490117307	0	0.940061064	0	4.250361562	0.06427768	0	0	0	1.028442873	0.313353688	0	0	0.02410413	0.02410413	0	0	0	0	1.598907279	0.096416519	0	2.418447694	80.49975896
LC_OUL_S1	0.222222222	0.071428571	0.492063492	0.015873016	0	0	0	0	0	0	0.46031746	0.071428571	0.111111111	0.920634921	0	0	0	0	0	6.333333333	0	0	0	0	0.03968254	0.095238095	0	0	0	0	0	0	0	0	0.261904762	0	0	50.8015873	40.1031746
LC_OUL_S2	2.16405442	0.222770308	0	0.143209484	0	0.023868247	0	0	0.175033813	0	0.867212984	5.704511099	0.334155462	1.097939375	0	0.079560824	0	0	0	1.360490095	0.063648659	0.023868247	0	0	0.580794017	0.015912165	0	0	0	0	0	0	0	0	0.580794017	0	0	2.442517304	84.11965948
LC_OUL_S3	1.881527545	1.88950012	0	0.279040102	0	0	0	0	0	0	0.637805948	0.191341784	0	1.666268038	0	0.231204656	0	0.159451487	0	3.189029738	0.199314359	0	0	0	0.677668819	0.095670892	0	0	0	0	0	0.223232082	0	0	0.91684605	0	0	1.897472694	85.86462569
LC_OUL_T1	4.627621114	2.04868643	0	1.454165662	0	0.112476902	0	0.080340644	0.128545031	0	3.213625773	1.502370049	0.345464771	1.526472242	0	0.361532899	0	0.200851611	0	3.526954286	0.232987869	0	0	0.224953804	1.727323853	0.281192255	0.160681289	0	0.160681289	0	0	0	0	0	2.41021933	0	0	3.792078412	71.88077448
LC_OUL_T2	2.278682017	0.285827709	0	0	0	0	0	0	0	0	0.61929337	0.516077809	0.825724494	0.944819373	0	0	0	0	0	0.738388249	0	0	0	0	0.269948392	0.301707027	0	0	0.587534736	0	0	0	0	0	0.373163954	0	0	2.453354506	89.80547836
LC_OUL_T3	3.139516258	0.392439532	0	0.752843184	0	0	0	0	0.120134551	0	3.604036521	0	0.712798334	1.66586577	0	1.265417267	0.176197341	0.336376742	0	1.914143841	0.04805382	0	0	0.0800897	0.929040525	0.176197341	0	0	0.184206311	0.128143521	0.04805382	0.120134551	0	0	1.72993753	0.168188371	0	1.521704309	80.78648086
LC_PLAT_M1	0.476190476	0	1.793650794	0.023809524	0	0	0	0	0	0	0.214285714	0.03968254	0	0.079365079	0	0	0.119047619	0	0	8.087301587	0	0	0	0.023809524	0	0.373015873	0	0	0	0	0.015873016	0	0	0	0.277777778	0	0	1.26984127	87.20634921
LC_PLAT_M2	3.932895466	0.007913271	0	1.448128512	0	0	0	0	0	0	1.582654111	1.115771148	0	0.079132706	0	0	0	0.348183904	0	1.733006251	2.207802485	0	0	0	0	0	0	0	0	0	0	0	0	0	2.184062673	0	0	2.674685447	82.68576403
LC_PLAT_M3	0.452058054	0.039654215	0	0	0	0	0	0	0	0	0.444127211	0	0.015861686	0.007930843	0	0.261717821	0	0	0	0.380680466	0	0	0	0	0	4.7347133	0	0	0	0	0.015861686	0.341026251	0	0	0	0	0	0.126893489	93.17947498
LC_PLAT_S2	1.642743222	0.438596491	0	0.14354067	0	0	0	0	0	0	0.582137161	0.247208931	0	0.366826156	0	0	0	0.015948963	0	3.102073365	0.031897927	0	0	0	0.326953748	0.151515152	0.071770335	0	0	0.015948963	0	0	0	0	1.180223285	0	0	0.933014354	90.74960128
LC_PLAT_S3	0.818825026	0.055648303	0	2.225932109	0	0	0	0	0	0	2.853962954	0.166944908	0	1.415056841	0	0	0	0.047698545	0	1.733047142	0	0	0	0	0	0.071547818	0	0	0	0	0	0	0	0	2.35312823	0	0	1.860243263	86.39796486
LC_PLAT_T2	2.839467005	0.372779188	0	0	0	0.499682741	0	0	0	0	4.719225888	0	0	3.69606599	0	0	0	0.491751269	0	2.093908629	0	0	0	0	0	0.515545685	0	0	0	0	0	0	0	0	1.71319797	0	0	0	83.05837563
LC_PORI_S1	4.283098479	0.222912189	0	0.175145291	0	0	0	0	0	0	2.093782342	0.302523684	0.19902874	1.210094738	0	0.366212881	0.238834488	0	0	1.735530611	0	0	0	0	0.135339543	0.533397023	0	0	0	0	0	0	0	0.127378393	0.843881857	0	0	1.592229918	85.94060982
LC_PORI_S2	1.362007168	0.159299084	0.215053763	0.334528076	0	0.031859817	0	0	0	0	0.414177618	0.692951016	2.262046993	3.353245719	0	0.167264038	1.011549184	0.031859817	0	2.078853047	0	0	0	0	0.175228992	0.374352847	0	0	0.09557945	0	0	0	0.007964954	0	1.266427718	0	0	1.776184787	84.18956591
LC_PORI_T1	1.252293212	0.446677834	0	0.662040361	0	0	0	0	0	0	0.989072346	0	0.406795884	1.260269602	0	0	0	0.167504188	0	1.635159927	0	0.063811119	0	0	0.079763899	0.183456967	0	0	0	0.111669458	0	0	0.01595278	0	0.989072346	0	0	2.161601659	89.57485842
LC_PORI_T2	3.314431755	1.461544605	0	1.645236004	0	0	0	0	0	0	3.977318106	0	1.309799537	1.773021324	0	0.207651146	0.958389905	0	0	3.554029231	0	0	0	0	0.614966856	0.734765594	0	0	0.423288875	0	0	0	0	0	2.332082102	0	0	3.162686686	74.53078828
LC_PORI_T3	2.040489718	0.408097944	0.664159398	0.616147875	0.216051852	0.00800192	0	0	0	0	1.696407138	0.184044171	0.232055693	3.144754741	0	0.104024966	0	0.080019205	0	3.392814275	0	0	0.072017284	0	0.064015364	0.376090262	0	0	0	0	0	0.056013443	0	0	3.616868048	0	0	1.936464752	81.09146195
NP_OUL_M3	7.547169811	0	0.879974631	0	0	0	0	0	0	0	0.063421595	0	0	0.047566196	0	0	4.804185825	0	0	21.57127002	0	0	0	0.007927699	0	0.158553988	0	0	0	0	0	0	0	0	0.055493896	0	0	0.610432852	64.25400349
NP_OUL_S2	0.984630163	0.088056356	0	0.280179315	0	0.312199808	0	0	0	0	1.016650656	0.288184438	0.256163945	1.200768492	0	0	0.240153698	0.112071726	0	17.11495357	0.640409862	0.112071726	0.152097342	0	0.104066603	0.04803074	0	0.200128082	0	0	0.016010247	0	0	0	1.44092219	0	0	2.041306436	73.3509446
NP_OUL_S3	2.110754414	1.83788122	0	0.25682183	0	0.248796148	0	0	0	0	1.027287319	0.104333868	0.617977528	0.192616372	0	0	0.296950241	0.264847512	0	13.8282504	0.313001605	0.666131621	0	0	0	0.088282504	0	0.264847512	0	0	0	0.593900482	0	0	0.947030498	0	0	1.380417335	74.95987159
NP_OUL_T1	5.267764781	1.209516989	0	1.440280099	0	0.007957349	0	0	0	0	0.413782128	0	0.159146972	0.095488183	0	0	0	0.222805761	0	2.013209199	0	0.819606907	0	0	0	0	0	0.238720458	0	0	0	0.962839182	0	0	0.636587889	0.031829394	0	0.23076311	86.2497016
NP_OUL_T2	0.74609096	0.071434241	0.023811414	4.024128899	0	0.031748551	0	0	0	0	3.198666561	0.055559965	0.079371379	0.134931344	0	0	3.317723629	0	0	2.357329947	0	0	0	0	0	0	0	0.055559965	0	0	0	3.151043734	0	0	7.373601079	0	0	2.746249702	72.63274863
NP_OUL_T3	2.055229329	0.087287732	0	0.119028726	0	0	0	0	0	0	0.642755118	0	3.467703539	0.09522298	0	0	0	0.142834471	0	0.611014125	0	0	0	0	0	0	0	0.055546739	0	0	0	1.872718616	0	0	0.436438661	0	0	2.777336931	87.63688303
NP_PLAT_M1	1.183478952	0.683081811	0	0.015885624	0.762509929	0	0	0	0	0	0.436854647	0	0.079428118	0	0	0	0	0	0	2.470214456	0	0	0	0	0	0.071485306	0	0	0	0	0	0	0	0	0.532168388	0	0	0	93.76489277
NP_PLAT_M2	3.148664807	0.502192108	0	0.11956955	0	0	0	0	0	0	2.104424073	0	0.215225189	0.589876445	0	0.135512156	0.310880829	0.294938222	0	5.10960542	0	0	0	0.135512156	0.374651255	0.07174173	0	0	0	0	0	0.255081706	0	0	3.148664807	0	0	0.135512156	83.34794739
NP_PLAT_M3	3.379925768	0	0	0.876569533	0	0	0	0	0	0	4.738213693	0	0.165837479	0.536997552	0	0.244807707	0	0.213219616	0	2.874516307	0	0.118455342	0	0.402748164	0.442233278	0.11055832	0	0	0	0	0	1.642580747	0	0	2.969280581	0	0	1.279317697	80.00473821
NP_PLAT_S1	10.97502402	1.040666026	0	0.712455972	0.232148575	0	0	0	0	0	1.761127121	0.144092219	0	1.072686519	0	0.208133205	0	0.304194685	0	9.934357989	0.144092219	0	0	0	1.601024656	0	0	0	0	0	0	0.120076849	0	0.336215178	5.88376561	0	0	0.752481588	64.77745757
NP_PLAT_S2	2.169751117	0.199425654	2.193682195	0.358966177	0	0	0	0	0	0	3.789087428	0	0	0.861518826	0	0.20740268	0	0	0	3.820995533	0	0	0	0	0	0.167517549	0	0	0	0	0	0.279195916	0	0	3.294511806	0	0	0.773771538	81.88417358
NP_PLAT_S3	3.438669108	0	0	0	0	0	0	0	0	0	0.843747513	0	0	0.023879647	0	0	0	0.342274934	0	5.715195415	0	0	0	0	0.541271989	0.421873756	0	0	0	0	0	0.167157526	0	0	0.740269044	0	0	0.660670222	87.10499085
NP_PLAT_T1	1.057065649	0.437132411	0	0	0	0	0	0	0	0	0.675568272	0.294070895	0.11921793	0.333810205	0	0.087426482	0.254331585	0	0	1.700842473	0.11921793	0	0	0	0.389445239	0.11921793	0	0	0.230487999	0	0	0	0	0	2.090287713	0	0	0.683516134	91.40836115
NP_PLAT_T2	5.485533096	0	0.792707095	0	0	0	0	0	0	0	0.063416568	0	0	0.007927071	0	0	0	0	0	0.245739199	0	0	0	0	0	0.063416568	0	0	0	0	0	0.293301625	0	0	9.060642093	0	0	0.412207689	83.575109
NP_PLAT_T3	8.341254753	0	0	0	0	0.031685678	0	0	0	0	2.352661597	0	0	0	0	0	0	0	0	6.305449937	0	0	0	0	0	0	0	0	0	0	0	13.74366286	0	0	4.657794677	0	0	0	64.56749049
NP_PORI_S1	3.943706766	0.397551085	0	0	0	1.820783971	0	0	0	0	2.273992208	0	0	0.572473563	0	0	0	0	0	4.142482309	0	0	0	0	0	0	0	0	0	0	0	0	0	0	4.508229307	0	0	2.417110599	79.92367019
NP_PORI_T1	0.007917656	0	0	0.071258907	0	0	0	0	0	0	1.44101346	0	2.193190816	0	0	0.079176564	0.419635788	0	0	3.618368963	0	0	0	0	0	0	0	0	0	0	0	0	0	0	0.45922407	0	0	0.031670625	91.67854315
PC_FAVI_S1	2.091178591	4.95152632	0.008012179	0.921400529	0	3.829821328	0.016024357	0	0	0	1.898886307	1.041583206	0.192292284	0.825254387	0.016024357	0.200304463	0.096146142	0.088133964	0	1.265924205	0	0.817242208	0	0.048073071	0.032048714	0.648986459	0	0.064097428	0.016024357	0.096146142	0	0	0	0	6.586010736	0	0	0.929412707	73.31944556
PC_FAVI_T1	2.285851781	4.972730189	0.008020533	0.409047161	0	2.093358999	0	0	0	0	1.291305743	2.141482194	0.008020533	0.882258582	0	0.818094321	0.088225858	0.176451716	0	1.957009945	0.088225858	0.641642605	0	0.03208213	0.497273019	0.994546038	0	0	0	0.048123195	0.024061598	0.040102663	0	0	9.207571383	0	0	1.411613731	69.88290022
PC_LEPT_S1	4.494382022	3.611556982	0	0.280898876	0.096308186	1.605136437	0	0	0	0	0.818619583	1.484751204	0.008025682	1.003210273	0.008025682	0.393258427	0	0.240770465	0	1.32423756	0.024077047	0.192616372	0	0.056179775	0.569823435	0.433386838	0	0.136436597	0	0.048154093	0	0.016051364	0	0	5.866773676	0	0	4.414125201	72.87319422
PC_LEPT_T1	1.739618406	3.535353535	0	0.056116723	0	1.106301106	0	0	0	0	1.996151996	0.152316819	0.040083373	0.537117204	0	0.897867565	0	0.152316819	0	1.050184384	0	0.561167228	0	0	0.024050024	0.304633638	0.024050024	0.080166747	0.072150072	0.032066699	0.008016675	0	0	0	9.708193042	0	0	1.40291807	76.51915985
PC_OUL_S1	0.528338136	5.067243036	0	0.44028178	0	2.649695805	0	0	0.104066603	0	2.985910983	0.696445725	0.07204611	1.256804355	0.088056356	0.288184438	0	0.136087096	0	0.944604547	0	0.51232789	0	0.056035863	0.400256164	1.032660903	0	0.07204611	0.040025616	0.064040986	0.040025616	0	0	0	3.258085175	0	0	0.592379123	78.67435159
PC_OUL_S2	0.833199808	2.347380228	0	0.304438391	0	0.656946002	0	0	0.040057683	0	0.656946002	4.190033648	0.040057683	0.688992149	0	0.304438391	0.056080756	0.200288415	0	0.656946002	0	0.432622977	0.064092293	0.02403461	0.312449928	0.753084442	0	0.04806922	0	0.04806922	0	0	0	0	5.367729531	0	0	0.680980612	81.29306201
PC_OUL_S3	1.389329946	58.85995554	0	0.563671007	0	0.381073357	0	0	0	0	0.015878057	0.13496348	0.055573198	3.215306446	0	0	0	0.269926961	0	0.666878374	0	16.63226421	0	0	0	0.023817085	0	0.055573198	0	0	0	0	0	0	0.531914894	0	0	7.970784376	9.23308987
PC_OUL_T1	1.095386584	1.894938834	0	0.375789558	0	4.373550812	0	0	0	0	2.61453586	0.687614936	0.087950748	0.807547773	0	0.207883585	0	0.06396418	0	2.61453586	0	0.151914928	0	0.039977613	0.15991045	0.51171344	0	0	0	0	0	0.06396418	0	0	10.69001359	0	0	0.815543296	72.74326377
PC_OUL_T2	1.512726109	4.218024652	0	0.112053786	0	4.594205219	0	0	0	0	2.641267809	4.722266688	0	0.880422603	0	0.952457179	0	0.200096046	0	1.488714583	0	0.440211301	0	0.056026893	0.040019209	1.112534016	0	0.352169041	0.008003842	0.21610373	0	0	0	0	13.23835441	0	0	0.496238194	62.71810469
PC_OUL_T3	6.166733147	3.749501396	0.039888313	0.103709613	0	1.515755884	0	0	0	0	1.826884723	0.670123654	0.279218189	15.24531312	0	0.90945353	0.167530913	0.311128839	0	1.084962106	0	0.446749103	0	0.071798963	0	0.199441564	0	0.039888313	0	0.127642601	0	0	0	0	12.34144396	0	0	16.67331472	38.02951735
PC_PLAT_S1	1.732950008	3.417984348	0	0.311451845	0	5.206835969	0	0	0	0	0.942341479	0.646861524	0.055901613	0.646861524	0.207634563	0.319437789	0	0.047915668	0	0.662833413	0	0.598945855	0	0	0.007985945	1.285737103	0	0	0.007985945	0	0	0	0	0	10.42165788	0	0	0.694777192	72.78390034
PI_OUL_S1	16.11978337	0.254858235	0.031857279	0.151322077	0	0.087607518	0	0	0	0	2.803440586	0.151322077	0.230965276	3.082191781	0	0.262822555	10.96686843	0.756610385	0	1.003504301	0	0	0	0	0	0.01592864	0	0.238929595	0	0	0	0	0	0	1.05925454	0	0	0.103536158	62.6791972
PI_OUL_S2	2.168693982	0.024007682	0.016005122	0.056017926	0	0.008002561	0	0	0	0	3.521126761	0	3.393085787	3.265044814	0	0.128040973	3.048975672	0.120038412	0	3.705185659	0.160051216	0	0	0	0	0	0	0	0	0	0	0.832266325	0	0	1.160371319	0.120038412	0	0.520166453	77.75288092
PI_OUL_T1	3.417165669	0.191616766	0	2.22754491	0.199600798	0.023952096	0	0	0	0.151696607	10.69061876	0	1.181636727	1.341317365	0	0.295409182	0.175648703	0.45508982	0.191616766	2.139720559	0.45508982	0.031936128	0	0	0.007984032	0	0	0.431137725	0.135728543	0	0.087824351	2.978043912	0	0	1.964071856	0.031936128	0	0.20758483	70.98602794
PI_OUL_T2	2.447440218	0	0	1.099342	0	0	0.008024394	0	0	0	7.799711122	0	1.13946397	0.722195474	0	0.377146525	1.508586102	0.240731825	0	2.038196116	0.080243942	0	0	0	0.032097577	0.152463489	0	0.064195153	0.248756219	0	0	1.484512919	0	0	1.62092762	0.120365912	0	0.112341518	78.7032579
PI_OUL_T3	2.229196845	0.249476903	0	1.875100596	0	0.008047642	0.056333494	0	0	0	8.087880251	0	1.448575567	0.78866892	0	0.193143409	0.659906647	0.450667954	0	1.432480283	0.169000483	0.088524062	0	0	0.048285852	0	0	0	0.064381136	0	0.7081925	0.515049091	0.008047642	0	1.818767101	0	0	4.852728151	74.24754547
PI_PLAT_M2	1.459275121	0	0	0	0	0	0	0	0	0	1.40375922	0	0.007930843	0.808945991	0	0	0	0.793084305	0	0.65032913	0	0	0	0	0	0	0	0	0	0	0	0.166547704	0	0	1.189626457	0	0	1.784439686	91.73606154
PI_PLAT_S1	0.238777459	0.031836995	0	0.167144222	0	0.031836995	0	0	0	0	0.437758676	0	0.35020694	0.039796243	0	0	0.35020694	0.039796243	0	0.405921681	0	0.079592486	0	0	0	0.023877746	0	0	0.063673989	0	0.063673989	0.055714741	0	0	0.238777459	0	0	0.93919134	96.44221585
PI_PLAT_S2	1.08409725	0.04782782	0	0.09565564	0	0.015942607	0	0	0	0	0.406536469	0	0.239139099	0.167397369	0.031885213	0.055799123	0	0.02391391	0.11956955	3.778397768	0	0.111598246	0.031885213	0	0	0	0	0	0	0	0	0	0	0	0.677560781	0.02391391	0	0.14348346	92.94539657
PI_PLAT_T1	0.174992046	0.071587655	0	0.230671333	0.079541839	0	0.023862552	0	0	0	0.628380528	0	0.167037862	0.063633471	0	0.015908368	0.087496023	0.023862552	0	0.373846643	0	0	0	0	0.031816736	0	0	0	0	0	0	0.055679287	0	0	0.14317531	0	0	0.270442253	97.55806554
PI_PLAT_T2	0.891790748	0.135361096	0.023887252	0.21498527	0	0	0	0	0	0	0.406083287	0	0.15128593	0.175173183	0	0	0.485707461	0.21498527	0	0.676805478	0.063699339	0.103511426	0	0	0	0.039812087	0	0.095549009	0	0	0.023887252	0	0	0	0.278684609	0	0	0.21498527	95.80380604
PI_PORI_S1	2.295735353	0.486249502	0.007971303	0.438421682	0	0	0	0	0	0	2.447190116	0	0.07174173	0.231167796	0	0.326823436	0.310880829	0.055799123	0	1.15583898	0.055799123	0	1.626145875	0	0.14348346	0.063770426	0	0	0	0	0	0	0	0	0.366679952	0	0	0.191311279	89.72499004
PI_PORI_S2	0.980783032	0.063790766	1.363527629	0	0	0.119607687	0	0	0	0	1.379475321	0	1.682481461	0.007973846	0	0.20731999	0.279084603	0	0	1.108364564	0	0	0.310979986	0	0	0.039869229	0	0	0.039869229	0	0.103659995	0	0	0	0.263136911	0	0	0.478430747	91.571645
PI_PORI_S3	7.385181629	0	0.064010242	0.224035846	0	0	0	0	0	0.576092175	1.56024964	0	0.720115218	0.232037126	0.040006401	0	0	0.120019203	0.136021763	2.496399424	0	0	0	0	0	0.352056329	0	0	0	0	0	0	0	0.104016643	0.38406145	0	0	0.288046087	85.31765082
PI_PORI_T1	3.50138944	1.492655816	0	1.111552203	0	0	0	0	0	0	6.764589123	0	2.064311235	0.651052005	0	0.476379516	1.095672886	0.214370782	0	0.285827709	1.294164351	0	0	0	0	0	0	0	0	0	0	0	0	0	1.913457721	1.437078206	0	0	77.69749901
PI_PORI_T2	1.572979879	0	0	0.726604919	0	1.70073459	0	0	0	0	5.980517407	0	0.934206324	0.70265091	0	0.319386777	0.526988183	0	0	1.077930374	0	0	0	0	0.159693389	0	0	0	0.519003513	0	0	0	0	0	2.315554136	0	0	0	83.4637496
PI_PORI_T3	1.56825092	0.160025604	0.79212674	1.128180509	0	0	0	0	0	0	8.561369819	0	1.232197152	0.944151064	0	5.048807809	0.472075532	0.224035846	0	0.880140823	0.080012802	0	0	0	0	0	0	0	0.216034566	0	0.264042247	0.312049928	0	0	1.464234277	0.192030725	0	0.080012802	76.38022084
SI_OUL_M2	1.605631575	0	0	7.332120541	0	0	0	0	0	0	4.785256664	0	0	1.09151309	0	0	0	3.013525271	0	2.475678241	0	0	0	0	0.703946848	0	0	0	0	0	0	0	0	0	0	0	0	0	78.99232777
SI_OUL_S1	0.17410573	0	0	0.110794555	0	0	0	0	0	0	0.348211459	0	0	0	0	0	0	0.015827794	0	0.284900285	0	0	0	0	0	0	0	0	0.055397278	0	0	0	0.19784742	0	0	0	0	0.292814182	98.5201013
SI_OUL_S2	10.82971539	0.321595112	0	0.964785335	0	0	0	0	0	0	3.095352951	0.056279145	1.334619714	0.594950957	0	0.0723589	0	0.884386557	0	5.844991156	0.088438656	0	0	0	0.2170767	0	0	0	0	0	0.048239267	0	0	0	3.473227207	0.112558289	0	0.200996945	71.86042772
SI_OUL_S3	1.162420382	0.294585987	0	0.175159236	0	0	0	0	0	0	0.469745223	0	0	4.299363057	0	0.835987261	3.949044586	0.015923567	0	2.356687898	0.398089172	0.127388535	0	0	0	0	0	0	0	0	0	0	0	0	0.27866242	0	0	0.541401274	85.0955414
SI_OUL_T1	4.387861318	0.432380495	0	1.249099207	0	0	0.072063416	0.456401633	0	0	3.939466731	0	0.680598927	0.944831452	0	0.280246617	0.144126832	0.880775082	0	0.600528465	0	0.136119785	0	0	1.329169669	0.06405637	0	0	0	0	0	0.192169109	0.096084554	0	0.904796221	0.240211386	0	0.512450957	82.45656177
SI_OUL_T2	5.803607214	0.112224449	0	1.507014028	0.104208417	0	0	0	0	0	3.086172345	0	0.472945892	0.809619238	0	0.296593186	0.168336673	0.617234469	0	1.579158317	0.032064128	0	0	0	0.841683367	0	0	0	0.088176353	0	0	0.224448898	0	0	1.002004008	0.424849699	0	0.224448898	82.60521042
SI_OUL_T3	7.086991221	0.311252993	0	1.02952913	0	0	0	0.399042298	0	0	3.687150838	0	0.41500399	1.532322426	0	0.61452514	0	1.404628891	0	2.338387869	0.566640064	0	0	0	1.013567438	0	0	0	0.071827614	0	0	0.215482841	0	0	1.189146049	0.375099761	0	1.851556265	75.89784517
SI_PLAT_M1	1.450194152	0	0	0	0	0	0	0	0	0	10.47626595	0	0	2.591330533	0	0	0.911324194	0	0	1.497741501	0	0	0	0	0	0	0	0	0.063396466	0	1.640383549	0	0	0	1.291702988	0	0	0.08717014	79.99049053
SI_PLAT_S1	4.586935639	0.320204931	0	0.520333013	0	0	0	0	0	1.056676273	0.832532821	0	0.016010247	0.168107589	0	0.192122959	0	0.296189561	0	5.171309638	0.448286904	0.544348383	0	0	0	0.592379123	0	0	0	0	0	0	0	0	0.832532821	0	0	0.584373999	83.8376561
SI_PLAT_S2	0.015851629	0.023777443	0.079258144	1.196797971	0	0	0	0	0	0	0	0.641990965	0	0.118887216	0	0.031703258	0	0	0	0.649916779	0	0	0	0	0	0.015851629	0	0	0	0	0	0	0	0	0.047554886	0	0	0.752952366	96.42545772
SI_PLAT_S3	0	0	0	0.063221116	0	0	0	0	0	0	0.047415837	0	0	0.007902639	0	0	0	0.047415837	0	0.3003003	0	0	0	0	0	0	0	0	0	0	0	0	0	0	0	0	0	0	99.53374427
SI_PLAT_T1	4.569657474	0	1.811968529	0.039736152	0	0	0	0	0	0	0.246364142	0.063577843	0	0.055630613	0	0.143050147	0.143050147	0	0	1.351029166	0	0	0	0.023841691	0	10.24397997	0	0	0	0	0	0	0	0	0.341730907	0	0	1.247715171	79.71866804
SI_PLAT_T2	6.081991912	0	0	0.063436682	0	0	0	0	0	0	0.253746729	0	0.007929585	0	0	7.255570534	0	0.023788756	0	0.539211799	0	0	0	0	0	0.229957973	0	0	0	0	0	0.372690508	0	0	0.103084609	0	0	0	85.06859091
SW_OUL_M1	7.905389317	2.404952774	0	0.023811414	0	0	0	0	0	0	1.420747678	0.230176998	0	8.961028653	0	0.896896579	0	0.976267958	0	2.674815462	0.023811414	0	0.174617033	0.134931344	0.658782443	0.634971029	0	0	0	0	0	0.119057068	0	0	1.412810541	0	0	1.920787364	69.42614493
SW_OUL_M2	1.736083459	1.728119774	0	0.708768018	0	0	0	0	0	0	1.314008123	0	0.46985745	10.71912081	0	0.007963686	0	0.135382655	0	2.755435215	0	0	0	0.143346341	0.533566935	0.334474795	0	0	1.473281835	0.262801625	0	0	0	0	2.158158796	0	0	0.653022219	74.86660827
SW_OUL_M3	3.362677453	0.087239274	1.308589103	0.063446744	0	0	0	0	0	0	3.291299865	1.816163058	0	3.505432627	0	0.158616861	0.111031803	0.745499247	0	2.609247363	0	0	0	1.522721865	1.038940439	0.174478547	0	0	0.031723372	0	0	0	0	0	3.735427076	0	0	1.062732969	75.37473233
SW_OUL_S1	4.768717215	0.381497377	0	0.151009378	0	0	0	0	0	0	0.985534891	0.063582896	0.095374344	0.476871722	0	0.047687172	0	0.111270068	0	3.433476395	0.135113654	0.095374344	0	0	0.055635034	0.111270068	0	0	0	0	0	0	0	0	0.349705929	0	0	6.819265618	81.91861389
SW_OUL_S2	0.262488069	0.548838689	0.501113586	0.14317531	0	0	0	0	0	0	2.123767101	0	0	15.17658288	0	0.079541839	0	0	0	5.719058225	0	0	0	0	0.14317531	0.159083678	0	0	0	0.270442253	0	0	0	0	1.240852689	0	0	0.397709195	73.23417117
SW_OUL_S3	1.971426291	1.795833666	0	1.117407614	0	0.263388938	0	0	0	0	1.803815149	1.0775002	0.175592625	6.097852981	0	0.039907415	0	0.327240801	0	5.108149094	0	0	0	0	2.793519036	0.454944529	0	0	0.143666693	0.13568521	0	0	0	0	1.747944768	0	0	4.629260117	70.31686487
SW_OUL_T1	2.816232893	2.080531604	0	0.007910767	0	0	0	0	0	0	0	1.178704216	0	6.945653034	0	0	0	0	0	0.427181394	0.0237323	0	0	0	1.139150384	0	0	0	0	0	0	0	0	0	5.60082272	0	0	0.047464599	79.73261609
SW_OUL_T2	5.997923489	3.154700104	0	1.804967654	0	0	0	0	0	0	3.617921891	0.511141283	0.007986583	2.947048958	0	0.838591167	0	0.223624311	0	2.35604185	0	0.255570641	0	0	0.94241674	0.950403322	0	0	0.223624311	0	0	0.447248622	0	0	4.43255331	0	0	2.060538296	69.22769747
SW_OUL_T3	13.04382407	0.81921578	0	0.31814205	0	0	0	0	0	0	0.898751292	0.246560089	0	2.942813966	0	0.509027281	0	0	0	3.443887696	0	0	0	0	2.330390519	0.222699435	0	0	0.493120178	0	0	0	0	0	1.185079138	0	0	1.447546329	72.09894218
SW_PLES_S1	0.954502068	0.843143493	0	0.14317531	0	0	0	0	0	0	0.151129494	0.342029908	0	0.373846643	0	0	0	0	0	1.551065861	0	0	0	0	0	0.278396437	0	0	0	0	0	0.119312759	0	5.846325167	0.604517976	0	0	0.564747057	88.22780783
SW_PLES_S2	0.567727491	0.6077083	0	0.295857988	0	0.015992324	0	0	0	0	1.807132576	0.08795778	0.031984647	0.647689109	0	0.031984647	0.111946266	0.183911722	0	14.96881497	0.127938589	0	0	0.063969295	0.08795778	0.223892532	0	0	0	0.023988486	0.023988486	0	0	0	0.735646889	0	0	0.39181193	78.96209819
SW_PLES_S3	0.682648039	0.055564375	1.762184474	0.293697412	0	0	0	0	0	0	0	0	0	0.30163518	0	0	0.15081759	0	0	73.01158914	0	0	0	0.031751072	0	0.325448484	0	0	0	0	0	0	0	0	0.6429592	0	0	6.15970789	16.58199714
SW_PLES_S4	0.159451487	0.111616041	0	0.023917723	0	0	0	0	0	0	0.199314359	0.047835446	0.015945149	0.302957825	0	0	0	0.023917723	0	1.427090808	0.063780595	0	0	0	0	0.05580802	0	0	0	0	0	0.079725743	0	0.358765845	0.470381886	0	0	0.191341784	96.46814957
SW_PLES_T1	3.663264499	0	0	0.039560092	0	0	0	0	0	0	0	0	0	0	0	0	0	0	0	3.694912572	0	0	0	0	0	0	0	0	0	0	0	0	0	1.495371469	9.589366247	0	0	0.055384128	81.46214099
SW_PLES_T2	0.635021432	1.238291792	0.396888395	2.825845372	0	0	0	0	0	0	0.333386252	0	0	0.238133037	0	0.047626607	0	0	0	2.23051278	0	0	0	0	0	0	0	0	0	0	0	0	0	0	1.365296079	0	0	0	90.68899825
SW_PLES_T3	0.269520412	0	0	0.079270709	0	0	0	0	0	0	0	0	0.063416568	2.298850575	0	0	0	0	0	44.29647245	0	0	0	0	0	0.174395561	0	0	0	0	0	0	0	0	0.301228696	0	0	0.118906064	52.39793896
SW_PLES_T4	4.641751964	0.087280806	0	3.515036103	0	0	0	0	0	0	4.610013489	0	0	3.91176704	0	0.007934619	0	0	0	1.563119892	0	0	0	0	0.071411569	0	0	0	0	0	0	0.714115687	0	0	6.895183686	0	0	0.198365469	73.78401968
SW_PORI_S1	2.985789558	0.61472138	0	1.237426154	0	0	0	0	0.079833945	0	1.117675236	0	0	1.788280377	0	0.047900367	0	0.007983395	0	1.261376337	0.079833945	0.007983395	0	0	0	1.947948268	0	0	0	0	0.039916973	0	0	0	1.74038001	0	0	5.149289478	81.89366118
SW_PORI_S2	4.834463502	0.869565217	1.005185481	0	0	0	0	0	0	0	1.188671719	0	0	0.821699242	0	0.263262864	0	0.127642601	0	3.382528919	0	0.223374551	0	0.167530913	0.670123654	0.606302353	0	0	0	0	0	0	0	0	0.678101316	0	0	0.957319505	84.20422816
SW_PORI_S3	3.428982495	0.783310687	0	0	0	0	0	0	0	0	2.373910958	0.239788986	0	1.486691711	0	0	0	1.055071537	0	3.940532332	0.119894493	0	0	0	0.303732715	11.10223004	0	0	0	0	0	0	0	0	1.262888658	0.151866358	0	1.990248581	71.76085045
SW_PORI_T2	6.723891273	1.009378477	0	0.007947862	0	0	0	0	0	0	0	3.80702591	1.200127166	0.6278811	0	0.953743443	0	0	0	2.424097918	0	0.135113654	0	0	0	0.429184549	0	0	0	0	0	0	0	0	2.55126371	0	0	6.000635829	74.12970911
SW_PORI_T3	7.293251141	1.881354575	0	0	0	0.168121047	0	0	0	0	1.200864623	0.464334321	0	0.920662877	0	0.224161396	0	0.112080698	0	9.37474982	0.488351613	0.072051877	0	0	0.4243055	1.304939556	0.072051877	0	0.272195981	0.128092226	0.056040349	0.184132575	0	0.128092226	2.21759667	0.19213834	0	4.339124169	68.48130654
YTW_OUL_S1	0.055546739	0.182510713	0	0	0	0.04761149	0	0	0	0	0.079352484	0	0.04761149	1.348992223	0	0	0	2.555149976	0	0.460244406	0	7.332169497	0	0	0	0	0	0	0	0	0	0.039676242	0	0	0.126963974	0	0	0	87.72417077
YTW_OUL_S2	3.51368657	0.91243797	0	0.096046102	0	0.200096046	0	0	0	0	0.360172883	1.680806787	0.072034577	6.619177205	0	0.024011526	0.080038418	0.576276613	0	0.664318873	0	1.680806787	0	0	0	0.144069153	0	0.12806147	0	0	0	0	0	0	2.433167921	0	0.08804226	3.489675044	77.2370738
YTW_OUL_S3	0.918383645	3.266251398	0.023957834	0	0	0.343395624	0	0	0	0	2.299952084	1.126018208	0.103817282	4.807538732	0	0.015971889	0	0.087845392	0	0.215620508	0	11.70739498	0	0	0	0.239578342	0	0	0	0	0	0	0	0	2.483628813	0	0.055901613	0.598945855	71.7057978
YTW_OUL_T1	1.30212494	1.893273686	0.02396549	0.25563189	0	0.471321297	0	0	0	0	1.182297492	0.351493849	0.095861959	1.989135645	0	0.015976993	0	0.527240773	0	0.423390318	0.143792938	0.55919476	0	0.007988497	0.015976993	1.461894871	0	0	0	0	0.031953986	0.047930979	0	0	9.690046333	0	0.199712414	0.671033711	78.63876019
YTW_OUL_T2	1.066730831	1.973051011	0.024061598	0.553416747	0	0.320821303	0	0	0	0	2.726981072	0.561437279	0.008020533	2.438241899	0	0.208533847	0	0.248636509	0	1.106833494	0	0.697786333	0	0.064164261	0.040102663	0.882258582	0	0.008020533	0	0.03208213	0.152390119	0.016041065	0	0	12.79274944	0	0.088225858	0.31280077	73.67661213
YTW_OUL_T3	1.501525614	2.778223864	0.024088646	0.626304802	0	0.586157058	0	0	0	0	2.288421391	0.329211498	0.072265939	2.633691987	0.024088646	0.12847278	0	0.401477437	0	1.340934639	0.032118195	1.686205235	0	0	0.048177292	0.602216155	0	0.104384134	0.016059097	0.008029549	0	0	0	0	13.91520797	0	0.112413682	0.361329693	70.3789947
