# Supplementary material for: Decoding coral resistance to eutrophication through the association of hyper‑efficient denitrifiers as key microbial allies
Source: Nat Commun. 2026 May 19;17:3938. doi: 10.1038/s41467-026-72571-w (PMC13187470; doi:10.1038/s41467-026-72571-w)
Supplement: Supplementary file 21 — Source Data [file 41467_2026_72571_MOESM21_ESM.zip › Source Data/FigureS2/parC_MCabun.tsv]

	MC0	MC1	MC10	MC11s3	MC12	MC13	MC14	MC15	MC153	MC154	MC16	MC17	MC18	MC19	MC21	MC22	MC23	MC24	MC25	MC26	MC27	MC2s1	MC2s2	MC3	MC33	MC39	MC40	MC44	MC45	MC46	MC48	MC49	MC5	MC50	MC55	MC6	MC60	MC7	MC9	Unassigned
BI_OUL_S2	0.273312943	0.182208629	0	0.227760786	0	0.032537255	0	0	0	0	0.273312943	0	0.006507451	0	0.416476866	0	0	0.247283139	0.091104314	0.013014902	0	0.81993883	0	0.019522353	0	0.026029804	0.032537255	0	0	0	0	0	0	0	0	0.383939611	0	0	0.039044706	96.91546821
BI_OUL_T1	0.158227848	0.257120253	0	0.382383966	0.072521097	0.059335443	0	0.026371308	0	0	0.777953586	0.026371308	0	0.059335443	0.468090717	0	0	0.270305907	0.151635021	0.032964135	0	0.435126582	0	0.026371308	0	0.032964135	0.046149789	0	0	0	0.019778481	0.032964135	0.59335443	0	1.905327004	1.351529536	0	0	0	92.81381857
BI_OUL_T2	1.223501701	0.137398587	0	0.274797174	0	0.01962837	0	0	0	0	0.791677571	0.065427898	0.01962837	0.00654279	1.975922533	0	0	0.294425543	0.176655326	0.032713949	0	0.824391521	0	0.026171159	0	0.039256739	0.039256739	0.045799529	0	0	0.052342319	0.071970688	0	0	0.124313007	1.426328186	0.01308558	0	0.215912065	92.10285266
BI_PLAT_M2	0	0.141898865	18.17595459	0.174148607	0	0	0	0	0	0	0.251547988	0	0	0	0.077399381	0	0	9.094427245	0.128998968	0.058049536	0	0.167698658	0	0.012899897	0	0.070949432	0.051599587	0	0	0	0	0	0	0	0	0.496646027	0	0	0.070949432	71.02683179
BI_PLAT_S1	0.077160494	0	62.67361111	0	0	0	0	0	0	0	0	0	0	0	0.16718107	0	0	0	0	0	0	0	0	0	0	0	0	0	0	0	0	0	0	0	0	0.070730453	0	0	0	37.01131687
BI_PLAT_S3	1.946127078	0	0.167547364	0	0	0	0	0	0	0	0	0	0	0	0	0	1.06972548	0	0	0	2.506766336	0	0	0	0	1.050393092	0	0	0	0	0	0	0	0	0	2.861193453	0	0	0	90.3982472
BI_PLAT_T1	0.167450248	0	85.72808656	0	0	0	0	0	0	0	0.070844336	0	0	0	0	0	0.019321182	0	0	0	0.051523153	0	0	0	0.045082759	0.006440394	0	0	0	0	0	0	0	0	0	0.083725124	0	0	0.019321182	13.80820506
CI_OUL_S2	0.215194001	0.084773394	0	0.332572546	0	0	0.019563091	0	0	0	1.180306488	0	0	0.039126182	0.117378546	0	0	0.110857515	0.032605152	0.084773394	0	0.299967395	0	0	0	0	0.013042061	0	0	0	0	0	0	0	0	0.19563091	0	0	0	97.27420933
CI_OUL_T1	1.171823568	0.309414088	0.006583278	1.244239631	0	0.059249506	0	0	0	0	2.007899934	0	0	0.006583278	0.335747202	0	0.006583278	0.164581962	0.757077024	0.039499671	0	0.816326531	0.072416063	0.17116524	0	0	0	0	0	0	0	0.013166557	0.013166557	0	0.994075049	1.03357472	0.039499671	0	0.210664911	90.52666228
CI_OUL_T2	1.15230131	0.638704155	0	1.402515309	0.355567261	0.18436821	0.085599526	0	0	0	0.855995259	0.026338316	0.013169158	0.322644367	0.704549944	0	0.006584579	0.256798578	0.204121946	0.125106999	0	1.020609732	0	0.151445315	0.019753737	0	0.05926121	0	0	0	0	0.019753737	0	0	0.177783631	1.119378416	0	0.085599526	0.098768684	90.9132811
CI_OUL_T3	0.583129017	0.443973229	0	1.351799086	0.072891127	0.079517593	0.033132331	0	0	0	2.047578027	0.026505864	0	0	0.874693526	0	0	0.351202704	0.430720297	0.086144059	0	1.709628255	0.086144059	0.284938043	0	0	0.046385263	0	0	0	0.026505864	0.039758797	0.006626466	0.046385263	0.165661653	1.186137433	0	0	0.092770525	89.92777152
CI_PLAT_S1	0.254652302	0.143650016	0	0.241593209	0	0.006529546	0	0	0	0	1.632386549	0	0.006529546	0.901077375	0.078354554	0.019588639	0	0.182827294	0.124061378	0.195886386	0	0.339536402	0.228534117	0.013059092	0	0.013059092	0	0	0	0	0.169768201	0	0.058765916	0	0	0.222004571	0	0	0.078354554	95.08978126
CI_PLAT_T1	1.54373928	0.112151999	0	0.917007521	0	0.026388706	0	0	0	0	5.086423011	0	0	0.415622114	0.270484233	0	0	0.263887056	0.204512469	0.052777411	0	0.409024937	0.131943528	0	0	0	0.039583058	0	0	0	0.277081409	0	0	0	0.07256894	1.187491754	0.474996701	0	0	88.51431587
CI_PLAT_T3	0.188079642	0.30481873	0	0.220507166	0	0.058369544	0	0	0	0	0.259420196	0	0	0.006485505	0.103768078	0	0	0	0.123224593	0.058369544	0	0.220507166	0	0.038913029	0	0.032427524	0.051884039	0	0	0	0.01297101	0	0	0	0.051884039	0.531811402	0	0	0.038913029	97.69764576
LC_OUL_M1	1.400195376	0.130250733	0	0.332139368	0	0	0	0	0.566590687	0	0.976880495	0	0	0.586128297	2.207749919	0	0.534028004	0	0.234451319	0.59915337	0.01953761	1.282969717	0	0.247476392	0	0.755454249	0.423314881	0	0	0	0.182351026	0.175838489	0	0	0	2.253337675	0	0.07815044	0.188863562	86.82513839
LC_OUL_M2	1.068752036	0.801564027	0	0.508308895	0.117302053	0.045617465	0	0	0	0	0.997067449	0.143369176	0	0	1.277289019	0	0.084718149	0.078201369	0.071684588	0.957966764	0	1.159986966	0	0	0	0.73639622	0.286738351	0	0	0	0	0.136852395	0	0	0	2.254806126	0.084718149	0	0.560443141	88.62821766
LC_OUL_S1	0.161644898	0	0.672442778	0.168110694	0	0	0	0	0	0	0.387947756	0	0	0	1.053924738	0	0	0.025863184	0	0.012931592	0	5.062718221	0	0	3.860080176	0.019397388	0.019397388	0	0	0	0.012931592	0	0	0	0	0.252166042	0	0	1.797491271	86.49295228
LC_OUL_S2	1.576386636	0.343820954	0	0.311385015	0.051897502	0	0	0	0.201102822	0	0.726565034	0	0.947129419	0	0.713590658	0	0.123256568	0	0.064871878	0.136230944	0	0.609795654	0	0.019461563	0	0.564385339	0.012974376	0	0	0	0.012974376	0.064871878	0	0	0	0.901719105	0	0	1.109309114	91.50827116
LC_OUL_S3	1.63193079	1.763009569	0	0.537422991	0	0	0	0	0	0	0.078647267	0	0.019661817	0	1.461528379	0	0	0.026215756	0.085201206	0.045877572	0	2.674007078	0.098309084	0.052431511	0.072093328	0.308035129	0.137632717	0	0	0	0	0.196618168	0	0	0.163848473	0.583300564	0	0	0.419452091	89.64477651
LC_OUL_T1	2.650316456	1.206487342	0.032964135	1.133966245	0	0.006592827	0	0.059335443	0.072521097	0	1.087816456	0	0.125263713	0	1.193301688	0	0.118670886	0.118670886	0.046149789	0.626318565	0	1.371308017	0	0.059335443	0.026371308	1.516350211	0.184599156	0.178006329	0	0	0.13185654	0.342827004	0	0	0.514240506	1.865770042	0.092299578	0	1.199894515	84.03876582
LC_OUL_T2	2.184340161	0	0	0	0.097225823	0	0	0	0	0	0.071298937	0	0.08426238	0	1.25745398	0	3.629764065	0	0	0.265750583	0	0.959294789	0	0	0	0.518537724	0	0	0	0	0	0	0	0	0	2.495462795	0	0	0	88.43660876
LC_OUL_T3	1.184047882	0.383839698	0	0.878277275	0	0.02602303	0	0.052046061	0	0	1.424760913	0	0	0	1.821612127	0	0	0.253724546	0.104092122	0.442391516	0	0.904300306	0	0.02602303	0.130115152	0.579012426	0.227701516	0	0	0	0.221195758	0.260230304	0	0	0.266736061	1.197059398	0	0	0.214690001	89.40212088
LC_PLAT_M1	7.536419553	0.123017158	1.307866624	0.271932664	0	0	0	0	0	0	5.827128521	0	0	0	0.246034315	0	0	0.045322111	0	0	0	0.174813856	0	0	0.129491745	0	0.11654257	0	0	0	0.019423762	0	0	0	0	5.749433474	0	0	0.097118809	78.35545484
LC_PLAT_M2	0.019339866	3.07503868	0	0.019339866	0	0	0	0	0	0	1.972666323	0	0	0	0.921866942	0	0	0	0	0.103145952	0	5.028365137	0.651108819	0	0	0	0	0	0	0	0.019339866	0	0	0	0	2.346570397	0	0	0.444816916	85.39840124
LC_PLAT_M3	0.219538968	4.61677536	0	0	0	0	0	0	0	0	4.371408278	0	0	0	0.116226513	0	0.703816104	0.019371085	0.225995997	0	0	0	0	0	0	0.032285142	5.998579454	0	0	0	0	0	0	0	0	0.142054626	0	0	0	83.55394847
LC_PLAT_S1	0.103139303	0.025784826	0	0.038677238	0	0	0	0	0	0	0.051569651	0	0	0	0.103139303	0	0	0.006446206	0	0	0	0	0	0	0	0	0.077354477	0	0	0	0	0	0	0	0	0.045123445	0	0	0	99.54876555
LC_PLAT_S2	0.961038961	0.564935065	0	0.318181818	0	0	0	0	0	0	0.344155844	0	0.019480519	0	0.448051948	0	0.006493506	0	0.012987013	0.11038961	0	1.558441558	0	0.032467532	0	0.272727273	0.045454545	0	0	0	0.038961039	0.090909091	0	0	0	1.350649351	0	0	0.181818182	93.64285714
LC_PLAT_S3	0.374725417	0.096911746	0	0	0.077529397	0	0	0	0	0	0.071068614	0	0	0	1.608734979	0	0	0	0	0	0.122754878	0.142137227	0	0	0	0	0.032303915	0	0	0	0	0	0	0	0	0.814058664	0	0	0	96.65977516
LC_PLAT_T2	1.874959591	0	0	0	0.148703692	0	0	0.058188401	0	0	0.67886468	0	0	0	0	0	0.006465378	0	0	0	0	0.982737441	0	0	0	0	0.459041831	0	0	0	0.232753604	0.504299476	0	0	0	3.685265404	0	0	1.532294563	89.83642594
LC_PLAT_T3	0.154918668	0.083914278	0.419571392	0	0	0	0	0	0	0	0.154918668	0	0	0.006454944	0.18719339	0	0	0.025819778	0	0	0	0	0	0	0	0	0.096824167	0	0	0	0	0	0	0	0	0.083914278	0	0	1.039246062	97.74722437
LC_PORI_S1	3.390161374	0	0	0.240760021	0.227745966	0	0	0	0	0	1.392503904	0	0	0	1.750390422	0	0	0.136647579	0.058563248	0.052056221	0	2.043206663	0	0.058563248	0.923997918	0.156168662	0.273295159	0	0	0	0	0	0	0	0	1.496616346	0	0	0.839406559	86.95991671
LC_PORI_S2	1.082279306	0.104316078	0	0.312948233	0	0	0	0	0	0	0.286869214	0	0.052158039	0.052158039	0.814969357	0	0.006519755	1.1409571	0	0.149954362	0	0.619376711	0	0.019559265	2.184117877	0.045638284	0.345547007	0	0	0	0.01303951	0.156474117	0	0	0.247750685	0.508540879	0	0	0.176033381	91.6807928
LC_PORI_T1	0.415233893	0.31791345	0.298449361	0.882372024	0	0	0.045416207	0	0	0	0.408745864	0	0	0	1.355998183	0	0	0.227081035	0.045416207	0.032440148	0	0.765587491	0	0.032440148	0	0.077856355	0.194640888	0	0	0	0	0.402257834	0	0	0.363329657	0.901836112	0	0	0.525530396	92.70745475
LC_PORI_T2	1.492731895	0.260739196	0	0.723551268	0	0.097777198	0	0	0	0	0.847402386	0.130369598	0	0.097777198	1.78606349	0	0	0.215109836	0	0.078221759	0	2.229320123	0	1.258066619	0.286813115	0.228146796	0.456293592	0	0	0	0	0.247702236	0	0	0.228146796	1.838211329	0	0	0.273776155	87.22377941
LC_PORI_T3	1.14516234	0.279783981	0.533541545	0.631140608	0	0	0	0	0	0	0.715726462	0	0.006506604	0.026026417	2.57010866	0	0	0.214717939	0	0.182184918	0	1.756783135	0	0.013013208	0.156158501	0.039039625	0.091092459	0	0	0	0.091092459	0.208211335	0	0	0	2.61565489	0	0	0.20170473	88.52235019
NP_ACRO_T1	0.07733952	0	0.02577984	0.05800464	0	0	0	0	0	0	0	0	0	0	0.05800464	0	0	0.03866976	0	0.01933488	0	0.141789121	0	0	0	0	0.0644496	0	0	0	0	0	0	0	0	0.0644496	0	0	0.01288992	99.43928848
NP_ACRO_T2	0.006425084	0	0	0	0	0	0	0	0	0	0	0	0	0	0	0	0	0	0	0.006425084	0	0	0	0	0	0	0	0	0	0	0	0	0	0	0	0	0	0	0	99.98714983
NP_OUL_M3	2.630900181	0	0.444931648	0.141862265	0	0	0	0	0	0	0.096724271	0	0	0	0.045137993	0	0	0.019344854	0	0	0	0.070931132	0	0	0.032241424	0	0	0	0	0	0	0	0	0	0	0.187000258	0	0	0.01289657	96.3180294
NP_OUL_S2	0.156331423	0	0	0.35825951	0	0.032569046	0	0	0	0	0.801198541	0	0.013027619	0	1.43955185	0	0	0.104220948	0	0.032569046	0	9.471078687	0	0	0	0.143303804	0.032569046	0	0	0	0	0	0	0	0	1.146430433	0	0	0.872850443	85.3960396
NP_OUL_S3	1.178781925	0.104780616	0	0.327439424	0	0.039292731	0	0	0	0	0.464963982	0	0.045841519	0	0.366732155	0	0	0.229207597	0.523903078	0.058939096	0	6.502946955	0.019646365	0.104780616	0	0.013097577	0	0	0	0	0	0.013097577	0	0.065487885	0.052390308	1.401440733	0	0	0.654878847	87.83235102
NP_OUL_T1	8.601941748	0.970873786	1.333333333	0.537216828	0	0.012944984	0	0	0	0	0.174757282	0	0	0.006472492	0	0	0	0.012944984	0.064724919	0.025889968	0	1.223300971	0	0.03236246	0	1.339805825	0.012944984	0	0	0	0.012944984	0	0	0	0	0.226537217	0	0	0.03236246	85.37864078
NP_OUL_T2	0.291205591	0.103539766	0	0.122953472	0	0.064712354	0	0	0	0	1.229534718	0	0	0.019413706	0.232964473	0	0	0.032356177	0.032356177	0.019413706	0	0.103539766	0	0.006471235	0	0	0.019413706	0	0	0	0.019413706	0	0	0	0	0.252378179	0	0.019413706	0.006471235	97.42444833
NP_OUL_T3	0.161896127	2.098173812	0.006475845	0.155420282	0	0.032379225	0	0	0	0	0.226654578	0	0	0.006475845	0.291413029	0	0	0.038855071	0.576350214	0	0	0.097137676	0.02590338	0.090661831	0	0.01295169	0	0	0	0	0.01295169	0	0	0	0	0.31731641	0	0	0.01295169	95.8360316
NP_PLAT_M1	0.499060211	0.194439043	0	0.952751312	0	0	0	0	0	0	0.654611446	0	0	0	0.382396785	0	0	0	0.032406507	0.213882948	0	0.725905762	0	0	0	0.687017953	0.304621168	0	0	0	0	0	0	0	0	1.134227753	0	0	0.077775617	94.14090349
NP_PLAT_M2	3.076124343	0.259588552	0	0	0	0	0	0	0	0	1.038354209	0	0	0	0.584074242	0	0.077876566	0	0.363423973	0.019469141	0.090855993	0	0	0.097345707	0	0.551625673	0.012979428	0	0	0	0	0	0	0	0	2.466091245	0	0	0.1882017	91.17398923
NP_PLAT_M3	1.214178471	0.535282982	0.587505712	1.201122789	0.143612507	0	0	0	0	0	1.664599517	0	0	0	0.182779555	0	0	0.509171617	1.357790979	0.541810823	0	0.926953456	0	0.235002285	0	0.476532411	0	0	0	0	0	0.10444546	0	0	0.137084666	3.342254716	0.058750571	0	0.202363079	86.5787584
NP_PLAT_S1	2.63484799	1.38607388	0.209218699	0.542661	0	0	0	0.287675711	0	0	0.706113109	0.202680615	0	0	1.085322001	0	0.058842759	0.287675711	0.215756783	0.274599542	0	4.347826087	0	0.071918928	0	1.712978097	0.058842759	0	0	0	0	0.313828048	0	0	0	5.112781955	0	0	0.228832952	80.26152337
NP_PLAT_S2	1.82883176	0.188740644	0.325414904	1.522941751	0	0	0	0	0	0	1.340709404	0	0	0	0.598763423	0	0	0.097624471	0.292873414	0.117149365	0	1.282134722	0	0	0	0.039049788	0	0	0.097624471	0	0	0.117149365	0	0	0	4.230393752	0	0	0.162707452	87.75789131
NP_PLAT_S3	1.492924834	0.142801506	0.181747371	0.279112034	0	0	0	0	0	0	0.149292483	0.097364663	0	0	0.636115799	0	0	0.090873686	0.084382708	0.129819551	0	1.525379722	0	0	0.097364663	0.73997144	0	0	0	0	0	0.032454888	0	0	0.136310528	0.876281968	0	0	0.382967675	92.92483448
NP_PLAT_T1	1.162941788	0.285862786	0.279365904	0.350831601	0	0	0	0	0	0	0.357328482	0.162422037	0.04547817	0	0.253378378	0	0.019490644	0.201403326	0.227390852	0.019490644	0	1.286382536	0	0.051975052	0	0.383316008	0.116943867	0	0	0	0	0	0	0	0	2.137474012	0.090956341	0	0.155925156	92.41164241
NP_PLAT_T2	2.189544601	0	1.593573881	1.308544406	0	0.012955885	0	0	0	0	0.932823735	0	0.006477943	0	0.226727991	0	0	0.090691196	0.142514737	0	0	1.302066464	0	0	0.058301483	0.032389713	0	0	0	0	0.855088424	0	0	0	0	12.26274535	0	0	0.116602967	78.86895122
NP_PLAT_T3	3.216223198	0.226039783	0.142082149	0.13562387	0	0	0	0	0	0	0.154998708	0	0	0	2.383105141	0	0	0.058124516	9.157840351	0.038749677	0	0.058124516	0	0	0	1.298114182	0.148540429	0	0	0	0	0	0	0	0	2.486437613	0	0	0	80.49599587
NP_PORI_S1	4.712688508	0.461518461	0	0.552522101	0	0	0	0.16900676	0	0	0.04550182	0	0	0	0.767030681	0	0	0.02600104	0	0.16900676	0	2.015080603	0	0	0	0.09100364	0.344513781	0	0	0	0	0.0325013	0	0	0	2.281591264	0	0	0.17550702	88.15652626
NP_PORI_T1	0.916957252	0	0	0.710318998	0	0	0	0	0	0	0.090404236	0	0	0	0.200180808	0	0	0	0	0	0	0	0	0	0.051659563	0.083946791	0.206638254	0	0	0	0	0	0	0	0.103319127	0.122691463	0	0	0	97.51388351
PC_FAVI_S1	1.298958196	5.505736516	0	0.639588553	0.178029804	2.967163392	0.09231175	0	0	0	0.494527232	0	0.085718054	0	1.008835553	0	0	0.125280232	0.026374786	0.619807464	0	0.771462482	0	0.659369643	0	0.039562179	0.540683107	0	0	0	0	0.27693525	0	0	0	7.061848872	0.013187393	0.052749571	0.237373071	77.3044969
PC_FAVI_T1	1.283485816	5.232672941	0	0.572632133	0.164549464	1.658658593	0	0	0	0	0.454156519	0	0.131639571	0	0.928058975	0	0	0	0.026327914	0.434410584	0	1.204502073	0	0.684525768	0	0.388336734	0.63186994	0	0	0	0	0.296189034	0	0	0	10.87342855	0.052655828	0	0.256697163	74.7252024
PC_LEPT_S1	1.88207423	3.132403264	0	0.204001053	0	1.046327981	0	0	0.019742037	0	0.230323769	0	0.105290866	0	0.763358779	0	0	0	0.013161358	0.52645433	0	0.769939458	0	0.131613583	0	0.434324822	0.348775994	0	0	0	0	0.269807844	0	0	0	6.093708871	0	0	0.835746249	83.19294551
PC_LEPT_T1	1.264905461	2.134527966	0.006588049	0.138349035	0	0.652216879	0	0	0	0	0.428223203	0	0	0	0.816918111	0	0	0.006588049	0.019764148	0.724685421	0	0.467751499	0	0.085644641	0	0.171289281	0.09223269	0	0	0	0	0.085644641	0	0	0.013176099	9.783253179	0	0.019764148	0.171289281	82.91718822
PC_OUL_S1	0.414446418	3.414249063	0	0.414446418	0	1.881455167	0	0	0	0	0.684165515	0	0.046049602	0.006578515	1.256496283	0.026314058	0.006578515	0.026314058	0.006578515	0.644694428	0	0.822314321	0	0.296033156	0	0.171041379	0.671008486	0	0	0	0.013157029	0.171041379	0	0	0.065785146	3.651075587	0	0.006578515	0.111834748	85.1917637
PC_OUL_S2	0.684615891	2.172338885	0	0.30939372	0	0.776775722	0.02633138	0	0	0	0.164571128	0	0.467382003	0.019748535	0.506879073	0	0	0	0.01316569	0.520044763	0	0.342307945	0	0.243565269	0	0.289645185	0.585873214	0	0	0	0	0.157988283	0	0	0	5.029293661	0	0	0.236982424	87.45309723
PC_OUL_S3	0.636487627	0.870299409	0	0.129895434	0	0.558550367	0	0	0	0	0.045463402	0	0.025979087	0	1.636682471	0	0	0.006494772	0.019484315	0.818341235	0	0.311749042	0.025979087	0.149379749	0	0.012989543	0	0	0	0	0	0.012989543	0	0	0	0.727414431	0.058452945	0	1.55874521	92.39462233
PC_OUL_T1	0.774837481	2.567469959	0.013132839	0.203558999	0.091929871	1.287018189	0	0	0	0	0.545012805	0	0.013132839	0	0.866767352	0	0	0	0.019699258	0.275789612	0	0.847068094	0	0.577844901	0	0.052531355	0.164160483	0	0	0	0	0.354586644	0	0	0.026265677	8.94346313	0	0	0.190426161	82.18530435
PC_OUL_T2	1.186865357	5.103521034	0	0.309903732	0.105499143	3.461690624	0.052749571	0	0	0	0.600026375	0	0.171436107	0.006593696	1.463800607	0	0.013187393	0.151655018	0.019781089	0.237373071	0	0.672557035	0	0.435183964	0	0.026374786	0.824212053	0	0	0	0	0.329684821	0	0	0	10.73453778	0	0.079124357	0.098905446	73.91533694
PC_OUL_T3	3.595372683	2.208492178	0	0.44695675	0	0.644143552	0	0	0	0	0.506112791	0	0.006572893	0	15.09793611	0	0	0.052583147	0.013145787	0.177468121	0	0.650716445	0.085447614	0.289207309	0	0.01971868	0.197186802	0	0	0	0	0.203759695	0	0	0	9.635861706	0	0.032864467	1.538057053	64.59839621
PC_PLAT_S1	1.09947644	4.60078534	0	0.386125654	0.431937173	3.167539267	0	0	0	0	0.157068063	0	0.02617801	0	0.680628272	0.006544503	0	0.02617801	0.006544503	0.12434555	0	0.804973822	0	0.189790576	0	0.006544503	0.739528796	0	0	0	0	0.104712042	0	0	0	8.887434555	0.02617801	0.013089005	0.098167539	78.41623037
PC_PLAT_T1	0.220392818	4.783820574	0	0.149089259	0	0.34355351	0	0	0	0	0.025928567	0	0.019446425	0	1.322356907	0	0	0.019446425	0.03889285	0.064821417	0	0.110196409	0	0.058339275	0	0.019446425	0.071303559	0	0	0	0	0	0	0	0	20.7363713	0	0	0	72.01659428
PI_OUL_S1	11.70772931	0.208021842	0	0.832087369	0	0.143015017	0	0	0	0	1.274133784	0	0.02600273	0.013001365	2.626275759	0	0	7.423779497	0.377039589	0.071507508	0	0.624065527	0	0.013001365	0	0	0.058506143	0	0	0	0.487551193	0	0	0	0	1.144120133	0	0.052005461	0.039004095	72.87915231
PI_OUL_S2	1.029845851	0.170547721	0.006559528	0.924893408	0	0.078714333	0	0	0	0	1.108560184	0	0	0	1.318465071	0	0	2.184322729	0.295178747	0.026238111	0.072154805	1.239750738	0.341095441	0.150869137	0	0	0.039357166	0	0	0	0	0.006559528	0	0	0.065595277	0.649393244	0.045916694	0.006559528	0.124631027	90.11479173
PI_OUL_T1	1.743275007	0.091407678	0	1.070775659	0	0.026116479	0	0	0	0	3.976234004	0	0	0.052232959	1.03813006	0	0	0	1.919561243	0.150169757	0	1.318882215	0.411334552	0.169757117	0	0.143640637	0.169757117	0	0	0	0	0	0	0	0	2.030556281	0	0	0.01305824	85.675111
PI_OUL_T2	1.595464135	0	0.013185654	1.351529536	0	0	0	0.052742616	0	0	3.474419831	0	0	0.13185654	0.599947257	0	0	0.942774262	1.041666667	0.052742616	0	1.443829114	0	0	0	0.013185654	0	0	0	0	0.178006329	0.046149789	0	0.316455696	0	2.59757384	0	0	0.032964135	86.11550633
PI_OUL_T3	1.32585752	0.224274406	0	1.167546174	0	0	0	0	0	0	3.278364116	0.079155673	0	0.013192612	0.422163588	0	0	0.494722955	1.088390501	0.164907652	0	0.80474934	0.145118734	0.197889182	0	0	0.072559367	0	0	0	0.072559367	0	0.514511873	0.112137203	1.134564644	1.550131926	0	0	0.910290237	86.22691293
PI_PLAT_M2	1.996898022	0.142173969	0	0	0.284347938	0	0	0	0	0	0.12278661	0	0	0	0	0	0	0	0.135711516	0	0	0.995217785	0	0	0	0	0.200336048	0	0	0	0	0	0	0	0	0.142173969	0.090474344	0	1.008142691	94.88173711
PI_PLAT_S1	0.208184243	0.078069091	0	0.169149697	0	0.039034546	0	0	0	0	0.273241819	0.032528788	0	0	0.286253334	0	0	0.442391516	0.045540303	0.013011515	0	0.052046061	0	0.078069091	0	0	0.039034546	0	0	0	0.058551818	0.019517273	0	0	0.032528788	0.344805153	0	0	0.045540303	97.74250211
PI_PLAT_S2	1.024737289	0.202336662	0	0.124012793	0	0.026107956	0	0	0	0	0.091377847	0	0.026107956	0	0.417727302	0	0	0.045688924	0.052215913	0.084850858	0.039161935	1.540369428	0	0.202336662	0	0.006526989	0.07179688	0	0	0	0	0.013053978	0	0	0	0.711441812	0	0.039161935	0.052215913	95.22877097
PI_PLAT_T1	0.051937934	0.038953451	0	0.162306044	0	0	0	0	0	0	0.383042264	0.097383627	0	0	0.090891385	0	0	0.077906901	0.051937934	0	0	0.324612089	0	0	0	0.019476725	0	0	0	0	0.025968967	0.012984484	0	0	0	0.175290528	0	0	0.032461209	98.45484646
PI_PLAT_T2	5.080801551	0.090497738	0.006464124	0.14221073	0	0.006464124	0	0	0	0	0.038784745	0	0.58177117	0	0.058177117	0	0	0.090497738	0.025856496	0.012928248	0	0.168067227	0	0.019392372	0	0.006464124	0.032320621	0	0	0	0.006464124	0	0	0	0.032320621	0.245636716	0	0.012928248	0.032320621	93.30963154
PI_PORI_S1	0.669657369	0.175541252	0.026006111	0.396593199	0	0	0	0.052012223	0	0	0.474611534	0	0	0	0.136532085	0	0	0.169039724	0.039009167	0.065015279	0.032507639	0.221051947	0	0.026006111	0	0.149535141	0.058513751	0	0	0	0	0	0	0	0	0.474611534	0	0	0.084519862	96.74923607
PI_PORI_S2	0.175108632	0	1.264673455	0.194565147	0.071340554	0	0	0	0	0	0.30481873	0	0	0.032427524	0.538296906	0	0	0.110253583	0.02594202	0	0	0.583695441	0	0	0.298333225	0	0.038913029	0	0	0	0	0	0	0	0	0.252934691	0	0	0.077826059	96.030871
PI_PORI_S3	1.950933055	0.091348036	0.052198878	0.241419809	0	0	0	0	0	0.613336813	0.841706903	0.058723737	0	0.123972335	0.352342425	0	0	0.052198878	0.052198878	0.22837009	0.150071773	1.350645961	0.150071773	0.013049719	0.23489495	0.215320371	0.476314759	0	0	0	0	0	0	0	0.143546914	0.417591022	0	0	0.052198878	92.13754404
PI_PORI_T1	2.978392058	0.253065992	0	1.641684511	0	0	0	0	0	0	1.180974629	0	0	1.018752839	0.947375251	0	0.12328856	0	0.207643891	0	0	0.350399066	0	0	0	0.032444358	0.103821945	0	0	0	0	0	0	0	0	3.276880151	0.194666148	0	0	87.6906106
PI_PORI_T2	0.766308619	0.229237621	0.045847524	0.6222164	0	0	0	0	0	0	1.624312287	0	0	0.078595756	0.563269583	0	0	0.268535499	0.183390097	0.229237621	0	0.301283731	0	0.013099293	0.150641865	0.098244695	0	0	0	0	0.176840451	0	0	0.078595756	0	1.106890228	0	0	0.039297878	93.4241551
PI_PORI_T3	0.997522493	0	0.573738427	1.271352197	0	0	0	0	0	0	3.279436693	0	0	3.220758899	0.886686661	0	0.254270439	0.475942105	0.299908723	0.104316078	0	0.488981614	0	0	0.110835833	0.026079019	0	0	0	0	0.117355587	0.032598774	0	0.156474117	0	1.506063372	0.078237058	0	0.052158039	86.06728387
SI_ACRO_T2	0.109719892	0.141990448	0.012908223	0	0	0	0	0	0	0	0.129082225	0	0	0	0.083903446	0	0.006454111	0	0.225893894	0.006454111	0	0.077449335	0	0	0	0.038724668	0.258164451	0	0	0	0	0	0	0	0	0.096811669	0	0	0	98.81244353
SI_ACRO_T3	0.077529397	0.038764698	0.012921566	0.090450963	0	0	0	0	0	0	0.025843132	0	0	0.006460783	0.122754878	0	0	0.006460783	0	0.025843132	0	0.090450963	0	0.006460783	0	0.019382349	0.14859801	0	0	0	0	0	0	0	0	0.077529397	0	0	0.025843132	99.22470603
SI_OUL_M2	0.006436663	0	0	0.012873326	0	0	0	0	0	0	3.392121524	0	0	0	4.222451081	0	0.006436663	0	0	3.096035015	0	1.403192585	0	0	0	1.609165808	0	0	0	0	0	0	0	0	0	0.006436663	0	0	0	86.24485067
SI_OUL_S1	0.258331181	0	0.103332472	0.40041333	0	0	0	0	0	0	0.13562387	0	0	0.019374839	0.148540429	0	0	0.058124516	0.045207957	0	0	0.251872901	0.071041075	0	0.051666236	0.045207957	0.032291398	0	0	0	0.090415913	0	0	0	15.74528546	0.116249031	0	0	0.019374839	82.4076466
SI_OUL_S2	4.559510494	0.171063886	0	0.355286532	0	0	0	0	0	0	0.835581288	0.039476281	0	0.00657938	0.256595829	0	0	0.092111323	0	0.30923087	0	1.638265675	0.177643266	0	0	0.052635042	0	0	0	0	0	0	0	0	0	1.289558524	0.026317521	0	0.065793802	90.12435029
SI_OUL_S3	1.463161984	0.174802538	0	0.867538521	0	0	0	0.045319176	0	0	0.511459277	0	0	0.213647546	1.47611032	0	0	2.745047261	0.187750874	0.155380034	0	1.087660236	0.181276706	0	0	0.025896672	0.155380034	0	0	0	0	0	0	0	0	0.220121714	0	0	0	90.48944711
SI_OUL_T1	0.952443082	0.234848979	0	1.49390045	0	0	0	0.391414965	0	0	1.337334464	0.169613152	0	0.156565986	0.130471655	0	0	0.443603627	0.156565986	0.632787527	0.11742449	0.339226303	0.091330159	0.07175941	2.818187749	0.932872333	0.202231065	0	0	0	0	0	0	0	3.751060082	0.587122448	0	0	0.058712245	84.93052384
SI_OUL_T2	2.846811308	0.282708744	0	0.657462196	0	0	0	0.098619329	0	0	1.57790927	0.216962525	0	0.236686391	0.30243261	0.052596976	0.019723866	0.131492439	0.249835634	0.578566732	0	0.387902696	0	0.111768573	0	0.223537147	0.026298488	0	0	0	0.098619329	0	0	0	0	0.795529257	0.085470085	0	0	91.0190664
SI_OUL_T3	3.891350414	0	0	1.20721762	0	0	0	0.128427406	0	0	0.924677326	0	0	0.590766069	0.353175368	0	0	0	1.457651063	0.622872921	0.038528222	0.892570475	0	0.057792333	0	0.635715662	0.083477814	0	0	0	0.269697553	0	0	0	0.879727734	0.898991845	0	0	0.19264111	86.87471907
SI_PLAT_M1	3.747738434	1.912638925	0.432928405	1.344016542	0.103385888	0	0	0.174463686	0	0	4.710519514	0	0	0	1.079090204	0	0	0.232618248	0	0	0	0	0	0	0	0	0.077539416	0	0	0	0	0	0	0	0	0.09692427	0	0	0.019384854	86.06875162
SI_PLAT_M2	0	0	0.025811447	0	0	0	0	0	0	0	0	0	0	0	0.17422727	0	0	0.051622895	0.019358586	0.019358586	0	0.271020197	0	0	0	0	0	0	0	0	0	0	0	0	0	0.006452862	0	0	0.038717171	99.39343099
SI_PLAT_M3	4.219653179	0	0	0	0	0	0	0	0	0	0.006422608	0	0	0	0	0	0.012845215	0	0	0	0	0	0	0	0	0	0	0	0	0	0	0	0	0	0	0.006422608	0	0	0	95.75465639
SI_PLAT_S1	2.986056301	0	0.032886083	0.565640621	0	0	0	0.026308866	0	0.841883715	0.15127598	0.138121547	0	0.072349382	0.190739279	0	0	0	0.078926598	0.374901342	0.710339384	2.598000526	0.249934228	0.368324125	0	0.13154433	0.118389897	0	0	0	0	0	0	0	0	0.47355959	0	0	0.118389897	89.77242831
SI_PLAT_S2	0.123096858	0	0.609005507	0.142533204	0	0	0	0	0	0	0	0	0	0	0.181405896	0	0	0	0.012957564	0	0	0	0	0	0	0	0	0	0	0	0	0	0	0	0	0.077745384	0	0	0.045351474	98.80790411
SI_PLAT_S3	0	0	0	0	0	0	0	0	0	0	0.199305645	0	0	0	0	0	0	0	0	0	0	0	0	0	0	0	0.006429214	0	0	0	0	0	0	0	0	0.006429214	0	0	0	99.78783593
SI_PLAT_T1	0.239451204	0	1.197256019	3.067564069	0	0	0	0	0	0	0.161791354	0	0.006471654	0	5.843903702	0	0	0.012943308	0	0	0	0.097074812	0	0.006471654	0.122961429	0	0	0	0	0	0.025886617	0	0	0	0	0.407714212	0	0	2.465700233	86.34480973
SI_PLAT_T2	0.148530836	0.167904424	0.012915725	0	0	0	0	0	0	0	0.129157249	0	0	0	0.135615111	0	0.012915725	0	0.238940911	0.02583145	0	0.116241524	0	0	0	0.0516629	0.180820149	0	0	0	0	0	0	0	0	0.187278011	0	0	0.02583145	98.56635454
SW_OUL_M1	1.85520362	2.837750485	0	0.394311571	0.129282482	0	0	1.331609567	0.006464124	0	2.10730446	0.465416936	0.10989011	0	4.705882353	0	0.135746606	0	0	0.465416936	0	1.338073691	0	0	0	0.872656755	0.155138979	0	0	0	0	0.446024564	0	0	0	3.535875889	0	0	0.575307046	78.53264383
SW_OUL_M2	2.32163819	0.984739794	0	0.215208034	0	0	0	0	0	0	0.573888092	0	0.097821834	0	6.058432242	0	0.019564367	0.026085822	0	0.952132516	0	2.230337811	0	0.045650189	0.026085822	0.423894613	0.293465501	0	0	0	0.671709926	0	0	0	0	1.786878831	0	0	0.176079301	83.09638711
SW_OUL_M3	1.008598953	1.1702334	0.193961337	1.596948342	0	0.5560225	0	0.355595785	0	0	0.905152906	0	0.148703692	0	1.306006336	0	0.006465378	0.012930756	0	0.135772936	0	0.691795435	0	0	0.058188401	0.051723023	0	0	0	0	0	0.006465378	0	0	0	1.377125493	0	0	0.058188401	90.36012155
SW_OUL_S1	2.73556231	0.446226476	0	0	0	0	0	0	0	0	0.291017267	0	0.019401151	0	1.118799715	0	0.155209209	0	0.00646705	0.090538705	0	2.159994826	0	0.291017267	0	0.097005756	0.097005756	0	0	0	0	0.090538705	0	0	0	1.054129212	0	0	1.151134967	90.19595163
SW_OUL_S2	0.181853608	0.370201987	0.649477171	0.259790868	0	0	0	0	0	0	0.545560824	0	0	0.097421576	12.25563421	0	0	0.012989543	0.019484315	0.123400662	0	2.844710008	0	0.155874521	0	0.110411119	0	0	0	0	0	0.30525427	0	0	0	0.617003312	0	0	0.149379749	81.30155225
SW_OUL_S3	1.534042692	1.423069391	0	0.554866506	0	0.065278412	0	0.10444546	0	0	0.352503427	0.124028984	0.150140349	0	6.377700894	0	0	0	0	0.620144918	0	1.423069391	0	0	0.058750571	4.399764998	0.26111365	0	0	0	0.078334095	0.319864221	0	0	0.065278412	1.834323389	0	0	0.926953456	79.32632678
SW_OUL_T1	2.69121813	2.935874324	0	1.905742982	0	0	0	0	0	0	1.216842647	0	0.392737574	0	0.540818954	0	0.006438321	0	0	1.989441154	0	0.695338656	0	0	0	0.006438321	0.373422611	0.65670873	0	0.527942313	1.731908318	0	0	0	0	3.817924285	0.341231007	0	0.676023693	79.49394798
SW_OUL_T2	3.930530165	3.976234004	0	1.02507182	0	0.235048315	0	0	0	0	0.692086707	0.143640637	0.169757117	0	1.828153565	0	0	0	0.130582397	1.828153565	0	1.593105249	0	0	0	0.914076782	0.489683991	0	0	0	0.293810394	0.039174719	0	0	0	5.75215461	0	0	0.685557587	76.27317838
SW_OUL_T3	2.449006106	0.9549175	0.012992075	0.17539301	0	0	0	1.104326361	0	0	0.60413148	0.058464337	0.058464337	0	2.520462518	0	0.077952449	0	0.045472262	0.422242432	0	1.052358062	0	0	0	1.948811225	0.272833572	0	0	0	0	0.272833572	0	0	0	1.442120307	0.344289983	0	0.773028453	85.40989996
SW_PLES_S1	0.758508914	0.246353323	0	0	0.188006483	0.077795786	0	0	0	0	0.615883306	0.09076175	0	0	0.194489465	0	0	0	0.032414911	0.168557536	0	1.445705024	0	0.285251216	0	0.116693679	0.136142626	0	0	0	0	0.155591572	0	0	0.408427877	0.661264182	0	0	0.123176661	94.29497569
SW_PLES_S2	0.35137949	0.579125455	0.019521083	0.344872462	0	0.052056221	0	0	0	0	0.826392504	0.078084331	0	0	0.923997918	0	0	0	0.065070276	0.240760021	0	14.16579906	0	0	0	0.078084331	0.533576262	0	0	0	0	0.104112441	0	0	0	0.982561166	0	0	0.084591359	80.57001562
SW_PLES_S3	0.348949919	0	1.279483037	0.452342488	0	0.038772213	0	0	0	0	0.284329564	0	0	0	0.432956381	0	0	0	0	0	0	0.400646204	0	0	0.084006462	0	0	0	0	0	0.025848142	0	0	0	0	0.633279483	0	0	1.583198708	94.4361874
SW_PLES_S4	0.663285213	1.703732605	0	0.292625829	0	0	0	0	0	0	0.981922227	0	0	0.006502796	0.97541943	0	0	0	0.37716218	0.32513981	0	1.807777344	0	0	0	0.071530758	0.83886071	0	0	0	0	0.487709715	0	0	0	1.437117961	0	0	0.045519573	89.98569385
SW_PLES_T1	0.103119361	0.083784481	0	3.415828822	0	0	0	0.05155968	0	0	0	0	0	0	4.74349059	0	0	0	0	0	0	0.373807682	0	0	0	0.090229441	0	0	0	0	0	0.01288992	0	0	0	0	0	0	0.02577984	91.09951018
SW_PLES_T2	0	0	0	0.116399379	0	0	0	0	0	0	0.161665804	0	0	0.071132954	0.09053285	0	0	0	0	0	0	0.232798758	0	0	0	0	0.20693223	0	0	0	0	0	0	0	0	2.399120538	0	0	0.193998965	96.52741852
SW_PLES_T3	0	0	0	0.103132654	0	0	0	0	0	0	0	0	0	0	5.266211164	0	0	0	0	0	0	0.341626918	0	0	0.038674745	0.148253191	0	0	0	0	0	0	0	0	0	0.148253191	0	0	0.296506381	93.65734176
SW_PLES_T4	1.278491638	0.768386389	0	0	0.187253826	0	0	0	0	0	0.064570285	0	0	0	0.9298121	0	0.032285142	0	0.045199199	0	0.051656228	2.718408988	0	0	0	0.032285142	0.064570285	0	0	0	0	0	0	0	0	4.816943243	0.251824111	0	0.219538968	88.53877446
SW_PORI_S1	1.93763048	0.776356994	0	1.363517745	1.617954071	0.084812109	0	0	0	0	0.326200418	0	0	0	1.905010438	0	0	0	0.097860125	0.189196242	0	0.495824635	0.123956159	0.1565762	0	0.143528184	2.400835073	0	0	0	0	0.241388309	0	0	0	0.972077244	0	0	1.193893528	85.97338205
SW_PORI_S2	2.561750639	0.497936186	1.356220926	0.157243006	0	0	0	0	0.045862543	0	0.117932254	0	0	0	0.694489943	0	0	0.006551792	0.052414335	0	0	1.421738846	0	0	0	0.104828671	0.301382428	0	0	0	0	0	0	0	0	0.556902313	0	0	0.877940117	91.246806
SW_PORI_S3	1.824936453	0.299810989	0.032588151	0.273740468	0.110799713	0.045623411	0	0	0	0	0.580069087	0.123834974	0.104282083	0	1.04282083	0	0	0	0	0.69738643	0	1.238349736	0	0	0.026070521	0.156423125	10.13491494	0	0	0	0	0	0	0	0	1.329596559	0.104282083	0	0.729974581	81.14449586
SW_PORI_T2	3.10087577	1.8618229	0	0.253000324	0.2659747	0	0	0	0	0	0	0	0.304897827	0	0.953616607	0	0.668180344	0	0	0	0.142718132	2.1277976	0	0.759000973	0	0.077846254	0.077846254	0	0	0	0.253000324	0	0	0	0	1.310411936	0	0	2.413233863	85.42977619
SW_PORI_T3	3.722393342	1.946392293	0.66190445	0.792974638	0	0.026214038	0	0	0	0	0.66190445	0	0.072088603	0	0.668457959	0	0	0.412871092	0.072088603	0.498066715	0.019660528	3.047381873	0.275247395	0.039321056	0	0.786421129	1.297594862	0	0	0	0.039321056	0.065535094	0	0	0.072088603	1.75634052	0	0	1.015793958	82.04993774
YTW_OUL_S1	0.104092122	0.123609394	0	0.097586364	0	0.039034546	0	0	0	0	0.032528788	0	0.058551818	0	1.151519094	0	0	0	0.019517273	0.039034546	0	0.091080606	0	3.441545768	0	0	0.052046061	0	0	0	0	0.019517273	0	0	0.02602303	0.299264849	0	0.110597879	0.084574849	94.20987574
YTW_OUL_S2	1.730858162	0.865429081	0	0.244434168	0	0.284072141	0	0	0	0	0.085882275	0	0.237827839	0	13.27211469	0.013212658	0	0.092488604	0.013212658	0.284072141	0	0.072669617	0	0.852216423	0	0	0.264253155	0	0	0	0	0.05945696	0	0	0	1.691220189	0	1.790315122	0.924886041	77.22137808
YTW_OUL_S3	0.62005277	1.220316623	0	0.204485488	0	0.323218997	0	0	0	0	0.92348285	0	0.125329815	0	4.564643799	0	0	0.03298153	0	0.560686016	0	0.178100264	0	7.955145119	0	0	0.15171504	0	0	0	0	0.039577836	0	0	0	1.477572559	0	0.679419525	0.112137203	80.83113456
YTW_OUL_T1	0.807669578	2.501805765	0	0.650075514	0.072230613	0.203558999	0	0	0	0	0.282356031	0	0.019699258	0	0.860200932	0	0.019699258	0.013132839	0.019699258	0.413684418	0	0.518747127	0	1.17538906	0	0.039398516	1.385514479	0	0	0	0	0.032832097	0	0	0.045964935	8.94346313	0	0.183859741	0.045964935	81.76505352
YTW_OUL_T2	0.80794702	2.476821192	0	0.57615894	0	0.231788079	0	0	0	0	0.417218543	0	0.039735099	0	2.278145695	0	0.006622517	0.01986755	0	0.337748344	0	0.490066225	0	0.933774834	0	0.026490066	0.40397351	0	0	0	0.026490066	0.245033113	0	0	0.046357616	12.04635762	0	0.324503311	0.026490066	78.2384106
YTW_OUL_T3	0.823777514	1.74640833	0	0.705153552	0	0.342691446	0	0	0	0	0.355871886	0	0.032951101	0	1.851851852	0	0	0	0	0.197706603	0	0.520627389	0	2.379069461	0	0.052721761	0.342691446	0	0	0	0.00659022	0.164755503	0	0	0	13.27929353	0	0.270199025	0.052721761	76.87491762
