# Supplementary material for: Decoding coral resistance to eutrophication through the association of hyper‑efficient denitrifiers as key microbial allies
Source: Nat Commun. 2026 May 19;17:3938. doi: 10.1038/s41467-026-72571-w (PMC13187470; doi:10.1038/s41467-026-72571-w)
Supplement: Supplementary file 21 — Source Data [file 41467_2026_72571_MOESM21_ESM.zip › Source Data/FigureS2/nirSRuegeria_MCabun.tsv]

	MC0	MC1	MC10	MC11s3	MC12	MC13	MC14	MC153	MC154	MC18	MC21	MC22	MC23	MC26	MC27	MC2s1	MC3	MC33	MC39	MC40	MC42	MC49	MC5	MC56	MC6	MC62	MC7	MC9	Unassigned
LC_OUL_M1	1.263390967	0.709843379	0	0.24258409	0	0.739148839	0	0	0	0.102569112	0.35654977	0	0.537266777	1.020806877	0	2.671681157	0	0.234443685	0.304451174	0.247468334	5.978313959	0	0.04233011	0	0.791247436	0	0.065123246	5.302660285	79.3901208
LC_OUL_M2	1.449535594	1.413623676	0	0.151809471	0.285662983	0.34279558	0	0.060397316	0	0.630090922	0.262809944	0	0.127324072	1.857625569	0	2.299995103	0	0.145280031	0.220368587	0.253015785	3.809928013	0.048970797	0.0081618	1.358123439	1.860890289	0.00489708	0.017955959	2.055141118	81.33559687
LC_OUL_S1	0.324949633	0.14135309	0	0.012997985	0.099109638	0.3541951	0	0	0	0.011373237	0.45980373	0	0	0.125105609	0	6.027815689	0	2.359134334	0.014622733	0.01787223	0.316825892	0	0.03574446	0.030870215	0.203093521	0	0	48.14616234	41.31897056
LC_OUL_S2	0.870500782	0.665101721	0	0.163015128	0.107589984	0.154864371	0	0.115740741	0	3.614045383	0.254303599	0	0	0.340701617	0.009780908	1.098721961	0.019561815	0.211919666	0.15323422	0.070096505	3.40538602	0.016301513	0.011411059	0.425469484	0.841158059	0	0.034233177	2.197443923	85.21941836
LC_OUL_S3	1.255904871	1.532822935	0	0.084704349	0.123798664	0.205245154	0	0	0	0.23782375	0.428408536	0	0.097735788	0.330672748	0.006515719	3.901286855	0	0.148232611	0.197100505	0.112396156	4.228701743	0	0	0	0.853559212	0	0.017918228	8.392246294	77.84492588
LC_OUL_T1	2.280071813	1.145748327	0	0.169740493	0.212175616	0.414558512	0	0.083238126	0	0.615309287	0.248082259	0	0.386812469	0.969479354	0	2.24253305	0.055492084	0.13709809	0.452097274	0.148522931	1.932430227	0.037538763	0.057124204	0	1.749632773	0	0.073445406	4.800065285	81.78880366
LC_OUL_T2	1.935010994	0.884436843	0	0.200342047	0	0.231289193	0	0.197084453	0	0.28992589	0.351820181	0	0.276895513	0.573336591	0	1.314439287	0.006515189	0.268751527	0.239433179	0.107500611	3.876537177	0	0	2.974183565	0.765534653	0	0	4.464532942	81.04243017
LC_OUL_T3	1.797580369	1.059609136	0	0.177962089	0.679194762	0.271024833	0	0	0	0.328168623	0.3461281	0	0.651439207	0.989403909	0	1.771457493	0.027755555	0.081633986	0.22857516	0.107756861	4.150271841	0.143675815	0	0	1.391043119	0	0.009796078	2.726575128	83.06094793
LC_PLAT_M2	1.273812816	1.366542485	0	0.029283053	0	1.527599278	0	0	0	0.081341815	0.165937302	0	0.195220355	1.436496445	0	2.269436627	0	0.107371195	0	0.603556264	0.335128276	0	0.052058761	0	1.71956596	0	0.048805089	1.420228082	87.3676162
LC_PLAT_S2	1.313968445	1.125095658	0	0.087923539	0.242603839	0.161193155	0	0.040705342	0	0.232834557	0.135141736	0	0.081410684	0.633375124	0	2.767963267	0	0.035820701	0.110718531	0.125372454	0.705016526	0.078154257	0.009769282	0	0.944363938	0.224693489	0.004884641	0.845042903	90.09394793
LC_PLAT_S3	0.696082099	0.239074926	0	0.01463724	0	0.113845203	0	0	0.01788996	0.050417161	0.398458211	0	0	0.38056825	0	1.187242832	0.00650544	0.065054402	0.01788996	0.078065282	0.227690406	0	1.094540309	0	1.803633288	0	0.021142681	0.515556134	93.07170621
LC_PLAT_T2	1.778717177	0.230875539	0	0	0.265019104	0.068287131	0	0	0	0.034143566	0.050402406	0	0.040647102	0.856840907	0	2.516868547	0.022762377	0.03576945	0.014632957	0.759287863	0.069913015	0	0.050402406	0	0.747906674	0.011381189	0.04389887	1.601495813	90.80074791
LC_PORI_S1	2.587412587	0.359408034	0	0	0.556187998	0.092698	0	0	0	0.052040982	0.44397463	0	0.178890877	0.086192877	0	2.78093999	0	1.712473573	0.048788421	0.289477964	0.198406245	0	0	0.037404456	3.938851846	0	0	1.551471784	85.08537974
LC_PORI_S2	0.922986766	0.258826977	0	0.021161954	0.074880761	0.045579593	0	0.024417639	0	0.613696668	0.507886897	0	0	0.179062688	0.003255685	0.900196969	0	3.535674171	0.021161954	0.27347756	0.13673878	0.019534111	0	0	1.303901939	0.009767056	0	1.580635184	89.56715665
LC_PORI_T1	1.008981401	0.878579928	0	0.223312523	0.172781952	0.2477628	0	0	0.016300184	0.101061142	0.451515102	0	0.114101289	0.19560221	0	0.751438491	0.068460774	0.84597956	0.022820258	0.182562063	0.151591713	0.060310682	0	0	1.230663907	0	0.053790608	2.226605161	90.99577825
LC_PORI_T2	1.581349853	1.605803717	0	0.158134985	0.244538637	0.260841213	0.048907727	0	0	0.171177046	0.138571894	0.004890773	0.1613955	0.352135637	0	2.742093251	0	1.635148353	0.022823606	0.608086078	0.684708184	0	0.021193349	0.061949788	2.561134659	0.045647212	0.044016955	2.279100098	84.56635148
LC_PORI_T3	1.878928002	0.662672181	0	0.200267023	0.229574392	0.166075092	0	0	0	0.097691231	0.807580839	0	0.068383861	1.112051841	0	0.61708294	0	1.294408805	0.034191931	0.135139536	0.192126087	0	0	0.079781172	2.868865805	0	0.006512749	2.702790713	86.8458758
NP_PORI_S1	1.28599567	0.275105403	0	0.06836939	0	0.306034413	0	0	0	0.069997233	0.081392131	0	0	0.086275659	0	3.133597044	0	0.958799303	0	0.040696066	0.102554085	0	0.06836939	0	2.160147157	0.00651137	0.03092901	0.852989533	90.47223714
NP_PORI_T1	0.242201596	0.27958842	0	0.050390936	0	0.00812757	0	0	0	0.014629627	0.097530844	1.944114826	0.024382711	0.102407386	0	0.13979421	0.021131683	0.123539069	0.017880655	0	0.38362132	0	0	0	1.591378273	0	0	2.342365773	92.6169151
PC_FAVI_S1	0.80964405	8.593304553	0	0.043984687	0.188971247	2.207379653	0	0	0	0.61252749	0.180825935	0.00651625	0	2.222041215	0	0.563655616	0.228068746	0.127066873	0	0.606011241	0.122179686	0.030952187	0.078194999	0	3.807119003	0	0.216665309	0.993728109	78.36116315
PC_FAVI_T1	0.965537488	8.06517378	0	0.037512436	0.360445583	2.302937387	0	0	0	1.704369383	0.053822191	0	0.076655848	1.595094026	0	1.264006002	0.066869995	0.034250485	0.114168284	0.665437998	0.415898749	0.042405363	0	0.079917799	6.256421966	0	0.2528012	1.360233556	74.28604048
PC_LEPT_S1	1.363295392	6.514790777	0	0	0.177750236	1.237728711	0	0	0	0.862659404	0.083167542	0.011415153	0	1.756302795	0	1.239359447	0.189165389	0.037506931	0.117413	0.303316917	0.980072405	0.024461042	0	0.068490917	3.837122077	0	0.083167542	2.375982519	78.73683181
PC_LEPT_T1	1.004975936	4.987356228	0	0.11746472	0.308344889	1.217065013	0	0	0	0.693368138	0.19088017	0	0	2.054001142	0.004894363	1.058813933	0.026103271	0.127253446	0	0.282241618	1.052288115	0.032629089	0	0	7.641732605	0	0.10278163	1.510726813	77.58707888
PC_OUL_S1	0.624022419	5.54125391	0	0.073318561	0.205291971	1.573905109	0	0	0	0.70874609	0.166188738	0	0	1.862291449	0	0.66149635	0.047249739	0.586548488	0.016293014	0.449687174	0.335636079	0.052137643	0.154783629	0	2.564520334	0	0.237877998	0.896115746	83.24263556
PC_OUL_S2	0.640419776	3.677932406	0	0	0.270508099	1.057588893	0	0	0	3.730078545	0.159697552	0	0.073330509	1.548088518	0	0.513313561	0.019554802	0.084737477	0.05214614	0.457908288	0.233028061	0	0.078219209	0	3.821334289	0	0.215102826	1.028256689	82.33875436
PC_OUL_S3	0.341741253	54.32221318	0	0	0	0.709519935	0	0	0	0.091131001	0.403580146	0	0	3.061025224	0	0.100895037	5.705451587	0.263628967	0.017900732	0.076484947	0.154597234	0.004882018	0.017900732	0	0.935720098	0	0.052074858	5.542717657	28.19853539
PC_OUL_T1	0.697534184	5.373294871	0	0.044003325	0.239573657	3.168239378	0	0	0	0.519891133	0.161345524	0	0.035854561	1.2076468	0	1.119640151	0.15319676	0.343877834	0.026076044	0.298244756	4.309066315	0.068449616	0.037484314	0	6.631464007	0	0.167864535	1.256539383	74.14071285
PC_OUL_T2	0.697556921	5.925974216	0	0	0.330850596	3.00210245	0	0	0.021187477	2.589761559	0.290105448	0.019557671	0.066822041	1.220724612	0	0.821422169	0.034225924	0.148312336	0	0.524797497	0.717114592	0	0.073341265	0	6.361132389	0	0.281956419	1.173460241	75.69959418
PC_OUL_T3	2.465092787	5.91100901	0	0	0.278605992	2.481385535	0	0	0	0.609348779	1.221956107	0.004887824	0	1.355556642	0	1.015038206	0.213435	0.035844046	0.063541718	0.332372061	0.325854962	0	0.019551298	0	7.594049888	0	0.193883702	9.047363019	66.83122342
PC_PLAT_M1	6.99283621	1.162487789	0	0.056984696	0.113969391	0.22305438	0	0	0	0.273526539	0.364702051	0	0.056984696	0.538912406	0	0.400521003	0.109084989	0.053728427	0.024422012	0.162813416	0.872679909	0	0.011396939	0	1.760013025	0.008140671	0.550309345	0.379355259	85.88407685
PC_PLAT_S1	0.662942029	7.36077403	0	0	0.324141189	2.288534523	0	0	0	0.311110387	0.133565716	0.109132963	0.016288502	0.601045722	0	0.988712068	0.213379375	0.016288502	0.017917352	0.794878895	0.040721255	0	0	0	5.039662502	0	0.050494356	0.949619663	80.08079097
PC_PLAT_T1	0.57369456	9.208366514	0	0	4.053241456	3.294274431	0	0	0	0.799596951	0.08288505	0	0	3.074872828	0	0.750841039	0	0.112138597	0	0.156018917	0.29253547	0	0	0.074759065	8.672051486	0	0.011376379	1.67232777	67.17101949
PI_OUL_S1	19.62527219	0.159251194	0	0.029250219	0.120250902	0.053625402	0	0	0	0.029250219	2.083265624	0	0	2.552894147	0	6.496798726	0	0.347752608	0	0	1.917514381	0	0.143001073	0	2.268517014	0	0	1.131008483	63.04234782
PI_OUL_S2	1.76914814	0.09602552	0	0.533836789	0.042316331	0.089515315	0	0	0	0.205071449	0.571270466	0	0	0.16438267	0.354806159	3.829627942	0	0.475244946	0.149734709	0.047198984	1.539663422	0	0.200188796	0	1.166954201	0	0.030923473	0.426418411	88.30767228
PI_OUL_T1	2.168039324	0.196946515	0	0.743839318	0	0	0	0	0	0	0.558286403	0.0797552	0.069989257	0.872424233	0	1.090530291	0	0.21159543	0	0	2.254305153	0	0.042319086	0	2.753995898	0	0.014648914	0.436212116	88.50711286
PI_OUL_T2	1.962062447	0.343849814	0	0.060295939	0.061925559	0	0	0	0	0.02770354	0.404145753	0.047258979	0.043999739	0.055407079	0.01792582	2.206505443	0.02118506	0	0.02281468	0	0.285183495	0	0.467700932	0	2.597614236	0	0.101036438	0.164591617	91.10879343
PI_OUL_T3	1.602229756	1.1914852	0	0.159733994	0.094536445	0.042378407	0	0	0	0.029338897	0.185813013	0.026079019	0	0.547659408	0	1.509323249	0.132025036	0.837788499	0.021189203	0	0.508540879	0	0.500391185	0	1.272982136	0	0.052158039	3.331594732	87.9547529
PI_PLAT_M2	0.49300358	0.109013993	0	0.021151969	0	0.091116173	0	0	0	0.048812236	0.069964204	0.08623495	0	0.231044582	0	1.080377481	0	1.103156525	0	0	0.296127563	0	0.21965506	0.397006183	0.867230719	0	0.024406118	1.441588025	93.42011064
PI_PLAT_S1	0.893162185	0.175704036	0	0.076463794	0.112255357	0.026030228	0	0	0	0.04229912	0.156181366	0	0	0.274944279	0.016268892	0.411602974	0	8.069370557	0.008134446	0	0.237525827	0	4.649649405	0.33513918	0.436006312	0	0.039045341	0.699562367	83.34065433
PI_PLAT_S2	1.033326824	0.284775109	0	0	0.06671874	0.039054872	0	0	0	0.167610493	0.128555621	0	0.056955022	0.229447374	0.074855172	2.348174185	0	0.761570006	0	0	0.120419189	0	0.611859663	0.092755321	0.646032676	0	0.068346026	0.460522033	92.80902168
PI_PLAT_T1	0.962805146	0.281360288	0	0	0.079691642	0.130108803	0	0	0	0.107339763	0.099207963	0	0	0.286239368	0.01301088	0.526940654	0.00975816	3.932538585	0.01463724	0	0.214679526	0	2.304552182	0.229316766	0.473270773	0	0.097581603	0.522061574	89.71489908
PI_PORI_S1	0.383752317	0.229275749	0	0.040651729	0.055286351	0	0	0	0	0.07479918	0.035773521	0	0.048782074	0.069920973	0	0.445542944	0	0.258544993	0	0.047156005	0.027643175	0	0.09431201	0	0.562619923	0	0	0.261797132	97.36414192
PI_PORI_S2	0.449284563	1.370643486	0	0.06836939	0	0.058602334	0	0	0.013022741	0.032556852	0.086275659	0.026045482	0.096042715	0.299523042	0.008139213	0.914847553	0.141622308	11.51373085	0.013022741	0.069997233	0.265338347	0	0	0	0.665787632	0	0.055346649	0.690205271	83.16159594
PI_PORI_S3	1.028122658	0.418744094	0.016293544	0.039104507	0.166194154	0.167823508	0	0	0.366604751	0.101019976	0.143383192	0.011405481	0.128719002	0.44318441	0.071691596	1.771108287	0.016293544	1.327923877	0	0.141753837	0.206928015	0	0.092873204	0	1.052562975	0	0.128719002	0.422002802	91.73754359
PI_PORI_T1	1.965090365	0.304198591	0	0.03578807	0.11061767	0.0374148	0	0	0.016267304	0.143152278	0.419696452	0	0.082963252	0.745042539	0	0.255396678	0	0.717388122	0.019520765	0.089470174	0.3367332	0.009760383	0	0	6.991687407	0	0	0.473378556	87.24643339
PI_PORI_T2	0.955081818	0.71060695	0	0.164613078	0.118977769	0.052154639	0	0	0.027707152	0.053784471	0.27870135	0	0.123867266	0.298259339	0.011408827	0.893148184	0	13.29454332	0.047265141	0	0.218397549	0	0.254253863	0.076602125	2.563726449	0	0.063563466	0.436795097	79.35654215
PI_PORI_T3	1.334246754	0.497488093	0	0.322959483	1.141775951	0	0	0	0.048933255	0.114177595	0.412670451	0.035884387	1.526717557	0.539896914	0	0.95746069	0.014679977	1.249429112	0.013048868	0.088079859	0.073399883	0	0.541528022	0	2.560840347	0	0	0.561101324	87.96568148
SI_OUL_M2	0.45413852	0.499715146	0	3.213152112	0	0.063481729	0	0	0.011394156	0.203467079	2.073736469	0	0	0.48832099	0	1.940262066	0	2.649955237	0.232766338	0.078131358	1.56588264	0	0.122080247	0.16928461	0.441116627	0	0.045576626	0.6087735	85.13876455
SI_OUL_S1	0.243926237	0.252057111	0	0.026018799	0	0.048785247	0	0	0	0.052037597	0.061794647	0	0.014635574	0.232543012	0	0.465086025	0.042280548	0.058542297	0.008130875	0	0.562656519	0.004878525	0.034149673	0	0.286206784	0	0	0.352879956	97.25339057
SI_OUL_S2	2.818323993	0.653264694	0	0.086341718	0	0.087970807	0	0	0	0.024436335	0.087970807	0.065163561	0.029323602	1.045875147	0.039098136	2.464811677	0.040727225	0.804769973	0.073309006	0.140101655	0.441483123	0	0.073309006	0	1.488987358	0.004887267	0.029323602	0.404014075	89.09650723
SI_OUL_S3	0.551380892	0.406623077	0	0	0	0.053674246	0	0	0	0.053674246	0.631079015	0	0.204938031	0.367587261	0	1.971308676	0	0.811619661	0.014638431	0	8.361796949	0	0.019517908	0.026023877	0.513971569	0	0.009758954	0.692885723	85.30952149
SI_OUL_T1	1.425263364	0.908320016	0	0.099474903	0	0.019568833	0	0	0	0.094582695	0.133720361	0.006522944	0.092951959	2.304230129	0.009784417	0.332670167	0.053814292	0.198949806	0.264179251	0	1.454616614	0	0.640879293	0	0.497374515	0	0.032614722	0.410945501	91.01953622
SI_OUL_T2	2.109029128	0.702465163	0	0.156829432	0.240145067	0.062078317	0	0	0	0.315292503	0.200937709	0	0.107820234	0.983451228	0.014702759	0.852760035	0.017970039	1.449038603	0.158463072	0.047375557	1.432702204	0	0.243412347	0.253214187	0.94751115	0	0.071880156	0.697564243	88.93535687
SI_OUL_T3	1.867148932	0.379621031	0	0.079834466	0.167815305	0.08798084	0	0	0	0.133600534	0.319337863	0	0	1.450054581	0.027697672	1.420727634	0.019551298	0.316079313	0.115678511	0	2.805611222	0	0.076575916	0	0.501816641	0	0.068429542	0.656597748	89.50584095
SI_PLAT_M1	3.33956285	0.533029983	0	0	0	0	0	0	0.013000731	0.013000731	0.13813277	0	0.271390266	1.652717965	0.016250914	0.715040221	0.01137564	0.013000731	0.256764443	0.043877468	0.029251645	0	2.471764037	0	0.445275047	0	0.016250914	0.131632404	89.88868124
SI_PLAT_S1	2.384833567	0.158119519	0	0.251035112	0.518371206	0.030971865	0	0	0.334170117	0.073354416	0.130407851	0	0.092915594	0.772666515	0.350471098	3.16728067	0.135298145	0.202132168	0.039122355	0.167900108	0.127147654	0	0.896553973	0	0.353731295	0	0.014670883	0.332540019	89.46630587
SI_PLAT_S2	0.282701587	0.077986645	0	0.012997774	0.056865262	0	0	0	0.021121383	0.02762027	0.030869714	0	0.038993322	0.12835302	0.017871939	0.41430405	0.012997774	0.02762027	0.006498887	0	0.030869714	0	22.52351785	0	0.105606915	0	0.017871939	0.074737201	76.09059449
SI_PLAT_S3	0.945007401	0.227712627	0	0.136627576	0.069940307	0.079699419	0	0	0	0.032530375	0.107350238	0	0	0.208194402	0.006506075	0.63108928	0	0.313918121	0.009759113	0.061807713	0.159398839	0	0.071566826	0	0.375725834	0.008132594	0	0.294399896	96.26063337
SI_PLAT_T1	1.155909608	0.390180458	0	0	0.224353764	0.347910909	0	0	0	0.026012031	0.390180458	0	0	0.354413916	0.00812876	0.764103398	0	0.180458462	0.024386279	0	0.147943424	0	1.149406601	0	0.591773695	0	0	2.945862461	91.29897578
SW_OUL_M1	2.210574294	3.477015236	0	0.93599427	0	0.045578851	0	0	0	0.393931501	1.658744628	0.043951035	0.387420237	1.694556583	0	1.852454747	0.258822763	0.895298867	0.432999088	0.291379086	7.710964969	0	0	0.131853106	1.041802318	0	0	2.498697747	74.03796067
SW_OUL_S1	1.311181692	0.55704862	0	0.138447756	0.096099031	0.229660396	0	0.143334148	0	0.294812281	0.174281293	0	0.074924668	0.451176806	0	2.586529848	0.061894291	0.144962945	0.058636697	0.083068654	0.69875397	0	0.040719928	0.197084453	0.54564704	0	0.047235117	5.482531151	86.58196922
SW_OUL_T1	1.373210184	2.287054684	0	0.213393279	0.234569711	0.794930688	0	0	0	1.177735425	0.83402564	0	0.286696314	1.896105165	0.004886869	2.332665461	0.013031651	0.31927544	0.055384515	0.369773086	0.987147535	0	0.045610777	0.203619541	1.480721302	0	0.060271384	2.102982619	82.92690873
YTW_OUL_S1	0.528979964	2.148472469	0	0.039063136	0	0.130210453	0	0	0	0.372727421	0.769869301	0.014648676	0	0.524097072	0	0.309249825	0.281580104	0.397141881	0.019531568	0.136720975	0.911473169	0.008138153	0.029297352	0	1.486026791	0	1.661810902	0.429694494	89.8012663
YTW_OUL_S2	1.191543464	1.142642912	0	0.047270534	0.050530571	0.262432965	0	0	0	0.621037018	2.542828734	0	0	0.787298896	0.003260037	0.182562063	0.268953039	0.141811602	0	0.210272376	1.486576798	0	0.0619407	0	1.734339598	0	3.036724315	0.841089504	85.38688487
YTW_OUL_S3	0.634211556	1.664601539	0	0.078257467	0.08803965	0.247815312	0	0	0	0.495630625	2.236859267	0	0	0.753228121	0	0.200534759	2.041215599	0.030976914	0.016303639	0.151623842	1.235815834	0.011412547	0.017934003	0	1.751010826	0	1.998826138	0.573888092	85.77181427
YTW_OUL_T1	1.043875387	2.523242538	0	0.195726635	0.099494373	0.218561409	0	0.042407438	0	0.729081716	0.797586038	0	0	1.11237971	0	0.768227043	0.159843419	0.164736585	0.073397488	1.16783559	3.81503833	0	0	0	5.517860055	0	1.19882564	0.655684228	79.71619638
YTW_OUL_T2	1.071743173	3.472969887	0	0.19412091	0.091351016	0.332778702	0	0.042412972	0.009787609	0.420867182	1.03911781	0	0	1.200613357	0	0.592150338	0.11418877	0.489380444	0.057094385	0.321359825	3.107565822	0	0.135395256	0	7.154742097	0	1.428990898	0.225115004	78.49825454
YTW_OUL_T3	0.745446295	1.865236274	0	0.0777857	0.131263369	0.34355351	0	0	0	0.460232061	0.910740909	0	0.053477669	0.886432877	0	0.565566863	0.179879432	0.084267842	0	0.257665133	0.873468594	0	0.040513386	0	6.593958644	0	1.790691645	0.171776755	83.96804304
