# Supplementary material for: Decoding coral resistance to eutrophication through the association of hyper‑efficient denitrifiers as key microbial allies
Source: Nat Commun. 2026 May 19;17:3938. doi: 10.1038/s41467-026-72571-w (PMC13187470; doi:10.1038/s41467-026-72571-w)
Supplement: Supplementary file 21 — Source Data [file 41467_2026_72571_MOESM21_ESM.zip › Source Data/Figure2A/PCoA_data.tsv]

	X1	X2	site	coral	compartment	W/E
LC_OUL_M1	0.07928168605251056	-0.05714185623047908	LC	OUL	M	West
LC_OUL_M2	0.08646617717267077	-0.10303639058672766	LC	OUL	M	West
LC_OUL_S1	0.09507541271388295	0.2293588331673771	LC	OUL	S	West
LC_OUL_S2	0.16958500841659513	0.09708821311189106	LC	OUL	S	West
LC_OUL_S3	0.08780719629533576	0.011677088612574433	LC	OUL	S	West
LC_OUL_T1	0.03416917200879312	-0.14825912377277306	LC	OUL	T	West
LC_OUL_T2	0.15952012171973498	0.06743151467540788	LC	OUL	T	West
LC_OUL_T3	0.08211153164941525	-0.15544702671208357	LC	OUL	T	West
LC_PLAT_M2	0.11203873817535738	0.21578764511206036	LC	PLAT	M	West
LC_PLAT_S2	0.1138207029789279	-0.049221420021688424	LC	PLAT	S	West
LC_PLAT_S3	0.09996342974472983	0.18488645970174322	LC	PLAT	S	West
LC_PLAT_T2	0.10692973028768549	0.19587004922544338	LC	PLAT	T	West
LC_PORI_S1	0.11034093057686907	0.12895286877406548	LC	PORI	S	West
LC_PORI_S2	0.10157220335979583	0.01703350903472789	LC	PORI	S	West
LC_PORI_T1	0.04315278499744878	-0.26380506504649986	LC	PORI	T	West
LC_PORI_T2	0.06758070186992203	-0.2369206854266623	LC	PORI	T	West
LC_PORI_T3	0.08488682241970878	-0.20392950824068198	LC	PORI	T	West
NP_PORI_S1	0.1270373521732172	0.05856321389515941	NP	PORI	S	West
NP_PORI_T1	0.0975902035490272	0.08525761919318665	NP	PORI	T	West
PC_FAVI_S1	-0.3716905712914092	-0.07630779287997178	PC	FAVI	S	East
PC_FAVI_T1	-0.4152817331705841	-0.08938801672062444	PC	FAVI	T	East
PC_LEPT_S1	-0.3605775444400066	0.017939618277142855	PC	LEPT	S	East
PC_LEPT_T1	-0.3407633427351144	-0.07522658332666078	PC	LEPT	T	East
PC_OUL_S1	-0.3760498793390434	-0.01645909251046349	PC	OUL	S	East
PC_OUL_S2	-0.31108463296629435	0.07698677479665433	PC	OUL	S	East
PC_OUL_S3	-0.15643725827347427	0.08189519619238321	PC	OUL	S	East
PC_OUL_T1	-0.3754159793538447	-0.034863932491459235	PC	OUL	T	East
PC_OUL_T2	-0.39216949208401247	-0.032910761751513605	PC	OUL	T	East
PC_OUL_T3	-0.33632405512269764	-0.086542868943519	PC	OUL	T	East
PC_PLAT_M1	-0.22811740604064892	0.06414641501906373	PC	PLAT	M	East
PC_PLAT_S1	-0.2826789210916979	-0.022298570802881976	PC	PLAT	S	East
PC_PLAT_T1	-0.16580197460927587	0.017684328201471002	PC	PLAT	T	East
PI_OUL_S1	0.16027578629570136	-0.09341575489282179	PI	OUL	S	West
PI_OUL_S2	0.15144045430859976	0.0367781504958578	PI	OUL	S	West
PI_OUL_T1	0.13846607221075252	-0.26920833698642066	PI	OUL	T	West
PI_OUL_T2	0.15693635001227083	-0.29304954793007854	PI	OUL	T	West
PI_OUL_T3	0.1268499989598477	-0.25664155637945163	PI	OUL	T	West
PI_PLAT_M2	0.11053120478418739	-0.05595724081208706	PI	PLAT	M	West
PI_PLAT_S1	0.14973895399485712	-0.23729635305937993	PI	PLAT	S	West
PI_PLAT_S2	0.13781548662103876	0.06973968405802125	PI	PLAT	S	West
PI_PLAT_T1	0.12667555456324478	-0.3041459580599463	PI	PLAT	T	West
PI_PORI_S1	0.12468938713317208	0.16709462426316932	PI	PORI	S	West
PI_PORI_S2	0.0657738267598921	-0.006654649399630011	PI	PORI	S	West
PI_PORI_S3	0.11403771044391967	-0.04362785609934532	PI	PORI	S	West
PI_PORI_T1	0.07266736322516884	-0.10670968044798725	PI	PORI	T	West
PI_PORI_T2	0.1412388625573431	-0.20921055317797968	PI	PORI	T	West
PI_PORI_T3	0.1209205837564761	-0.2948898686101393	PI	PORI	T	West
SI_OUL_M2	0.14403001803428947	0.16383835545559133	SI	OUL	M	West
SI_OUL_S1	0.11450646761955127	0.19990896132715394	SI	OUL	S	West
SI_OUL_S2	0.2040408960394822	0.1307850175284799	SI	OUL	S	West
SI_OUL_S3	0.18150071064148085	0.056331414539212844	SI	OUL	S	West
SI_OUL_T1	0.17152777982522108	-0.12643482085464255	SI	OUL	T	West
SI_OUL_T2	0.18745300657225827	-0.07955678062890185	SI	OUL	T	West
SI_OUL_T3	0.14025765297012022	-0.1517038270489172	SI	OUL	T	West
SI_PLAT_M1	0.12196665881677964	0.0903729985561443	SI	PLAT	M	West
SI_PLAT_S1	0.1665203422504983	0.06653899588205778	SI	PLAT	S	West
SI_PLAT_S2	0.11407115824370966	0.19990561253248254	SI	PLAT	S	West
SI_PLAT_S3	0.14412604546223384	0.2837733250804801	SI	PLAT	S	West
SI_PLAT_T1	0.07908001982098849	0.14820332417434612	SI	PLAT	T	West
SW_OUL_M1	0.08055275864828605	0.11149734990428259	SW	OUL	M	West
SW_OUL_S1	0.09821916581147401	0.21386167713504828	SW	OUL	S	West
SW_OUL_T1	0.12401644200209053	0.1934469728969977	SW	OUL	T	West
YTW_OUL_S1	0.030212666309110865	0.20405866287150606	YTW	OUL	S	East
YTW_OUL_S2	-0.3164451867054656	0.1537821681226948	YTW	OUL	S	East
YTW_OUL_S3	-0.29904178203954895	0.09574891757783138	YTW	OUL	S	East
YTW_OUL_T1	-0.3486090058934539	0.0790843618533125	YTW	OUL	T	East
YTW_OUL_T2	-0.3981747001483572	0.008183368807540491	YTW	OUL	T	East
YTW_OUL_T3	-0.3844058255507482	-0.04323181020014511	YTW	OUL	T	East
