# Supplementary material for: Decoding coral resistance to eutrophication through the association of hyper‑efficient denitrifiers as key microbial allies
Source: Nat Commun. 2026 May 19;17:3938. doi: 10.1038/s41467-026-72571-w (PMC13187470; doi:10.1038/s41467-026-72571-w)
Supplement: Supplementary file 21 — Source Data [file 41467_2026_72571_MOESM21_ESM.zip › Source Data/Figure2A/nirS_envfit_Genera.tsv]

	r	X1	X2	pval
Acidovorax	0.0698274823336602	0.04394606360716559	0.9990339050770173	0.063
Ahniella	0.05452271773606532	0.8133656590441736	0.5817527865748794	0.164
Alicycliphilus	0.4834453209435483	0.2379597867387959	-0.9712750073461309	0.001
Aquaspirillum	0.00983674815012514	0.4188728285606928	-0.9080449072009404	0.831
Aromatoleum	0.10088966363411744	-0.5904484974488103	-0.807075319818691	0.033
Azoarcus	0.03692276917364923	0.9292497152812587	0.3694522521919442	0.25
Azospira	0.12515956690632946	-0.9941063645458648	-0.10840911386688976	0.003
Azospirillum	0.0469959861624718	0.8368368304478597	0.547452389898866	0.196
Bradyrhizobium	0.25210996270929453	0.004344418828594116	0.999990562967992	0.001
Comamonas	0.06768294149596554	0.2231702915924387	-0.9747794729837852	0.028
Cribrihabitans	0.25069526567245604	0.2163793440507662	-0.9763093666805415	0.001
Cupriavidus	0.07664958228249008	0.13431548247706854	0.9909386212914261	0.057
Dechloromonas	0.1990140247525083	0.4134438693312564	-0.9105296079273859	0.001
Dechlorospirillum	0.008216661575379924	0.7662188082185932	0.6425797521958488	0.898
Denitratisoma	0.06581223968828642	0.9573953984745882	0.28878028149387996	0.113
Denitrificimonas	0.01713002674172981	0.7915306103238017	-0.6111295222131149	0.626
Diaphorobacter	0.2796963618360837	-0.979716959853715	0.2003863233232105	0.001
Dinoroseobacter	0.10298371483961344	0.07431261387384108	0.9972349950835245	0.022
Ferribacterium	0.047170236837400625	0.0895563375667159	-0.995981758066701	0.23
Filomicrobium	0.07572793608264416	0.17809143545643083	-0.9840139433041931	0.077
Hahella	0.08265206332374131	0.763182725223839	-0.6461827357024591	0.06
Halioglobus	0.17206601667683763	-0.5416332047986709	-0.8406149364956116	0.005
Halomonas	0.10433014041571198	-0.12252892162595436	0.9924649431416611	0.031
Halopseudomonas	0.3415660105221785	-0.8775699995879649	-0.47944853302849866	0.001
Herbaspirillum	0.002702605607781683	-0.006361486850321942	0.9999797655378099	0.913
Hydrogenophaga	0.03096575964087589	0.9975487596672526	0.06997479607920169	0.369
Hydrogenophilus	0.010731639109962554	0.9995903403552956	-0.028620822287002183	0.815
Idiomarina	0.5249768117101157	-0.9835977442408396	-0.18037593388346457	0.001
Jhaorihella	0.3947013288352038	-0.09474221685158188	-0.995501839448852	0.001
Kangiella	0.12284866537264749	-0.958850574088934	-0.2839112124755228	0.014
Ketobacter	0.028215722216743178	0.7269808635381381	-0.6866577197187425	0.499
Labrenzia	0.0014196226142351165	-0.8306739878242745	-0.5567591274079996	0.962
Leptothrix	0.0496165942243284	-0.9998304622450617	-0.018413222608400292	0.174
Luteimonas	0.17133440974382996	0.2875520247969168	-0.9577650197387632	0.002
Magnetospirillum	0.13983517910914378	-0.10167043927391131	0.9948181350266239	0.008
Marinobacter	0.022632349148546616	-0.762114520429882	-0.647442242790761	0.476
Melaminivora	0.326362233255828	-0.13660620346147426	-0.9906254313189432	0.001
Nitrogeniibacter	0.0032026491169215854	0.6332417798384977	-0.7739540349833262	0.974
Niveibacterium	0.12242741256714973	0.3733684192376358	0.9276831482332688	0.01
Noviherbaspirillum	0.024918192807185324	0.5079360737056144	-0.8613947672400412	0.522
Oryzomicrobium	0.12368753998006399	0.569427669778666	-0.8220414398863591	0.015
Ottowia	0.0394215015601358	0.29208336752744346	0.9563928619630264	0.298
Paracoccus	0.03486795691011846	-0.518934400309343	0.8548140664352586	0.334
Parazoarcus	0.011128078050263168	-0.6082077844472027	-0.7937778599443456	0.708
Permianibacter	0.043517176859386275	0.6363868158508454	0.7713700931532296	0.237
Pistricoccus	0.010712465186407116	0.9755572282432526	-0.21974552196197886	0.729
Polymorphum	0.15728663879214166	-0.574590381490121	0.8184411362456295	0.001
Profundibacter	0.08162296347179898	0.53177627146889	-0.8468848783055734	0.039
Pseudomonas	0.0014952769663463261	0.2440142462128616	-0.9697716471650266	0.956
Pukyongiella	0.025485802000998925	0.7040492861635654	-0.7101511125475858	0.468
Pulveribacter	0.03317391364243982	0.43697939187176216	0.8994715176587776	0.359
Ralstonia	0.01937979828511671	0.044470229750466404	-0.9990107099856042	0.614
Ramlibacter	0.006430862892646383	0.24800735035127938	0.9687581505059649	0.864
Rhodanobacter	0.07380426340455859	-0.9538147973497891	0.3003952934993833	0.055
Rhodobacter	0.01627232232092779	0.23132892777262282	-0.9728755969678594	0.662
Rhodoblastus	0.03951067850809997	-0.17486308711206375	0.984592758842781	0.262
Roseibium	0.08749816594671467	0.23730887199443562	0.97143424855866	0.042
Roseiflexus	0.049904399176702974	0.2621906976842823	-0.9650160817560656	0.214
Roseobacter	0.0157878336750652	-0.9850460255207438	-0.17229140316854483	0.691
Rubrivivax	0.03275193144795563	0.3882046517425153	-0.9215731920826865	0.358
Ruegeria	0.32725198840749936	0.2362291048730666	-0.9716973860265703	0.001
Sedimentitalea	0.048144791542074516	0.933794533046082	0.3578096841244654	0.169
Sideroxydans	0.12243585319076622	0.4228879031724946	-0.9061820023319658	0.023
Simplicispira	0.008366116466750673	0.20435112139178044	-0.9788976551130981	0.842
Sinimarinibacterium	0.0306622489754933	0.7554328426637756	-0.6552260832910479	0.357
Skermanella	0.28595692687567387	0.9973548057763997	-0.07268694101914072	0.001
Sphaerotilus	0.04201540889443678	0.2794743554470178	0.9601531568700246	0.272
Steroidobacter	0.00513282399553161	0.9939672631735039	-0.10967716143014716	0.912
Stutzerimonas	0.058215774584149727	0.9260267946288566	0.3774577799296303	0.133
Sulfidibacter	0.03149950092859455	-0.747144596305934	0.664661532067896	0.382
Sulfitobacter	0.04782816155386149	-0.09824981380756273	-0.9951617828708954	0.18
Sulfuricaulis	0.14086741638891953	0.48670680200611827	-0.8735653890127384	0.009
Sulfuriflexus	0.19693001332330318	-0.9724488822896162	-0.23311621851273306	0.001
Sulfurifustis	0.43394402029152546	-0.7605006241916089	-0.6493372010012773	0.001
Sulfuritalea	0.024053373948764722	0.8530224439971691	0.5218742281786835	0.457
Sulfuritortus	0.040820764015848665	-0.9342851903411147	0.3565265531615662	0.277
Thalassobius	0.07687324066647083	-0.9214576515687659	0.38847882357391755	0.053
Thalassolituus	0.02316948845109701	-0.6999651864979801	-0.7141769652480034	0.437
Thauera	0.08173918401112346	0.7608065279723163	-0.6489787569672133	0.043
Thermomonas	0.4659316742052808	-0.7483883438541283	-0.6632607984671453	0.001
Thioalkalivibrio	0.03179955578720384	0.3362842284838404	-0.9417605415778622	0.363
Thiobacillus	0.4950731481195244	-0.9996980841694298	-0.024571131597294	0.001
Thiohalomonas	0.37504623606809107	0.3326216552684042	-0.9430603556753442	0.001
Thiothrix	0.26935613282220383	0.23353303099394515	-0.972348869200135	0.001
Unclassified Bacteria	0.03198642757733172	0.7850432107381521	0.6194410038687571	0.37
Unclassified family	0.0705304681623703	-0.2718301955328671	0.9623452316069131	0.103
Undibacterium	0.2024138346593275	0.37502699177685694	-0.9270138917183502	0.002
Usitatibacter	0.07296595569107533	-0.7324653789417304	0.680804280723724	0.072
Venatoribacter	0.0582586775451156	-0.9993017781875438	0.03736249605169587	0.077
Wenzhouxiangella	0.09437825122691568	0.9973970921724923	0.07210437244617672	0.03
Woeseia	0.11793808204632517	0.16561230129489432	-0.9861909377295094	0.012
