# Supplementary material for: Decoding coral resistance to eutrophication through the association of hyper‑efficient denitrifiers as key microbial allies
Source: Nat Commun. 2026 May 19;17:3938. doi: 10.1038/s41467-026-72571-w (PMC13187470; doi:10.1038/s41467-026-72571-w)
Supplement: Supplementary file 21 — Source Data [file 41467_2026_72571_MOESM21_ESM.zip › Source Data/Figure3ABC/GenomeInfo.xlsx]

## Sheet: Sheet1
used ID	old ID	tax	ID	Source	database ID	database ID(IMG)	published	used in 1625Ruegeria Tree	host name	rep	sampling date	host	niche	Longtitude	Latitude	Location	Location (renamed)	Compartment	batch	used in 20220904 OGTree	geographic biomes	Environmental Feature 1	Environmental Feature 2	Sample	Environmental Feature	Habitat	Isolation Method	Glycerin tube [quantity/case NO.]	Cultivation conditions [culture medium/temperature]	Temperature	Clade	Reason (removed)
A5	A5	target	M2-26	LuoLab	-	-	No	Yes	Oulastrea crispata	-	-	coral	coral	-	-	BI	Bluff Island (BI)	mucus	20211015.0	Yes	-	-	Oulastrea crispata	-	-	-	-	-	-	-	Clade2
AA2	AA2	target	M3-102	LuoLab	-	-	No	Yes	Oulastrea crispata	-	-	coral	coral	-	-	BI	Bluff Island (BI)	mucus	20211224.0	Yes	-	-	Oulastrea crispata	-	-	-	-	-	-	-	Clade2
AA4	AA4	target	M3-113	LuoLab	-	-	No	Yes	Oulastrea crispata	-	-	coral	coral	-	-	BI	Bluff Island (BI)	mucus	20211224.0	Yes	-	-	Oulastrea crispata	-	-	-	-	-	-	-	Clade2
AA8	AA8	target	M3-134	LuoLab	-	-	No	Yes	Oulastrea crispata	-	-	coral	coral	-	-	BI	Bluff Island (BI)	mucus	20211224.0	Yes	-	-	Oulastrea crispata	-	-	-	-	-	-	-	Clade2
AA9	AA9	target	M3-140	LuoLab	-	-	No	Yes	Oulastrea crispata	-	-	coral	coral	-	-	BI	Bluff Island (BI)	mucus	20211224.0	Yes	-	-	Oulastrea crispata	-	-	-	-	-	-	-	Clade2
AB4	AB4	target	M4-1	LuoLab	-	-	No	Yes	Oulastrea crispata	-	-	coral	coral	-	-	LC	Lo Chau (LC)	mucus	20211224.0	Yes	-	-	Oulastrea crispata	-	-	-	-	-	-	-	Clade2
AB7	AB7	target	M4-6	LuoLab	-	-	No	Yes	Oulastrea crispata	-	-	coral	coral	-	-	LC	Lo Chau (LC)	mucus	20211224.0	Yes	-	-	Oulastrea crispata	-	-	-	-	-	-	-	Clade2
AC8	AC8	target	M11-1	LuoLab	-	-	No	Yes	Oulastrea crispata	-	-	coral	coral	-	-	YTW	Yam Tsai Wan (YTW)	mucus	20211224.0	Yes	-	-	Oulastrea crispata	-	-	-	-	-	-	-	Clade2
AD1	AD1	target	M11-53	LuoLab	-	-	No	Yes	Oulastrea crispata	-	-	coral	coral	-	-	YTW	Yam Tsai Wan (YTW)	mucus	20211224.0	Yes	-	-	Oulastrea crispata	-	-	-	-	-	-	-	Clade2
AD5	AD5	target	M11-69	LuoLab	-	-	No	Yes	Oulastrea crispata	-	-	coral	coral	-	-	YTW	Yam Tsai Wan (YTW)	mucus	20211224.0	Yes	-	-	Oulastrea crispata	-	-	-	-	-	-	-	Clade2
AF2	AF2	target	Y432	LuoLab	-	-	No	Yes	Oulastrea crispata	-	-	coral	coral	-	-	YTW	Yam Tsai Wan (YTW)	skeleton	20211224.0	Yes	-	-	Oulastrea crispata	-	-	-	-	-	-	-	Clade2
AH1	AH1	target	S5-149	LuoLab	-	-	No	Yes	Oulastrea crispata	-	-	coral	coral	-	-	LC	Lo Chau (LC)	skeleton	20211224.0	Yes	-	-	Oulastrea crispata	-	-	-	-	-	-	-	Clade2
AH10	AH10	target	S5-208	LuoLab	-	-	No	Yes	Oulastrea crispata	-	-	coral	coral	-	-	LC	Lo Chau (LC)	skeleton	20211224.0	Yes	-	-	Oulastrea crispata	-	-	-	-	-	-	-	Clade2
AH11	AH11	target	S5-210	LuoLab	-	-	No	Yes	Oulastrea crispata	-	-	coral	coral	-	-	LC	Lo Chau (LC)	skeleton	20211224.0	Yes	-	-	Oulastrea crispata	-	-	-	-	-	-	-	Clade2
AH4	AH4	target	S5-166	LuoLab	-	-	No	Yes	Oulastrea crispata	-	-	coral	coral	-	-	LC	Lo Chau (LC)	skeleton	20211224.0	Yes	-	-	Oulastrea crispata	-	-	-	-	-	-	-	Clade2
AH5	AH5	target	S5-169	LuoLab	-	-	No	Yes	Oulastrea crispata	-	-	coral	coral	-	-	LC	Lo Chau (LC)	skeleton	20211224.0	Yes	-	-	Oulastrea crispata	-	-	-	-	-	-	-	Clade2
AH6	AH6	target	S5-180	LuoLab	-	-	No	Yes	Oulastrea crispata	-	-	coral	coral	-	-	LC	Lo Chau (LC)	skeleton	20211224.0	Yes	-	-	Oulastrea crispata	-	-	-	-	-	-	-	Clade2
AH8	AH8	target	S5-193	LuoLab	-	-	No	Yes	Oulastrea crispata	-	-	coral	coral	-	-	LC	Lo Chau (LC)	skeleton	20211224.0	Yes	-	-	Oulastrea crispata	-	-	-	-	-	-	-	Clade2
AH9	AH9	target	S5-195	LuoLab	-	-	No	Yes	Oulastrea crispata	-	-	coral	coral	-	-	LC	Lo Chau (LC)	skeleton	20211224.0	Yes	-	-	Oulastrea crispata	-	-	-	-	-	-	-	Clade2
AM5	AM5	target	A2S-18	LuoLab	-	-	No	Yes	Acropora solitaryensis	-	-	coral	coral	-	-	NP	Ninepin (NP)	skeleton	20211224.0	Yes	-	-	Acropora solitaryensis	-	-	-	-	-	-	-	Clade2
AN9	AN9	target	A1M-14	LuoLab	-	-	No	Yes	Acropora solitaryensis	-	-	coral	coral	-	-	NP	Ninepin (NP)	mucus	20211224.0	Yes	-	-	Acropora solitaryensis	-	-	-	-	-	-	-	Clade2
B11	B11	target	M3-98	LuoLab	-	-	No	Yes	Oulastrea crispata	-	-	coral	coral	-	-	BI	Bluff Island (BI)	mucus	20211015.0	Yes	-	-	Oulastrea crispata	-	-	-	-	-	-	-	Clade2
BJ7	BJ7	target	M11-3	LuoLab	-	-	No	Yes	Oulastrea crispata	-	-	coral	coral	-	-	YTW	Yam Tsai Wan (YTW)	mucus	20220325.0	Yes	-	-	Oulastrea crispata	-	-	-	-	-	-	-	Clade2
C10	C10	target	M5-7	LuoLab	-	-	No	Yes	Oulastrea crispata	-	-	coral	coral	-	-	LC	Lo Chau (LC)	mucus	20211015.0	Yes	-	-	Oulastrea crispata	-	-	-	-	-	-	-	Clade2
C5	C5	target	M4-20	LuoLab	-	-	No	Yes	Oulastrea crispata	-	-	coral	coral	-	-	LC	Lo Chau (LC)	mucus	20211015.0	Yes	-	-	Oulastrea crispata	-	-	-	-	-	-	-	Clade2
C6	C6	target	M4-29	LuoLab	-	-	No	Yes	Oulastrea crispata	-	-	coral	coral	-	-	LC	Lo Chau (LC)	mucus	20211015.0	Yes	-	-	Oulastrea crispata	-	-	-	-	-	-	-	Clade2
C9	C9	target	M5-1	LuoLab	-	-	No	Yes	Oulastrea crispata	-	-	coral	coral	-	-	LC	Lo Chau (LC)	mucus	20211015.0	Yes	-	-	Oulastrea crispata	-	-	-	-	-	-	-	Clade2
CE6	CE6	target	CE6	LuoLab	-	-	No	Yes	Platygyra acuta	-	2018-01-12 00:00:00	coral	coral	-	-	WWC	Wong Wan Chau (WWC)	skeleton	20220719.0	Yes	-	-	Platygyra acuta	-	-	-	-	-	-	-	Clade2
CE7	CE7	target	CE7	LuoLab	-	-	No	Yes	Platygyra acuta	-	2018-01-12 00:00:00	coral	coral	-	-	WWC	Wong Wan Chau (WWC)	skeleton	20220719.0	Yes	-	-	Platygyra acuta	-	-	-	-	-	-	-	Clade2
CF1	CF1	target	CF1	LuoLab	-	-	No	Yes	Platygyra acuta	-	2017-04-24 00:00:00	coral	coral	-	-	KTC	Kiu Tsui Chau (KTC)	mucus	20220719.0	Yes	-	-	Platygyra acuta	-	-	-	-	-	-	-	Clade2
CF3	CF3	target	CF3	LuoLab	-	-	No	Yes	Platygyra acuta	-	2017-04-24 00:00:00	coral	coral	-	-	KTC	Kiu Tsui Chau (KTC)	mucus	20220719.0	Yes	-	-	Platygyra acuta	-	-	-	-	-	-	-	Clade2
CG1	CG1	target	CG1	LuoLab	-	-	No	Yes	Platygyra acuta	-	2017-04-24 00:00:00	coral	coral	-	-	KTC	Kiu Tsui Chau (KTC)	mucus	20220719.0	Yes	-	-	Platygyra acuta	-	-	-	-	-	-	-	Clade2
CG2	CG2	target	CG2	LuoLab	-	-	No	Yes	Platygyra acuta	-	2017-04-24 00:00:00	coral	coral	-	-	KTC	Kiu Tsui Chau (KTC)	mucus	20220719.0	Yes	-	-	Platygyra acuta	-	-	-	-	-	-	-	Clade2
CG9	CG9	target	CG9	LuoLab	-	-	No	Yes	Platygyra acuta	-	2018-01-12 00:00:00	coral	coral	-	-	WWC	Wong Wan Chau (WWC)	skeleton	20220719.0	Yes	-	-	Platygyra acuta	-	-	-	-	-	-	-	Clade2
CJ6	CJ6	target	F1M-8	LuoLab	-	-	No	Yes	Favites	-	-	coral	coral	-	-	NP	Ninepin (NP)	mucus	20220719.0	Yes	-	-	Favites	-	-	-	-	-	-	-	Clade2
D10	D10	target	M7-54	LuoLab	-	-	No	Yes	Oulastrea crispata	-	-	coral	coral	-	-	SW	Sham Wan (SW)	mucus	20211015.0	Yes	-	-	Oulastrea crispata	-	-	-	-	-	-	-	Clade2
D12	D12	target	M7-76	LuoLab	-	-	No	Yes	Oulastrea crispata	-	-	coral	coral	-	-	SW	Sham Wan (SW)	mucus	20211015.0	Yes	-	-	Oulastrea crispata	-	-	-	-	-	-	-	Clade2
D6	D6	target	M5-II-6	LuoLab	-	-	No	Yes	Oulastrea crispata	-	-	coral	coral	-	-	LC	Lo Chau (LC)	mucus	20211015.0	Yes	-	-	Oulastrea crispata	-	-	-	-	-	-	-	Clade2
D7	D7	target	M7-36	LuoLab	-	-	No	Yes	Oulastrea crispata	-	-	coral	coral	-	-	SW	Sham Wan (SW)	mucus	20211015.0	Yes	-	-	Oulastrea crispata	-	-	-	-	-	-	-	Clade2
E2	E2	target	M7-190	LuoLab	-	-	No	Yes	Oulastrea crispata	-	-	coral	coral	-	-	SW	Sham Wan (SW)	mucus	20211015.0	Yes	-	-	Oulastrea crispata	-	-	-	-	-	-	-	Clade2
E5	E5	target	M8-45	LuoLab	-	-	No	Yes	Oulastrea crispata	-	-	coral	coral	-	-	SW	Sham Wan (SW)	mucus	20211015.0	Yes	-	-	Oulastrea crispata	-	-	-	-	-	-	-	Clade2
E6	E6	target	M8-100	LuoLab	-	-	No	Yes	Oulastrea crispata	-	-	coral	coral	-	-	SW	Sham Wan (SW)	mucus	20211015.0	Yes	-	-	Oulastrea crispata	-	-	-	-	-	-	-	Clade2
H9	H9	target	S5-136	LuoLab	-	-	No	Yes	Oulastrea crispata	-	-	coral	coral	-	-	LC	Lo Chau (LC)	skeleton	20211015.0	Yes	-	-	Oulastrea crispata	-	-	-	-	-	-	-	Clade2
I3	I3	target	S4-157	LuoLab	-	-	No	Yes	Oulastrea crispata	-	-	coral	coral	-	-	LC	Lo Chau (LC)	skeleton	20211015.0	Yes	-	-	Oulastrea crispata	-	-	-	-	-	-	-	Clade2
I5	I5	target	S5-119	LuoLab	-	-	No	Yes	Oulastrea crispata	-	-	coral	coral	-	-	LC	Lo Chau (LC)	skeleton	20211015.0	Yes	-	-	Oulastrea crispata	-	-	-	-	-	-	-	Clade2
K3	K3	target	S167	LuoLab	-	-	No	Yes	Oulastrea crispata	-	-	coral	coral	-	-	SW	Sham Wan (SW)	skeleton	20211015.0	Yes	-	-	Oulastrea crispata	-	-	-	-	-	-	-	Clade2
K6	K6	target	S170	LuoLab	-	-	No	Yes	Oulastrea crispata	-	-	coral	coral	-	-	SW	Sham Wan (SW)	skeleton	20211015.0	Yes	-	-	Oulastrea crispata	-	-	-	-	-	-	-	Clade2
AF10	AF10	target	Y935	LuoLab	-	-	No	Yes	Oulastrea crispata	-	-	coral	coral	-	-	YTW	Yam Tsai Wan (YTW)	skeleton	20211224.0	Yes	-	-	Oulastrea crispata	-	-	-	-	-	-	-	Clade2
AG6	AG6	target	Y70	LuoLab	-	-	No	Yes	Oulastrea crispata	-	-	coral	coral	-	-	YTW	Yam Tsai Wan (YTW)	skeleton	20211224.0	Yes	-	-	Oulastrea crispata	-	-	-	-	-	-	-	Clade2
AL3	AL3	target	Y763	LuoLab	-	-	No	Yes	Oulastrea crispata	-	-	coral	coral	-	-	YTW	Yam Tsai Wan (YTW)	skeleton	20211224.0	Yes	-	-	Oulastrea crispata	-	-	-	-	-	-	-	Clade2
AP8	AP8	target	156	LuoLab	-	-	No	Yes	Oulastrea crispata	-	-	coral	coral	-	-	YTW	Yam Tsai Wan (YTW)	skeleton	20211224.0	Yes	-	-	Oulastrea crispata	-	-	-	-	-	-	-	Clade2
CL7	CL7	target	F5S-2	LuoLab	-	-	No	Yes	Favites	-	-	coral	coral	-	-	PC	Peng Chau (PC)	skeleton	20220719.0	Yes	-	-	Favites	-	-	-	-	-	-	-	Clade2
N2	N2	target	Y556	LuoLab	-	-	No	Yes	Oulastrea crispata	-	-	coral	coral	-	-	YTW	Yam Tsai Wan (YTW)	skeleton	20211015.0	Yes	-	-	Oulastrea crispata	-	-	-	-	-	-	-	Clade2
N9	N9	target	Y727	LuoLab	-	-	No	Yes	Oulastrea crispata	-	-	coral	coral	-	-	YTW	Yam Tsai Wan (YTW)	skeleton	20211015.0	Yes	-	-	Oulastrea crispata	-	-	-	-	-	-	-	Clade2
P10	P10	target	Y921	LuoLab	-	-	No	Yes	Oulastrea crispata	-	-	coral	coral	-	-	YTW	Yam Tsai Wan (YTW)	skeleton	20211015.0	Yes	-	-	Oulastrea crispata	-	-	-	-	-	-	-	Clade2
AA12	AA12	target	M2-57	LuoLab	-	-	No	Yes	Oulastrea crispata	-	-	coral	coral	-	-	BI	Bluff Island (BI)	mucus	20211224.0	Yes	-	-	Oulastrea crispata	-	-	-	-	-	-	-	Clade2
AB1	AB1	target	M2-64	LuoLab	-	-	No	Yes	Oulastrea crispata	-	-	coral	coral	-	-	BI	Bluff Island (BI)	mucus	20211224.0	Yes	-	-	Oulastrea crispata	-	-	-	-	-	-	-	Clade2
AC11	AC11	target	M11-26	LuoLab	-	-	No	Yes	Oulastrea crispata	-	-	coral	coral	-	-	YTW	Yam Tsai Wan (YTW)	mucus	20211224.0	Yes	-	-	Oulastrea crispata	-	-	-	-	-	-	-	Clade2
AJ1	AJ1	target	M7-41	LuoLab	-	-	No	Yes	Oulastrea crispata	-	-	coral	coral	-	-	SW	Sham Wan (SW)	mucus	20211224.0	Yes	-	-	Oulastrea crispata	-	-	-	-	-	-	-	Clade2
AJ9	AJ9	target	M11-21	LuoLab	-	-	No	Yes	Oulastrea crispata	-	-	coral	coral	-	-	YTW	Yam Tsai Wan (YTW)	mucus	20211224.0	Yes	-	-	Oulastrea crispata	-	-	-	-	-	-	-	Clade2
B1	B1	target	M2-49	LuoLab	-	-	No	Yes	Oulastrea crispata	-	-	coral	coral	-	-	BI	Bluff Island (BI)	mucus	20211015.0	Yes	-	-	Oulastrea crispata	-	-	-	-	-	-	-	Clade2
B2	B2	target	M2-50	LuoLab	-	-	No	Yes	Oulastrea crispata	-	-	coral	coral	-	-	BI	Bluff Island (BI)	mucus	20211015.0	Yes	-	-	Oulastrea crispata	-	-	-	-	-	-	-	Clade2
B4	B4	target	M2-58	LuoLab	-	-	No	Yes	Oulastrea crispata	-	-	coral	coral	-	-	BI	Bluff Island (BI)	mucus	20211015.0	Yes	-	-	Oulastrea crispata	-	-	-	-	-	-	-	Clade2
B7	B7	target	M2-61	LuoLab	-	-	No	Yes	Oulastrea crispata	-	-	coral	coral	-	-	BI	Bluff Island (BI)	mucus	20211015.0	Yes	-	-	Oulastrea crispata	-	-	-	-	-	-	-	Clade2
D9	D9	target	M7-42	LuoLab	-	-	No	Yes	Oulastrea crispata	-	-	coral	coral	-	-	SW	Sham Wan (SW)	mucus	20211015.0	Yes	-	-	Oulastrea crispata	-	-	-	-	-	-	-	Clade2
E12	E12	target	M10-17	LuoLab	-	-	No	Yes	Oulastrea crispata	-	-	coral	coral	-	-	YTW	Yam Tsai Wan (YTW)	mucus	20211015.0	Yes	-	-	Oulastrea crispata	-	-	-	-	-	-	-	Clade2
E4	E4	target	M8-44	LuoLab	-	-	No	Yes	Oulastrea crispata	-	-	coral	coral	-	-	SW	Sham Wan (SW)	mucus	20211015.0	Yes	-	-	Oulastrea crispata	-	-	-	-	-	-	-	Clade2
E9	E9	target	M10-13	LuoLab	-	-	No	Yes	Oulastrea crispata	-	-	coral	coral	-	-	YTW	Yam Tsai Wan (YTW)	mucus	20211015.0	Yes	-	-	Oulastrea crispata	-	-	-	-	-	-	-	Clade2
F6	F6	target	M11-15	LuoLab	-	-	No	Yes	Oulastrea crispata	-	-	coral	coral	-	-	YTW	Yam Tsai Wan (YTW)	mucus	20211015.0	Yes	-	-	Oulastrea crispata	-	-	-	-	-	-	-	Clade2
F7	F7	target	M11-19	LuoLab	-	-	No	Yes	Oulastrea crispata	-	-	coral	coral	-	-	YTW	Yam Tsai Wan (YTW)	mucus	20211015.0	Yes	-	-	Oulastrea crispata	-	-	-	-	-	-	-	Clade2
BC9	BC9	target	303	LuoLab	-	-	No	Yes	Oulastrea crispata	-	-	coral	coral	-	-	LC	Lo Chau (LC)	mucus	20220325.0	Yes	-	-	Oulastrea crispata	-	-	-	-	-	-	-	Clade2
AB5	AB5	target	M4-2	LuoLab	-	-	No	Yes	Oulastrea crispata	-	-	coral	coral	-	-	LC	Lo Chau (LC)	mucus	20211224.0	Yes	-	-	Oulastrea crispata	-	-	-	-	-	-	-	Clade2
F11	F11	target	B116	LuoLab	-	-	No	Yes	Oulastrea crispata	-	-	coral	coral	-	-	BI	Bluff Island (BI)	skeleton	20211015.0	Yes	-	-	Oulastrea crispata	-	-	-	-	-	-	-	Clade2
AB9	AB9	target	M4-9	LuoLab	-	-	No	Yes	Oulastrea crispata	-	-	coral	coral	-	-	LC	Lo Chau (LC)	mucus	20211224.0	Yes	-	-	Oulastrea crispata	-	-	-	-	-	-	-	Clade2
A2	A2	target	M2-8	LuoLab	-	-	No	Yes	Oulastrea crispata	-	-	coral	coral	-	-	BI	Bluff Island (BI)	mucus	20211015.0	Yes	-	-	Oulastrea crispata	-	-	-	-	-	-	-	Clade2
BB4	BB4	target	125	LuoLab	-	-	No	Yes	Oulastrea crispata	-	-	coral	coral	-	-	LC	Lo Chau (LC)	mucus	20220325.0	Yes	-	-	Oulastrea crispata	-	-	-	-	-	-	-	Clade2
BC2	BC2	target	M5-32	LuoLab	-	-	No	Yes	Oulastrea crispata	-	-	coral	coral	-	-	LC	Lo Chau (LC)	mucus	20220325.0	Yes	-	-	Oulastrea crispata	-	-	-	-	-	-	-	Clade2
BC8	BC8	target	15	LuoLab	-	-	No	Yes	Oulastrea crispata	-	-	coral	coral	-	-	LC	Lo Chau (LC)	mucus	20220325.0	Yes	-	-	Oulastrea crispata	-	-	-	-	-	-	-	Clade2
BF8	BF8	target	Y812	LuoLab	-	-	No	Yes	Oulastrea crispata	-	-	coral	coral	-	-	YTW	Yam Tsai Wan (YTW)	skeleton	20220325.0	Yes	-	-	Oulastrea crispata	-	-	-	-	-	-	-	Clade2
BF9	BF9	target	Y830	LuoLab	-	-	No	Yes	Oulastrea crispata	-	-	coral	coral	-	-	YTW	Yam Tsai Wan (YTW)	skeleton	20220325.0	Yes	-	-	Oulastrea crispata	-	-	-	-	-	-	-	Clade2
BI10	BI10	target	M2-21	LuoLab	-	-	No	Yes	Oulastrea crispata	-	-	coral	coral	-	-	BI	Bluff Island (BI)	mucus	20220325.0	Yes	-	-	Oulastrea crispata	-	-	-	-	-	-	-	Clade2
CG3	CG3	target	CG3	LuoLab	-	-	No	Yes	Acropora digitifera	-	2017-04-24 00:00:00	coral	coral	-	-	KTC	Kiu Tsui Chau (KTC)	mucus	20220719.0	Yes	-	-	Acropora digitifera	-	-	-	-	-	-	-	Clade2
CG8	CG8	target	CG8	LuoLab	-	-	No	Yes	Platygyra acuta	-	2018-01-12 00:00:00	coral	coral	-	-	WWC	Wong Wan Chau (WWC)	skeleton	20220719.0	Yes	-	-	Platygyra acuta	-	-	-	-	-	-	-	Clade2
CH4	CH4	target	M3-104	LuoLab	-	-	No	Yes	Oulastrea crispata	-	-	coral	coral	-	-	BI	Bluff Island (BI)	mucus	20220719.0	Yes	-	-	Oulastrea crispata	-	-	-	-	-	-	-	Clade2
CH5	CH5	target	M5-22	LuoLab	-	-	No	Yes	Oulastrea crispata	-	-	coral	coral	-	-	LC	Lo Chau (LC)	mucus	20220719.0	Yes	-	-	Oulastrea crispata	-	-	-	-	-	-	-	Clade2
CI5	CI5	target	A51	LuoLab	-	-	No	Yes	Oulastrea crispata	-	-	coral	coral	-	-	LC	Lo Chau (LC)	skeleton	20220719.0	Yes	-	-	Oulastrea crispata	-	-	-	-	-	-	-	Clade2
CI8	CI8	target	M5-11	LuoLab	-	-	No	Yes	Oulastrea crispata	-	-	coral	coral	-	-	LC	Lo Chau (LC)	mucus	20220719.0	Yes	-	-	Oulastrea crispata	-	-	-	-	-	-	-	Clade2
CL3	CL3	target	F1T-36	LuoLab	-	-	No	Yes	Favites	-	-	coral	coral	-	-	NP	Ninepin (NP)	tissue	20220719.0	Yes	-	-	Favites	-	-	-	-	-	-	-	Clade2
BB7	BB7	target	M4-28	LuoLab	-	-	No	Yes	Oulastrea crispata	-	-	coral	coral	-	-	LC	Lo Chau (LC)	mucus	20220325.0	Yes	-	-	Oulastrea crispata	-	-	-	-	-	-	-	Clade2
BC3	BC3	target	M5-I-2	LuoLab	-	-	No	Yes	Oulastrea crispata	-	-	coral	coral	-	-	LC	Lo Chau (LC)	mucus	20220325.0	Yes	-	-	Oulastrea crispata	-	-	-	-	-	-	-	Clade2
E1	E1	target	M7-80	LuoLab	-	-	No	Yes	Oulastrea crispata	-	-	coral	coral	-	-	SW	Sham Wan (SW)	mucus	20211015.0	Yes	-	-	Oulastrea crispata	-	-	-	-	-	-	-	Clade2
BF10	BF10	target	Y908	LuoLab	-	-	No	Yes	Oulastrea crispata	-	-	coral	coral	-	-	YTW	Yam Tsai Wan (YTW)	skeleton	20220325.0	Yes	-	-	Oulastrea crispata	-	-	-	-	-	-	-	Clade2
BF11	BF11	target	Y924	LuoLab	-	-	No	Yes	Oulastrea crispata	-	-	coral	coral	-	-	YTW	Yam Tsai Wan (YTW)	skeleton	20220325.0	Yes	-	-	Oulastrea crispata	-	-	-	-	-	-	-	Clade2
CG11	CG11	target	CG11	LuoLab	-	-	No	Yes	Platygyra acuta	-	2018-01-12 00:00:00	coral	coral	-	-	WWC	Wong Wan Chau (WWC)	skeleton	20220719.0	Yes	-	-	Platygyra acuta	-	-	-	-	-	-	-	Clade2
BC6	BC6	target	4	LuoLab	-	-	No	Yes	Oulastrea crispata	-	-	coral	coral	-	-	LC	Lo Chau (LC)	mucus	20220325.0	Yes	-	-	Oulastrea crispata	-	-	-	-	-	-	-	Clade2
AI2	AI2	target	Y7	LuoLab	-	-	No	Yes	Oulastrea crispata	-	-	coral	coral	-	-	YTW	Yam Tsai Wan (YTW)	mucus	20211224.0	Yes	-	-	Oulastrea crispata	-	-	-	-	-	-	-	Clade2
AK3	AK3	target	S116	LuoLab	-	-	No	Yes	Oulastrea crispata	-	-	coral	coral	-	-	SW	Sham Wan (SW)	skeleton	20211224.0	Yes	-	-	Oulastrea crispata	-	-	-	-	-	-	-	Clade2
AP10	AP10	target	225	LuoLab	-	-	No	Yes	Oulastrea crispata	-	-	coral	coral	-	-	SW	Sham Wan (SW)	skeleton	20211224.0	Yes	-	-	Oulastrea crispata	-	-	-	-	-	-	-	Clade2
AP11	AP11	target	231	LuoLab	-	-	No	Yes	Oulastrea crispata	-	-	coral	coral	-	-	SW	Sham Wan (SW)	skeleton	20211224.0	Yes	-	-	Oulastrea crispata	-	-	-	-	-	-	-	Clade2
AP9	AP9	target	221	LuoLab	-	-	No	Yes	Oulastrea crispata	-	-	coral	coral	-	-	SW	Sham Wan (SW)	skeleton	20211224.0	Yes	-	-	Oulastrea crispata	-	-	-	-	-	-	-	Clade2
BE5	BE5	target	S94	LuoLab	-	-	No	Yes	Oulastrea crispata	-	-	coral	coral	-	-	SW	Sham Wan (SW)	skeleton	20220325.0	Yes	-	-	Oulastrea crispata	-	-	-	-	-	-	-	Clade2
BE6	BE6	target	S95	LuoLab	-	-	No	Yes	Oulastrea crispata	-	-	coral	coral	-	-	SW	Sham Wan (SW)	skeleton	20220325.0	Yes	-	-	Oulastrea crispata	-	-	-	-	-	-	-	Clade2
BE8	BE8	target	S109	LuoLab	-	-	No	Yes	Oulastrea crispata	-	-	coral	coral	-	-	SW	Sham Wan (SW)	skeleton	20220325.0	Yes	-	-	Oulastrea crispata	-	-	-	-	-	-	-	Clade2
BH12	BH12	target	A230	LuoLab	-	-	No	Yes	Oulastrea crispata	-	-	coral	coral	-	-	SW	Sham Wan (SW)	skeleton	20220325.0	Yes	-	-	Oulastrea crispata	-	-	-	-	-	-	-	Clade2
I10	I10	target	S91	LuoLab	-	-	No	Yes	Oulastrea crispata	-	-	coral	coral	-	-	SW	Sham Wan (SW)	skeleton	20211015.0	Yes	-	-	Oulastrea crispata	-	-	-	-	-	-	-	Clade2
I11	I11	target	S92	LuoLab	-	-	No	Yes	Oulastrea crispata	-	-	coral	coral	-	-	SW	Sham Wan (SW)	skeleton	20211015.0	Yes	-	-	Oulastrea crispata	-	-	-	-	-	-	-	Clade2
I12	I12	target	S93	LuoLab	-	-	No	Yes	Oulastrea crispata	-	-	coral	coral	-	-	SW	Sham Wan (SW)	skeleton	20211015.0	Yes	-	-	Oulastrea crispata	-	-	-	-	-	-	-	Clade2
I6	I6	target	S74	LuoLab	-	-	No	Yes	Oulastrea crispata	-	-	coral	coral	-	-	SW	Sham Wan (SW)	skeleton	20211015.0	Yes	-	-	Oulastrea crispata	-	-	-	-	-	-	-	Clade2
I7	I7	target	S76	LuoLab	-	-	No	Yes	Oulastrea crispata	-	-	coral	coral	-	-	SW	Sham Wan (SW)	skeleton	20211015.0	Yes	-	-	Oulastrea crispata	-	-	-	-	-	-	-	Clade2
I8	I8	target	S84	LuoLab	-	-	No	Yes	Oulastrea crispata	-	-	coral	coral	-	-	SW	Sham Wan (SW)	skeleton	20211015.0	Yes	-	-	Oulastrea crispata	-	-	-	-	-	-	-	Clade2
I9	I9	target	S87	LuoLab	-	-	No	Yes	Oulastrea crispata	-	-	coral	coral	-	-	SW	Sham Wan (SW)	skeleton	20211015.0	Yes	-	-	Oulastrea crispata	-	-	-	-	-	-	-	Clade2
J1	J1	target	S96	LuoLab	-	-	No	Yes	Oulastrea crispata	-	-	coral	coral	-	-	SW	Sham Wan (SW)	skeleton	20211015.0	Yes	-	-	Oulastrea crispata	-	-	-	-	-	-	-	Clade2
J10	J10	target	S108	LuoLab	-	-	No	Yes	Oulastrea crispata	-	-	coral	coral	-	-	SW	Sham Wan (SW)	skeleton	20211015.0	Yes	-	-	Oulastrea crispata	-	-	-	-	-	-	-	Clade2
J11	J11	target	S111	LuoLab	-	-	No	Yes	Oulastrea crispata	-	-	coral	coral	-	-	SW	Sham Wan (SW)	skeleton	20211015.0	Yes	-	-	Oulastrea crispata	-	-	-	-	-	-	-	Clade2
J12	J12	target	S112	LuoLab	-	-	No	Yes	Oulastrea crispata	-	-	coral	coral	-	-	SW	Sham Wan (SW)	skeleton	20211015.0	Yes	-	-	Oulastrea crispata	-	-	-	-	-	-	-	Clade2
J2	J2	target	S97	LuoLab	-	-	No	Yes	Oulastrea crispata	-	-	coral	coral	-	-	SW	Sham Wan (SW)	skeleton	20211015.0	Yes	-	-	Oulastrea crispata	-	-	-	-	-	-	-	Clade2
J3	J3	target	S98	LuoLab	-	-	No	Yes	Oulastrea crispata	-	-	coral	coral	-	-	SW	Sham Wan (SW)	skeleton	20211015.0	Yes	-	-	Oulastrea crispata	-	-	-	-	-	-	-	Clade2
J4	J4	target	S99	LuoLab	-	-	No	Yes	Oulastrea crispata	-	-	coral	coral	-	-	SW	Sham Wan (SW)	skeleton	20211015.0	Yes	-	-	Oulastrea crispata	-	-	-	-	-	-	-	Clade2
J5	J5	target	S100	LuoLab	-	-	No	Yes	Oulastrea crispata	-	-	coral	coral	-	-	SW	Sham Wan (SW)	skeleton	20211015.0	Yes	-	-	Oulastrea crispata	-	-	-	-	-	-	-	Clade2
J6	J6	target	S101	LuoLab	-	-	No	Yes	Oulastrea crispata	-	-	coral	coral	-	-	SW	Sham Wan (SW)	skeleton	20211015.0	Yes	-	-	Oulastrea crispata	-	-	-	-	-	-	-	Clade2
J7	J7	target	S102	LuoLab	-	-	No	Yes	Oulastrea crispata	-	-	coral	coral	-	-	SW	Sham Wan (SW)	skeleton	20211015.0	Yes	-	-	Oulastrea crispata	-	-	-	-	-	-	-	Clade2
J9	J9	target	S107	LuoLab	-	-	No	Yes	Oulastrea crispata	-	-	coral	coral	-	-	SW	Sham Wan (SW)	skeleton	20211015.0	Yes	-	-	Oulastrea crispata	-	-	-	-	-	-	-	Clade2
K2	K2	target	S117	LuoLab	-	-	No	Yes	Oulastrea crispata	-	-	coral	coral	-	-	SW	Sham Wan (SW)	skeleton	20211015.0	Yes	-	-	Oulastrea crispata	-	-	-	-	-	-	-	Clade2
L12	L12	target	Y72	LuoLab	-	-	No	Yes	Oulastrea crispata	-	-	coral	coral	-	-	YTW	Yam Tsai Wan (YTW)	skeleton	20211015.0	Yes	-	-	Oulastrea crispata	-	-	-	-	-	-	-	Clade2
BC1	BC1	target	M5-25	LuoLab	-	-	No	Yes	Oulastrea crispata	-	-	coral	coral	-	-	LC	Lo Chau (LC)	mucus	20220325.0	Yes	-	-	Oulastrea crispata	-	-	-	-	-	-	-	Clade2
BE9	BE9	target	S118	LuoLab	-	-	No	Yes	Oulastrea crispata	-	-	coral	coral	-	-	SW	Sham Wan (SW)	skeleton	20220325.0	Yes	-	-	Oulastrea crispata	-	-	-	-	-	-	-	Clade2
BI11	BI11	target	M3-97	LuoLab	-	-	No	Yes	Oulastrea crispata	-	-	coral	coral	-	-	BI	Bluff Island (BI)	mucus	20220325.0	Yes	-	-	Oulastrea crispata	-	-	-	-	-	-	-	Clade2
BA11	BA11	target	M4-3	LuoLab	-	-	No	Yes	Oulastrea crispata	-	-	coral	coral	-	-	LC	Lo Chau (LC)	mucus	20220325.0	Yes	-	-	Oulastrea crispata	-	-	-	-	-	-	-	Clade2
BB9	BB9	target	M5-2	LuoLab	-	-	No	Yes	Oulastrea crispata	-	-	coral	coral	-	-	LC	Lo Chau (LC)	mucus	20220325.0	Yes	-	-	Oulastrea crispata	-	-	-	-	-	-	-	Clade2
BJ3	BJ3	target	M3-116	LuoLab	-	-	No	Yes	Oulastrea crispata	-	-	coral	coral	-	-	BI	Bluff Island (BI)	mucus	20220325.0	Yes	-	-	Oulastrea crispata	-	-	-	-	-	-	-	Clade2
BJ4	BJ4	target	M3-120	LuoLab	-	-	No	Yes	Oulastrea crispata	-	-	coral	coral	-	-	BI	Bluff Island (BI)	mucus	20220325.0	Yes	-	-	Oulastrea crispata	-	-	-	-	-	-	-	Clade2
BJ5	BJ5	target	M3-124	LuoLab	-	-	No	Yes	Oulastrea crispata	-	-	coral	coral	-	-	BI	Bluff Island (BI)	mucus	20220325.0	Yes	-	-	Oulastrea crispata	-	-	-	-	-	-	-	Clade2
H6	H6	target	L207	LuoLab	-	-	No	Yes	Oulastrea crispata	-	-	coral	coral	-	-	LC	Lo Chau (LC)	skeleton	20211015.0	Yes	-	-	Oulastrea crispata	-	-	-	-	-	-	-	Clade2
G5	G5	target	B334	LuoLab	-	-	No	Yes	Oulastrea crispata	-	-	coral	coral	-	-	BI	Bluff Island (BI)	skeleton	20211015.0	Yes	-	-	Oulastrea crispata	-	-	-	-	-	-	-	Clade2
C11	C11	target	M5-8	LuoLab	-	-	No	Yes	Oulastrea crispata	-	-	coral	coral	-	-	LC	Lo Chau (LC)	mucus	20211015.0	Yes	-	-	Oulastrea crispata	-	-	-	-	-	-	-	Clade2
AD2	AD2	target	M11-54	LuoLab	-	-	No	Yes	Oulastrea crispata	-	-	coral	coral	-	-	YTW	Yam Tsai Wan (YTW)	mucus	20211224.0	Yes	-	-	Oulastrea crispata	-	-	-	-	-	-	-	Clade2
CE9	CE9	target	CE9	LuoLab	-	-	No	Yes	Platygyra acuta	-	2017-04-24 00:00:00	coral	coral	-	-	KTC	Kiu Tsui Chau (KTC)	mucus	20220719.0	Yes	-	-	Platygyra acuta	-	-	-	-	-	-	-	Clade2
BD11	BD11	target	B120	LuoLab	-	-	No	Yes	Oulastrea crispata	-	-	coral	coral	-	-	BI	Bluff Island (BI)	mucus	20220325.0	Yes	-	-	Oulastrea crispata	-	-	-	-	-	-	-	Clade2
BG1	BG1	target	A11	LuoLab	-	-	No	Yes	Oulastrea crispata	-	-	coral	coral	-	-	BI	Bluff Island (BI)	skeleton	20220325.0	Yes	-	-	Oulastrea crispata	-	-	-	-	-	-	-	Clade2
BG4	BG4	target	A14	LuoLab	-	-	No	Yes	Oulastrea crispata	-	-	coral	coral	-	-	BI	Bluff Island (BI)	skeleton	20220325.0	Yes	-	-	Oulastrea crispata	-	-	-	-	-	-	-	Clade2
BG7	BG7	target	A29	LuoLab	-	-	No	Yes	Oulastrea crispata	-	-	coral	coral	-	-	BI	Bluff Island (BI)	mucus	20220325.0	Yes	-	-	Oulastrea crispata	-	-	-	-	-	-	-	Clade2
BG10	BG10	target	A35	LuoLab	-	-	No	Yes	Oulastrea crispata	-	-	coral	coral	-	-	BI	Bluff Island (BI)	skeleton	20220325.0	Yes	-	-	Oulastrea crispata	-	-	-	-	-	-	-	Clade2
N4	N4	target	Y567	LuoLab	-	-	No	Yes	Oulastrea crispata	-	-	coral	coral	-	-	YTW	Yam Tsai Wan (YTW)	skeleton	20211015.0	Yes	-	-	Oulastrea crispata	-	-	-	-	-	-	-	Clade2
P11	P11	target	Y925	LuoLab	-	-	No	Yes	Oulastrea crispata	-	-	coral	coral	-	-	YTW	Yam Tsai Wan (YTW)	skeleton	20211015.0	Yes	-	-	Oulastrea crispata	-	-	-	-	-	-	-	Clade2
AA10	AA10	target	M3-161	LuoLab	-	-	No	Yes	Oulastrea crispata	-	-	coral	coral	-	-	BI	Bluff Island (BI)	mucus	20211224.0	Yes	-	-	Oulastrea crispata	-	-	-	-	-	-	-	Clade2
CF5	CF5	target	CF5	LuoLab	-	-	No	Yes	Platygyra acuta	-	2018-01-12 00:00:00	coral	coral	-	-	WWC	Wong Wan Chau (WWC)	skeleton	20220719.0	Yes	-	-	Platygyra acuta	-	-	-	-	-	-	-	Clade2
BB6	BB6	target	M4-18	LuoLab	-	-	No	Yes	Oulastrea crispata	-	-	coral	coral	-	-	LC	Lo Chau (LC)	mucus	20220325.0	Yes	-	-	Oulastrea crispata	-	-	-	-	-	-	-	Clade2
BC7	BC7	target	9	LuoLab	-	-	No	Yes	Oulastrea crispata	-	-	coral	coral	-	-	LC	Lo Chau (LC)	mucus	20220325.0	Yes	-	-	Oulastrea crispata	-	-	-	-	-	-	-	Clade2
CF7	CF7	target	CF7	LuoLab	-	-	No	Yes	Platygyra acuta	-	2017-05-22 00:00:00	coral	coral	-	-	NMC	Ngo Mei Chau (NMC)	mucus	20220719.0	Yes	-	-	Platygyra acuta	-	-	-	-	-	-	-	Clade2
CL6	CL6	target	F5T-18	LuoLab	-	-	No	Yes	Favites	-	-	coral	coral	-	-	PC	Peng Chau (PC)	tissue	20220719.0	Yes	-	-	Favites	-	-	-	-	-	-	-	Clade2
A4	A4	target	M2-25	LuoLab	-	-	No	Yes	Oulastrea crispata	-	-	coral	coral	-	-	BI	Bluff Island (BI)	mucus	20211015.0	Yes	-	-	Oulastrea crispata	-	-	-	-	-	-	-	Clade2
AA1	AA1	target	M3-101	LuoLab	-	-	No	Yes	Oulastrea crispata	-	-	coral	coral	-	-	BI	Bluff Island (BI)	mucus	20211224.0	Yes	-	-	Oulastrea crispata	-	-	-	-	-	-	-	Clade2
AL12	AL12	target	A2S-9	LuoLab	-	-	No	Yes	Acropora solitaryensis	-	-	coral	coral	-	-	NP	Ninepin (NP)	skeleton	20211224.0	Yes	-	-	Acropora solitaryensis	-	-	-	-	-	-	-	Clade2
H8	H8	target	L273	LuoLab	-	-	No	Yes	Oulastrea crispata	-	-	coral	coral	-	-	LC	Lo Chau (LC)	skeleton	20211015.0	Yes	-	-	Oulastrea crispata	-	-	-	-	-	-	-	Clade2
AD11	AD11	target	Y335	LuoLab	-	-	No	Yes	Oulastrea crispata	-	-	coral	coral	-	-	YTW	Yam Tsai Wan (YTW)	skeleton	20211224.0	Yes	-	-	Oulastrea crispata	-	-	-	-	-	-	-	Clade2
BF4	BF4	target	Y497	LuoLab	-	-	No	Yes	Oulastrea crispata	-	-	coral	coral	-	-	YTW	Yam Tsai Wan (YTW)	skeleton	20220325.0	Yes	-	-	Oulastrea crispata	-	-	-	-	-	-	-	Clade2
BF6	BF6	target	Y743	LuoLab	-	-	No	Yes	Oulastrea crispata	-	-	coral	coral	-	-	YTW	Yam Tsai Wan (YTW)	skeleton	20220325.0	Yes	-	-	Oulastrea crispata	-	-	-	-	-	-	-	Clade2
BF7	BF7	target	Y774	LuoLab	-	-	No	Yes	Oulastrea crispata	-	-	coral	coral	-	-	YTW	Yam Tsai Wan (YTW)	skeleton	20220325.0	Yes	-	-	Oulastrea crispata	-	-	-	-	-	-	-	Clade2
AH2	AH2	target	S5-155	LuoLab	-	-	No	Yes	Oulastrea crispata	-	-	coral	coral	-	-	LC	Lo Chau (LC)	skeleton	20211224.0	Yes	-	-	Oulastrea crispata	-	-	-	-	-	-	-	Clade2
AH7	AH7	target	S5-184	LuoLab	-	-	No	Yes	Oulastrea crispata	-	-	coral	coral	-	-	LC	Lo Chau (LC)	skeleton	20211224.0	Yes	-	-	Oulastrea crispata	-	-	-	-	-	-	-	Clade2
H1	H1	target	L151	LuoLab	-	-	No	Yes	Oulastrea crispata	-	-	coral	coral	-	-	LC	Lo Chau (LC)	skeleton	20211015.0	Yes	-	-	Oulastrea crispata	-	-	-	-	-	-	-	Clade2
H2	H2	target	L153	LuoLab	-	-	No	Yes	Oulastrea crispata	-	-	coral	coral	-	-	LC	Lo Chau (LC)	skeleton	20211015.0	Yes	-	-	Oulastrea crispata	-	-	-	-	-	-	-	Clade2
H3	H3	target	L158	LuoLab	-	-	No	Yes	Oulastrea crispata	-	-	coral	coral	-	-	LC	Lo Chau (LC)	skeleton	20211015.0	Yes	-	-	Oulastrea crispata	-	-	-	-	-	-	-	Clade2
H4	H4	target	L180	LuoLab	-	-	No	Yes	Oulastrea crispata	-	-	coral	coral	-	-	LC	Lo Chau (LC)	skeleton	20211015.0	Yes	-	-	Oulastrea crispata	-	-	-	-	-	-	-	Clade2
I1	I1	target	S4-132	LuoLab	-	-	No	Yes	Oulastrea crispata	-	-	coral	coral	-	-	LC	Lo Chau (LC)	skeleton	20211015.0	Yes	-	-	Oulastrea crispata	-	-	-	-	-	-	-	Clade2
AI1	AI1	target	M2-45	LuoLab	-	-	No	Yes	Oulastrea crispata	-	-	coral	coral	-	-	BI	Bluff Island (BI)	mucus	20211224.0	Yes	-	-	Oulastrea crispata	-	-	-	-	-	-	-	Clade2
BA10	BA10	target	M3-158	LuoLab	-	-	No	Yes	Oulastrea crispata	-	-	coral	coral	-	-	BI	Bluff Island (BI)	mucus	20220325.0	Yes	-	-	Oulastrea crispata	-	-	-	-	-	-	-	Clade2
BA12	BA12	target	M4-4	LuoLab	-	-	No	Yes	Oulastrea crispata	-	-	coral	coral	-	-	LC	Lo Chau (LC)	mucus	20220325.0	Yes	-	-	Oulastrea crispata	-	-	-	-	-	-	-	Clade2
BA8	BA8	target	M11-8	LuoLab	-	-	No	Yes	Oulastrea crispata	-	-	coral	coral	-	-	YTW	Yam Tsai Wan (YTW)	mucus	20220325.0	Yes	-	-	Oulastrea crispata	-	-	-	-	-	-	-	Clade2
BA9	BA9	target	M3-146	LuoLab	-	-	No	Yes	Oulastrea crispata	-	-	coral	coral	-	-	BI	Bluff Island (BI)	mucus	20220325.0	Yes	-	-	Oulastrea crispata	-	-	-	-	-	-	-	Clade2
BB1	BB1	target	M4-10	LuoLab	-	-	No	Yes	Oulastrea crispata	-	-	coral	coral	-	-	LC	Lo Chau (LC)	mucus	20220325.0	Yes	-	-	Oulastrea crispata	-	-	-	-	-	-	-	Clade2
BB10	BB10	target	M5-4	LuoLab	-	-	No	Yes	Oulastrea crispata	-	-	coral	coral	-	-	LC	Lo Chau (LC)	mucus	20220325.0	Yes	-	-	Oulastrea crispata	-	-	-	-	-	-	-	Clade2
BB5	BB5	target	127	LuoLab	-	-	No	Yes	Oulastrea crispata	-	-	coral	coral	-	-	LC	Lo Chau (LC)	mucus	20220325.0	Yes	-	-	Oulastrea crispata	-	-	-	-	-	-	-	Clade2
BC12	BC12	target	M7-33	LuoLab	-	-	No	Yes	Oulastrea crispata	-	-	coral	coral	-	-	SW	Sham Wan (SW)	mucus	20220325.0	Yes	-	-	Oulastrea crispata	-	-	-	-	-	-	-	Clade2
BC4	BC4	target	M11-55	LuoLab	-	-	No	Yes	Oulastrea crispata	-	-	coral	coral	-	-	YTW	Yam Tsai Wan (YTW)	mucus	20220325.0	Yes	-	-	Oulastrea crispata	-	-	-	-	-	-	-	Clade2
BC5	BC5	target	M11-68	LuoLab	-	-	No	Yes	Oulastrea crispata	-	-	coral	coral	-	-	YTW	Yam Tsai Wan (YTW)	mucus	20220325.0	Yes	-	-	Oulastrea crispata	-	-	-	-	-	-	-	Clade2
BD1	BD1	target	M7-34	LuoLab	-	-	No	Yes	Oulastrea crispata	-	-	coral	coral	-	-	SW	Sham Wan (SW)	mucus	20220325.0	Yes	-	-	Oulastrea crispata	-	-	-	-	-	-	-	Clade2
BD2	BD2	target	M7-39	LuoLab	-	-	No	Yes	Oulastrea crispata	-	-	coral	coral	-	-	SW	Sham Wan (SW)	mucus	20220325.0	Yes	-	-	Oulastrea crispata	-	-	-	-	-	-	-	Clade2
BD3	BD3	target	M7-59	LuoLab	-	-	No	Yes	Oulastrea crispata	-	-	coral	coral	-	-	SW	Sham Wan (SW)	mucus	20220325.0	Yes	-	-	Oulastrea crispata	-	-	-	-	-	-	-	Clade2
BD4	BD4	target	M7-85	LuoLab	-	-	No	Yes	Oulastrea crispata	-	-	coral	coral	-	-	SW	Sham Wan (SW)	mucus	20220325.0	Yes	-	-	Oulastrea crispata	-	-	-	-	-	-	-	Clade2
BD5	BD5	target	M8-127	LuoLab	-	-	No	Yes	Oulastrea crispata	-	-	coral	coral	-	-	SW	Sham Wan (SW)	mucus	20220325.0	Yes	-	-	Oulastrea crispata	-	-	-	-	-	-	-	Clade2
BD6	BD6	target	M10-3	LuoLab	-	-	No	Yes	Oulastrea crispata	-	-	coral	coral	-	-	YTW	Yam Tsai Wan (YTW)	mucus	20220325.0	Yes	-	-	Oulastrea crispata	-	-	-	-	-	-	-	Clade2
BD7	BD7	target	M10-69	LuoLab	-	-	No	Yes	Oulastrea crispata	-	-	coral	coral	-	-	YTW	Yam Tsai Wan (YTW)	mucus	20220325.0	Yes	-	-	Oulastrea crispata	-	-	-	-	-	-	-	Clade2
BD8	BD8	target	M11-5	LuoLab	-	-	No	Yes	Oulastrea crispata	-	-	coral	coral	-	-	YTW	Yam Tsai Wan (YTW)	mucus	20220325.0	Yes	-	-	Oulastrea crispata	-	-	-	-	-	-	-	Clade2
BD9	BD9	target	M11-6	LuoLab	-	-	No	Yes	Oulastrea crispata	-	-	coral	coral	-	-	YTW	Yam Tsai Wan (YTW)	mucus	20220325.0	Yes	-	-	Oulastrea crispata	-	-	-	-	-	-	-	Clade2
BE10	BE10	target	S162	LuoLab	-	-	No	Yes	Oulastrea crispata	-	-	coral	coral	-	-	SW	Sham Wan (SW)	skeleton	20220325.0	Yes	-	-	Oulastrea crispata	-	-	-	-	-	-	-	Clade2
BH1	BH1	target	A91	LuoLab	-	-	No	Yes	Oulastrea crispata	-	-	coral	coral	-	-	SW	Sham Wan (SW)	skeleton	20220325.0	Yes	-	-	Oulastrea crispata	-	-	-	-	-	-	-	Clade2
BH2	BH2	target	A92	LuoLab	-	-	No	Yes	Oulastrea crispata	-	-	coral	coral	-	-	SW	Sham Wan (SW)	skeleton	20220325.0	Yes	-	-	Oulastrea crispata	-	-	-	-	-	-	-	Clade2
BH3	BH3	target	A93	LuoLab	-	-	No	Yes	Oulastrea crispata	-	-	coral	coral	-	-	SW	Sham Wan (SW)	skeleton	20220325.0	Yes	-	-	Oulastrea crispata	-	-	-	-	-	-	-	Clade2
BH4	BH4	target	A94	LuoLab	-	-	No	Yes	Oulastrea crispata	-	-	coral	coral	-	-	SW	Sham Wan (SW)	skeleton	20220325.0	Yes	-	-	Oulastrea crispata	-	-	-	-	-	-	-	Clade2
BH5	BH5	target	A97	LuoLab	-	-	No	Yes	Oulastrea crispata	-	-	coral	coral	-	-	SW	Sham Wan (SW)	skeleton	20220325.0	Yes	-	-	Oulastrea crispata	-	-	-	-	-	-	-	Clade2
BH6	BH6	target	A100	LuoLab	-	-	No	Yes	Oulastrea crispata	-	-	coral	coral	-	-	SW	Sham Wan (SW)	skeleton	20220325.0	Yes	-	-	Oulastrea crispata	-	-	-	-	-	-	-	Clade2
BI7	BI7	target	M2-12	LuoLab	-	-	No	Yes	Oulastrea crispata	-	-	coral	coral	-	-	BI	Bluff Island (BI)	mucus	20220325.0	Yes	-	-	Oulastrea crispata	-	-	-	-	-	-	-	Clade2
CF11	CF11	target	CF11	LuoLab	-	-	No	Yes	Platygyra acuta	-	2018-01-12 00:00:00	coral	coral	-	-	WWC	Wong Wan Chau (WWC)	skeleton	20220719.0	Yes	-	-	Platygyra acuta	-	-	-	-	-	-	-	Clade2
CH9	CH9	target	M10-32	LuoLab	-	-	No	Yes	Oulastrea crispata	-	-	coral	coral	-	-	YTW	Yam Tsai Wan (YTW)	mucus	20220719.0	Yes	-	-	Oulastrea crispata	-	-	-	-	-	-	-	Clade2
CI9	CI9	target	M7-32	LuoLab	-	-	No	Yes	Oulastrea crispata	-	-	coral	coral	-	-	SW	Sham Wan (SW)	mucus	20220719.0	Yes	-	-	Oulastrea crispata	-	-	-	-	-	-	-	Clade2
CJ7	CJ7	target	F1M-11	LuoLab	-	-	No	Yes	Favites	-	-	coral	coral	-	-	NP	Ninepin (NP)	mucus	20220719.0	Yes	-	-	Favites	-	-	-	-	-	-	-	Clade2
CJ9	CJ9	target	F1M-23	LuoLab	-	-	No	Yes	Favites	-	-	coral	coral	-	-	NP	Ninepin (NP)	mucus	20220719.0	Yes	-	-	Favites	-	-	-	-	-	-	-	Clade2
AA5	AA5	target	M3-114	LuoLab	-	-	No	Yes	Oulastrea crispata	-	-	coral	coral	-	-	BI	Bluff Island (BI)	mucus	20211224.0	Yes	-	-	Oulastrea crispata	-	-	-	-	-	-	-	Clade2
AB6	AB6	target	M4-5	LuoLab	-	-	No	Yes	Oulastrea crispata	-	-	coral	coral	-	-	LC	Lo Chau (LC)	mucus	20211224.0	Yes	-	-	Oulastrea crispata	-	-	-	-	-	-	-	Clade2
AG4	AG4	target	S166	LuoLab	-	-	No	Yes	Oulastrea crispata	-	-	coral	coral	-	-	SW	Sham Wan (SW)	skeleton	20211224.0	Yes	-	-	Oulastrea crispata	-	-	-	-	-	-	-	Clade2
AK6	AK6	target	S174	LuoLab	-	-	No	Yes	Oulastrea crispata	-	-	coral	coral	-	-	SW	Sham Wan (SW)	skeleton	20211224.0	Yes	-	-	Oulastrea crispata	-	-	-	-	-	-	-	Clade2
AK7	AK7	target	S181	LuoLab	-	-	No	Yes	Oulastrea crispata	-	-	coral	coral	-	-	SW	Sham Wan (SW)	skeleton	20211224.0	Yes	-	-	Oulastrea crispata	-	-	-	-	-	-	-	Clade2
BK1	BK1	target	S173	LuoLab	-	-	No	Yes	Oulastrea crispata	-	-	coral	coral	-	-	SW	Sham Wan (SW)	skeleton	20220325.0	Yes	-	-	Oulastrea crispata	-	-	-	-	-	-	-	Clade2
F12	F12	target	B121	LuoLab	-	-	No	Yes	Oulastrea crispata	-	-	coral	coral	-	-	BI	Bluff Island (BI)	skeleton	20211015.0	Yes	-	-	Oulastrea crispata	-	-	-	-	-	-	-	Clade2
J8	J8	target	S105	LuoLab	-	-	No	Yes	Oulastrea crispata	-	-	coral	coral	-	-	SW	Sham Wan (SW)	skeleton	20211015.0	Yes	-	-	Oulastrea crispata	-	-	-	-	-	-	-	Clade2
N8	N8	target	Y723	LuoLab	-	-	No	Yes	Oulastrea crispata	-	-	coral	coral	-	-	YTW	Yam Tsai Wan (YTW)	skeleton	20211015.0	Yes	-	-	Oulastrea crispata	-	-	-	-	-	-	-	Clade2
AD6	AD6	target	M11-80	LuoLab	-	-	No	Yes	Oulastrea crispata	-	-	coral	coral	-	-	YTW	Yam Tsai Wan (YTW)	mucus	20211224.0	Yes	-	-	Oulastrea crispata	-	-	-	-	-	-	-	Clade2
AP12	AP12	target	A2S-2	LuoLab	-	-	No	Yes	Acropora solitaryensis	-	-	coral	coral	-	-	NP	Ninepin (NP)	skeleton	20211224.0	Yes	-	-	Acropora solitaryensis	-	-	-	-	-	-	-	Clade2
BG5	BG5	target	A15	LuoLab	-	-	No	Yes	Oulastrea crispata	-	-	coral	coral	-	-	BI	Bluff Island (BI)	skeleton	20220325.0	Yes	-	-	Oulastrea crispata	-	-	-	-	-	-	-	Clade2
C12	C12	target	M5-14	LuoLab	-	-	No	Yes	Oulastrea crispata	-	-	coral	coral	-	-	LC	Lo Chau (LC)	mucus	20211015.0	Yes	-	-	Oulastrea crispata	-	-	-	-	-	-	-	Clade2
H7	H7	target	L210	LuoLab	-	-	No	Yes	Oulastrea crispata	-	-	coral	coral	-	-	LC	Lo Chau (LC)	skeleton	20211015.0	Yes	-	-	Oulastrea crispata	-	-	-	-	-	-	-	Clade2
K5	K5	target	S169	LuoLab	-	-	No	Yes	Oulastrea crispata	-	-	coral	coral	-	-	SW	Sham Wan (SW)	skeleton	20211015.0	Yes	-	-	Oulastrea crispata	-	-	-	-	-	-	-	Clade2
AI3	AI3	target	M2-9	LuoLab	-	-	No	Yes	Oulastrea crispata	-	-	coral	coral	-	-	BI	Bluff Island (BI)	mucus	20211224.0	Yes	-	-	Oulastrea crispata	-	-	-	-	-	-	-	Clade2
C8	C8	target	M4-34	LuoLab	-	-	No	Yes	Oulastrea crispata	-	-	coral	coral	-	-	LC	Lo Chau (LC)	mucus	20211015.0	Yes	-	-	Oulastrea crispata	-	-	-	-	-	-	-	Clade2
AL11	AL11	target	A2S-8	LuoLab	-	-	No	Yes	Acropora solitaryensis	-	-	coral	coral	-	-	NP	Ninepin (NP)	skeleton	20211224.0	Yes	-	-	Acropora solitaryensis	-	-	-	-	-	-	-	Clade2
BG9	BG9	target	A34	LuoLab	-	-	No	Yes	Oulastrea crispata	-	-	coral	coral	-	-	BI	Bluff Island (BI)	skeleton	20220325.0	Yes	-	-	Oulastrea crispata	-	-	-	-	-	-	-	Clade2
CJ1	CJ1	target	A2M-7	LuoLab	-	-	No	Yes	Acropora solitaryensis	-	-	coral	coral	-	-	NP	Ninepin (NP)	mucus	20220719.0	Yes	-	-	Acropora solitaryensis	-	-	-	-	-	-	-	Clade2
A1	A1	target	M2-4	LuoLab	-	-	No	Yes	Oulastrea crispata	-	-	coral	coral	-	-	BI	Bluff Island (BI)	mucus	20211015.0	Yes	-	-	Oulastrea crispata	-	-	-	-	-	-	-	Clade2
AE10	AE10	target	Y407	LuoLab	-	-	No	Yes	Oulastrea crispata	-	-	coral	coral	-	-	YTW	Yam Tsai Wan (YTW)	skeleton	20211224.0	Yes	-	-	Oulastrea crispata	-	-	-	-	-	-	-	Clade2
AM6	AM6	target	A2S-19	LuoLab	-	-	No	Yes	Acropora solitaryensis	-	-	coral	coral	-	-	NP	Ninepin (NP)	skeleton	20211224.0	Yes	-	-	Acropora solitaryensis	-	-	-	-	-	-	-	Clade2
AN11	AN11	target	A2M-17	LuoLab	-	-	No	Yes	Acropora solitaryensis	-	-	coral	coral	-	-	NP	Ninepin (NP)	mucus	20211224.0	Yes	-	-	Acropora solitaryensis	-	-	-	-	-	-	-	Clade2
CG4	CG4	target	CG4	LuoLab	-	-	No	Yes	Platygyra acuta	-	2017-04-24 00:00:00	coral	coral	-	-	KTC	Kiu Tsui Chau (KTC)	mucus	20220719.0	Yes	-	-	Platygyra acuta	-	-	-	-	-	-	-	Clade2
D1	D1	target	M5-26	LuoLab	-	-	No	Yes	Oulastrea crispata	-	-	coral	coral	-	-	LC	Lo Chau (LC)	mucus	20211015.0	Yes	-	-	Oulastrea crispata	-	-	-	-	-	-	-	Clade2
D4	D4	target	M5-31	LuoLab	-	-	No	Yes	Oulastrea crispata	-	-	coral	coral	-	-	LC	Lo Chau (LC)	mucus	20211015.0	Yes	-	-	Oulastrea crispata	-	-	-	-	-	-	-	Clade2
D5	D5	target	M5-33	LuoLab	-	-	No	Yes	Oulastrea crispata	-	-	coral	coral	-	-	LC	Lo Chau (LC)	mucus	20211015.0	Yes	-	-	Oulastrea crispata	-	-	-	-	-	-	-	Clade2
K7	K7	target	S171	LuoLab	-	-	No	Yes	Oulastrea crispata	-	-	coral	coral	-	-	SW	Sham Wan (SW)	skeleton	20211015.0	Yes	-	-	Oulastrea crispata	-	-	-	-	-	-	-	Clade2
AA3	AA3	target	M3-111	LuoLab	-	-	No	Yes	Oulastrea crispata	-	-	coral	coral	-	-	BI	Bluff Island (BI)	mucus	20211224.0	Yes	-	-	Oulastrea crispata	-	-	-	-	-	-	-	Clade2
G2	G2	target	B154	LuoLab	-	-	No	Yes	Oulastrea crispata	-	-	coral	coral	-	-	BI	Bluff Island (BI)	skeleton	20211015.0	Yes	-	-	Oulastrea crispata	-	-	-	-	-	-	-	Clade2
AD12	AD12	target	Y343	LuoLab	-	-	No	Yes	Oulastrea crispata	-	-	coral	coral	-	-	YTW	Yam Tsai Wan (YTW)	skeleton	20211224.0	Yes	-	-	Oulastrea crispata	-	-	-	-	-	-	-	Clade2
AE1	AE1	target	Y349	LuoLab	-	-	No	Yes	Oulastrea crispata	-	-	coral	coral	-	-	YTW	Yam Tsai Wan (YTW)	skeleton	20211224.0	Yes	-	-	Oulastrea crispata	-	-	-	-	-	-	-	Clade2
AE4	AE4	target	Y369	LuoLab	-	-	No	Yes	Oulastrea crispata	-	-	coral	coral	-	-	YTW	Yam Tsai Wan (YTW)	skeleton	20211224.0	Yes	-	-	Oulastrea crispata	-	-	-	-	-	-	-	Clade2
AE5	AE5	target	Y377	LuoLab	-	-	No	Yes	Oulastrea crispata	-	-	coral	coral	-	-	YTW	Yam Tsai Wan (YTW)	skeleton	20211224.0	Yes	-	-	Oulastrea crispata	-	-	-	-	-	-	-	Clade2
AE6	AE6	target	Y379	LuoLab	-	-	No	Yes	Oulastrea crispata	-	-	coral	coral	-	-	YTW	Yam Tsai Wan (YTW)	skeleton	20211224.0	Yes	-	-	Oulastrea crispata	-	-	-	-	-	-	-	Clade2
AE9	AE9	target	Y402	LuoLab	-	-	No	Yes	Oulastrea crispata	-	-	coral	coral	-	-	YTW	Yam Tsai Wan (YTW)	skeleton	20211224.0	Yes	-	-	Oulastrea crispata	-	-	-	-	-	-	-	Clade2
AF11	AF11	target	Y936	LuoLab	-	-	No	Yes	Oulastrea crispata	-	-	coral	coral	-	-	YTW	Yam Tsai Wan (YTW)	skeleton	20211224.0	Yes	-	-	Oulastrea crispata	-	-	-	-	-	-	-	Clade2
AF4	AF4	target	Y463	LuoLab	-	-	No	Yes	Oulastrea crispata	-	-	coral	coral	-	-	YTW	Yam Tsai Wan (YTW)	skeleton	20211224.0	Yes	-	-	Oulastrea crispata	-	-	-	-	-	-	-	Clade2
AF5	AF5	target	Y470	LuoLab	-	-	No	Yes	Oulastrea crispata	-	-	coral	coral	-	-	YTW	Yam Tsai Wan (YTW)	skeleton	20211224.0	Yes	-	-	Oulastrea crispata	-	-	-	-	-	-	-	Clade2
AF6	AF6	target	Y471	LuoLab	-	-	No	Yes	Oulastrea crispata	-	-	coral	coral	-	-	YTW	Yam Tsai Wan (YTW)	skeleton	20211224.0	Yes	-	-	Oulastrea crispata	-	-	-	-	-	-	-	Clade2
AF7	AF7	target	Y472	LuoLab	-	-	No	Yes	Oulastrea crispata	-	-	coral	coral	-	-	YTW	Yam Tsai Wan (YTW)	skeleton	20211224.0	Yes	-	-	Oulastrea crispata	-	-	-	-	-	-	-	Clade2
AF9	AF9	target	Y495	LuoLab	-	-	No	Yes	Oulastrea crispata	-	-	coral	coral	-	-	YTW	Yam Tsai Wan (YTW)	skeleton	20211224.0	Yes	-	-	Oulastrea crispata	-	-	-	-	-	-	-	Clade2
AK10	AK10	target	Y62	LuoLab	-	-	No	Yes	Oulastrea crispata	-	-	coral	coral	-	-	YTW	Yam Tsai Wan (YTW)	skeleton	20211224.0	Yes	-	-	Oulastrea crispata	-	-	-	-	-	-	-	Clade2
AK11	AK11	target	Y76	LuoLab	-	-	No	Yes	Oulastrea crispata	-	-	coral	coral	-	-	YTW	Yam Tsai Wan (YTW)	skeleton	20211224.0	Yes	-	-	Oulastrea crispata	-	-	-	-	-	-	-	Clade2
AL4	AL4	target	Y192	LuoLab	-	-	No	Yes	Oulastrea crispata	-	-	coral	coral	-	-	YTW	Yam Tsai Wan (YTW)	skeleton	20211224.0	Yes	-	-	Oulastrea crispata	-	-	-	-	-	-	-	Clade2
AL7	AL7	target	Y913	LuoLab	-	-	No	Yes	Oulastrea crispata	-	-	coral	coral	-	-	YTW	Yam Tsai Wan (YTW)	skeleton	20211224.0	Yes	-	-	Oulastrea crispata	-	-	-	-	-	-	-	Clade2
BH7	BH7	target	A132	LuoLab	-	-	No	Yes	Oulastrea crispata	-	-	coral	coral	-	-	YTW	Yam Tsai Wan (YTW)	skeleton	20220325.0	Yes	-	-	Oulastrea crispata	-	-	-	-	-	-	-	Clade2
BH8	BH8	target	A133	LuoLab	-	-	No	Yes	Oulastrea crispata	-	-	coral	coral	-	-	YTW	Yam Tsai Wan (YTW)	skeleton	20220325.0	Yes	-	-	Oulastrea crispata	-	-	-	-	-	-	-	Clade2
BH9	BH9	target	A152	LuoLab	-	-	No	Yes	Oulastrea crispata	-	-	coral	coral	-	-	YTW	Yam Tsai Wan (YTW)	skeleton	20220325.0	Yes	-	-	Oulastrea crispata	-	-	-	-	-	-	-	Clade2
CH2	CH2	target	Y255	LuoLab	-	-	No	Yes	Oulastrea crispata	-	-	coral	coral	-	-	YTW	Yam Tsai Wan (YTW)	skeleton	20220719.0	Yes	-	-	Oulastrea crispata	-	-	-	-	-	-	-	Clade2
CI3	CI3	target	Y920	LuoLab	-	-	No	Yes	Oulastrea crispata	-	-	coral	coral	-	-	YTW	Yam Tsai Wan (YTW)	skeleton	20220719.0	Yes	-	-	Oulastrea crispata	-	-	-	-	-	-	-	Clade2
CI6	CI6	target	A159	LuoLab	-	-	No	Yes	Oulastrea crispata	-	-	coral	coral	-	-	YTW	Yam Tsai Wan (YTW)	skeleton	20220719.0	Yes	-	-	Oulastrea crispata	-	-	-	-	-	-	-	Clade2
K12	K12	target	Y170	LuoLab	-	-	No	Yes	Oulastrea crispata	-	-	coral	coral	-	-	YTW	Yam Tsai Wan (YTW)	skeleton	20211015.0	Yes	-	-	Oulastrea crispata	-	-	-	-	-	-	-	Clade2
L11	L11	target	Y63	LuoLab	-	-	No	Yes	Oulastrea crispata	-	-	coral	coral	-	-	YTW	Yam Tsai Wan (YTW)	skeleton	20211015.0	Yes	-	-	Oulastrea crispata	-	-	-	-	-	-	-	Clade2
L6	L6	target	Y51	LuoLab	-	-	No	Yes	Oulastrea crispata	-	-	coral	coral	-	-	YTW	Yam Tsai Wan (YTW)	skeleton	20211015.0	Yes	-	-	Oulastrea crispata	-	-	-	-	-	-	-	Clade2
L8	L8	target	Y191	LuoLab	-	-	No	Yes	Oulastrea crispata	-	-	coral	coral	-	-	YTW	Yam Tsai Wan (YTW)	skeleton	20211015.0	Yes	-	-	Oulastrea crispata	-	-	-	-	-	-	-	Clade2
M11	M11	target	Y525	LuoLab	-	-	No	Yes	Oulastrea crispata	-	-	coral	coral	-	-	YTW	Yam Tsai Wan (YTW)	skeleton	20211015.0	Yes	-	-	Oulastrea crispata	-	-	-	-	-	-	-	Clade2
M8	M8	target	Y161	LuoLab	-	-	No	Yes	Oulastrea crispata	-	-	coral	coral	-	-	YTW	Yam Tsai Wan (YTW)	skeleton	20211015.0	Yes	-	-	Oulastrea crispata	-	-	-	-	-	-	-	Clade2
N1	N1	target	Y552	LuoLab	-	-	No	Yes	Oulastrea crispata	-	-	coral	coral	-	-	YTW	Yam Tsai Wan (YTW)	skeleton	20211015.0	Yes	-	-	Oulastrea crispata	-	-	-	-	-	-	-	Clade2
N12	N12	target	Y735	LuoLab	-	-	No	Yes	Oulastrea crispata	-	-	coral	coral	-	-	YTW	Yam Tsai Wan (YTW)	skeleton	20211015.0	Yes	-	-	Oulastrea crispata	-	-	-	-	-	-	-	Clade2
N3	N3	target	Y557	LuoLab	-	-	No	Yes	Oulastrea crispata	-	-	coral	coral	-	-	YTW	Yam Tsai Wan (YTW)	skeleton	20211015.0	Yes	-	-	Oulastrea crispata	-	-	-	-	-	-	-	Clade2
N5	N5	target	Y571	LuoLab	-	-	No	Yes	Oulastrea crispata	-	-	coral	coral	-	-	YTW	Yam Tsai Wan (YTW)	skeleton	20211015.0	Yes	-	-	Oulastrea crispata	-	-	-	-	-	-	-	Clade2
N7	N7	target	Y721	LuoLab	-	-	No	Yes	Oulastrea crispata	-	-	coral	coral	-	-	YTW	Yam Tsai Wan (YTW)	skeleton	20211015.0	Yes	-	-	Oulastrea crispata	-	-	-	-	-	-	-	Clade2
O10	O10	target	Y877	LuoLab	-	-	No	Yes	Oulastrea crispata	-	-	coral	coral	-	-	YTW	Yam Tsai Wan (YTW)	skeleton	20211015.0	Yes	-	-	Oulastrea crispata	-	-	-	-	-	-	-	Clade2
O12	O12	target	Y888	LuoLab	-	-	No	Yes	Oulastrea crispata	-	-	coral	coral	-	-	YTW	Yam Tsai Wan (YTW)	skeleton	20211015.0	Yes	-	-	Oulastrea crispata	-	-	-	-	-	-	-	Clade2
O2	O2	target	Y780	LuoLab	-	-	No	Yes	Oulastrea crispata	-	-	coral	coral	-	-	YTW	Yam Tsai Wan (YTW)	skeleton	20211015.0	Yes	-	-	Oulastrea crispata	-	-	-	-	-	-	-	Clade2
O3	O3	target	Y798	LuoLab	-	-	No	Yes	Oulastrea crispata	-	-	coral	coral	-	-	YTW	Yam Tsai Wan (YTW)	skeleton	20211015.0	Yes	-	-	Oulastrea crispata	-	-	-	-	-	-	-	Clade2
O4	O4	target	Y803	LuoLab	-	-	No	Yes	Oulastrea crispata	-	-	coral	coral	-	-	YTW	Yam Tsai Wan (YTW)	skeleton	20211015.0	Yes	-	-	Oulastrea crispata	-	-	-	-	-	-	-	Clade2
O5	O5	target	Y814	LuoLab	-	-	No	Yes	Oulastrea crispata	-	-	coral	coral	-	-	YTW	Yam Tsai Wan (YTW)	skeleton	20211015.0	Yes	-	-	Oulastrea crispata	-	-	-	-	-	-	-	Clade2
O6	O6	target	Y816	LuoLab	-	-	No	Yes	Oulastrea crispata	-	-	coral	coral	-	-	YTW	Yam Tsai Wan (YTW)	skeleton	20211015.0	Yes	-	-	Oulastrea crispata	-	-	-	-	-	-	-	Clade2
O9	O9	target	Y875	LuoLab	-	-	No	Yes	Oulastrea crispata	-	-	coral	coral	-	-	YTW	Yam Tsai Wan (YTW)	skeleton	20211015.0	Yes	-	-	Oulastrea crispata	-	-	-	-	-	-	-	Clade2
P12	P12	target	Y933	LuoLab	-	-	No	Yes	Oulastrea crispata	-	-	coral	coral	-	-	YTW	Yam Tsai Wan (YTW)	skeleton	20211015.0	Yes	-	-	Oulastrea crispata	-	-	-	-	-	-	-	Clade2
P2	P2	target	Y905	LuoLab	-	-	No	Yes	Oulastrea crispata	-	-	coral	coral	-	-	YTW	Yam Tsai Wan (YTW)	skeleton	20211015.0	Yes	-	-	Oulastrea crispata	-	-	-	-	-	-	-	Clade2
P3	P3	target	Y198	LuoLab	-	-	No	Yes	Oulastrea crispata	-	-	coral	coral	-	-	YTW	Yam Tsai Wan (YTW)	skeleton	20211015.0	Yes	-	-	Oulastrea crispata	-	-	-	-	-	-	-	Clade2
P5	P5	target	Y912	LuoLab	-	-	No	Yes	Oulastrea crispata	-	-	coral	coral	-	-	YTW	Yam Tsai Wan (YTW)	skeleton	20211015.0	Yes	-	-	Oulastrea crispata	-	-	-	-	-	-	-	Clade2
P7	P7	target	Y917	LuoLab	-	-	No	Yes	Oulastrea crispata	-	-	coral	coral	-	-	YTW	Yam Tsai Wan (YTW)	skeleton	20211015.0	Yes	-	-	Oulastrea crispata	-	-	-	-	-	-	-	Clade2
P8	P8	target	Y918	LuoLab	-	-	No	Yes	Oulastrea crispata	-	-	coral	coral	-	-	YTW	Yam Tsai Wan (YTW)	skeleton	20211015.0	Yes	-	-	Oulastrea crispata	-	-	-	-	-	-	-	Clade2
P9	P9	target	Y919	LuoLab	-	-	No	Yes	Oulastrea crispata	-	-	coral	coral	-	-	YTW	Yam Tsai Wan (YTW)	skeleton	20211015.0	Yes	-	-	Oulastrea crispata	-	-	-	-	-	-	-	Clade2
BI12	BI12	target	M3-100	LuoLab	-	-	No	Yes	Oulastrea crispata	-	-	coral	coral	-	-	BI	Bluff Island (BI)	mucus	20220325.0	Yes	-	-	Oulastrea crispata	-	-	-	-	-	-	-	Clade2
BE1	BE1	target	B147	LuoLab	-	-	No	Yes	Oulastrea crispata	-	-	coral	coral	-	-	BI	Bluff Island (BI)	skeleton	20220325.0	Yes	-	-	Oulastrea crispata	-	-	-	-	-	-	-	Clade2
CH10	CH10	target	B153	LuoLab	-	-	No	Yes	Oulastrea crispata	-	-	coral	coral	-	-	BI	Bluff Island (BI)	skeleton	20220719.0	Yes	-	-	Oulastrea crispata	-	-	-	-	-	-	-	Clade2
AB8	AB8	target	M4-7	LuoLab	-	-	No	Yes	Oulastrea crispata	-	-	coral	coral	-	-	LC	Lo Chau (LC)	mucus	20211224.0	Yes	-	-	Oulastrea crispata	-	-	-	-	-	-	-	Clade2
N11	N11	target	Y733	LuoLab	-	-	No	Yes	Oulastrea crispata	-	-	coral	coral	-	-	YTW	Yam Tsai Wan (YTW)	skeleton	20211015.0	Yes	-	-	Oulastrea crispata	-	-	-	-	-	-	-	Clade2
BG6	BG6	target	A27	LuoLab	-	-	No	Yes	Oulastrea crispata	-	-	coral	coral	-	-	BI	Bluff Island (BI)	mucus	20220325.0	Yes	-	-	Oulastrea crispata	-	-	-	-	-	-	-	Clade2
AK4	AK4	target	S168	LuoLab	-	-	No	Yes	Oulastrea crispata	-	-	coral	coral	-	-	SW	Sham Wan (SW)	skeleton	20211224.0	Yes	-	-	Oulastrea crispata	-	-	-	-	-	-	-	Clade2
F5	F5	target	M11-10	LuoLab	-	-	No	Yes	Oulastrea crispata	-	-	coral	coral	-	-	YTW	Yam Tsai Wan (YTW)	mucus	20211015.0	Yes	-	-	Oulastrea crispata	-	-	-	-	-	-	-	Clade2
AB10	AB10	target	26	LuoLab	-	-	No	Yes	Oulastrea crispata	-	-	coral	coral	-	-	LC	Lo Chau (LC)	mucus	20211224.0	Yes	-	-	Oulastrea crispata	-	-	-	-	-	-	-	Clade2
BF12	BF12	target	Y932	LuoLab	-	-	No	Yes	Oulastrea crispata	-	-	coral	coral	-	-	YTW	Yam Tsai Wan (YTW)	skeleton	20220325.0	Yes	-	-	Oulastrea crispata	-	-	-	-	-	-	-	Clade2
CE8	CE8	target	CE8	LuoLab	-	-	No	Yes	Platygyra acuta	-	2018-01-12 00:00:00	coral	coral	-	-	WWC	Wong Wan Chau (WWC)	skeleton	20220719.0	Yes	-	-	Platygyra acuta	-	-	-	-	-	-	-	Clade2
CE10	CE10	target	CE10	LuoLab	-	-	No	Yes	Platygyra acuta	-	2018-01-12 00:00:00	coral	coral	-	-	WWC	Wong Wan Chau (WWC)	skeleton	20220719.0	Yes	-	-	Platygyra acuta	-	-	-	-	-	-	-	Clade2
AL1	AL1	target	Y504	LuoLab	-	-	No	Yes	Oulastrea crispata	-	-	coral	coral	-	-	YTW	Yam Tsai Wan (YTW)	skeleton	20211224.0	Yes	-	-	Oulastrea crispata	-	-	-	-	-	-	-	Clade2
K11	K11	target	S182	LuoLab	-	-	No	Yes	Oulastrea crispata	-	-	coral	coral	-	-	SW	Sham Wan (SW)	skeleton	20211015.0	Yes	-	-	Oulastrea crispata	-	-	-	-	-	-	-	Clade2
D3	D3	target	M5-29	LuoLab	-	-	No	Yes	Oulastrea crispata	-	-	coral	coral	-	-	LC	Lo Chau (LC)	mucus	20211015.0	Yes	-	-	Oulastrea crispata	-	-	-	-	-	-	-	Clade2
AN12	AN12	target	A2M-18	LuoLab	-	-	No	Yes	Acropora solitaryensis	-	-	coral	coral	-	-	NP	Ninepin (NP)	mucus	20211224.0	Yes	-	-	Acropora solitaryensis	-	-	-	-	-	-	-	Clade2
AN8	AN8	target	A1M-11	LuoLab	-	-	No	Yes	Acropora solitaryensis	-	-	coral	coral	-	-	NP	Ninepin (NP)	mucus	20211224.0	Yes	-	-	Acropora solitaryensis	-	-	-	-	-	-	-	Clade2
AO1	AO1	target	A2M-19	LuoLab	-	-	No	Yes	Acropora solitaryensis	-	-	coral	coral	-	-	NP	Ninepin (NP)	mucus	20211224.0	Yes	-	-	Acropora solitaryensis	-	-	-	-	-	-	-	Clade2
AO10	AO10	target	A2M-34	LuoLab	-	-	No	Yes	Acropora solitaryensis	-	-	coral	coral	-	-	NP	Ninepin (NP)	mucus	20211224.0	Yes	-	-	Acropora solitaryensis	-	-	-	-	-	-	-	Clade2
AO12	AO12	target	A2M-38	LuoLab	-	-	No	Yes	Acropora solitaryensis	-	-	coral	coral	-	-	NP	Ninepin (NP)	mucus	20211224.0	Yes	-	-	Acropora solitaryensis	-	-	-	-	-	-	-	Clade2
AO2	AO2	target	A2M-20	LuoLab	-	-	No	Yes	Acropora solitaryensis	-	-	coral	coral	-	-	NP	Ninepin (NP)	mucus	20211224.0	Yes	-	-	Acropora solitaryensis	-	-	-	-	-	-	-	Clade2
AO3	AO3	target	A2M-22	LuoLab	-	-	No	Yes	Acropora solitaryensis	-	-	coral	coral	-	-	NP	Ninepin (NP)	mucus	20211224.0	Yes	-	-	Acropora solitaryensis	-	-	-	-	-	-	-	Clade2
AO4	AO4	target	A2M-27	LuoLab	-	-	No	Yes	Acropora solitaryensis	-	-	coral	coral	-	-	NP	Ninepin (NP)	mucus	20211224.0	Yes	-	-	Acropora solitaryensis	-	-	-	-	-	-	-	Clade2
AO7	AO7	target	A2M-30	LuoLab	-	-	No	Yes	Acropora solitaryensis	-	-	coral	coral	-	-	NP	Ninepin (NP)	mucus	20211224.0	Yes	-	-	Acropora solitaryensis	-	-	-	-	-	-	-	Clade2
AO9	AO9	target	A2M-33	LuoLab	-	-	No	Yes	Acropora solitaryensis	-	-	coral	coral	-	-	NP	Ninepin (NP)	mucus	20211224.0	Yes	-	-	Acropora solitaryensis	-	-	-	-	-	-	-	Clade2
AP1	AP1	target	A2M-39	LuoLab	-	-	No	Yes	Acropora solitaryensis	-	-	coral	coral	-	-	NP	Ninepin (NP)	mucus	20211224.0	Yes	-	-	Acropora solitaryensis	-	-	-	-	-	-	-	Clade2
AP3	AP3	target	A2M-47	LuoLab	-	-	No	Yes	Acropora solitaryensis	-	-	coral	coral	-	-	NP	Ninepin (NP)	mucus	20211224.0	Yes	-	-	Acropora solitaryensis	-	-	-	-	-	-	-	Clade2
AP6	AP6	target	A2M-52	LuoLab	-	-	No	Yes	Acropora solitaryensis	-	-	coral	coral	-	-	NP	Ninepin (NP)	mucus	20211224.0	Yes	-	-	Acropora solitaryensis	-	-	-	-	-	-	-	Clade2
AL8	AL8	target	A2S-3	LuoLab	-	-	No	Yes	Acropora solitaryensis	-	-	coral	coral	-	-	NP	Ninepin (NP)	skeleton	20211224.0	Yes	-	-	Acropora solitaryensis	-	-	-	-	-	-	-	Clade2
AM11	AM11	target	A2T-7	LuoLab	-	-	No	Yes	Acropora solitaryensis	-	-	coral	coral	-	-	NP	Ninepin (NP)	tissue	20211224.0	Yes	-	-	Acropora solitaryensis	-	-	-	-	-	-	-	Clade2
AM12	AM12	target	A2T-8	LuoLab	-	-	No	Yes	Acropora solitaryensis	-	-	coral	coral	-	-	NP	Ninepin (NP)	tissue	20211224.0	Yes	-	-	Acropora solitaryensis	-	-	-	-	-	-	-	Clade2
AM7	AM7	target	A2T-1	LuoLab	-	-	No	Yes	Acropora solitaryensis	-	-	coral	coral	-	-	NP	Ninepin (NP)	tissue	20211224.0	Yes	-	-	Acropora solitaryensis	-	-	-	-	-	-	-	Clade2
AN2	AN2	target	A2T-18	LuoLab	-	-	No	Yes	Acropora solitaryensis	-	-	coral	coral	-	-	NP	Ninepin (NP)	tissue	20211224.0	Yes	-	-	Acropora solitaryensis	-	-	-	-	-	-	-	Clade2
AN3	AN3	target	A2T-20	LuoLab	-	-	No	Yes	Acropora solitaryensis	-	-	coral	coral	-	-	NP	Ninepin (NP)	tissue	20211224.0	Yes	-	-	Acropora solitaryensis	-	-	-	-	-	-	-	Clade2
AN4	AN4	target	A2T-22	LuoLab	-	-	No	Yes	Acropora solitaryensis	-	-	coral	coral	-	-	NP	Ninepin (NP)	tissue	20211224.0	Yes	-	-	Acropora solitaryensis	-	-	-	-	-	-	-	Clade2
AN5	AN5	target	A2T-23	LuoLab	-	-	No	Yes	Acropora solitaryensis	-	-	coral	coral	-	-	NP	Ninepin (NP)	tissue	20211224.0	Yes	-	-	Acropora solitaryensis	-	-	-	-	-	-	-	Clade2
AJ12	AJ12	target	S4-62	LuoLab	-	-	No	Yes	Oulastrea crispata	-	-	coral	coral	-	-	LC	Lo Chau (LC)	skeleton	20211224.0	Yes	-	-	Oulastrea crispata	-	-	-	-	-	-	-	Clade2
AK1	AK1	target	S4-53	LuoLab	-	-	No	Yes	Oulastrea crispata	-	-	coral	coral	-	-	LC	Lo Chau (LC)	skeleton	20211224.0	Yes	-	-	Oulastrea crispata	-	-	-	-	-	-	-	Clade2
BG2	BG2	target	A12	LuoLab	-	-	No	Yes	Oulastrea crispata	-	-	coral	coral	-	-	BI	Bluff Island (BI)	skeleton	20220325.0	Yes	-	-	Oulastrea crispata	-	-	-	-	-	-	-	Clade2
BG3	BG3	target	A13	LuoLab	-	-	No	Yes	Oulastrea crispata	-	-	coral	coral	-	-	BI	Bluff Island (BI)	skeleton	20220325.0	Yes	-	-	Oulastrea crispata	-	-	-	-	-	-	-	Clade2
AO11	AO11	target	A2M-37	LuoLab	-	-	No	Yes	Acropora solitaryensis	-	-	coral	coral	-	-	NP	Ninepin (NP)	mucus	20211224.0	Yes	-	-	Acropora solitaryensis	-	-	-	-	-	-	-	Clade2
AO5	AO5	target	A2M-28	LuoLab	-	-	No	Yes	Acropora solitaryensis	-	-	coral	coral	-	-	NP	Ninepin (NP)	mucus	20211224.0	Yes	-	-	Acropora solitaryensis	-	-	-	-	-	-	-	Clade2
AO6	AO6	target	A2M-29	LuoLab	-	-	No	Yes	Acropora solitaryensis	-	-	coral	coral	-	-	NP	Ninepin (NP)	mucus	20211224.0	Yes	-	-	Acropora solitaryensis	-	-	-	-	-	-	-	Clade2
AP2	AP2	target	A2M-40	LuoLab	-	-	No	Yes	Acropora solitaryensis	-	-	coral	coral	-	-	NP	Ninepin (NP)	mucus	20211224.0	Yes	-	-	Acropora solitaryensis	-	-	-	-	-	-	-	Clade2
AP4	AP4	target	A2M-49	LuoLab	-	-	No	Yes	Acropora solitaryensis	-	-	coral	coral	-	-	NP	Ninepin (NP)	mucus	20211224.0	Yes	-	-	Acropora solitaryensis	-	-	-	-	-	-	-	Clade2
AP5	AP5	target	A2M-50	LuoLab	-	-	No	Yes	Acropora solitaryensis	-	-	coral	coral	-	-	NP	Ninepin (NP)	mucus	20211224.0	Yes	-	-	Acropora solitaryensis	-	-	-	-	-	-	-	Clade2
CJ2	CJ2	target	A2M-31	LuoLab	-	-	No	Yes	Acropora solitaryensis	-	-	coral	coral	-	-	NP	Ninepin (NP)	mucus	20220719.0	Yes	-	-	Acropora solitaryensis	-	-	-	-	-	-	-	Clade2
G1	G1	target	B129	LuoLab	-	-	No	Yes	Oulastrea crispata	-	-	coral	coral	-	-	BI	Bluff Island (BI)	skeleton	20211015.0	Yes	-	-	Oulastrea crispata	-	-	-	-	-	-	-	Clade2
G10	G10	target	B325	LuoLab	-	-	No	Yes	Oulastrea crispata	-	-	coral	coral	-	-	BI	Bluff Island (BI)	skeleton	20211015.0	Yes	-	-	Oulastrea crispata	-	-	-	-	-	-	-	Clade2
G11	G11	target	B329	LuoLab	-	-	No	Yes	Oulastrea crispata	-	-	coral	coral	-	-	BI	Bluff Island (BI)	skeleton	20211015.0	Yes	-	-	Oulastrea crispata	-	-	-	-	-	-	-	Clade2
G3	G3	target	B326	LuoLab	-	-	No	Yes	Oulastrea crispata	-	-	coral	coral	-	-	BI	Bluff Island (BI)	skeleton	20211015.0	Yes	-	-	Oulastrea crispata	-	-	-	-	-	-	-	Clade2
G4	G4	target	B327	LuoLab	-	-	No	Yes	Oulastrea crispata	-	-	coral	coral	-	-	BI	Bluff Island (BI)	skeleton	20211015.0	Yes	-	-	Oulastrea crispata	-	-	-	-	-	-	-	Clade2
G6	G6	target	B450	LuoLab	-	-	No	Yes	Oulastrea crispata	-	-	coral	coral	-	-	BI	Bluff Island (BI)	skeleton	20211015.0	Yes	-	-	Oulastrea crispata	-	-	-	-	-	-	-	Clade2
G7	G7	target	B123	LuoLab	-	-	No	Yes	Oulastrea crispata	-	-	coral	coral	-	-	BI	Bluff Island (BI)	skeleton	20211015.0	Yes	-	-	Oulastrea crispata	-	-	-	-	-	-	-	Clade2
G9	G9	target	B145	LuoLab	-	-	No	Yes	Oulastrea crispata	-	-	coral	coral	-	-	BI	Bluff Island (BI)	skeleton	20211015.0	Yes	-	-	Oulastrea crispata	-	-	-	-	-	-	-	Clade2
B10	B10	target	M3-58	LuoLab	-	-	No	Yes	Oulastrea crispata	-	-	coral	coral	-	-	BI	Bluff Island (BI)	mucus	20211015.0	Yes	-	-	Oulastrea crispata	-	-	-	-	-	-	-	Clade2
B8	B8	target	M3-52	LuoLab	-	-	No	Yes	Oulastrea crispata	-	-	coral	coral	-	-	BI	Bluff Island (BI)	mucus	20211015.0	Yes	-	-	Oulastrea crispata	-	-	-	-	-	-	-	Clade2
B9	B9	target	M3-57	LuoLab	-	-	No	Yes	Oulastrea crispata	-	-	coral	coral	-	-	BI	Bluff Island (BI)	mucus	20211015.0	Yes	-	-	Oulastrea crispata	-	-	-	-	-	-	-	Clade2
BG11	BG11	target	A39	LuoLab	-	-	No	Yes	Oulastrea crispata	-	-	coral	coral	-	-	BI	Bluff Island (BI)	skeleton	20220325.0	Yes	-	-	Oulastrea crispata	-	-	-	-	-	-	-	Clade2
BG12	BG12	target	A40	LuoLab	-	-	No	Yes	Oulastrea crispata	-	-	coral	coral	-	-	BI	Bluff Island (BI)	skeleton	20220325.0	Yes	-	-	Oulastrea crispata	-	-	-	-	-	-	-	Clade2
BG8	BG8	target	A33	LuoLab	-	-	No	Yes	Oulastrea crispata	-	-	coral	coral	-	-	BI	Bluff Island (BI)	skeleton	20220325.0	Yes	-	-	Oulastrea crispata	-	-	-	-	-	-	-	Clade2
CJ10	CJ10	target	F1M-24	LuoLab	-	-	No	Yes	Favites	-	-	coral	coral	-	-	NP	Ninepin (NP)	mucus	20220719.0	Yes	-	-	Favites	-	-	-	-	-	-	-	Clade2
CJ11	CJ11	target	F1M-25	LuoLab	-	-	No	Yes	Favites	-	-	coral	coral	-	-	NP	Ninepin (NP)	mucus	20220719.0	Yes	-	-	Favites	-	-	-	-	-	-	-	Clade2
CJ3	CJ3	target	F1M-1	LuoLab	-	-	No	Yes	Favites	-	-	coral	coral	-	-	NP	Ninepin (NP)	mucus	20220719.0	Yes	-	-	Favites	-	-	-	-	-	-	-	Clade2
CJ4	CJ4	target	F1M-2	LuoLab	-	-	No	Yes	Favites	-	-	coral	coral	-	-	NP	Ninepin (NP)	mucus	20220719.0	Yes	-	-	Favites	-	-	-	-	-	-	-	Clade2
CJ5	CJ5	target	F1M-5	LuoLab	-	-	No	Yes	Favites	-	-	coral	coral	-	-	NP	Ninepin (NP)	mucus	20220719.0	Yes	-	-	Favites	-	-	-	-	-	-	-	Clade2
CJ8	CJ8	target	F1M-22	LuoLab	-	-	No	Yes	Favites	-	-	coral	coral	-	-	NP	Ninepin (NP)	mucus	20220719.0	Yes	-	-	Favites	-	-	-	-	-	-	-	Clade2
CL1	CL1	target	F1T-30	LuoLab	-	-	No	Yes	Favites	-	-	coral	coral	-	-	NP	Ninepin (NP)	tissue	20220719.0	Yes	-	-	Favites	-	-	-	-	-	-	-	Clade2
CF2	CF2	target	CF2	LuoLab	-	-	No	Yes	Platygyra acuta	-	2018-01-12 00:00:00	coral	coral	-	-	WWC	Wong Wan Chau (WWC)	skeleton	20220719.0	Yes	-	-	Platygyra acuta	-	-	-	-	-	-	-	Clade2
AA7	AA7	target	M3-123	LuoLab	-	-	No	Yes	Oulastrea crispata	-	-	coral	coral	-	-	BI	Bluff Island (BI)	mucus	20211224.0	Yes	-	-	Oulastrea crispata	-	-	-	-	-	-	-	Clade2
AB11	AB11	target	30	LuoLab	-	-	No	Yes	Oulastrea crispata	-	-	coral	coral	-	-	LC	Lo Chau (LC)	mucus	20211224.0	Yes	-	-	Oulastrea crispata	-	-	-	-	-	-	-	Clade2
AE12	AE12	target	Y411	LuoLab	-	-	No	Yes	Oulastrea crispata	-	-	coral	coral	-	-	YTW	Yam Tsai Wan (YTW)	skeleton	20211224.0	Yes	-	-	Oulastrea crispata	-	-	-	-	-	-	-	Clade2
AN6	AN6	target	A2T-28	LuoLab	-	-	No	Yes	Acropora solitaryensis	-	-	coral	coral	-	-	NP	Ninepin (NP)	tissue	20211224.0	Yes	-	-	Acropora solitaryensis	-	-	-	-	-	-	-	Clade2
AN7	AN7	target	A2T-30	LuoLab	-	-	No	Yes	Acropora solitaryensis	-	-	coral	coral	-	-	NP	Ninepin (NP)	tissue	20211224.0	Yes	-	-	Acropora solitaryensis	-	-	-	-	-	-	-	Clade2
AP7	AP7	target	32	LuoLab	-	-	No	Yes	Oulastrea crispata	-	-	coral	coral	-	-	BI	Bluff Island (BI)	skeleton	20211224.0	Yes	-	-	Oulastrea crispata	-	-	-	-	-	-	-	Clade2
B12	B12	target	M3-99	LuoLab	-	-	No	Yes	Oulastrea crispata	-	-	coral	coral	-	-	BI	Bluff Island (BI)	mucus	20211015.0	Yes	-	-	Oulastrea crispata	-	-	-	-	-	-	-	Clade2
C1	C1	target	45	LuoLab	-	-	No	Yes	Oulastrea crispata	-	-	coral	coral	-	-	LC	Lo Chau (LC)	mucus	20211015.0	Yes	-	-	Oulastrea crispata	-	-	-	-	-	-	-	Clade2
CL5	CL5	target	F5M-22	LuoLab	-	-	No	Yes	Favites	-	-	coral	coral	-	-	PC	Peng Chau (PC)	mucus	20220719.0	Yes	-	-	Favites	-	-	-	-	-	-	-	Clade2
CL8	CL8	target	F5S-17	LuoLab	-	-	No	Yes	Favites	-	-	coral	coral	-	-	PC	Peng Chau (PC)	skeleton	20220719.0	Yes	-	-	Favites	-	-	-	-	-	-	-	Clade2
O11	O11	target	Y883	LuoLab	-	-	No	Yes	Oulastrea crispata	-	-	coral	coral	-	-	YTW	Yam Tsai Wan (YTW)	skeleton	20211015.0	Yes	-	-	Oulastrea crispata	-	-	-	-	-	-	-	Clade2
BA2	BA2	target	144	LuoLab	-	-	No	Yes	Oulastrea crispata	-	-	coral	coral	-	-	LC	Lo Chau (LC)	mucus	20220325.0	Yes	-	-	Oulastrea crispata	-	-	-	-	-	-	-	Clade2
C4	C4	target	144	LuoLab	-	-	No	Yes	Oulastrea crispata	-	-	coral	coral	-	-	LC	Lo Chau (LC)	mucus	20211015.0	Yes	-	-	Oulastrea crispata	-	-	-	-	-	-	-	Clade2
AC10	AC10	target	M11-7	LuoLab	-	-	No	Yes	Oulastrea crispata	-	-	coral	coral	-	-	YTW	Yam Tsai Wan (YTW)	mucus	20211224.0	Yes	-	-	Oulastrea crispata	-	-	-	-	-	-	-	Clade2
AC6	AC6	target	M10-44	LuoLab	-	-	No	Yes	Oulastrea crispata	-	-	coral	coral	-	-	YTW	Yam Tsai Wan (YTW)	mucus	20211224.0	Yes	-	-	Oulastrea crispata	-	-	-	-	-	-	-	Clade2
E8	E8	target	M8-110	LuoLab	-	-	No	Yes	Oulastrea crispata	-	-	coral	coral	-	-	SW	Sham Wan (SW)	mucus	20211015.0	Yes	-	-	Oulastrea crispata	-	-	-	-	-	-	-	Clade2
CJ12	CJ12	target	F2M-6	LuoLab	-	-	No	Yes	Favites	-	-	coral	coral	-	-	NP	Ninepin (NP)	mucus	20220719.0	Yes	-	-	Favites	-	-	-	-	-	-	-	Clade2
CK2	CK2	target	F2M-16	LuoLab	-	-	No	Yes	Favites	-	-	coral	coral	-	-	NP	Ninepin (NP)	mucus	20220719.0	Yes	-	-	Favites	-	-	-	-	-	-	-	Clade2
AB12	AB12	target	38	LuoLab	-	-	No	Yes	Oulastrea crispata	-	-	coral	coral	-	-	LC	Lo Chau (LC)	mucus	20211224.0	Yes	-	-	Oulastrea crispata	-	-	-	-	-	-	-	Clade2
AF12	AF12	target	47	LuoLab	-	-	No	Yes	Oulastrea crispata	-	-	coral	coral	-	-	LC	Lo Chau (LC)	mucus	20211224.0	Yes	-	-	Oulastrea crispata	-	-	-	-	-	-	-	Clade2
AG1	AG1	target	M5-34	LuoLab	-	-	No	Yes	Oulastrea crispata	-	-	coral	coral	-	-	LC	Lo Chau (LC)	mucus	20211224.0	Yes	-	-	Oulastrea crispata	-	-	-	-	-	-	-	Clade2
D2	D2	target	M5-27	LuoLab	-	-	No	Yes	Oulastrea crispata	-	-	coral	coral	-	-	LC	Lo Chau (LC)	mucus	20211015.0	Yes	-	-	Oulastrea crispata	-	-	-	-	-	-	-	Clade2
AM9	AM9	target	A2T-4	LuoLab	-	-	No	Yes	Acropora solitaryensis	-	-	coral	coral	-	-	NP	Ninepin (NP)	tissue	20211224.0	Yes	-	-	Acropora solitaryensis	-	-	-	-	-	-	-	Clade2
AD9	AD9	target	Y304	LuoLab	-	-	No	Yes	Oulastrea crispata	-	-	coral	coral	-	-	YTW	Yam Tsai Wan (YTW)	skeleton	20211224.0	Yes	-	-	Oulastrea crispata	-	-	-	-	-	-	-	Clade2
AE3	AE3	target	Y352	LuoLab	-	-	No	Yes	Oulastrea crispata	-	-	coral	coral	-	-	YTW	Yam Tsai Wan (YTW)	skeleton	20211224.0	Yes	-	-	Oulastrea crispata	-	-	-	-	-	-	-	Clade2
AF1	AF1	target	Y426	LuoLab	-	-	No	Yes	Oulastrea crispata	-	-	coral	coral	-	-	YTW	Yam Tsai Wan (YTW)	skeleton	20211224.0	Yes	-	-	Oulastrea crispata	-	-	-	-	-	-	-	Clade2
AF3	AF3	target	Y448	LuoLab	-	-	No	Yes	Oulastrea crispata	-	-	coral	coral	-	-	YTW	Yam Tsai Wan (YTW)	skeleton	20211224.0	Yes	-	-	Oulastrea crispata	-	-	-	-	-	-	-	Clade2
AG10	AG10	target	Y732	LuoLab	-	-	No	Yes	Oulastrea crispata	-	-	coral	coral	-	-	YTW	Yam Tsai Wan (YTW)	skeleton	20211224.0	Yes	-	-	Oulastrea crispata	-	-	-	-	-	-	-	Clade2
AG7	AG7	target	Y75	LuoLab	-	-	No	Yes	Oulastrea crispata	-	-	coral	coral	-	-	YTW	Yam Tsai Wan (YTW)	skeleton	20211224.0	Yes	-	-	Oulastrea crispata	-	-	-	-	-	-	-	Clade2
AL2	AL2	target	Y533	LuoLab	-	-	No	Yes	Oulastrea crispata	-	-	coral	coral	-	-	YTW	Yam Tsai Wan (YTW)	skeleton	20211224.0	Yes	-	-	Oulastrea crispata	-	-	-	-	-	-	-	Clade2
M2	M2	target	Y89	LuoLab	-	-	No	Yes	Oulastrea crispata	-	-	coral	coral	-	-	YTW	Yam Tsai Wan (YTW)	skeleton	20211015.0	Yes	-	-	Oulastrea crispata	-	-	-	-	-	-	-	Clade2
M6	M6	target	Y98	LuoLab	-	-	No	Yes	Oulastrea crispata	-	-	coral	coral	-	-	YTW	Yam Tsai Wan (YTW)	skeleton	20211015.0	Yes	-	-	Oulastrea crispata	-	-	-	-	-	-	-	Clade2
N10	N10	target	Y728	LuoLab	-	-	No	Yes	Oulastrea crispata	-	-	coral	coral	-	-	YTW	Yam Tsai Wan (YTW)	skeleton	20211015.0	Yes	-	-	Oulastrea crispata	-	-	-	-	-	-	-	Clade2
CH8	CH8	target	M7-91	LuoLab	-	-	No	Yes	Oulastrea crispata	-	-	coral	coral	-	-	SW	Sham Wan (SW)	mucus	20220719.0	Yes	-	-	Oulastrea crispata	-	-	-	-	-	-	-	Clade2
BJ6	BJ6	target	M3-126	LuoLab	-	-	No	Yes	Oulastrea crispata	-	-	coral	coral	-	-	BI	Bluff Island (BI)	mucus	20220325.0	Yes	-	-	Oulastrea crispata	-	-	-	-	-	-	-	Clade2
CH11	CH11	target	L163	LuoLab	-	-	No	Yes	Oulastrea crispata	-	-	coral	coral	-	-	LC	Lo Chau (LC)	skeleton	20220719.0	Yes	-	-	Oulastrea crispata	-	-	-	-	-	-	-	Clade2
AM1	AM1	target	A2S-11	LuoLab	-	-	No	Yes	Acropora solitaryensis	-	-	coral	coral	-	-	NP	Ninepin (NP)	skeleton	20211224.0	Yes	-	-	Acropora solitaryensis	-	-	-	-	-	-	-	Clade2
AM8	AM8	target	A2T-2	LuoLab	-	-	No	Yes	Acropora solitaryensis	-	-	coral	coral	-	-	NP	Ninepin (NP)	tissue	20211224.0	Yes	-	-	Acropora solitaryensis	-	-	-	-	-	-	-	Clade2
CK3	CK3	target	F2M-18	LuoLab	-	-	No	Yes	Favites	-	-	coral	coral	-	-	NP	Ninepin (NP)	mucus	20220719.0	Yes	-	-	Favites	-	-	-	-	-	-	-	Clade2
AM4	AM4	target	A2S-15	LuoLab	-	-	No	Yes	Acropora solitaryensis	-	-	coral	coral	-	-	NP	Ninepin (NP)	skeleton	20211224.0	Yes	-	-	Acropora solitaryensis	-	-	-	-	-	-	-	Clade2
AM2	AM2	target	A2S-12	LuoLab	-	-	No	Yes	Acropora solitaryensis	-	-	coral	coral	-	-	NP	Ninepin (NP)	skeleton	20211224.0	Yes	-	-	Acropora solitaryensis	-	-	-	-	-	-	-	Clade2
CI1	CI1	target	Y4	LuoLab	-	-	No	Yes	Oulastrea crispata	-	-	coral	coral	-	-	YTW	Yam Tsai Wan (YTW)	mucus	20220719.0	Yes	-	-	Oulastrea crispata	-	-	-	-	-	-	-	Clade2
AF8	AF8	target	Y480	LuoLab	-	-	No	Yes	Oulastrea crispata	-	-	coral	coral	-	-	YTW	Yam Tsai Wan (YTW)	skeleton	20211224.0	Yes	-	-	Oulastrea crispata	-	-	-	-	-	-	-	Clade2
CE12	CE12	target	CE12	LuoLab	-	-	No	Yes	Platygyra acuta	-	2018-01-12 00:00:00	coral	coral	-	-	WWC	Wong Wan Chau (WWC)	skeleton	20220719.0	Yes	-	-	Platygyra acuta	-	-	-	-	-	-	-	Clade2
AG2	AG2	target	L216	LuoLab	-	-	No	Yes	Oulastrea crispata	-	-	coral	coral	-	-	LC	Lo Chau (LC)	skeleton	20211224.0	Yes	-	-	Oulastrea crispata	-	-	-	-	-	-	-	Clade2
AH3	AH3	target	S5-161	LuoLab	-	-	No	Yes	Oulastrea crispata	-	-	coral	coral	-	-	LC	Lo Chau (LC)	skeleton	20211224.0	Yes	-	-	Oulastrea crispata	-	-	-	-	-	-	-	Clade2
BB3	BB3	target	88	LuoLab	-	-	No	Yes	Oulastrea crispata	-	-	coral	coral	-	-	LC	Lo Chau (LC)	mucus	20220325.0	Yes	-	-	Oulastrea crispata	-	-	-	-	-	-	-	Clade2
BC10	BC10	target	39	LuoLab	-	-	No	Yes	Oulastrea crispata	-	-	coral	coral	-	-	LC	Lo Chau (LC)	mucus	20220325.0	Yes	-	-	Oulastrea crispata	-	-	-	-	-	-	-	Clade2
BE3	BE3	target	L208	LuoLab	-	-	No	Yes	Oulastrea crispata	-	-	coral	coral	-	-	LC	Lo Chau (LC)	skeleton	20220325.0	Yes	-	-	Oulastrea crispata	-	-	-	-	-	-	-	Clade2
C2	C2	target	89	LuoLab	-	-	No	Yes	Oulastrea crispata	-	-	coral	coral	-	-	LC	Lo Chau (LC)	mucus	20211015.0	Yes	-	-	Oulastrea crispata	-	-	-	-	-	-	-	Clade2
CF4	CF4	target	CF4	LuoLab	-	-	No	Yes	Platygyra acuta	-	2017-04-24 00:00:00	coral	coral	-	-	KTC	Kiu Tsui Chau (KTC)	mucus	20220719.0	Yes	-	-	Platygyra acuta	-	-	-	-	-	-	-	Clade2
CH12	CH12	target	L199	LuoLab	-	-	No	Yes	Oulastrea crispata	-	-	coral	coral	-	-	LC	Lo Chau (LC)	skeleton	20220719.0	Yes	-	-	Oulastrea crispata	-	-	-	-	-	-	-	Clade2
H10	H10	target	S5-137	LuoLab	-	-	No	Yes	Oulastrea crispata	-	-	coral	coral	-	-	LC	Lo Chau (LC)	skeleton	20211015.0	Yes	-	-	Oulastrea crispata	-	-	-	-	-	-	-	Clade2
H5	H5	target	L204	LuoLab	-	-	No	Yes	Oulastrea crispata	-	-	coral	coral	-	-	LC	Lo Chau (LC)	skeleton	20211015.0	Yes	-	-	Oulastrea crispata	-	-	-	-	-	-	-	Clade2
I4	I4	target	S5-117	LuoLab	-	-	No	Yes	Oulastrea crispata	-	-	coral	coral	-	-	LC	Lo Chau (LC)	skeleton	20211015.0	Yes	-	-	Oulastrea crispata	-	-	-	-	-	-	-	Clade2
M9	M9	target	Y167	LuoLab	-	-	No	Yes	Oulastrea crispata	-	-	coral	coral	-	-	YTW	Yam Tsai Wan (YTW)	skeleton	20211015.0	Yes	-	-	Oulastrea crispata	-	-	-	-	-	-	-	Clade2
P1	P1	target	Y897	LuoLab	-	-	No	Yes	Oulastrea crispata	-	-	coral	coral	-	-	YTW	Yam Tsai Wan (YTW)	skeleton	20211015.0	Yes	-	-	Oulastrea crispata	-	-	-	-	-	-	-	Clade2
AH12	AH12	target	S5-224	LuoLab	-	-	No	Yes	Oulastrea crispata	-	-	coral	coral	-	-	LC	Lo Chau (LC)	skeleton	20211224.0	Yes	-	-	Oulastrea crispata	-	-	-	-	-	-	-	Clade2
CK1	CK1	target	F2M-19	LuoLab	-	-	No	Yes	Favites	-	-	coral	coral	-	-	NP	Ninepin (NP)	mucus	20220719.0	Yes	-	-	Favites	-	-	-	-	-	-	-	Clade2
CH6	CH6	target	M5-I-1	LuoLab	-	-	No	Yes	Oulastrea crispata	-	-	coral	coral	-	-	LC	Lo Chau (LC)	mucus	20220719.0	Yes	-	-	Oulastrea crispata	-	-	-	-	-	-	-	Clade2
G12	G12	target	S2-23	LuoLab	-	-	No	Yes	Oulastrea crispata	-	-	coral	coral	-	-	BI	Bluff Island (BI)	skeleton	20211015.0	Yes	-	-	Oulastrea crispata	-	-	-	-	-	-	-	Clade2
CF8	CF8	target	CF8	LuoLab	-	-	No	Yes	Platygyra acuta	-	2017-04-24 00:00:00	coral	coral	-	-	KTC	Kiu Tsui Chau (KTC)	mucus	20220719.0	Yes	-	-	Platygyra acuta	-	-	-	-	-	-	-	Clade2
AA6	AA6	target	M3-122	LuoLab	-	-	No	Yes	Oulastrea crispata	-	-	coral	coral	-	-	BI	Bluff Island (BI)	mucus	20211224.0	Yes	-	-	Oulastrea crispata	-	-	-	-	-	-	-	Clade2
GNM000158135	GNM000158135	target	Rhodobacteraceae bacterium KLH11	database	GCA_000158135	IMG647533201	yes	Yes	Marine Sponge	-	-	-	-	-	-	-	-	-	-	Yes	-	-	-	-	-	-	-	-	-	-	Clade2
GNM000161775	GNM000161775	target	Ruegeria lacuscaerulensis ITI-1157	database	GCA_000161775	IMG647533208	yes	Yes	Blue Lagoon	-	-	-	-	-	-	-	-	-	-	Yes	-	-	-	-	-	-	-	-	-	-	Clade2
GNM000192475	GNM000192475	target	Ruegeria conchae	database	GCA_000192475	IMG2513237272	yes	Yes	ark clam (Scapharca broughtonii)	-	-	-	-	-	-	-	-	-	-	Yes	-	-	-	-	-	-	-	-	-	-	Clade2
GNM000743705	GNM000743705	target	Ruegeria halocynthiae	database	GCA_000743705	IMG2597490221	yes	Yes	Crambe crambe sponge	-	-	-	-	-	-	-	-	-	-	Yes	-	-	-	-	-	-	-	-	-	-	Clade2
GNM000813985	GNM000813985	target	Ruegeria sp. ANG-R	database	GCA_000813985	IMG2660238111	yes	Yes	Euprymna scolopes accessory nidamental gland	-	-	-	-	-	-	-	-	-	-	Yes	-	-	-	-	-	-	-	-	-	-	Clade2
GNM000814005	GNM000814005	target	Ruegeria sp. ANG-S4	database	GCA_000814005	IMG2663763207	yes	Yes	Euprymna scolopes accessory nidamental gland	-	-	-	-	-	-	-	-	-	-	Yes	-	-	-	-	-	-	-	-	-	-	Clade2
GNM001238295	GNM001238295	target	Ruegeria sp. 6PALISEP08	database	GCA_001238295	IMG2634166458	yes	Yes	-	-	-	-	coral	-	-	-	-	-	-	Yes	-	-	-	-	-	-	-	-	-	-	Clade2
GNM001458095	GNM001458095	target	Ruegeria atlantica	database	GCA_001458095	IMG2713896958	yes	Yes	-	-	-	-	coral	-	-	-	-	-	-	Yes	-	-	-	-	-	-	-	-	-	-	Clade2
GNM001458195	GNM001458195	target	Ruegeria atlantica	database	GCA_001458195	IMG2713896959	yes	Yes	-	-	-	-	coral	-	-	-	-	-	-	Yes	-	-	-	-	-	-	-	-	-	-	Clade2
GNM001458295	GNM001458295	target	Ruegeria denitrificans	database	GCA_001458295	IMG2713896969	yes	Yes	oysters	-	-	-	-	-	-	-	-	-	-	Yes	-	-	-	-	-	-	-	-	-	-	Clade2
GNM001507545	GNM001507545	target	Ruegeria profundi	database	GCA_001507545	IMG2724679119	yes	Yes	-	-	-	-	-	-	-	-	-	-	-	Yes	-	-	-	-	-	-	-	-	-	-	Clade2
GNM001507595	GNM001507595	target	Ruegeria marisrubri	database	GCA_001507595	IMG2724679120	yes	Yes	-	-	-	-	coral	-	-	-	-	-	-	Yes	-	-	-	-	-	-	-	-	-	-	Clade2
GNM003318255	GNM003318255	target	Ruegeria sp. A3M17	database	GCA_003318255	IMG2837125324	yes	Yes	-	-	-	-	coral	-	-	-	-	-	-	Yes	-	-	-	-	-	-	-	-	-	-	Clade2
GNM003443535	GNM003443535	target	Ruegeria sp. AD91A	database	GCA_003443535	IMG2840609097	yes	Yes	the red seaweed(Delisea pulchra)	-	-	-	-	-	-	-	-	-	-	Yes	-	-	-	-	-	-	-	-	-	-	Clade2
GNM003664205	GNM003664205	target	Ruegeria conchae	database	GCA_003664205	IMG2734482173	yes	Yes	ark clam (Scapharca broughtonii)	-	-	-	-	-	-	-	-	-	-	Yes	-	-	-	-	-	-	-	-	-	-	Clade2
GNM2606217183	GNM2606217183	target	Ruegeria sp. AU67	database	GCA_900312795	IMG2606217183	yes	Yes	Marine Sponge	-	-	-	-	-	-	-	-	-	-	Yes	-	-	-	-	-	-	-	-	-	-	Clade2
GNM900106805	GNM900106805	target	Ruegeria halocynthiae	database	GCA_900106805	IMG2693429872	yes	Yes	sea squirt Halocynthia roretzi	-	-	-	-	-	-	-	-	-	-	Yes	-	-	-	-	-	-	-	-	-	-	Clade2
GNM900129345	GNM900129345	target	Ruegeria intermedia	database	GCA_900129345	IMG2695420938	yes	Yes	hot spring	-	-	-	-	-	-	-	-	-	-	Yes	-	-	-	-	-	-	-	-	-	-	Clade2
GNM900141625	GNM900141625	target	Ruegeria lacuscaerulensis ITI-1157	database	GCA_900141625	IMG2698536695	yes	Yes	Blue Lagoon	-	-	-	-	-	-	-	-	-	-	Yes	-	-	-	-	-	-	-	-	-	-	Clade2
GNM900143525	GNM900143525	target	Ruegeria sp. Alg231-54	database	GCA_900143525	IMG2837118179	yes	Yes	Marine Sponge	-	-	-	-	-	-	-	-	-	-	Yes	-	-	-	-	-	-	-	-	-	-	Clade2
GNM900172215	GNM900172215	target	Ruegeria meonggei	database	GCA_900172215	IMG2791355036	yes	Yes	sea squirt Halocynthia roretzi	-	-	-	-	-	-	-	-	-	-	Yes	-	-	-	-	-	-	-	-	-	-	Clade2
GNM900182615	GNM900182615	target	Ruegeria faecimaris	database	GCA_900182615	IMG2724679780	yes	Yes	-	-	-	-	coral	-	-	-	-	-	-	Yes	-	-	-	-	-	-	-	-	-	-	Clade2
GNM900185035	GNM900185035	target	Ruegeria arenilitoris	database	GCA_900185035	IMG2834207394	yes	Yes	-	-	-	-	coral	-	-	-	-	-	-	Yes	-	-	-	-	-	-	-	-	-	-	Clade2
GNM900312795	GNM900312795	target	Ruegeria sp. AU67	database	GCA_900312795	-	yes	Yes	Marine Sponge	-	-	-	-	-	-	-	-	-	-	Yes	-	-	-	-	-	-	-	-	-	-	Clade2
GNM900313035	GNM900313035	target	Ruegeria sp. EL01	database	GCA_900313035	IMG2843420179	yes	Yes	Gorgonian coral(Eunicella labiata)	-	-	coral	coral	-	-	-	-	-	-	Yes	-	-	-	-	-	-	-	-	-	-	Clade2
GNM000011965	GNM000011965	target	Ruegeria pomeroyi DSS-3	database	GCA_000011965	IMG637000267	yes	Yes	-	-	-	-	coral	-	-	-	-	-	-	Yes	-	-	-	-	-	-	-	-	-	-	Dss-3
GNM3479	GNM3479	target	HKCCD3925	LuoLab	-	-	No	Yes	Acropora digitifera	-	-	coral	coral	114.2954833	22.36728333	Hong Kong - Kiu Tsui Chau	Kiu Tsui Chau (KTC)	mucus	-	Yes	-	-	Acropora digitifera	coral mucus	-	Acropora digitifera	2216E/28C	-	-	-	Clade2
GNM3486	GNM3486	target	HKCCD4062	LuoLab	-	-	No	Yes	Platygyra acuta	-	-	coral	coral	114.2954833	22.36728333	Hong Kong - Kiu Tsui Chau	Kiu Tsui Chau (KTC)	tissue	-	Yes	-	-	Platygyra acuta	coral tissue	-	Platygyra acuta	MBM+Taurine/28C	-	-	-	Clade2
GNM3538	GNM3538	target	HKCCD6426	LuoLab	-	-	No	Yes	Platygyra acuta	-	-	coral	coral	114.3173128	22.52008111	Hong Kong - Wong Wan Chau	Wong Wan Chau (WWC)	skeleton	-	Yes	-	-	Platygyra acuta	coral skeleton	-	Platygyra acuta	MBM+Taurine/28C	-	-	-	Clade2
GNM3559	GNM3559	target	HKCCD6647	LuoLab	-	-	No	Yes	Platygyra acuta	-	-	coral	coral	-	-	Hong Kong - Wong Wan Chau	Wong Wan Chau (WWC)	tissue	-	Yes	-	-	Platygyra acuta	coral tissue	-	-	MBM+Taurine/28C	-	-	-	Clade2
GNM3892	GNM3892	target	HKCCD5871-2	LuoLab	-	-	No	Yes	Platygyra acuta	-	-	coral	coral	114.3173128	22.52008111	Hong Kong - Wong Wan Chau	Wong Wan Chau (WWC)	skeleton	-	Yes	-	-	Platygyra acuta	coral skeleton	-	Platygyra acuta	MBM+DMSP/28C	-	-	-	Clade2
GNM4290	GNM4290	target	HKCCD6276	LuoLab	-	-	No	Yes	Platygyra acuta	-	-	coral	coral	114.3173128	22.52008111	Hong Kong - Wong Wan Chau	Wong Wan Chau (WWC)	skeleton	-	Yes	-	-	Platygyra acuta	coral skeleton	-	Platygyra acuta	MBM+Taurine/28C	-	-	-	Clade2
GNM4649	GNM4649	target	HKCCD6647-2	LuoLab	-	-	No	Yes	Platygyra acuta	-	-	coral	coral	114.3173128	22.52008111	Hong Kong - Chek Chau	Chek Chau (CC)	tissue	-	Yes	-	-	Platygyra acuta	coral tissue	-	Platygyra acuta	MBM+Taurine/28C	-	-	-	Clade2
GNM4677	GNM4677	target	HKCCD7181	LuoLab	-	-	No	Yes	Platygyra acuta	-	-	coral	coral	114.3173128	22.52008111	Hong Kong - Chek Chau	Chek Chau (CC)	skeleton	-	Yes	-	-	Platygyra acuta	coral skeleton	-	Platygyra acuta	MBM+Taurine/28C	-	-	-	Clade2
GNM4698	GNM4698	target	HKCCD7312	LuoLab	-	-	No	Yes	Platygyra acuta	-	-	coral	coral	114.3173128	22.52008111	Hong Kong - Chek Chau	Chek Chau (CC)	skeleton	-	Yes	-	-	Platygyra acuta	coral skeleton	-	Platygyra acuta	MBM+DMSP/28C	-	-	-	Clade2
GNM4727	GNM4727	target	HKCCD7628	LuoLab	-	-	No	Yes	Platygyra acuta	-	-	coral	coral	114.3173128	22.52008111	Hong Kong - Chek Chau	Chek Chau (CC)	skeleton	-	Yes	-	-	Platygyra acuta	coral skeleton	-	Platygyra acuta	MBM+Taurine/28C	-	-	-	Clade2
GNM6322	GNM6322	target	HKCCD9138	LuoLab	-	-	No	Yes	Platygyra acuta	-	-	coral	coral	-	-	Hong Kong - Chek Chau	Chek Chau (CC)	skeleton	-	Yes	-	-	Platygyra acuta	-	-	-	-	-	-	-	Clade2
