# Supplementary material for: Decoding coral resistance to eutrophication through the association of hyper‑efficient denitrifiers as key microbial allies
Source: Nat Commun. 2026 May 19;17:3938. doi: 10.1038/s41467-026-72571-w (PMC13187470; doi:10.1038/s41467-026-72571-w)
Supplement: Supplementary file 21 — Source Data [file 41467_2026_72571_MOESM21_ESM.zip › Source Data/Figure3ABC/15N_pruned_tree_with_bootstraps.newick]

(A1:0.0007211732,((((((((((((((((AA12:0,AC11:0):0,AJ1:0):5.1942e-06,AB1:2.5971e-06)77:2.5971e-06,AJ9:2.5971e-06)75:2.5971e-06,((B1:4.23664e-05,E9:0.0019624602)97:0.0002294756,(((B2:0.0023825706,(B4:0.0040176217,E4:0.0021965249)100:0.0002818971)99:0.0005026841,(B7:0.0029406773,D9:0.0030921631)98:0.0007736529)96:0.0001187965,((E12:0.0013731382,F6:0.0019908125)97:0.0004889313,F7:0.0006052115)95:2.36608e-05)97:0.0001038257)77:1.90255e-05)100:0.0480846678,(AJ12:2.5971e-06,AK1:1.97779e-05)100:0.0348052013)100:0.0563873679,(CJ12:2.5971e-06,CK2:2.5971e-06)100:0.0931873882)100:0.0177928619,((AK4:0.0017680485,F5:0.0018212454)100:0.0283194402,(F11:0.010361107,G12:0.0086587673)100:0.0238847378)100:0.0500244635)100:0.0075634282,(((((((((((A4:2.5971e-06,AA1:2.5971e-06)100:0.0037414686,AL12:0.0039878745)100:0.0026577896,H8:0.005696054)100:0.001523898,AA5:0.0096786258)100:0.002705566,((((((AF10:0,P10:0):0,N2:0):2.5971e-06,AP8:2.5971e-06)100:0.0025300865,(AG6:0.0021769197,CL7:0.0018160538)100:0.0011930779)92:0.0003957707,N9:0.0028033531)67:0.0007037711,AL3:0.0032775277)100:0.0091542608)100:0.0093685697,(BF10:2.5971e-06,BF11:2.5971e-06)100:0.0131529028)100:0.0339188369,AB9:0.0315222572)100:0.0137622541,((AC10:2.5971e-06,E8:2.5971e-06)63:2.5971e-06,AC6:2.5971e-06)100:0.0382896362)99:0.0070806602,(((BA11:6.18083e-05,BC9:0.0001645138)100:0.0085952383,((BD11:2.5971e-06,(BG4:2.5971e-06,BG7:2.5971e-06)99:2.5971e-06)85:2.5971e-06,BG1:5.1942e-06)100:0.0051667629)100:0.0065476362,CF8:0.0146784421)100:0.0482171777)100:0.0102004277,(((((((((((((((((((AD12:0,P9:0):0,P5:0):0,O9:0):0,O10:0):0,AE9:0):0,AL7:0):0,M8:0):0,AF11:0):0,CI6:0):2.5971e-06,AE5:2.5971e-06)27:2.5971e-06,((AE1:1.97956e-05,P12:1.97956e-05)55:2.5971e-06,N1:1.97956e-05)16:2.5971e-06)55:2.5971e-06,((((AL4:0,L8:0):0,CI3:0):0,N5:0):2.5971e-06,BH9:2.5971e-06)35:2.5971e-06)39:2.5971e-06,N3:4.12932e-05)52:2.5971e-06,O12:0.0002893018)100:0.0032619479,((((AE6:2.5971e-06,K12:2.5971e-06)88:2.5971e-06,P7:2.5971e-06)34:2.5971e-06,P2:2.5971e-06)100:0.0005552204,O6:0.0040573862)100:0.0037038556)100:0.0026603167,((((((((AD9:0.0057044855,(((AG7:0,M6:0):2.5971e-06,M2:2.5971e-06)100:0.0036759079,AL2:0.0031081973)100:0.001379107)99:0.0046689338,(AE3:0.0040187035,AF1:0.0037984078)100:0.0008301086)99:0.0022795244,(AF3:0.003188991,(AG10:2.5971e-06,N10:2.5971e-06)100:0.0033925754)100:0.0027164113)100:0.0127939054,P8:0.0062049358)99:0.0016989758,AI2:0.0072759616)99:0.0014414385,((((AE4:0.0013795441,M11:0.0020706192)100:0.0024327771,O4:0.0043197888)100:0.0013401363,(CH2:0.003299436,N7:0.002962626)100:0.0022025295)100:0.0010834211,O5:0.0058533154)99:0.001189478)98:0.0015933454,(AF4:2.5971e-06,(AF5:2.5971e-06,N12:2.5971e-06)43:2.5971e-06)100:0.0071024574)91:0.0013484988,L11:0.006690463)99:0.0014669853)99:0.0012842241,AK11:0.0038246199)99:0.004875805,(((((AF6:4.13271e-05,O3:0.0001451306)87:2.5971e-06,(AK10:2.5971e-06,P3:2.5971e-06)37:2.5971e-06)90:2.5971e-06,((BH7:2.5971e-06,BH8:2.5971e-06)38:2.5971e-06,L6:1.97425e-05)78:2.5971e-06)99:1.97431e-05,O2:2.5971e-06)100:4.09338e-05,AF9:0.0001237983)100:0.0033078102)99:0.0042740395,AF7:0.007793404)100:0.0630198374)100:0.0384248025,(((((((AB12:2.5971e-06,AF12:2.5971e-06)100:8.30348e-05,(AG1:2.5971e-06,D2:2.5971e-06)100:0.0001033677)100:0.0108322187,((B10:0,B9:0):2.5971e-06,B8:2.5971e-06)100:0.0101040611)92:0.0016525659,((((AI3:0.0008553424,C8:0.0014305799)100:0.0082864889,CL3:0.0091159526)89:0.0019310323,((AL11:0.0074715026,(BG9:0.0002306387,CJ1:0.0002874278)100:0.0062558859)96:0.0054095094,CK3:0.0109831835)91:0.0018032483)80:0.0005754709,((((((((AN12:0,AP6:0):0,AP3:0):0,AO3:0):0,AO9:0):2.5971e-06,AO1:2.5971e-06)100:2.5971e-06,(((((AO10:0,AO2:0):0,AO7:0):0,AP1:0):0,AO4:0):2.5971e-06,AO12:2.5971e-06)100:1.97805e-05)100:1.96925e-05,AN8:6.21444e-05)100:0.0107745268,BG11:0.0117808004)90:0.0014901675)89:0.0005221877)93:0.0012573409,(BG2:2.5971e-06,BG3:2.5971e-06)100:0.0107306112)100:0.0526811436,AB5:0.0643448998)100:0.0246817683,((((AD6:0.0047908803,(C12:0.003942961,(H7:0.0037899347,K5:0.00405325)100:0.0009701944)98:0.000545773)99:0.0012311822,BG5:0.0048750487)100:0.0016764424,(AP12:0.0062959157,(N4:2.5971e-06,P11:2.5971e-06)100:0.0048122203)100:0.0020079032)100:0.0422765528,(AH12:0.0164674495,(((AH2:1.56162e-05,((H1:2.5971e-06,I1:2.5971e-06)100:1.97977e-05,H2:2.5971e-06)100:2.5038e-05)100:0.006633367,H4:0.0095641945)100:0.0039792599,(AH7:0.0074034896,H3:0.0098251741)100:0.0025707162)100:0.0077651668)100:0.0572024934)100:0.0194567041)100:0.0221232413)100:0.0102811007)100:0.0202204479,(((((((((((A2:0.0063517481,(((BB4:0,CH4:0):2.5971e-06,BC8:2.5971e-06)100:2.06206e-05,BI10:2.5971e-06)100:0.0055867367)90:0.0010645415,(BF8:2.5971e-06,BF9:2.5971e-06)100:0.005391811)99:0.000895148,(CG3:0.0068321256,CI8:0.0064297347)92:0.00104404)73:0.0004582495,CG8:0.0070665902)57:0.0005629491,BC6:0.0073433793)99:0.0008819746,(BC2:0.0064335544,CI5:0.0070615449)98:0.0012025625)98:0.0005266684,(CF2:0.006985298,CH5:0.0070208176)95:0.0008992692)95:0.0031645575,(((BB9:5.1942e-06,GNM4290:2.0677e-05)100:0.0020387408,(BJ3:2.5971e-06,BJ4:2.5971e-06)100:0.0021097474)100:0.0031428998,BJ5:0.0042875299)100:0.0059118696)100:0.1186156442,((((AA10:2.06839e-05,CF5:2.5971e-06)100:0.0048164346,BJ6:0.0059933707)100:0.0031287455,C11:0.0064806319)100:0.1043994919,(AF8:0.0651045941,CI1:0.0781234586)100:0.1433190109)100:0.0488125291)100:0.0232609087,(AM1:0.0910572883,(CE12:0.0043009912,CH6:0.005030036)100:0.0657334666)100:0.0262876421)100:0.0133150416,((((((((((((A5:0.0003512551,AB4:0.0002080512)100:0.0047588508,(C6:0.0042921928,(D7:0.0022876626,(K3:2.5971e-06,K6:2.5971e-06)100:0.0017693679)100:0.0031048911)98:0.0014071006)79:0.0004785554,((((AA8:5.1942e-06,C9:2.5971e-06)100:0.0048964353,((AA9:0.0038016345,CE6:0.0028122304)100:0.0019580977,AF2:0.0049455236)64:0.0004018939)84:0.0005658102,(AB7:0.0052211399,((C10:0.0043284163,D6:0.0042706678)100:0.0009654271,CJ6:0.0046273541)84:0.0006563689)78:0.0001909862)99:0.0004463147,((((AC8:0.0002847563,CE7:0.0002100849)100:0.0011270166,(((((((((AH1:0,AH4:0):0,AH9:0):0,AH5:0):0,AH6:0):2.5971e-06,AH10:2.5971e-06)100:2.5971e-06,AH8:2.5971e-06)84:2.5971e-06,I5:2.5971e-06)100:2.03517e-05,AH11:2.5971e-06)55:2.5971e-06,H9:0.0006208274)100:0.0003279806)100:0.0031701926,((((AD1:0,E5:0):2.5971e-06,D12:2.5971e-06)31:2.5971e-06,(E2:2.5971e-06,E6:2.5971e-06)68:2.5971e-06)68:2.5971e-06,D10:2.5971e-06)100:0.0039886941)100:0.0014068376,(CG9:0.0002271504,GNM3479:0.0005576336)86:0.004742398)100:0.001663864)50:0.000295284)59:0.0005178613,I3:0.0047614999)81:0.0010585956,((AD5:0.0004080105,AN9:0.0002737444)100:0.0048879722,((B11:0.0017355055,(BJ7:0.0002037159,(CF3:2.5971e-06,CG2:2.5971e-06)100:4.33742e-05)100:0.0018506003)100:0.0008481488,CF1:0.002238)100:0.0029706813)78:0.0007043227)78:0.0008269112,((((AA2:0.0002055227,C5:2.5971e-06)100:4.12591e-05,AA4:0.0002271417)100:0.0014575039,CG1:0.0022903313)100:0.0020039734,AM5:0.0037316436)100:0.0022268901)100:0.044253145,((BA2:2.5971e-06,C4:6.2142e-05)100:0.0115649263,CE9:0.0113253919)100:0.035837559)100:0.0091495944,(((AA3:0.0097413508,((((((AA7:0,C1:0):2.5971e-06,B12:2.5971e-06)100:6.22056e-05,AB11:2.04689e-05)100:1.73518e-05,AE12:0.0001060448)100:0.0002495133,CL8:0.0001679528)100:0.0066406762,((AN6:2.5971e-06,AN7:2.5971e-06)100:0.0089657687,(AP7:0.0066854265,O11:0.0069507613)68:0.000767533)74:0.0009171177)100:0.0011933204)100:0.001419498,G2:0.0098217581)100:0.0019007701,CL5:0.0067525331)100:0.0472697977)100:0.0415726002,(((AD2:0.0222594289,(((CJ10:0,CJ8:0):2.5971e-06,CJ3:2.5971e-06)40:2.5971e-06,(((CJ11:0,CL1:0):0,CJ5:0):2.5971e-06,CJ4:2.5971e-06)82:2.5971e-06)100:0.0206957163)100:0.0301116833,((((((G1:0.0001042492,G11:2.5971e-06)70:2.5971e-06,G4:2.05699e-05)30:2.5971e-06,G6:2.5971e-06)37:2.5971e-06,G3:6.25123e-05)100:0.0007978386,G7:0.0006009984)100:0.0059402217,(G10:2.5971e-06,G9:2.5971e-06)100:0.0058015818)100:0.0376232485)100:0.014176563,(((((AG2:0,H5:0):2.5971e-06,AH3:2.5971e-06)100:0.0020028561,((BE3:2.5971e-06,CH12:2.5971e-06)100:0.0030186469,(((CF4:0.0001040913,(M9:2.5971e-06,P1:2.5971e-06)100:0.0009206067)100:0.0009367472,I4:0.0001716232)90:0.0002538393,H10:0.0013349205)100:0.0026993654)100:0.0029517116)100:0.0046215489,((BB3:0,C2:0):2.5971e-06,BC10:2.5971e-06)100:0.0055734054)100:0.0354315769,(((AK3:2.05798e-05,((((((((((((((((((((((((AP10:0,J6:0):0,BE5:0):0,I12:0):0,I6:0):0,J1:0):0,I7:0):0,I9:0):0,J4:0):0,J7:0):0,BE6:0):0,AP9:0):0,J3:0):0,BH12:0):0,J2:0):0,I11:0):0,J11:0):0,J5:0):0,J10:0):0,J12:0):0,K2:0):0,BE8:0):0,I8:0):0,I10:0):2.5971e-06,AP11:2.5971e-06)87:2.5971e-06)88:2.5971e-06,J9:1.99766e-05)100:0.0067849343,L12:0.0070720512)100:0.048558622)100:0.0117000945)100:0.0170540333)100:0.0237576634,((AL1:0.0045038633,K11:0.0040700444)100:0.0682665196,AM2:0.0819552968)100:0.0311830171)100:0.0122292673,(((AM4:0.0069059151,CH11:0.0071430603)100:0.054592431,E1:0.0721622923)100:0.0579930751,(AM8:0.1236530687,H6:0.1005103709)98:0.0184188095)100:0.013794977)100:0.0106500677,(((GNM3538:2.5971e-06,GNM3892:2.5971e-06)100:0.0033527645,GNM4677:0.0034417884)100:0.0531709629,(((GNM3559:2.5971e-06,GNM4649:2.5971e-06)100:0.0007905591,GNM4698:0.0006445887)100:0.0020591449,GNM6322:0.0026141905)100:0.0513296072)100:0.0470854951)100:0.0134703652)100:0.0125148349)100:0.0127683223,(((((((((AA6:0.0398675773,CK1:0.0501458247)100:0.0156817558,BB7:0.051104393)100:0.0117359841,(((((((((((((((((((AI1:0,BD4:0):0,BD6:0):0,BD7:0):0,BC4:0):0,BD9:0):0,BD5:0):0,CI9:0):0,BD1:0):0,CH9:0):0,BD8:0):2.5971e-06,BC12:2.5971e-06)35:2.5971e-06,BC5:2.5971e-06)85:2.5971e-06,((BA8:2.5971e-06,BD2:2.5971e-06)81:2.5971e-06,BD3:2.5971e-06)100:2.05893e-05)100:0.0028101271,((BA12:0.003773894,(CJ7:2.5971e-06,CJ9:2.5971e-06)100:0.0020736301)100:0.0008574777,BB1:0.0027297511)100:0.0007585139)100:0.0013878353,(BB5:0.0045330618,BE10:0.0046813778)89:0.0007034454)83:0.0004449744,(((((BH1:0,BH4:0):0,BH5:0):0,BH3:0):2.5971e-06,BH2:2.5971e-06)97:2.5971e-06,BH6:2.5971e-06)100:0.0053324798)53:0.0003229812,(BA10:1.9803e-05,BB10:4.18421e-05)100:0.006397718)54:0.0009073428,((BA9:0.0014639885,CF11:0.0017444632)78:0.0001960588,BI7:0.0007879502)91:0.0055377934)100:0.0237611523,BI11:0.0379224789)100:0.0291805955)100:0.0065539285,(((((AB10:0.0086950366,AM9:0.0100328721)100:0.0222072268,(CE10:0.0174252447,CG11:0.0208113333)100:0.0095882615)86:0.0030972036,(AD11:0.0038747531,((BF4:2.5971e-06,BF7:2.5971e-06)100:0.00364605,BF6:0.0032595065)100:0.0020958534)100:0.0329769835)100:0.0058156428,CH8:0.0337847457)100:0.0162279491,(BE1:0.0034856119,CH10:0.0047400339)100:0.0731928924)100:0.0091137462)100:0.0082206908,BC1:0.0675824426)100:0.0083374632,BE9:0.0659961776)100:0.0103072465,BG10:0.0711107218)79:0.0144624549,((BC3:0.0551074564,BI12:0.0552294944)85:0.0091700137,(BF12:0.0016395427,CE8:0.0017013773)100:0.0429658594)100:0.0360571713)94:0.0091732339,((((AB6:0.0053481086,((((((AG4:0,AK7:0):0,BK1:0):2.5971e-06,AK6:2.5971e-06)100:0.0026720802,J8:0.0025001279)100:0.0022976634,F12:0.0051263761)100:0.0010826628,N8:0.0044505765)100:0.0039594992)100:0.0486694557,((((((((AL8:0,AN4:0):0,AM7:0):0,AM12:0):0,AN5:0):0,AN3:0):0,AN2:0):2.5971e-06,AM11:2.5971e-06)100:0.0101442166,(D3:0.0059779726,GNM4727:0.0079649404)100:0.0030050963)100:0.0393325345)100:0.0213568492,((BG12:1.98777e-05,BG8:2.5971e-06)100:0.0059964317,G5:0.005435698)100:0.0661621242)100:0.0164414541,(((((((AO11:0,AO6:0):0,AP4:0):0,AP5:0):0,AP2:0):2.5971e-06,AO5:2.5971e-06)93:2.5971e-06,CJ2:1.98181e-05)100:0.0356739557,(((BB6:0.0004557153,CF7:0.0004357685)100:0.0044394267,CL6:0.0050806493)100:0.0009191946,BC7:0.0048329519)100:0.0327268053)100:0.033323638)100:0.0240158415)100:0.0221055701)100:0.1000867255,((AB8:0.0004251079,N11:0.000593183)100:0.0064152316,BG6:0.0071373753)75:0.0007791181)100:0.0009916077,(CG4:0.0044370115,(D1:2.5971e-06,D5:8.22464e-05)100:0.004446962)100:0.0010863746)100:0.001818539,K7:0.0043119679)100:0.0030995812,AN11:0.0014444012)100:0.0012972874,(AE10:0.0003826789,AM6:0.000311517)100:0.0002366124)100:0.000220887,D4:0.0004028838);
