# Supplementary material for: Decoding coral resistance to eutrophication through the association of hyper‑efficient denitrifiers as key microbial allies
Source: Nat Commun. 2026 May 19;17:3938. doi: 10.1038/s41467-026-72571-w (PMC13187470; doi:10.1038/s41467-026-72571-w)
Supplement: Supplementary file 21 — Source Data [file 41467_2026_72571_MOESM21_ESM.zip › Source Data/FigureS8/speciesTree.newick]

((((((Ruegeria_pomeroyi_DSS-3_bare_flat_intertidal_MC176:0.0980892775):0.1083023169[100]):0.0245740445[99],((CI1_coral_MC87:0.0781234586,AF8_coral_MC88:0.0651045941):0.0847876721[100],(Ruegeria_marisrubri_ZGT118_coral_subtidal_MC79:0.1264429974,((C11_coral_MC142:0.0064806319,((BJ6_coral_MC72:0.0046707191):0.0013226516[100],(CF5_coral_MC154:0.0000025971,AA10_coral_MC154:0.0000206839):0.0048164346[100]):0.0031287455[100]):0.1043994919[100],((((Ruegeria_intermedia_DSM_29341_coral_subtidal_MC110:0.0335224649,(Ruegeria_lacuscaerulensis_DSM_11314_coral_subtidal_MC47:0.0000020607,Ruegeria_lacuscaerulensis_ITI-1157_coral_subtidal_MC47:0.0004226827):0.0303810140[100]):0.0352094667[100],((Ruegeria_arenilitoris_CECT_8715_coral_subtidal_MC92:0.0080814163,((BJ5_coral_MC14:0.0000025971):0.0042849328[100],((BJ4_coral_MC14:0.0000025971,BJ3_coral_MC14:0.0000025971):0.0021097474[100],(HKCCD6276_coral_subtidal_MC14:0.0000206770,(BB9_coral_MC14:0.0000025971):0.0000025971[61]):0.0020387408[100]):0.0031428998[100]):0.0035067910[100]):0.0024050786[100],(((CH5_coral_MC11s3:0.0070208176,(CF2_coral_MC58:0.0001454447):0.0068398533[100]):0.0008992692[95],((CI5_coral_MC11s1:0.0070615449,BC2_coral_MC11s3:0.0064335544):0.0012025625[98],((BC6_coral_MC123:0.0064560672):0.0008873121[57],(((CG8_coral_MC11s3:0.0000025971):0.0028512862[100]):0.0042127069[100],((CI8_coral_MC11s2:0.0064297347,CG3_coral_MC11s4:0.0068321256):0.0010440400[92],(((BF9_coral_MC11s3:0.0000025971,BF8_coral_MC11s3:0.0000025971):0.0039994012[100]):0.0013924098[91],(A2_coral_MC11s3:0.0063517481,(BI10_coral_MC11s3:0.0000025971,(BC8_coral_MC11s3:0.0000025971,(CH4_coral_MC11s3:0.0000000000,BB4_coral_MC11s3:0.0000000000):0.0000025971):0.0000206206[100]):0.0055867367[100]):0.0010645415[90]):0.0008951480[99]):0.0004582495[73]):0.0005629491[57]):0.0008819746[99]):0.0005266684[98]):0.0014360366[95]):0.0017285209[100]):0.0390536720[100]):0.0795619722[100],((AM1_coral_MC75:0.0910572883,((CH6_coral_MC93:0.0050300360,CE12_coral_MC89:0.0043009912):0.0011023623[100]):0.0646311043[100]):0.0262876421[100],((((HKCCD7181_coral_subtidal_MC22:0.0034417884,(HKCCD5871-2_coral_subtidal_MC22:0.0000025971,HKCCD6426_coral_subtidal_MC22:0.0000025971):0.0033527645[100]):0.0531709629[100],(HKCCD9138_coral_subtidal_MC27:0.0026141905,(HKCCD7312_coral_subtidal_MC27:0.0006445887,(HKCCD6647-2_coral_subtidal_MC27:0.0000025971,HKCCD6647_coral_subtidal_MC27:0.0000025971):0.0007905591[100]):0.0020591449[100]):0.0513296072[100]):0.0470854951[100],(((H6_coral_MC140:0.1005103709,(AM8_coral_MC77:0.0066088017):0.1170442670[100]):0.0184188095[98],(Ruegeria_sp._ANG-S4_coral_subtidal_MC102:0.0799970273,(E1_coral_MC118:0.0721622923,(CH11_coral_MC73:0.0071430603,AM4_coral_MC84:0.0069059151):0.0545924310[100]):0.0238549794[100]):0.0341380957[100]):0.0137949770[100],(((AM2_coral_MC86:0.0300521439):0.0519031529[100],(K11_coral_MC42:0.0040700444,AL1_coral_MC42:0.0045038633):0.0682665196[100]):0.0311830171[100],(((((G9_coral_MC5:0.0000025971,G10_coral_MC5:0.0000025971):0.0058015818[100],(G7_coral_MC5:0.0006009984,(G3_coral_MC5:0.0000625123,(G6_coral_MC5:0.0000025971,(G4_coral_MC5:0.0000205699,(G11_coral_MC5:0.0000025971,G1_coral_MC5:0.0001042492):0.0000025971[70]):0.0000025971[30]):0.0000025971[37]):0.0007978386[100]):0.0059402217[100]):0.0376232485[100],(AD2_coral_MC148:0.0222594289,((CJ3_coral_MC56:0.0000025971,(CJ8_coral_MC56:0.0000000000,CJ10_coral_MC56:0.0000000000):0.0000025971):0.0000025971[40],(CJ4_coral_MC56:0.0000025971,(CJ5_coral_MC56:0.0000000000,(CL1_coral_MC56:0.0000000000,CJ11_coral_MC56:0.0000000000):0.0000000000):0.0000025971):0.0000025971[82]):0.0206957163[100]):0.0301116833[100]):0.0141765630[100],(((BC10_coral_MC9:0.0000025971,(C2_coral_MC9:0.0000000000,BB3_coral_MC9:0.0000000000):0.0000025971):0.0055734054[100],((AH3_coral_MC9:0.0000025971,(H5_coral_MC9:0.0000000000,AG2_coral_MC9:0.0000000000):0.0000025971):0.0020028561[100],((CH12_coral_MC9:0.0000025971,BE3_coral_MC9:0.0000025971):0.0030186469[100],(H10_coral_MC9:0.0013349205,(I4_coral_MC9:0.0001716232,(CF4_coral_MC9:0.0001040913,(P1_coral_MC9:0.0000025971,M9_coral_MC9:0.0000025971):0.0009206067[100]):0.0009367472[100]):0.0002538393[90]):0.0026993654[100]):0.0029517116[100]):0.0046215489[100]):0.0354315769[100],(L12_coral_MC13:0.0070720512,(J9_coral_MC13:0.0000199766,(AK3_coral_MC13:0.0000205798,(AP11_coral_MC13:0.0000025971,(I10_coral_MC13:0.0000000000,(I8_coral_MC13:0.0000000000,(BE8_coral_MC13:0.0000000000,(K2_coral_MC13:0.0000000000,(J12_coral_MC13:0.0000000000,(J10_coral_MC13:0.0000000000,(J5_coral_MC13:0.0000000000,(J11_coral_MC13:0.0000000000,(I11_coral_MC13:0.0000000000,(J2_coral_MC13:0.0000000000,(BH12_coral_MC13:0.0000000000,(J3_coral_MC13:0.0000000000,(AP9_coral_MC13:0.0000000000,(BE6_coral_MC13:0.0000000000,(J7_coral_MC13:0.0000000000,(J4_coral_MC13:0.0000000000,(I9_coral_MC13:0.0000000000,(I7_coral_MC13:0.0000000000,(J1_coral_MC13:0.0000000000,(I6_coral_MC13:0.0000000000,(I12_coral_MC13:0.0000000000,(BE5_coral_MC13:0.0000000000,(J6_coral_MC13:0.0000000000,AP10_coral_MC13:0.0000000000):0.0000000000):0.0000000000):0.0000000000):0.0000000000):0.0000000000):0.0000000000):0.0000000000):0.0000000000):0.0000000000):0.0000000000):0.0000000000):0.0000000000):0.0000000000):0.0000000000):0.0000000000):0.0000000000):0.0000000000):0.0000000000):0.0000000000):0.0000000000):0.0000000000):0.0000000000):0.0000025971):0.0000025971[87]):0.0000025971[88]):0.0067849343[100]):0.0485586220[100]):0.0117000945[100]):0.0170540333[100],((Rhodobacteraceae_bacterium_KLH11_coral_subtidal_MC127:0.0825247194,((Ruegeria_halocynthiae_DSM_27839_coral_subtidal_MC133:0.0657997823,Ruegeria_sp._ANG-R_coral_subtidal_MC76:0.0399255557):0.0156990287[100],((CL5_coral_MC6:0.0067525331,((G2_coral_MC6:0.0071886582,(Ruegeria_conchae_DSM_29317_coral_subtidal_MC6:0.0000025971,Ruegeria_conchae_TW15_coral_subtidal_MC6:0.0000204895):0.0085690702[100]):0.0026330999[100],(AA3_coral_MC6:0.0097413508,(((O11_coral_MC6:0.0069507613,AP7_coral_MC6:0.0066854265):0.0007675330[68],((AN7_coral_MC6:0.0000025971,AN6_coral_MC6:0.0000025971):0.0076070893[100]):0.0013586794[85]):0.0009171177[74],((CL8_coral_MC6:0.0000414439):0.0001265089[100],(AE12_coral_MC6:0.0001060448,(AB11_coral_MC6:0.0000204689,(B12_coral_MC6:0.0000025971,(C1_coral_MC6:0.0000000000,AA7_coral_MC6:0.0000000000):0.0000025971):0.0000622056[100]):0.0000173518[100]):0.0002495133[100]):0.0066406762[100]):0.0011933204[100]):0.0014194980[100]):0.0019007701[100]):0.0472697977[100],((CE9_coral_MC149:0.0113253919,(C4_coral_MC60:0.0000621420,BA2_coral_MC60:0.0000025971):0.0115649263[100]):0.0358375590[100],(((AM5_coral_MC0:0.0037316436,(CG1_coral_MC0:0.0022903313,(AA4_coral_MC0:0.0002271417,(C5_coral_MC0:0.0000025971,AA2_coral_MC0:0.0002055227):0.0000412591[100]):0.0014575039[100]):0.0020039734[100]):0.0022268901[100],(((AN9_coral_MC0:0.0002737444,AD5_coral_MC0:0.0004080105):0.0048879722[100],(CF1_coral_MC0:0.0022380000,(B11_coral_MC0:0.0017355055,(BJ7_coral_MC0:0.0002037159,(CG2_coral_MC0:0.0000025971,CF3_coral_MC0:0.0000025971):0.0000433742[100]):0.0018506003[100]):0.0008481488[100]):0.0029706813[100]):0.0007043227[78],(I3_coral_MC0:0.0047614999,((((A5_coral_MC0:0.0003512551,(AB4_coral_MC0:0.0000025971):0.0002054541[100]):0.0032056163[100]):0.0015532345[97],((C6_coral_MC0:0.0042921928,((D7_coral_MC0:0.0000815913):0.0022060713[100],(K6_coral_MC0:0.0000025971,K3_coral_MC0:0.0000025971):0.0017693679[100]):0.0031048911[100]):0.0009772766[98]):0.0004298240[89]):0.0004785554[79],((((AB7_coral_MC0:0.0041104393):0.0011107006[100],(CJ6_coral_MC0:0.0046273541,(D6_coral_MC0:0.0042706678,C10_coral_MC0:0.0043284163):0.0009654271[100]):0.0006563689[84]):0.0001909862[78],((C9_coral_MC0:0.0000025971,(AA8_coral_MC0:0.0000025971):0.0000025971[63]):0.0048964353[100],(AF2_coral_MC0:0.0049455236,(CE6_coral_MC0:0.0028122304,AA9_coral_MC0:0.0038016345):0.0019580977[100]):0.0004018939[64]):0.0005658102[84]):0.0004463147[99],(((((HKCCD3925_coral_subtidal_MC0:0.0005576336,CG9_coral_MC0:0.0002271504):0.0000385668[86]):0.0002263368[86]):0.0044774944[100],((D10_coral_MC0:0.0000025971,((E6_coral_MC0:0.0000025971,E2_coral_MC0:0.0000025971):0.0000025971[68],(D12_coral_MC0:0.0000025971,(E5_coral_MC0:0.0000000000,AD1_coral_MC0:0.0000000000):0.0000025971):0.0000025971[31]):0.0000025971[68]):0.0039886941[100],(((CE7_coral_MC0:0.0002100849,(AC8_coral_MC0:0.0000203679):0.0002643884[100]):0.0007793292[100]):0.0003476874[76],(H9_coral_MC0:0.0006208274,(AH11_coral_MC0:0.0000025971,(I5_coral_MC0:0.0000025971,(AH8_coral_MC0:0.0000025971,(AH10_coral_MC0:0.0000025971,(AH6_coral_MC0:0.0000000000,(AH5_coral_MC0:0.0000000000,(AH9_coral_MC0:0.0000000000,(AH4_coral_MC0:0.0000000000,AH1_coral_MC0:0.0000000000):0.0000000000):0.0000000000):0.0000000000):0.0000025971):0.0000025971[100]):0.0000025971[84]):0.0000203517[100]):0.0000025971[55]):0.0003279806[100]):0.0031701926[100]):0.0014068376[100]):0.0010760764[100]):0.0005877876[57]):0.0002952840[50]):0.0005178613[59]):0.0010585956[81]):0.0008269112[78]):0.0210949470[100]):0.0231581980[100]):0.0091495944[100]):0.0067491393[100]):0.0156155663[100]):0.0109092680[100]):0.0082986266[100]):0.0237576634[100]):0.0122292673[100]):0.0106500677[100]):0.0134703652[100],(((((BG6_coral_MC26:0.0005957644):0.0065416109[100],(N11_coral_MC34:0.0005931830,AB8_coral_MC34:0.0004251079):0.0064152316[100]):0.0007791181[75],((CG4_coral_MC26:0.0044370115,(D5_coral_MC26:0.0000822464,D1_coral_MC26:0.0000025971):0.0044469620[100]):0.0010863746[100],(K7_coral_MC26:0.0043119679,(AN11_coral_MC26:0.0014444012,(((AM6_coral_MC26:0.0002491328):0.0000623842[100],(AE10_coral_MC26:0.0002288760):0.0001538029[100]):0.0002366124[100],(D4_coral_MC26:0.0004028838,A1_coral_MC26:0.0007211732):0.0002208870[100]):0.0012972874[100]):0.0030995812[100]):0.0018185390[100]):0.0009916077[100]):0.1000867255[100],(((((((BC7_coral_MC16:0.0000621784):0.0002661945[100]):0.0045045790[100],(CL6_coral_MC16:0.0050806493,(BB6_coral_MC16:0.0004557153,(CF7_coral_MC16:0.0000621305):0.0003736380[100]):0.0044394267[100]):0.0009191946[100]):0.0019249985[100]):0.0308018068[100],((CJ2_coral_MC49:0.0000198181,(AO5_coral_MC49:0.0000025971,(AP2_coral_MC49:0.0000000000,(AP5_coral_MC49:0.0000000000,(AP4_coral_MC49:0.0000000000,(AO6_coral_MC49:0.0000000000,AO11_coral_MC49:0.0000000000):0.0000000000):0.0000000000):0.0000000000):0.0000025971):0.0000025971[93]):0.0168594845[100]):0.0188144712[100]):0.0333236380[100],((G5_coral_MC141:0.0054356980,(BG8_coral_MC55:0.0000025971,BG12_coral_MC55:0.0000198777):0.0059964317[100]):0.0661621242[100],((AB6_coral_MC21:0.0053481086,((N8_coral_MC21:0.0044505765,(F12_coral_MC21:0.0051263761,(J8_coral_MC21:0.0025001279,(AK6_coral_MC21:0.0000025971,(BK1_coral_MC21:0.0000000000,(AK7_coral_MC21:0.0000000000,AG4_coral_MC21:0.0000000000):0.0000000000):0.0000025971):0.0026720802[100]):0.0022976634[100]):0.0010826628[100]):0.0020893699[100]):0.0018701293[100]):0.0486694557[100],(((HKCCD7628_coral_subtidal_MC35:0.0058129450):0.0021519954[100],(D3_coral_MC43:0.0003496912):0.0056282814[100]):0.0030050963[100],(AM11_coral_MC45:0.0000025971,(AN2_coral_MC45:0.0000000000,(AN3_coral_MC45:0.0000000000,(AN5_coral_MC45:0.0000000000,(AM12_coral_MC45:0.0000000000,(AM7_coral_MC45:0.0000000000,(AN4_coral_MC45:0.0000000000,AL8_coral_MC45:0.0000000000):0.0000000000):0.0000000000):0.0000000000):0.0000000000):0.0000000000):0.0000025971):0.0101442166[100]):0.0393325345[100]):0.0213568492[100]):0.0164414541[100]):0.0240158415[100],(((CE8_coral_MC40:0.0017013773,BF12_coral_MC40:0.0016395427):0.0429658594[100],(BC3_coral_MC116:0.0551074564,((BI12_coral_MC32:0.0038358002):0.0257307835[100],((Ruegeria_atlantica_CECT_4292_coral_subtidal_MC81:0.0116498138,(Ruegeria_sp._Alg231-54_coral_subtidal_MC82:0.0110192223,Ruegeria_sp._A3M17_coral_subtidal_MC146:0.0174145955):0.0044551024[100]):0.0017802209[100],(Ruegeria_atlantica_CECT_4293_coral_subtidal_MC143:0.0117286107,(Ruegeria_sp._AU67_coral_subtidal_MC294:0.0000025971,Ruegeria_sp._AU67_coral_subtidal_MC294:0.0000025971):0.0101731396[100]):0.0013455002[100]):0.0281208048[100]):0.0256629107[100]):0.0091700137[85]):0.0360571713[100],((Ruegeria_halocynthiae_MOLA_R1/13b_coral_subtidal_MC80:0.0831071195,(Ruegeria_faecimaris_DSM_28009_coral_subtidal_MC120:0.1063784044,Ruegeria_meonggei_CECT_8411_coral_subtidal_MC139:0.0698234104):0.0127536511[100]):0.0149586813[100],((BG10_coral_MC152:0.0612494804):0.0098612414[100],(BE9_coral_MC131:0.0659961776,(BC1_coral_MC130:0.0675824426,(((CH10_coral_MC33:0.0047400339,BE1_coral_MC33:0.0034856119):0.0731928924[100],((CH8_coral_MC71:0.0086557174):0.0251290283[100],((AD11_coral_MC18:0.0038747531,(BF6_coral_MC18:0.0032595065,(BF7_coral_MC18:0.0000025971,BF4_coral_MC18:0.0000025971):0.0036460500[100]):0.0020958534[100]):0.0329769835[100],(((CG11_coral_MC121:0.0148274170):0.0059839163[100],((CE10_coral_MC41:0.0006204616):0.0010353828[100]):0.0157694003[100]):0.0095882615[100],(AM9_coral_MC69:0.0100328721,((AB10_coral_MC4:0.0000025971):0.0035094181[100]):0.0051830214[100]):0.0222072268[100]):0.0030972036[86]):0.0058156428[100]):0.0162279491[100]):0.0091137462[100],(((BB7_coral_MC114:0.0123064639):0.0387979291[100],((CK1_coral_MC91:0.0501458247,AA6_coral_MC98:0.0398675773):0.0090888637[100]):0.0065928921[100]):0.0117359841[100],(Ruegeria_profundi_ZGT108_coral_subtidal_MC111:0.0878673999,((Ruegeria_denitrificans_CECT_5091_coral_subtidal_MC135:0.0330365601,BI11_coral_MC132:0.0299665235):0.0079559554[100],(((BI7_coral_MC2s1:0.0007879502,(BA9_coral_MC2s1:0.0014639885,(CF11_coral_MC2s1:0.0012240507):0.0005204125[100]):0.0001960588[78]):0.0006334491[91]):0.0049043443[100],(((BB10_coral_MC2s2:0.0000418421,BA10_coral_MC2s2:0.0000198030):0.0055454590[100]):0.0008522590[55],((((BH6_coral_MC2s1:0.0000025971,(BH2_coral_MC2s1:0.0000025971,(BH3_coral_MC2s1:0.0000000000,(BH5_coral_MC2s1:0.0000000000,(BH4_coral_MC2s1:0.0000000000,BH1_coral_MC2s1:0.0000000000):0.0000000000):0.0000000000):0.0000025971):0.0000025971[97]):0.0023546509[100]):0.0026431617[100]):0.0003346672[53],((BE10_coral_MC2s1:0.0046813778,BB5_coral_MC2s1:0.0045330618):0.0007034454[89],((BB1_coral_MC2s1:0.0027297511,(BA12_coral_MC2s1:0.0037738940,(CJ9_coral_MC2s1:0.0000025971,CJ7_coral_MC2s1:0.0000025971):0.0020736301[100]):0.0008574777[100]):0.0007585139[100],((BD3_coral_MC2s1:0.0000025971,(BD2_coral_MC2s1:0.0000025971,BA8_coral_MC2s1:0.0000025971):0.0000025971[81]):0.0000205893[100],(BC5_coral_MC2s1:0.0000025971,(BC12_coral_MC2s1:0.0000025971,(BD8_coral_MC2s1:0.0000000000,(CH9_coral_MC2s1:0.0000000000,(BD1_coral_MC2s1:0.0000000000,(CI9_coral_MC2s1:0.0000000000,(BD5_coral_MC2s1:0.0000000000,(BD9_coral_MC2s1:0.0000000000,(BC4_coral_MC2s1:0.0000000000,(BD7_coral_MC2s1:0.0000000000,(BD6_coral_MC2s1:0.0000000000,(BD4_coral_MC2s1:0.0000000000,AI1_coral_MC2s1:0.0000000000):0.0000000000):0.0000000000):0.0000000000):0.0000000000):0.0000000000):0.0000000000):0.0000000000):0.0000000000):0.0000000000):0.0000025971):0.0000025971[35]):0.0000025971[85]):0.0028101271[100]):0.0013878353[100]):0.0004449744[83]):0.0003229812[53]):0.0009073428[54]):0.0237611523[100]):0.0226067247[100]):0.0065738708[100]):0.0065539285[100]):0.0082206908[100]):0.0083374632[100]):0.0103072465[100]):0.0063563895[79]):0.0081060654[100]):0.0091732339[94]):0.0221055701[100]):0.0127683223[100],((((G12_coral_MC95:0.0086587673,F11_coral_MC106:0.0103611070):0.0238847378[100],(F5_coral_MC39:0.0018212454,AK4_coral_MC39:0.0017680485):0.0283194402[100]):0.0500244635[100],((Ruegeria_sp._EL01_coral_subtidal_MC136:0.0321431784,(CK2_coral_MC62:0.0000025971,CJ12_coral_MC62:0.0000025971):0.0282576835[100]):0.0649297047[100],((AK1_coral_MC46:0.0000197779,AJ12_coral_MC46:0.0000025971):0.0348052013[100],(((AJ9_coral_MC10:0.0000025971,(AB1_coral_MC10:0.0000025971,((AJ1_coral_MC10:0.0000000000,(AC11_coral_MC10:0.0000000000,AA12_coral_MC10:0.0000000000):0.0000000000):0.0000025971):0.0000025971[46]):0.0000025971[77]):0.0000025971[75],((E9_coral_MC10:0.0019624602,B1_coral_MC10:0.0000423664):0.0002294756[97],((F7_coral_MC10:0.0006052115,(F6_coral_MC10:0.0019908125,E12_coral_MC10:0.0013731382):0.0004889313[97]):0.0000236608[95],((D9_coral_MC10:0.0030921631,B7_coral_MC10:0.0029406773):0.0007736529[98],(B2_coral_MC10:0.0023825706,(E4_coral_MC10:0.0021965249,B4_coral_MC10:0.0040176217):0.0002818971[100]):0.0005026841[99]):0.0001187965[96]):0.0001038257[97]):0.0000190255[77]):0.0001636311[100]):0.0479210367[100]):0.0563873679[100]):0.0177928619[100]):0.0075634282[100],((((AH12_coral_MC90:0.0164674495,((H3_coral_MC19:0.0098251741,AH7_coral_MC19:0.0074034896):0.0025707162[100],(H4_coral_MC19:0.0095641945,(AH2_coral_MC19:0.0000156162,(H2_coral_MC19:0.0000025971,(I1_coral_MC19:0.0000025971,H1_coral_MC19:0.0000025971):0.0000197977[100]):0.0000250380[100]):0.0066333670[100]):0.0039792599[100]):0.0077651668[100]):0.0572024934[100],(((AP12_coral_MC23:0.0062959157,(P11_coral_MC153:0.0000025971,N4_coral_MC153:0.0000025971):0.0048122203[100]):0.0020079032[100],((BG5_coral_MC23:0.0013266155):0.0035484332[100],(AD6_coral_MC23:0.0047908803,(C12_coral_MC23:0.0039429610,(K5_coral_MC23:0.0040532500,H7_coral_MC23:0.0037899347):0.0009701944[100]):0.0005457730[98]):0.0012311822[99]):0.0016764424[100]):0.0024022820[100]):0.0398742708[100]):0.0194567041[100],(AB5_coral_MC105:0.0643448998,(((BG3_coral_MC48:0.0000025971,BG2_coral_MC48:0.0000025971):0.0107306112[100],((((B8_coral_MC50:0.0000025971,(B9_coral_MC50:0.0000000000,B10_coral_MC50:0.0000000000):0.0000025971):0.0000197795[100]):0.0100842816[100],((D2_coral_MC64:0.0000025971,AG1_coral_MC64:0.0000025971):0.0001033677[100],(AF12_coral_MC63:0.0000025971,AB12_coral_MC63:0.0000025971):0.0000830348[100]):0.0108322187[100]):0.0016525659[92],((((CL3_coral_MC113:0.0091159526,(C8_coral_MC24:0.0014305799,(AI3_coral_MC24:0.0000413358):0.0008140066[100]):0.0082864889[100]):0.0012002565[89]):0.0007307758[88],(CK3_coral_MC78:0.0109831835,((AL11_coral_MC25:0.0074715026,(CJ1_coral_MC25:0.0002874278,(BG9_coral_MC25:0.0000197963):0.0002108424[100]):0.0062558859[100]):0.0021954368[96]):0.0032140726[100]):0.0018032483[91]):0.0005754709[80],((BG11_coral_MC54:0.0000180954):0.0117627050[100],(AN8_coral_MC44:0.0000621444,((AO12_coral_MC44:0.0000025971,(AO4_coral_MC44:0.0000000000,(AP1_coral_MC44:0.0000000000,(AO7_coral_MC44:0.0000000000,(AO2_coral_MC44:0.0000000000,AO10_coral_MC44:0.0000000000):0.0000000000):0.0000000000):0.0000000000):0.0000025971):0.0000197805[100],(AO1_coral_MC44:0.0000025971,(AO9_coral_MC44:0.0000000000,(AO3_coral_MC44:0.0000000000,(AP3_coral_MC44:0.0000000000,(AP6_coral_MC44:0.0000000000,AN12_coral_MC44:0.0000000000):0.0000000000):0.0000000000):0.0000000000):0.0000025971):0.0000025971[100]):0.0000196925[100]):0.0107745268[100]):0.0014901675[90]):0.0005221877[89]):0.0012573409[93]):0.0036207842[100]):0.0490603594[100]):0.0246817683[100]):0.0221232413[100],(((Ruegeria_sp._6PALISEP08_coral_subtidal_MC122:0.0441978507,((CF8_coral_MC96:0.0146784421,((((BC9_coral_MC103:0.0001645138,BA11_coral_MC138:0.0000618083):0.0000617658[100]):0.0070539983[100]):0.0014794742[100],(((BG1_coral_MC15:0.0000025971):0.0000025971[93],(BD11_coral_MC15:0.0000025971,(BG7_coral_MC15:0.0000025971,BG4_coral_MC15:0.0000025971):0.0000025971[99]):0.0000025971[85]):0.0011134010[100]):0.0040533619[100]):0.0065476362[100]):0.0147921667[100]):0.0141987566[100]):0.0192262544[100],((AC6_coral_MC61:0.0000025971,(E8_coral_MC61:0.0000025971,AC10_coral_MC61:0.0000025971):0.0000025971[63]):0.0382896362[100],(AB9_coral_MC109:0.0315222572,(Ruegeria_sp._AD91A_coral_subtidal_MC107:0.0250491924,(((BF11_coral_MC12:0.0000025971,BF10_coral_MC12:0.0000025971):0.0035436993[100]):0.0096092035[100],(((((((AA5_coral_MC20:0.0004835698):0.0050630349[100]):0.0009998557[100]):0.0009083048[99]):0.0005692854[99]):0.0016545752[99],(H8_coral_MC17:0.0056960540,(AL12_coral_MC17:0.0039878745,(AA1_coral_MC17:0.0000025971,A4_coral_MC17:0.0000025971):0.0037414686[100]):0.0026577896[100]):0.0015238980[100]):0.0027055660[100],(AL3_coral_MC1:0.0032775277,((N9_coral_MC1:0.0000198669):0.0027834862[100],(((CL7_coral_MC1:0.0018160538,AG6_coral_MC1:0.0021769197):0.0008960081[100]):0.0002970698[63],(AP8_coral_MC1:0.0000025971,(N2_coral_MC1:0.0000000000,(P10_coral_MC1:0.0000000000,AF10_coral_MC1:0.0000000000):0.0000000000):0.0000025971):0.0025300865[100]):0.0003957707[92]):0.0007037711[67]):0.0091542608[100]):0.0093685697[100]):0.0127710339[100]):0.0211478030[100]):0.0137622541[100]):0.0070806602[99]):0.0102004277[100],(AF7_coral_MC3:0.0077934040,((AF9_coral_MC3:0.0001237983,(O2_coral_MC3:0.0000025971,((L6_coral_MC3:0.0000197425,(BH8_coral_MC3:0.0000025971,BH7_coral_MC3:0.0000025971):0.0000025971[38]):0.0000025971[78],((P3_coral_MC3:0.0000025971,AK10_coral_MC3:0.0000025971):0.0000025971[37],(O3_coral_MC3:0.0001451306,AF6_coral_MC3:0.0000413271):0.0000025971[87]):0.0000025971[90]):0.0000197431[99]):0.0000409338[100]):0.0033078102[100],(AK11_coral_MC3:0.0038246199,(((O6_coral_MC3:0.0040573862,(P2_coral_MC3:0.0000025971,(P7_coral_MC3:0.0000025971,(K12_coral_MC3:0.0000025971,AE6_coral_MC3:0.0000025971):0.0000025971[88]):0.0000025971[34]):0.0005552204[100]):0.0037038556[100],(O12_coral_MC3:0.0002893018,(N3_coral_MC3:0.0000412932,((BH9_coral_MC3:0.0000025971,(N5_coral_MC3:0.0000000000,(CI3_coral_MC3:0.0000000000,(L8_coral_MC3:0.0000000000,AL4_coral_MC3:0.0000000000):0.0000000000):0.0000000000):0.0000025971):0.0000025971[35],((N1_coral_MC3:0.0000197956,(P12_coral_MC3:0.0000197956,AE1_coral_MC3:0.0000197956):0.0000025971[55]):0.0000025971[16],(AE5_coral_MC3:0.0000025971,(CI6_coral_MC3:0.0000000000,(AF11_coral_MC3:0.0000000000,(M8_coral_MC3:0.0000000000,(AL7_coral_MC3:0.0000000000,(AE9_coral_MC3:0.0000000000,(O10_coral_MC3:0.0000000000,(O9_coral_MC3:0.0000000000,(P5_coral_MC3:0.0000000000,(P9_coral_MC3:0.0000000000,AD12_coral_MC3:0.0000000000):0.0000000000):0.0000000000):0.0000000000):0.0000000000):0.0000000000):0.0000000000):0.0000000000):0.0000000000):0.0000025971):0.0000025971[27]):0.0000025971[55]):0.0000025971[39]):0.0000025971[52]):0.0032619479[100]):0.0026603167[100],(L11_coral_MC3:0.0066904630,((AF4_coral_MC3:0.0000025971,(N12_coral_MC3:0.0000025971,AF5_coral_MC3:0.0000025971):0.0000025971[43]):0.0071024574[100],((O5_coral_MC3:0.0058533154,((N7_coral_MC3:0.0029626260,CH2_coral_MC3:0.0032994360):0.0022025295[100],(O4_coral_MC3:0.0043197888,(M11_coral_MC3:0.0020706192,AE4_coral_MC3:0.0013795441):0.0024327771[100]):0.0013401363[100]):0.0010834211[100]):0.0011894780[99],(AI2_coral_MC3:0.0072759616,(P8_coral_MC3:0.0062049358,((AF3_coral_MC7:0.0031889910,(N10_coral_MC7:0.0000025971,AG10_coral_MC7:0.0000025971):0.0033925754[100]):0.0027164113[100],((AF1_coral_MC7:0.0037984078,AE3_coral_MC7:0.0040187035):0.0008301086[100],(AD9_coral_MC7:0.0057044855,(AL2_coral_MC7:0.0031081973,(M2_coral_MC7:0.0000025971,(M6_coral_MC7:0.0000000000,AG7_coral_MC7:0.0000000000):0.0000025971):0.0036759079[100]):0.0013791070[100]):0.0046689338[99]):0.0022795244[99]):0.0127939054[100]):0.0016989758[99]):0.0014414385[99]):0.0015933454[98]):0.0013484988[91]):0.0014669853[99]):0.0012842241[99]):0.0048758050[99]):0.0042740395[99]):0.0630198374[100]):0.0384248025[100]):0.0102811007[100]):0.0202204479[100]):0.0125148349[100]):0.0133150416[100]):0.0232609087[100]):0.0311438040[100]):0.0176687251[100]):0.0432359946[100]):0.0152953442[96]):0.0285671963[100]):0.0188945411[99]):0.0229196581[100]):0.0237903356);
