# Supplementary material for: Decoding coral resistance to eutrophication through the association of hyper‑efficient denitrifiers as key microbial allies
Source: Nat Commun. 2026 May 19;17:3938. doi: 10.1038/s41467-026-72571-w (PMC13187470; doi:10.1038/s41467-026-72571-w)
Supplement: Supplementary file 21 — Source Data [file 41467_2026_72571_MOESM21_ESM.zip › Source Data/FigureS8/union_OG.faa]

>A2_03194 Homoserine/homoserine lactone efflux protein
MIEYATLLTFIPAAIALNMTPGADMMFCFGLGLRSGARSAIVASAGVSTGLMVHVLLAGLGLGAAVATMPWLFDVIRWLGVAYLLYLAWGTIRNGAVRTDAPMQPSGHAFREGMLVNMTNPKIILFVLAFIPQFVSPANGSVLAQFLLLGAIIAVGGFVVNALVGSFAGGAGRALISSPRASRILGWVSGGVFVALAARLAIMERA
>A2_03692 DNA repair protein RecO
MDWRDHGILLTARRHGETAAIIEVFTETHGRHAGVVRGGASRKIAPILQPGAQLDVLWRARLQEHIGTFQVEPLRSRAAAAFSGRLALSGLNAVVALLSFCLPEREPHPAIYRQTEQLMDLLGQDEIWPLAYLRWELALLEELGFGLDLTRCAVTGTTEGLAYVSPKTGRAVSAEGAGDWADRLLPLPPVLRGQGAAPDDEIAAGLRTTGYFLAHRVAPSLGHTPLPEARARFVDQFTRRL
>A2_02462 hypothetical protein
MLRTFFKTTALATSLVAASALAASAADYTLRATANSNENDEDYDGLVVFKNFVENASNGAIEVELFIGTQLCSNGAECLQGVADGTIDIYISTSGGASGIFPYVQVLDLPYLMADDRIAERVLSGDFTRKMREMALEDSGGAIRLMTIGNTGGWRNFANTKRRVTQPSDMDGLKIRTVVADLPQELVKALGASPTPIPWPELFTSFQTGVVDGSKNGITDIMGMKFPDAGLQYVTLDGHAYMGALWWMNNAKFQEMPEDLRRVVVDGFYALQQATFASPKRKSIQAYEDFVAGGGDLYVPTPEEKEAFKQAATPVYDWFQQNVARGDEIYGALTAAVAEAEAEINAERAADLN
>A2_02784 Copper-binding lipoprotein NosL
MTRLALIALVALAACKEEQASAPPDPVDLTETALSYFCQMNVAGHGGPKGQIHLEGYPAPLFFAQVRDMVAYLKSPERDAEITAVYVSDMGAAPSWHEPGISNWIAADQATFVVGAGVAGGMGAPEIVPFATPDAAARFIESYGGTALPLTDIPDDAALGPVDLTQSLETPA
>A2_02186 hypothetical protein
MIHWPRVRQLRDEVGSEEFDEVVRIFLDEVGEVMGRLTSDTDRSALEQNLHFLKGSALSLGFESLSKLCQDGELRAAAGHGAEVDLDAVIAAFDRSRAEFMSGLKDNL
>A2_01623 UDP-3-O-acyl-N-acetylglucosamine deacetylase
MQQTLKSSITFKGVGLHSGKPATMVLKPAAAGHGIWFKRTDIELGNALIPAIYDVVERTQLCTRLVNDAGVSVSTVEHIMAALAGCGIHNALIEIDGPEVPIMDGSSIDFVRGIIAKGVRRQASPVLAYEVLKPVVAEREGARASIRPADGLIIEFHINFEDTAIGSQSKILDMRNGSFARELSNCRTFCRRTDVEAMRENGLALGGTLENAVVVQGAEVLTPGGFRHQDEAVRHKMLDALGDLYLAGGPIFGHFVGEKSGHAMTNTLLRKLFETPGAVRPVLCTPEQAAQLPGQGLVWDEIPEVA
>A2_01406 Solute-binding protein
MNTKLTKTLIGAAAMVVMTGSASLAEDWRGWNIHADGYPNTVAMDKFAELVTEKTGGEINLQMFHGGTLGSQPDAVEQVRAGALEVGNFNLGPIGPIVAEANVVSLPFIFKDVPHMFRVLDSEGGAAIAAGMAAKGLTPLAWYDAGARSFYNGTKPINTPADVQGMKVRVMNNDLFTGMIAELGGNPSPMAFAEVYQALKTGVVDGAENNWPSYESTGHFEVAGYYSLSQHLIIPECVCVNTDKFNALSPELQAAVREAAQESAELQRQLWAEREAASRAAVEAAGVVVNEVADKAPFQAAMAPVYEAYFATNPDLRPLVETIQATE
>A2_00096 Ureidoglycolate lyase
MTRIIPIAPLTAQAFAPFGDALEVSGTPDKIINQGQCGRYHDRAVLDFADGRAGISLFDANPRALPYQLDMVERHPQGSQAFIPMSHQPFLVIVAPDEDGVPGRPQAFVTQPGQAVNYHRGTWHGVLTPLHAPGLFAVVDRIGSGANLEEHWFDSPYEVVER
>A2_00125 Crossover junction endodeoxyribonuclease RuvC
MRILGIDPGLRTLGWGVIESHGSRLSHVANGLCKSDGDDLGERLLSLHNQIVEVIAEHQPDQAAIEQTFVNKDGAGTLKLGQARGVALLTLAQAGLPVGEYAPNRVKKTVVGVGHAEKEQILHMVKLQLPGCQPKGADAADALAIAICHAFYGATPQARIKQVAT
>A2_02493 hypothetical protein
MSRRIKSALALLAGNAIGLLLASLLLTGFSIKPVSFIVVVIVFTLVQVVAEPLILKIGEKNVPALKGGIALVVTFVGLLITDLVAAGLTVGGISNLLAATLLVWLGALIAGVLLPIYVFTELREPKK
>A2_01237 hypothetical protein
MADNSTNSAQTAESDKGYWQANLRLIYISLIIWALVSFGFGILLRPLLSGIAVGGTDLGFWFAQQGSILVFLALIFFYAWRMNKLDAEYGVEEE
>A2_00778 Acyl-homoserine lactone acylase QuiP
MGVVFRWLMRIASGLVLLTLAAIGLVYFLASQSLPDYDQMLQVKGLNAPVEIVRDTANVPHILGQTDPDVFFGLGYAHAQDRLWQMTVMRRTVQGRLSEVFGQRTVHIDKLMRRLDLYGLAHQSFEVQDDYTKAALRAYAAGVNARLDEINENALGRGAPEMFLFNAPVAPWQPGDSIAMIKLMAIQLSGHLQDEVLRARTSLMLNDPQRLSDILPEVPGAGIAALPEYAALFPDLPRYAASSEPAAAWLNPVPQRGLAGASNAWSAAPSRSATGGTLLANDPHLGLTAPGIWYLARLELAKGGVIGATIPGIPAVMSGRSDRLGWGLTSSYLDDQDVHIERVNPDNPEEYLTPVGFKPFKSRPSIIEIKDAPPITLTLRWTENGPVLPGTHYNLETITPPGHVASLSWTALSPRDTSISASMALMSADTVREAIEAAERFIAPSQNLSVVDKTTVGMKLIGAMPSRDLNNQSRGRIPTPGWIAANRWQGRLPYSDNPEFVAPAGGVLGNTNNKIIDRPFPLHVSYEWGDTQRVHRWEFLMQSREVHTRDSFIEAQLDTVSFTARSLLPLIGADLWFTGEAAPEGTPERQRQIALTLLAEWNGEMNEHLPEPLIYAAWVRALQKRLIADDLGPLAKEFKHVEPLFIERVFRDIDGASAWCDVRQSAPVETCTDMARLALDDALVWISERYGSQLESLRWGDAHQATHDHPVLGEVPVLRYFVNIRQSTSGGDNTLQRGRTSGEGPDPFQNVHGAGYRGVYDFADPDSSVFITATGQSGHFLSRYYDDQAQLWRRGEYIPMSLDLDLARAAAVGTTRLMPQ
>A2_01474 hypothetical protein
MSKGRGKSLPERVLGLNEQKAEDLAALELRLREALDRQKATAKILEVVNSSIKDPQPVFNSIVEAGQTLFPKSTVSIGLQDGDKLILGAISGPEPAGVEAWRRRFPAPLHPETIHGHVILNGEAIDLPDVAASKDRFRIGAGNFLASGFQAVTMVPISQGGQTVGALAVLRHSTGKLQKEQFDILTTFAAQANIALDNLHLLSQMREANDTLTHVSKQLAKYMPPQLYKSIIAGDQQAAIESRRRKLTIFFSDIVDFSEITDHLEAEELTTLLNEYLSAMSEIALKHGAYFDKFIGDAMMLYFGEPESLGVEEDAAACVRMAIDMQRKLGHLQTEWQRKGLIDRPFRARMGINTGYCTIGNFGSEDRMDYTAIGREVNLAARLEAECDPGGLLLAAESYSLVKDWLPVEEREPVRVKGFQNPIRTYAATAIYESADRDSRIIHEEDEGFSLTVDRARISKGAILRLKSLVSDLDD
>A2_01480 hypothetical protein
MKGIALDILFPNHRTAIADLRRADTVFDEICRDYQLLSDEYLSVNTEPRSRSYPIARDIRESLDGLRDEIAESLRRAGKI
>A2_02335 putative aminopeptidase
MTPGPRNLITDVPGLLVGNAQDAALKSGVTVLTGDQPLRASVHVMGGAPGTRETDLLAADKTVDRVDAIVLSGGSAFGLDACSGVMDALHAQGRGFQVGPAVVPIVPGAILFDLLNGGDKAWGENPYRALGRAAFDDAAETFDLGSAGAGTGALTAMCKGGLGSASAILPGGVTVGALVAANPLGSVTTPGDRHFWGAPFEIGAEFGGRGPDAASGLGDPAPSRKARAMGHPPPDKANTTIAIVATDAALTKPQCQRIAVAAHDGIARAILPAHTPGDGDLVFGVSTGRIPSAEADLALLGHAAALCLTRAIARAVYHAKPAPGDLLPCWSDLQNTP
>A2_00195 putative enoyl-CoA hydratase echA8
MARVSVEYRNHIAHVTLTRGDKMNALDDATVKAILAAGQEVAASDARAVVLSGEGKSFCAGLDMASFAAMAHKDPTEWLMTRSHDDANEMQELALIWRRVPVPVICAIQGVAYGGGLQIALGADIRIAHPDAKLAVMEMKWGIIPDMGGMVLLPKLVRSDVLRLLTYTARPIGAAQAADWGLVTSLSDDPLTEAIALAEDIAGRSPSAIRAAKRLIEVAETKSRAEVLLAESAEQVELIGKPDQMEVVMAQMQGRKPEFK
>A2_03198 NADH pyrophosphatase
MQQVPRIGALAVVVDQGHVLLVQRSKAPDAGLWGFPGGHVEWGETVLQAAARELMEETGIEATPQAYLGNLDLLVRDSAGQITAHYLLVGVSCRFGSGTPVAADDAQDARWFPIRQVLDRDLAMSARVPDLLSQALARDESLT
>A2_03237 Thiol:disulfide interchange protein TlpA
MRLFRLIPLYMALALGANAALAADTQALADLRDGSLKRLILHSEPKPVSDAEFLLEDDGGSATLADYRGKYVLLNFWATWCAPCRKEMPQIAELQEEFGGDQFEVLTLATGRNSPAGIKKFFDENGITNLPRHQDPKQAVAREMGIVGLPITIIIDPDGQEIARLIGDAEWNSDSAKAIIAALLNPES
>A2_01223 Disulfide bond formation protein B
MTPELSRTLNALGMLAVSLVLLLAYVYQLKLYELPCPLCLLQRVGFVAVGVGLGLNLLYGPRPQHYAIMLIAALYGGSVSVRQILLHIVPGTGHYGSPVLGLHYYTWAAICFFLILLGTAVMLMFEKQYVSDTRVEPRFGGRTLAKVAFFIMLGLAVLNAGSTLLECGPGICADPPTSYKLIDELDTNN
>A2_03413 hypothetical protein
MAQIESLFVTRLYRAALSEFDPRIDPEELENSCLVIAEDDEAGQEWCEKNGYPGYTSYASLTDLPWRFPIFQDLVKTLDQHVAAFAKDLEFDLDDRELKLEDLWINILPEGGMHASHIHPHSVISGTTYVSMPEGASALKLEDPRSGRMMAAPVRRKGARRELQPFIYMKPKVGDVLLWESWLRHEVPMNMAEDERISVSFNYKWE
>A2_00854 hypothetical protein
MTVGRIIETPECVAEGAEWLSDACPRMAHAIELTRPLPLRRRPDGFAQLLSAIVSQQVSVASANAIWGRMQQAGLTGPRKIKWATDDELRAVGLSRQKIRYARALADARIDYKALRQAPDDVVIATLTQVPGIGVWTAEIYAMFSLGRADVIAPGDLALQEAARMLYGLPDRPTDKALRQMAEAWSPWRSVAARVLWAYYRVAKDREGIR
>A2_03208 hypothetical protein
MFRILIACLLAVTVAGCATSQRPQADQSEIVARSYRDPGPSTLTLYTMINTRTGSGAHTSLMISASERVIFDPAGSFRADVVPIKDDVLYGITPAVERAYRSSHARETHYARIQTIQVTPQQAEIAYQLAKQSGPVPGAYCANSTARLLQQVPGFEQIQTTFYPVKLSDQFGQIPGVVTTEYRENDSADLQAGLAANNAALNQLEAASTN
>A2_02988 putative HTH-type transcriptional regulator YybR
MRARIEQDDQGKRQAVYACREPCPIERGMRIIGGKWTGSILWHLKDEPVRFNDLARMIGGASKKMIAERLRQLEQQGLVHRQVLETSPVSVQYSVTDRGRTALGFLDELRKWSETLPDTRA
>A2_00362 hypothetical protein
MTKEIVLIHGAFAGPWCMADNAEFFRARGWTAHTPALRFHGGDPAAEPDAGLTDTSVLDYANDIAEFVQGLDSKPVILGHAIAGVVAQQVASRGLASAIVLINPNAAWGTLPETDDERAVPRALMEGGAFWKQPMRVDFDLMAPFALNKMPEAQQHAVFDQLGPESGRVMFEMFFWMFDDHHAMKVDIDKVDCPVLIVSGSEDRAVNPNTCRALAKLYGDRATFLSAEGHAHFLFMEPGWEKPAAQIADWLDQKLG
>A2_02563 LL-diaminopimelate aminotransferase
MNFPERFSNLPAYAFPRLRALLDHHAPGGDVVHMTIGEPKHDFPPWVTDVIVENAAGFQKYPPNEGSDALRGAIADWIDRRYGVRMDPETNIMALNGTREGLYNAAMALCPEQKNGQQPVVLCPNPFYQVYMVASISVGAQPYFVPATAATGHLPDYAGLPEDVLNRTAVAYICSPANPQGAVASRDYWAELIRLAERYDFRIFADECYSEIYRDTPPTGILTVAQELGADPERITLFNSLSKRSNLAGLRSGLIAGGPESIKRVKQLRAYAGAPLPLPLQAAAARVWADEAHVQENRALYQEKYAIADQVFAGVQGYMPPEAGFFLWLPVEDGEQAALKLWRETGVRVLPGAYLSQGDPGQNPGKGFIRVAMVAPKTEMQRGLITLRDCIYS
>A2_02329 hypothetical protein
MAEISKRRRIWGWWFFDWASQPYHTLLVTFVFGPYFAGVAAEYYATAGMDAEAAAAQAQTVWANCLTITGLIIAFGAPLLGAMADVSGRRIPWIFAFSVMYAVGSAALWFTLPDGSNMWLMLSAFGLGFVGAEYALIFINSQLPDLGGDDEVGEISGSGFAFGYFGGLISLAIMLALFVEQPNGKTLIGMEPLFGLDAGTRKGTRFVGPFTAGWFILFMVPYFLWVRDDPAADKKGSVSEALRLLGKSVAALRYRVSLASYLGSSMFYRDALNGLYSFGGVYARLVLEWDLIKIGVFGIISVLASAVFAWVGGKLDRKFGPKPVILTAIWVLILVCTTIVSMDRTQIFGIALPQGSGLPDMVFFGCGILIGGMGGILQSASRSLMVRHTDPAAPVESFGLYGLSGRATAFAAPLLIGIATTATGSARLGVSPIVGLFILGLFLMRWVKPEGDQSR
>A2_02727 hypothetical protein
MFEINLKKLVAAATAVTALSAGAAAAQEACTNYTVQDGDTMATIAIAAYGTSNYQPIFNANRNVITNPNSLEPGIVLALPCEDGSLPNGRSAQEIIAAEEQRAASVKRSSVYEPPIKLVTGNGWAPFADESLNGGGIIPRLATTSLQRGGNARDYSVSFVDDWNSHLETLLPLGAFDVSMAWNMPDCTNRSYEWSWETEVRCTQFDSSVPVYDIVVGFYTLPESQFANATTFDELKGSTICRMDGWFIHDLEQQGLINGDTITLMQPITARECLDAVLTGTADVATFEVQLFSDTMVEMGLNQNDLIENPFVTSLSSLRFIAHRSNPFGKQYLAMLNKGLNEMRESGEWYAIVSDSLREHNDKLMAASN
>A2_03430 50S ribosomal protein L15
MKLHELRDNPGAVKKRTRVGRGPGSGKGKMGGRGIKGQKSRSGVAINGYEGGQMPLYQRLPKRGFNKPNRKEFAVINLGLIQKFVDAGKLDVKSAVTEDALVASGLVRRKLDGIRVLAKGEISAKLNLEVTGASKAAIEAVEKAGGSLKVTKAAAAE
>A2_00069 Haloalkane dehalogenase
MKALRTPDERFQNLPDYDFAPNYLEVDDTEGGALRVHYLDEGPRAEAPVLMMHGEPSWAYLYRHMIPPVAAAGHRVIAPDLVGFGRSDKPVDRDDYTYARHVFWMGEVLRQLDLRDITLVCQDWGGLIGLRLWAEMPDRFARVVVANTALPTGDQPLGEAFAAWRQFSQEVPDFRAGRIVYGGTVSKLSEAEVAAYDAPFPDDRYKAGARQFPMLVPDRPDDPESEPNRQAWNVIRDLQTPVLTVFGAEDRIMAGVDGVFQKLCPGAAGQNHVVLPKAGHFLQEDVPQELAETVLAFIRETA
>A2_01373 HTH-type transcriptional repressor GlaR
MNEEVDIYQHLKMCLISNGFEHGAKVRAEELRKDYGCSASTVREVLFRLSSVGLVDFQEQKGFRVPKRSPKKLIELTHIRVLLEGEGTAMSIRNGGVDWEARLTAAHHKLSHIEKRIHATDDPSELIEIWFASEKEFHQTLISACGSETLKQMHGRIYAQFRQQLMVADRRFEFISENIRHHADILEAALSGDEQLTKQKIHDHLKRHLTGKTMGD
>A2_01466 HTH-type transcriptional repressor GlaR
MDAMLDTEGKETSATHGAYRKLREMILTGELPPGQKLKIEQLRGMLDTGASPVREALSLLTSDMLVERIDQRGFRAAPVSKCNFEEILMLRCNLEETALRKSIANANSAWEDRLVLRHHHMKKASQKGALDFEDAHKAFHMALLDNAKLPLLLRYCSQLYDLNIRYRYLAAGGSSYKKRDINAEHQEILDAALDRDAESATRHLIDHYRRTGEYLSSQMDS
>A2_01677 hypothetical protein
MHLAYVTTTDRGATDRLLSAVAERLLAKGARLAGVVQTNTECADSSKCDMDLRVLPNGETIRISQSLGSQSRGCRLDPAALEHAVGYVTASLADGPQLLIVNKFGKHEADGRGFRPVIAEALALDIPVLVGVNGLNCDKFVDFTDGAAQALAPDLEAIEAWFDSVDNLRPAAE
>A2_03742 FtsZ-localized protein A
MARLFHVPLSPFCRKVRLSLAEKKIEVELVEEKYWEKSPDFLRRNPAAKVPVLRLDGRVMSESAAICEYIEETRPEPALMPKTPEARFEVRRLVSWFDDKFHHEVTSKLLYERVNKKVTGQGYPDSKNVKEGARAIKFHLDYMAWLLDQRRWLAGDQMTLADFAAAAHLSALDYISDVDWNRSHVVKDWYAKIKSRPAFRSILADQVPGFRPPAHYADLDF
>A2_01606 hypothetical protein
MTAPEGSGFRFTRHNRSPRSIAILAAVYAGLLALVLVFGAAWWLIGLLALGTLPALWDVLRDTDAGLNLDPAKLSWHSGARQGEIDLTEIDFFRFDTRWDFSVRVSIVLTSGKRLRLPDESLPPHKQLEQALQQAGFRVDRHHFTVF
>A2_00559 Nitrogen regulatory protein P-II
MKKIEAIIKPFKLDEVKEALQDVGVQGLSVIEVKGFGRQKGHTELYRGAEYVVDFLPKVKVEVVLDADQVDAAIEAIVSAAKTDKIGDGKIFVSSVEQAIRIRTGETGSDAL
>A2_03028 Aromatic-amino-acid aminotransferase
MFENLKPQPADKILALMQMYREDPREQKIDLGVGVYKDANGVTPVMRAVKAAEQRIWEEQDSKAYTGLAGDPVYADAMISLILGTSVPRANIAAVATPGGTGACRQAFELIRMANPSARVFVSNPTWPNHISILNYLGIETVAYRYFDEETRGVDFDGMIEDLKTAKAGDVVLLHGCCHNPTGANLNMVQWQEVVNLINDRGLVAMIDIAYQGFGDGLNEDAQATRLVAASVKECLIAASCSKNFGVYRERTGLLMAVSADTGQTALNQGTLAFLNRQNYSFPPDHGARVVTTILMDEGLRADWMAELEEVRLSMLGLRRQLADELQRLSGSDRFGFLAQHRGMFSRLGAAPELVEKLRVEHGIYMVGDSRMNIAGLNEATVPILAKAIIDVGV
>A2_01069 Glutaredoxin 4
MTDVKTQIDETVKSNDVVLYMKGTKEMPQCGFSSRVAGVLNYMGVEYTDVNVLADEEIRQGIKDYSDWPTVPQLYVKGEFVGGCDIITEMTLSGELDTLFDENGVAYNKEAADKIREANA
>A2_01088 Carnitinyl-CoA dehydratase
MSDIDIRTTGRAGRITLTRPKALNALSYEMCMAIDTALRNWREDDEVDLVILDAEGEKAFCAGGDIAELYATGTKGDYAYGQKFWRDEYRLNAMIFEYPKPVVSFLQGFTIGGGVGIGCHGTHRIVGESSKIAMPECSIGLVPDVGGSLLLALAPGRLGEYLGLTGARMGPGDAIYAGFADHFISQEQWPDMIEMLEASGQADLLAEHAVPAPDRTLPQDDIDRFFGGETLGDVLTDLCNGDSEFTRGALEAMGRNSPLSMACAIEMLHRLRGPALTMRKALELEYRFTFRSMEHGDFLEGIRAQIIDKDRNPKWQFADMNVPATAVSRMLMPLGADTLTFEEE
>A2_02786 putative ABC transporter ATP-binding protein NosF
MTDKALTIETVCKDRGKTRVLSDISLTLEPGQRVALLGHNGAGKSTLIKSILGLTPIQAGTIRIGTAAPGSAQARRDTAYLPEAVSFHPALTGREQLTLFAKLSGTKADVPALLDRVGLGDAMDRRIGAYSKGMRQRLGLAQVLLGQPKLALLDEPTSGLDPISRQDLYAIIDELAAQGTAVLIASHALTEVEARTDRIAIMRKGRMVADDTLANLSALAGLPIRLRVRARANADALAAELGGNRINGASVELLCSPADKMQALRRIAGLGDAVADVEMTPPKLEDLYRHYAQEALQ
>A2_02629 Serine hydroxymethyltransferase
MQHLAHRAWVPGHCENLVQAIARKVADSSSEAIEARIGALIARNSDIHDAECFNLNPATNVMNPRAEAALAAGLGSRPSLGYPGDKYEMGLEAIEEIEVIAAELAARVFNARYAEVRVASGALANLYGFMALTRPGDTIIAPPAAIGGHVTHHEGGCAGLYCLQTINAPVDADGYSLDLAALRDMARTHRPRLITVGGSLNLFPHPVSAVREIADEIGAKVLFDAAHQCGIIASGAWANPLDEGAHLMTMSTYKSLGGPAGGLIVTNDAEIAERLDAIAFPGMTANFDAAKSAALAISLLDWVDFGPAYGQAMIDLAQAMASKMEDQGLPVFKGAGGATTSHQFALKAADYGGGQAVSKHLRRAGFLACGIGLPIASVAGDMNGLRIGTPELVRRGVTPEHAGELVALFAEALSADDPASVAPKVRDLRSGFQGMHYVRA
>A2_01323 putative HTH-type transcriptional regulator
MQVDIARIQLLASALQDQAGNTDTVVRVLAKSGLSAQDLAPPAKLYSAHSEALFARHACDELNDILFGARTGLQFSATSSLTAYISKYSRDLRQVLENANHFHRLIDPAIAVRLHESGNSATIGARWKDPSFSRYHRRTEFLMFACIARLRALTGIPIQPIELRFQHKVGAREEDYSKLGKFPVVFGAEKLEIILPQSTLDVPVPTYDPSLRQHLMEYGDRLLRENSDEKQTLRSRVEGRITQSLPGAIARAEQVAKDLGMSPRTFGRRLTEEGTSFREIVDDLRCDLARTFLKNDMSLSEISYSLGYADQAAFSTAFKRWTGQSPSAYKDKSRRRMLA
>A2_01507 HTH-type transcriptional activator RhaS
MKSEIPKHSAIWGQIIVGELKKTGLSERDIRKEFGITRSQLEDPNARWSFDKTAWLFEKASALTRDDLVGYRLAQSPDLVRKAGLLAYVGVSAPTVGGYLRNITRFQRVIGDASKTAMEEGPETTRLTWHYDVPASIPTGQYAEFGAVGTVFALRDYSNRQIRPTHVRFAHQRLTGTEALDRFFGCNVLFGAAENSIAFKAADMDVPLLTADDNLQRTLSVICENTLARMPQTPNSVARVVERQITARLAAGTAQQDAIAAELGMSARTLARRLTDEGTSFAAVVANLRKALARDYLLNSTLPLTEIADLLGYSDASTFSTAFRRWYGQPPSDFREQPATEAPLA
>A2_03475 hypothetical protein
MKIDAARLRHLISAMEKEGCDRETVNKILIKCGISRHDAERANFFDYETEAKIVREACDALGDITFGAKAGLCWKVSNSVTGYISKYSKDLRAAIENTSRFHEIIDPAVFYALKLSSNAASFEVSWKDAGYSKYHRHTEFLLFGVLSRMRHITQSAFYPIELRFDHEVRNSAREFEKLAGFPVVFGAESLEIILSHSTLDLPIPTYDLRLREHLTEYGDRLLAERPKNKMALRSQVEGLLTKSLPSKMLSANDVASSLGMSASTFARRLKDDGTSFRTIVDELRFDLSKTLMKDGMTLSEISFALGYADQAAFSTAFKRWTGTAPRDFNVIPHSRIQI
>A2_03673 hypothetical protein
MSGLALLDYASVLVFALTGALVASRAQLDLVGFAFIACLTAVGGGTVRDLLLDRHPVFWVGQPDYILIAVAAAVVVFFTAHLVESRYNWLVWLDSFALSIAAAAGTGAALALGQSGVIVVLMGVTTGCLGGLMRDVVCNEVPLVLKQGELYVSCAFTGALVAVLATRLGLETLLALGLCALSCWALRAGSLLFGWQLPVYKARPPRS
>A2_02338 SsrA-binding protein
MAKQKQKTDPNYKVIAENRRARFDYAIEEDIECGIVLEGSEVKSLRAGGANIAESYAAVEDGELWLINSYIAPYEQAKAFKHDERRRRKLLVSRKELSNLWNATQRKGMTLVPLVLYFNHKGRAKLKIGIAKGKKIHDKRETQAKRDWSRQKQRLLKDHS
>A2_02651 DNA-directed RNA polymerase subunit beta'
MNQEITNNPFNPLTPPKVFDEIKVSLASPERILSWSYGEIKKPETINYRTFKPERDGLFCARIFGPIKDYECLCGKYKRMKYRGVVCEKCGVEVTLQKVRRERMGHIELAAPVAHIWFLKSLPSRIGLMLDMTLRDLERVLYFENYVVIEPGLTDLTYGQMLTEEEYMDAQDAYGMDAFTANIGAEAIREMLAQIDLEAEAEQLRADLAEATGELKPKKIIKRLKVVESFLESGNRPEWMVMTVIPVIPPELRPLVPLDGGRFATSDLNDLYRRVINRNNRLKRLIELRAPDIIVRNEKRMLQESVDALFDNGRRGRVITGANKRPLKSLSDMLKGKQGRFRQNLLGKRVDFSGRSVIVTGPELKLHQCGLPKKMALELFKPFIYSRLEAKGLSSTVKQAKKLVEKERPEVWDILDEVIREHPVMLNRAPTLHRLGIQAFEPVLIEGKAIQLHPLVCSAFNADFDGDQMAVHVPLSLEAQLEARVLMMSTNNVLSPANGAPIIVPSQDMILGLYYVTLEREGMPGEGKVFGSIDEVQHALDAGEVHLHSKITARITQIDEEGNEVQKRFETTPGRVRLGALLPKNNKAPFELVNRLLRKKEVQQVIDTVYRYCGQKESVIFCDQIMSMGFKEAFKAGISFGKDDMVIPEDKWGIVDETREQVKDFEQQYMDGLITQGEKYNKVVDAWSKCNDRVTEAMMRTISAVAKDEGGADKEPNSVYMMAHSGARGSVTQMKQLGGMRGLMAKPNGDIIETPIISNFKEGLTVLEYFNSTHGARKGLSDTALKTANSGYLTRRLVDVAQDCIVREVDCGTDRAITAEAAVNDGEVVASLAERVLGRVAADDVLRPGTDEVIVAAGQLIDERMADTIDEAGVASMRIRSPLTCESEEGVCATCYGRDLARGTMVNTGEAVGIIAAQSIGEPGTQLTMRTFHIGGVAQGGQQSFQEANQDGVVAFENPQILVNAAGESLVMGRNMKLVINDEHGEERASFKLGYGSKLFVKEGTKVKRGDKLFEWDPYTLPIIAEKAGTAKYVDLVSGIAVRDETDDATGMTQKIVIDWRAAPKGSDLKPEIILVDDNGEPVRNDAGNPVHYPMSVDAILSVEDGQKIEAGDVVARIPREGAKTKDITGGLPRVAELFEARRPKDHAIIAEADGYVRFGRDYKNKRRISIEPVDESLETIEYMVPKGKHIPVQEGDFVQKGDYIMDGNPAPHDILSIMGVEALADYMINEVQEVYRLQGVKINDKHIEVIVRQMLQKWEILDSGDTTLLKGEHVDKQEFDAANEKTIARGGRPAQGEPILLGITKASLQTRSFISAASFQETTRVLTEASVQGKKDKLVGLKENVIVGRLIPAGTGGATQRVRQIAQQRDNVVIEARREEAEAAAALAAPMMDDDMVGDELDSLVETPESRE
>A2_02670 N-acetylglucosaminyldiphosphoundecaprenol N-acetyl-beta-D-mannosaminyltransferase
MHFQAAHALFDGAHTTPGTALPITEILGQPVVNAESGPVITTLLDGHRRTVFFLNAHCANVRAKNDQYRAALTQADLVLPDGIGVELAAAMQGEHLAENLNGTDFVPRLVRRAAKLGQTVYLLGGTPGTAQAAAARLQDMAPGLRIAGCRDGFGGIERTDEALDEINQSGADILLVAMGVPLQELWITRHRARLNPNLVLGVGALFDFLAGNVRRAPGIVRRIRMEWAWRLAMEPRRMARRYLIGNFEFLGRCVAQVLGGLTPSRILDLTVALAAMTVLALPMLAIAALVRLDSRGPALFRQTRVGRNGVPFTVYKFRSMTTDAEAQRASLLAQSDRAGVCFKARHDPRVTRVGKVLRRFSLDELPQILNVLKGDMSIVGPRPALPEEVAKYPPRALERLAVRPGITGLWQVSGRAAIDFDRMIDLDTAYVRSRSALLDLMLIAMTVRAVVSGRGAY
>A2_02745 putative sugar transferase EpsL
MNRLLEILICLLLGLLALPFFVIACVVVLLSIGRPLMFSQIRAGRQGRNFRLYKLRSMKETRAVDGSLHPDADRQTRATAMIRRLRLDEIPQLLLILQNKMALVGPRPLLPETIEDFGPAGQYRCSVRPGLTGWAQVSGNTNLSNSEKLSLDLWYVAHRSLALDLQILGETVGAALHNEPRRDDRIEAARKWMDSNGPLAQDMQEMNA
>A2_00756 putative ribonucleotide transport ATP-binding protein mkl
MIRMENVHKAFGDNHVLRGMNLEIAKGTSMVIIGGSGTGKSVALKCILGLIKPDSGKIFVDGQDAQTGDRDAFLARFGMLFQGAALFDSLPVWQNVAFRLLRGSLKRPTDEAREIAIEKLRRVGLRAKVADLYPSELSGGMQKRVGLARAIAAEPEIIFFDEPTTGLDPIMSGVINDLIREIVTEMGATAMTITHDMSSVRAIADNVAMLHDGVIQWTGPVSQMDSSGDPYVEQFISGSAEGPIEAVR
>A2_03122 hypothetical protein
MADFPSHDLNTAPEGSKPLLEKSQAAFGRLPGLHKVMAESPQHLEAYQVLHHLFLQTDFDNDEKTVVWQTINVENECHYCVPAHTGIAKMMKVSDEITEALRNETPLPSPKLEALRTFTVQVMNQRGNVTDAQLQAFFDAGYSHRAVLDVILGLAQKTMSNYVNHMAQTPVDEVMRPFLWERKVGEPA
>A2_03553 Fructose import ATP-binding protein FrcA
MEPILKGRNLVKRYGKVTALDHCDFDLMPGEILAVIGDNGAGKSTLIKAVSGAVAPDEGEIWLEGRKVDFHSPIDAREAGIETVYQTLAMSPALSITDNMFMGREIRRKGPLGSVFRMLDRPAMEKFARDKLNELGLMTIQNINQAVETLSGGQRQGVAVARAAAFGSKVIILDEPTAALGVKESRRVLELIQDVKSRGIPIILISHNMPHVFEVADRIHVHRLGKRLCVIDPKDYTMSDAVAFMTGAKEPPEQDRAA
>A2_01566 NAD(P)H-quinone oxidoreductase subunit 3
MEELLREYLPILVFLAVAVGLGIVLILAAVVLAVRNPDPEKVSAYECGFNAFDDARMKFDVRFYLVSILFIIFDLEIAFLFPWAVGFKDISDVGFWSMMVFLGVLTIGFAYEWKKGALEWE
>A2_03162 hypothetical protein
MWRPAQQQDVPAIERFLLDHVQSSMFALANLREFGLNAPAPRAMSMWMLGDPLRGVFGITNEGMILPQCPDLPEAGLAEAADLIRGRTVIGLAGEATQARRFLRQAGWQDRAARLDRDEPSFALDLRDLIVPPTENARLVPLSDGDRSLLIRWREAYHLESLGTDPGMARKAAQKDIDGYIQRDSHRLLMVDGHPVSMTGFNATLPEIVQIGGVFTPPALRGRGYARTAVALHLAEARAAGVRRAVLFAASNAAVRAYVAIGFAPAGTFSLVLFSDQMEAAS
>A2_03514 Prophage integrase IntA
MSALSGKLTKKLVENLGPGRHGDGSGLYLVVDPSGARRWIVRVTVKGQKNRKGAPLRTDFGLGGADVVTLNQARERALEYRRMAKAGLNPRFNAQREIPTFEELSRQVHIDRLPTWKNAKHGQQWLNTLRDYAFPKIGRMPVDSVDQPEVLMCLSPIWTEKHETAKRLSQRIKTVLDVAKSKGFRSGENPVTAIREGKVLPTVKAKVQHHDAMPWQEVPAFYAELQTRSAMAAKALQFTILTACRTSEVLEMKWPEVVFDARLWIIPAERMKGGQVHRVPLTDEMLAILEPLRALASDYVFEGQKRHQPLSNMSMLMLLRRMRQDGVTVHGFRSSFRDWAAEAANAPRELAEAALAHQVGSDVERAYARSDLLVKRRRLCDAWCGYVCPIKKV
>A2_02201 UDP-glucose 4-epimerase
MTNILVTGGAGYIGSHACKALAQAGYVPVTYDNLVTGWQDAVKFGPFEQGDLLDRARLEQVFAKYQPAAVMHFAALSQVGEAMSEPGRYWRNNVTGSLSLIEAAVAAGCLDFVFSSTCATYGDHDNVVLDETTPQHPLNAYGASKRAIEDILRDFEQAHGLNHVIFRYFNVAGADPDGDVGEFHRPETHLVPLLLDAIDGKRDALTVFGTDYDTPDGTCIRDYVHVCDLVDAHVLGLRWLEQGKGSRVFNLGTGTGFSVKEVIAQSHSVTNREVPFITGPRRAGDCTKLVSGSTRAEAELGWRPKRSRLEVMIADAWRWHQNGHYEK
>A2_02333 Peptidyl-tRNA hydrolase ArfB
MLRITDDITLHDWEMTESFIRASGPGGQNVNKVSTAVELRFEAARSPSLPDPVKARLKRLAGRRWTKDGAIIIQCDETRSQARNREIARARLAELIGKALVKPKRRIATKPTYGSVKRRLAAKKARSDVKALRGKVAED
>A2_02300 hypothetical protein
MLYPRVSLYALMLAAAGIPLYIHLPRFAAVNLGIGLGVIGTVLLLIRLVDLVQDPLIGWAIDRWPGAQMGFAVLAAGGLAVGFPLLFSLPQGASVGVLVAILILLFSAYSLGTILLYGRSATLAKQATPRELMTLAAFREGGQLAGVVLAASAPALFVALGAGAQGYPAFGLFLGALALVTMVLTLPIWRRAPVTGRGLSFDGLGQAGALRLLALALVNSLPVAITSTLFLFFVEDRLQLPGKAGPLLILFFLSAGATVPLWARLSNRIGPKQTLIIAMPLAILGFVGAAMLAPGNLAGFAVICLASGAALGADMVVLPAMFSVVLTRAGLNASAAFGIWSFAGKLGLALAAFFTLPLLERSGFVPGQTNSAQALETLNLAYAVLPCILKLGAFGMVLTLPTEVPAK
>A2_01396 Inner membrane ABC transporter permease protein YjfF
MLDETAFDLRKYLRRNSASVTVWIALLALILFGLMRYDNFGSAYNFSSFLNYNAMFIAIALGMCFVIMTGGIDLSVGSVAAFTSVVAAYLSPYGIQVALPGAVLAGIGFGAINAFCIIVLRIPPFIATLATMLAAKGGALVISGAQTISVDWGSNFTKLGMGQAFGLFPWAIVIVAGLTLALWLVLERTTIGRTVLAIGGSEDASNLMGLKVNRAKAFVYLLSGGCAGLAGVFLASGFGAGQPLEGIGWELSAIASVVVGGTLLTGGMGSIPATVAGALLLGLVFNVLNFENGQGTISFSAYWQMVIRGGFLFAVILLQSRVIARQQKVLGS
>A2_01397 hypothetical protein
MDRAMKLPQRVASMPFRFHGGIAALVALLVFNAFFTPNFLQLQTLFVNISQVATIAIVAMGMTLVIATGGIDLSVGAVMALAGALAPLIFLSDLGAANPMLGVTLAIVLPLLVAGLCGVFNGVMVAVLNVQPIVATLILFISGRGIAQVLTNGNLQTFSNPSFSYLGTGKVLGLPFQGWLALAIACVLFWVITRTTWGRYLLAIGGNERAAYLAGGPVRRVKIGAYVICAVLAGLAGLIVVAINSASDAARNGNLMELDAIAAAVVGGALLQGGRAPIFGAILGAVIIQLVKYTLLANGVEDEVALIAKAVIIILAVWVQQFRRA
>A2_03552 Fructose import permease protein FrcC
MSDTSRQSDDFEAAAKGSPEQVAEFEDHHRGFMGTVQHFLHVNPSLVPLIVLVAAILIFGALLGAKFFSPFALTLILQQVQIVGIVAAAQSLVILTAGIDLSVGAIMVMSSVVMGQFTFRYGLPPTVAILCGLAIGTAIGAVNGFLVSRVKLPPFIVTLGMWQIVLAANFLYSQNETIRSQEIEANAPILQLFGAKFNVGGAVFTVGVIFMLVLILVLAYALRHTAWGRHVYAVGDDPEAAELSGVNVHRTLMSVYMLSGLICAFAGWALIGRIGSVSPTSGQLANIESITAVVIGGISLFGGRGSILGSLFGALIVGVFTLGLRLLGADAQWTFLLIGILIIAAVAVDQWIRKVAA
>A2_02919 3,6-anhydro-alpha-L-galactose dehydrogenase
MGQVLKCISPIDGSVFAERNTLDRDAAFAAAGQARAAQADWAARPLQERIDLVMAGVAAVGAMNDEIVPELARMMGRPVRYGGEFGGFSERATYMAGIARDALADIAVGEDETFKRYIKRVPHGVVFVVAPWNYPYMTAINTVAPALIAGNTVVLKHATQTLLVGERMARAFHSAGVPEDVFQNLFLSHDVTNDLIAGKAFDFVNFTGSVAGGQAMERAAAGTFTPVSTELGGKDPGYVMDDADLDAAVETLIDGAMFNSGQCCCGIERIYVHESLYDDFVAKAVEIVKGYKLGNPLDPETTLGPMANVRFADEVRAQIAEAVAAGAVAHIETFAGDDGGAYLTPQILTNVTHDMRVMRDESFGPVVGIMKVSSDDEAIALMNDSEFGLTASLWTRDVARAERIGDRIETGTVFMNRADYLDPGLCWTGCKNTGRGGGLSIIGYHNLTRPKSYHLKKVTG
>A2_01770 hypothetical protein
MDRKLLLIILDGVPWRNFRRLFGNLEGWVDSGEARVWKHRSVLPSISASCYASIHTGVTPQEHGCTGNGNVFRLDHKDIFSQVREAGGVTGAVTHSFWSQFFNRHPFDYVRDVEYDEPDSPTINHGRFHSMTGYGKANQMTPSDVDLFATLTNLCLRFGLDYGILHTCTLDSMGHRFYHDCEEMDHACFVMDEMLAPFIPRWRQLGYEVIVTADHGQDERGHHGGRSPLQQETALYYFGDAEGPDADTVIDQLQLAPTVLTRMGAPVAETMKAKPFLR
>A2_02345 Glutathione transport system permease protein GsiD
MSRSLILGAGLSSVVVLMALLSFVWTPYDHAALNIPDKLQPPNAQHWFGTDHFGRDMFSMIMVGARTSIAVALVAVGIGMGFGVPLGLTAAARKGSWLDELIMRGNDLVFAFPSLVIAILITAVFGPGAVNAIIAIGIFNIPVFARITRGAALSLWEREFILAARVAGKGAARISAEHILPNVANLLIVQGTIQFSLGILAEAGLSYVGLGAQPPTPSWGRMLADAQTMVSFAPHLALIPGLAIIVTVLGLNLLGDGLRDWLDPRIRVARA
>A2_03236 hypothetical protein
MKPVVLLIGRLPNVIGDVARQLEHLPIRWLGAHDPDEVRRQLDAEPRIACAIMGAGLDDKVRGELVGIIAARRPDICIHLKDRASGPEGLVPFVERVVRHELLEPHNTP
>A2_03135 hypothetical protein
MINKVMMISGATCFVLLAACDDTSTSSAPAELTPAQQACLRDVAKTTNNSQVVVLSSAFSEAGTQVTVGVGEDRAPWNCIAYSDGATAGIEFLGDEGAL
>A2_00695 Cardiolipin synthase C
MRLIKTLVTVAVILGLGVLGLRLAFPLPETNFSERTYRQPTDWTGPLGQAIEPAMQRNPGLDGVRPLGQGHTAFAARAILAREAVSSIDAQYYIWQDDVTGLMLLDELRAAAERGVRVRLLVDDNGISGLDPLLAELDAMPTARVRIFNPFTLRNPKLLSYVFDFGRLNRRMHNKSMTVDGVATIVGGRNIGDIYFDYGAGTHYLDVDTIAIGPIVDEVAESFDAYWNSGSAYDAALFLPAATDPSLKALAEAARQTAAGAGYQKAIRDNELADRIAARDLPFEWSAVELFVDDPAKGLGEVEDENLMVERLIAFAESSETSLDLVSAYFIPGPRGAELLERLASSGVKVRVLTNSLDATDVMPVHAAYMAYRDDLLASGVQLLELRALRDEHKERSLPEILAGSASGLHAKVFGSDGKRIFIGSYNLDPRSARLNTEMGLLIESPTIATDLARQLDKPEFAYRVEMDDDGGLVWVQQNKDGTTTTFETDPNTSRFQRGLAAVVRWLPVEWML
>A2_01423 Cardiolipin synthase C
MKPWTIMFCAFCTFALVACAPKVRTYEKTNSVSFSARTNSALGQAATRLGDPKDGRSGVKLISDGEQALVSRLLLAAAAEQSIDAQYYLLHNDPTGHLFAASLLQAADRGVRVRLLLDDMDTSGYDAMTAALDYHENIEIRLFNPFWRDQSLIIAGLTDFKRINRRMHNKSMTADNVFTIVGGRNIGAEYFLAREEMNYADLDVLAAGPVVNEVSHSFDEYWNSEFAVPARVVVGQPEEFSLGQARSRLNELVEAAKQTQYGEALRKSARENFADGTLSLDWVPAKLYADPPSKAAGLDNSDPILASQLLPYFEGADREVNIVSAYFVPRNNGVKWMTELENRGVDVKVVTNSLASNDVAPVYAHYAKKRRALLRGGVELYELRPDAYQVQRRGINWAQSRSGLHSKAFAVDDRYLFVGSFNWDPRSVNINTEMGILIDSPALTAQTMGALDDALPAYTYHVTLESAGQLKWRTRGKNGEILEYDSEPTGSAWDHIVAGFFSILPIGSQL
>A2_01777 Leucine-responsive regulatory protein
MRKDFPGLDRFDRAILSIVAEDGRISVADLARRIGLSKSPTQARLKRLESEGIITGYRAMLDPIRLGLDHVAFVEVRLTDTREKALAEFNAAVRKVPEIEQAHMIASNFDYLLKVRTGSMTEYRAVLAEKISSLPHVASTSTFVAMEAVKETGLADAIDGAG
>A2_03694 hypothetical protein
MARLLILVLGLLFAGCSTPSGTTSGDVAGLTRAIQNLGPDVDPQEAARAAQIAHDYALQLRAEYRVTDPAIIHNAKVINGFRERGLCNDWAEDMLKRLRQENFRTLDLHWITSPPTPFRIIHHSAAISAKGDGPYDAIVLDGWRNGGDLFWAPVREDTRYNWRPRMEVRAELLAQ
>A2_02608 hypothetical protein
MPQHPRTFSHIGLSVPNVDEAVKFYSEVLGFYVIMPPTHVVEDDTDIGVMCTDVFGPNWKKLRIAHLATADRIGIELFEFDGNYAPENNIDFRRNGTFHFCVQDPDVEGLVEKIVAAGGKQRMPIRYYYPGEKPYRMVYVEDPFGIVFEIYSHSYELTYSSGAYT
>A2_00804 hypothetical protein
MEKNETELMLKGYGLTTAEIFYRMPDYIHVLNTFIWQDYDLAPDHPKLFNFIEFWQREIEGPLHSVRFTHRKMIAPGEWRNVVGEYRLN
>A2_03259 Succinate--CoA ligase [ADP-forming] subunit beta
MNIHEYQAKALLRSYGAPVSDGRAVLRAEEAKTAAGELDGPLWVVKAQIHAGGRGKGHFKEADAGEKGGVRLTKSVEEAAEEAKKMLGRTLVTHQTGPVGKQVNRVYIEAGSGIERELYLALLVDRQTSRISFVCSTEGGMDIEEVAAATPEKILSFSVDPATGYQPYHGRRIAFSLGLEGAQVKQCVRLMGILYKAFVEKDMEMLEINPLIVAEGGDLKVLDAKLSFDGNAVYRHPDIAELRDTTEEDPKELEASKYDLNYIALDGEIGCMVNGAGLAMATMDIIKLYGAEPANFLDVGGGATKEKVTEAFKIITSDPNVKGILVNIFGGIMRCDVIAEGVVAAVKEVGLQVPLVVRLEGTNVEKGKEIINTSGLDVIAADNLKDGAEKIVKAVKG
>A2_02229 hypothetical protein
MTKLIAIINVIAWAGFWAFGYIALTSNDLTANQLTVAALLAFAGLVMGVLAYMKLVRASEASGYAKRSNQLDAEARNRAQEQWGK
>A2_03669 Methionyl-tRNA formyltransferase
MRVIFMGTPEFSVPVLDALVQAGHEIAAVYCQPPRPAGRGKKDRPTPVHARAEALGLPVRHPTSLKSPGEQAAFAALKADVAVVVAYGLILPQPILDAPRHGCLNIHASLLPRWRGAAPIHRAIIAGDAETGVCIMQMEAGLDTGPVLLRQATPIGPEETTAQLHDRLSAMGADLIVQALDRLPELTPEPQPEVGVTYAAKIDKAEARVDWSRPAVEVDRQIRGLSPFPGAWTQIEGERVKLLASRLSDGQGMPGEVLDDALRVACGTGAVELLRLQRAGKAAQDRETFLRGWPIPAGTRLGSETS
>A2_02393 HTH-type transcriptional regulator DmlR
MDRLTEMEAFANVVDQGGFTDAAKKMGISKSAVSKHVSSLEARLGARLLNRTTRRVSPTEIGLAYYDRARRVLNDAGEADALVTSMQSAPSGLLRISVATDFGVNHLSPVLSGFLAAYPDITVNMVLNNRYVELISEGFDVAVRIGELEDSTLRARKLTETVKRMVAAPSYIEKFGRPAKIDDLNEHKLLHYSSQSSGNVWKLTAPSGEKRQVRTAGWLSVNDGQSLLNAAISGLGIAYLPSYLYADALKSGQVVDAMPSLPDEVQGVYAVYPPGRFTQPKVRAFIDFLVESFAEKGPMDW
>A2_02406 HTH-type transcriptional regulator DmlR
MALWDGLEEFLMVVETGGFTAAARRLGVSASHVSRQVARLEDRLGVKLLARSTRVVRLTDAGRDYHARVAGLVAGLEEANQSASGDRAQIAGRIRVSAAGPFAEQFVAPALARFASLHPKLSVTIDFNSRLLNLTEEGFDFAIRYGQLTESGLIARRLATRRMVCVAARGYLDRHGRPTHPADLRHHQCLITNNDRWVFRDPGSGDPIEVRVHGRWQANNPHAVLSAARQGLGVMYAPEIFLGAKRPPELEPILQGYEDPSRASWIVYPERRHLPLRVRRAMDFLVEELGDAVPD
>A2_01408 C4-dicarboxylate TRAP transporter large permease protein DctM
MGILLLLGVFALCVLIGTPVAFALGIAAISAFWFEGLPLMIGFQRIISGINVFSLMAIPFFIFAGELMFHGGIAMRLVRFASAAVGAVRGGLGIVNVFSSMLFGGISGSAIADISALGSILVPVMKEKGYDADYAVNVTVTSSIAGIIIPPSHNMIIFAIAAGGGISISKLFLAGVVPGVLMCLCLAVAAYLVAVRRGYQAETFPGWKALVISFLSAIPGLLTAVIIVGGVLSGIFTVTESGAFGAIYAFVVTLVVYRSITWDKFCIAVASAVRTTAMVMILIACAGAFAYMLTFYRVPDKTVDLLTGLTENPILILLMINAVLLLLGMIMDMAALILICTPIFLPVANSLGIDPLQFGMILLVNLGLGLCTPPVGSCLFVGCAVGKLPMEKAVRTIWPFYLAILVALMLITFVPAISLTLPGLLG
>A2_02463 Sialic acid TRAP transporter permease protein SiaT
MLVWFLPVFLVFLLIGLPVFFALLAAPGLLLWLNGQTNDITLLYRNVYNGMDSFPLMAIPFFMLAGELMNRGGITIRLVEFSQALMGHLRGGLAHVNVLSSILFAGLSGSAVADTSALGSMLIPAMEKQGYTRKFAAAITAASSVIGPIIPPSGIMIIYAYVMGESVAALFLAGIVPGVMVGIGLMLMIKVMANRYDFPVASRKYTWPERGQASLKAFFPLMTPVIILGGILGGIFTPTEAAAVAVGYAFLIGFFVLRTLTLKEVPDVLSNAGMTSAVVLLLVGAAMAFKTVVSLSHAPEQLAALILGLSENPLILLFLINLLLFVVGMFLDAGPAIIILGPILGPIFTSLGVDPIHFAIIMSVNLTVGLATPPMGLVLFVAAAVSRERVETIAKAILPFLAVEIAVIFLITYVPAISMTIPRLTGFAN
>A2_00647 Monocarboxylate 2-oxoacid-binding periplasmic protein
MDRRKFLKTSALGGSAAAATALAAPAYAQGKRTLTMVTSWGRGLAGVFDSAQRCADSITAMSDGNLTVDIKAAGELVGAFEVFDAVSSGQADMYHAADYYFVGQHPGYAFFTAVPFGMTAQELVNWYYFDGGMELHDELGQIFGLKSFLAGNTGAQAGGWYSKEINSPEDFNGLKFRMPGLGGKALGKLGASVQNIPGSEVYQALSSGAIDGTEWIGPWADEKAGFQEITKIYYTAGFHEPGAGLSLATNRDVFESLSPAHQKIIEIAAGEAHQWNLAQFLANNGAALQRLQAGGVKVMEFPDSVWDAFGQASQEVLAENMSDELFKKIHDSAMASMKASSSWLNMSSGVYTAQRDRVLG
>A2_03775 hypothetical protein
MARKRYSDEDILRLLREIELGLASGSDVATACRTAGVSDATYYTWRKRFGGMGRSEMANLKALQKENDRLKKIVAELELDKLILKESLDYLKPKA
>A2_01369 L-arabonate dehydratase
MTKITKDDLRSRKWFMNSENLEMTALYLERYLNYGLTRAELQSGKPIIGIAQTGSDLSPCNRHHLELSKRVRDGIIAAGGTCIEIPVHPIQETGKRPTASLDRNLAYLSLVESLFGYPIDGVVLNIGCDKTTPALLMAAATVNIPAIALSVGPMLNGWWKGERAGSGTVIWKAREDLAAGEIDTDEFMEIAAASAPSVGYCNTMGTATTMNSLAEALGMQLPGSAAIPAPYRERGQISYETGKRIVEMVWEDLRPSDVMTRAAFENAIVINSAIGGSTNAPIHLNAIARHLGVPLNNDDWQSLGHDVPLLVNMQPAGKYLGEDYQRAGGVPAVVGELIDAGLLPNPDALTVNGRSMGENCRTRRSLNDDVIKPVRNPVKHQAGFINLSGNLFESAIMKTSVISSAFREAYLSNPDDPNAFEGRAVVFDGPEDFHHRIDDPAENIDADCILIMRGAGPKGYPGAAEVVNMRPPSYLLKQGVEALPCIGDGRQSGTSGSPSILNASPEAAEGGGLALVRNGDRLRIDLGKGTADMLVPLEELHERAREREAAGGYSVPPDQSPWQEIFREKVDRLDRGMTLKGADKFRDIARQFLPRDNH
>A2_02848 L-arabonate dehydratase
MKKRRSQHWYGKLDKDGFIHRSWMKNQGFPDHAFDGRPIIGICNTWSELTPCNSGLRDLAEGVKRGVWEAGGFPVEFPVMSLGETQMKPTAMLFRNLLAMDVEESIRAYGIDGVVLLGGCDKTTPGQLMGAASVDLPTIVVSSGPMLNGKYRGKDIGSGTDVWKFSEAVRAGEMTLQDFMNAESGMSRSKGVCMTMGTASTMASLVEAMGMSLPTNAALPAVDARRMALAHMTGKRIVEMVDEDLKPSDILTKAAFENAILANAAVGGSTNAVVHLLALAGRVGVDLTLQDFEIGSDIPLLVNCMPSGKYLMEDFCYAGGMPVVLSELKSHLRPARTVLNKDISAHYEGAECFNRDVIHAFDDPVKPAAGLRVLRGNLAPNGAIVKPSAATDSLLETEGEAYVFDSIEDLKANIDRDDLPVTPETILVLKGCGPKGYPGMPEVGNMPIPAKLVKQGVSDMIRISDARMSGTAFGTVILHVSPEAQAGGPLALVKTGDRIRVSASKGELELLVDEQELAARRADWQPDDPHYTRGYAKLYIDHVLQADRGADLDFLVGKDTRLVTRESH
>A2_03611 Hypotaurine/taurine--pyruvate aminotransferase
MDGTFNENDLSRVVEADRAHIWHHLIQHKPFETNDPRIIVEGKGMRVWDQKGKEHLDAVSGGVWTVNVGYGRESICKAVYDQLMKLCYFANSAGSIPGALFAEKLIEKMPGMSRVYYTNSGSEANEKAFKMVRQIAHKKYGGKKTKILYRDRDYHGSTLAAMSAGGQDERNAQYGPFAPDFVRVPHCMEYRKHELDGAPDENFGEWAADQIEAVILREGPDTVGALCLEPVTAGGGVIEAPEGYWQRVQEICKKYNILLHIDEVVCGVGRTGTWFGYQQYGVKPDFVTMAKGVASGYAAIACMVTTEEVFDMFKDDAADPMNYFRDISTFGGCTAGPAAAIENMRIIEDENLLGNCAAMGDRMMGNLQALMDKHKVIGDVRGKGLFLGAELVADRASKEPVDEKLAQAVVADCMAQGVIIGVTNRSVPGRNNTLCFSPALIATADDIDQITDAVDGALGRVFG
>A2_00110 hypothetical protein
MAKGPVLIELDEDAPAADVSKAAPVPDIAPPQGQAMQAAARLAARKPSVLGRWFWGLAVAVVGAAVSVAAWNFAASLIASVPVLGWIVTGLICALVLVALLIALRELAALGRLSRVDGMRRAADAALADADLAQARAVTQRLIAFYRGREDTRWGRGRLGGRIEEQFDASGLLGLVEDELLAPLDAAASREVEAAARQVATVTALVPLALADVATALLASLRMIRRIAEIYGGRAGFLGGWRLTRAVFVHLVATGAVAVGDDLLEPVLGGSVLSKLSRRFGEGLVNGALSARVGVAAMEVCRPLPFSDRHRPSTRGMISRALSGLFSKG
>A2_02056 hypothetical protein
MFLAASAIVFVVYFANVALGAFAGRAFLGDVGEMLVLFAASILFVVAILKKEAEREENGG
>A2_03683 Pyridoxine 5'-phosphate synthase
MSDTPLRLGVNIDHVATVRNARGGAYPDPLRAAKLAEEAGADGITAHLREDRRHISDADIDGLMEVLSVPLNFEMAATDEMQKIALRHKPHAVCIVPEKREERTTEGGLEVAREENRLAHFIAPLRDVGCRVSIFIAADPKQIEAAHRIGAEVIELHTGAYCDAHAEGRVDDAQRELEALRKMSTFAHSLGLEVHAGHGLSYDTVQPVAAFPEVRELNIGHFLIGESIFRGLTPAIQEMRRLMDEARQ
>A2_01742 hypothetical protein
MPVFITYASYSNAGVKGMLKKPENRTGPVSALLEKVGGKLLAFYVTTGSNDVVVISETPDGTDAVAVGMAVAASGAVSRVETVRAWSADEFVAITEKAAKLVAAYTPPGG
>A2_01398 Fructose import ATP-binding protein FruK
MNALVSMSGIEKSFAGVPALSQASLEIAPGEVHALIGQNGAGKSTMIKVLTGVYDRDAGDVHLAGVPSRISTPREAQESGIATIYQELNLVPLRSVTENIIMGYEPKRLGFLVDWREGNRRAREVLARFGIDIDVTEPLGNFSTAIQQLVAIARAVSLDAKLVIMDEPTSSLDASEVEVLFGVVRELKKQGVSVLYVSHFLDELFQICDRVTTMRDGRTVSTRNVQDTTKLEMIADMLGRNKDEIAADGLTDFAGAKAKKGDIVLRAVSVSTGPRLTHFDLTLHRGEIVGLGGLLGSGRTEAARALFGVDGARSGAIELHGAVGQPSGPGDAIANGVGFLTEDRKAEGIIPDMSVRENMTLALLPKLASRGQIDFAREREIVQAFIDDLGIKAAHMDQPIRELSGGNQQKVLLARWLATQPDILILDEPTRGVDVGAKREIQSFIRSYVEKGFGVVLISSEFEELVEGADRIVVMHEGRSVKELTNPGITENILVRALAHHEEGTGSWTAQ
>A2_02628 Glycine cleavage system transcriptional activator
MPVAPPRPKPLPLNALRAFEAAARLGGFSAAATELGVSAGAVSAHVKTLEDELGAPLFERTARGVALTALGQKALPDLTKAFDTLGQTTLAMRAQAQPQVVHIVTLPSIAQLWLSPRLPELRAAEPEIEVSLTAEETPPNLKRAPFDIYLFFGGDLGDPIAEDAIFPICAPALARRLTTPEDLANVTCLSDSTWFDDWQTWVAAARPGWAFTPRGPVFSLYALAVEEALNGAGVLMGHKALVQPHLDSGRLVAPFETVVTLPDRLKLWSPRAARSQTPVGRVVEWLRKTA
>A2_01451 Spermidine/putrescine import ATP-binding protein PotA
MSEQNIIEIRGVEKRFGSFVAVSDLNLTLKEGEFFSLLGPSGCGKTTALRIIAGFQDHEEGEIRIDGRTMGEVPANKRPTNMVFQSYAIFPHLNVGDNVGFGLRKTKLSRREIKERVAEALAMVELGGLQDRKANELSGGQRQRVALARALVMRPKVLLLDEPLSALDKNLREAMQLEMRRLQQKLGITFVMVTHDQYEAMTMSDRIGVMFAGQLKQVDKPEVLYSQPCNREVASFIGGMNFLDAEVTSENSETLEVNVKGFGKMEIGVNPNVQVHDNELLVGVRPEQLEISSEKPDGYDALVQGEVSDVAFYGESVHYYVRVDGLKDSIAVAVPNYFHTVDHTRGDTVWLGVQSASVIDLGKRESLGGEQ
>A2_02511 Spermidine/putrescine import ATP-binding protein PotA
MNSTVFAPWEDPQAKPLIQFKNVTKRFGDFTAIDNLSLDIFEREFFALLGPSGCGKTTMMRMLAGFEKPTEGHIMLSGQDIDPVPPNKRAVNMMFQSYALFPHLNVWDNIAFGLRRDNMPKHDLEDRVEEMLRLTRLEKFARRKPHQISGGQRQRVALARSLAKAPKLLLLDEPLGALDKKLRQDTQFELMDIQEKTGTTFVIVTHDQEEAMTVASRVAVMDQGKLMQVATPDRIYENPNSVYVADFIGDVNIIEGRATAAVEGTYSIEWAEGQPPLTATSAASFGNGQACHLAIRPEKVTISAERPADAVNAVQGKVHDIAYLGNLSTYHVELPNGTIIKAQTANTRRISRRSFTWEDPVWLSWTATAAVLLAD
>A2_03124 DNA gyrase subunit B
MSEDAQANQEYGADSIKVLKGLEAVRKRPGMYIGDTDDGSGLHHMVYEVVDNGIDEALAGHADHVTVKIHADSSVSVSDNGRGIPVDIHPEEGVSAAEVIMTQLHAGGKFDSNSYKVSGGLHGVGVSVVNALSDWLELRIWRNGKEHFARFEGGETSEHLKVVGECGDRTGTEVRFLASTNTFSNLEYSFETLEKRLRELAFLNSGVRIILIDERPAERLETELFYEGGVKEFVKYLDRSKTPAMPEPIYIKGERDDIGVEIAMWWNDSYHETVLPFTNNIPQRDGGTHVAGFRGALTRTINNYAQSSGIAKKEKVSFTGDDAREGLTCVLSVKVPDPKFSSQTKDKLVSSEVRPAVEGLMNEKLAEWFEENPNVAKTIVGKIIEAALAREAARKARELTRRKTAMDVNYLAGKLKDCSEKDPAKSEVFLVEGDSAGGSAQTGRDRLTQAVLPLRGKILNVERARFDRMLSSQEIGNLVMALGTGIGRDEFDISKLRYHKIVIMTDADVDGAHIRTLLLTFFYRQMPELIEGGYLYIAQPPLYKVSRGKSEVYLKDQAALDDYLINQGVEGAVLKLGSGEEIVGQDLTRVVDEARQLKRVLDAFPTHYPRHILEQAAVAGAFVPGAVDADLQGVADKVAARLDLIALEYERGWQGRITQDHGIRLARILRGVEEVRTLDGPMLRSGEARKTGSFTQSLQDVYNLPATLVRRDRSQVIHGPLDLLRAILEEGEKGLSLQRYKGLGEMNPDQLWETTLDPDARTLLQVRVDDMVEADDLFTKLMGDVVEPRREFIQKNALSVENLDF
>A2_03711 Corrinoid adenosyltransferase
MVVLNKIYTRTGDDGKTALGNGERVAKYSGRVAAYGTVDELNAFVGVARTEAEGEVDAALARIQNDLFDLGADLCRPDMEKDAEADYPPLRIAPAQIDRLESEIDAMNADLEPLRSFILPGGSKLAAHLHVCRTVSRRAERLSVELTNMEPVNEAAVKYLNRLSDWFFVAARCANNGGRDDVLWVPGANR
>A2_02782 HTH-type transcriptional repressor CytR
MAPRKIRNMEEFAAVSGISRPTVSKYFNDPDSVRRSTRERIEQALERFDYRPNIFAMNQNRKLTKNVGIVVPYLADPFFAEIARNIEEKCIEAGFRPTLYSAYGDPAQEAEILDSLRALKPAGVLLAPLGRDSDRSFIEKFCKDIPTILFDSNLEGMGAAFVGSDNASFIEQTVDYLCRSGEPPAFFEMRHPANPNANKRRIAYIKKMESLGFEPQVIKVDGRGWGFEEIGRQGAFKLLDQPNLPSRTILCSNDRLAIGFLSACYEKGLRVGLGEDCDLRVASHDDHPFSKFTCPSLTTAAHDYTAVSNRSVETLTRLVESGGRLSARTETLFPARLILRSSA
>A2_03554 Pantothenate kinase
MTTEGSSPQALAERIADAAATLADGEARQLVAVAGPPGAGKSTVAALAQQALQGRGIPTGLLSMDGFHYDNQILTARDLLPRKGAPETFDLSGFHALLRRLQAEDEVAVPEFDRVLDKSIAACSFVTRDQQVVIVEGNYLLLDEPGWNDLRDHWALTVFLDVPLPTLEARLLDRWIGLGLPRDEAERRAFANDIPNARRVVQNSGAADLVLR
>A2_01479 hypothetical protein
MRSILKHATAMVLISGAGFAQEAPIIHDGEFEFLRAQFGEQWDAQDAEIEVKLAEIRGANGGQPPNILYILIDDVSFGQMGNRTMNYVTGFDTPNINDFATEGMSLMRMYTEPSCTPTRTAMLTGRHPVRAGVEEVKVALVGEGLASEEVTIAEILKEVGYNTAHVGKWHQGDIEQAYPHNQGFDWAAFPLHQQVQLSLMTRDAMVANNMLGYHWSGQSNQFQLDERFKPYGLVTGVEGEAGGLAREVEMEPGEEWTQAKYEEMNLRYQLQALEQLERLASQDAPFFMQYWPLYPLNFAYPEQAVSRNGGFHADKLQVLDGWIGEVLAKLDETGKADNTVVMIMADNGLMYHYEGTSGLNQLIYRGGKTQHLEGGVRTDAFIRWPGAIEAGSAAGDIVHVSDLFSTFARIAGATDHIPRDRVIDGIDQTALLLEGEGNSRRDYVYVYEGPVLRSVVKQEFKMHLPAPGQPGAAAPVFNVYRDPREEHPLVGYSLWSGASFQDMVKRHQKTIVKHPHKQLGKGVPYEGIENLRPESELAREVFSSWQ
>A2_01681 hypothetical protein
MKKLNVSLLAIMVAGAAHAADMGAVDEPIKLAINEWTGQHVTTHVAAEMLKAAGYQVEFVTAGMLNQFQALADGDIDATLEIWSSNVSDEYAKKIEEGTVVEIGDLGLDAKEGIAYPAHVADLCPGLPAWEALKDCAQNFATAETLPMGRLVDYPADWGTPGADRMVGLELPFKAIPAGSEGALIAELRASTERKSPLLITFWQPHWAMSAYDVKFVELPPGEDACFNDPAWGPNPNAVNDCDFSPSRIFKAGWSGLADKWPAAYEILNNYQLAVEDQQPMMGAIDVDGGKVEEVVAAWMADNEDKWRPVVDAATK
>A2_02632 Cytochrome c oxidase subunit 1 , bacteroid
MSNYIKLIALGLVVLFAAIGSNYARDLAYQVHAILVMLIAGGLFIWTLRNTDEPDILVDRSGEYMDGVIRYGVIATAFWGVVGFLVGTFIAFQLAFPVLNFEWAQGLLNFGRLRPLHTSAVIFAFGGNALIATSFYVVQRTSAARLWGGNLAWFVFWGYQLFIVLAATGYVLGGTQSKEYAEPEWYVDLWLTIVWVAYLAVFLGTIVKRKEPHIYVANWFYLAFIVTVAMLHLVNNMTIPVSIWGSKSVIVWSGVQDAMIQWWYGHNAVGFFLTAGFLGMMYYFIPKQAERPVFSYKLSIIHFWALIFLYIWAGPHHLHYTALPDWASTLGMVFSVVLWMPSWGGMINGLMTLSGAWDKLRTDPVIRMMVISVGFYGMSTFEGPMMSIRAVNSLSHYTDWTIGHVHSGALGWNGMITFGALYFLVPVLWKRERLYSLQMVSWHFWLATIGIVLYAASMWVTGIMEGLMWREVDANGFLVNSFADTVAAKFPMYVVRALGGVLFVAGALIMCYNLWMTVRRAPAKEASLTVAVPAE
>A2_03746 Peptide methionine sulfoxide reductase MsrB
MPKYTKDPSVVAALSPEEFHVTQRNGTERPGTGKHLNNKEPGIYVDIVSGEPLFASTHKYESGCGWPSFTKPIVHDHVTELEDRSLGMIRTEVRSKHGDSHLGHVFPDGPLDQGGLRYCINSAALRFVHRDDMEAEGYGEYLDQVEDPK
>A2_01862 2-succinyl-6-hydroxy-2,4-cyclohexadiene-1-carboxylate synthase
MTVAKAVLPPVHVRTLGAGARKVLALHCTIAHSGAWSGLAVALGDQATLIAPDMLSHGRSPDWGGQGDFFDLTTALSRAQLSEPMDVIGHSFGAMVALRLAIEYPDLVRSAVLIEPVFFAVAHQDAPALAAQHAAESQPYKTALAEGDAPRAARLFNRMWGTTDRSPRWPDLPERARNAMIRGVGVVGAVEGPLFRDTTGLLAPQAMARAEMPILLLHGSASHPIMAVVNAGLRARLADARQGVVEGAGHMLPVSHPGETATQIDAFWRA
>A2_00006 hypothetical protein
MNQANDLSIDQDVGLPSPDLVRQALRDVVASAEFQTSPRLQQFLTYVVEETLAGRGSQIRGKAIAVEVYGRSIDGSGGRNLVRVEARRLRRLLREFYEDHWDGQGVRIFVDPGGYKPRFSHQASPDDPKSHLASHGPPGGARHLRGLLLVGLGVVAMIVMLGMWLGPGNDEVGQPSNTTRQAERAALGQQSLARLQAANLADQARGMFFPVFDVKRQQIALGMFQHSTGLDPALPDGYAGMAQVLATLALLSQDEDTRDDLLRQASQMSGTALELSPSGAWANASNAWRLAVSGDADEALNYARLSAELAPEDGHVLDLVGIAALIANEPELAAEVSNPSRVRSGSGRFGARNIWGVSQLVLGNYENVVDAFQGAPAAGAPVSGPSLLFQAVAHDQLGNFDEAQRLVDELDATWPDFPSEFLVQRIFPGDPDIRKKILGSLAKY
>A2_01481 hypothetical protein
MYVVEESLNGRADDIRAKTIAMDVYGGTLSEMSRRENVVRVDAGRLRRKLAEYYAADGQDEKTVFELPKGGYAPRILRSGFEPAQPEFSELETSARAWARPGVGIIGIIILGYVAVAFWMSSTKQDLPTDLSVDGLSRDERSAIFGASPMRLQAVNLANTGRDLIFPALEPARLEAALTIFKGAIENDDSYFGGYAGTAQVAATIAVLTSDTDLAQDMLNYADAQAKRAIELAPETGWSQSAMAWVNFAKGNWPEAIEFAQRAQRLAPHDVHVLEFVSLVLLYSGSFEQVIAISEDALSRIELERAYVFQNAMGSAKFHLKDYEGAVSAFEQVTEKGGPVGPVSVAYLMASHQMLGNKAQAQSLSEQLSREWPDSRVDALFKKLFANPKYGQDLGDAMRQANWIPPN
>A5_02610 Homoserine/homoserine lactone efflux protein
MIDTVTLMAFIPAALVLNFTPGADMMFCFGQGLRSGSRPAMMASLGVSTGLMVQVLLAGLGLGALVSAVPWLFDVIRWMGVAYLLVLAWGAIRKGAVSDDAAIKPAHFAFREGLLVNLTNPKVILFVLAFIPQFVDPANGPVLLQFLTFGAIITLGSILVNGVVGIFAGGAGRILISNPRASRIIGWVTGGIFAALAIRLAIMERA
>A5_03029 DNA repair protein RecO
MDWRDHGILLTSRRHGETAAIIEVFTEAHGRHAGIVRGGTSRKIAPILQPGAQLDVLWRARLEEHLGTFQVEPLRSRAAAAFSGRLALAGLNAVVALLSFCLPEREPHPAIYQQTEQLMDLLGQDDVWPLAYLRWELALLEELGFGLDLSACAVTGATEGLVYVSPKTGRAVSAAGAGDWADKLLPLPPCLRGEGAAPDTEIAEALRTTGYFLENHLAPSLGHTPLPDARARFVAQFTRRL
>A5_04222 dTDP-4-dehydrorhamnose reductase
MTILVFGKTGQVAHELGGYTEVTCLGRETADLGDPSACSAMIHRLAPQAVINAAAYTAVDRAEEEETLANIVNGLAPGAMAKACADLSIPLIHISTDYVFDGSGTRPWRPNDTARPLGSYGRSKLAGEQAVIAAGGVYGIVRTSWVFSASGTNFAKTMLRLGRERDQLAVVADQFGGPTPAHAIAEVCLAMSKHLIEDPSKTGLYHFSGAPDTNWAGFARNIFDQASISCDVADILSSDYPTPAARPLNSRLNCARLETVFGFSRPDWRQGLNDVLKDLGEI
>A5_03215 Solute-binding protein
MLRRFIKTAAVATSLVAASAIAAAAADYTLRATANSNENDEDYDGLVVFKNYVEAASNGAIEVELFIGTQLCSNGAECLQGVADGTIDIYISTSGGASGIFPYVQVLDLPYLMADDRIAEHVLSGDFTRQMRDMALEDSGGAIRLMTIGNTGGWRNFANTQRRVAEPADMEGLKIRTVVADLPQELVKALGASPTPIPWPELFTSFQTGVVEGSKNGITDIMGMKFPDAGLQYVTLDGHAYMGALWWMNNAKFQEMPEDMRRVVVDGFYALQQATFASPKRKSIQAYEDFVAGGGDLYVLTPNQKAAFKEAATPVYDWFQSNVARGDEIFVALTDAVAAAEADVNASRDADLN
>A5_03154 Copper-binding lipoprotein NosL
MRYLALIALVALTACKEEVAEAPDPVDLTPDALSYFCQMNIAEHGGPKGQIHLEGYPAPLFFAQVRDMLAYLKSPERDAKITAVYVSDMSVAPSWRQPGISNWIAADGATFVVGADVAGGMGAREVVPFGDPAAAEAFIAEYGGAALPLSDIPDAEVLGPVDLDLALETPA
>A5_03752 hypothetical protein
MIQWSRVRQLRDEVGADEFTEVVEIFLDEVQEVITKLRDDTAPSEIEQNLHFLKGSALSLGFDSFSKLCQDGERRAAAGESAAVDLLAIIAAYDESKKLFQAGLAENLR
>A5_02369 UDP-3-O-acyl-N-acetylglucosamine deacetylase
MQHTLKSSVTFVGTGLHSGKPATMVLKPAAAGHGIWFKRTDIELGNALIPAIYDVVERTPLCTRLVNDANVSVSTVEHIMAALAGCGVHNALIEIDGPEVPIMDGSSVAFVQGIMAKGVRRQASPVLAYEVLQPVSVEREGAKASIAPAEGLEIEFHIDFEDDAIGSQTKVLDMRNGSFARELCDSRTFCRRTDVEAMRENGLALGGTLDNAVVVQGDEVLTPGGFRHTDEAVRHKMLDALGDLYLAGGPILGRFVGEKSGHSMTNTLLRKLFETPGAVRPILCTPEQAARLPGQGLVRSEIPQVA
>A5_01110 Solute-binding protein
MNIKLTKTLMSAATVVAITGSASFAEDWRGWNIHVDGYPNTIAMDKFAELVTEKTGGEISLQMFHGGTLGSQPDAVEQVRAGALEVGNFNLGPIGPIVAEANVVSLPFIFKDVPHMFRVLDSEGGEAIAAGMAAKGLTPLAWYDAGARSFYNGTKAINAPADVEGMKVRVMNNDLFTGMISELGGNPSPMAFAEVYQALKTGVVDGAENNWPSYESTGHFEVAGFYSLSQHLIIPECICINTDTFNALSPEMQAAVREAAQESAKLQRQLWAEREAASRTAVEEAGVVVNEVADKAPFQAAMGPVYEAYFATNPDLRPLVETIQATD
>A5_01254 Ureidoglycolate lyase
MTRIVAEPISAEAFAPFGDLIDVSGEADKIINQGQCGRYHDRARLDFGDAQAGISLFNANPRELPYQLDMVERHPDGSQAFIPMTHQPFLVIVAPDEEGQPGRPRAFITQPGQAVNYHRGTWHGVLTPLHGPGLFAVVDRIGEGPNLEEYWFSTPYEVVNR
>A5_01285 Crossover junction endodeoxyribonuclease RuvC
MRILGIDPGLRTLGWGVIESHGSRLSHVANGLCKSDGDDLGERLLSLHNQIVEVIAEHNPDQAAIEQTFVNKDGAGTLKLGQARGVALLTLAQAGLPVGEYAPNRVKKTVVGVGHAEKEQVLHMVKLQLPGCSPKGADAADALAIAICHSYYGAAPQARMKEVRA
>A5_03318 hypothetical protein
MTRRLKSVLALLAGNAIGLLLASLLLSEFAIRPISFIVVVVVFTLVQVIAEPLILKLGEKKAPALKGGIALIVTFVGLLVTDLITSGLTIGGISNLLAATLLVWLGALIGSIVLPIYVFPELRDPKK
>A5_00215 hypothetical protein
MADHSTNSAQTAEADKGYWQANLRLIYISLAIWALVSFGFGILLRPLLSGIAVGGTDLGFWFAQQGSILVFLVLIFNYAWRMNKLDAEHGVDEE
>A5_00689 Acyl-homoserine lactone acylase QuiP
MGLVFRWLVRLTTGLILLAIAAVGLVYFLASQSLPEYNQTLEVEGITAPVEIVRDTANVPHILGQSDPDVFFGLGYAHAQDRLWQMTILRRTAQGRLSEVFGQRTVAIDKLLRRFDLYGLAHRSVEFQDDYTKAALRAYSAGINARLTEINEQALGRGAPEMFLFNAPVPPWQPGDSVAIIKLMSLQLSGHLADEVLRARTSLMLDNPARLADILPDVPGPGIAALPEYADLFPDLPRYAQGTPMPDTPLSPFPQRGLAGASNAWTAAPSRSASGGTLLANDPHLGLTAPGIWYLARLELAKGGVIGATIPGVPAISAGRSERLGWGLTSSYLDDQDVHIEQLNPDNPEEYLTPDGYKRFQTRPSIIEIKDAAPITLTLRWTENGPVLPGTHYDLETITPPGHVASLSWSALSPRDTSMSASLALMNADSVRDAIDAAEDYIAPSQNLSLVDKDTIGMKLVGAMPRRDLNNQSRGRIPTPGWLERNRWQGRLPYSDNPEFVAPVGGVLGNTNNKIIDRPFPRHVSYEWGDTQRVNRWERLMQSREVHTRDSFIEAQLDTVSFTARSLLPLIGADLWFTGESAPDGTPERQRQIALDLLANWNGEMNEHLPEPLIYAAWLRALQIRLISDELGPLAAEYKHVEPLFIERVYRDIDGASVWCDVVQSAPVENCTDMARLALDDAIIWISERYGPALESLRWGDAHQATQDHPALGQVPVLRFFVNIRQSTSGGDNTLLRGRTSGEGPDPFQNVHGAGYRGVYDFADPDSSVFITATGQSGHFLSRYYDDQAQLWRRGEYIPMSLDIGLARAAAVGVTVLNPR
>A5_00306 hypothetical protein
MDEEDFFDAQFPGTSVLLRNMRAQDSEFDRICLDYQEMMTELAQSPLSDTGVRPRYLADLAETVTDLRSSIEAKLSDLPDTPGHLDKTKGLK
>A5_03609 putative aminopeptidase
MNPGPRNLITDVAGLMVGNARDDTLKSGTTVLTADNPFTASVHVMGGAPGTRETDLLAVDKTVDRVDAIALSGGSAFGLDACSGVSDALRAQGRGFQVGSAVVPIVPGAILFDLLNGGDKNWTENPYRDLGKSAYLTASPEFELGSVGAGTGALAAMHKGGLGSASLKLEGGVTVGALVAANPLGSVTTPGDRHFWAAPFEIDDEFGGLGPDPASGLGSSLVSRKAQMMHSVPPDHANTTIAIVATDAALTKPQCQRLAVAAHDGIARAIVPAHTPGDGDLVFGLSTGARTVGPEAMAMIGHAASICLARAIARAIYLASPRARDLLPCWSQLHDFG
>A5_04224 dTDP-glucose 4,6-dehydratase 2
MKILVTGGAGFIGSAVIRSAVAEGHAVINVDALTYAACLDNVAPVADAPGYFFEHADIRDAKAMATILKKHRPDAIMHLAAESHVDRSIDNPAAFIDTNVTGTCVLLEAARAYWAEGGRSESFRFHHISTDEVFGSLGETGFFTEDCPYQPNSPYSASKAGSDHLVRAWHETYGLPVVLTNCSNNYGPYQFPEKLIPVVILNALSGKPIPVYGAGDNIRDWLHVEDHAEALLLVLEKGELGRSYNIGGENEMTNLNLVKMLCGILDRLKPGKTPYADLITFVADRPGHDRRYSIDPTRIREELNWRPSYTPEAGMEHTVQWYLDNAIWLDALQNRSGVGRRLGVG
>A5_01357 Short-chain-enoyl-CoA hydratase
MSRVSIEYKDHIARVTLTRGDKMNALDDAMIKAILSAGQEVAAADIRAVVLSGEGKSFCAGLDMASFASMAHTDPSEWLMTRSHEDANEMQELALIWRRVPVPVICAIQGVAYGGGLQIALGADIRIAHPEAKLAVMEMKWGIIPDMGGMVLLPELVRSDVLRLLTYTARPIGAPQAADWGLVTKLSDDPLTEALALAEDIAGKSPSAIRAAKRLIGVAETRDRADVLLAESTEQVDLIGKSDQMEVVMAQMQGRKPEFK
>A5_02614 RNA pyrophosphohydrolase
MSQTPKIGALAVVLHDGQVLMVQRSKQPDQGLWGFPGGHVEWGETVLDAATRELREETGVIAEPLVYLDNLDLLLRDDSGQTRAHYLLVGVACRYVTGTPVAADDAQDAQWFPVDQITSGDLPMSDRVPDLLRRALEMDQASTRSDKRA
>A5_02652 Thiol:disulfide interchange protein TlpA
MRLLRLIPLYMALALGANAALATDAATLGPLREGSLKRLILHSEPKPVKVVDFELEDDGGTGSLADYKGKYVLLNFWATWCAPCRKEMPQIAELQQEFGGDKFEVLTLATGRNTPAGIKKFFDENGIDNLPRHQDPKQAVAREMGVIGLPITVIIDPDGNEIARLIGDAEWNSDSAKAIISALVEGNS
>A5_00047 Disulfide bond formation protein B
MSPEFARNMNAIGALAVCLVLVLAFYFQLVLYELPCPLCLLQRVGFVAVGFGLALNLLWGTRARNYGIVLVAAIFGISVSIRQILLHIVPGTGHYGSPVLGLHFYTWAGVAFGLIILGTAIMLVFEKQYDLASDVRATERFGGSTLAKTAFFLILALAVANAGSALLECGPGICDDPPTDYKFLNELEGSDS
>A5_04087 hypothetical protein
MPTEVARYRAVAKGPSRPKRLVLLRGLGYARPMAQIESLFVTRLYRAALSEFDPRIDSEELESSCFVIAEDDEAGQDWCEANAYPGYTSYASLTDLPWRFPIFADLVKVLDQHVAAFAKDLEFDLDDRALKLEDLWINILPEGGMHASHLHPHSVISGTTYVSMPEGASALKLEDPRSGRMMAAPTRLKGGRRELQPFIYVKPQVGDVLLWESWLRHEVPMNMAEDERISVSFNYKWE
>A5_00611 hypothetical protein
MSVGRIIETPDCVNEGAEWLAEACPRMAYAMEQTGPLPLRRKPDGFAQLLSAIVSQQVSVASANAIWKRLQDAKLTSPRKIMWATDDDLRAVGLSRQKISYARALAEARIDYKALRDAPDDEVVAILTEVPGIGVWTAEIYAMFSLGRADVIAPGDLALQEAARILYELPERPKDKELRQMAEAWSPWRSVAARVLWAYYRVAKDREGIR
>A5_00808 hypothetical protein
MRLTLPFALLLTTALPTWAEMPSPQGHVLLTLGGAITETNLPARAENDGGLLGFLEVTHDGAAGFDAAMLDGLDQIEITIRYGPPENQRDYTFAGPLLSDVMTMAGARGKSALPMAMDGYQAEIPWESIETHQPIVATHADGVPMGIGSYGPTMIVFPPADDAELAQTQASQQVWAIAYIAIE
>A5_02624 hypothetical protein
MFRILIACLLAVTVAGCAGSQRPQADPSEIVARSYRDPGPSTLTLYTMISTRTGSGAHTSLMISGSERVIFDPAGSFRADVVPIKNDVLYGITPNVERAYRSSHARETHYARIQTIEVTPQQAEIALQLAKQMGPVSQAFCANSTSQLLQQVPGFEQFKTTFYPVKLSDQFGQIPGVVTTDYRENDSADLQQGLAENNARLNQLEAISTN
>A5_01665 hypothetical protein
MRARIDEDAKGRRLVSEACVEPCAIERGMRIIGGKWTGSILWHLKDGPVRFNDLSRMIGGASKKMITERLRQLEEQGLVARQVMDTAPISVQYSITKFGRTALGFLDELRKWSEELPNGLNR
>A5_03119 hypothetical protein
MLPIGVANKAEASNCSIRSVLSNVTGKWRMIIILALEDEPKRFGDLKRCIGDITQSVLTENLRGLQRDGYLTRTVDPGPPVAVSYELTPLGRSLLEMLKPLVFWSHEQMDEVRRLRMQFDREQAS
>A5_00001 hypothetical protein
MTKEIVLIHGAFAGPWCMEDYAGFFRARGWTVHTPALRYHGGDPKADPDPGLTDTSVLDYANDISDFVQGLDSEPVLLGHAIAGVVAQKVASRGLASAIVLINPNAAWGTLPETDDERAVPRALMEGGAFWKQPMRVDFELMAPFALNKMPEAQQHEVFDQLGPESGRVMFEMFFWMFDDHHAMKVDIDKVDCRVLIVSGTEDRAVNPNTCRALAKLYGDRATFLPAENHAHFLFMEPDWEGPAEQIADWLDRNVG
>A5_03390 LL-diaminopimelate aminotransferase
MNFPERFSNLPEYAFPRLRALLDHHQPGGEVVHMTIGEPKHDFPSWVTDVIMENAAGFQGYPPNEGSPELRAAITGWINRRYGVSMDADANVMALNGTREGLYNAAMALCPEQKNGQQPIILCPNPFYQVYMVASISVGAQPYFVPATAATGHLPDYAGLPEEVLNRTAVAYICSPANPQGAVASRDYWVELIQLAEKYDFRIFADECYSEIYRDAAPVGALTVAQELGADPERVTLFNSLSKRSNLAGLRSGLIAGGPETISRVKLLRSYAGAPLPAPLQAAAAKVWADEAHVQENRALYQEKYAVADEVFAGVQGYMPPEAGFFLWLPVENGEETALKLWQETGVRVLPGAYLSQGDPGQNPGEQFIRVAMVAPKTEMKRGLITLRDCIYS
>A5_03615 hypothetical protein
MAEISKRKRIWGWWFFDWASQPFHTLLVTFVFGPYFAGVAAQYYANTGLDTDAAAAQAQTVWANCLTITGLIIAFGAPLLGAMADVSGRRIPWILGFSVMYAVGSAALWYTMPDGSNMWLMLSAFGLGFVGAEYALIFINSQLPDLGDDREVGEISGSGFAFGYFGGLLSLAIMLALFVEQPNGKTLIGMDPLFGLDAATREGTRFVGPFTAGWFVLFMVPYFLWVRDDPETNKQGSVGEALRLLGKSVAALRHRVSLATYLGSSMFYRDALNGLYSFGGVYARLVLEWDLIKIGVFGIVSVLASAIFAWIGGKMDRKYGPKPVILVAIWVLIFVCVTVVSMDRTQIYGISLPVGSGLPDMAFFGCGVLIGGMGGILQSASRSMMVRHTDPATPVESFGLYGLSGRATAFAAPLLIGLATAATGSARLGVSPIILLFILGLVLMRWVKPEGDQSR
>A5_01869 hypothetical protein
MFNKKLKKAVLSASAFTALSAGAAAAQEACSNYTVQDGDTLATIAIAAYGTSNYQPIFNANRNAITNPGSLTPGLVLALPCEDGSLPNGQSAQELIAAEEQRAASVKRSNVYAPPIKMVAGNGWEPFTTEDLSGGGIMTRLATTSLQRAGNSRDFSVSFVDDWSSHLDTLLPLGAFDISIAWTVPDCTNRSYEWSAETEARCTQFVASVPVYDIVGGFFTLPESEYAKATDFSDLEGSTVCRMAGWSMVVLEEQGLNRENTTVVQPNSARECLDAVLTGTADVAAFEVDLFASTMKDMGLTSADIVENPYVSTLSSMSFLAHRTNPFAREYIAMMNKGLIEMRESGEWYAIISDTLREQNEKLNAASN
>A5_04072 50S ribosomal protein L15
MKLHELRDNPGAAPKRTRVGRGPGSGKGKMGGRGIKGQKSRSGVAINGYEGGQMPLYQRLPKRGFNKPNRKAFAVINLGLIQKFVDAGKLDAKAAITEDALVASGLVRRKLDGVRVLAKGEITAKVNLEVTGASKSAVEAVEKAGGSLTVTKAAAAE
>A5_01077 hypothetical protein
MKVRTGMNDEIDIYQDLKMRLISNGFEHGAKVRAEELRKVYGCSASAVREVLFRLAAVGLVDFQEQKGFRVPMRSPQKLIELTHVRVLLEAEGTAMSIRNGGVDWEARLTAAHHKLSHIEKRIHATDDPSGLIEIWFASEKEFHQTLISACGSETLKQMHSRVYAQFRQQLMVADRNFEFISQNIRHHADILEAALSGDEQLTREKIHDHLERHLTGKTMGD
>A5_02863 HTH-type transcriptional repressor GlaR
MDAMLDTEGKETSATHGAYRRLREMILTGELPPGQKLKIEQLRGLLDTGASPVREALSLLTSDMLVERIDQRGFRAAPVSKCNFEEILLLRCNLEETALRASIVNADGAWEDRLVLRHHHMKKASQKGAPDFEDAHKAFHMALLENAKLPLLLRYCSQLYDLNIRYRYLAAGGSSYKKRDIAAEHQQILDAALNHDADSATRHLVDHYRRTGEYLSSQMEP
>A5_02320 hypothetical protein
MHLAYITTTDRGATDRLLGEFADGLVQAGTPIAGVVQTNTECADGYKCDMDLKVMPTGETIRISQSLGKNARGCRLDPAELERAVGLVTRSLEDGPQLLIINKFGKHEADGRGFRPIIADALEREIPVLVGVNKLNIEKFQDFAGGIAEALGPDVSSLTEWFDKISQTDVQPAAASGG
>A5_03678 FtsZ-localized protein A
MARLFHVPLSPYCRKVRLSLAEKKIEVELVEERYWEQDPDFLRRNPAGKVPVLRLDGQIMAESAAICEYIEETRPEPPLMPKKAEARYEVRRLVGWFDDKFHHEVTSKLLYERVNKKVTGQGYPDSKNVKEGARAIKYHLDYMAWLLDHRRWLAGDHMTLADFAAAAHLSALDYISDVDWNRSSAVKDWYAKIKSRPAFRSILADQVPGFRPPPHYADLDF
>A5_01580 2-methyl-1,2-propanediol dehydrogenase
MKHEPVDVLIIGAGASGAAIAWSLLETRMRILCLEQGAHLLDKDFPSRREDYELARYAEFSCDPNVRGLPQDYPINAEDSCITPVNWNGVGGSTINFLGHWPRMRPSDFRTRSLDGVGEDWPVDYHDLAPFYEMNDRNTGVSGLGGNPAYPDYKPPHPPIPIGKLGQTLASGFNEKGWHWWPSDVAILSRDDDGRQKCVNAGTCDLGCAAGAKGGSNFTYWPMLENAGVELRTKARVREILVDEASGFATGVLYHGADGQIHEQKAELVVVACNGVGTPRLLLNSKSKLFPEGLANRSGKVGKNLMFHPLTGVAGVFDEPMKGHEGPMACSILSQEFYESDPGRGFVRGYGLHSGRSTTPMTYALGGYGIDSPIPWGAEHREIMDNVYPYLAGLTVVTEDLPEEHNCVTLDPDLTDSDGIPAPKITYRLGENTQAMLKHGEARAEEVLLAAGAKRILPKGDKVWWRAGWHQMGTCRMGNDTETSVVNGWGRSHDVKNLFIVDGSIFVTAGAVNPTSTIQALALYIGDQIKTNIATLFD
>A5_01427 hypothetical protein
MTAFTFTRQNRNQRTVLILIGVYAMLIALMILLNAVWWLMALLALTTLPALWDVIKDTSAGMELTDETLRWHTGQRQGQLKLSEVDRFRFDTRWDFSVRVSAVLKSDKRVRLPDESLPPHKQFEMVLNQAGFAVERHHFRVF
>A5_00921 Nitrogen regulatory protein P-II
MKKIEAIIKPFKLDEVKEALQDVGVQGLSVVEVKGFGRQKGHTELYRGAEYVVDFLPKVKVEVVLDDDQVDAAIEAIVSAAKTDKIGDGKIFVSPIEQAIRIRTGETGSEAL
>A5_03803 Aromatic-amino-acid aminotransferase
MFENLKPQPADKILALMQMYRDDPRDHKIDLGVGVYKNAEGVTPVMRAVKAAEKRILEEQESKAYTGLAGDPAFADAMIDLILGNSVPRGNIAAVATPGGTGACRQAFEMIRMANPTARVFVSNPTWPNHLSILNYLGIETVQYRYFDGESRGVDFDGMIEDLKTANAGDVVLLHGCCHNPTGANLNMVQWQEVVNLINARGLVAMIDIAYQGFGDGLEEDAQATRLVASSVKRCLIAASCSKNFGVYRERTGLLMAISDDPAQTALNQSTLAFLNRQNYSFPPDHGARVVTTILNDDALRADWATELEDVRLSMLGLRQQLADELQSLSGSDRFGFIAQHRGMFSRLGAAPELVEKLRADHGIYMVGDSRLNIAGLNANTVPILAQAIVDVGV
>A5_00398 Glutaredoxin 4
MSDVKTQIDETVKANDVVLYMKGTKEMPQCGFSSRVAGVLNYMGVEYTDVNVLADEAVRQGIKDYSDWPTVPQLYVKGEFVGGCDIITEMTLSGELDTLFDENSVGYNKDAADKIREANA
>A5_00378 Carnitinyl-CoA dehydratase
MSDIDIRTTGRAGRITLTRPHALNALSYEMCMAIDTALRNWREDDQVDLIILNAEGDKAFCAGGDIAELYATGTKADYAYGQTFWRDEYRLNALIFEHSKPVISFLQGFTMGGGVGIGCHGSHRVVGESSKIAMPECSIGLVPDVGGSLMLALAPGRLGEYLGTTGHRMGPGDAIYAGFADHFIPQEHWAGLIDQLEASGRAELVDEHAVPAPDSPLAEMQGEIDRLFSGESLSDILNSLRNDDTEFSTKILGTLQRNSPISMACAVEMLHRLRGTGLTLQKALDLEYRFTYRAMEHGDFLEGIRAQIIDKDRNPKWQFADLDVPAVAVSKMLQPLGADALSFSEE
>A5_03156 putative ABC transporter ATP-binding protein NosF
MTDKALSIDHVLKDRGKNRVLDDITLSLAPGQRVALLGHNGAGKSTLIKSILGLTPIHGGAIRIGDATPGSAQARRETAYLPEAVSFHPALTGREQLTLFAQLSGAKADVLGLLERVGLSDALDRRIGTYSKGMRQRLGLAQVLLGQPKVALLDEPTSGLDPISRQDLYAIIDELAAQGTAVLIASHALTEVEARTDRIAIMRKGRMVADDTLNNLSALAGLPIRLKVRASANPDVLAAELGGNRINGASVELLCAPEDKMEALRRIAGLGDAVADVEMTPPKLEDLYRHYAQEDLQ
>A5_00281 Serine hydroxymethyltransferase
MTLVQRDWVPAASETLIQDIATKAASTSSGDLLARIENLAEENRRIHEKECFNLNPATNVMNPRAEALLSSGIGSRPSLGYPGDKYEMGLEAIEEIEVIAAELCADVFDVQFAEVRVPSGAIANLYGFMATCKPGDAIIAPPASIGGHVTHHLAGCAGLFGLRTIEAPVNADGYTVDLDRLRALAKTECPKLITIGGSLNLFEHPVAEVRAIADEIGAKVMFDAAHQCGIIAGRAWCNPLKEGAHFMTMSTYKSLGGPAGGLIVSNDAEIAKALDAIAFPGMTANFDAAKTAALAVTMLDWKEFGSAYADEMIAMSKALAAALDAQGVPVFAGGEGFTNSHQFAVLAAPYGGGQTASKLLRKSGFLACGIGLPVEPVEGDMNGLRIGTPELVRWGMTAGDAERLAELIRRGLSGESVLSEVSGWRAEFDRLHFVI
>A5_01004 hypothetical protein
MDVDISRIQLLTRTLEDHASATVVEQVLSDCALTRRDIEPPAKRYSAHKEALFVRHACDALGDITFGARAGLEFSSSSSITAYISKYSRDLKQVIENTARFHGIIDPALAFNLRLSGNAASLEADWKDPSFSRYHRRTEFLLFGAIARMRALTQLNLNPIEIRFQHTVGQHQATYQKIGGFPVTFGAERLEIILSLPSLETPIPTYDPSLRAHLVEFGERLLAERQSPRQKTRAQIEGLITDAMPGGIVQVDDAASQLGLSPRTLARRLADEGTSYREIVEDLRCDLAQTFIKNGMHLSEISYSLGYSDQAAFSTAFKRWTGQAPTAFRKRVSHPLS
>A5_01682 HTH-type transcriptional activator RhaR
MISAKALGAMPQFVLEAAGERRLLRAFDSADLPVHFIEERGGYISEHALATFVHEAARSTGQQNIGLLWSPYLTVADYGAWGSYVLSAPTLGAALIRASAVMPFHSSTDRAWLETSGTSARYCYRFGLRSHFAYPDIGFSAVGVFLSIFRAYLGSDWKPSAVLLDFPKVPGFVEAEDTYACPVIWNASRLGVDFDASALRAETTPKKLTGGSTTVGDISRERLGGPPQTLRGQVEEVVWQQLHREEMSIDATARSLDLGVRTLQRKLATEGVRFREIVNDVRVARAEELLTDTRETVSSISSMLGYETANNFSRAFRKVTGLTPSDYRKMNSDNS
>A5_04184 hypothetical protein
MAKSITQLAKLLRISPEKVFLRAGFPRDFLRNEGKGVTPAQVFDLWQAVEEEAKRPELPLVLGKLFAHAPFTPAIFSFSCSPDVRTGLQRLSVFKPLMAPITLDLSEDDDCLHVAIGSVDPTIQIPPRMLWFEALYLLECARCHTAEHIVPAHVKLPVIEHPGEELLSYLGRHPTPGASISLRREDADLPLITENEEAWPEFEKQLRRKMESYETDTPIVMRAKRALHDMLPSGEANIEAMCKRMAMSKRTLQRQLKEQGETFQTLLESTRLELAMHYLSEEGLNVEEISYLLAYREPNSFYRAFQSWTGMTPAEVRDMSELSPRPQRK
>A5_03006 hypothetical protein
MSGLALLDYASVLVFALTGALVASRAQLDLVGFAFIACLTAVGGGTVRDLLLDRHPIFWVGQPAYILIACGAAVLVFFTAHLVESRYNWLVWLDSFALSIAVAAGTGAALSLDQSGIIVVLMGVTTGCLGGLMRDVVCNEVPLVLKQGELYVSCAFIGALTAVFATRLGLEGLLALGLCALICWALRAGSLLFGWQLPVYKARPPRQ
>A5_03606 SsrA-binding protein
MAKQKQNTDPNYKVIAENRRARFDYAIEDDLECGIVLEGSEVKSLRAGGSNIAESYASVDDGELWLINSYIAPYEQAKVFKHEERRRRKLLVSRKELSNLWNATQRKGMTLVPLVLYFNHKGRAKLKIGIAKGKKLHDKRETQAKRDWSRQKQRLMKDHS
>A5_03480 DNA-directed RNA polymerase subunit beta'
MNQEITNNPFNPLTPPKVFDEIKVSLASPERILSWSYGEIKKPETINYRTFKPERDGLFCARIFGPIKDYECLCGKYKRMKYRGVVCEKCGVEVTLQKVRRERMGHIELAAPVAHIWFLKSLPSRIGLMLDMTLRDLERVLYFENYVVIEPGLTDLTYGQMLTEEEYMDAQDAYGMDAFTANIGAEAIREMLAQIDLEAEAEQLRADLAEATGELKPKKIIKRLKVVESFLESGNRPEWMVMTVIPVIPPELRPLVPLDGGRFATSDLNDLYRRVINRNNRLKRLIELRAPDIIVRNEKRMLQESVDALFDNGRRGRVITGANKRPLKSLSDMLKGKQGRFRQNLLGKRVDFSGRSVIVTGPELKLHQCGLPKKMALELFKPFIYSRLEAKGLSSTVKQAKKLVEKERPEVWDILDEVIREHPVMLNRAPTLHRLGIQAFEPVLIEGKAIQLHPLVCSAFNADFDGDQMAVHVPLSLEAQLEARVLMMSTNNVLSPANGAPIIVPSQDMILGLYYVTLEREGMPGEGKVFGSIEEVQHALDAGEVHLHSKITARITQIDDEGNEVQKRYETTPGRLRLGALLPMNNKAPFELVNRLLRKKEVQQVIDTVYRYCGQKESVIFCDQIMSMGFKEAFKAGISFGKDDMVIPDDKWGIVDDTRGQVKDFEQQYMDGLITQGEKYNKVVDAWSKCNDRVTEAMMSTISDVAKAEDGSDQEPNSVYMMAHSGARGSVTQMKQLGGMRGLMAKPNGDIIETPIISNFKEGLTVLEYFNSTHGARKGLSDTALKTANSGYLTRRLVDVAQDCIVREIDCGTERAITAEAAVNDGEVVASLAERVLGRVAADDVLRPGTDEVIVAAGQLIDERMADTIDEAGVASMRIRSPLTCESEEGVCATCYGRDLARGTMVNTGEAVGIIAAQSIGEPGTQLTMRTFHIGGVAQGGQQSFQEASQEGVVSFENPQILVNAAGESLVMGRNMKLVISDEHGEERASHKLGYGSKLFVKDGTKVARGDKLFEWDPYTLPIIAEKAGTAKYVDLVSGLAVRDETDDATGMTQKIVIDWRAAPKGSDLKPEIILVGEDGEPVRNDAGNPVHYPMSVDAILSVEDGQTIEAGDVVARIPREGAKTKDITGGLPRVAELFEARRPKDHAIIAEADGYVRFGRDYKNKRRISIEPADESMETIEYMVPKGKHIPVAEGDFIQKGEYLMDGNPAPHDILSIMGVEALADYMIDEVQDVYRLQGVKINDKHIEVIVRQMLQKWEILDSGDTTLLKGEHVDKQEFDAANEKTISRGGRPAQGEPILLGITKASLQTRSFISAASFQETTRVLTEASVQGKKDKLVGLKENVIVGRLIPAGTGGATQAVRHIAQSRDNVVIEARREEAEAAAALAAPTFDDDMVGDELDVLVETPESRE
>A5_04209 hypothetical protein
MVLGEVMKDSPTGFLEGASPDGGYGLSSSKSNWAQSKKTFLASKRVFDVVLCLLALPMFLVICGLLIVLNPIWNKGPLFFSQRRTGKDGEEFVMFKFRSMTAVESVKRGPDDPLEQHRITKLGYWIRRTKVDEIPQLLNVLNGDMSIVGPRPELVEFKSVYQAEIPYYSARWAVKPGVTGYAQITQGYTESIEMVRRKSELDAHYIRNMSWKLDLRVIAKTFTVICVPHADS
>A5_00711 putative ribonucleotide transport ATP-binding protein mkl
MIRMENVHKAFDDNHVLQGMNLEIPKGTSMVIIGGSGTGKSVALKCILGLIKPDSGMIYVDGKDATKGDRDAFLARFGMLFQGAALFDSLPVWQNVAFRLLRGSLKRPADEAREIAIEKLRRVGLKSNVADRLPAELSGGMQKRVGLARAIAAEPEIIFFDEPTTGLDPIMSGVINDLIREIVTEMGATAMTITHDMSSVRAIADNVAMLHGGVIQWTGPVGQMDASGDPYVEQFISGSAEGPIEAVR
>A5_03900 hypothetical protein
MANFPSHDLETAPEGSKPLLEKSQAAFGRLPGLHKVMAESPQHLEGYQVLHGLFLQTDFNNDEKTVVWQTINVENECHYCVPAHTGIAKMMKVSDEITEALRNETPLPTAKLEALRTFTLQVMETRGNPTEEQLQAFFDAGYSHRAVLDVVLGLAQKTMSNYVNHMAKTPVDEVMRGFLWERKVGEPA
>A5_01577 Fructose import ATP-binding protein FrcA
MTSEDKMVGQAAPPAHLAVRGIQKRFGGVHALRGVDFEVARGEVMALVGDNGAGKSTLMKVLAGAHLADDGAFFLDGKPVDVTSPNDATELGIQIVYQDLALCENLDVSANLSLGAEPVKPGWGFLPRLLRPLDDLEMEVKAKKAIDRLEVRTLQSVRAKVGGLSGGQRQAIAIARAVGAESSVVMLDEPTAALGVAQTRQVLEVVKRLRETNHAVVYISHNMRDIFEVSNRITVLRHGGNVATYTTSETNPDEIVVAMTRGLDTENGNAA
>A5_02845 Fructose import ATP-binding protein FrcA
MSDSTPVVQGRGIVKRYGHVTAIDHSDFELRQGEILAVIGDNGAGKSSIVKAICGATIPDEGEILIEGKKVNFTSPIDARNMGIEIVYQQLAMSPALSIADNMFMGREIRKQGFMGKYMRKLDRPAMEKFAREKLTELGLMTVQSINQAVETLSGGQRQGVAVARAAAFATKFIIMDEPTAALGVKESRKVLELIQDVRARGIPIILISHNMPHVFEVADRIHVHRLGKRLCTIDPKDYTMSDAVAFMTGAKEPPKEDAA
>A5_01468 NAD(P)H-quinone oxidoreductase subunit 3
MEDLLREYLPILVFLAVAVGLGIVLILAAVVLAVRNPDPEKVSAYECGFNAFDDARMKFDVRFYLVAILFIIFDLEIAFLFPWAVGFKDISDVGFWSMMVFLAVLTIGFAYEWKKGALEWE
>A5_01574 HTH-type transcriptional regulator PuuR
MSSDLETARRLKLIRTTKGLSQREMAKRAGVGSGTISQIESGSTQPSVALLKKILASVDVNLGFFFSFELQNEESFFYPHERMRDLGSPGVSYLLVAGERRDRKLQMLIEEYDVGADSGRSELFHEGEECAVVIEGRLEVTVDGQSRVLGPGDAYYFSSILPHRFRNAGDTPCKVISACTPSSF
>A5_03106 HTH-type transcriptional regulator PuuR
MKNTSQEDLTLGLRLRTLRERAGLSQRALAKKSDVPNSTISLIESGKMNPSVGALRRILQGIPIGMSDFFSFEIEPEQTVFYASEELTEIGKGGLSLRQVGSNLHGRAMMILQETYELGADTGRVMYGHEAEEGGIVISGRVEVTVGDKRKVLGPGDAYYFDSRTPHRFRQVGPEVCRVISACTPPTF
>A5_02582 hypothetical protein
MTWQLAQETDLSRIDSFLSQHIQTSMFPLANLRDFGLCGTHPRSLNAWTLGSPLRAVFAITNEGMILLQCPDCSDTELAAAIDLIRGRALFGIAAEATQARRIMQLAGWEGRPATLNSDEPGFSLALDRLQIPDFSGADLMPLTDVDRSVLEDWRECYLIEAMDFDAVRAQTQARKDIKTYIERDSHRVLLQNGLPVSMTGFNARLPDVVQIGGVYTPPDLRGRGYARLAVALHLVEARDAGVSRAVLFAASDAAARAYISIGFQPAGQYSLILFKNPEDVA
>A5_00143 Prophage integrase IntA
MGRGLHKLTALGVAKASFGKHSDGGGLWLHKRKDGGAQWVLRTTVFGRRREMGLGSAKLVSLKEAREEADKWRAVARQGKDPITERNRLKREATRNFKLLEDVANDAFEARKAELKDDGEAGKWFSPLANHVLTKLGKVPVSEIDQVMIRDVLKPIWHTKASTAEKAIDRLGICLRHAAALELSVDVQAVAKAKALLGKQKHEVKHIPALHWSEVPSFYNSLNDGTPTQLALRLLILTAVRSTPIRFMRLEEVEGNIWTIPAQKMKGKKNKVEDFRVPLSQEASRVIEEAKPFARGGYLFPSPRKGVLSDATMAGLMKRRGLDARPHGFRSSFRDWCAEQTDTPEQIAETALAHSVGTPTSRAYRRTDYLAQRRVLMNRWAEFLTTKNT
>A5_03152 Prophage integrase IntA
MSRPLNKLSASTLKSAPPGKYSDGGGLWFHRREDGGAQWFLRVTVHGRRREMGLGSFPEVSLKEVRQEAENWRAVARKGTDPIKERERLKREEASKLHLLKDVALDAFESRKAELKGDGKAGRWFSPLELHVLPKLGKVPVVELDQKDIRDTLAPIWHDKADTARKAMNRLSIVMRHAAALGLDVDLQATDKAKALLGKQRHKAKNIPAMPWKDVPAFYQSLDGGTTTELALRLLILTAVRSYPLRNLHLDQIDGDVWTIPAASMKGRRDATQDFRVPLSAEALAVIEQAKPMARDGILFPGVRRGVISDMTMGSYMKRSELVERPHGFRSSFRDWVAETQNVPFEVAETCLGHVVGGSVERSYKRTDFLEQRRALMKRWSLLLTGFSG
>A5_04168 Prophage integrase IntA
MFYGCSLTSVFHWILSDYTTILSLSGIFCGIFMAALSGKLTKKLVENLGPGRHGDGSGLYLVVDPSGARRWIVRVTVKGQKNRKGAPLRTDFGLGGVDVVTLNQARERALEYRRMAKSGLNPRFNAQREIPTFEELSRQVHIDRLPTWKNAKHGQQWLNTLRDYAFPKIGRMPVDSIDQPEVLMCLSPIWTEKHETAKRLSQRIKTVLDVAKSKGFRSGENPVTAIRERKVLPTVKAKVQHHDAMRWQEVPAFYAELQTRSAMAAKALQFTILSACRTSEVLEMKWPEVDVDARLWTIPAERMKGGQVHRVPLTDEMLAILEPLRALASDYVYEGQKRHQPLSNMSMLMLLRRMRQDGVTVHGFRSSFRDWAAEAAGAPRELAEAALAHQIGSDVERAYARTDLLERRREMMNTWCNYVCKHTERASN
>A5_03737 UDP-glucose 4-epimerase
MTNILVTGGAGYVGSHACKALTRAGYTPVTYDNLVTGWQGAVKFGPFEQGDLLDRARLDEVFAKYQPAAVIHFAALSQVGEAMVEPGKYWSNNVTGSLTLIQAAVDAGCLNFVFSSTCATYGEHDNVVLDESTQQQPLNAYGASKRAIEDILRDFQAAYGLKHVIFRYFNVAGADPDAEVGEFHQPETHLVPLMLDAIDGKRGGLTVFGTDYDTPDGTCIRDYVHVCDLVDAHVLGLKWLEQGKESRVFNLGTGSGFSVMEVIEHSKAVTNRAVPYSIGPRRAGDCTRLVSGSVRAKEELGWTPKRSTLKTMITDAWRWHQNGGYTK
>A5_03611 Peptidyl-tRNA hydrolase ArfB
MLRITDDIALQDWEMTESFVRSSGPGGQNVNKVSTAVELRFEAARSPSLPDPVKTRLKRLAGRRWTKDGAIIIQCEETRSQARNRDIARARLAELITRALVNPKRRIATKPTYGSVKRRLAAKKARADVKALRGKVSED
>A5_03640 hypothetical protein
MLYPRVSLYALMLAAAGIPLYIHLPRFAAVNLGIGLGVIGTILLVIRLVDLVQDPLIGWAIDRWPGGQMLFAAASALGLAIGFPLLFGLPEGASIAALVSILILLFSAYSLGTILLYGRSATLAKQASAKELMTLAAFREGGQLTGVIIAAAAPAVFVALGAAAQGYPAFGLFLGLLSVVTLAVTLPIWRRSPITGQGLSFAGLGQAGALRLLALALVNSLPVAITSTLFLFFVEDRLQLPGKAGPLLILFFLSAGLSVPFWARLSNRIGPKQTLMIAMPLAILGFVGAALLAPGDLIGFAIICLASGAALGADMVVLPAMFSVVLTRAGLNASAAFGIWSFAGKLGLALAAFFTLPLLERSGFTPGQANSAEALNTLTLAYAVLPCILKLGAFGMVLTLPTEVSAK
>A5_01100 Inner membrane ABC transporter permease protein YjfF
MLDETAFDLRKYLRRNSASVTVWIALLALILFGLMRYNNFGSAYNFSSFLNYNAMFIAIALGMCFVIMTGGIDLSVGSVAAFTSVVAAYLSPYGIQVALPGAVLAGVGFGAINAFCIIILRIPPFIATLATMLAAKGGALVISGAQTISVDWGSNFTKLGMGQAFGLFPWAIVIVAGLTLALWLVLERTTIGRTVLAIGGSEDASNLMGLKVNRAKAFVYLLSGGCAGLAGVFLASGFGAGQPLEGIGWELSAIASVVVGGTLLTGGMGSIPATVAGALLLGLVFNVLNFENGQGTISFSAYWQMVIRGGFLFAVILLQSRVIARQQKVLG
>A5_01101 Ribose import permease protein RbsC
MDRAMKLPQRVASMPFRFHGGIAALVALLVFNAFFTPNFLQLQTLFVNISQVATIAIVAMGMTLVIATGGIDLSVGAVMALAGALAPLIFLSDLGAANPMLGVTLAIVLPLFIAGLCGVFNGVMVAVLNVQPIVATLILFISGRGIAQVLTNGNLQTFSNPSFSYLGTGKVLGLPFQGWLALAIACVLFWVITRTTWGRYLLAIGGNERAAYLSGGPVRRVKIGAYVICAVLAGLAGLIVVAINSASDAARNGNLMELDAIAAAVVGGALLQGGRAPIFGAILGAVIIQLVKYTLLANGVEDEVALIAKAVIIILAVWVQQFRRA
>A5_02846 Fructose import permease protein FrcC
MSEANQNAQEFETAANASETVAEFEDHRRGVLGKLQHLLHVNPSFVPLIVLVGAIVIFGLLLGSKFFSPFAMTLILQQVQIVGIVAAAQSLVILTAGIDLSVGAIMVFSSVIMGQFTFRYGIPVPIAVMCGLAMGTLIGALNGWLVSRVKLPPFIVTLGMWQIVLATNFLYSANETIRSQDIEANAPFLQFFGTKFSIGGATFTVGVIFMLVLIFVLAYALKHTAWGRHVYAVGDDPEAAELSGVNVHRTLMSVYMLSGLICAFAGWALIGRIGSVSPTSGQLANIESITAVVIGGISLFGGRGSILGSLFGALIVGVFTLGLRLLGADAQWTFLLIGLLIIAAVAVDQWIRKVSG
>A5_04236 3,6-anhydro-alpha-L-galactose dehydrogenase
MGQMLQCVSPIDGSVFAEREVLSREAAFEVAGRARAAQAAWAARPLRERIDLVMAGVAAVGAMNEEIVPELAHMMGRPVRYGGEFGGFNERASHMAGIAESALADIAVGEDETFKRYIRRIPHGVVFVVAPWNYPYMTAINTVAPALIAGNTVILKHATQTLLVGERMAQAFHAAGVPEDVFQNVFLSHDVTNDLIAGNAFDFVNFTGSVGGGQAMERAAAGTFTGVGTELGGKDPGYVMDDADLEAAVETLIDGAMFNAGQCCCGIERIYVHESLYDDFVARAVEIVKGYKLGNPLDAETTIGPMANVRFADEVRAQIAEAVEAGAVAHIDIFPEDDGGAYLTPQILTNVTHDMRVMRDESFGPVVGIMKVSSDDEATRLMNDSAFGLTASLWTRDLDRAARVGDQIETGTVFMNRADYLDPGLCWTGCKNTGRGGGLSVIGYHNLTRPKSYHLKKVTG
>A5_02226 hypothetical protein
MDRKLLLIILDGVPWRNFRRLFGNLEGWVDSGAARVWKLRSVLPSTSASCYASIHTGVTPQEHGCTGNGNVFRLSHKDVFSQVREAGGITGAVTHSYWSQFFNRHPFEYVRDVEYDEPDNLTINYGRFHSMTGYGNANQMTPSDVDLFASLTNLCLRFGLDYGILHTCTLDSMGHRFFHDCTEMDHACFVMDEMLAPFIPRWQQLGYDVIVTADHGQDERGHHGGRSPLQQETALYYFGEAKGPEPDTVIDQLQLAPTILKRMGAPVADTMKAKPFLT
>A5_03600 Glutathione transport system permease protein GsiD
MSRNLILGATLSSLVVLAALVSFVWTPYDHAALSIPAKLQPPSAQHWFGTDHFGRDMFSMIMVGARTSIAVALVAVGIGMALGVPLGLAAAARSGSWLDEFIMRGNDLVFAFPSLVIAILITAVFGAGAINAIIAIGIFNIPVFARITRGAALSLWEREFILAARVSGKGAARISAEHILPNVANLLIVQGTIQFSLGILAEAGLSYVGLGAQPPTPSWGRMLADAQTMVSFAPHLALIPGLAIIVTVLGLNLLGDGLRDWLDPRIRVARA
>A5_02651 hypothetical protein
MKPVVLLIGRLPNVIGNVAQQLDHLPIQWLGAHDQDEVRRQLDAEPRIACAIMGAGLDDKIRGEMVGIIAARRPDICIHLKDRASGPDGLMPFVARIVQHEILESLESG
>A5_03906 hypothetical protein
MSNKMVMIAGTTCFALLAACDDTSTSSASDELTPAQQACLRDVANTTNNSQVVVLSSAFSEAGTQVTVGVGEDRAPWNCIAYSDGATAGIEFLGDEGAL
>A5_02518 Cardiolipin synthase C
MALWKFVISVYCALFLVACAPKTRTYEKTVSAALPANSSTALGQAANRLGDPKDGRSGIKLISDGEEALVSRLLLATAAERTIDAQYYLLHDDPTGHLFAASLLQAADRGVRVRLLLDDMDTSGYDAMTAALDNHKNIEIRLFNPFWRDQSLLIAGLTDFKRINRRMHNKSMTADNVFTIVGGRNIGAEYFLAREEMNYADLDVLAAGPVVREVSRSFDAYWNSEFAVPARVVVGEPEEFDLSDARSRLNELVEEAKQTQYGAALRKSAKENFADGALLLDWLPAKLYADPPSKAAGLENSGPVLASQLLPYFENASSEVNIVSAYFVPRNNGVKWLTELENRGVDVKVVTNSLASNDVAPVYAHYAKKRRALLRGGVELYELRPDAYQVQRRGINWAQSRSGLHSKAFAIDDQYLFVGSFNWDPRSVNINTEMGILIDSPALTAQTMGALDDALPAYTYNVTLEQAGQLKWTTRANDGTILEFQFEPTGSAWDHIVAGLLSILPIGSQL
>A5_02218 Leucine-responsive regulatory protein
MQNDLSSLDRFDRAILTALAEDGRISVTDLARRIGLSKSPTQARLKRLEADGIITGYRAMLDPIRLGLDHVAFVEVRLTDTREKALAEFNAAVRRVAEIEQAHMIASNFDYLLKIRTRSMTEYRTVLAEKISSLPHVANTSTFVAMEAVKETGLLAPL
>A5_03031 hypothetical protein
MKIIIAVLATCMALAGCAMAPNTGPDDVDQLAQAIQQLDPKVDPAEARRAAEISYAYSNQLKQDWNVTDPAIIHNAKVINGFREKGLCNDWAQAMTTRLKQENFRTLDLHWATSPPTAFRIIHHSALISAKGDSMYEGIILDPWRNSGVLYWDQVREDTKYNWRPRLEVREELISGVNPY
>A5_01885 Phosphonoacetaldehyde dehydrogenase
MAVTEIRDEGMRIGGEIIFTAETIPVHYPYTNEVVGHVPAGQAEHARRAFEIAAHYKPELTRYERSQILQRAGELIGERRDYLAKWLVLELGICHQHAIYETKRAQDVFQFAAAEALKDDGEIFACDLTQNGKARKIFTMREPVTAISAITPFNHPLNMVSHKVAPSIATNNCMVCKPTELTPLTCLTLADILYEAGLPPEMFQVVTGWPQDIGNEMITNENIDIITFTGSVRVGKMIAEKAVYKRQALELGGNDPLIVLNDLNDADLDRAATIAVAGATGNSGQRCTAIKRILVQESVADTFVPLVLEKAKKIRFGDPQDPETELGCVIHEEAAKLFEDRVHLAQKAGAEVLYHPGRQGALLPPIVVDDVPHDSALVMEETFGPIIPIIRVPDDDDEVMRISNSTVYGLSSGVCTNDLNRAIAYINGLNVGTCNIWEQPGYRIEMSPFGGIKDSGNGVKEGVIEAMRFFTNVKTYSLPWPG
>A5_00662 hypothetical protein
MAQSETELMLKGYGLTTAEFFYHMPDYIHVLNTFIWQDYDLAPDHPKLFEFVEFWQKEIEGPLHSVRFTHRKMIAPGEWRNMVGEFRVN
>A5_02669 Succinate--CoA ligase [ADP-forming] subunit beta
MNIHEYQAKALLRSYGAPVSDGRAVLRAEEAKTAAGELDGPLWVVKAQIHAGGRGKGSFKEADAGEKGGVRLTKSVEEAAEEAKKMLGRTLVTHQTGPAGKQVNRIYIEAGSGIERELYLALLVDRQTSRISFVCSTEGGMDIEEVAAATPEKILSFSVDPATGYQPYHGRRIAFSLGLEGAQVKQCVKLMNQLYNAFVEKDMEMLEINPLIISDKGDLKVLDAKVGFDGNAVYRHPDIAELRDTTEEDPKELEASKYDLNYIALDGEIGCMVNGAGLAMATMDIIKLYGAEPANFLDVGGGATKEKVTEAFKIITSDPNVKGILVNIFGGIMRCDVIAEGVVAAVKEVGLQVPLVVRLEGTNVEKGKEIINTSGLDVIAADNLKDGAEKIVKAVKG
>A5_03718 hypothetical protein
MTKLIAIINVIAWAGFWAFGYIALTSSDLTEGQLVIAVILAFAGLVMGILAYMKLVRASEATGYAKGSNQLDAAARNRAQEEWGK
>A5_03001 Methionyl-tRNA formyltransferase
MRIIFMGTPDFSVPVLDALVRAGHEIAAVYCQPPRPAGRGKKDRPTPVHARALALGLDVRHPTSLKSPEEQASFAALNADIAVVVAYGLILPQPILDAPTHGCLNIHASLLPRWRGAAPIHRAIMAGDVQTGVCIMQMEAGLDTGPVLLREATEIGIEETTAQLHDRLSGMGAALIVEALNTLPSLTPEPQPEVGVTYAAKIDKSEARIDWSAPASEVDRKIRGLSPFPGAWTEVEGNRIKLLASRLAEGRGTPGEVLDDHLRVACGEGAVELLRLQRAGKGAQDRETFLRGWPMPAGTRLSSE
>A5_01565 HTH-type transcriptional regulator DmlR
MTEIGAIPVFVAVADHGGFAAAARHLGLTKSAVSKRIGVLEAHLGTQLFHRSTRSISLTEAGEIYLAHAAQALDAAQDAEDAVAALQGQPVGLLRLSTPMSFGQLHVAPMIAAFLRQYPGIRIDLTMDDKFVDLVEGGIDVALRAGTLPNSALIARKLAPIHSVIVAAPDYLAQSGTPETPEDLLAHSCLHYAYSRDPSEWRLAGPAGDMRVQTSGVLRVNNSEALCTVLLDGLGIGRLPTFIAGAHLTSGRLVRVLPEYRLPEQALYAVFPERKHMPAKVRAFLDFVVERIGHDAPYWDLDAGPL
>A5_03553 HTH-type transcriptional regulator DmlR
MDRLTEMEAFSNVVDQGGFTDAAKKMGISKSAVSKHVSSLEARLGARLLNRTTRRVSPTEIGLAYYDRARRVLNDAGEADALVTSMQSAPSGLLRISVATDFGVNHLSPVLSDFLSAYPDITVNMVLNNRYVELISEGFDVAVRIGELEDSTLRARKLTETVKRMVASPRYIEQFGRPQKIDDLNEHKLLHYSSQSSGSVWKLTAPSGEKRQVRTAGWLSVNDGQSLLNAAISGLGIAHLPSYLYAEALKSGEVVDAMPSLPDEVQGVYAVYPPGRFTQPKVRAFIDFLVESFAEKGPMDW
>A5_04221 Glucose-1-phosphate thymidylyltransferase 2
MTDRKGIILAGGSGTRLYPITMAVSKQLLPIYDKPMIFYPLSVLMLSDIREIAIITTPEDHEQFRRLLGDGSQYGLSLSWITQPSPDGLAQAYILAEGFLAGAPSAMILGDNIFFGHGLPDLLREADAQKSGGTVFAYRVADPERYGVVDFEDKKARGIIEKPKIPPSNYAVTGLYFLDGDASSRARQVQPSERGELEITTLLEMYLKDELLNVQTMGRGFAWLDTGTHGSLLDAGNFVRTLTDRQGMQTGSLDEIAWQKGWIDDAALAERAQLFAKSTYGDYLKHLLT
>A5_01112 C4-dicarboxylate TRAP transporter large permease protein DctM
MGILLLLGVFALCVLIGTPVAFALGIAAISAFWFEGLPLMIGFQRIVSGINVFSLMAIPFFIFAGELMFHGGIAMRLVRFASAAVGAVRGGLGIVNVFSSMLFGGISGSAIADISALGSILVPVMKEKGYDADYAVNVTVTSSIAGIIIPPSHNMIIFAIAAGGGISISKLFLAGVVPGVLMCLCLAVAAYLVAVRRGYQAETFPGWPALVVSFFSAIPGLLTAVIIVGGVLSGIFTVTESGAFGAIYAFVVTLIVYKSITWENFCIAVASAVRTTAMVMILIACAGAFAYMLTFYRVPDRTVDLLTGLTENPILILLMVNAVLLLLGMIMDMAALILICTPIFLPVANSLGIDPLQFGMILLVNLGLGLCTPPVGSCLFVGCAVGKLPMEKAVRTIWPFYLAILFALMLITFVPAISLTLPSLVG
>A5_03216 Sialic acid TRAP transporter permease protein SiaT
MLIWFLPTFLIFLLIGLPVFFALLAAPGILLWLSGQTNDITLLYRNVYNGMDSFPLMAIPFFMLAGELMNRGGITIRLVEFSQALMGHLRGGLAHVNVLSSILFAGLSGSAVADTSALGSMLIPAMEKQGYTRKFAAAITAASSVIGPIIPPSGIMIIYAYVMGESVAALFLAGIVPGVMVGVGLMLMIKLMADRYDFPVASRKYTWPERRQASLKAFFPLMTPVIILGGILGGIFTPTEAAAVAVGYAFIIGFFVLRTLTWKEVPEVLSNAGMTSAVVLLLVGAAMAFKTVVSLSHAPEQLASLILSLSENPLILLFLINLLLFIVGMFLDAGPAIIILGPILGPIFTSLGVDPIHFAIIMSVNLTVGLATPPMGLVLFVAAAVSRERVETIAKAILPFLAVEIIVIFLITYIPALSMTIPRITGFAN
>A5_00834 Monocarboxylate 2-oxoacid-binding periplasmic protein
MDRRKFLKTSALGGSAAAATTLAAPAYAQGKRTLTMVTSWGRGLAGVFDSAQRCADSITTMSDGDLNVEIKAAGELVGAFEVFDAVSSGQADMYHAADYYFVGQHPGYAFFTAVPFGMTAQELVNWYYHAGGMELHDELGEIFGLKSFLAGNTGAQAGGWYSKEINSPEDFNGLKFRMPGLGGKALGKLGASVQNIPGSEVYQALSSGAIDGTEWIGPWADEKAGFQEITKTYYTAGFHEPGAGLSLATNREVYDSLSAAQQKIIEIAAAECHQWNLAQFLANNGAALQRLQAGGVKVMEFPDSVWDAFGAASQEVLDENMGDELFKRIHDSAMESMAASSAWNNLSSGVYTSQRDRVRG
>A5_02031 hypothetical protein
MRADAICEVRITEQTYYRWRKQYGGMGADQLKELKRLQKENELLQKAVSD
>A5_01073 L-arabonate dehydratase
MTKVSKNDLRSRKWFMNSENLEMTALYLERYLNYGLTREELQSGKPIIGIAQTGSDLSPCNRHHIELSKRVRDGIIAAGGTCIEIPVHPIQETGKRPTASLDRNLAYLSLVESLFGYPIDGVVLNIGCDKTTPALLMAAATVNIPAIALSVGPMLNGWWKGERAGSGTVIWKAREDLAADEIDTDEFMEIAAAAAPSVGYCNTMGTATTMNSLAEALGMQLPGSAAIPAPYRERGQISYETGKRIVDMVWEDLRPSDVMTRQAFENAIVINSAIGGSTNAPIHLNAIARHLGVPLTNDDWQKLGHDVPLLVNMQPAGKYLGEDYQQAGGVPAVIGELLDAGLLPHPDAITVNGKTMGENCSARRSQNSDVIKPVSNPVKQQAGFINLSGNLFESAIMKTSVISQAFRETYLSNPDDPDAFEGRAVVFDGPEDFHHRIDDPAENIDANCILIMRGAGPKGYPGAAEVVNMRPPSYLLKQGIEALPCIGDGRQSGTSGSPSILNASPEAAEGGGLALVRNGDRLRIDLGKGTADMLVSLEELHQRARDLEAKGGYSTPPNQSPWQELFREKVDRLDRGMTLKGAENYRDIARGFMPRDNH
>A5_01943 L-arabonate dehydratase
MTKKRRSQHWYGKLDKDGFIHRSWMKNQGFPDHAFDGRAIIGICNTWSELTPCNSGLRDLAEGVKRGVWEAGGFPVEFPVMSLGETQMKPTAMLFRNLLAMDVEESIRAYGIDGVVLLGGCDKTTPGQLMGAASVDLPSIVVSSGPMLNGKYRGQDIGSGTDVWKFSEAVRAGEMTLQDFMNAESGMSRSAGVCMTMGTASTMASLVEAMGMSLPTNAALPAVDARRMALAHLTGKRIVEMVDEDLKPSDILTREAFENAILANAAVGGSTNAVVHLLALAGRVGVDLTLKDFEIGSEIPLLVNCMPSGKYLMEDFCYAGGVPVVLSELKPFLRPARTVLNKDISAHCEGAECFNTDVIRPFDDPVKPAAGMRVLRGNLAPNGAIVKPSAATDALLETEAEAYVFESIEDLKANIDRDDLPVTPETILVLKGCGPKGYPGMPEVGNMPIPAKLVKDGVRDMIRISDARMSGTAFGTVILHVSPEAQAGGTLALVKTGDRIRVSANKGELQLLVDEKELDARRALWQPDDPHYSRGYAKLYIDHVLQADRGADLDFLVGKDTRLVTRESH
>A5_02939 Hypotaurine/taurine--pyruvate aminotransferase
MDGTFNENDLSRVVEADRAHLWHHLIQHKPFETNDPRIIVEGKGMRVWDQKGKEHLDAVSGGVWTVNVGYGRESICKAVYDQLMKLCYFANTAGSIPGSNFAEMLIDKMPGMSRVYYTNSGSEANEKAFKMIRQIAHKKYGGKKTKILYRDRDYHGSTLATMSAGGQDERTAQYGPFAPDFVRVPHCMEYRKHELDGAPEENFGEWAADQIEEVILREGPDTVGALCLEPVTAGGGVIEAPEGYWPRVQEICKKYDILLHIDEVVCGVGRTGTWFGYQQYGIKPDFVTMAKGVASGYAAIACMVTTEEVFDMFKDDAADPMNYFRDISTFGGCTAGPAAAVENMRIIQDENLLQNCVDMGDRMMGNLQALMEKHKVIGDVRGKGLFLGAELVTDRTTKDPMDEKRVQAVVADCMAQGVIIGATNRSIPSRNNTLCFSPALIATADDIDQITDAVDGALGRVFG
>A5_01267 hypothetical protein
MAKGPVLIDLEDDASTVDVSAAPPVPDIAPPQGQAMQAAVRFAARKPSVLARWFWGLTLAVVGAVVSVAAWDFAISLLERAPILGWIVTGLIAALLLVVLIIALRELAAISRLSRVDGLRRAADTALSDEDLSQARAVTTRLIAFYKGRDETRWGRDRLTERMGEQFDAATLLSLAEDELLAPLDAAASREVEAAARQVATVTALVPLALADVATALASSLRMIRRIAEIYGGRAGFLGSWRLTRAVFVHLVATGAVAVGDDLLEPILGGSVLSKLSRRFGEGLVNGALTARVGVAAMEVCRPLPFSKRHQPSTRGMIKRALSGLFSRT
>A5_02012 hypothetical protein
MTAKRIAIAGFQHETNCFGATKAGLPEFEMADSWPEMLHGARVIADTKGMNLPIAGFSSAANQAGFELFPILWCAAEPSAHVTDHAFEKICTMILDGLRGAGPLDGVYLDLHGAMVTESLADGEGELLRRVRDLVGQDVPVVASLDLHANISDQMISQADYLAIFRTYPHLDMGETGARCVPVLQRLLAGEKLHKAFRQVPYLIPLHAQYTWAAPFDEIYQLPTRFEQAHVYAEIALGFTAADYPDTGPSCVAYATSAAQATAAVDQIVDLFLAREPDVDCSMLSLDEAVLACRSHRDKPLVLADVQDNAGAGGTSDTTGLLAALIEGEAQEVLMGLFHDAESAEKAHRAGQGAKLNLAIGGKSGLPGLHPVEAKFEVLAIGDGICRYSGEMYGGGIATLGKTAALRMIESGAKIDLVVTSVRNQCLDRAHFTHIGLNPTSYSVICVKSTTHFRADFQPIASDVKAVAAPGTFLCDLDQIPYYNIAGKRRIETRGPKTRTH
>A5_03988 hypothetical protein
MGWGGRMPYLIAGILLLAFVANVVIGAVSNAPLVNNIWEMLILFAAAIAFSIGILRSEAKEISDKKSKE
>A5_03016 Pyridoxine 5'-phosphate synthase
MSDNRLRLGVNIDHVATVRNARGGAYPDPLRAARIAEEAGADGITAHLREDRRHISDADIDGLMEILSVPLNFEMAATDEMQKIALRHKPHAVCIVPEKREERTTEGGLEVAREENKLAHFIAPLRDVGCRVSIFIAADQRQIDAAHRIGAEVIELHTGAYCDFHAEGKLDDAARELEALREMSAYAHSLGLEVHAGHGLTYDTVQPVAAFPEVRELNIGHFLIGEAIFRGLTPAVHEMRRLMDEARA
>A5_02251 hypothetical protein
MPVFITYASYSQDGVKGMLAKPEDRTGPVKALLEKAGGRLISFYITTGGNDVVVISELPEGSDAVAIGMAVAGTGAVSRIETVRAWSAQEFVAVAEKAAALGGTYTPPGG
>A5_01102 Fructose import ATP-binding protein FruK
MNALVSMSGIEKSFAGVPALSQANLEIAPGEVHALIGQNGAGKSTMIKVLTGVYDRDAGDVHLAGVPSRISTPREAQESGIATIYQELNLVPLRSVTENIIMGYEPKRLGFLVDWREGNRRAREVLTRFGIDIDVTEPLGNFSTAIQQLVAIARAVSLDAKLVIMDEPTSSLDASEVEVLFGVVRELKKQGVSVLYVSHFLDELFQICDRVTTMRDGRTVSTRNVQDTTKLEMIADMLGRNKDEIAADGLTDFAGAKAKKGDIVLRADSVSTGPRLTHFDLTLHRGEIVGLGGLLGSGRTEAARALFGVDGKRSGAIELHGTVGQPSGPGDAIANGVGFLTEDRKAEGIIPDMSVRENMTLALLPKLASRGQIDFAREREIVQAFIDDLGIKAAHMDQPIRELSGGNQQKVLLARWLATQPDILILDEPTRGVDVGAKREIQSFIRSYVEKGFGVVLISSEFEELVEGADRIVVMHEGRSVKELTNPGVTENILVRALAHHEEGTGSWTAQ
>A5_01566 Tyrosine recombinase XerC
MDTPNLPAIRALRPAWNKGRIVGQKRPLKPKHVWAIRVRLELAENHRDLALFNMAIYSKLRGCDLVKMKVVDIMASGQIKERASVLQSKTQKPVRFEISEGTRTSVEKWMEDELMVGSEYLWPVRFHERLHISTRQYARIVRDWVTSIGLEASAYGTHSMRRTKVTQIYKKTGNLRAVQLLLGHTKMDSTVRYLGVELEDALAIAEAIEI
>A5_01811 hypothetical protein
MFHELAENHRDLALFNMVIDSKLRGCDLIRLKVVNVRSSSQIDRPQSQHLRNPFNERTKVTQIYKMRPAYAVFAIRYITVGSTGAIKASLRRV
>A5_00280 Glycine cleavage system transcriptional activator
MSVAPKRPKGPPLNAMRAFEAAARHVSFVAAAEELNVSPGAISQHVKALEGWAGAPLFRRNAQGVELTPQGQSLVAVFTTAFDQMGDAARALRNLKPNADFHIAALPAVAQLWLPKRLRRIRECFPHINFSVTALETPPSLSREMFDLAIFFATLDEAPDQIVLCEDETQPVCAPALLDQLTGNNGFQGTPLLHDQTWSSDWSTWSRSTGCEVPDVKTGPQFSLYSLAVEEAKAAAGVLMGHRCLLEEPLKSGALVTAHAQSCPTGRALAVQVPVASRRRPETDQVIALLSD
>A5_01787 hypothetical protein
MAPIGISTLVPWAAQITAKFNNEKVQVMTITRIETGQRMSRIVKHNGVAYLCGQTSDAPTVADQTQDILAKVEDLLQKAGSDKTRILKCEIWLADMADFAEMNAVWDAWVPEGHAPARACGESKLARDVLKVEMIVTAAYD
>A5_02830 Spermidine/putrescine import ATP-binding protein PotA
MSEQNIIEIQGVEKRFGSFVAVSDLNLTLKEGEFFSLLGPSGCGKTTALRIIAGFQDHEEGEIRIDGRTMGEVPANKRPTNMVFQSYAIFPHLNVGDNVGFGLRKTKLSRKEIKERVAEALEMVELGGLQDRKANELSGGQRQRVALARALVMRPKVLLLDEPLSALDKNLREAMQLEMRRLQQKLGITFVMVTHDQYEAMTMSDRIGVMFAGQLKQVDKPEVLYSQPCNREVASFIGGMNFLDAEVTAENPEALEVNVQGFGQMTIGVNPNVQVHDKELLVGVRPEQLEISAEKPDGYDALVQGEVSDVAFYGESVHYYVRVDGLKDSVAVAVPNYFHTVDHSRGDTVWLGVQSASVIDLGKRESLGGDK
>A5_03341 Spermidine/putrescine import ATP-binding protein PotA
MNSEVFAPWDDPQAKPLIQFQNVTKRFGAFTAIDNLSLDIYEREFFALLGPSGCGKTTMMRMLAGFETPTDGHILLGGQDIDPIPPNKRAVNMMFQSYALFPHLSIWDNIAFGLRRDNMPKRDLEERVDEMLRLTRLEQFARRKPHQISGGQRQRVALARSLAKAPKLLLLDEPLGALDKKLRQDTQFELMDIQEKTGTTFVIVTHDQEEAMTVASRVAVMDQGKLMQVATPDRIYETPNSVYVADFIGDVNIIEGRATAAGDESYQIEWAEGQPPLAASSATQLSNGQSCHLAIRPEKVAISAERPVDAINAIQGKVHDIAYLGNLSTYHVELPNGTIIKAQTANTRRISRRSFTWEDPVWLSWTATAAVLLEN
>A5_03902 DNA gyrase subunit B
MSEDAQAPQEYGADSIKVLKGLEAVRKRPGMYIGDTDDGSGLHHMVYEVVDNGIDEALAGHADHVTVKIHADSSVSVSDNGRGIPVDIHPEEGVSAAEVIMTQLHAGGKFDSNSYKVSGGLHGVGVSVVNALSDWLELRIWRAGKEHVARFEGGETAEHLKVVGECGDRTGTEVRFLASTNTFSNLEYSFETLEKRLRELAFLNSGVRIILIDERPAERLETELFYEGGVKEFVKYLDRSKTPAMPEPIYIKGERDDIGVEIAMWWNDSYHETVLPFTNNIPQRDGGTHVAGFRGALTRTINNYAQSSGIAKKEKVSFTGDDAREGLTCVLSVKVPDPKFSSQTKDKLVSSEVRPAVEGLMNEKLAEWFEENPSEAKGIVGKIIEAALAREAARKARELTRRKTAMDVNYLAGKLKDCSEKDPSKTEVFLVEGDSAGGSAQTGRDRLTQAVLPLRGKILNVERARFDRMLSSQEIGNLVMALGTGIGRDEFNIEKLRYHKIVIMTDADVDGAHIRTLLLTFFYRQMPELIEGGYLYIAQPPLYKVSRGKSEVYLKDQAALDDYLINQGVEGAVLKLGSGEEIIGQDLTRIVDEARQLKRVLDAFPTHYPRHILEQAAVAGAFVPGAVDADLQGVADKVAARLDLIALEYERGWQGRITQDHGIRLARILRGVEEVRTLDGPMLRSGEARKTGSFTQSLQEVYNTPATLVRRDRGQVIHGPLDLLRAILEEGEKGLSLQRYKGLGEMNPDQLWETTLDPDARTLLQVRVDDIVEADDLFTKLMGDVVEPRREFIQKNALSVENLDF
>A5_03048 Corrinoid adenosyltransferase
MVVLNKIYTRTGDDGKTALGNGERVAKYSGRVAAYGTVDELNSFVGVARTEADGEVEAALSRIQNDLFDLGADFCRPDMDKDAEADYPPLRIVSAQIDRLEAEIDAMNEALQPLRSFILPGGSRLAAHLHVCRTVSRRAERLAVELTNMEPVNEVAVKYLNRLSDWFFVAARCANNGGHDDVLWIPGANR
>A5_02108 Ribose operon repressor
MIRRQTSMTKIKNMEEFAALSGISRPTVSKYFHDPESVRPTTRARIEEALERFDYRPNIYAVNQNRKLTKNIGIVVPYLSDPFFAEIARYLEQSCIAAGYRPSLFSSHGEQKLENEILDGLQSLKPAGVLLAPLGRISDRSAIEKFCANVPTVLFDSNLDGLGAAFVGSDNFSFVSQTVEYMTRTGEPPSFFEMRTPANPNANKRRKAYVEVMERLGFEPHIIKVDGIGWAFEEIGHRGALKVLDERQLRTNSVLCSNDRLAIGFLAACYEQGIRVGRKNDCTLRVASNDDHPFAKFTCPSLTTAAHDYDNVAGRSVETLFELIENGGEFEARTETLFPARLVLRNSA
>A5_02844 Pantothenate kinase
MIEQDVKRVCDLISSRRQVGVRTIIAIAGPPASGKSTLAEGVVQSLNTQQSSAVPSATLVPMDGYHLDNCVLETRGLLARKGAPETFDGVGFCAAIRELQVTRHECFHPKFDRTMDLAIANAIAVHPATPVVVVEGNYLLMDSDPWRNLTDVYAATVFISPTLEELENRLQHRWISHGFDPVTALKRAKANDLPNAELVISTSRNADLRLNQNCTEFGTRHAF
>A5_00305 hypothetical protein
MTLKHILPALILTAASAYAQQNPIIHDGEFEFLRAQFGAVWDAQDIEIDAKLAEIRDANGGKPPNILYILIDDISFGQMGDRKMNYVMGIETPSINQFATEGLSLMRMYTEPSCTPTRTAMLTGRHPVRAGVTEVKVALVGEGLPASEVTLPEILKEVGYNTVHVGKWHQGDIEQAYPHNQGFDWAAFPLHQQVQLSLMTPEAMRANNMLGYVPEGQNNQFLLDERFKPYGLVTGVEAEAGGTAREVDMSPGEVWTQAKYEAMNERYQRQALEQLERAAAEEEPFFLQYWPLYPLNFVYAENAISRNGGFHADKLQLLDGWIGDLLVKLEETGEADNTIVVLMADNGLMYHYEGTSGLNQLIYRGGKTQHLEGGVRTDAFIRWPGVIEADSAAGDIFHVSDIYTTMARIAGATDHIPRDRIIDGVDQTALLLNGEGNGRRDYVYVYEGPVLRSVVKQEFKMHLPAPGQPGAAAPTFNIYRDPRELHPLVGYSLWAGASFQDMIKRHQKMIAKHPHSEIGRGIPYEGIDNLRPESELARDVFTSWQQ
>A5_02316 hypothetical protein
MKKLSVSFLAIAVAGAAHAADMGAVDEPIKLAINEWTGQHVTTHVAGEMLKAAGYNVEYVTAGMMNQFQALADGDIDATLEIWSSNVSDEYAKKIDEGTVVEIGDLGLDAKEGIAYPAHVAELCPGLPAWEALKECAQVFATAETLPGGRLVDYPADWGTPGADRMTGLELPFKAVPAGSEGALIAELRASTERKSPLLITFWQPHWAMSAYDVQFVELPAGEEACFNDPSWGPNPNAVNDCDFSPSRIFKAGWSGMADKWPAAYEILTNYQLSVEDQQPMMGAIDVDGGAVEEVVAAWMAENEDKWRPVVDAATQ
>A5_03459 Cytochrome c oxidase subunit 1 , bacteroid
MQIKASKATSLHYSMQSKRFRVTRRIARGMAKGRNMSNYIKLIVLGLVVLFAAIGSNYARDLAYQVHAILVMLVAGGLFIWTLRNTEEPDILVDRSGEYMDDVIRYGVIATAFWGVVGFLAGTFIAFQLAFPALNFEWAQGYLNFGRLRPLHTSAVIFAFGGNALIATSFYVVQRTSAARLWGGNLAWFVFWGYQLFIVLAATGYILGGTQSKEYAEPEWYVDLWLTVVWVAYLAVYLGTIIKRKEPHIYVANWFYLAFIVTVAMLHLVNNMTIPVSIWGSKSVIVWSGVQDAMIQWWYGHNAVGFFLTAGFLGMMYYFIPKQAERPVFSYKLSIIHFWALIFLYIWAGPHHLHYTALPDWASTLGMVFSVILWMPSWGGMINGLMTLSGAWDKLRTDPVIRMMVISVGFYGMSTFEGPMMSIRAVNSLSHYTDWTIGHVHSGALGWNGMITFGALYFLVPVLWKRERLYSLQLVSWHFWLATIGIVLYAASMWVTGIMEGLMWREVDANGFLVNSFADTVAAKFPMYVVRALGGVMFVAGSLIMCYNLWMTVRKAPAKEASLTVAVPAE
>A5_03674 Peptide methionine sulfoxide reductase MsrB
MSRYTKDPEVIAALSPEEFHVTQRSGTERPGTGKLLNNKEPGIYVDIVSGEPLFASTHKYESGCGWPSFTKPIIHEHVEEFRDTTHGMIRTEVRSKHGDSHLGHVFPDGPREHGGLRYCINSASLRFIHRDEMEAEGYGEFLIHVEDI
>A5_01042 2-succinyl-6-hydroxy-2,4-cyclohexadiene-1-carboxylate synthase
MINAPIFALHSSASNSGQWNQLAADLEGRFSVHAVDLPGYGRSPLTGDNSQNGAAFSAIPVIREIEALGRPVHLVGHSNGGGVAIKVALMRPDLVKSLTVYEPAVFHFLQAGNDVSKKLFGQIQLLAGVVSAAAADGDAAAGMHHFLDFWNEKGFWNSLPAQARDRFIGMIPSVMSDFAKGFAETWQLKDLSKLDIPTLVMTGLESPEIAQHVSVEIAKALPNARIALLPELGHMAPVFQPEWINSRIFEHVANVERPLETVSWPERQAA
>A5_00307 hypothetical protein
MRAFLSYVVTEALAGRTDEIRAKTIAMDVYGYSADDLTKREGVVRVDAGRVRRKLKAYYGGDGATDPVVISLPVGSYAPEFTLGSSQAQNPQGIRRSALVIAFFLALIGLGIWVSGYYSKNEPRSAVGRGQSAIYDVSPARVEAINLCSAGRDVMFPVVDLSRLQPALLIFETAIERDPLFFCGYAGAAQVETMLAILLFFEPDAEKYLKSANEKSAHAMDIAPDEAWALSARAWLEFALGNYDRASALSRRAVDLAPTDPHVAEFDALISLYTLNFERILAQSEWYEELAERSGGLVFGNVLGSAHFHTGDYAAAIRTYEDTIERGGPFGPISAAYLMAAHWNNGEQVEARRLANVYQKTWPGFPLEALKRRVFKESQPVDALIAGVRAAGVPLIDGGTARESD
>A5_02495 hypothetical protein
MNKSNDLPINQQVGQPSSELIREALSRIVSSDGFQASPRLTQFLTYIVEETLSGRSAQIRGKAIAVEVYGRRIDGTGGQNLVRVEARRLRRLLHQFYEDHWDGNGVRIFVDPGGYKPRFSYESTIEDRTSSVLKSDNPVGRWRSRQLLPAGLGVVALVAVLGIWMSQDNREVVPTIRSIEKAERVALGEQSLTRLQAANIADQARGMFFPVFDVTRQQIALGMFQHAMELDPALSDGYAGSAQVLAILAVLSPDESQRDDFSNQASEMSEKALQLSPADAWANSANGWVLAVKDQPNEALKYARMSVELAPNDGHILDLAGITAILANAPEFSAEVSNPDRPKSGSGRFGARNIWGVSQLMLGNYENVVEAFQGAPAAGAPVSAPSLLFQAVAHDQLGNSEEARRLVAEMRRTWPEFPSEFLADRIFHNDINTRNIILEALSRY
>AA1_02312 Homoserine/homoserine lactone efflux protein
MSLEFFVTSLIVVLLPGTGVIYTLAVGLGRGFRASLAAAFGCTLGIVPAALASIIGLAALLHTSAVAFQLIKYLGVLYLFYMAWGILKDGGAMDVAAEKSAKSDFGIAVTGTLINVLNPKLSLFFLAFLPQFLPANAANAGMELAKLALAFMAMTFVVFVGYGACAALARDYVIRRPAVMAWIKRCFATAFGALGAKLALSD
>AA1_03674 DNA repair protein RecO
MDWRDHGILLTLRRHGETAAIIEVFTEGHGRHAGVVRGGTSRKIAPILQPGAQLEVLWRARLEEHIGTFQVEPLRSRAAAAFSGRLALSGLNAVVSLLSFCLPEREPHPALYSRTEQLMDLLGQDEVWPLAYLRWELALLDELGFGLDLTACAVTGVTEGLIYVSPKTGRSVSANGAGEWADKLLPLPPCLRGEGTAPDVEVAEALRTTGYFLEHRVAPSLGHNPLPEARARFVDQVTRRL
>AA1_03033 dTDP-4-dehydrorhamnose reductase
MKALVFGHGGQVATELRRRGQAHGVLVEALDRAAADLSDPSQCADAIRHTDADVIINAAAYTAVDKAEEESDLAQRINGDSPGAMARAAAARDLPFLHISTDYVFDGSGTTPWNTDDPTGPLGAYGRTKLDGEHQIAEAGGHYAILRTSWVFSAHGKNFAKTILRLAETRDKLTIVADQIGGPTPAADIAETLLKMAKAGLEAKGGVFHYSGAPDASWADFAREVVSQSGLSVEIEDIPTEAYPTPAPRPLNSRMDCSRLDNVFGIQRPDWKAGLAEILSELKSATS
>AA1_02111 Solute-binding protein
MLRNFIKTAAVATSLVAASAIAATAADYTLRATANSNENDEDYDGLIVFKNYVEAASNGAIEVELFIGTQLCSNGAECLQGVADGTIDIYISTSGGASGIFPYVQVLDLPYLMADDRIAEHVLSGDFTRTMRDMALEDSGGAIRLMTIGNTGGWRNFANTQRRIAEPADMEGLKIRTVVADLPQELVKALGASPTPIPWPELFTSFQTGVVEGSKNGITDIMGMKFPDAGLQYVTLDGHAYMGALWWMNNAKFQEMPEDLRRVVVDGFYALQQATFASPKRKSIQAYEDFVAGGGDLYVLTPDQKAAFKEAATPVYDWFQSNVARGDEIFAALTEAVAAAEADVNAARDADLK
>AA1_01880 Copper-binding lipoprotein NosL
MKPLVLIALIALAACKEDLAEAPDPVDLTPDALSYFCQMNIAEHGGPKGQIHLEGYPAPLFFAQVRDMVAYLKSPERDADITAVYVSDMGIAPSWRQPGISNWIAADGATFVVGANVAGGMGAREVVPFADPADAQAFIEIYGGTALSLPDIPDTEVLGPVDLELSLETPV
>AA1_02568 hypothetical protein
MIHWGRVRQLRDEVGPDEFDEVVDIFLEEVQEVIARLHQDTSRSELEQNLHFLKGSALSLGFDQFSKLCQDGERQAAAGQGEDVDLPAILAVFDSSKQKFEAELRQNLD
>AA1_02252 IS6 family transposase ISPmar1
MIVVDKSGANTAGIKSINKMLKGFGCPIPIEMVRRKYLNNILEQGHSCIKRRTPPMLGFKAFASAAATLDGIEVAHMIRKGQLTPGVCPFRQLAELAA
>AA1_04118 IS6 family transposase ISPmar1
MTISFKGTHFPKDVILHAVFFYLRYGVSHRDLEEIMAERGVDLDHATLNRWVSRYAGLIAETARYRKRPAHRSWRMDETYVKVKGKWVYLYRAIDKHGKTLDFMLSERRNKPAATKFFARALEVNGLPRKIVIDKSGANTAGIKAINKMLKSFGCPIPIEMVRQKYLNNNIEQDHRFIKRRIRLMLGFKSFASAASALAGIELVNMIRKGQFTPGIRPFQQFIQLAG
>AA1_00572 UDP-3-O-acyl-N-acetylglucosamine deacetylase
MQHTLKSPVTFKGVGLHTGKPATMVLKPAAAGHGIWFKRTDIQLGDAMIPAIYYAVERTPLCTRLVNDAGVSVSTVEHIMAALAGCGVHNALVEIDGPEVPIMDGSSIEFVRGIMARGVRRQASPVLAYEVLKTVTASREGASASLAPADGLIIDFHIDFEDGAIGSQSKTLDMRNGSFARELSDCRTFCRRTDVEAMRENGLALGGTLENAVVVQGVEVLTPGGFRRVDEAVRHKMLDALGDLYLAGGPILGHFTGNKSGHSLTNTLLRNLFETPGAVRPVLCTPEQAARLPGQGLVVNEIPEVA
>AA1_03068 Solute-binding protein
MSFIKKLGTFSAAVSVAALMVAGTAEAKNFKIAVGDSAGSAQEALGLAFVKALEEKSGGEHTATLFLNGQLGSEQDTVNEAAIGTLDMSLLAINNITPFSPSVGVFTLPYVILSLEDAEKLTQGPIGQELIENTIRDAGVRIIGWTYTGFRRLTNSKKPVKSVADLQDLIIRVPKNEIMIETYKAWGINPTPMAWSETFTGLQTKVVDGQDNPYLTINAMKFYEVQDHVTNLRYIFSIEPLIISEAVFQDLSEEEQQMILEAGQEATQVSAQFLRDSEAAIKEELTAKGMEIIDPENDEAEFIQLATEAVWPQFYESIGGVEKLNAVLEAIGREPVQQ
>AA1_02972 Ureidoglycolate lyase
MTAALKLRPLTSEAFAPFGDVIEAAGQVDKLINQGRCARYHDRAVLDFHDGRAGISLFQSEAFSLPIKLEMVERHPDGSQAFLPLSDKPFVVVVAPDENGTPGRPIAFKTAPGQGVNYHRNTWHGVLTPLHAPGLFAVVDRIGAGPNLEEHWFEEAFEITE
>AA1_03190 Crossover junction endodeoxyribonuclease RuvC
MRILGIDPGLRTLGWGVIESNGSRLSHVANGLCKSDGDDLGERLLSLHNQIVEVIADHQPDQAAIEQTFVNKDGAGTLKLGQARGVALLTLAQAGLPVGEYAPNRVKKTVVGVGHAEKEQVLHMVKLQLPGCQPKGADAADALAIAICHAYYGKTQQARVKEVRA
>AA1_03457 hypothetical protein
MSRRIKSALALLAGNAIGLLLAALILSGFAIKPISFIVVVIVFTVVQVVAEPLILKLGEKKAPALKGGIALIVTFVGLFVTDLIAAGLTVGGVSNLLAATLLVWLGALIASVVLPIYVFKELREPKK
>AA1_01528 hypothetical protein
MASGASEKRSDALEDVGIGPSNEEAKEEPAMADHSTNSAQTAESDKGYWQANLRLIYISLAIWALVSFGFGILLRPLLSGIAVGGTDLGFWFAQQGSILVFLVLIFNYAWRMNKLDAEFGVDEE
>AA1_01062 Penicillin acylase 2 proenzyme
MGLVFRWLVRIASGLIILILAAMGLVYFLASQSLPDYDQTLEVDGLTAPVEIVRDTANVPHILGQTDPDVFFGLGYAHAQDRLWQMTVMRRTAQGRLSEVFGPRTLHIDKLLRRLDLYGLAHRSVEVQDDYTKAALRAYSAGVNARLTEINEEALGRGAPEMFLFNAPVSPWQPGDSIAVIKLMALQLSGHLTDEVLRARTSLMLNNPERLADILPDVPGPGIAALPEYAALFPNLPRYAAGTDVPDTPLSPLPKRGLAGASNAWTAAPSRSASGGTLLANDPHLGFTAPGIWYLAHLGLEKGGVIGASIPGVPAIMTGRSDRLGWGLTSSYLDDQDVHIEQLNPDNPEEYLTPTGFKEFQTRPSIIEIKGEAPVTLTLRWTDNGPVLPGTDYKLETITPPGHVASLSWTALSPQDTSMSASMALMNADNVEQAIAVGEQFIAPSQNLSLVDKTTIGMKLIGAMPRRDLLNQSRGRIPSPGWIEANRWQGRLPYADNPEFVAPVGGVLGNTNNKIIDRPFPDHVSYEWGDTQRVHRWERLMQSREVHTRDSFIEAQLDTVSFTARSLLPLIGADLWFTGASAPEGTPERQRQIALSLLADWNGEMNEHLPEPLIYAAWLRALQIRLISDELGPLASEYKHVEPLFIERVYRDIDGAGVWCDVIQSAPVETCTEMARLALDDALIWISERYGSALESLRWGDAHQATHDHPVLGSVPILRFFVNIRQSTSGGDNTLLRGRTSGEGPDPFQNVHGAGYRGVYDFADPNSSVFITATGQSGHFLSRYYDDQAQLWRRGEYIPMSLDLDLARAAAVGVTNLIPR
>AA1_02368 putative aminopeptidase
MIPGPRNLITDVPGLKVGNAQNATLKSGVTVLTGAQPLRASVHVMGGAPGTRETDLLAADKTVDQVDAIVLSGGSAFGLDACSGVMDALHALGRGFKVGSAVVPIVPGAILFDLLNGGDKAWHENPYRALGRAAFESASDRFELGTAGAGTGALTAMHKGGLGSASVVLDSGVTVGALVAVNPLGSVTTPGDRHFWAAPFEVGGEFGGLGPDSNAGLGQPTVSRKAQVMQSANPDKANTTIAIVATDVALTKPQCQRLAVAAHDGIARAIVPAHTPGDGDLVFGVSTGARSVATDTEPGVIGHAASLCLARAIARAVYLATPAAGDLLPCWSEVHDKS
>AA1_03032 dTDP-glucose 4,6-dehydratase
MKILVTGGAGFIGSAVIRRAIADGHSVVNVDALTYAACLDNVASVADAPGYVFEHADIRDAAAMSAILDRHQPDAIMHLAAESHVDRSIDGPAAFIDTNLTGTYVLLEAARAYWVGAGRPEHFRFHHISTDEVFGSLGKTGFFTEDSPYQPNSPYSASKAGSDHLVRAWRETYGLPVVLTNCSNNYGPYQFPEKLIPVVILSALAGKPIPIYGKGDNVRDWLHVDDHAEALLLVLEKGELGRSYNIGGENEMTNLDLVRMLCSILDRLKPGETPYADLITFVADRPGHDQRYAIDPTRIRTELNWRPSYTPETGLEQTVQWYLDNSAWLNALQARSGVGERLGVAK
>AA1_03266 Short-chain-enoyl-CoA hydratase
MSRVSVAYQDHVAHVTLTRGDKMNALDDAMIKALLSAGQEVAASDARAVVLSGEGKSFCAGLDMASFAKMAHMDPTEWLMTRSHEDANEIQELALIWRGVPVPVICAIQGVAYGGGLQIALGADIRIAHPEAKLAVMEMKWGIIPDMSGMVLLPRLVRSDVLRLLTYTARPIGAPQAAEWGLVTQLSDNPLTEALAIAENIAGQSPSAIRAAKRLIEVAETQSRADVLMAESAEQVELIGKPDQMEVVMAQMQGRKPEFK
>AA1_02703 NADH pyrophosphatase
MSQSPKIGALAVVLHQDKVLLVQRSKQPDKGLWGFPGGHVEWGETVLQAAQRELREETSVIAEPSHYLRNLDLLRHDKAGQVLSHYLLVGVACRYRSGTPQAGDDALDARWFTIEQIRRGDLPMSARVIDLLEHAIRADQASADLVSRP
>AA1_02744 Thiol:disulfide interchange protein TlpA
MRLFRLIPLYMALALGANAALATDAETLAPLREDSLKRLILHKEPKPAKSIEFQLEDDGGVGTLADYEGKYVLLNFWATWCAPCRKEMPQIAELQEEFGGDKFQVLTLATGRNSPAGIKKFFEENGIANLPRHQDPSSAAAREFGVIALPITVILNPEGQEIARLIGDAEWNSDSAKAIISTLVGAES
>AA1_01514 Disulfide bond formation protein B
MTPELSRTLNAIGMLAVCLVLALAFFYQLVLYELPCPLCLLQRVGFVAVGVGLGLNLLYGPRPQHYAIVLIAALYGGTVSIRQILLHIVPGTGHYGSPVLGLHYYTWAGIAFFLVLLGTSIMLLFDRQYADPSGQEPRFGGNALAKIAFFVMLALAVLNAGSTLLECGPGICADPPTSYKLIDELDAGN
>AA1_00024 hypothetical protein
MAQIESLFVTRLYRAALSEFGPGIDAEELENSCLVIAEDDEAGQQWCEDNGYPGYTSYASLTDLPWRFPIFAELVKVLDQHVAAFAKDLEFDLGEGALKLEDLWINILPEGGMHSSHLHPYSVISGTTYVAMPEGASALKLEDPRSGRMMAAPTRLKGGRRDLQPFIYMKPQVGDVLLWESWLRHEVPMNMAEEERISVSFNYKWE
>AA1_01140 hypothetical protein
MSAGRIIETPDCVAEGAEWLAQTCPRMAYAMDQTGPLPLRRRPDGFAQLLSAIVSQQVSVASANAIWKRLQDARLTGPRKILWATDDDLRAVGLSRQKIRYARALAEARIDYKALRDATDADVVATLTQVPGIGVWTAEIYAMFSLGRADVIAPGDLALQEAARILYDLPERPTDKELRKMAEAWSPWRSVAARVLWAYYRVAKQREGIR
>AA1_00948 hypothetical protein
MHRALSFALLLSTALPALADLPQPKGHVLLTLGGAVRETNLPARGQNDGGLLGYLEVTHDGAAGFDAAMLDGLEQFEITIPYGPPGNEREYRFSGPLLADVMTLAGAEGKTALPMALDGYQAEIEWNSIATHKPIVATHADGAPMGIGGYGPTIIVFPPTKNAEQSAKQAAQQVWAIAYIAVE
>AA1_02713 hypothetical protein
MVCGRHCLPVPVPGGFRLLIVSGADLFRILIACLLAVTVAGCANSNRPQADRNEIVSRSYRDPGPATLTLYTMINTRTGSGAHTSLMISGSERVIFDPAGSFRADVVPVKDDVLYGITPAVERAYRSSHARETHYARIQTIQVSPQQAEIALQLAKQSGPVAGAFCTNSTSQLLKQVPGFEQIDVTFYPVNLSEQFAQIPGVVTEEYRENDDADLQKGLAANNARLNQLDAVSTQ
>AA1_03436 hypothetical protein
MRARIEEDAKGRRQVSEACLEPCAIERGMRIIGGKWTGSILWHLKDGPVRFNDLSRMIGGASKKMIAERLRQLEEQGLVARQVMDTSPVSVQYSITEFGSTALGFLDELRKWSEELPTDF
>AA1_01775 hypothetical protein
MTKEIVLIHGAFAGPWCMQDYAAFFRDRGWTVHVPALRYHDGDPKADPDPGLTDTSVMDYTNDIADFVQGLDRKPVILGHAIAGVVAQQVASRGLASAIVLINPNAPWGTLPETDDERAVPRTLMEGGPFWKQPMRVGFDLMAPFALNEMDEAQQHAVFDQLGAESGRVMFEMFFWMFDDHHAIKVDFDKVDCPVLVVSGAEDRAVNPDTCRALATRYGDRGTFLLVKDHAHFLFMEPGWEGPASKIEKWLTTQVI
>AA1_03525 LL-diaminopimelate aminotransferase
MVFPERFSNLPAYAFPRLRALLDHHQPGGDVVHMTIGAPTHEFPAWVTDVIMENAAGFQGYPPNEGSDDLRTAITDWIKRRYGVQMDPDANVMALNGTREGLYNAAMALCPEQKNGQQPIILCPNPFYQVYMVASLSVGAQPYFVPATAATGHLPDYAGLPADVLNRTAVAYICSPANPQGAVASREYWADLIRLAEQYDFRIFADECYSEIYREEAPTGILTVAQELGADPERITLFNSLSKRSNLAGLRSGLVAGGPKTIKQVKQLRTYAGSPLPLPLQAAAAKVWADEEHVRQNRALYQEKYAIADEVFAGVQGYMPPEAGFFLWLPVENGEDTALKVWKETGVRVLPGAYLSQGDPGKNPGEGFIRAALVAPKTELQRGLITLRDCIYS
>AA1_02374 hypothetical protein
MAEISKRRRIWGWWFFDWASQPYHTLLVTFVFGPYFAGVAAGYFTAEGLDAQAAAARAQTVWANCLTITGLIIAFGAPLLGAMADVSGRRIPWIFAFSVMYAVGSAALWYTMPDGSNMWLMLSAFGFGFVGAEYALIFINSQLPDLGDDSEVGEISGSGFAFGYFGGLISLAIMLALFVEQPNGKTLIGMTPAFGLYAATREGTRFVGPFTAMWFILFMVPYFLWVRDDAATDRKGSVGEALRLLSKSVSNLRYRVSLASYLGSSMFYRDALNGLYSFGGVYARLVLEWDLIKIGVFGIVSVLASAVFAWIGGKADKKYGPKPVILVAIWVLIFVCVTVVSMDRTQIYGIGLPDGSNLPDLVFFGCGVLIGGMGGILQSASRSMMVRHTDPETPVESFGLYGLSGRATAFAAPLLIGIATTATGSARLGVSPIILLFILGLFLMRWVRPEGDQSR
>AA1_02000 hypothetical protein
MFNEKIKKVALSATAITALSAGAAAAQEACTNYTVQDGDTMATIAIAAYGTSNYQPIFNANRNEITNPNALEPGLVLALPCEDGSLPNGQSAQEIIAAEEQRAASVKRSSVYQPPIKLVTGNGWAPFADESLNGGGAITRLGTTALQRGGNARDYSVSFVDDWNSHLETLLPLGAFDVSMAWNMPDCTNRTYEWSWETEVRCTQFDSSVPVYDIVVGFYTIPESQYANATTFEELKGATICRMDGWFIHDLEQEGLHNGETITLMQPITARECLDAVLTGTADVATFEVQLFSDTMVEMGLNQNDLVENPYVTSLSSLRFISHRSNPFGKQYLAMLNKGLNEMRETGEWYAIVSDTLREHNEKLMAASN
>AA1_02845 50S ribosomal protein L15
MKLNELRDNPGASPKRTRVGRGPGSGKGKMGGRGIKGQKSRSGVAINGYEGGQMPLYQRLPKRGFSKPNRKAFAVVNLGLIQKFVEAGKLDASAAITEDALVASGLVRRKLDGIRVLAKGEISAKVNLEVTGASKSAVEAVEKAGGSLKVTKAAAAE
>AA1_01969 Haloalkane dehalogenase
MSRNLKSILSASLLALTIAVPLTPAPAIASETAIEATQAVKFRAEKIGEVNIAYREAGDPSRPTVLLLHGFPTSSHMFRNLIPELAKHYHVIAPDFPGFGASDMPQAEDFEYSFANIAEIMTSLLDRKGVDQYAVYLMDYGAPVGFRMFAEQPERVTGFVIQNGNAYEEGLREFWDPIKAYWADPSKKNGDQLRGFLTLDATKWQFTHGVQRPELISPDNYWHVQYLLDREGNQEVQLELFLDYGTNVAEYPKWQALFREHQPPALLMWGKNDHIFPAEGALPYQRDLKDLEFHLLDTGHFALEEYGPEIAEQMTAFLNRITAAGN
>AA1_00707 hypothetical protein
MNEEIDIYQDLKMRLISNGFEHGAKVRAEELRKVYGCSASAVREVLFRLAAVGLVDFQEQKGFRVPKRSPQKLIELTHVRVLLEAEGTAMSIRNGGVDWEARLTAAHHKLSHIEKRIHATDDPSDLVEIWFASEKEFHQTLISACGSETLKQLHSRVYAQFRQQLMVADRNFEFISQNIRHHADILEAALSGDEQLTREKIHNHLKRHLTGKTMGD
>AA1_00518 hypothetical protein
MHLAYVTTTDRGATDRLLSAVADRLLASGAKLAGVVQTNTECADSSKCDMDLRVLPDGETIRISQSLGTQSRGCRLDPAALEQAVGYVTASLEGAPQLLIINKFGKHESDGRGFRPVIGEALAMDIPVLVGVNGLNEEKFQTFADGAAEALPADLDAIEAWFNKVSELRPAAE
>AA1_03988 FtsZ-localized protein A
MGRPPSAQMVARIVSRIETRYLPRLNLSGIHWFEWKSMARLFHVPLSPYCRKVRLSLAEKKIEVELVEERYWEQDPDFLRRNPAGKVPVLRLDGQIMSESAAICEYIEETRPEPALMPKTPEARFEVRRLVGWFDDKFHHEVTSKLLYERVNKKVTGQGYPDSKNVKQGAKAIKYHLDYMAWLLDHRRWLAGDQMTLADFAAAAHLSSLDYISDVDWNRSQVVKDWYAKIKSRPAFRSILADQVPGFRPPPHYADLDF
>AA1_00590 hypothetical protein
MTPYSFARSNRNLRTLAILAGVYAALLALVVLFDAAWWIAGLLSLATLPALWDVVQNTSAGMQLDQNALSWFTGNRQAEVALHDIDHFRFDTRWDFSVRVSIVLHSGKRIRLPDESLPAHRNLETLLKQAGFRVERHHFTVF
>AA1_00838 Nitrogen regulatory protein P-II
MKKIEAIIKPFKLDEVKEALQDVGVQGLSVIEVKGFGRQKGHTELYRGAEYVVDFLPKVKVEVVLDDDQVDAAIEAIVSAAKTDKIGDGKIFVSPVDQAIRIRTGETGSEAL
>AA1_03277 Aromatic-amino-acid aminotransferase
MFENLKPQPADKILALMQMYREDPRDQKIDLGVGVYKNAEGITPVMRAVKAAEQRVWEEQETKAYTGLAGDPAYADAMIGLILGTSVQRGNIAAVATPGGTGACRQAFEMIRMANPSARVFVSNPTWPNHLSILNYLGIETVPYRYFDGDTRGVDFDGMIEDLKTAKAGDVVLLHGCCHNPTGANLNMVQWQEVVNLINALGLVAMIDIAYQGFGDGLEEDAQATRLVASSVKECLIAASCSKNFGVYRERTGLLMAISADAGQTALNQGTLAFLNRQNYSFPPDHGARVVTTILMDEALRADWMAELEEVRLSMLGLRRQLADELQRLSGSDRFGFIAQHRGMFSRLGAAPELVEKLRVEHGIYMVGDSRLNIAGLNANTVPILAQAIVDVGV
>AA1_01360 Glutaredoxin 4
MTDVKTQIDETVKANDVVLYMKGTKEMPQCGFSSRVAGVLNYMGVEYTDVNVLADEDVRQGIKDYSDWPTVPQLYVKGEFVGGCDIITEMTLSGELDTLFDENGVGYNKEAADKIREANA
>AA1_01378 Carnitinyl-CoA dehydratase
MSDIEIRNTGRAGRITLTRPHALNALSYDMCMAIDTAMRNWREDDAVDLIVLDAEGEKAFCAGGDIAELYETGTEGNYAYGQKFWRDEYRLNALIFEYPKPVISFLQGFTMGGGVGIGCHGSHRVVGESSRIAMPECSIGLIPDVGGSLMLALAPGRLGEFLGTTGFRMGPADAIFAGFADHFIPQSQWSDLIEILEASGNAELVAEHSETPPSGELAVALTDIDNHFSGETLGDILISLRNDGQEFADKTLEKITKNAPLSVACTIEMLHRLRGPSLTMRRALEMEYRFTHRAMEHGDFLEGIRAQIIDKDRNPNWQFSDMDVPLVAVSKMLQPLGADTLTFEED
>AA1_01882 putative ABC transporter ATP-binding protein NosF
MTDKALIIDHVSKDRGKTRVLDDITLSLAPGQRVALLGHNGAGKSTLIKSILGLTPIQGGAIRIGDATPGSAQARRETAYLPEAVSFHPALTGREQLTLFAKLSGTRADVAGLLERVGLSDALDRRIGTYSKGMRQRLGLAQVLLGQPKVALLDEPTSGLDPISRQDLYAIIDELAAQGTAVLIASHALTEVEARTDRIAIMRKGRMVADDTLANLSALAGLPIRLKVRASANADVLAAELGGNRINGASVELLCSPADKMEALRRIAGLGDAVADVEMTPPKLEDLYRHYAQEERP
>AA1_01697 hypothetical protein
MDVDIDRLHFLIQALDRHAGNSKVSQRVLKQAGLRQQDIAPPAAVYSAHKEALFIRHACDAVGDITFAARTGLEVTSASTVTGYISKYSRDLRQVMENLSRFHGIIDPAIGLSFRVAGNFAALEADWKDASFARYHRRTEFLLFAALARMRNLTQVKLHPIEMRFQHKVGSHAKTYEKLAGCPVVFSAEKIEIILPLSALELKVPTYDPKLREHLLEYGERLLAEKPLPKHQTRARVEGLITRSLPGAILQAEDAAADLGMSLRTFSRRLKEEGTSYRDIVDDLRCDLAQTFITNGMTLSEISYALGYADQAAFSTAFKRWTGQPPSAFKTRVEHPIRTVGRGSSA
>AA1_03652 hypothetical protein
MTALTLLDYASVLIFALTGALVASRAQLDLVGFAFMACLTAVGGGTVRDLLLDRHPIFWVGQPDYILIAVAASVLVFFTAHLVESRYNWLVWLDSFALSVAVAAGTGAALSLDQSGVIVVLMGVTTGCLGGLMRDVVCNEVPLVLKQGELYVSCAFTGALTAVLAARLGAEPAFSLALCALVCWALRAGSLMFGWQLPVYKSRPPRN
>AA1_02365 SsrA-binding protein
MPCKGGASRLNQRVMAKQKTDPNYKVIAENRRARFDYAIEDDIECGIVLQGSEVKSLRAGGSNIAESYATVDDGELWLVNSYIAPYEQAKVFKHEERRRRKLLVSRKQMSDLWNATQRKGMTLVPLVLYFNHKGLAKIKIGIAKGKKTHDKRETQAKRDWSRQKQRLLKDHG
>AA1_03914 DNA-directed RNA polymerase subunit beta'
MNQEITNNPFNPLTPPKVFDEIKVSLASPERILSWSYGEIKKPETINYRTFKPERDGLFCARIFGPIKDYECLCGKYKRMKYRGVVCEKCGVEVTLQKVRRERMGHIELAAPVAHIWFLKSLPSRIGLMLDMTLRDLERVLYFENYVVIEPGLTDLTYGQMLTEEEYMDAQDAYGMDAFTANIGAEAIREMLAQIDLEAEAEQLRADLAEATGELKPKKIIKRLKVVESFLESGNRPEWMVMTVIPVIPPELRPLVPLDGGRFATSDLNDLYRRVINRNNRLKRLIELRAPDIIVRNEKRMLQESVDALFDNGRRGRVITGANKRPLKSLSDMLKGKQGRFRQNLLGKRVDFSGRSVIVTGPELKLHQCGLPKKMALELFKPFIYSRLEAKGLSSTVKQAKKLVEKERPEVWDILDEVIREHPVMLNRAPTLHRLGIQAFEPVLIEGKAIQLHPLVCSAFNADFDGDQMAVHVPLSLEAQLEARVLMMSTNNVLSPANGAPIIVPSQDMILGLYYVTLEREGMPGEGKVFGSIEEVQHALDAGEVHLHSKITARITQIDEEGNEVQKRYETTPGRLRLGALLPMNNKAPFDLVNRLLRKKEVQQVIDTVYRYCGQKESVIFCDQIMSMGFKEAFKAGISFGKDDMVIPKDKWSIVDDTRSQVKDFEQQYMDGLITQGEKYNKVVDAWSKCNDRVTEAMMSTISDVAKAEDGSDMEPNSVYMMAHSGARGSVTQMKQLGGMRGLMAKPNGDIIETPIISNFKEGLTVLEYFNSTHGARKGLSDTALKTANSGYLTRRLVDVAQDCIVREIDCGTERAITAEAAVNDGEVVASLAERVLGRVAADDVLRPGTDEVIVAAGQLIDERMADTIDEAGVQSMRIRSPLTCESEEGVCATCYGRDLARGTMVNTGEAVGIIAAQSIGEPGTQLTMRTFHIGGVAQGGQQSFQEASQEGIVSFENPQILVNAAGESLVMGRNMKLVIKDEHGEERASHKLGYGSKLFVKDGTKVARGDKLFEWDPYTLPIIAEKAGTAKYVDLVSGLAVRDETDEATGMTQKIVIDWRAAPKGSDLKPEIILVGEDGEPVRNDAGNPVHYPMSVDAILSVEDGQKVEAGDVVARIPREGAKTKDITGGLPRVAELFEARRPKDHAIIAEADGYVRFGRDYKNKRRISIEPADESMETIEYMVPKGKHIPVAEGDFIQKGEYLMDGNPAPHDILSIMGVEALADYMIDEVQDVYRLQGVKINDKHIEVIVRQMLQKWEILDSGDTTLLKGEHVDKQEFDAANEKTIARGGRPAQGEPILLGITKASLQTRSFISAASFQETTRVLTEASVQGKKDKLVGLKENVIVGRLIPAGTGGATQAVRHIAQSRDNVVIEARREEAEAAAALAAPIMDDDMVGDELDVLVETPESRE
>AA1_00332 N-acetylglucosaminyldiphosphoundecaprenol N-acetyl-beta-D-mannosaminyltransferase
MQFLSVQDMYKGAQPAPGPTLEKTAILGLPVVNAQSGQVISKLLDGTRQTVFFLNAHCANIRARNLTYRAALARADMILPDGIGVEVAAKLQGVRLTENLNGTDFVPNLLKRAARLGQSVYLLGGRPGTAQTAAARLQHMIPDLTVAGARDGYEGAARVDEAIADINQSGADILLVAMGVPLQELWITQNRHRLDPRIALGVGALFDFLAGNVRRAPRIVRRARMEWAWRLAMEPRRMARRYIQGNFEFLGRAAHNSLSKVTACRLLDITLAAVALSLLALPMAAIAALVRLDSRGPAFFRQTRIGRNGVPFTMYKFRSMAQDAEARRADLLAHSDREGVCFKAKNDPRVTRVGQVLRRFSLDELPQILNVLRGDMSLVGPRPALPEEVAAYPEQALERLQVRPGITGLWQVSGRAGVGFDRMVELDTAYVRSRSPLLNLILIAMTARAVVSGNGAY
>AA1_03752 Undecaprenyl phosphate N,N'-diacetylbacillosamine 1-phosphate transferase
MTSHSKEVANAGAGYSGISVVPAAVSYPGIYRSGGKRLFDIAFAVLAAPFVVPVVLLLAAFLACQGVTPFYRQERVGKNGKAFKMLKLRTMVHDAETVLQEHLAKNPEAQEEWDRDQKLRNDPRIIKFGTFLRKSSMDELPQFWNVFIGEMSVVGPRPMMVSQKELYPGKFYAAMRPGLSGPWQVSKRNQSTFAERAFHDTEYWKSMSFSTDVSIVFRTIFVVLRGTGC
>AA1_01039 putative ribonucleotide transport ATP-binding protein mkl
MIRMENVHKAFGDNHVLQGMNLEIPKGTSMVIIGGSGTGKSVALKCILGLIKPDRGMIYVDGKDASKGDRDAFLARFGMLFQGAALFDSLTVWQNVAFRLLRGSLKRPIEEAREIAIDKLRRVGLKSDVADRFPAELSGGMQKRVGLARAIAAEPEIIFFDEPTTGLDPIMSGVINDLIREIVTEMGATAMTITHDMSSVRAIADNVAMLHGGVIQWTGPVSQMDASGDPYVEQFISGSAEGPIEAVR
>AA1_03372 hypothetical protein
MATFPSHDIESAPEASKPLLEKSQAAFGRLPGLHKVMAESPQHLEGYQVLHSLFLQTDFDNNEKTVVWQTINVENECHYCVPAHTGIAKMMKVSDEISQALRNETPLPSPKLEALRTFTLQVMETRGNPTDEQLQAFFDAGYSHRAVLDVVLGLAQKTMSNYVNHMAKTPVDEVMRGFLWERKVNEPA
>AA1_04023 Fructose import ATP-binding protein FrcA
MEPILKGRNLVKRYGKVTALDQCDFDLMPGEILAVIGDNGAGKSTLIKAISGAVVPDEGDVWLEGRKVNFHSPIDAREAGIETVYQTLAMSPALSIADNMFMGREIRRKGPLGSWFRMLDRPAMEKFARDKLSELGLMTIQNINQAVETLSGGQRQGVAVARAAAFGSKVIILDEPTAALGVKESRRVLELILDVKSRGIPIILISHNMPHVFEVADRIHVHRLGKRLCVVDPKDYTMSDAVAFMTGAKEPPAEDQAA
>AA1_00633 NAD(P)H-quinone oxidoreductase subunit 3
MEDLLREYLPILVFLAVAVGLGIVLILAAVVLAVRNPDPEKVSAYECGFNAFDDARMKFDVRFYLVSILFIIFDLEIAFLFPWAVGFRDISDVGFWSMMVFLGVLTIGFAYEWKKGALEWE
>AA1_02668 hypothetical protein
MGVIQEASPSDAPAIEAFLAKHPDTSMFLRSNLLAHGIGFGDDDHSTRFFIWGQDRIQGVFGLTKKGYLMAQLPDCSPEAAQAFAGRIAGQIVLGMTGAAQQVEMILDALGLGQACYRLHHDEPPYRLDLGEIPEAPIPFRALSEADRPLLTRWFADYFEDTDQAKGQEAREMASDRITTDIQSGRAIVMLEDDAPVAMAAINASVRDQVQVGGVFVPRENRNCGLGRKVTTAVLQKARTDGANAAILFANNPPAARAYEAMGFQQVGWYRIALLQTPQKVLS
>AA1_00358 Prophage integrase IntA
MQKRAAFLVEDDTFSVFAAELLEKNRREGKAAQTLKKKAWLIQQANDRIGHRALKTLRPADVFATVKPIEDSGKRETAGRVLSAIGEVCRYAIATGVDVDDPTYALRGALQKKQVVHRAAILDPKRMGDLLNAIDTYGGHIQTALGARLLAIVHLRPGELRRSKWHEFDLETAIWTIPKDRMKMRRDHRVPLPRQALEILERLAPLSKPDGYVLPGVADWRKPLSPNTFNKALRTMGFSSKEVTSHGFRSTFMTMASESGLWSFDAVERALSHEEENKTRRAYLRGDFWEERVRMEQWWADKLDELQLAARASSDT
>AA1_02553 UDP-glucose 4-epimerase
MKTILVTGGAGYIGSHACKALAQAGYLPVTYDNLITGWQDAVQFGPFEQGDLLDRDRLDEVFAKHKPDAVMHFAALSQVGDAMRQPGVYWSNNVTGSLTLIEAAVAAGCLDFVFSSTCATYGEHDNVVLDESTAQYPLNAYGASKRAIEDILKDFEAAHGLRHVIFRYFNVAGADPEGEVGEFHRPETHLIPLMLDAIDGKRDGLTVFGTDYDTPDGTCIRDYVHVCDLVDAHILGLGWLEQGKGSRVFNLGTGSGFSVLEVIEQSRSVTNRPVPYTVGPRRAGDCTKLVSGSVRAENELGWKPKRSTLETMIADAWRWHQNGHYEK
>AA1_02370 Peptidyl-tRNA hydrolase ArfB
MLHISDEITLQDWEMTESFMRSSGPGGQNVNKVSTAVELRFEAARSPSLPDPVKARLKRLAGRRWTKDGAIIIQCEETRSQARNREIARTRLAELIGKALVKPKRRIATKPTYGSVKRRLAAKKARGDVKALRGKVSED
>AA1_02404 hypothetical protein
MLYPRVSLYALMLAAAGIPLYIHLPRFAAVNLGIGLGVIGTVLLVIRLVDLVQDPLIGWAIDRWPGGQLAFAAMAALGLAIGFPLLFNLPQGASVPELVAILILLFSAYSLGTILLYGRSATLAKRTDPKELMTLAAYREGGQLTGVVIAASAPALLVAFGAHSQGYPAFGAFLGLLSVLTLILTIPIWRRRPITGSGLSFAGLGQAGGLRLLALALVNSLPVAITSTLFLFFVEDRLQLPGKAGPLLILFFLSAGASVPLWAKLSNRIGPKQTLIIAMPLSIAGFIGAATLSAGNLAGFAMICLASGAALGADMVVLPAMFSVVLTRAGLNASAAFGIWSFAGKLGLALAAFFTLPLLERSGFTPGQTNSAQALETLNLAYAVLPCILKVGAFGMVLTLPTEVTSK
>AA1_00683 Ribose import permease protein RbsC
MDRAMKLPQRVASMPFRFHGGIAALVALLVFNAFFTPNFLQLQTLFVNISQVATIAIVAMGMTLVIATGGIDLSVGAVMALAGALAPLIFLSDLGTANPMLGVTLAIILPLFIAGLCGVFNGVMVAILNVQPIVATLILFISGRGIAQVLTNGNLQTFSNPSFSYLGTGKVLGLPFQGWLALAIACVLFWVITRTTWGRYLLAIGGNERAAYLSGGPVRRVKIGAYVICAVLAGLAGLIVVAINSASDAARNGNLMELDAIAAAVVGGAILQGGRAPIFGAILGAVIIQLVKYTLLANGVEDEVALIAKAVIIILAVWVQQFRRA
>AA1_00684 Inner membrane ABC transporter permease protein YjfF
MLDETAFDLRKYLRRNSASVTVWIALLALILFGLMRYDNFGSAYNFSSFLNYNAMFIAIALGMCFVIMTGGIDLSVGSVAAFTSVVAAYLSPYGIQVALPGAVLAGVGFGAINAFCIIILRIPPFIATLATMLAAKGGALVISGAQTISVDWGSNFTKLGMGQAFGLFPWAIVIVAGLTLALWLVLERTTIGRTVLAIGGSEDASNLMGLKVNRAKAFVYLLSGGCAGLAGVFLASGFGAGQPLEGIGWELSAIASVVVGGTLLTGGMGSIPATVAGALLLGLVFNVLNFENGQGTISFSAYWQMVIRGGFLFAVILLQSRVIARQQKVLGS
>AA1_04024 Fructose import permease protein FrcC
MSDTSRRSDDFEAAAKGSPEQIAEFDDHHRGFVGTVQHFLHVNPSLVPLIVLVAAIVIFGALLGSKFFSPFALTLILQQVQIVGIVAAAQSLVILTAGIDLSVGAIMVMSSVVMGQFTFRHGLPPTVAIVCGLFVGTAIGAVNGYLVSRIKLPPFIVTLGMWQIVLAANFLYSQNETIRSQEIEENAAILQLFGAKFNVGGAVFTVGVIFMLVLILGLSYALRHTAWGRHVYAVGDDPEAAELSGVNVHRTLMSVYMLSGLICAFAGWALIGRIGSVSPTSGQLANIESITAVVIGGISLFGGRGSILGSLFGALIVGVFTLGLRLLGADAQWTFLLIGILIIAAVAVDQWIRKVAA
>AA1_00413 3,6-anhydro-alpha-L-galactose dehydrogenase
MGQMLKCVSPIDGSVYAEREVLSREAAFRAAARARAAQAEWAARPVQERIDLVMAGVAAIGAMNDEIVPELAHMMGRPVRYGGEFGGFNERASHMAEIAETSLADIAVGEDETFKRYIKRIPHGVVFVVAPWNYPYMTAINTVAPALIAGNTVVLKHATQTLLVGERMAKAFHSAGVPEDVFQNVFLSHDVTNDLIAGNAFDFVNFTGSVGGGQAMERAAAGTFTGVGTELGGKDPGYVMDDADLDAAVDTLIDGAMFNSGQCCCGIERIYVHESLYDDFVAKAVDIVKGYKLGNPLDAETTIGPMANVRFADEVRAQIAEAVAAGAVAHIDTFAEDDGGAYLTPQILTNVTHDMRVMRDESFGPVVGIMKVSSDEEAIALMNDSEFGLTASLWTRDVDRAARVGDRIETGTVFMNRADYLDPGLCWTGCKNTGRGGGLSVIGYHNLTRPKSYHLKKVTG
>AA1_00425 hypothetical protein
MDRKLLLIILDGVPYRNFRRLFGNLEGWVDSGEARLWKLRAVLPSTSASCYASIHTGVTPQEHGCTGNGNVFRLSHKDVFSQVREAGGVTGAVTHSYWSQFFNRHPFDYVRDIEYDEPESATINHGRFHSMTGYGKANQMTPSDVDLYATLTNLCLRFGLDYGILHTCTLDSMGHRFFHDCEEMDHACFVADEMLAPFIPRWRQLGYEVIVTADHGQDERGHHGGRGPLQQETALYYFGDAEGPDAETVISQLQLAPTILSRMGAPIAETMKAEPFLR
>AA1_02358 Glutathione transport system permease protein GsiD
MNRNLIVGALLSSLVVLAALVSFIWTPYDHAALDIPNKLQPPNGQHWFGTDHFGRDMFSMIMVGARTSIAVALVAVGIGMALGVPLGLAAAARKGSWLDEVIMRGNDLVFAFPSLVIAILITAVYGAGAINAIVAIGIFNIPVFARITRGAALSLWEREFILAARVSGKGAARISAEHILPNVANLLIVQGTIQFSLGILAEAGLSYVGLGAQPPTPSWGRMLADAQTMVSFAPHLALIPGLSIIVTVLGLNLLGDGMRDWLDPRIRVARA
>AA1_02946 Dipeptide transport system permease protein DppC
MAELSSTPPSTEDRPSALREFWYYFSENRGAVIGLWVFAAFVFCAAFAPLLAPYDPTEQFRDHILQPPAWQEGGSWAFPLGTDPLGRDMLSRLIMGSRYSFFVGIVVVCVAVSGGVMIGLLSGFAPKWVDTLIMRVMDIVLAFPSLLLALVLVAILGPSLTNAMIAIAIVFQPHYVRLTRASVLAERQKDYVTSARVAGAGRSRLMFITVLPNCLAPIIVQAALSFSTAILDAAALGFLGMGAQPPTPEWGTMLAEAREFILRAWWVVTFPGLAILVTVLAINLMGDGLRDALDPKLKRS
>AA1_02742 hypothetical protein
MKPVVLLIGRLPNVIGDVARQLDHLPIQWLGAHDTDEVRKQLDAEPRIACAILGAGLDDKIRGEMVGIIAARRPDICIHLKDRTSGPEGLVPFVERVVQHEILERLENS
>AA1_03426 hypothetical protein
MTNKMVMVAGTTCFALLAACDDTGTSSASAELTPAQQACLRDVANTTNNSQVVVLSSAFSEAGTQVTVGVGEDRAPWNCIAYSDGATAGIEFLGDEGAL
>AA1_03388 Cardiolipin synthase C
MAQWKFVIGVCCALFLVACAPKSRTYEKTASAALPANSGTALGQAADRLGDPKDGRSGIKLISDGEEALVSRLLLAAAAERTIDAQYYLLHNDPTGHLFAASLLQAADRGVRVRLLLDDMDTSSYDAMTAALDNHKNIEIRLFNPFWRDQSLLIAGITDFKRINRRMHNKSMTADNVFTIVGGRNIGAEYFLAREEMNYADLDVLAAGPVVREVSRSFDSYWNSEFAVPARAVVGEPEEFDLSDARGRLKELVEEAKQTQYGAALRKSAQENFADGALSLDWLPAKLYSDPPSKAAGLDSSDPVLASRLLPYFENARSEVNIVSAYFVPRNNGVKWLTELEKRGVDVKVVTNSLASNDVAPVYAHYAKKRRALLRGGVELYELRPDAYQVQRRGINWAQSRSGLHSKAFAVDDRYLFVGSFNWDPRSVNINTEMGILIDSPALTAQTMGALDDALPAYTYHVTLEQAGQLKWATRDDDGNVLEYESEPTGSAWDHIISGFLSILPIGSQL
>AA1_00260 Leucine-responsive regulatory protein
MSFPDLDRFDRSILRILAEDGRISVADLAREIGLSKSPTQARLKRLEASGVITGYRAMLDPIRLGLDHVAFVEVRLTDTREKALAEFNAAVRKTAEVEQAHMIASNFDYLLKVRTATMSEYRRVLAEKISSLPHVANTSTFVAMEAVKETGMLGGFEHQP
>AA1_03676 hypothetical protein
MTRSFFALCATLAVLVLAGCTTPAPTADQSDVEALARSIRMLGPDVDPTEAQRAATIAYSYSQQLARDWNVTDPAIIHNAKVINGFREKGLCNDWAEAMTKRLRQENFRTLDLHWATSPPTSFRIIHHSALISAKGDSMYDGIILDPWRNSGALFWAPVREDTRYNWKPRQEVRAQLLNGSLPY
>AA1_02177 Phosphonoacetaldehyde dehydrogenase
MKDQTMSKIEVRNEGMRIGGEIIFTDDTVPVLYPYTNEVVGHVPAGTAEHARRAFEIAANFKPKLTRYERSQILQRAGELIGEKRDYLAKWLTLELGICHQHAIYETKRAQDVYQFAAAEALKDDGEIFSCDLTHNGKARKIFTTREPVKAISAITPFNHPLNMVSHKIAPSIATNNCMVCKPTELTPLTALTLADILYEAGLPPEMFQVVTGWPGDIGDEMITNEYIDIITFTGGVPVGKMIAEKGVYKRQALELGGNDPLIVLNDLSEADLDKAAAIAVAGATGNSGQRCTAVKRILVQESVADTFVPLVLEKARKIKFGDPQDPETELGCVIHDKAAEVFENRVFQAEKEGAEILYHPGRQGALLPPIVVDKVPHDSELVMEETFGPIVPIVRVPDNDEEVMAISNGTEFGLSSGVCTNDLNRAIAFINGLNVGTCNIWEQPGYRIEMSPFGGIKDSGNGVKEGVIEAMKFFTNVKTYSLPWPN
>AA1_03873 hypothetical protein
MSQFPRTFSHIGLSVPNVDEAVKFYSEVLGFYVIMPPTDVVEDDSDIGVMCTDVFGPDWRKLRIAHLATADRIGIELFEFDGNYEPENNIDFRRNGTFHFCIQDPDVEGLVEKIVQAGGKQRMPIRHYYPGEKPYRMVYVEDPFGIVFEIYSHSYELTYSSGAYT
>AA1_01087 hypothetical protein
MKTSETELMLKGYGLTTAEFFYHMPDYVHVLNTFIWQEYDLAPDHPKLFEFIEFWQREIEGPLHSVKFTHRKMIAPGEWRNMVGEFRVN
>AA1_02764 Succinate--CoA ligase [ADP-forming] subunit beta
MNIHEYQAKALLRSYGAPVSDGRAVLRAEEAKTAAGELDGPLWVVKAQIHAGGRGKGSFKEADAGEKGGVRLTKSVEEAAEEAKKMLGRTLVTHQTGPAGKQVNRIYIEAGSGIERELYLALLVDRQTSRISFVCSTEGGMDIEEVAAATPEKILSFSVDPATGYMPYHGRRIAFSLGLEGPQVKQCVKLMGQLYQAFVEKDMEMLEINPLIVSDSGDLKVLDAKVGFDGNAVYRHPDIAELRDTTEEDPKELEASKYDLNYIALDGEIGCMVNGAGLAMATMDIIKLYGAEPANFLDVGGGATKEKVTEAFKIITSDPQVKGILVNIFGGIMRCDVIAEGVVAAVKEVGLKVPLVVRLEGTNVEKGKEIINTSGLDVIAADNLKDGAEKIVKAVRG
>AA1_02524 hypothetical protein
MTKLIAIINVIAWAGFWAFGYIALTSDDLTEGQLTIAAILAFAGLIMGVLAYLKLVRASEASGYAKGSNQLDAAARNRAQEQWGK
>AA1_03647 Methionyl-tRNA formyltransferase
MRVVFMGTPDFSVPVLDALVEAGHEIAAVYCQPPRPAGRGKKDRPTPVHARAQALGLDVRHPTSLKPAEEQDSFAALNADVAVVVAYGLILPQPILDAPAHGCLNIHASLLPRWRGAAPIHRAIMAGDAQTGVCIMQMEAGLDTGPVLLRQATDIGPEETTAELHDRLSAMGAALIVEALAKLPGLTPDPQPEIGVTYAAKIDKSEARVDWSGPAVEVDRQIRGLSPFPGAWTEIDGNRVKLLASRLAEGQGAPGEVLNDDLYVACGQGAIELLRLQRAGKGAQDKETFLRGWPIPIGTRMSSE
>AA1_01971 HTH-type transcriptional regulator DmlR
MKVAELNGFAAAARHLNMSPPTVTRLVSVLEGSLGLRLFVRTTRSVMLTDSGRRFFEDARRILMDLEEAERAAVGSYAEPTGELSVTASVLFGRMFVTPILGEFLELHPKLSARTLYVDRVVNLVDEGLDVGIRIGNLADSSLMAVRCGAVRQVVFAAPAYLDARGEPDTPDDLANHAIINSTALHASVQWHFQKSETVVTKRVNPRISMNTNDAVIELALQGHGIGRLLSYQVAPYVAEGRLRTVLNSYEPPEVPIHLVHQEGRTVSAKVRAFVDFAAKRLKSDPYLDGFQHRPVS
>AA1_02314 HTH-type transcriptional regulator DmlR
MDRLTEMEAFANVVDQGGFTDAAKKMGISKSAVSKHVSSLEARLGARLLNRTTRRVSPTEIGLAYYDRARRVLNDAGEADSLVTSMQSAPSGLLRISVATDFGVNHLSPVLSEFLAAYPDITVNMVLNNRYVELISEGFDVAVRIGELEDSTLRARKLTETVKRMVAAPSYVERFGRPQKIDDLNEHKLLHYSSQSSGNVWKLTAPSGEKRQVRTAGWLSVNDGQSLLNAAVSGLGIAYLPSYLYAEALKAGLVVDAMPSLPDEVQGVYAVYPPGRFTQPKVRAFIDFLVDSFHGKGPMEW
>AA1_03034 Glucose-1-phosphate thymidylyltransferase 2
MQRKGIILAGGSGTRLYPITMAISKQLLPIYDKPMIFYPLSVLMLSQIREIAIITTPQDQDQFQRLLGDGSQYGLSLKWIVQPSPDGLAQAYTLAEDFLDGAPSALILGDNIFFGHGLPDLLLEADQLERGGTVFAYRVADPERYGVVDFQGNKARAIVEKPKVPPSNYAVTGLYFLDGDAPARAHEVKPSDRGELEITSLLEMYLDEGLLDVQTMGRGFAWLDTGTHGSLLDAGNFVRTITERQGMQTGSLDEIAWANGWIDDEALEARARLFAKSTYGTYLKGLLS
>AA1_02110 Sialic acid TRAP transporter permease protein SiaT
MLIWFLPTFLIFLLIGLPVFFALLAAPGILLWLNGQTNDITLLYRNVYNGMDSFPLMAIPFFMLAGELMNRGGITIRLVEFSQALMGHLRGGLAHVNVLSSILFAGLSGSAVADTSALGSMLIPAMEKQGYTRKFAAAITAASSVIGPIIPPSGIMIIYAYVMGESVAALFLAGIVPGVMVGVGLMLMIKLMADRYDFPIASRKYTWPERRQASLKAFFPLMTPVIILGGILGGIFTPTEAAAVAVGYAFIIGFFILRTLTWKEVPEVLSNAGMTSAVVLLLVGAAMAFKTVVSLSHAPEQLASLILSLSENPLILLFLINLLLFIVGMFLDAGPAIIILGPILGPIFTSLGVDPIHFAIIMSVNLTVGLATPPMGLVLFVAAAVSRERVETIAKAILPFLAVEIIVIFLITYIPALSMTIPRITGFAN
>AA1_03035 hypothetical protein
MSQITIISVCYNSSGVLPEMLNSIPEGVPTILVDNGSDDIEAVRQMAEAHGATLIESPDNIGFGRACNLGAAKATTDLLLFLNPDSHLLPGALDALQEGADNHPDASAFNPAILDRKGAPRFRRYSVIIPRNETLPRKTADSDFELPVLVGAAFLVRREAFEAVGGFDPEIFLYHEDDDLSLRLKAVCGPLYYVHNAQMRHARGKSSPGSPAIAGLKGWYMGQSRVHVARKHEVPMAFGRALASALLQMLSPAVLFSARKRAKQWAFLRGVWHGRNTRPAPFRP
>AA1_03763 hypothetical protein
MVSSPPGTSSEYAVSIIIVNWNTRDILRDCLASIAHETRLPHEIIVVDNASSDGSPEMVADEFPQVRLIANTENLGFAAANNQGLEIATGAKLLLLNPDTIILDHAIDVMSAWLDAHPDVGCVGCQVFEDPETIQLTCFADPGPLSLAVIEFGLKRLFTWPEYGGWDRTTQRDVDVVSGMFMLVPRPVFEEVGSLDDAFFIYSEEADWCRRIRNVGKRCVFAPEARILHLEGGSKSTAQIKSRMYVQKQKSKTIYARKHYGRSGELITRAIFLSSAMLRGIAFGLIGLLRATPDRKARLRLSGAAIRYHLFGQEPMA
>AA1_00924 Monocarboxylate 2-oxoacid-binding periplasmic protein
MDRRSFLKKSALGGSAAAATALAAPAYAQGQRTLTMVTSWGRGLAGVFDSAQRCADSINAMSDGSLNVEIKAAGELVGAFEVFDAVSSGQADMYHAADYYFVGQHPGYAFFTAVPFGMTAQELVNWYYHDGGMELHDELGEIFGLKSFLAGNTGAQAGGWYSKEINSPEDFNGLKFRMPGLGGKALGKLGASVQNIPGSEVYQALSSGAIDGTEWIGPWADEKAGFQEITKTYYTAGFHEPGAGLSLATNRDVFNELTPAQQKIIEIAAAEAHQWNLAQFLANNGAALQRLQAGGVKVLEFPDSVWDAFGQASQEVLDENMGDELFKKIHDSAMTSMAASSAWNNLSSGVYTAQRDRVRG
>AA1_00711 L-arabonate dehydratase
MTKISKNDLRSRKWFMNSENLEMTALYLERYLNYGLTRAELQSGKPIIGIAQTGSDLSPCNRHHIELSKRVRDGIIAAGGTCIEIPVHPIQETGKRPTASLDRNLAYLSLVESLFGYPIDGVVLNIGCDKTTPALLMAAATVNIPAIALSVGPMLNGWWKGERAGSGTVIWKAREDLAADEIDTDEFMEIAAAAAPSVGYCNTMGTATTMNSLAEALGMQLPGSAAIPAPYRERGQISYETGKRIVDMVWEDLRPSDVMTRQAFENAIVINSAIGGSTNAPIHLNAIARHLGVPLNNDDWQKLGHDVPLLVNMQPAGKYLGEDYQQAGGVPAVVGELLDAGLLPHPDAITVNGKTIGKNCSTRRSQNSDVIKPVSSPVKPQAGFINLSGNLFESAIMKTSVISQAFRETYLSNPDDPNAFEGRAVVFDGPEDFHHRIDDPAEKIDANCILIMRGAGPKGYPGAAEVVNMRPPAYLLKQGIEALPCIGDGRQSGTSGSPSILNASPEAAEGGGLALVRTGDRLRIDLGKGTADMLVSLEELHERARDLEAKGGYTMPPNQSPWQEIFREKVDRLDRGMTLKGAENYRDIARDFMPRDNH
>AA1_02009 L-arabonate dehydratase
MTKRRSQHWYGKLDKDGFIHRSWMKNQGFPDHAFDGRPIIGICNTWSELTPCNSGLRDLAEGVKRGVWEAGGFPVEFPVMSLGETQMKPTAMLFRNLLAMDVEESIRAYGIDGVVLLGGCDKTTPGQLMGAASVDLPSIVVSSGPMLNGKYRGQDIGSGTDVWKFSEAVRAGEMTLQDFMNAESGMSRSAGVCMTMGTASTMASLVEAMGMSLPTNAALPAVDARRMALAHMTGKRIVEMVDEDLKPSDILTKEAFENAILANAAVGGSTNAVVHLLALAGRVGVDLTLKDFEIGSEIPLLVNCMPSGKYLMEDFCYAGGMPVVLNELKSFLRPAKTVLNKDISAHYEGAECFNTDVIRPFDDPVKPAAGLRVLRGNLAPNGAIVKPSAATDALLETEGEAFVFDNIEDLKANIDREDLPVTAKSILVLKGCGPKGYPGMPEVGNMPIPAKLVKEGVRDMIRISDARMSGTAYGTVILHVSPEAQAGGTLALVKTGDRIRVSASSGELELLVDENELDARRAAWQPDDPHYTRGYAKLYIDHVLQADQGADLGFLVGKDTRLVTRESH
>AA1_03578 Hypotaurine/taurine--pyruvate aminotransferase
MDGTFNENDLSRVVEADRAHIWHHLIQHKPFETNDPRIIVEGKGMRVWDQKGKEHLDAVSGGVWTVNVGYGRESICKAVYDQLMKLCYFANSAGSIPGAIFAEQLIDKMPGMSRVYYTNSGSEANEKAFKMVRQIAHKKYGGKKTKILYRDRDYHGSTLATMSAGGQDERTAQYGPFAPDFVRVPHCMEYRKHELDGAPEENFGEWAADQIEQVILREGPDTVGALCLEPVTAGGGVIEAPEGYWPRVQEICKKYDVLLHIDEVVCGVGRTGTWFGYQQYGIKPDFVTMAKGVASGYAAIACMVTTEEVFDMFKDDASDPMSYFRDISTFGGCTAGPAAAIENMRIIEDENLLGNCATMGDRMMGNLQALMEKHKVIGDVRGKGLFLGAELVADRTSKEPVDEKLAQAVVADCMNQGVIIGVTNRSIPSRNNTLCFSPALIATADDIDQITDAVDGALGRVFG
>AA1_03174 hypothetical protein
MAKGPVLIDLETDEPPADVAKAPPVPDIAQPQGQAMQGAARLAARRPSALARWFWGLALAVIGAAVSVAAWDFATSLVARTPFLGWIVTGLIAALVLVALMIAIRELAALGRLSRVDGLRRAADAALAEDDLAQARAVTNRIIAFYKGREDTRWGRERLAERMTDQFDASALLELAEVELLAPLDEAASREVEAAARQVATVTALVPLALADVITALAASLRMIRRVAEIYGGRAGTLGGWRLTRSVFVHLVATGAVAVGDDLLEPVLGGSVLSKLSRRFGEGLVNGALSARVGVAAMEVCRPLPFSDRHKPSTRGIIKRALQGLFSKG
>AA1_02251 hypothetical protein
MIIAIAGFQHETNTFVATPTQLSDFEQADSWPELLWGQDVLNITQGMNLPIAGFAKTALADGVELQPILWCAAEPCGKVTDHAFDTIAGHITNTLANMAQLDGVYLDLHGAMVTESLDDGEGELLSRIRQVIGPDLPLVASLDMHANISRQMVDLSDAMTIFRTYPHLDMAETGARAFRMMCDICTNGPPAKAWRQGEYLIPLHSQYTEVAPAKTLYAALDVFDGPNARLVELAVGFTAADTADCGPSVLAYGESQSDADAMAAQIFEKLQAAETQFDTSLLCPKDAVETARHANGKGPVVIADVQDNPGAGASADTTGLLRELMQQNAPSAILGLLNDPQLAAKAHELGEGAELEAEIGGRGPGDVPFASKVRVHHLSDGQCRYSGEMYGGGVATMGPSAALQLIGTQIHVLVTSIRNQCLDLAQIRLFNLEPADARILCVKSTTHFRADFEPIAQKVLKCAVRGQFPCQLKDVRYTKLRPGVRII
>AA1_01179 hypothetical protein
MYLAASVIVFAIYFANVALGAFASSAFLGDVGEMLVLFAASILFVVAILKKEADRDAQNGS
>AA1_03662 Pyridoxine 5'-phosphate synthase
MSENHLRLGVNIDHVATVRNARGGDYPDPLRAAKLAEEAGADGITAHLREDRRHISDVDIDGLMEVLSVPLNFEMAATPEMQKIALRHKPHAVCIVPEKREERTTEGGLEVAREENKLAHFIAPLRDAGCRVSIFIAADQRQIEAAHRIGAEVIELHTGAYCDAHAEGRMEDAERELESLRQMSTFAHALGLEVHAGHGLTYDTVKPVAAFPEVKELNIGHFLIGEAIFLGLTPAVQEMRRLMDEARA
>AA1_00450 hypothetical protein
MPIFITYASYSQAGVKGMLQKPENRTGPVKALLEKVGGRLLSFYMTTGSNDVVVISEAPDGTDAVAVGMAVAASGAVTNIETVRAWTADEFTSITEKAAALTGSYTPPGG
>AA1_00682 Fructose import ATP-binding protein FruK
MNALVSMSGIEKSFAGVPALSQASLEIAPGEVHALIGQNGAGKSTMIKVLTGVYDRDVGDVHLAGVPSRISTPREAQESGIATIYQELNLVPLRSVTENIIMGYEPKRLGFLVDWREGNRRAREVLARFGIDIDVTEPLGNFSTAIQQLVAIARAVSLDAKLVIMDEPTSSLDASEVEVLFGVVRELKKQGVSVLYVSHFLDELFQICDRVTTMRDGRTVSTRNVWDTTKLEMIADMLGRNKDEIAADGLTDFAGAKAKKGDIVLRADSVSTGPRLTHFDLTLHRGEIVGLGGLLGSGRTEAARALFGVDGARSGVIELHGAVGQPSGPGDAIANGVGFLTEDRKAEGIIPDMSVRENMTLALLPKLASRGQIDFAREREIVQAFIDDLGIKAAHMDQPIRELSGGNQQKVLLARWLATQPDILILDEPTRGVDVGAKREIQSFIRSYVEKGFGVVLISSEFEELVEGADRIVVMHEGRSVKELTNPGITENILVRALAHHEEGTGSWTAQ
>AA1_02187 HTH-type transcriptional regulator DsdC
MSLSPRRPKGPHLNALRAFEAAARLGSFAAAADELSVTPGAITQHVKALEAWAGTQLFVRNARGVEMTALAEELLPGFTQAFDQLGMAVQELRTKALPRKVKVAALPSIAQLWLAPRLGTLRQIAPDLSVSVVALETPPNLTREPFDMTLFFSGEPIGINEIKIAEDVIFPVCAPSVADRLKSVSDLSRETLLHDGAWANDWDNWLNSQPDGARVPKTGTVHSLYSVALEEARHGGGVLMAHEVLVQNLLDNGDLVRPFSASLKLPRAMVAKFTPSFSRSPAFKEFRSFLLNAN
>AA1_03066 hypothetical protein
MTITRIETGKRMSRIVKHNGTAYLCGQVSDAATVADQTRDILAKIEDLLAKAGSDKTRILQCVIWLSDMADFAEMNAVWDAWVPEGHAPARACGEAKLARDVLKVEMIVTAACD
>AA1_03476 Spermidine/putrescine import ATP-binding protein PotA
MIQFQNVTKRFGEFTAIDNLSLDIFEREFFALLGPSGCGKTTMMRMLAGFETPTEGHILLGGQDIDPIPPNKRAVNMMFQSYALFPHLSVWENIAFGLRRDNMPKHDLEDRVEEMLRLTRLEQFARRKPHQISGGQRQRVALARSLAKAPKLLLLDEPLGALDKKLRQDTQFELMDIQEKTGTTFVIVTHDQEEAMTVATRVAVMDQGQLKQVATPDRIYENPESVYVADFIGDVNIIEGRATPSGEDAYQIAWAEGQAPFSASSPAVFSDGQSCHLAIRPEKVTISAERPVDAVNAVQGKVHDIAYLGNLSTYHVELANGTIIKAQTANTRRISRRSFTWEDPVWLSWTATAAVLLAN
>AA1_03374 DNA gyrase subunit B
MSEDAQAPQEYGADSIKVLKGLEAVRKRPGMYIGDTDDGSGLHHMVYEVVDNGIDEALAGHADHVTVKIHADSSVSVSDNGRGIPVDIHPEEGVSAAEVIMTQLHAGGKFDSNSYKVSGGLHGVGVSVVNALSDWLELRIWRAGKEHVARFEGGETAEHLKVVGECGDRTGTEVRFLASTDTFSNLEYSFETLEKRLRELAFLNSGVRIILIDERPAERLETELFYEGGVKEFVKYLDRSKTPAMPEPIYIKGERDDIGVEIAMWWNDSYHETVLPFTNNIPQRDGGTHVAGFRGALTRTINNYAQSSGIAKKEKVSFTGDDAREGLTCVLSVKVPDPKFSSQTKDKLVSSEVRPAVEGLMNEKLAEWFEENPNEAKNIVGKIIEAALAREAARKARELTRRKTAMDVNYLAGKLKDCSEKDPSKTEVFLVEGDSAGGSAQTGRDRLTQAVLPLRGKILNVERARFDRMLSSQEIGNLVMALGTGIGRDEFNIEKLRYHKIVIMTDADVDGAHIRTLLLTFFYRQMPELIEGGYLYIAQPPLYKVSRGKSEVYLKDQAALDDYLINQGVEGAVLKLGSGEEIIGQDLTRVVDEARQLKRVLDAFPTHYPRHILEQAAVAGAFVPGAVDADLQGVADKVAARLDLIALEYERGWQGRITQDHGIRLARILRGVEEVRTLDGPMLRSGEARKTGSFTQSLQEIYNSPATLNRRDRSQMIHGPLDLLRAILEEGEKGLSLQRYKGLGEMNPDQLWETTLDPDARTLLQVRVDDMVEADDLFTKLMGDVVEPRREFIQKNALSVENLDF
>AA1_03693 Corrinoid adenosyltransferase
MVVLNKIYTRTGDDGKTALGNGERVAKYSGRVAAYGTVDELNAFVGVARTEAEGDVETALSRIQNDLFDLGADFCRPDMEKDAEADYTPLRIVPAQIDRLEAEIDAMNETLEPLRSFILPGGSRLAAHLHVCRTVSRRAERLAVELTNMEPVNDVAVKYLNRLSDWFFVAARCANANGKDDVLWVPGANR
>AA1_01966 Ribose operon repressor
MTKIKNMEEFAALSGISRPTVSKYFHDPDSVRATTRARIEEALERFDYRPNIYAVNQNRKLTKNIGIVVPYLADPFFAEIARYLEQSCIAAGYRPFLFSSHGEQKLENEILDGLQSMKPAGVLLAPLGRVSDRSAIEKFCANVPTILFDSNLDGLGAAFVGSDNFSFVSQTVEYMTRTGEPPSFFEMRTPANPNANKRRKAYIKVMERLELEPHIIKVEGKGWAFEEIGQRGALKVLEERGLRTDSVLCSNDRLAIGFLAACYKQGIRVGRDDSCALRVASNDDHPFAQFTCPSLTTAAHDYDNVAGRSVETLFQLIESGGKFKTRSETLFPARLVLRDSA
>AA1_04022 Pantothenate kinase
MTGKLATPEALATKIADAVQALPPLQDRHLVAIAGPPGSGKTTAAGLATKELNLRGIATGLVFMDGFHYDNVILKDRGLLNRKGSPETFDRAGFHALLGRLRAEEEVAIPEFDRNLDLAIAARSMITADQRVVLVEGNYLLLNEPGWSDLHQLWAFKVFLDTDLKTLQTRLTNRWIGHGLDAIAAKDRAQSNDLPNAQRVIRNSIPGDLTLA
>AA1_00110 hypothetical protein
MTNVVQRTGIAACLLAALSTTQSAAQQDAIVHDGEFAFLRAQFGEQWDAQDVEIDARLAELREANGGKPPNFLYILIDDISFGQMGERKLNYVMGIETPNINDFASEGMSLMRMYTEPSCTPTRTAMLTGRHPIRAGVEEVKVALVGEGLPASEVTLPEILKQAGYNTSHVGKWHQGDIEEAYPHNQGFDWAAFPLHQQVQLSLMTREAMQANNMLGYHASGQNNALLLDERFKPYGLVTGVEAEAGGQAREVDMAAGEEWTQAKYEEMNERYQTQAIEQLERVAALDEPFFLQYWPLYPLNFVYPDQALSRNGGFHADKLQLLDGWIGEVLDALEKTGEADNTIVMIMADNGLMYHYEGTSGLNQLIYRGGKTQHLEGGVRTDAFIRWPGVIEADSAAGDIFHVSDIYTTMARIAGATDYIPRDRVIDGIDQTALLLEGEGNGRRDYVYVYEGPVLRSVVKQEFKMHLPAPGAPGAAAPTYNIYRDPRELHPLVGYSLWAGASFQDMIKRHQKMIAKYPNSEIGKDVPYGGIENLRPESEKARQVFMSWQE
>AA1_00514 hypothetical protein
MKKLSVSLMALTVAGAAHAADMGAVDEPIKLAINEWTGQHVTTHVAGEMLKAAGYNVEYVTAGMMNQFQALADGDIDATLEIWSSNVSDEYAKKIEEGTVVEIGDLGLDAKEGIAYPAHVADLCPGLPAWEALKDCAQVFATAETLPGGRLVDYPADWGTPGADRMAGLELPFKAVPAGSEGALIAELRASTERKSPLLITFWQPHWAMSAYDVQFVELPAGEEACFNDPAWGPNPNAVNDCDFSPSRIFKAGWSGLEEKWPAAYEILSNYQLAVEDQQPMMGAIDVDGGQVEEVVAAWMAENEDKWRPVVDAATK
>AA1_02042 hypothetical protein
MNCKMGISALAIMAAGAATTAWAVESTDPIKLTLHDWSGQLINTKIMGSILEEAGYNVEYVQADYIAQFAGLKTGDLHLAMEIWETTGREALDEATGTGKVVNVGETGLMAIEEWWYPSYMKERCPGLPNWEALKDCAEEFATAETAPNGRYVGGPVTWGGFDDERVEALELDFEVVHAGTDAALFAELESAYQRQDPIVLWVYVPHWAPAKYEGEFVEFPPYTPGCYSDPSVGVNPNMAYDCGKPRGPIWKAAWSGLQEKWPGAYDIIEAYKINNDEMSAMVGKADLDGVEIDSVVAEWMETNKDRWSGWISK
>AA1_03897 Cytochrome c oxidase subunit 1 , bacteroid
MSNYIKLIVLGLIALFAAIGTNYARDLAYQVHALLVMLIAGGLFIWTLRNTDEPDILVDRSGEYMDDVIRYGVIATAFWGVVGFLAGTFIAFQLAFPVLNFEWAQGYLNFGRLRPLHTSAVIFAFGGNALIATSFYVVQRTSAARLWGGNLAWFVFWGYQLFIVLAATGYVLGGTQSKEYAEPEWYVDLWLTIVWVAYLAVFLGTIVKRKEPHIYVANWFYLAFIVTVAMLHLVNNMTVPVSIWGSKSVIVWSGVQDAMIQWWYGHNAVGFFLTAGFLGMMYYFIPKQAERPVFSYKLSIIHFWALIFLYIWAGPHHLHYTALPDWASTLGMVFSVVLWMPSWGGMINGLMTLSGAWDKLRTDPVIRMMVISVGFYGMSTFEGPMMSIRAVNSLSHYTDWTIGHVHSGALGWNGMITFGALYFLVPVLWKRERLYSLQMVSWHFWLATIGIVLYAASMWVTGIMEGLMWREVDANGFLVNSFADTVAAKFPMYVVRALGGVMFVAGSLIMCYNLWMTVRKAPAKEASLTVAVPAE
>AA1_03992 Peptide methionine sulfoxide reductase MsrB
MTRYTKDPTAIAALSPEEFHVTQRSGTERPGTGKYLNNKEPGIYVDIVSGEPLFASTHKYESGCGWPSFTKPIVHEHVEEFRDTTHGMIRTEVRSKHGDSHLGHVFPDGPREHGGLRYCINSASLRFIHRDEMEAEGYGEYLIHVEDI
>AA1_00176 2-succinyl-6-hydroxy-2,4-cyclohexadiene-1-carboxylate synthase
MTAPTAMQSGFVRRLGDGGRNLLALHCTIAHSGAWSGLAKALDGSVCLVAPDMLSHGRSPDWDGQSDFFDAVTGLAAVELTEPTDLVGHSFGAIVALRLAMEHPDLIRSLTLIEPVFFAVAKQDAPHLYDQHLRESQPIEAAFQAGDKALAARLFNRMWSTDISPKWPDLPERTRASMVRGIHVVPASYPVLYDDRAGLLDPDGCKRVSMPTLLLSGSKTHPTIPAICKGLQRRLPNARHEVVQGAGHMLPISHPGETSVLLEDLWKAGQETGVTTG
>AA1_03379 hypothetical protein
MNQANELPIDQDIAPPSPELVRQALQSVVSSVAFQASPRLQQFITYVVEETLAGRGAQIRGKAIAVEVYGRSIDGTGGRNLVRVEARRLRRLLHEFYEDQWNGKGVRIFVDPGGYKPRFSQKNTTAYDTSEVPSSDVLAEHPRLKKMLPLGLGCLVLIAGIGFWLAQDSNVVLPPTQSLGQAERAALGEQSLTRLQAANLADQARGMFFPVFDVKRQQIALGMFQHATELDPALSDGYAGSAQVLATLAILSPDTAQRDDLISKASEMSGRALDLSPTDAWANGANGWVLAAKNNPVEAKKYARMSVELAPNDGHILDLVGITAILANAPELAAEVSNPERLRSGSGRFGARNIWGVSQLMLGNYEKVVEAFQGAPAAGAPVSAPSLLFQAVAQDQLGHSQEAQRLVTEMRKTWPEFPSEFLAGRIFHNDDATRQAILDTLTRY
>AA10_00067 Homoserine/homoserine lactone efflux protein
MSLEFLLTSMVVVLLPGTGVIYTLAIGLGRGFKASVAAAVGCTLGILPAAVASIIGLAALLHTSALAFQVIKYLGVAYLFFMAWRILKDDTVMEMPEDKNQIGYLRIATTGTLLNVLNPKLSLFFLAFLPQFISPSAPNATASLIWLAILFMIMTFIVFVGYGVFAAYAREYVIRRPNVMKWIKRCFAGTFGFLGAKLAITN
>AA10_01169 hypothetical protein
MIDPVILFAFVPAALALNLTPGADMMFCLGQGLRSGSGSAVTASAGISLGTLVHVVIAGLGLGAAVATMPWLFDAIRWLGVGYLLYLAWGAIRNGAVAGDAQRRPTRYAFRDGFLVNLTNPKVILFVLAFIPQFVDPAGSVLLQFLMFGTIIALGGFFVNSAVGVFAGGMGRRLVNNPRFSQIVGWITGGIFAALALRLAIMERA
>AA10_02476 DNA repair protein RecO
MQEATGCGLLTVPEHWGGVRDLDWRDHGILLTTRRHGETAAIIEVFTESHGRHAGVVRGGTSRKVAPILQPGAQLDVIWRARLEEHLGAFQVEPLRSRAAAAFSGRLALAGLNAVVSLLSFCLPEREPHPRIYTPTERLMDLLGQDDIWPLAYLRWELALLEELGFGLDLTSCAVTGAREGLIYVSPKSGRAVSADGAGEWADRLLPLPPCLRGEGTAPDDEIATGLKTTGYFLEHRVAPALGHTPLPEARARFVERFTRRL
>AA10_02540 Copper-binding lipoprotein NosL
MKHLALIALVALAACKEEQVAAPPEPVDLTETALSYFCQMNIAEHGGPKGQIHLEGYPAPLFFAQVRDMLAYLKSPERDAEITAIYVSDMGVAPSWRQPGISNWISADGATFVVGANVAGGMGAPEVVPFANSSAALGFIDQYGGEALPLSEIPAEEVLGPVDLDLSLETPA
>AA10_01571 hypothetical protein
MIDWPRVRQLHHEVGASEFDEVVALFLDEVTEMIARLQADKGRAQIEQNLHFLKGSGLSLGFATFSRLCQDGERDASAGNRMDIDLDAIIACFEQSKTIFQNELARQI
>AA10_00015 IS6 family transposase ISPmar1
MTISFKGTHFPKDVILHAVFFYLRYGVSYRDLEEIMAERGVDLDHATLNRWVSRYAGLIAEAARYRKRPADRSWRMDETYVKVKGEWVYLYRAIDKRGKTLDFMLSERRNKAAATKFFALALEVNGLPRKIVIDKSGANTAGIKAINKMLKSYGCPIPIEMVRRKYLNNIIEQDHRFIKRRIRPMLGFKSLASAASVLAGIELVNMIRKGQFTPGLRPFQQFAELVA
>AA10_00028 IS6 family transposase ISPmar1
MISFKGAHYPKDVILFAVFFYVRYGVSYRDLEEIMAERGVSVDHTTLNRWVARYAGAIAETARRRKMLCDRSWRMDETYIKVKGAWVYLYRAVDKHGKTLDFMLSQRRNKPAAIKFFARMMEINGLPRKIVIDKSGANTAGIKAINKMLKGFGCPIPIEMVRRKYLNNIVEQDHRFIKRRTRLMLGFKAFVSAAATLDGIEVANMIRKGQFTPGICPFKQFAELAA
>AA10_00034 IS6 family transposase ISPmar1
MTISFKGAHFPKDVILHAVFFYLRYGVSYRDLEEIMAERGVDLDHATLNRWVSRYAGLIADAARYRKRPADRSWRMDETYVRIKGKWVYLYRAIDKHGKTLDFMLSERRNKAAATRFFARALEVNGLPRKIVIDKSGANTAGIKAINKMLKGFGCPISTEMVRRKYLNNIIEQDHRFIKRRIRLMLGFKSFASAASALAGVELVNMIRKGQFTPGLRPFQQFIQLSG
>AA10_00125 IS6 family transposase ISPmar1
MTISFRGTHFPKDVILHAVFFYLRYGVSYRDLEEIMAERGVDLDHATLNRWVSRYAGLIAEAARYRKHPADRSWRMDETYVKVKGEWVYLYRAIDKRGKTLDFMLSERRNKAAATKFFALALEVNGLPRKIVIDKSGANTAGIKAINKMLKSYGCPIPIEMVRRKYLNNIIEQDHRFIKRRIRPMLGFKSLASAASVLAGIELVNMIRKGQFTPGLRPFQQFAELVA
>AA10_00140 IS6 family transposase ISPmar1
MTISFKGTHFPKDVILHAVFFYLRYGVSYRDLEEIMAERGVDLDHATLNRWVSRYAGLIAEAARYRKRPADRSWRMDETYVKVKGEWVYLYRAIDKRGKTLDFMLSERRNKAAATKFFALALEVNGLPRKIVIDKSGANTAGIKAINKMLKSYGCPIPIEMVRRKYLNNIIEQDHRFIKRRIRPMLGFKSLASAASVLAGIELVNMIRKGQFTPGLRPFQQFAELVA
>AA10_00150 IS6 family transposase ISPmar1
MISFKGAHYPKDVILFAVFFYVRYGVSYRDLEEIMAERGVSVDHTTLNRWVARYAGAIAETARRRKMLCDRSWRMDETYIKVKGAWVYLYRAVDKHGKTLDFMLSQRRNKPAAIKFFARMMEINGLPRKIVIDKSGANTAGIKAINKMLKGFGCPIPIEMVRRKYLNNIVEQDHRFIKRRTRLMLGFKAFVSAAATLDGIEVANMIRKGQFTPGICPFKQFAELAA
>AA10_00372 UDP-3-O-acyl-N-acetylglucosamine deacetylase
MQHTLKAPVAFKGIGLHSGKPATMVLHPAAAGHGIWFKRTDIELGNAMIPAIYDIVERTPLCTRLVNDAGVSVSTIEHIMAALAGCGVHNALIEIDGPEVPIMDGSSVDFVRGIMAKGVRRQASPVLAYEVLKEVTVEREGARASIRPSDRLEIEFHIDFDDAAIGSQTMTLDMRNGSFARELSDCRTFCLRSDVEAMRENGLALGGTLDNAVVVDGELVLTPGGFRHKDEAVRHKMLDALGDLYLAGGPILGHFVGEKSGHSMTNTLLRKLFETPGAVRPVLCSPEQTELLPGQGLIWNEIPEVA
>AA10_03991 Solute-binding protein
MSFINKLGTFTAAVSVAALMVAGAADAKNFKIAVGDSAGSPQEATGKFFVEALEEKSGGEHTGTLFLNGQLGSEQDTVNEAAIGTLDMSLLAINNVTPFSPSVGVFTLPYVILSLEDAETLTQGPIGQELTENTIRDAGVRIIAWTYTGFRRLTNSKKPVTSVADLQDLVIRVPKNEIMIETYKAWGISPTPMAWSETFTGLQTKVVDGQDNPYMTINAMKFYEVQDHVTNLRYIFSIEPLIISESVFQSLSEEEQQMILEAGQEATLKSAQFLRDSEAAIKEELVAKGMEIVDPENDEAEFIQLATEAVWPQFYDSIGGVEKMNAVLAAIGRDPVQQ
>AA10_04575 Solute-binding protein
MSFINKLGTFTAAVSVAALMVAGAADAKNFKIAVGDSAGSPQEATGKFFVEALEEKSGGEHTGTLFLNGQLGSEQDTVNEAAIGTLDMSLLAINNVTPFSPSVGVFTLPYVILSLEDAETLTQGPIGQELTENTIRDAGVRIIAWTYTGFRRLTNSKKPVTSVADLQDLVIRVPKNEIMIETYKAWGISPTPMAWSETFTGLQTKVVDGQDNPYMTINAMKFYEVQDHVTNLRYIFSIEPLIISDPCSRASAKKSSR
>AA10_04576 hypothetical protein
MILEAGQEATLKSAQFLRDSEAAIKEELVAKGMEIVDPENDEAEFIQLATEAVWPQFYDSIGGVEKMNAVLAAIGRDPVQQ
>AA10_02574 Ureidoglycolate lyase
MSARITIEPISAEAFAPFGDLIDVAGEPDKIINQGQCGRYHDRAQLDFADGRAGISLFDANPRTLPYQLDMVERHPEGSQAFIPMTHQPFLVIVAADKDGTPARPRAFVTQPGQAVNYHRGTWHGVLTPLSGPGLFAVVDRIGAGSNLEEYWFDTPYLVEE
>AA10_02606 Crossover junction endodeoxyribonuclease RuvC
MRILGIDPGLRTLGWGVIESHGSRLSHVANGLCHSDGDDLGERLLSLHNQIVEVIAAHQPDQAAIEQTFVNKDGAGTLKLGQARGVALLTLAKAGLLVGEYAPNRVKKTVVGVGHAEKEQVLHMVKLQLPGCQPKGADAADALAIAICHAYYGKAQQTRLKEVRA
>AA10_02052 hypothetical protein
MSRRIMSILALLAGNAVGLLLATALLSGFSIRPLSLIIVVVVFTLVQVVAEPLITRIGEKNVPALKGGVALVVTFVGLLITDLITSGLTVGGISNLLAATLLVWLGALIAGIVLPIYVFKELRENKK
>AA10_03776 hypothetical protein
MADHSTNSAQTAEADKGYWQANLRLIVISLIIWALVSFGFGILLRPLLSGIAVGGTDLGFWFAQQGSILVFLVLIFNYAWRMNKLDAEHGVGED
>AA10_03668 Acyl-homoserine lactone acylase QuiP
MGLIFRWLVRLAAGLVALVVAAIVLIYFLAGQSLPEYNQTLQVEGISAPVEVVRDNANVPHIFGESDPDVFFGLGYAHAQDRLWQMTVMRRTVQGRLSEVFGTRTVSVDKLLRRLDLYGLARQSTEVQDDYTLAALEGYAAGVNARLTEINEKALGRGAPEMFLFNAPVAPWQPADSIAIIKLMGLQLSGHLQEEVLRARTSLMLDNPARLADVLPDVPGAGIAALPEYSALFPNLPRFAQGTPAADSPIAPFPQRGLAGASNAWSAAPSRSASGGTLLANDPHLGFTAPGTWYLARLELDKGGVIGASIPGIPVILTGRSDRLGWGVTSSYLDDQDVHIEQLNPDNPEEYLSPDGFKKFRSRPSIIEIKDAPPITLTLRWTENGPVLPGSHYNLETITPPGHVASLSWTALSPKDTSMTAAMALMNADNVRQAIRGAEGFLAPSQNLSLVDKTTIGMKLIGAMPSRNPRHQSKGRIPSPGWLQENLWQGRLPYSKNPEFVAPVGGLLGNTNNKIVDRPFPDHVSFHWGDTQRVERWEKLMQSREVHTRDSFIEAQLDTVSFTARSLLPLVGADLWFTGESAPEGTPERQRQIALALLAEWNGEMNEHLPEPLIYAAWLRALQNRLIVDELGPLASEYKHVEPLFIERVYRDIDGASVWCDVIQSAPQETCTDMARLALDDALIWITERYGSALESLRWGDAHQATHDHPVLGSVPLLRYFVNIRQSTSGGDNTLLRGRTSGEGPDPFQNVHGAGYRGVYDFADPDSSVFITATGQSGHFLSRYYDDQAQLWRRGEYLPMSLDANLARAAAVGTTHLVPR
>AA10_01738 putative aminopeptidase
MNPGPRNLITDIPGLRVGNAQDDRLKSGATVLTADDPFTASVHVMGGAPGTRETDLLAPDKSVAKIDALVLSGGSAYGLDACSGVSDALRAQGRGYRVADAVIPIVPGAIIFDLLNGGEKDWQENPYRSLGRKAFEAAAPEFDLGTTGAGTGALTAMLKGGLGSASIVLDSGITVGALVAANPMGTVTTPGDRHFWAASFEIGDEFGGLGPDPSSGLGRGFDSRKMLTMKALAQERANTTIAVVATDAALTKAECQRMAIAAHDGVARAIVPAHSPGDGDLVFSVSTGARPLQEAEQGLTAIGHAAALCLSRAIARAIFLATPHDNDLLPCWSEFQDHD
>AA10_02680 Short-chain-enoyl-CoA hydratase
MSRVSVEYKDHIAHVTLTRGDKMNALDGAMIQAILSAGQEVAASDARAVVLSGEGRSFCAGLDMASFATMGTIDPEEWLMGRTHGDTNDLQELAMIWRRVPVPVICAVQGVAYGGGLQIAMGADIRIAHPDSKWSVMEMKWGIIPDMGGMVLLPQLVRSDVLRLLTYTARPIGAQQAADWGLVTKLSDDPLTEAIALAEEIAGKSPSGIRAAKRLIDVAEAGSRQEVLLEESAEQVKLIGKPDQMEVIAAQMQGRKPEFK
>AA10_01165 NADH pyrophosphatase
MAKTPLIGALAVLLHEGRVLLVQRSKMPDAGLWGFPGGHVEWGETALDAAQRELREETGIEADPTHYLDNLDLIRRDEEGRVVAHYLLVGVACSYVEGEPMAGDDAMDAQWFPIEQIRAGNLAMSARVIELLEHALAVQHSEANRH
>AA10_01124 Thiol:disulfide interchange protein TlpA
MRLIRLIPLYMALALGANTALATDAETLAPLRDGTLKRLILHSEPKPVEVVEFQLEDDTGTGSLADYRGKYVLLNFWATWCAPCRKEMPQIAELQDEFGGEKFEVLTLATGRNSPAGIKKFFDENGITNLPRHQDPKQAVARKMGVVGLPITVIIDPEGNEIARLIGDAEWNSDSAKSIISTLVGGES
>AA10_03763 Disulfide bond formation protein B
MTITPELSRTLNALATFAVGVVLLLAFFYQLKLYELPCPLCLLQRVGFVAVGVGLGLNLLYGPHPRHYAMMLIAALFGGGVAVRQILLHIVPGTGHYGSPVLGLHYYTWAAICFFLIILGTAVMLMFDSQFRTSQETKAQPRFGGSKLAMAAFFFMLGLAVLNAVATLVECGPGICDDPPTSYKLIDEAEG
>AA10_01897 hypothetical protein
MPQIESLFATRLYRAALSEFDPRIDQQELESSCLVIAEDDEAGQEWCEENGYPGYTSYASLTDLPWRFPIFADLVKVLDQHVAAFATDLEFDLDDRELKLEDLWINILPEGGMHASHIHPHSVISGTTYVAMPKGASALKLEDPRSARMMASPVRRKEARRELQPFIYMKPEVGDVLLWESWLRHEVPMNMAEEERISVSFNYSWG
>AA10_03590 hypothetical protein
MSVGRIIETPDCVTEGAAWLAGACPRMAYAMEQTGPLPLRRRPDGFAQLLSAIVSQQVSVASANAIWKKMQDAKLTGPRKIMWATDEDLRAVGLSRQKIRYARALAEARIDYKALRGASDKEVVAILTEVPGIGVWTAEIYAMFSLGRADVIAPGDLALQEAARVLYDLPKRPTDKELRQMAEAWSPWRSVAARVLWAYYRVAKDREGIR
>AA10_03175 hypothetical protein
MRLALPLCLALLAPLSVSAEIASPKGHVLITLGGAVADANLPARGVDDGGLFSFLEVDHPAAAGFDAAMLDALPQMEITIPYGPEGKERTTTFSGPHLAAVMEMAGAAGKTARPMAMDGYQAEISWQEISDHNPILATHADGKPMGIGAYGPTMIVFPPTDDDELRETQSSQQVWALAYIGIE
>AA10_01155 hypothetical protein
MLRILIACLLAATVAGCAGSKRPEGDPAQIVARSYRDPGPSTLTLYTMINNRTGQGAHTSLMINARERVIFDPAGSFQADIVPVKDDVLYGITPAVEQAYRASHARSTHHAVIQTLQVTPQQAEIAYQLAKQTGPVPGAFCANYTARILQQVPGFEQIDVVYQPKKLSDQFGQIPGVVTETYYEYDDADLQKGLAENNAKLNELDRVSTE
>AA10_00790 hypothetical protein
MTQAGYKQFCPLAMAAEVLCTRWTMVLMRELIAGSTRFNDLRRGVPKMSPTLLSQRLKDLEAAGIVERMPVPSERGVFEYHLTDAGRDLREVVVAMGMWGQKWVESSLSLKNLDPSLLMWDMRRNLNPEPLPKRRTVVQFLYHDLPSTKRDWWLVIEPAGEVDLCWADPGFEIDLYISTDLRTMTAIWMGLTDMSAERDKFEFTGSSEISSTMQTWLGLSPFAVQKKLVS
>AA10_02245 hypothetical protein
MPAKSYGMICPISKACEILTPRWTIPILTEMGYNGYTKFSDLKRVLGNISPAILSKRLSEMEAVGLIERIENKAKGTIDYLPTDKAKALVPILDALAEWTQKHIEAELAVCSYDLSQLMWYLRQMIVVNELPRRRVVVRMNFADEEGPFPVYWLVYEPHSGIVEACVDVPSFDVDLYIETTKLSFGAIFYGRTSVAREVAEGRMFFSGDKVLERTIDRWLPRAALASVEGTLQLAAAE
>AA10_02519 putative HTH-type transcriptional regulator YybR
MRTETKERVFPEGYLTCPVRRTLSVISGKWTLLILYELTDGPKRFNALKRDLAGISQRLLTAQLKAMAEDGLVHREVLDVVPPHVEYSLTPKGHSLAPVIEALEHWGLAEIAADSTD
>AA10_04238 hypothetical protein
MAMMSPSFETIPETDMLPVGVANKAEASNCSIRSVLSNVTGKWRMIIILALEDEPKRFGDLKRCIGDITQSVLTENLRGLQRDGYLTRTVDPGPPVAVSYELTPLGRSLLKMLKPLVFWSHEQMDEVRQFRMQFDREQAS
>AA10_02844 hypothetical protein
MREHLMTREIVLIHGAFAGPWCMEGYADFFRDRGWTVHTPALRYHGGDPKAEPDPGLTDTSVMDYANDIAAFVEGLDSKPVLLGHAIAGVVAQQVAARGLASAIVLINPNAPWGTLPETDDERAVPRALMEGGAFWKQPMRVEFDLMAPFALNKMPEAQQHAVFDQLGAESGRVMFEMFFWMFDDHHAMKVNIDKVDCPVLVVSGAEDRAVNPDTCRALAEMYGERGTFLLAEGHAHFLFMEPGWQTVASQIAGWLDEKVG
>AA10_02121 LL-diaminopimelate aminotransferase
MTFPERFSNLPAYAFPRLRALLDHHQPGGEVVHMTIGTPMHDFPGWVTDVIMENAADFQGYPPNEGSADLRGAITDWIKRRYGVALDPETNVMALNGTREGLYNAAMALCPEQKNGQQPIILCPNPFYQVYMVASISVGAQPYFVSATAATGHLPDYASLPEDVLNRTAVAYICSPANPQGAVASREYWADLIRLAEKYNFRIFADECYSEIYRDEAPTGVLTVAQELGADPERITLFNSLSKRSNLAGLRSGLIAGGPETIRRVKQLRAYSGAPLPAPLQAAAARVWADEEHVAENRALYQEKYTIADEVFAGVQGYMPPEAGFFLWLPVDNGEETALKLWQETGVRVLPGAYLSQGDPGQNPGEQFIRVAMVAPKTEMKRGLITLRDCIYS
>AA10_01732 hypothetical protein
MAEISRRRRIWGWWFFDWASQPFHTLLVTFVFGPYFAGVAAGYFTGTGMDAQSAAAHAQSVWARCLTITGLIIAFGAPLLGAMADVTGRRIPWVFAFSVMYAVGSAALWYTMPDGSNMWLMLSAFGLGFVGAEYALIFINSQLPDLGDENEVGEISGSGFAFGYFGGLLSLAIMLALFVEQPNGKTLIGMDPLFGLDAAAREGTRFVGPFTAGWFVLFMVPYFLWVRDDEVTNKKGSVGEALRLLGKSVSALRHRGSLAAYLGSSMFYRDALNGLYSFGGIYARLVLEWDLIKIGVFGIVSVLASAIFAWIGGKMDKKYGPKPVILVAIWVLILVCTTVVSMDRTQIFGIGLPEGSNLPDLTFFGCGVLIGGMGGILQSASRSMMVRHTDPKTPVESFGLYGLSGRATAFAAPLLIDIATVATGSARLGVSPIVLLFILGLFLMRWVRPEGDQTG
>AA10_04166 hypothetical protein
MFELKVKKIAMSAVAFTAISAGAAAAQEACTNYTVSDGDTLATIAIAAYGTSNYQPIFNANRNNITNPNALEPGLVLALPCADGSLPNGQTAQEIIAAEEQRAASVKRSSVYEPPIKLVTGNGWAPFADESLNGGGAITRLGTTALQRGGNARDYSVSFVDDWNSHLETLLPLGAFDVSMAWNMPDCTNRTYEWSWETEVRCTQFDSSVPVYDIVVGFYTLPESDYANATTFDQLKGSTICRMDGWFIHDLEQEGLHNGETMTLMQPITARECLDAVLTGTADVATFEVQLFSDTMSEMGLNQNDMIENPFVTSLSSLRFIAHRSNPFGKQYLAMLNKGLNEMRESGEWYAIVSDTLREHNEKLMAASN
>AA10_01917 50S ribosomal protein L15
MKLNELRDNPGANPKRTRVGRGPGSGKGKMGGRGIKGQKSRSGVAINGYEGGQMPLYQRLPKRGFNKPNRKEFAVINLGLIQKFVDAGKLDASAAITEDALVASGLVRRKLDGVRILAKGEISAKVNLEVTGASKAAVEAVEKAGGSLTVTKAAAAE
>AA10_00772 Haloalkane dehalogenase
MKTLRTPDQRFEGLADYDFAPNYVEVNDTEGGTLRVHYVDEGPAQAAPVLMMHGEPSWSYLYRHMIPKFTAAGHRAVAPDLVGFGRSDKPAQRSDYTYERHVFWMGEVLRKLDLKQITLVCQDWGGLIGLRLWAEMPERFARIVVANTALPTGDQPLGDAFASWRSFSQEVPEFPAGRIVFGGTVSKLTDDEVAAYDAPYPDESFKSGARQFPMLVPDRPDDPASEPNRQVWQVIRTLDTPVLTAFGADDRIMAGVDKVFQKLCPGAAGQPHVLLPDAGHFLQEDVGAELAEVTNRFIAQTPR
>AA10_00459 hypothetical protein
MHLAYVTTTDRGATDRLLSAVAERLLATGARLAGVVQTNTECADSSKCDMDLRVLPDGATIRISQSLGSMSRGCRLDPAALEQAVGYVTASLDDTPQLLIINKFGKHEADGRGFRPVIAEALARDIPVLVGVNSLNEDRFQEFTDGAAQKMEADTDAILEWVQQVNAEKSAAA
>AA10_01459 FtsZ-localized protein A
MARLFHVPLSPFCRKVRLSLAEKKIEVELIEERYWERDPDFLRRNPAGKVPVLRLDGTIMSESAAICEYIEETRPEPPLMPKTPEARYEVRRLVGWFDDKFHHEVTSKLLYERVNKKVTGAGYPDSKNVKEGARAIKYHLDYMAWLLDHRRWLAGDQMTLADFAAAAHLSALDYISDVDWNRSQVVRDWYAKIKSRPAFRSILADQVPGFRPPTHYADLDF
>AA10_00348 hypothetical protein
METDTDRAGKRPPAYSFTRPSRNSRTVTILIVVYAVLLSLIILFDAAWWLIGLMALTTLPAIWDVFSDSTAGLELNGTDLRWFSGKRDGHLPLGDIDYFRFDTRWDFSVRVSAVLTNGKKVRLPDESVPAHRLFENTLTERGFRVERHHFRIF
>AA10_03062 Nitrogen regulatory protein P-II
MKKIEAIIKPFKLDEVKEALQDVGVQGLSVIEVKGFGRQKGHTELYRGAEYVVDFLPKVKVEVVLDDDQVDAAIDAIVSAAKTDKIGDGKIFVSPVEQAIRIRTGETGSDAL
>AA10_01783 Aromatic-amino-acid aminotransferase
MFENLKAQPADNILALMQMYRDDPRDQKIDLGVGVYKNAEGVTPVMRAVKAAEKRILEEQESKAYTGLAGDPAFADAMIGLILGNAVPRENIAAVATPGGTGACRQAFELIRMANPKARVFVSNPTWPNHLSILNYLGIETVQYRYFDSETRGVDFAGMIEDLKAAEAGDVVLLHGCCHNPTGANLNLVQWQEVVALINERDLVAMIDIAYQGFGDGLEEDAQATRLVASSVKHCVIAASCSKNFGVYRERTGLLMVVSNGGADTGLNQSNLAFLNRQNYSFPPDHGARVVTTILNDPELRADWEAELEEVRLSMLELRQQLADELQRLSGSDRFGFIAEHRGMFSRLGASPELVEKLRNDYGIYMVGDSRLNIAGLNETTVPILAKAIIDAGV
>AA10_03337 Glutaredoxin 4
MTDVKTQIDETVKANDVVLYMKGTKEMPQCGFSSRVAGVLNYMGVDYTDVNVLADEDVRQGIKDYSDWPTVPQLFVKGEFVGGCDIITEMTLSGELDTLFDENGVGYNKEAADKIREANA
>AA10_03317 Carnitinyl-CoA dehydratase
MADIDIRVAGRAGRITLTRPHALNAMSYDMCMAIDTAMRNWREDDDIDLIVLDAEGEKAFCAGGDIAELYETGTNGDFEYGRTFWRDEYRMNAMIFEYPKPVVSFLQGFTMGGGVGIGCHGTHRVVGESSKIAMPECGIGLIPDVGGTLMLALAPGRSGEYLGMTAGRMGPDDAIFAGFADHYIPQENWGSLIAMLEASGDASHIESHAQKADPGKLRDEQAMIDKHFSGETLGDILNSLQNDQSEFAQNALKALNRNSPISMACTAEMLHRLRTPSLTIRKSLELEYRFTHRAMEHGDFLEGIRAQIIDKDRNPDWQYADMDVPGVAVSKMLQPLGKDALTFEED
>AA10_02538 putative ABC transporter ATP-binding protein NosF
MTDKALTIENVCKDRGSTRVLSDINLSLAPGQRVALLGHNGAGKSTLIKSILGLTPIHDGAIRIGEASPGSAQARRDTAYLPEAVSFHPALTGREQLTLFASLSGAKADVPELLDRVGLSDALDRRIGTYSKGMRQRLGLAQVLLGKPRVALLDEPTSGLDPISRQDLYAIIDDLAAQGTAVLIASHALTEVEARTDRIAIMRKGQMVADDTLSNLSALAGLPIRLRVRATENADVLAAKLGGDRVNGASVELLCAPADKMEALRRIAGMGDAVADVEMTPPKLEDLYRHYAQEALQ
>AA10_01327 Serine hydroxymethyltransferase
MPQLAHRPWVPSHCEDYIQTIAANTAGADPASVQNRLDELVRRNTEIHDAECFNLNPATNVMNPRAEAILAKGLGSRPSLGYPGDKYEMGLEAIEEIEVIAAELAARVFNARYAEIRVGSGALANLYGFMALSKRGDTIIAPPASIGGHVTHHSGGCAGLYGLNTLNAPVDADGYSLDLDGLRALVRDRQPRLITVGGSLNLFPHPVAAVREIADEVGAKVLFDAAHQCGVIASGAWANPLDEGAHLMTMSTYKSLGGPAGGLIVTNEADIAEHLDAIAFPGMTANFDAAKSAALAVSMLDWIEFGADYGQAMIELAQALAGELAAQGLPVFQGKGGATASHQFAIEAEGFGGGQAASKTLRQVGFLACGIGLPIAPVAGDMNGLRIGTPELVRRGVTPKHANELAVLISRGLTSDDPASVAVQTRELRGQFQGMHYVRA
>AA10_00689 hypothetical protein
MSTKQLFAIWEALQTLGGEDIGLALTQAMHGPTLPPSFLVAFHAKNVGEALHRVARFKALCAPEEFQVAVEDEGCVVSTAWTYAKQTEPDALTDATFTFLVNMVRAGTGLKIKPKVIELRRSPSDRLENWYDCPITWNAPRARLVFDKADLDIPFTSYNSELLMMLDAALEADLNKAENTTSLTDQVRWHLRRALAAGRPELRSIAREMAVSERSLQRHLKGEGHSFKSLLSDTRHQLAQEYLAEPDFDINEIAYLLGYEDQGSFYRAFQKWERQTPAEWRARLPNSPNKVPSRS
>AA10_01005 HTH-type transcriptional regulator VirS
MPNADNPLNHKTIAAAAANMVSYAISRGVPVTEIVEELGIDPAQLLNPNARINEDDFPKIMNKMAASLPGEPFTLDLAKVTPFSILGYVSSAVEFAPTVRDALEMLVQYRSVLSDRLHLTLEETPTHTRLGIYHPMDGLDNGGTAEFGCALLYRTMCEWFDLADAIAEVQFAHKPFLEHEQYEEFFGTKVTFEQPRNTLVIASDALDRPSRLSSRPLYDYARAHLERAHEENGLSNLGIQDLQKVHDAICENAAVGEYGAAALAEKLHLSLRSLQRLVGQHGKELREMLEDVREANAKRLLSNPDLSVDAIAQLLGYSDDRAFRRSFKRWADQSPSQYRETLKIQNS
>AA10_03867 hypothetical protein
MALEKCGLSKADLLPSVQTYPANKEACFVRAACDALGDITFAAKTGIGFTSSSSITAYIGKYSRDLRQALENTSRFHDIIDPAIMFSLRIAGNFAAFEAEWKDPSFARYHRRTEFLIFAAVARMRSITQSTFFPIEIHLQHEAGPSAKDIQKMAGFPVIFGAEKLEIILSLSSLDLPIPTYDPRLREHLIQYGARLLDEYATPQNKLRPKVEGLITRSLPGNIVQADEVAGNLGMSPRTFARRLKDEGASYREILDDLRCDLAQTFIKNGMNLSEISFSLGYADQAAFSTAFKRWTGQAPSAFRNRVEHPIVS
>AA10_04140 putative HTH-type transcriptional regulator
MPRISAYRLQNVGRRYSQEPGARIPFPEVLEMAGAPSDIVDSPDATVELLHEAGTVETTCRVLEDKTFAARVGLSAQGPGTLLAYIVRAAETVEDALALTQRFYAMQDPDLRLDVVGAPDQPKITLESSVIPAHQYPRHREMLIFGLNRRLQQITSGGLAPISIELETDDAEHCRLLADLAGCEVVGFNSGYALVLPSNGMSFRIPTADSNLLGHLRRHGEEQLKAQPDAVRSLSDRIVDMLGERLPGPIPNGDDIAGELGLTRRTMTRHLSAEGTSFKALLEGVLCDLSKRMLRSGEGVARVAFMLGFADQAAFSVAFKRWTGETPARFRKAGR
>AA10_04246 HTH-type transcriptional activator RhaR
MYARHPISMISALSLGPMPELVQSEMGDRALQRIFHASGLTGDLLYSREGYIPQPALVRFFDAIAREAGKSWVLGPWVDAIQIDDYGLWGDWVLSAPTLREGLLRGSTSIHLHGTNDTINLTTPGNGVAIFSYAFSAASTDGYGELAIGGAAAMVSYCRAYLGQDWRPDKIDLNIPDLNRHDRDKLETYFGCRIGMSETAIYLNFDEMHLDVPRTNRAAAAVTYEDIVRERCNTRPKTLAAQIRTMVHRNLSEGLTGIEGTARALDIGVRTLQQRLREEGESYRSILKSVRVERGKELLQQSKLTITDIAFELGYEHAPHFTRMFVKEVGMSPSRFAKLGAVAQR
>AA10_01742 SsrA-binding protein
MAKQKTDPNYKVIADNRRARFDYAIEDDIECGVVLVGSEVKALRAGGSNIADSYAAVEDGELWLVNSYIPPYEQAKVFKHEERRRRKLLVSRKQMSDLWNATQRKGMTLVPLVLYFNHKGLAKVKIGIAKGKKTHDKRETQAKRDWSRQKQRLLKDHS
>AA10_01305 DNA-directed RNA polymerase subunit beta'
MNQEITNNPFNPLTPPKVFDEIKVSLASPERILSWSYGEIKKPETINYRTFKPERDGLFCARIFGPIKDYECLCGKYKRMKYRGVVCEKCGVEVTLQKVRRERMGHIELAAPVAHIWFLKSLPSRIGLMLDMTLRDLERVLYFENYVVIEPGLTDLTYGQMLTEEEYMDAQDAYGMDAFTANIGAEAIREMLAQIDLEAEAEQLRADLAEATGELKPKKIIKRLKVVESFLESGNRPEWMVMTVIPVIPPELRPLVPLDGGRFATSDLNDLYRRVINRNNRLKRLIELRAPDIIVRNEKRMLQESVDALFDNGRRGRVITGANKRPLKSLSDMLKGKQGRFRQNLLGKRVDFSGRSVIVTGPELKLHQCGLPKKMALELFKPFIYSRLEAKGLSSTVKQAKKLVEKERPEVWDILDEVIREHPVMLNRAPTLHRLGIQAFEPVLIEGKAIQLHPLVCSAFNADFDGDQMAVHVPLSLEAQLEARVLMMSTNNVLSPANGAPIIVPSQDMILGLYYVTLEREGMPGEGKVFGSIDEVQHALDAGEVHLHTKITARITQIDDEGNEVQKRYETTPGRLRLGALLPMNNKAPFDLVNRLLRKKEVQQVIDTVYRYCGQKESVIFCDQIMSMGFKEAFKAGISFGKDDMVIPDGKWGIVDDTRGQVKDFEQQYMDGLITQGEKYNKVVDAWSKCNDRVTEAMMSTISSSERDAAGAEQEPNSVYMMAHSGARGSVTQMKQLGGMRGLMAKPNGDIIETPIISNFKEGLTVLEYFNSTHGARKGLSDTALKTANSGYLTRRLVDVAQDCIVREIDCGTERAITAEAAVNDGEVVASLAERVLGRVSADDVLRPGTDEVIVAAGQLIDERMADTIDEAGVASMRIRSPLTCESEEGVCATCYGRDLARGTMVNTGEAVGIIAAQSIGEPGTQLTMRTFHIGGVAQGGQQSFQEASQDGVVVFENPQILVNSAGESLVMGRNMKLVINDEHGEERASHKLGYGSKLFVKDGTKVARGDKLFEWDPYTLPIIAEKAGTAKYVDLVSGLAVRDETDEATGMTQKIVIDWRAAPKGSDLKPEIILVGEDGEPVRNDAGNPVHYPMSVDAILSVEDGQTIEAGDVVARIPREGAKTKDITGGLPRVAELFEARRPKDHAIIAEADGYVRFGRDYKNKRRISIEPADDSLEPIEYMVPKGKHIPVAEGDFIQKGEYLMDGNPAPHDILSIMGVEALADYMIDEVQDVYRLQGVKINDKHIEVIVRQMLQKWEILDSGDTTLLKGEHVDKQEFDAANEKTLSRGGRPAQGEPILLGITKASLQTRSFISAASFQETTRVLTEASVQGKKDKLVGLKENVIVGRLIPAGTGGATQRVRHIAQQRDNVVIEARQEEAEAAAALAAPIMEDDIIGDELDVLVETPESRE
>AA10_03262 putative ribonucleotide transport ATP-binding protein mkl
MIRMENVHKAFGDNLVLQGMNLEIPKGTSMVIIGGSGTGKSVALKCILGLITPDSGNIYVDGKDASKGDRDAFLARFGMLFQGGALFDSLPVWQNVAFRLLRGSLKRPVDEAREIAIDKLRRVGLRAKVADLYPSELSGGMQKRVGLARAIAAEPEIIFFDEPTTGLDPIMSGVINDLIREIVTEMGATAMTITHDMSSVRAIADNVAMLHDGVIQWTGPVGQMDASGDPYLEQFISGSAEGPIEAVR
>AA10_00307 NAD(P)H-quinone oxidoreductase subunit 3
MEDLLREYLPILVFLAVAVGLGIVLILAAVVLAVRNPDPEKVSAYECGFNAFDDARMKFDVRFYLVSILFIIFDLEIAFLFPWAVGFKDISDVGFWSMMVFLAVLTIGFAYEWKKGALEWE
>AA10_01222 HTH-type transcriptional regulator PuuR
METAQEEIDLGYRLRYVREQAGLSQRALARKVGVPNSTISLIESGKTNPSVGALKRVLDGIPVGLSEFFAFAPEPDRKIFFAAEELKEIGKGKLSLKQVGDSPVGRTLQILYETYALHADTGAQMYEHEGEEGGVVVSGRIEITVGSERKILGAGDAYLFDSRRPHRFRQVGPEPCVIVSACTPPTF
>AA10_04433 HTH-type transcriptional regulator PuuR
MGDSSTFDLETARRLRLIRTSKGLSQREMAKRAGVGSGTISQIESGSTQPSVALLKKILAGVDVNLGFFFSFELKNDESFYFPHSSMRDLGSPGVSYLLVAGERRNRKLQMLIEEYDAGADSGRAELSHEGEECAVVIEGRLEVTVDGQSRVLGPGDAYYFSSILPHRFRNAGDTPCKVISACTPSSF
>AA10_00951 Prophage integrase IntA
MGLGGYPTLSLAGARDIAARWRTVAAAGRDPVKEREVEAQAARREDISLSVLTTDAFEARKAELKGDGKAGRWLSPLDRHVLPKLGKVPVTDIDQRDIRDTLAPIWHTKADTARKALNRISIVLRHAAALGLDVDLQATVKAKALLGKSRHEPKHIPAMAWADVPAFFTSLEEPTLTHLAMRLLILTGVRSKPLRFLRLDQIEGDVWTIPGEAMKGRKGATSDFRVPLSQEAMRVIELALPHSRNGFLFPNTRQGVISDMTLSRMMERRKLEARPHGFRSSLRDWLAESTDAPHEVAEAMLGHVTDSGVVRAYRRTDFLEQRRVLIERWADHVSGGSGQVVSLAVPK
>AA10_02995 Prophage integrase IntA
MTRALHKLTALKVKNSPPGKYSDGGGLWLHKRADGGAQWFLRYVLYRRRREMGLGSAREVSLKEARNEAEKWRKVLREGKDPIKEREKQKKEAARDLYLLRDIAQDAFEARKAELKNDGEAGRWFSPLELHVLPKLGSMPVSLIDQNDIRNTLQPIWHEKASTAQKAIERLGICIRHASAHDIDVNLQAVAKAKILLGKQRHKVKHIPAMHWKDVPDFYASLVEPTPTHLALRLLILTAMRSGPIRFLRTEELSSDLWTIPHEKMKSKVGEDDDFRVPLSKEAQHVVKLAKPFARNGYLFPAKRKGVLSDATMARLMERRDLDARPHGFRSSFRDWCEEATNTPEHISEAALAHSSGNKVMDAYRRTQFLDKRRPLMEKWAKHVTSFATKT
>AA10_01556 UDP-glucose 4-epimerase
MTNILVTGGAGYIGSHACKALSKAGYTPVTYDNLVTGWQDAVKFGPFEQGDLLDRQRLDEVFAKYEPAAVMHFAALSQVGEAMSQPGRYWSNNVTGSLNLIEAAVAANCLNFVFSSTCATYGEHDNVVLDENTPQHPLNSYGASKRAIEDILRDFQSAHHLNHVIFRYFNVAGADPDSEVGEFHRPETHLVPLMLDAIDGKRDALTVFGTDYDTPDGTCIRDYVHVCDLVDAHVLGLKWLEQGKESRVFNLGTGSGFSVMEVIEHSKAVTNQTVPYTIGPRRAGDCTKLVSGSTRAESELGWQPKRSTLETMVADAWRWHQNGHYEK
>AA10_01736 Peptidyl-tRNA hydrolase ArfB
MLRVSEDIILQDWEMTESFVRASGPGGQNVNKVSTAVELRFEAARSPSLPDPVKARLKRLAGRRWTKDGAIVIQCDETRSQSRNRDIARTRLAELIARALIKPKRRIATKPTYGSVKRRLATKKARSDVKALRGKVSEE
>AA10_04023 Ribose import permease protein RbsC
MTTATDVKQKKPLAPLTDTGAYQKLLAFASLIALLIGFSIASPNFMQTSNMIAILQATSVNGVLAVGVTLVIITGGIDLSVGTLMTFCAVIAGVVLTYLGMPLLLGVIAAIAAGAFCGLCSGTFVAKMKIPPFIATLGMMLILKGLSLVISGTRPIYFNDTPGFDQISRGSLIGDVFPGLPIPNGVLILFLVAIATSYILSRTVLGRYTFALGSNEEAVRLSGVNTDAWKMRIYALAGGICGIAGVLIASRLNSAQPALGLGYELEAIAAVVIGGTSLSGGRGTILGTLIGALIMAVLTNGLRVLSVAQEWQTVVTGAIIILAVYADMVRRGKTS
>AA10_00184 NAD/NADP-dependent betaine aldehyde dehydrogenase
MLSRDAAFEVAGRARAAQAGWAARPLQERIDLVMAGVAAVGAMNDEIVPELAHMMGRPVRYGGEFGGFNERASHMAEIAETSLADIVVGEDETFKRYIKRIPHGVVFVVAPWNYPYMTAINTVAPALIAGNAVILKHATQTLLVGERMAQAFHGAGVPEDVFQNVFLSHDVTNDLIAGKAFDFVNFTGSVGGGQAMERAAAGTFTGVGTELGGKDPGYVMEDADLEAAVDTLIDGAMFNSGQCCCGIERIYVHESLYDDFVAKAVEIVKGYKLGNPLEAETTIGPMANVRFADEVRSQIAEAVAAGAVAHIDTFPEDDGGAYLTPQILTNVTHDMRVMRDESFGPVVGIMKVSSDDEAIALMNDSEFGLTASLWTRDVDRAARVGDQVETGTVFMNRADYLDPGLCWTGCKNTGRGGGLSVIGYHNLTRPKSYHLKKVTS
>AA10_03898 Betaine aldehyde dehydrogenase
MAGVAAVGAMNDEIVPELAHMMGRPVRYGGEFGGFNERASHMAEIAETSLADIVVGEDETFKRYIKRIPHGVVFVVAPWNYPYMTAINTVAPALIAGNAVILKHATQTLLVGERMAQAFHGAGVPEDVFQNVFLSHDVTNDLIAGKAFDFVNFTGSVGGGQAMERAAAGTFTGVGTELGGKDPGYVMEDADLEAAVDTLIDGAMFNSGQCCCGIERIYVHESLYDDFVAKAVEIVKGYKLGNPLEAETTIGPMANVRFADEVRSQIAEAVAAGAVAHIDTFPEDDGGAYLTPQILTNVTHDMRVMRDESFGPVVGIMKVSSDDEAIALMNDSEFGLTASLWTRDVDRAARVGDQVETGTVFMNRADYLDPGLCWTGCKNTGRGGGLSVIGYHNLTRPKSYHLKKVTS
>AA10_03899 hypothetical protein
MGQMLKCVSPVDGSVFAEREVLSRDAAFEVAGRARAAQAGWRRGRCRSVLIW
>AA10_03940 3,6-anhydro-alpha-L-galactose dehydrogenase
MGQMLKCVSPVDGSVFAEREVLSRDAAFEVAGRARAAQAGWAARPLQERIDLVMAGVAAVGAMNDEIVPELAHMMGRPVRYGGEFGGFNERASHMAEIAETSLADIVVGEDETFKRYIKRIPHGVVFVVAPWNYPYMTAINTVAPALIAGNAVILKHATQTLLVGERMAQAFHGAGVPEDVFQNVFLSHDVTNDLIAGKAFDFVNFTGSVGGGQAMERAAAGTFTGVGTELGGKDPGYVMEDADLEAAVDTLIDGAMFNSGQCCCGIERIYVHESLYDDFVAKAVEIVKGYKLGNPLEAETTIGPMANVRFADEVRSQIAEAVAAGAVAHIDTFPEDDGGAYLTPQILTNVTHDMRVMRDESFGPVVGIMKVSSDDEAIALMNDSEFGLTASLWTRDVDRAARVGDQVETGTVFMNRADYLDPGLCWTGCKNTGRGGGLSVIGYHNLTRPKSYHLKKVTS
>AA10_00551 hypothetical protein
MDKKLLLIILDGVPWRNFRRLFGNLEGWVDSGEARVWKLKAVLPSTSASCYASIHTGVSPQEHGCTGNGNVFRLSHKDIFSQVREAGGTTGAVTHSYWSQFFNRHPFDYVRDIEYDEPDSKTINHGRFHSMTGYGHDNQMTPSDVDLFATLTNLCMRFGLDYGILHTCTLDSMGHRFFHDCQEMDHACFVADEMLAPFIPRWRQLGYEVIVTADHGQDERGHHGGRGPLQQETALYYFGDAEGPAEDYVIDQRQLAPTILNRMGAPVADTMKAASFLK
>AA10_00716 putative D,D-dipeptide transport system permease protein DdpC
MTTRDWLLSDDPETLMQARLGQFYRLARALARNSLAMVGLAIILMLLIVAALAPWLAPYSPIEGDLANRLQPPSATHWMGTDELGRDILSRIIFGARITLMIVLLVAVISAPLGLLIGTVAAYFGGWIDRILMGLTDIFLSLPRLILALAFVAALGPGIENAVIAIAITAWPVYARIARAEVLTFRNAEFLDAVRMQGASPARIIALHVVPLCMSSTIVRVTLDMAGIILTAAGLGFLGLGAQPPLPEWGAMISRGRSFILDQWWVATMPGFAIVIVSLGFCLFGDGLRDVLDPKQRSRG
>AA10_01750 Glutathione transport system permease protein GsiD
MSRNLILGAILSSLVLLAALISFVWTPYDYAALDIPAKLQPPNAQHWFGTDHFGRDIFSMIMVGARTSIAVALVAVGIGMALGVPLGLTAAARKGSWLDELIMRGNDLVFAFPSLVIAILITAVFGAGAINAIIAIGIFNIPVFARITRGAALSLWEREFIFAARVAGKGAARISAEHILPNVANLLIVQGTIQFSLGILAEAGLSYVGLGAQPPTPSWGRMLADAQTMVSIAPHLALIPGLAIILTVLGLNLMGDGLRDWLDPRIRVARA
>AA10_04497 Dipeptide transport system permease protein DppC
MADQAIQPPATTPARPSALREFWYYFRENRGAVIGMWFFAAFVLCAALAPWLAPYDPTEQFRDHILQPPAWAEGGSWQFPLGTDPLGRDMLSRLIAGSRYSFFVGIVVVTVAASGGIIIGLLSGFAPKSVDTLIMRIMDIILAFPSLLLALVLVAILGPSLTNAMIAIAIVFQPHYVRLTRAQVLAERQKDYVTSAKVAGAKLPRLMFITVLPNCLAPIIVQGALSFSTAILDAAALGFLGMGAQPPTPEWGTMLAEAREFILRAWWVVTFPGLAILVTVLAINLMGDGLRDALDPKLKRS
>AA10_01126 hypothetical protein
MKPVVLLIGRLPNVIGDVAQKLEHLPIEWLGAHDQEEVKRQLETERRIACAIIGAGLDDRVRGELVGIIASRRPDICIHLKDRQSGPDGLVPFVERVVRHEVLEQMQTG
>AA10_04449 Cardiolipin synthase C
MGVSTRLFLIFGLLLTVLGCTYVPFDTPRTPSRALTPDGTQAERIVTELTGNDSQNLAMATLFDGNDALGARLRMIEAAESSIDLQTFLIKPDLAGSLIWLALNSAAERGVKIRLLFDDVFTTARDDQIATLNAHPNVEIRVFNPLSRNSPVAVNFLLDFGRVNRRMHNKVLISDGSFAIVGGRNIADEYYSIGTKYDFADFDLFVAGKTVQELSESFDIYWNDGWSLPIAVFDDGDIVPLNEAYKQFQNRTLGEEVSVYDRALGSSYLRQLQSGQVPVHFGHVRTVTDNPSKLRNRPGIGPFAVGDAFYTVLGRATDSVTVVTPYFIPENYGAEFFEGLVNKGVEVTIVTNSLASTNHPYTHGHYARYRDRLLRAGVRIAEVRADVPSSVDGVETPLTLHTKITLIDETYVFVGSANVDPRSIRQNSEIGLVIDSPSLAKEISAQLDVAVPIYTYRVTLSDTGKTQWEYLASSKGEPLTKEPSAGLWRKLVAKISSWLPIENQL
>AA10_00559 Leucine-responsive regulatory protein
MQMDFPDLDRFDQAILRVIAEDGRISVADLSRRIGLSKSPTQARLKRLEAEGVITGYRAMVDPIRLGLDHVAFVEVRLTDTREKALAEFNAAVRRIAEIEQAHMIASNFDYLLKVRTRSMSEYRAVLAEKISSLPHVANTSTFVAMEAVKETGLLNPGEDFG
>AA10_03644 hypothetical protein
MEQSETELMLKGYGLTTAEFYYHMPDYIHVLNTFTWQEYDLAPDHPRLFDFIEFWQREIEGPLHSVRFTHRKMIAPGEWRNVVGEFRLN
>AA10_01104 Succinate--CoA ligase [ADP-forming] subunit beta
MNIHEYQAKALLRSYGAPVSDGRVVLRAEEAKTAAGELDGPLWVVKAQIHAGGRGKGSFKEADAGEKGGVRLTKSVEEAAEEAKKMLGRTLVTHQTGPVGKQVNRIYIEAGSGIERELYLALLVDRQTSRISFVCSTEGGMDIEEVAAATPEKILSFSVDPATGYQPYHGRRIAFSLGLQGAQVKQCVKLMNQLYNAFIEKDMEMLEINPLIVSDGGDLKVLDAKVGFDGNAVYRHPDIAELRDTTEEDPKELEASKYDLNYIALDGEIGCMVNGAGLAMATMDIIKLYGAEPANFLDVGGGATKEKVTEAFKIITSDPQVKGILVNIFGGIMRCDVIAEGVVAAVKEVGLKVPLVVRLEGTNVEKGKEIINTSGLDVIAADNLKDGAEKIVKAVKG
>AA10_01260 hypothetical protein
MPKLIAIINVIAWAGFWAFGYIAVTAEGLTDRQLVIAAILAFAGLVTGIVAYMKLVRATEASGYAKSSGQLDAAARNRAQEEWGK
>AA10_02452 Methionyl-tRNA formyltransferase
MRVVFMGTPEFSVPVLDALVDAGHEIAAVYCQPPRPAGRGKKDRPTPVHARAAALGLEVRHPVSLKSPQEQQEFSALQADIAVVVAYGLILPQSILDAPVHGCLNIHASLLPRWRGAAPIHRAIMAGDVETGICIMQMEAGLDTGPVLLRAATPIGAEETTDQLHDRLSVMGAEQIVEALGRLHELTPEPQTQDGVTYAAKIDKAEARVDWSRPAAEVDRQIRGLSPFPGAWTEIEGERVKLLASRLSDGQGAAGEVLDDVLRVACGEGAVELLRLQRAGKGAQDKQSFLRGWPVAAGTRL
>AA10_00063 HTH-type transcriptional regulator DmlR
MVEIGAIPVFVAVAENGGFAAAARRLGITKSAVSKRIGTLEAHLGTQLFHRSTRSISLTEAGEIYLTHAIQALGSAQEAEDAVAALQGLPVGHLRISTPMSFGRLHIAPLLTEFLATYPDITMDLTMDDRIVDLVDAGLDMAIRAGTLPDSALIARRLAPIHSVLVASPKYISRKGAPQHPEDLLAHNCLHYAYSRDPMEWVFQGPRGEVRTRTKGTLRVNNSETLCAALLDGLGIGRLPTFVAGSHVAAGRLIRVLPEYAMPEQALYAVFPDRRHMPMKVRAFVDFLAERIGRDRPFWDVEAGLGG
>AA10_01387 HTH-type transcriptional regulator DmlR
MDRLTEMEAFANVVDQGGFTDAAKKMGISKSAVSKHVSSLEARLGARLLNRTTRRVSPTEIGLAYYDRARRVLNDAGEADALVTSMQSAPSGLLRISVATDFGVNHLSPVLSQFLSDFPDITVNMVLNNRFVELISEGFDVAIRIGELEDSTLRARKLTETVKRMVAAPSYIERYGRPQRIDELNEHKLLHYSSQSSGNVWKLTAPSGEKRQVRTAGWLSVNDGQSLLNAAISGLGIAYLPSYLYADALKSGEVVDAMPSLPDEIQGIYAVYPPGRFTQPKVRAFIDFLVDSYAEKGPMDW
>AA10_02249 HTH-type transcriptional regulator DmlR
MTQKTEIEILLAVVDHGSFSAAARVLGYTPSAVGKRVHQLEQRLRVPLLVRSTRRMALTDAGQRYVEEARGLLSRLTALEEDIADDGDRLRGTIRVTSAAALGRLYVVSLAIEFMERHPEVEIELLLTDKLVDLVGEGFDLAIRSGALRDSSLVSRKLMTNRRVICAAPAYLEQHGIPQQPEELTTHKCLRLVHERHLSDWGIARASHGHARLGPGFICNSLEALHAACCAGRGIAWLPEFLISQDLLDGQLVPVLTDCTEQDAGGGIFILRPETTFLPRRVRILIDFLVDHFPGVRAD
>AA10_04422 HTH-type transcriptional regulator DmlR
MDKLRKMAIFARVVELGSFASAAADQNVTPAIVGRHVADLEAMLGLRLINRTTRSMEVTDAGQRYYHGCKTMLDHMAELEQEVADRNGVGPSGIVRVAAPEGMGTPLMDAVESFQKLYPDVLFDLVIENDQTDFVSTNVDLAIRLAISLEDSSLIVTKLAGTRLSLFAAPSYLESNGVPTTVQELDNHACLVFGGSRFGDSWPLLTKTGLRKLRQPWRMVINQTHIYREALIRGMGIGLMPEIMALDLVETQQLSPIYLDDRFPDVGIFGVYPDKAFQPNRVRLFLEHLRKTLSGKEA
>AA10_03148 Monocarboxylate 2-oxoacid-binding periplasmic protein
MDRRSFLKTSAIGGSAAAATSLAAPAYAQGKRTLTMVTSWGRGLAGVFDSAQRCADSITTMSDGNLTVDIKAAGELVGAFEVFDAVSSGQADMYHAADYYFVGQHPGYAFFTAVPFGMTAQEMVNWYYHAGGAELHDELGQIFGLKSFLAGNTGAQAGGWYSKEINGPEDFNGLKFRMPGLGGKALGKLGASVQNIPGSEVYQALSSGAIDGTEWIGPWADEKAGFQEITKTYYTAGFHEPGAGLSLATNREVFESLTPAQQKIIEIAAGECHQWNLAQFLANNGAALQRLQAGGVKVLEFPDSVWDAFGKASQEVLDENMGDELFKKINDSAMESMAASSAWLNMSSGVYTGQRDRVRG
>AA10_04241 Monocarboxylate 2-oxoacid-binding periplasmic protein
MKRREFVTAGVLGAAATSLAAPAVAQDIRQWNMVTAWPKNLPGPGVAAQMLADRITTLSGGRLEIKLHAAGELVPGRGVFDAVSEGTAELYHAVPAYWGSKSKGILLFGSQPFGLRADEQFGWLYHGGGQELYDEIYARFNLKPFLCGNSGPQWQGWFRDEINSLDDLKGLKFRTTGLASQMCSKIGMAVQAMGPRDMFQGLQTGALDAGEFIGPWTDSAVGFQQVAKNYYWPGVGEPSSAEECAVNANAYSELPDDLKQAVSFACESLYNPVWTEYTTKHAQALAHLVADEGVQVRKLPDDVVQAMGAAAVEIMDELAQDEDELVRRITESFLAYRDSVGPYMVYADNGQMNARSSVLGY
>AA10_00816 Hypotaurine/taurine--pyruvate aminotransferase
MDGTFNENDLSRVVEADRAHIWHHLIQHKPFETNDPRIIVEGKGMRVWDQKGKEHLDAVSGGVWTVNVGYGRESIAKAVYDQLLRLCYFANSAGSIPGSIFAEKLIDKMPGMSRVYYTNSGSEANEKAFKMVRQIAHKRYGGKKTKILYRDRDYHGSTLATMSAGGQDERNAQYGPFAPDFVRVPHCMEYRKHELGKEDLSGEAFGQAAADAIEEVILREGPETVGALCLEPVTAGGGVIEAPAGYWERVQEICKKYDVLLHIDEVVCGVGRTGTWFGYQQYGIKPDFVTMAKGVASGYAAIACMVTTEEVFDMFKDDTSDPLNYFRDISTFGGCTAGPAAAIENMRIIEDENLLGNCTKMGERMMGNLLALMEKHKVVGDVRGKGLFLGAELVSDRSTKEPVDEKLAQAVVADCMNQGVIIGVTNRSLPGRNNTLCFSPALIATPDDIDQITDAVDGALGRVFG
>AA10_02589 hypothetical protein
MAKGPVLIDLEDDAAPVQDVSEAPPVPDIAPPSGEAMQAAARFAARKPSALSRWFWGLALAVIGAVVSVAAWDFATSLLLRAPILGWVVTGLIAAFVLVALIVAIRELAAIGRLSRVDGLRRAADAALAEEDLAQARDVTSRLIAFYKGREETRWGRERLAERASEQFDATSLLSLAEDELLAPLDAAASREVEAAARQVATVTALVPLALADVVTALAASLRMIRRIAEIYGGRAGFLGSWRLTRAVFVHLVATGAVAVGDDLLEPVLGGSILSKLSRRFGEGLVNGALSARVGVAAMEVCRPMPFSERHKPSTRGMVKRALSGLFSKD
>AA10_02225 hypothetical protein
MTHRVAIIEFINESNTFTVMRTGMDDFHASHYFKGDEIPANFRGTGSEVGGAIEVAEARGWTPVYITAAHAEPNGPVTEGARAEITGECARRLRENGPFDGVFVALHGAMVTETDQDGDCQFLREIRAVVGDEVPLAITLDLHANISDETAELAQIAVSFRTYPHVDMREVGVEACELLHRALEDEIAPKLLIRRPPMLVGCDDGRTTENGPMCRLLEDAAEEMQTPGILNVAINAGFTDADVWAAGPSVLVTYDTPTTASETAAGCAERMCDRIWSFRDRWDLPIPLEDCIAQLKTSTAGTGPIVVADFSDNPGSGAYSDCTALIAAMLEAGIQNAAAGALYDPVAVAQLVTHGVGATVTLPLGGKTDASVGGGPLEVTGKIMAISDGSFTFEGPMFTGLPGSTGQSVCLRVQGIDIMIVSDRMQMLDKNVFRVVGIEPADKTVLAVKSMQHFKGAFGPIASRIIITDAGGLCTPNVKRRTYTRLRRPVFPLDEINA
>AA10_02464 Pyridoxine 5'-phosphate synthase
MSDNHLRLGVNIDHVATVRNARGGAYPDPLRAAKIAEEAGADGITAHLREDRRHISDADIDRLMEVLSVPLNFEMAATEEMQRIALRHKPHAVCIVPEKREERTTEGGLEVAREENKLAHFIAPLRDAGCRVSIFIAADKKQIEAAHRIGAEVIELHTGAYCDAHAEGNNDDRDRELEALREMSAFAHSLGLEVHAGHGLTYDTVQPVAVFPEVKELNIGHFLIGESIFRGLTPAIAEMRRLMDEARA
>AA10_00525 hypothetical protein
MPIFITYASYSQTGIRGMLKKPENRTGPVQALLDKVGGKLLAFYMTTGSNDVVVISEAPDGTDAVAIGMAVGASGAVDKVETVRAWTADDFVAITKKAAELTGAYTPPGG
>AA10_04024 Ribose import ATP-binding protein RbsA
MTKLVEMTGIEKHFPGVHALKTVRFDLEPGEVHALMGENGAGKSTLMKILSGIYQRDAGELKIGGQSVNPDSPRAAQDLGIGIIHQELSLMNDLTAAQNIYIGREPRKRFGRLDDAALNAQAAEVFASMNLSLDPKTLVGNLTIAKQQMIEIAKALSYRSKVLIMDEPTAALNDAEIAELFVIIRRLKAEGVGIVYISHKMDELKQIADRVTVMRDGEYVGTVDAAATPISQIIAMMVGREVKEEPQDIPDLSEAEVSLEVVGLNRGREIQDVSFSVRKGEILGFAGLMGAGRTEVARAIFGADAKDAGEIRVHGHSVGIASPADAVQAGIGYLSEDRKHFGLATGMNVRDNIALASMNMFTRRGGVLNDAGISRTAQNYIAQLGIRTPSDTQEVRLLSGGNQQKVVIAKWLLRDCDILIFDEPTRGIDVGAKSEIYKLLEELAADGKAIIVISSELPEILRLSHRIAVMCEGRLTGILPGGKTATQEEIMKLATQREAAMQVSEHATGTHQ
>AA10_00087 Tyrosine recombinase XerC
MEPAPNLPAIRALRPAWNKGRIVGQKRPLKPKHVWAIRVRLELAENHRDLALFNMAIDSKLRGCDLVKMKVADVMASGQIKERASVLQSKTQKPVRFEISEGTRTSVEKWMEDELMVGSEYLWPGRFHERLYISTRQYARIVRDWVTSIGLEANAYGTHSMRRTKVTQIYKKTGNLRAVQLLQGHTKMDSTVRYLGIELEDVLAIAEAIEI
>AA10_00926 Tyrosine recombinase XerC
MPRVQLPAVTPKRKAWNKGRIIGQKRPLLPKQAWAIRARLELAGYLRDLALFNVAIDSKLRGCDLVKLAVSDLVKDGRVRERVLVIQSKTKRPVQFELTENTRETVLRWIKSPEMFACRFMFPSRFHDRPHLSTRQYGRLVRDWVTAIGLEPSAYGTHSLRRTKAAVIYRKTGNLRAVQLLLGHTKVDSTVRYLGVELEDALSIAERIDI
>AA10_00113 Glycine cleavage system transcriptional activator
MSLSPRRPKGPHLNALRAFEAAARLKSFAAAADELSVTPGAITQHVKSLEAWAGAQLFVRNARGITLTPLAEKLLPGFSKAFDQLGDVVQELRATAQPLKVKVAALPSVAQLWLAPRLGKLRLVAPEISVSVVALEAPPNLAREPFDLTLFYSRAVLGENEIPISDDIIFPVCAPAVAARLHSITDLSNETLLIDESWTDDWQFWLNGQPDGNSVVQSGTTHSLFSVALEETRHGGGVLMAHELLVRELLESGALVRPFEGSLKLPRKLVAKYTSSFRRSPAFDKVLSLLLDELHSNTA
>AA10_01328 Glycine cleavage system transcriptional activator
MSVSPPRPKPLPLNALRAFEASARLGGFSAAAEELGVSAGAISAHIKALESELGAALFDRNAKGVELTALGQRVLPDLTQAFDTLGQATQTLRAEAKPNVVHIVTLPSVAQLWLSPRLPELRQAAPEIEVSLTAEEAPPNQKRAPYDLFLFFGGDHGETVAKNIIYPVCTPSLAKRLNTPEDLRELTCLSDTTWSEDWRIWADAAMPGHSFVPRGPVFSLYALAVEEAVNGAGVLIGHEALIAPYLHSGQLVAPFNTRVELPDSLKLWSPRRIRPKSPADRVVNWLKGFD
>AA10_00109 hypothetical protein
MIERFETGQRMSKVVKHNGVLYLCGQVGSGDTVAEQTKDCLSRVDALLEKYGSSRKHMLQAIVWLADMADFNEMNDVWDAWVPAGHAPARACGEAKLARPQLRVEVIVTAVEAE
>AA10_00779 hypothetical protein
MTITRIETGQRMSRIVKHNGVAYLCGQTSDAPTVSDQTRDILAKVEDLLAKAGSDKTRILKCEIWLADMADFAEMNAVWDAWVPEGHAPARACGESKLARSVLKVEMIVTAACD
>AA10_04458 hypothetical protein
MTITRIETGKRMSKIVKHNGVAYLCGQTSDAATVAEQTREILAKIEDLLAKAGSDKTRMLQCVIWLADMADFAEMNDVWDAWVPEGHAPARACGEAKLAREALKVEMIVTSACD
>AA10_00255 Spermidine/putrescine import ATP-binding protein PotA
MTVTTTVSPAPWLEQKEQQPLVQIKGVTKKYGEVTAVDNVDLDIYKGELFCLLGGSGCGKSTLLRMLAGFEDLNAGTITIDGVDMADVPAYERPTNMMFQSYALFPHMTVEKNVAFGLEQDHVPKFDIADRVHDILKLVELEGFKKRKPKQLSGGQRQRVALARALVKRPKLLLLDEPLAALDKKLRKQTQFELANIQDKVGVTFIVVTHDQEEAMTLSSRMAVMDAGRFKQIGTPTEIYEFPESRFVADFIGSANIFEGRVTEDGADHVRVETEFCEVFIDHGHSVKVGSKIWVALRPEKIRLEKSDEAVAGSNQTSAVIDDVGYLGETSIYKVRLPNGEIFDVTMPNQSRPTHETQRITWEDKVNISWDPSSAMLLHS
>AA10_01939 Spermidine/putrescine import ATP-binding protein PotA
MSEQNIIEIQGVEKRFGSFVAVSDLNLTLKEGEFFSLLGPSGCGKTTALRIIAGFQDHEEGEIRIDGRAMGAVPANKRPTNMVFQSYAIFPHLNVGDNVGFGLRKTKLARKEIKERVAEALEMVELGGLQDRKANELSGGQRQRVALARALVMRPKVLLLDEPLSALDKNLREAMQLEMRRLQQKLGITFVMVTHDQYEAMTMSDRIGVMFAGQLKQVDKPEVLYSQPCNREVASFIGGMNFLDAEVTSENSETLEVNIQGFGQMEIGVNPNVQVHDKKLLVGVRPEQLEISADKPDGYDAHVQGEVSDVAFYGESVHYYVRVDGLKDSIAVAVPNYFHTVDHSRGDTVWLGVQSASVIDLGKRESLGGET
>AA10_04326 Spermidine/putrescine import ATP-binding protein PotA
MSNKENVAIDVRDAVKRYGDFTALKKISLSIMDNEFFTLLGPSGCGKTTLLRMIAGFEDVTEGAIFLYGDEIESLPPNKRPVNTVFQNYALFPHMTILDNVAFGLEMRGASKSEARTKAGEMLELVQLGQFSARKPSQLSGGQQQRVALARALAPQPKVLLLDEPLSALDLKLRKAMQLELKHLQRETGITFIFVTHDQEEALTMSDRIAVMSAGEMQQLGAPTDIYERPHNMFVADFIGETNLLEVSVDGIENGRATCHLGGGHELTCNAVDGVGVGSKVHMSIRPERLYMSAEPVETEGLHGRVKDNIFVGTDITTIVHLDEGPDFVVRTSNSDRGNKRIFEPGTEMFVNMELGAARLLVD
>AA10_02016 DNA gyrase subunit B
MSDDTQAHQEYGADSIKVLKGLEAVRKRPGMYIGDTDDGSGLHHMVYEVVDNGIDEALAGHADHVTVKIHADSSVSVSDNGRGIPVDIHAEEGVSAAEVIMTQLHAGGKFDSNSYKVSGGLHGVGVSVVNALSDWLELRIWRNGNEHVARFEGGETAEHLKIVGECGTRTGTEVRFLASTDTFSNLEYSFETLEKRLRELAFLNSGVRIILIDERPAERLETELFYEGGVKEFVKYLDRSKTAAMPEPIYIKGERDDIGVEIAMWWNDSYHETVLPFTNNIPQRDGGTHVAGFRGALTRTINNYAQSSGIAKKEKVNFTGDDAREGLTCVLSVKVPDPKFSSQTKDKLVSSEVRPAVEGLMNEKLAEWFEENPNEAKTIVGKIIEAALAREAARKARELTRRKTAMDVNYLAGKLKDCSEKDPSKTEVFLVEGDSAGGSAQTGRDRRTQAVLPLRGKILNVERARFDRMLSSQEIGNLVMALGTGIGRDEFNIEKLRYHKIVIMTDADVDGAHIRTLLLTFFYRQMPELIEGGYLYIAQPPLYKVSRGKSEVYLKDQMALDDYLIHQGVEGAVLKLGSGEEIVGQDLTRVVEEARQLKRVLDAFPTHYPRHILEQAAVAGAFVPGAVDADLQGVADKVAARLDLIALEYERGWQGRITQDHGIRLARILRGVEEVRTLDGPMLRSGEARKTGSFTQSLQEVYNTPATLIRRDRTQVIHGPLSLLKSILDEGEKGLSLQRYKGLGEMNPDQLWETTLDPDARTLLQVRVDDMVDADDLFTKLMGDVVEPRREFIQQNALSVENLDF
>AA10_02494 Cobalamin adenosyltransferase
MVVLNKIYTRTGDDGKTALGNGERVAKYSGRVTAYGTVDELNAHVGVARLEADGDVDAALARIQNDLFDLGADLCRPDMEKDAEADYPPLRMVASQTDRLEAEIDAMNESLEPLRSFILPGGSRLAAHLHVCRTVSRRAERLAVELTNMEPVNEASVKYLNRLSDWFFVAARCANNGGRDDVLWVPGANR
>AA10_00004 Arylsulfatase
MTRHTNILNLNFFGAVILSCAPFAAVAQDDQPNFLLIMVDDLGWTDIGAYGGEIDTPALDALAEKAVLFTDFHASVACSPTRSMLLTGTDNHIAGMGNMGELLAPNQIGNPGYEGHLNDRVVTLAEVLRDNGYHTYMAGKWHLGHEPDHYPYNRGFEQTFSMLYGGASHFDDMTGVRELESPAAYTLNGERLWELPPTFHSSRSYADFLMDAIRSNRGDGKPFLGYFALTAPHDPLHVPEPWKSKYQSAYDEGYEVLRQRRVEAAKDIGLVPSNALVSEMQPQVTPWDTLSQEEQAVEVRGMEVYAGMVDNLDYHIGRVLDFLDDIGELGNTVVFFLSDNGSNPWYSEDYPGNAGSEWFSQFDNSPAAIGDAISAYAYGMGFAGASSGPLDRFKMTVSEGGIRVPLLVAGPGVEGGRMTDAFTYVTDLMPTMLEMAGIVHPETVNGNPVEPMLGKSMTALLAGEQDAVYGAEEFIGGELMNGKWMRQGAMKAVAVVAPYGDGKWRLFDLDSDPGETTDLAVAQPVVLEKLIHAWDDYAEQVGIVLRETE
>AA10_00130 Arylsulfatase
MTRHTNILNLNFFGAVILSCAPFAAVAQDDQPNFLLIMVDDLGWTDIGAYGGEIDTPALDALAEKAVLFTDFHASVACSPTRSMLLTGTDNHIAGMGNMGELLAPNQIGNPGYEGHLNDRVVTLAEVLRDNGYHTYMAGKWHLGHEPDHYPYNRGFEQTFSMLYGGASHFDDMTGVRELESPAAYTLNGERLWELPPTFHSSRSYADFLMDAIRSNRGDGKPFLGYFALTAPHDPLHVPEPWKSKYQSAYDEGYEVLRQRRVEAAKDIGLVPSNALVSEMQPQVTPWDTLSQEEQAVEVRGMEVYAGMVDNLDYHIGRVLDFLDDIGELGNTVVFFLSDNGSNPWYSEDYPGNAGSEWFSQFDNSPAAIGDAISAYAYGMGFAGASSGPLDRFKMTVSEGGIRVPLLVAGPGVEGGRMTDAFTYVTDLMPTMLEMAGIVHPETVNGNPVEPMLGKSMTALLAGEQDAVYGAEEFIGGELMNGKWMRQGAMKAVAVVAPYGDGKWRLFDLDSDPGETTDLAVAQPVVLEKLIHAWDDYAEQVGIVLRETE
>AA10_01250 Arylsulfatase
MKPNVILILADDMGFADLGCTGSEIRTPNIDALARGGVLMTAMYNCARCCPTRASLLTGLYPHNAGIGHMGADLGTPAYQGFLRNDAATIAEHLRAEGYRTCMSGKWHVGGDFMAREVDSWRVGDVDHPTPRQRGFDRFYGIVDGVTHFFSPHFMLEDDSRVETFPDDFYFTDAITAKAICMIEESVTLDQPFFLYLAHTAPHWPLHAHPEDIARYEGIYDKGWDKTRAARHEEMNAMGLFQTNWEISPRDPDVKPWEDEANRDWESRKMATYAAMVDRMDQSIGTLISALKRLDQFEDTLILFLSDNGGCAEFMAEDGWAKFFPNVTNDGRPITMGNRSDVMPGDALTYQSYDKPWANVSNAPFRLFKHYVHEGGISTPLVAHWPSGFGALPPRHTPCHVVDILPTILEVTGTTYLNEVGGHEIQPCQGESFLDLLCGKDWCREQPIYFEHEGNSAIRLGQFKLVRLHGQDWELYDIEADRTELRDLISGDQIRADSLIRQYQDWADKTGVLDWDIALPRLLAAWEMDNAEG
>AA10_00925 HTH-type transcriptional repressor CytR
MRKVNTMEEFAQVSGISRPTLSKYFNDPNSVRASTRKRIEEALETFDYTPNVYAINQNRRTTRNIGIIVPNLADPFFTEIGREAELACIDAGYRPIILSSHGDPEQEVANLASLAALKPAGVLLAPFGRISQQDAVLEFSKRLPIVLFDANIEGSGLPFYGTDNFQSIDLMVEYLCRSGSPPCFFEMKTPLNPNARKRHAAYLESMERLGFTPNIYQAEGEGWAFEDIGFREGGQMISKGHFATDTVLCSNDRLAIGMLAAAYAHGVRVGLTEASTLRIAGHDDHPFARFTGPRLTTIAQDYKAIAKSSAQRLVGIIEGETDGSDALLIENPGQLVMRESA
>AA10_00463 hypothetical protein
MKKLSVSLLAMTVAGSAYAADMGAVDEPIKLAINEWTGQHVTTHVAGEMLKAAGYNVEYVTAGMMNQFQALADGDIDATLEIWSSNVSDEYAKKIDEGTVVEIGDLGLDAKEGIAYPAHVADLCPGLPAWEALKDCAQVFATAETLPGGRLVDYPADWGTPGADRMTGLDLPFKAVPAGSEGALIAELRASTERKSPLLITFWQPHWAMSAYDVKFVDLPPGEEACFSDPAWGPNPNAVNDCDFSPSRIFKAGWSGMEEKWPAAYEILTNYQLAVEDQQPMMGAIDVDGGKVEEVVAAWMAENEGKWRPVVDAATK
>AA10_04038 hypothetical protein
MTRNIKTLGAFALAAAVTASASWAAESSDPIKLTLHDWSGQLINTKIMGSILQEAGYNVEYVQADYIAQFAGLKTGDLHLAMEIWETTGREALDEATASGNVVNVGETGLMAIEEWWYPSYMKERCPGLPNWEALKDCAEEFATAETDPLGRYVGGPVTWGGFDEERVEALELEFEVVHAGTDAALFAELESAYQRQDPIMLWVYVPHWAPAKYDGEFVEFPPYSAECYADPSVGVNPDLAYDCGKPRGPIWKAAWSGLQEKWPGAYDIIEAYNINNDEMSAMVGKADLEGVEIDTVVADWMETNKDRWSGWISK
>AA10_01324 Cytochrome c oxidase subunit 1 , bacteroid
MSNYIKLIALGLVALFAAIGTNYARDLAYQVHAILVMLIAGGLFIWTLRNTEEPDILVDRSAEYMDDVIRYGVIATAFWGVVGFIAGTFIAFQLAFPSLNFEWAQGYLNFGRLRPLHTSAVIFAFGGNALIATSFYVVQRTSAARLWGGNLAWFVFWGYQLFIVLAATGYVLGGTQSKEYAEPEWYVDLWLTIVWVAYLAVFLGTIIKRKEPHIYVANWFYLAFIVTVAMLHLVNNMTIPVSIWGSKSVIVWSGVQDAMIQWWYGHNAVGFFLTAGFLGMMYYFIPKQAERPVFSYKLSIIHFWALIFLYIWAGPHHLHYTALPDWASTLGMVFSVVLWMPSWGGMINGLMTLSGAWDKLRTDPVIRMMVISVGFYGMSTFEGPMMSIRAVNSLSHYTDWTIGHVHSGALGWNGMITFGALYFLVPVLWKRERLYSLQLVSWHFWLATIGIVLYAASMWVTGIMEGLMWREVDANGFLVNSFADTVAAKFPMYVVRALGGVLFVAGAVIMCYNLWMTVRKAPAKEASLTVAVPAE
>AA10_01463 Peptide methionine sulfoxide reductase MsrB
MTRYTKDPDAIAALSAEEYHVTQRSGTERPGTGKYLSNKEPGIYVDIVSGEPLFASSHKYESGCGWPSFTKPIIHEHVQEFEDRTLGMIRTEVRSKHGDSHLGHVFPDGPREHGGLRYCINSAALRFIHRDDMETEGYAEYLIHVEDIT
>AA10_00652 Lipase LipV
MSELLQLPQAAFVRTLGQGPRKVLALHCTIAHSGAWKGLAGELHEEATFVAPDMLSHGRSPDWDRQGDFQDRITQISLTHLTEPMDVIGHSFGATVALRLAVEHPELVRSATLIEPVFFAVAVQDAPHLIEQHAQDAQPYMDAISRGDEALAARLFNRMWSTDDSPRWPDLPESTRAAMIRGIHVVPTVDDALFADRAGLLKPGMLDRANMPIRLLRGSLSHPVMVAINDGLTRRLPNATGAVIGGAGHMLPISHPVQTAAQVRALWAQG
>AA10_01285 hypothetical protein
MNKANDLPIDQHVGQPSPDLVREALERVVSSDEFQASPRLQQFLTYVVEEAIAGRGPQIRGKAIAVEVYGRRIDGSGGQNLVRVEARRLRRLLREFYEDQWDGEGVRIFVDPGGYKPRFSYEPTIEDHTSRAWNSDGPRGRRRSLQLLPAGLGVLAVIAVLGIWLSRENSKVLPTTQSIEQAERAALGEQSLTRLQAANLADQARGMFFPVFDVKRQQIALGMFQHAVELDPALSDGFAGTAQVLATLALLSPDEAQRDDLFSRASEMSGKALELSPADAWTNGANGWVLAVKNQPNEALKYARMSVELAPKDGHILDLAGITAIMANAPELAAEVSDPERSRSGSGRFGARNIWGVSQLMLGNYENVVEAFQGAPAAGAPVSAPSLLFQAVAHDQLGNSEDAQRLVAEMRRTWPEFPSEFLADRIFHNDRNTRNMILETLSRY
>AA5_02038 Homoserine/homoserine lactone efflux protein
MSLEFFVTSLIVVLLPGTGVIYTLAVGLGRGFRASLAAAFGCTLGIVPAALASIIGLAALLHTSAVAFQLIKYLGVLYLFYMAWGILKDGGAMDVAAEKSAKSDFGIAVTGTLINVLNPKLSLFFLAFLPQFLPASAANAGMELAKLALAFMAMTFLVFVGYGACAALARDYVIRRPAVMAWIKRCFATAFGALGAKLALSD
>AA5_03589 hypothetical protein
MIEFQTLLVFVPAALALNLTPGADMMFCFGQGLRSGAWPSVSASAGVSVGSMIHVLLAGLGLGAAVSALPWLFEVIRWMGAAYLMYLAWGAVRNGASTGDAPMRSTRMAFRDGMLVNLTNPKVILFVLAFIPQFVDPTAGSVLVQFLIFGLIIAFGGFLVNGLVGIFAGGAGKVLIGNPRASRIIGWVTGGIYSALAIRLVMMERA
>AA5_03865 DNA repair protein RecO
MDWRDHGILLTLRRHGETAAIIEVFTEGHGRHAGVVRGGTSRKIAPILQPGAQLDVLWRARLEEHIGTFQVEPLRSRAAAAFSGRLALSGLNAVVSLLSFCLPEREPHPALYSRTEQLMDLLGQDEVWPLAYLRWELALLDELGFGLDLTACAVTGVTEGLIYVSPKTGRSVSANGAGEWADKLLPLPPCLRGEGTAPDAEVAEALRTTGYFLEHRVAPSLGHNPLPEARARFVDQVTRRL
>AA5_02861 dTDP-4-dehydrorhamnose reductase
MKALVFGHGGQVATELRRRGQVHGVLVESLDRAAADLSDPSHCADAIRNTDADVIINAAAYTAVDQAEEESDLAQRINGDSPGAMARAAAVRGLPFLHISTDYVFDGSGTTPWNTDDPTGPLGAYGRTKLDGEHQIAEAGGHYAILRTSWVFSAHGKNFAKTILRLAETRDKLTIVADQIGGPTPAADIAETLLKMAKAGLEAKGGVFHYSGAPDASWADFAREVVSQSGLSVEIEDIPTEAYPTPAPRPLNSRMDCSRLDNVFGIQRPDWKAGLAEILSELKSATS
>AA5_01704 Solute-binding protein
MLREFIKIAAVATSLVAASAMAATAADYTLRATANSNENDEDYDGLIVFKNYVESASNGAIEVELFIGTQLCSNGAECLQGVADGTIDIYISTSGGASGIFPYVQVLDLPYLMADDRIAEHVLSGDFTRTMRDMALEDSGGAIRLMTIGNTGGWRNFANTQRRIAEPADMEGLKIRTVVADLPQELVKALGASPTPIPWPELFTSFQTGVVEGSKNGITDIMGMKFPDAGLQYVTLDGHAYMGALWWMNNAKFQEMPEDLRRVVVDGFYALQQATFASPKRKSIQAYEDFVAGGGDLYVLTPDQKAAFKEAATPVYDWFQSNVARGDEIFAALTEAVAAAEADVNAARDADLK
>AA5_01950 Copper-binding lipoprotein NosL
MKPLVLIALIALAACKEDLAEAPDPVDLTPDALSYFCQMNIAEHGGPKGQIHLEGYPAPLFFAQVRDMVAYLKSPERDADITAVYVSDMGIAPSWRQPGISNWIAADGATFVVGANVAGGMGAREVVPFADPADAQAFIEIYGGTALGLPDIPDTEVLGPVDLELSLETPV
>AA5_02322 hypothetical protein
MIHWGRVRQLRDEVGPDEFDEVVDIFLEEVQEVIARLHQDTSRSELEQNLHFLKGSALSLGFDQFSKLCQDGERQAAAGQGEDVDLPAILAVFDSSKQKFEAELRQNLD
>AA5_01522 IS6 family transposase ISPmar1
MISFKGAQYPKDVILFAVFFYLRYGVSYRDLEEIMSERGVAVDHTTLNRWVTRYSSAIADAARRRKGSCDRSWRMDETYIKVKGSWVYLYRAVDKYGKTLDFMLSPRRNKPAATKFFAKMLEINGLPKKIVIDKSGANTTGIKAINKMLKSFGCPIPIEMVRRKYLNIIVEQDHRFIKRRTRPMLGFKAFASASATLAGIEVAHMIRKGQFTPGLCTFQQFAELAT
>AA5_01563 hypothetical protein
MRVPKHLSVVSATVRNGSVAKGSVASFWLLTRSDAAGEWLSAKLVESQFMISFKGAQYPKDVILFAVFFYVRYGVSYRDLEEIMTERGVSVDHTTLNRWVTRYSGAIAEVARRRKGPCDRSWRMDETYIKVKGAWVYLYRAVDKHGKTLDFMLSPRRNKPAATKFFAKMLEINGLPRKIVIDKSGANTAGVKAINKMLKGFGCPIPNEMVRRKYLNNIVEQDHRFIKRRTRPMLGFKAFASAAATLDGIEVSHMIRKGQLTPGLCPFQQFAELAT
>AA5_03015 IS6 family transposase ISPmar1
MLVAFKSIASRSQNGFFERLPFPEGYGFVRCLFYLRYSVSYRDLEEIMAERGVSVDHATLNRWVVKYSPIIAARAQSKNRPTQKSWRMDETYLRVRGKWVYLYRANDKAANTLDFMLSERRNGPAATRFFAKALSSNGIPDKVVIDKSGANAAGIREVNRILKRFGCQAKVQTIKSKFLNNMIEQDHRFIRRRVRHMCGFKSLASASATLDGIEVANMIRKKHFSSAATFGFQVRAEIAG
>AA5_03019 IS6 family transposase ISPmar1
MDETYVRGKGEWVYLYRAVDKHGKTLDFMLSKRRNKAAATKFFARALEVNGLPRKIVIGKSGANTAGIKAVNRC
>AA5_03068 IS6 family transposase ISPmar1
MTISFKGAHFPRDVILHAVFFYLRYSVSYRDLEEILAERSTSVDHATLNRWIVKYAPLVADRARRKKQCCDRSWRMDETYVRVKGEWVYLYRAVDKHGKTLDFMLSKRRNKAAATKFFARALEVNRLPSKTVIDKSGANTAGIKAVNKMLKGFGCPIPIQMVRRKFLNNIIEQDHRFIKRRIRPMLGFKSFESASATLDGIEVSQMIRKGQFGLGFCPFKQFAELAI
>AA5_00660 UDP-3-O-acyl-N-acetylglucosamine deacetylase
MQHTLKSPVTFKGVGLHSGKPATMVLKPAAAGHGIWFKRTDIQLGDAMIPAIYYAVERTPLCTRLVNDAGVSVSTVEHIMAALAGCGVHNALVEIDGPEVPIMDGSSIDFVRGIMARGVRRQASPVLAYEVLKTVTASREGASASLAPADGLIIDFHIDFEDGAIGSQSKTLDMRNGSFARELSDCRTFCRRTDVEAMRENGLALGGTLENAVVVQGVEVLTPGGFRRVDEAVRHKMLDALGDLYLAGGPILGHFTGNKSGHSLTNTLLRNLFETPGAVRPVLCTPEQAARLPGQGLVVNEIPEVA
>AA5_02825 Solute-binding protein
MSFIKKLGTFSAAVSVAALMVAGTAEAKNFKIAVGDSAGSAQEALGLAFVKALEEKSGGEHTATLFLNGQLGSEQDTVNEAAIGTLDMSLLAINNITPFSPSVGVFTLPYVILSLENAEKLTQGPIGQELIENTIRDAGVRIIGWTYTGFRRLTNSKKPVKSVADLQDLIIRVPKNEIMIETYKAWGINPTPMAWSETFTGLQTKVVDGQDNPYLTINAMKFYEVQDHVTNLRYIFSIEPLIISEAVFQDLSEEEQQMILEAGQEATQVSAQFLRDSEAAIKEELTAKGMEIIDPENDEAEFIQLATEAVWPQFYESIGGVEKLNAVLEAIGREPVQQ
>AA5_03070 Solute-binding protein
MTFTKSFFATATAVAFIATSASAENWRAWNIHNDGHPNTAAMDKFAELVNAATEGEVTVDVFHGGVLGSQPDALEQVRIGAIEVGNFNLGPIGPMVKEANLVSLPFIFKDVPHMFRVLDGDAGEVVSSAMGEAGILPLAWFDAGARSFYSQKPINTPADVEGLKIRVMNNDLYTSMISAMGGNPSPMAFSEVQQALKTGVVDGAENNFPSFKNVGHYEVTTNYSLSEHLIIPECICVNTAKFNALSPALQTAVRGAAEEAALVQRELWAIGSEQARKDVEAAGITVNEIADKGPFQSAMESVYADYLAANPDMKALVEMAQATE
>AA5_02922 Ureidoglycolate lyase
MTAALKLRPLTSEAFAPFGDVIEAAGQVDKLINQGKCARYHDRAVLDFHDGRAGISVFQSEAFSLPIKLEMVERHPDGSQAFLPLSDKPFVVVVAPDENGTPGRPIAFKTAPGQGVNYHRNTWHGVLTPLHAPGLFAVVDRIGAGPNLEEHWFEEVFEITE
>AA5_03401 Crossover junction endodeoxyribonuclease RuvC
MRILGIDPGLRTLGWGVIESNGSRLSHVANGLCKSDGDDLGERLLSLHNQIVEVIADHQPDQAAIEQTFVNKDGAGTLKLGQARGVALLTLAQAGLPVGEYAPNRVKKTVVGVGHAEKEQVLHMVKLQLPGCEPKGADAADALAIAICHAYYGKTQQARVKEVRA
>AA5_03825 hypothetical protein
MTRRIKSALALLAGNAIGLLLASLILSGFAIKPISFIVVVIVFTVVQVVAEPVILKLGEKKAPALKGGIALIVTFVGLFVTDLIAAGLTVGGVSNLLAATLLVWLGALIASVVLPIYVFKELREAKK
>AA5_01155 hypothetical protein
MADQSTNSAQTAEADKGYWQANLRLIYISLVIWALVSFGFGILLRPLLSGIAVGGTDLGFWFAQQGSILVFLVLIFNYAWRMNKLDAEFGVDEE
>AA5_02094 putative aminopeptidase
MIPGPRNLITDVPGLKVGNAQNATLKSGVTVLTGAQPLRASVHVMGGAPGTRETDLLAADKTVEKVDAIVLSGGSAFGLDACSGVMDALHAQGRGFQVGSAVVPIVPGAILFDLLNGGDKAWHENPYRALGRAAFESASDRFELGTAGAGTGALTAMHKGGLGSASVVLDSGVTVGALVAVNPLGSVTTPGDRHFWAAPFEVDGEFGGLGPDSNAGLGQPTVSRKAQVMQSANPDKANTTIAIVATDVALTKPQCQRLAVAAHDGIARAIVPAHTPGDGDLVFGVSTGARSVATDTEPGVIGHAASLCLARAIARAVYLATPAAGDLLPCWSEVHDKS
>AA5_02862 dTDP-glucose 4,6-dehydratase
MKILVTGGAGFIGSAVIRRAIADGHSVVNVDALTYAACLDNVASVADAPGYVFEHADIRDAAAMSAILDRHQPDAIMHLAAESHVDRSIDGPAAFIDTNLTGTYVLLEAARAYWLGAGRPEHFRFHHISTDEVFGSLGKTGFFTEDSPYQPNSPYSASKAGSDHLVRAWRETYGLPVVLTNCSNNYGPYQFPEKLIPVVILSALAGKPIPIYGKGDNIRDWLHVDDHAEALLLVLEKGELGRSYNIGGENEMTNLDLVRMLCSILDRLKPGETPYADLITFVADRPGHDQRYAIDPTRIRTELNWRPSYTPETGLEQTVQWYLDNSAWLNALQARSGVGERLGVAK
>AA5_03327 Short-chain-enoyl-CoA hydratase
MSRVSVAYQNHVAHVTLTRGDKMNALDDAMIKALLSAGQEVAASDARAVVLSGEGKSFCAGLDMASFAKMAHMDPTEWLMTRSHEDANEMQELALIWRRVPVPVICAIQGVAYGGGLQIALGADIRIAHPEAKLAVMEMKWGIIPDMGGMVLLPRLVRSDVLRLLTYTARPIGAPQAAEWGLVTQLSDDPLTEALAIAENIAGQSPSAIRAAKRLIEVAETQSRADILMAESAEQVELIGKPDQMEVVMAQMQGRKPVFK
>AA5_03593 NADH pyrophosphatase
MSQSPKIGALAVVLHQDKVLLVQRSKQPDKGLWGFPGGHVEWGETVLQAAQRELWEETSVIAEPSHYLRNLDLLRHDKAGQVFSHFLLVGVACRYQSGTPQAGDDALDARWFAIEQIRRGDLPMSARVIDLLEHAIRADQASADLVSRP
>AA5_03634 Thiol:disulfide interchange protein TlpA
MRLFRLIPLYMALALGANAALATDAETLAPLREDSLKRLILHKEPKPAKSIEFQLEDDGGVGTLADYEGKYVLLNFWATWCAPCRKEMPQIAELQEEFGGDKFQVLTLATGRNSPAGIKKFFAENGIANLPRHQDPSSAAAREFGVIALPITVILNPEGQEIARLIGDAEWNSDSAKAIISTLVGAES
>AA5_01169 Disulfide bond formation protein B
MTPELSRTLNAIGMLAVCLVLALAFFYQLVLYELPCPLCLLQRVGFVAVGVGLGLNLLYGPRPQHYAIVLIAALYGGTVSIRQILLHIVPGTGHYGSPVLGLHYYTWAGIAFFLVLLGTSIMLLFGRQYADPSGQEPRFGGNALAKIAFFVMLALAVLNAGSTLLECGPGICADPPTSYKLIDELDAGN
>AA5_02441 hypothetical protein
MAQIESLFVTRLYRAALSEFGPRIDAEELENSCLVIAEDDEAGQEWCEENGYPGYTSYASLTDLPWRFPIFADLVTALDQHVAAFAKDLEFDLGEGELKLEDLWINILPEGGMHSSHLHPHSVISGTTYVAMPEGASALKLEDPRSGRMMAAPTRLKGGRRDLQPFIYMKPKVGDVLLWESWLRHEVPMNMAEEERISVSFNYRWD
>AA5_00059 hypothetical protein
MPAGRIIETSDCVAEGAEWLAKTCPRMAYAMDQTGPLPLRRRPDGFAQLLSAIVSQQVSVASANAIWKRLQDARLTGPRKILWATDDDLRAVGLSRQKIRYARALAEARIDYKALRDATDADVVATLTQVPGIGVWTAEIYAMFSLGRADVIAPGDLALQEAARILYDLPERPTDKELRKMAEAWSPWRSVAARVLWAYYRVAKQREGIR
>AA5_00249 hypothetical protein
MHRALSFALLLSTALPVLADLPQPKGHVLLTLGGAVSETNLPARGQNDGGLLGYLEVTHDGAAGFDAAMLDGLEQFEITIPYGPPRNEREYRFSGPLLADVMTLAGAEGKTALPMALDGYQAEIEWDSIATHKPIVATHADGAPMGIGGYGPTMIVFPPTKNAEQSAKQAAQQVWAIAYIAVE
>AA5_03603 hypothetical protein
MVCGRHCLPVPVPGGFRLLIVSGADLFRILIACLLAATVAGCANSNRPQADRNEIVSRSYRDPGPATLTLYTMINTRTGSGAHTSLMISGSERVIFDPAGSFRADVVPVKDDVLYGITPAVERAYRSSHARETHYARIQTIQVSPQQAEIALQLAKQSGPVAGAFCTNSTSQLLKQVPGFEQIDVTFYPVNLSEQFAQIPGVVTEEYRENDDADLQKGLAANNARLNQLDAVSTQ
>AA5_00909 hypothetical protein
MTKEIVLIHGAFAGPWCMQDYAAFFRGQGWTVHVPALRYHDGDPKADPDPGLTDTSVMDYTNDIADFVQGLDHKPVILGHAIAGVVAQQVASRGLASAIVLINPNAPWGTLPETDDERAVPRTLMEGGPFWKQPMRVGFDLMAPFALNKMDEAQQHAVFDQLGAESGRVMFEMFFWMFDDHHAIKVDFDKVDCPVLVVSGAEDRAVNPDTCRALATRYGDRGTFLLVKDHAHFLFMEPGWEGPASKIEKWLTTQVI
>AA5_03757 LL-diaminopimelate aminotransferase
MVFPERFSNLPAYAFPRLRALLDHHQPGGDVVHMTIGAPTHDFPAWVTDVIMENAAGFQGYPPNEGSDDLRTAITDWIKRRYGVQMDPDANVMALNGTREGLYNAAMALCPEQKNGQQPIILCPNPFYQVYMVASLSVGAQPYFVPATAATGHLPDYAGLPADVLNRTAVAYICSPANPQGAVASREYWADLIRLAERYDFRIFADECYSEIYREEAPTGVLTVAQELGADPERITLFNSLSKRSNLAGLRSGLIAGGPKTIKQVKQLRTYAGSPLPLPLQAAAAKVWADEEHVRENRALYQEKYAIADEVFAGVQGYMAPEAGFFLWLPVENGEDTALKVWKETGVRVLPGAYLSQGDPGKNPGEGFIRAALVAPKTELQRGLITLRDCIYS
>AA5_02100 hypothetical protein
MAEISKRRRIWGWWFFDWASQPYHTLLVTFVFGPYFAGVAAGYFTNEGLDAQAAAARAQTVWANCLTITGLIIAFGAPLLGAMADVSGRRIPWIFAFSVMYAVGSAALWYTMPDGSNMWLMLSAFGFGFVGAEYALIFINSQLPDLGDDSEVGEISGSGFAFGYFGGLISLAIMLALFVEQPNGKTLIGMVPAFGLDAATREGTRFVGPFTAIWFILFMVPYFLWVREDAATDRKGSVGEALRLLSKSVSNLRYRVSLASYLGSSMFYRDALNGLYSFGGVYARLVLEWDLIKIGVFGIVSVLASAVFAWIGGKADKKYGPKPVILVAIWVLIFVCVTVVSMDRTQIYGIGLPDGSNLPDLVFFGCGVLIGGMGGILQSASRSMMVRHTDPETPVESFGLYGLSGRATAFAAPLLIGIATTATGSARLGVSPIILLFILGLFLMRWVRPEGDQSR
>AA5_01827 hypothetical protein
MFNEKIKKVALSATAITAMSAGAAAAQEACTNYTVQDGDTMATIAIAAYGTSNYQPIFNANRNEITNPNALEPGLVLALPCEDGSLPNGQSAQEIIAAEEQRAASVKRSSVYQPPIKLVTGNGWAPFADESLNGGGAITRLGTTALQRGGNARDYSVSFVDDWNSHLETLLPLGAFDVSMAWNMPDCTNRTYEWSWETEVRCTQFDSSVPVYDIVVGFYTIPESQYANATTFEELKDATICRMDGWFIHDLEQEGLHNGETITLMQPITARECLDAVLTGTADVATFEVQLFSDTMVEMGLNQNDLVENPYVTSLSSLRFISHRSNPFGKQYLAMLNKGLNEMRETGEWYAIVSDTLREHNEKLMAASN
>AA5_04162 50S ribosomal protein L15
MKLNELRDNPGASPKRTRVGRGPGSGKGKMGGRGIKGQKSRSGVAINGYEGGQMPLYQRLPKRGFNKPNRKEFAVINLGLIQKFVDAGKLDASAAITEDALVASGLVRRKLDGIRVLAKGEISAKVNLEVTGASKSAVEAVEKAGGSLKVTKAAAAE
>AA5_01857 Haloalkane dehalogenase
MSRNLKSILSASLLALTIAVPLTPAPAIANETGIEATQAVNFRAEKIGEVNIAYREAGDPSRPTVLLLHGFPTSSHMFRNLIPELAKNYHVIAPDFPGFGASDMPQAEDFEYSFANIAEIMTSLLDRKGVDQYAVYLMDYGAPVGFRMFAEQPERVTGFVIQNGNAYEEGLREFWDPIKAYWADPLKENGDQLRGFLTLDATKWQFTHGVQRPELISPDNYWHVQYLLDREGNQEVQLELFLDYGTNVAEYPKWQALFREHQPPALLMWGKNDHIFPAEGALPYQRDLKDLEFHLLDTGHFALEEYGPEITERMTAFLHRITAAGN
>AA5_00523 hypothetical protein
MNEEIDIYQDLKMRLISNGFEHGAKVRAEELRKVYGCSASAVREVLFRLAAVGLVDFQEQKGFRVPKRSPQKLIELTHVRVLLEAEGTAMSIRNGGVDWEARLTAAHHKLSHIEKRIHATDDPSDLVEIWFASEKEFHQTLISACGSETLKQLHSRIYAQFRQQLMVADRNFEFISQNIRHHADILEAALSGDEQLTREKIHNHLKRHLTGKTMGD
>AA5_01492 hypothetical protein
MDAMLDTEGKETSATHGAYRRLREMILTGELPPGQKLKIEQLRGLLDTGASPVREALSLLTSDMLVERIDQRGFRAAPVSKCNFEEILLLRCNLEETALRASITNADSAWEDRLVLRHHHMKKAGQKGAHDFEDAHKAFHMALLDNARLPLLLRYCSQLYDLNIRYRYLAAGGSSYKKRDIAAEHQQILDAALIHDADSATRHLIDHYRRTGEYLSSQMEP
>AA5_00713 hypothetical protein
MHLAYVTTTDRGATDRLLSAVAERLLASGAKLAGVVQTNTECADSSKCDMDLRVLPDGETIRISQSLGTQSRGCRLDPAALEQAVGYVTASLEDAPQLLIINKFGKHESDGRGFRPVIGEALAMDIPVLVGVNGLNEEKFQTFADGSAEALPADLDAIEAWFNKVSGLRPAAE
>AA5_02401 FtsZ-localized protein A
MGRPPSAQMVARIVSRIETRYLPRLNLSGIHWFEWKSMARLFHVPLSPYCRKVRLSLAEKKIEVELVEERYWEQDPDFLRRNPAGKVPVLRLDGQIMSESAAICEYIEETRPEPALMPKTPEARFEVRRLVGWFDDKFHHEVTSKLLYERVNKKVTGQGYPDSKNVKQGAKAIKYHLDYMAWLLDHRRWLAGDQMTLADFAAAAHLSSLDYISDVDWNRSQVVKDWYAKIKSRPAFRSILADQVPGFRPPPHYADLDF
>AA5_00642 hypothetical protein
MTPYSFARSNRNLRTLAILAGVYAALLALVVLFDAAWWIAGLLSLATLPAVWDVVQNTSAGMQLDQNALSWFTGNRQAEVALRDIDHFRFDTRWDFSVRVSIVLHSGKRIRLPDESLPAHLDLETLLKQAGFRVERHHFTVF
>AA5_00365 Nitrogen regulatory protein P-II
MKKIEAIIKPFKLDEVKEALQDVGVQGLSVIEVKGFGRQKGHTELYRGAEYVVDFLPKVKVEVVLDDDQVDAAIEAIVSAAKTDKIGDGKIFVSPVDQAIRIRTGETGSEAL
>AA5_03081 Aromatic-amino-acid aminotransferase
MFENLKPQPADKILALMQMYREDPRDQKIDLGVGVYKNAEGITPVMRAVKAAEQRVWEEQETKSYTGLAGDPAYADAMIGLILGTSVERGNIAAVATPGGTGACRQAFEMIRMANPSARVFVSNPTWPNHLSILNYLGIETVPYRYFDGDTRGVDFDGMIEDLKTAKAGDVVLLHGCCHNPTGANLNMVQWQEVVNLINALGLVAMIDIAYQGFGDGLEEDAQATRLVASSVKECLIAASCSKNFGVYRERTGLLMAISADAGQTALNQGTLAFLNRQNYSFPPDHGARVVTTILMDEALRADWMAELEEVRLSMLGLRRQLADELQRLSGSDRFGFIAQHRGMFSRLGAAPELVEKLRVEHGIYMVGDSRLNIAGLNANTVPILAQAIVDVGV
>AA5_01323 Glutaredoxin 4
MTDVKTQIDETVKANDVVLYMKGTKEMPQCGFSSRVAGVLNYMGVEYTDVNVLADEDVRQGIKDYSDWPTVPQLYVKGEFVGGCDIITEMTLSGELDTLFDENGVGYNKEAADKIREANA
>AA5_01305 Carnitinyl-CoA dehydratase
MSDIEIRTTGRAGRITLTRPHALNALSYDMCMAIDTAMRNWREDDAVDLIVLDAEGEKAFCAGGDIAELYETGTKGNYAYGQKFWRDEYRLNALIFEYPKPVISFLQGFTMGGGVGIGCHGSHRVVGESSRIAMPECSIGLIPDVGGSLMLALAPGRLGEFLGTTGFRMGPADAIFAGFADHFIPQSQWSDLIEILEASGNAELVAEHAETPPNGELAGVLTDIDNHFSGETLSDILISLRNDGQEFADKTLEKITKNAPLSVACTIEMLHRLRGPSLTIRRALEMEYRFTHRAMEHGDFLEGIRAQIIDKDRNPNWQFSDMDVPLVAVSKMLQPLGADTLTFEED
>AA5_01948 putative ABC transporter ATP-binding protein NosF
MTDKALIIDHVSKDRGKTRVLDDITLSLAPGQRVALLGHNGAGKSTLIKSILGLTPIQGGAIRIGDATPGSAQARRETAYLPEAVSFHPALTGREQLTLFAKLSGTRADVAGLLERVGLSDALDRRIGTYSKGMRQRLGLAQVLLGQPKVALLDEPTSGLDPISRQDLYAIIDELAAQGTAVLIASHALTEVEARTDRIAIMRKGRMVADDTLNNLSALAGLPIRLKVRASANADVLAAELGGSRINGASVELLCSPADKMEALRRIAGLGDAVADVEMTPPKLEDLYRHYAQEERP
>AA5_00273 HTH-type transcriptional activator RhaR
MISAKALGAMPQFVLEAAGERRLLRAFDSADLPVHFIEERGGYISEHALATFVHEAARSSGQQNIGLLWSPYLTVADYGAWGSYVLSAPTLGAALIRASAVMPFHSSTDRAWLETSGTSARYCYRFGLRSHFAYPDIGFSAVGVFLSIFRAYLGNDWKPSAVLLDFPKVPGFVEAEDTYACPVIWNATRLGVEFEASALSSEATPKKLTGGSTTVGDISRERLGGPPQTLRGQVEEVVWQQLHREEMSIDATARSLDLGVRTLQRKLASEGVRFREIVNDVRVARAEELLTDTRETVSSISSMLGYETANNFSRAFRKVTGLTPSDYRKMNSGHT
>AA5_00988 hypothetical protein
MDVDIDRLHFLIQALDRHTGNSKVSQRVLKQAGMRQQDIAPPAAVYSAHKEALFIRHACDAVGDITFAARTGLEVTSASTVTGYISKYSRDLRQVMENLSRFHGIIDPAIGLSFRVAGNFAALEADWKDASFARYHRRTEFLLFAALARMRNLTQVKLHPIEMRFQHKVGSYAKTYEKLAGCPVVFSAEKIEIILPLSALELKVPTYDPKLREHLLEYGERLLAEKTPPKHQTRARVEGLITRSLPGAILQAEDAAADLGMSLRTFSRRLKEEGTSYRDIVDDLRCDLAQTFITNGMTLSEISYALGYADQAAFSTAFKRWTGQPPSAFKTRVEHPIRTAGRGSSA
>AA5_03887 hypothetical protein
MTALTLLDYASVLIFALTGALVASRAQLDLVGFAFMACLTAVGGGTVRDLLLDRHPIFWVGQPDYILIAVAASVLVFFTAHLVESRYNWLVWLDSFALSVAVAAGTGAALSLDQSGVIVVLMGVTTGCLGGLMRDVVCNEVPLVLKQGELYVSCAFTGALTAVLAARLGAEPAISLALCALVCWALRAGSLMFGWQLPVYKSRPPRS
>AA5_02091 SsrA-binding protein
MPCKGGASRLNQRVMAKQKTDPNYKVIAENRRARFDYAIEDDIECGIVLQGSEVKSLRAGGSNIAESYATVDDGELWLVNSYIAPYEQAKVFKHEERRRRKLLVSRKQMSDLWNATQRKGMTLVPLVLYFNHKGLAKIKIGIAKGKKTHDKRETQAKRDWSRQKQRLLKDHS
>AA5_04123 DNA-directed RNA polymerase subunit beta'
MNQEITNNPFNPLTPPKVFDEIKVSLASPERILSWSYGEIKKPETINYRTFKPERDGLFCARIFGPIKDYECLCGKYKRMKYRGVVCEKCGVEVTLQKVRRERMGHIELAAPVAHIWFLKSLPSRIGLMLDMTLRDLERVLYFENYVVIEPGLTDLSYGQMLTEEEYMDAQDAYGMDAFTANIGAEAIREMLAQIDLEAEAEQLRADLAEATGELKPKKIIKRLKVVESFLESGNRPEWMVMTVIPVIPPELRPLVPLDGGRFATSDLNDLYRRVINRNNRLKRLIELRAPDIIVRNEKRMLQESVDALFDNGRRGRVITGANKRPLKSLSDMLKGKQGRFRQNLLGKRVDFSGRSVIVTGPELKLHQCGLPKKMALELFKPFIYSRLEAKGLSSTVKQAKKLVEKERPEVWDILDEVIREHPVMLNRAPTLHRLGIQAFEPVLIEGKAIQLHPLVCSAFNADFDGDQMAVHVPLSLEAQLEARVLMMSTNNVLSPANGAPIIVPSQDMILGLYYVTLEREGMPGEGKVFGSIEEVQHALDAGEVHLHSKITARITQIDEEGNEVQKRYETTPGRLRLGALLPMNNKAPFDLVNRLLRKKEVQQVIDTVYRYCGQKESVIFCDQIMSMGFKEAFKAGISFGKDDMVIPKDKWSIVDDTRSQVKDFEQQYMDGLITQGEKYNKVVDAWSKCNDRVTEAMMSTISDVAKAEDGSDMEPNSVYMMAHSGARGSVTQMKQLGGMRGLMAKPNGDIIETPIISNFKEGLTVLEYFNSTHGARKGLSDTALKTANSGYLTRRLVDVAQDCIVREIDCGTERAITAEAAVNDGEVVASLAERVLGRVAADDVLRPGTDEVIVAAGQLIDERMADTIDEAGVQSMRIRSPLTCESEEGVCATCYGRDLARGTMVNTGEAVGIIAAQSIGEPGTQLTMRTFHIGGVAQGGQQSFQEASQEGIVSFENPQILVNAAGESLVMGRNMKLVIKDEHGEERASHKLGYGSKLFVKDGTKVARGDKLFEWDPYTLPIIAEKAGTAKYVDLVSGLAVRDETDEATGMTQKIVIDWRAAPKGSDLKPEIILVGEDGEPVRNDAGNPVHYPMSVDAILSVEDGQKVEAGDVVARIPREGAKTKDITGGLPRVAELFEARRPKDHAIIAEADGYVRFGRDYKNKRRISIEPADESMETIEYMVPKGKHIPVAEGDFIQKGEYLMDGNPAPHDILSIMGVEALADYMIDEVQDVYRLQGVKINDKHIEVIVRQMLQKWEILDSGDTTLLKGEHVDKQEFDAANEKTIARGGRPAQGEPILLGITKASLQTRSFISAASFQETTRVLTEASVQGKKDKLVGLKENVIVGRLIPAGTGGATQAVRHIAQSRDNVVIEARREEAEAAAALAAPIMDDDMVGDELDVLVETPESRE
>AA5_00160 putative ribonucleotide transport ATP-binding protein mkl
MIRMENVHKAFGDNHVLQGMNLEIPKGTSMVIIGGSGTGKSVALKCILGLIKPNSGMIYVDGKDARKGDRDAFLARFGMLFQGAALFDSLTVWQNVAFRLLRGSLKRPTEEAREIAIEKLRRVGLKSDVADRFPAELSGGMQKRVGLARAIAAEPEIIFFDEPTTGLDPIMSVVINDLIREIVTEMGATAMTITHDMSSVRAIADNVAMLHGGVIQWTGPVGQMDASGDPYVEQFISGSAEGPIEAVR
>AA5_03178 hypothetical protein
MATFPSHDLESAPEASKPLLEKSQAAFGRLPGLHKVMAESPQHLEGYQVLHSLFLQTDFDNDEKTVVWQTINVENECHYCVPAHTGIAKMMKISDEISEALRNETPLPSPKLEALRTFTLQVMETRGNPTEEQLQAFFDAGYSHRAVLDVVLGLAQKTMSNYVNHMAKTPVDEVMRGFLWERKVNEPA
>AA5_04234 Fructose import ATP-binding protein FrcA
MEPILKGRNLVKRYGKVTALDHCDFDLMPGEILAVIGDNGAGKSTLIKAVSGAVMPDEGEVWLEGQKVNFHSPIDAREAGIETVYQTLAMSPALSIADNMFMGREIRRKGPLGSWFRMLDRPAMEKFARDKLSELGLMTIQNINQAVETLSGGQRQGVAVARAAAFGSKVIILDEPTAALGVKESRRVLELILDVKSRGIPIILISHNMPHVFEVADRIHVHRLGKRLCVVDPKDYTMSDAVAFMTGAKEPPAEDQAA
>AA5_00599 NAD(P)H-quinone oxidoreductase subunit 3
MEDLLREYLPILVFLAVAVGLGIVLILAAVVLAVRNPDPEKVSAYECGFNAFDDARMKFDVRFYLVSILFIIFDLEIAFLFPWAVGFRDISDVGFWSMMVFLGVLTIGFAYEWKKGALEWE
>AA5_01555 HTH-type transcriptional regulator PuuR
MSSDLETARRLKLIRTSKGLSQREMAKRAGVGSGTISQIESGSTQPSVALLKKILAGVDINLGFFFSFELKNEDSFYFPHGTMRDLGSPGVSYLLVAGERRDRKLQMLIEEYEVGADSGRAELSHEGEECAVVIEGRLEVTVDGQSRVLGPGDAYYFSSILPHRFRNAGDTSCKVISACTPSSF
>AA5_03557 hypothetical protein
MDVIREASPSDAPAIEAFLAKHPDTSMFLRSNLLAHGIGFGDDDHSTRFFIWGKDRIQGVFGLTKKGYLMAQLPDCSPEAAQAFAGRIAGQTVLGMTGAAQQVEMILHALGLGQACYRLHHDEPLYRLDLGKIPEAPIPFRALSEADRPLLTRWFADYFEDTDQAKGQEAHDMASERITTDIQSGRAIVMLEDDAPVAMAAINASVRDQVQVGGVFVPRENRNRGLGRKVTTAVLQKARTEGANTAILFANNRPAARAYEAMGFQQIGWYRIALLQTPQKVLS
>AA5_02158 Prophage integrase IntA
MARPKHKLSSAELKAKAPGKYSDGGGLWFHKRPDGGAQWFLRYTLFGRRHEMGLGSFPAVSLKAARQAAEKWQAVVRVGKDAIKERGRQSREAQRNLNILADIAKDAFESRKAELKGDGKAGRWFSPLELHVLPKLGKMPVSQIDQRDIRDTLAPIWHTKADTARKAMNRLSICMRHAAALGLDVDLQATEKAKALLGKQRHKVTNIPAMPWKDVPAFYQSLDGGTTAELALRLLILTAVRSYPLRYLHLDQIDGDIWTIPAEAMKGRKGATSDFRVPLSKEAQSVIAEATPFARDGFLFPGVRKGVISDMTMSKLMERRGMVERPHGFRSSFRDWVAEATNTPHDIAETALGHVVGGAVERSYRRTDFLEQRKTLMDRWARQQLAKADQKIVQL
>AA5_02307 UDP-glucose 4-epimerase
MKTILVTGGAGYIGSHACKALAQAGYLPVTYDNLITGWQDAVQFGPFEHGDLLDRDRLDEVFAKHKPDAVMHFAALSQVGDAMRQPGVYWSNNVTGSLTLIEAAVAAGCLDFVFSSTCATYGEHDNVVLDESTAQYPLNAYGASKRAIEDILKNFEAAHGLRHVIFRYFNVAGADPEGEVGEFHRPETHLIPLMLDAIDGKRDGLTVFGTDYDTPDGTCIRDYVHVCDLVNAHILGLGWLEQGKGSRVFNLGTGSGFSVLEVIEQSRSVTNRPVPYTVGPRRAGDCTKLVSGSVRAENELGWKPKRSTLETMIADAWRWHQNGHYEK
>AA5_02096 Peptidyl-tRNA hydrolase ArfB
MLRITDDIILQDWEMTESFMRSSGPGGQNVNKVSTAVELRFEAARSPSLPDPVKARLKRLAGRRWTKDGAIIIQCEETRSQARNREIARTRLAELIGKALVKPKRRIATKPTYGSVKRRLAAKKARGDVKALRGKVSED
>AA5_02131 hypothetical protein
MLYPRVSLYALMLAAAGIPLYIHLPRFAAVNLGIGLGVIGTVLLVIRLVDLVQDPLIGWAIDRWPGGQLAFAAMAALGLAIGFPLLFNLPQGASVPELVAILILLFSAYSLGTILLYGRSATLAKQTDPQELMTLAAYREGGQLTGVVIAASAPALLVAFGAHSQGYPAFGAFLGLLSVLTLILTIPIWRRRPITGSGLSFAGLGQAGGLRLLALALVNSLPVAITSTLFLFFVEDRLQLPGKAGPLLILFFLSAGASVPLWAKLSNRIGPKQTLIIAMPLSIAGFIGAATLSAGNLAGFAMICLASGAALGADMVVLPAMFSIVLTRAGLNASAAFGVWSFAGKLGLALAAFFTLPLLERSGFTPGQTNSAQALDTLNLAYAVLPCILKVGAFGMVLTLPTEVTSK
>AA5_00546 Inner membrane ABC transporter permease protein YjfF
MLDETAFDLRKYLRRNSASVTVWIALLALILFGLMRYDNFGSAYNFSSFLNYNAMFIAIALGMCFVIMTGGIDLSVGSVAAFTSVVAAYLSPYGIQVALPGAVLAGVGFGAINAFCIIILRIPPFIATLATMLAAKGGALVISGAQTISVDWGSNFTKLGMGQAFGLFPWAIVIVAGLTLALWLVLERTTIGRTVLAIGGSEDASNLMGLKVNRAKAFVYLLSGGCAGLAGVFLASGFGAGQPLEGIGWELSAIASVVVGGTLLTGGMGSIPATVAGALLLGLVFNVLNFENGQGTISFSAYWQMVIRGGFLFAVILLQSRVIARQQKVLGS
>AA5_00547 Ribose import permease protein RbsC
MDRAMKLPQRVASMPFRFHGGIAALVALLVFNAFFTPNFLQLQTLFVNISQVATIAIVAMGMTLVIATGGIDLSVGAVMALAGALAPLIFLSDLGVANPMLGVTLAIILPLFIAGLCGVFNGVMVAILNVQPIVATLILFISGRGIAQVLTNGNLQTFSNPSFSYLGTGKVLGLPFQGWLALAIACVLFWVITRTTWGRYLLAIGGNERAAYLSGGPVWRVKIGAYVICAVLAGLAGLIVVAINSASDAARNGNLMELDAIAAAVVGGALLQGGRAPIFGAILGAVIIQLVKYTLLANGVEDEVALIAKAVIIILAVWVQQFRRA
>AA5_04235 Fructose import permease protein FrcC
MSDTSRRSDDFEAAAKGSPEQIAEFDDHHRGFVGTVQHFLHVNPSLVPLIVLVAAIVIFGALLGSKFFSPFALTLILQQVQIVGIVAAAQSLVILTAGIDLSVGAIMVMSSVVMGQFTFRYGLPPTVAIVCGLFVGTAIGAVNGYLVSRIKLPPFIVTLGMWQIVLAANFLYSQNETIRSQEIEENAAILQLFGAKFNVGGAVFTVGVIFMLVLILGLSYALRHTAWGRHVYAVGDDPEAAELSGVNVHRTLMSVYMLSGLICAFAGWALIGRIGSVSPTSGQLANIESITAVVIGGISLFGGRGSILGSLFGALIVGVFTLGLRLLGADAQWTFLLIGILIIAAVAVDQWIRKVAG
>AA5_00816 NAD/NADP-dependent betaine aldehyde dehydrogenase
MGQMLKCVSPIDGSVYAEREVLPREAAFGAAARARAAQAEWAARPLQERIDLVMAGVAAVGAMNDEIVPELAHMMGRPVRYGGEFGGFNERASHMAEIAETSLADIAVGEDETFKRYIKRIPHGVVFVVAPWNYPYMTAINTVAPALIAGNTVVLKHATQTLLVGERMAKAFQSAGVPEDVFQNVFLSHDVTNDLIAGNAFDFVNFTGSVGGGQAMERAAAGTFTGVGTELGGKDPGYVMDDADLNAAVDTLIDGAMFNSGQCCCGIERIYVHESLYDDFVAKAVDIVKGYKLGNPLDAETTIGPMANVRFADEVRAQIAEAVAAGAVAHIDTFAEDDGGAYLTPQILTNVTHDMRVMRDESFGPVVGIMKVSSDEEAIALMNDSEFGLTASLWTRDVDRAARVGDRIETGTVFMNRADYLDPGLCWTGCKNTGRGGGLSVIGYHNLTRPKSYHLKKVTG
>AA5_00804 hypothetical protein
MDRKLLLIILDGVPYRNFRRLFGNLEGWVDSGEARLWKLRAVLPSTSASCYASIHTGVTPQEHGCTGNGNVFRLSHKDVFSQVREAGGVTGAVTHSYWSQFFNRHPFDYVRDIEYDEPESATINHGRFHSMTGYGKANQMTPSDVDLYATLTNLCLRFRLDYGILHTCTLDSMGHRFFHDCEEMDHACFVADEMLAPFIPRWRQLGYEVIVTADHGQDERGHHGGRGPLQQETALYYFGDAEGPDAETVISQLQLAPTILSRMGAPIAETMKAEPFLR
>AA5_02084 Glutathione transport system permease protein GsiD
MNRNLILGALLSSLVVLAALVSFIWTPYDHAALDIPNKLQPPNGQHWFGTDHFGRDMFSMIMVGARTSIAVALVAVGIGMAIGVPLGLAAAARKGSWLDEVIMRGNDLVFAFPSLVIAILITAVYGAGAINAIVAIGIFNIPVFARITRGAALSLWEREFILAARVSGKGAARISAEHILPNVANLLIVQGTIQFSLGILAEAGLSYVGLGAQPPTPSWGRMLADAQTMVSFAPHLALIPGLSIIVTVLGLNVLGDGMRDWLDPRIRVARA
>AA5_02948 Dipeptide transport system permease protein DppC
MAELSSTPPRTEDRPSALREFWYYFSENRGAVIGLWVFAAFVFCAAFAPLLAPYDPTEQFRDHILQPPAWQEGGSWAFPLGTDPLGRDMLSRLIMGSRYSFFVGIVVVCVAVSGGVMIGLLSGFAPKWVDTLIMRVMDIVLAFPSLLLALVLVAILGPSLTNAMIAIAIVFQPHYVRLTRASVLAERQKDYVTSARVAGAGRSRLMFITVLPNCLAPIIVQAALSFSTAILDAAALGFLGMGAQPPTPEWGTMLAEAREFILRAWWVVTFPGLAILVTVLAINLMGDGLRDALDPKLKRS
>AA5_03632 hypothetical protein
MKPVVLLIGRLPNVIGDVARQLDHLPIQWLGAHDTDEVRKQLDAEPRIACAILGAGLDDTIRGEMVGIIASRRPDICIHLKDRTSGPEGLVPFVERVVQHEILERLENS
>AA5_03215 hypothetical protein
MSNKLVMIAGATCFALLAACDDTSTSSASAELTPAQQACLRDVANTTNNSQVVVLSSAFSEAGTQVTVGVGEDRAPWNCIAYSDGATAGIEFLGDEGAL
>AA5_03283 hypothetical protein
MTNKMVMVAGTTCFALLAACDDTGTSSASAELTPAQQACLRDVANTTNNSQVVVLSSAFSEAGTQVTVGVGEDRAPWNCIAYSDGATAGIEFLGDEGAL
>AA5_03245 Cardiolipin synthase C
MAQWKFVIVVSCALFLVACAPKSRTYEKTASAALPANSGTALGQAANRLGDPKDGRSGIKLISDGEEALVSRLLLAAAAERTIDAQYYLLHNDPTGHLFAASLLQAADRGVRVRLLLDDMDTSSYDAMTAALDNHKNIEIRLFNPFWRDQSLLIAGITDFKRINRRMHNKSMTADNVFTIVGGRNIGAEYFLARQEMNYADLDVLAAGPVVREVSRSFDSYWNSEFAVPARAVVGESEEFDLSDARGRLKELVEEAKQTQYGAALRKSAQENFADGALSLDWLPAKLYADPPSKAAGLDSSDPVLASQLLPYFENARSEVNIVSAYFVPRNNGVKWLTELEKRGVDVKVVTNSLASNDVAPVYAHYAKKRRALLRGGVELYELRPDAYQVQRRGINWAQSRSGLHSKAFAVDDRYLFVGSFNWDPRSVNINTEMGILIDSPALTAQTMGALDDALPAYTYHVTLEQAGQLRWTTRDDDGNVLEYESEPTGSAWDHIVSSFLSILPIGSQL
>AA5_02690 hypothetical protein
MSSGLFDNIMRKIQDNGPNIGYWKACVLKIRQKTAQMSFPDLDRFDRSILKILAEDGRISVADLAREIGLSKSPTQARLKRLEASGVIQGYRAMLDPIRLGLDHVAFVEVRLTDTREKALAEFNAAVRKTAEVEQAHMIASNFDYLLKVRTATMSEYRRVLAEKISSLPHVANTSTFVAMEAVKETGMLGGFEHQP
>AA5_03863 hypothetical protein
MTRSFFALCATLAVLVLAGCTTPAPTADQSDVEALAQSIRMLGPDVDPAEAQRAATIAYSYSQQLARDWNVTDPAIIHNAKVINGFREKGLCNDWAEAMTKRLRQENFRTLDLHWATSPPTSFRIIHHSALISAKGDSMYDGIILDPWRNSGALFWAPVREDTRYNWKPRQEVRAQLLNGSLTY
>AA5_01638 Phosphonoacetaldehyde dehydrogenase
MKDQTMSKIEVRNEGMRIGGEIVFTDDTVPVLYPYTNEVVGHVPAGTAEHARRAFEIAANFKPKLTRYERSQILQRAGELIGEKRDYLAKWLTLELGICHQHAIYETKRAQDVYQFAAAEALKDDGEIFSCDLTHNGKARKIFTTREPVKAISAITPFNHPLNMVSHKIAPSIATNNCMVCKPTELTPLTALTLADILYEAGLPPEMFQVVTGWPGDIGDEMITNEHIDIITFTGGVPVGKMIAEKGVYKRQALELGGNDPLIVLNDLSEADLDKAAAIAVAGATGNSGQRCTAVKRILVQESVADTFVPLVLEKARKIKFGDPQDPETELGCVIHDKAAEVFENRVFQAEKEGAEILYHPGRQGALLPPIVVDKVPHDSELVMEETFGPIVPIVRVPDNDEEVMAISNGTEFGLSSGVCTNDLNRAIAFINGLNVGTCNIWEQPGYRIEMSPFGGIKDSGNGVKEGVIEAMKFFTNVKTYSLPWPN
>AA5_00112 hypothetical protein
MKTSETELMLKGYGLTTAEFFYHMPDYVHVLNTFIWQEYDLAPDHPKLFEFIEFWQREIEGPLHSVKFTHRKMIAPGEWRNMVGEFRVN
>AA5_03654 Succinate--CoA ligase [ADP-forming] subunit beta
MNIHEYQAKALLRSYGAPVSDGRAVLRAEEAKTAAGELDGPLWVVKAQIHAGGRGKGSFKEADAGEKGGVRLTKSVEEAAEEAKKMLGRTLVTHQTGPAGKQVNRIYIEAGSGIERELYLALLVDRQTSRISFVCSTEGGMDIEEVAAATPEKILSFSVDPATGYMPYHGRRIAFSLGLEGPQVKQCVKLMSQLYQAFVEKDMEMLEINPLIVSDSGDLKVLDAKVGFDGNAVYRHPDIAELRDTTEEDPKELEASKYDLNYIALDGEIGCMVNGAGLAMATMDIIKLYGAEPANFLDVGGGATKEKVTEAFKIITSDPQVKGILVNIFGGIMRCDVIAEGVVAAVKEVGLKVPLVVRLEGTNVEKGKEIINTSGLDVIAADNLKDGAEKIVKAVKG
>AA5_02278 hypothetical protein
MTKLIAIINVIAWAGFWAFGYIALTSDDLTEGQLTIAAILAFAGLIMGVLAYLKLVRASEASGYAKGSNQLDAEARNRAQEQWGK
>AA5_03892 Methionyl-tRNA formyltransferase
MRVVFMGTPDFSVPVLDALVEAGHEIAAVYCQPPRPAGRGKKDRPTPVHARAQALGLDVRHPTSLKPAEEQDSFAALNADVAVVVAYGLILPQPILDAPAHGCLNIHASLLPRWRGAAPIHRAIMAGDAQTGVCIMQMEAGLDTGPVLLRQATDIGPEETTAELHDRLSAMGAALIVEALAKLPGLTPDPQPEIGVTYAAKIDKSEARVDWSGPAVEVDRQIRGLSPFPGAWTEIDGNRVKLLASRLAQGKGAPGEVLNGDLYVACGQGAIELLRLQRAGKGAQDKETFLRGWPIPIGTRMSSE
>AA5_01855 HTH-type transcriptional regulator DmlR
MKVAELNGFAAAARHLNMSPPTVTRLVSMLEDSLGLRLFVRTTRSVMLTDSGRRFFEDARRILMDLEEAERAAVGSYAEPTGELSVTASVLFGRMFVTPILGEFLELHPKLSARTLYVDRVVNLVDEGLDVGIRIGNLADSSLMAVRCGAVRQVVFAAPAYLDARGEPGTPDDLANHAIINSTALHASAQWHFQKSDTVVTKRVNPRISMNTNDAVIELALQGHGIGRLLSYQVAPYVADGRLRTVLNSYEPPEVPIHLVHQEGRTVSAKVRAFVDFAAKRLKSDPYLDGFRHRPES
>AA5_02040 HTH-type transcriptional regulator DmlR
MDRLTEMEAFANVVDQGGFTDAAKKMGISKSAVSKHVSSLEARLGARLLNRTTRRVSPTEIGLAYYDRARRVLNDAGEADSLVTSMQSAPSGLLRISVATDFGVNHLSPVLSEFLAAYPDITVNMVLNNRYVELISEGFDVAVRIGELEDSTLRARKLTETVKRMVAAPSYVERFGRPQKIDDLNEHKLLHYSSQSSGNVWKLTAPSGEKRQVRTAGWLSVNDGQSLLNAAVSGLGIAYLPSYLYAEALKAGLVVDAMPSLPDEVQGVYAVYPPGRFTQPKVRAFIDFLVDSFHGKGPMDW
>AA5_03046 HTH-type transcriptional regulator DmlR
MDWSKATMDKLSVMNAFRRIVERGSFARAAEDLGVSPALLSREIKLLEESLGTVLLTRTTRSMSLTDAGQLFYEEASGILDAVSQVETRIRDGAGAIRGHLKVNASSSFGQTVIAPILPGFFDAYPDLRLTLSMDDRVIDMVEGGFDVSIRIRAAMPDSALVARKLGTMRQQVFAAPSYLDSVGAPETPLDVADHRVIGFLLADHLIAWTLHSPSETVTVDLDPPIRVGNSLVLRDLLIAGQGIGTLPDFVSKDAVARGELVRVLPDWELPAPEIYALTASRLGMDAKVTAFLDHLRAALHP
>AA5_02860 Glucose-1-phosphate thymidylyltransferase 2
MQRKGIILAGGSGTRLYPITMAISKQLLPIYDKPMIFYPLSVLMLSQIREIAIITTPQDQDQFQRLLGDGSQYGLSLTWIVQPSPDGLAQAYTLAEDFLDGAPSALILGDNIFFGHGLPDLLLEADQLKRGGTVFAYRVADPERYGVVDFEGNKARAIVEKPKVPPSNYAVTGLYFLDGDAPARAHEVKPSDRGELEITSLLEMYLDEGLLDVQTMGRGFAWLDTGTHGSLLDAGNFVRTITERQGMQTGSLDEIAWANGWIDDEALEARARLFAKSTYGTYLKGLLS
>AA5_01705 Sialic acid TRAP transporter permease protein SiaT
MLIWFLPTFLIFLLIGLPVFFALLAAPGILLWLNGQTNDITLLYRNVYNGMDSFPLMAIPFFMLAGELMNRGGITIRLVEFSQALMGHLRGGLAHVNVLSSILFAGLSGSAVADTSALGSMLIPAMEKQGYTRKFAAAITAASSVIGPIIPPSGIMIIYAYVMGESVAALFLAGIVPGVMVGVGLMLMIKLMADRYDFPVASRKYTWPERRQASLKAFFPLMTPVIILGGILGGIFTPTEAAAVAVGYAFIIGFFILRTLTWKEVPEVLSNAGMTSAVVLLLVGAAMAFKTVVSLSHAPEQLASLILSLSENPLILLFLINLLLFIVGMFLDAGPAIIILGPILGPIFTSLGVDPIHFAIIMSVNLTVGLATPPMGLVLFVAAAVSRERVETIAKAILPFLAVEIIVIFLITYIPALSMTIPRITGFAN
>AA5_03072 C4-dicarboxylate TRAP transporter large permease protein DctM
MGLMILLGVFALCVIIGAPVAYALGIAALASFWFEGLPLFVGFQRIVSGINVFSLMAIPFFIFAGELMFHGGIAIRLVRFAQAAVGAVRGGLGIVNVFSSMLFGGISGSAIADISALGSILIPVMKDKGYDADYAVNVTVTSSIAGIIIPPSHNMIIFALATGGAVSISKLFLAGVVPGVLMCCCLAIAAYVVAVKRGYQAEQFPGWTALAIAFVGSIPGLLTAVIIVGGVLSGVFTVTESGAFGAMYAFVVTLVVYRSLSWENFKTAVISSVRTTSMVMILIACAGAFAYMLTFNRVPTKTVEFLLGITENPILILLMINAVLLLLGMIMDMAALILICTPIFLPVMNMLGIDPLQFGMILLVNLGLGLCTPPVGTCLFVGCAVGKLPMEKAVKTIWPFYLAIFAALMLITFVPAISLTLPNLIIGP
>AA5_02859 hypothetical protein
MPIPQVRQAGLSQITIISVCYYSSGVLPKMLNSIPEGVPTILVDNGSDEIEAVRQMAETHGATLIESQDNIGFGRARNLGAAKATTELLLFLNPDSHLLPGALDALQEGADNHPDASAFNPAILDRKGAPRFRRYSVIIPRNETLPRKTADSDFELPVLVGAAFLVRREAFEAVGGFDPEIFLYHEDDDLSLRLKAVCGPLYYVHNAQMRHARGKSSPGSPAIAGLKGWYMGQSRVYVARKHEVPMAFGRALASALLQVLSPAVLFSARKRAKQWAFLRGVWHGRNARPAPFRP
>AA5_00278 Monocarboxylate 2-oxoacid-binding periplasmic protein
MDRRSFLKKSALGGSAAAATALAAPAYAQGQRTLTMVTSWGRGLAGVFDSAQRCADSINAMSDGSLNVEIKAAGELVGAFEVFDAVSSGQADMYHAADYYFVGQHPGYAFFTAVPFGMTAQELVNWYYHDGGMELHDELGEIFGLKSFLAGNTGAQAGGWYSKEINSPEDFNGLKFRMPGLGGKALGKLGASVQNIPGSEVYQALSSGAIDGTEWIGPWADEKAGFQEITKTYYTAGFHEPGAGLSLATNRDVFNELTPAQQKIIEVAAAEAHQWNLAQFLANNGAALQRLQAGGVKVLEFPDSVWDAFGQASQEVLDENMGDELFKKIHDSAMTSMAASSAWNNLSSGVYTAQRDRVRG
>AA5_01485 IS3 family transposase ISPye36
MANKRPRPEEIVSKLRQVEVLMGQDMSRFDAIRQVGVVEQTYYRWRKKYRGMGGDQLKELKRLQKENERLRRACRVLGQHLSIQPRVPQGRTGEYRLVADMIALTRQYGRYGYRRITALLRGAGWSVSDGRIERLWRREGLRPANHANSRQR
>AA5_04322 hypothetical protein
MARKRYSDEDILRLLREIELGLASGSDVATACRTAGVSDATYYTWRKRFGGMGRSEMANLKALQKENDRLKKIVAELELDKLILKESLDYLKPKA
>AA5_00519 L-arabonate dehydratase
MTKISKNDLRSRKWFMNSENLEMTALYLERYLNYGLTRAELQSGKPIIGIAQTGSDLSPCNRHHIELSKRVRDGIIAAGGTCIEIPVHPIQETGKRPTASLDRNLAYLSLVESLFGYPIDGVVLNIGCDKTTPALLMAAATVNIPAIALSVGPMLNGWWKGERAGSGTVIWKAREDLAADEIDTDEFMEIAAAAAPSVGYCNTMGTATTMNSLAEALGMQLPGSAAIPAPYRERGQISYETGKRIVDMVWEDLRPSDVMTRQAFENAIVINSAIGGSTNAPIHLNAIARHLGVPLNNDDWQKLGHDVPLLVNMQPAGKYLGEDYQQAGGIPAVVGELLDAGLLPHPDAITVNGKTIGKNCSTRRSQNSDVIKPVSSPVKPQAGFINLSGNLFESAIMKTSVISQAFRETYLSNPDDPNAFEGRAVVFDGPEDFHHRIDDPAEKIDASCILIMRGAGPKGYPGAAEVVNMRPPAYLLKQGIEALPCIGDGRQSGTSGSPSILNASPEAAEGGGLALVRTGDRLRIDLGKGTADMLVSLEELHERARDLEAKGGYTMPPNQSPWQEIFREKVDRLDRGMTLKGAENYRDIARGFMPRDNH
>AA5_01818 L-arabonate dehydratase
MTKRRSQHWYGKLDKDGFIHRSWMKNQGFPDHAFDGRPIIGICNTWSELTPCNSGLRDLAEGVKRGVWEAGGFPVEFPVMSLGETQMKPTAMLFRNLLAMDVEESIRAYGIDGVVLLGGCDKTTPGQLMGAASVDLPSIVVSSGPMLNGKYRGQDIGSGTDVWKFSEAVRAGEMTLQDFMNAESGMSRSAGVCMTMGTASTMASLVEAMGMSLPTNAALPAVDARRMALAHMTGRRIVEMVDEDLKPSDILTKEAFENAILANAAVGGSTNAVVHLLALAGRVGVDLTLKDFEIGSEIPLLVNCMPSGKYLMEDFCYAGGMPVVLNELKSFLRPAKTVLNKDISAHFEGAECFDTDVIRPFDDPVKPAAGLRVLRGNLAPNGAIVKPSAATDALLETEGEAFVFDNIEELKANIDREDLPVTAKSILVLKGCGPKGYPGMPEVGNMPIPAKLVKEGVRDMIRISDARMSGTAYGTVILHVSPEAQAGGTLALVKTGDRIRVSASSGELELLVDENELNARRAAWQPDDPHYTRGYAKLYIDHVLQADQGADLDFLVGKDTRLVTRESH
>AA5_03962 Hypotaurine/taurine--pyruvate aminotransferase
MDGTFNENDLSRVVEADRAHIWHHLIQHKPFETNDPRIIVEGKGMRVWDQKGKEHLDAVSGGVWTVNVGYGRESICKAVYDQLMKLCYFANSAGSIPGAIFAEQLIDKMPGMSRVYYTNSGSEANEKAFKMVRQIAHKKYGGKKTKILYRDRDYHGSTLATMSAGGQDERTAQYGPFAPDFVRVPHCMEYRKHELDGAPEENFGEWAADQIEQVILREGPDTVGALCLEPVTAGGGVIEAPEGYWQRVQEICKKYDVLLHIDEVVCGVGRTGTWFGYQQYGIKPDFVTMAKGVASGYAAIACMVTTEEVFDMFKDDASDPMSYFRDISTFGGCTAGPAAAIENMRIIEDENLLGNCAAMGDRMMGNLQALMEKHKVIGDVRGKGLFLGAELVADRASKEPVDEKLAQAVVADCMNQGVIIGVTNRSIPSRNNTLCFSPALIATADDIDQITDAVDGALGRVFG
>AA5_03417 hypothetical protein
MAKGPVLIDLETDEPPADVAKAPPVPDIAQPQGQAMQGAARLAARRPSALARWFWGLALAVIGAAVSVAAWDFATSLVARTPFLGWIVTGLIAALVLVALMIAIRELAALGRLSRVDGMRRAADAALAEDDLAQARAVTNRIIAFYKGREDTRWGRERLTERMADQFDASALLELAEVELLAPLDEAASREVEAAARQVATVTALVPLALADVITALAASLRMIRRVAEIYGGRAGTLGGWRLTRSVFVHLVATGAVAVGDDLLEPVLGGSVLSKLSRRFGEGLVNGALSARVGVAAMEVCRPLPFSDRHKPSTRGIIKRALQGLFSKG
>AA5_01564 hypothetical protein
MRIAIAGFQHETNTFVATPTQLSDFEQADSWPEMLWGQDVLNITQGMNLPIAGFAKTALADGVELQPILWCAAEPCGKVADHAFDTIAGRITNALAKMTQLDGVYLDLHGAMVTESLDDGEGELLSRIRQVIGPDLPLVASLDMHANISRQMVDLSDVMTIFRTYPHLDMAETGARAFRMMRDICTNGPPAKAWRQGEYLIPLHSQYTEVAPAKTLYAALDVFDGPNARLVELAVGFTAADTADCGPSVLAYGVSQSDADAMAAQIFEKLQAAETQFDTSLLCPKDAVETARHANGKGPVVIADVQDNPGAGASADTTGLLRELMQQNAPSAILGLLNDPQLAAKAHELGEGAELEAEIGGRGPGDVPFASKVRVHHLSDGRCRYSGEMYGGGVATMGPSAALQLIGTQIHVLVTSIRNQCLDLAQIRLFNLEPADARILCVKSTTHFRADFEPIAQKVLKCAVRGQFPCQLKDVRYTKLRPGVRII
>AA5_00020 hypothetical protein
MYLAASVIVFAIYFANVALGAFASSAFLGDVGEMLVLFAASILFVVAILKKEADRDAQDGS
>AA5_03877 Pyridoxine 5'-phosphate synthase
MSENQLRLGVNIDHVATVRNARGGDYPDPLRAAKLAEEAGADGITAHLREDRRHISDADIDGLIEVLSVPLNFEMAATPEMQKIALRHKPHAVCIVPEKREERTTEGGLEVAREENKLAHFIAPLREAGCRVSIFIAADQRQIEAAHRIGAEVIELHTGAYCDAHAEGRMEDAERELESLRQMSTFAHSLGLEVHAGHGLTYDTVKPVAAFPEVKELNIGHFLIGEAIFLGLTPAIQEMRRLMDEARA
>AA5_00781 hypothetical protein
MPIFITYASYSQAGVKGMLQKPENRTGPVKALLEKVGGRLLSFYMTTGSNDVVVISEAPDGTDAVAVGMAVAASGAVTNIETVRAWTADEFTSITEKAAALTGSYTPPGG
>AA5_00548 Fructose import ATP-binding protein FruK
MNALVSMSGIEKSFAGVPALSQASLEIAPGEVHALIGQNGAGKSTMIKVLTGVYDRDVGDVHLAGVPSRISTPREAQESGIATIYQELNLVPLRSVTENIIMGYEPKRLGFLVDWRKGNRRAREVLTRFGIDIDVTEPLGNFSTAIQQLVAIARAVSLDAKLVIMDEPTSSLDASEVEVLFGVVRELKKQGVSVLYVSHFLDELFQICDRVTTMRDGRTVSTRNVQDTTKLEMIADMLGRNKDEIAADGLTDFAGAKAKKGDIVLRADSVSTGPRLTHFDLTLHRGEIVGLGGLLGSGRTEAARALFGVDGKRSGAIELHGTVGQPSGPGDAIANGVGFLTEDRKAEGIIPDMSVRENMTLALLPKLASRGQIDFAREREIVQAFIDDLGIKAAHMDQPIRELSGGNQQKVLLARWLATQPDILILDEPTRGVDVGAKREIQSFIRSYVEKGFGVVLISSEFEELVEGADRIVVMHEGRSVKELTNPGITENILVRALAHHEEGTGSWTAQ
>AA5_00438 Tyrosine recombinase XerC
MAIDSKLRGCDLVKMKVVDVMASGQIKERASVLQSKTQKPVRFEISEGTRASVEKWMEDELMVGSEYLWPGRFHERLHISTRQYARIVRDWVTSIGLEASAYGTHSMRRTKVTQIYKKTGNLRAVQLLLGHTKMDSTVRYLGVELEDALAIAEAIEI
>AA5_01537 hypothetical protein
METPNLPAIRALRPTWNKGRIVGQKRPLKPKHVWAIRVRLELAENHRDLALFNMAIDSKLRGCNLVKMKVVDVMVSGQIKERASVLQSKTQKPVRFVISEGTRASVEKWMEDELMVGSEYLWPSRFHERLHI
>AA5_01628 HTH-type transcriptional regulator DsdC
MSLSPRRPKGPHLNALRAFEAAARLGSFAAAADELSVTPGAITQHVKALEAWAGTQLFVRNARGVEMTALAEELLPGFTQAFDQLGMAVQELRTKALPRKVKVAALPSIAQLWLAPRLGTLRQIAPDLSVSVVALETPPNLTREPFDMTLFFSGEPIGIKEIKIAEDVIFPVCAPSVADRLKSVSDLSQETLLHDGAWANDWDNWLNSQPDGARVPKTGTVHSLYSVALEEARHGGGVLMAHEVLVQNLLDNGDLVRPFSASLKLPRAMVAKFTPSFSRSPAFKEFRSFLLNAN
>AA5_02827 hypothetical protein
MTITRIETGKRMSRIVKHNGTAYLCGQVSDAATVADQTRDILAKIEGLLAKAGSDKTRILQCVIWLSDMADFAEMNAVWDAWVPEGHAPARACGEAKLARDVLKVEMIVTAACD
>AA5_01527 Spermidine/putrescine import ATP-binding protein PotA
MTDKNIIELRGVEKRYGTFLAASGINLDLKEGEFFSLLGPSGCGKTTVLRMIAGFQEPTKGTVLIDGQDMDGVPANNRPTNMVFQSYAIFPHLNVGNNVAYGLRGKAPKAEIDQRVAEALEMVELGGLEDRGASELSGGQRQRVALARALIMRPKVLLLDEPLSALDKKLREQMQFEMRNLQQSLGITFVMVTHDQYEAMTMSDRIGVMFNGRLKQVDTPTTLYARPCDQQVASFIGEMNILPAQLLKENGDTLSIHAKAFGQMEIGRNPNVATSARDMNIGIRPEQLEITAEKPEDYPSTVQGKVSNVAFYGENIHYHIQVAEADAPIAVSVPNYFHTVDFNRGDTVWLGVQSASVIDLGTDTE
>AA5_03806 Spermidine/putrescine import ATP-binding protein PotA
MIQFQNVTKRFGEFTAIDNLSLDIFEREFFALLGPSGCGKTTMMRMLAGFETPTEGHILLGGQDIDPIPPNKRAVNMMFQSYALFPHLSVWENIAFGLRRDNMPKHDLEDRVEEMLRLTRLEQFARRKPHQISGGQRQRVALARSLAKAPKLLLLDEPLGALDKKLRQDTQFELMDIQEKTGTTFVIVTHDQEEAMTVATRVAVMDQGQLKQVATPDRIYENPESVYVADFIGDVNIIEGRATPSGEDAYQIDWAEGQAPFSASSPAVFSDGQSCHLAIRPEKVTISAERPVDAVNAVQGKVHDIAYLGNLSTYHVELANGTIIKAQTANTRRISRRSFTWEDPVWLSWTATAAVLLAN
>AA5_03180 DNA gyrase subunit B
MSEDAQAPQEYGADSIKVLKGLEAVRKRPGMYIGDTDDGSGLHHMVYEVVDNGIDEALAGHADHVTVKIHADSSVSVSDNGRGIPVDIHPEEGVSAAEVIMTQLHAGGKFDSNSYKVSGGLHGVGVSVVNALSDWLELRIWRAGKEHVARFEGGETAEHLKVVGECGDRTGTEVRFLASTDTFSNLEYSFETLEKRLRELAFLNSGVRIILIDERPAERLETELFYEGGVKEFVKYLDRSKTPAMPEPIYIKGERDDIGVEIAMWWNDSYHETVLPFTNNIPQRDGGTHVAGFRGALTRTINNYAQSSGIAKKEKVSFTGDDAREGLTCVLSVKVPDPKFSSQTKDKLVSSEVRPAVEGLMNEKLAEWFEENPNEAKNIVGKIIEAALAREAARKARELTRRKTAMDVNYLAGKLKDCSEKDPSKTEVFLVEGDSAGGSAQTGRDRLTQAVLPLRGKILNVERARFDRMLSSQEIGNLVMALGTGIGRDEFNIEKLRYHKIVIMTDADVDGAHIRTLLLTFFYRQMPELIEGGYLYIAQPPLYKVSRGKSEVYLKDQAALDDYLINQGVEGAVLKLGSGEEIIGQDLTRVVDEARQLKRVLDAFPTHYPRHILEQAAVAGAFVPGAVDADLQGVADKVAARLDLIALEYERGWQGRITQDHGIRLARILRGVEEVRTLDGPMLRSGEARKTGSFTQSLQEIYNSPATLNRRDRSQMIHGPLDLLRAILEEGEKGLSLQRYKGLGEMNPDQLWETTLDPDARTLLQVRVDDMVEADDLFTKLMGDVVEPRREFIQKNALSVENLDF
>AA5_03846 Corrinoid adenosyltransferase
MVVLNKIYTRTGDDGKTALGNGERVAKYSGRVAAYGTVDELNAFVGVARTEAEGDVETALSRIQNDLFDLGADFCRPDMEKDAEADYPPLRIVPAQIDRLEAEIDAMNETLEPLRSFILPGGSRLAAHLHVCRTVSRRAERLAVELTNMEPVNDVAVKYLNRLSDWFFVAARCANANGKDDVLWVPGANR
>AA5_01511 Ribose operon repressor
MAQRRIRNMEEFAAVSGISRPTVSKYFNDPDSVRATTRKKIETALEEHDYHPNVFAMNQNRRRTKNIGVVVPNLADPFFSEIARRVELACIEAGYSPILLSSHGNPEMERDNLTSLRSLKAAGVLLAPFGRLSEKDLVKTFEADFPLVLFDANISGVGQAFVGTNNTQSIDLMVEYLCRSGEPPCFFEMKFPTNPNAKKRRTAYIESMERHGHEPHIFQANGKGWNFEEIGRDEGGRLLAENVFPTNTVLCSNDRLAIGMLSAAYGLGMRVGQTAGCHIRIAGHDDHPFSKFTCPPLTTIAQDYEAIANRAVHTLFGVLETEENLRDRQETLFEGRLIMRDSA
>AA5_01861 Ribose operon repressor
MTKIKNMEEFAALSGISRPTVSKYFHDPDSVRPTTRARIEEALERFDYRPNIYAVNQNRKLTKNIGIVVPYLADPFFAEIARYLEQSCIAAGYRPFLFSSHGEQKLENEILDGLQSMKPAGVLLAPLGRVSDRSAIEKFCANVPTILFDSNLDGLGAAFVGSDNFSFVSQTVEYMTRTGEPPSFFEMRTPANPNANKRRKAYIKVMERLGLEPHIIKVEGKGWAFEEIGQRGALKVLEERGLRTDSVLCSNDRLAIGFLAACYKQGIRVGRDDSCALRVASNDDHPFAQFTCPSLTTAAHDYDNVAGRSVETLFQLIESGGKFKTRSETLFPARLVLRDSA
>AA5_04233 Pantothenate kinase
MKSTLATPEALARKIADAVQALPPLQDRHLVAIAGPPGSGKTTAAGLATKELNLRGVATGLVFMDGFHYDNVILKDRGLLNRKGSPETFDLAGFHALLDRLRAEEEVAIPAFDRELDLAIAARSMITADQRVVLVEGNYLLLNEPGWSDLHQLWTFKVFLDTDLKTLQTRLTNRWIGHGLDANAAKDRAQSNDLPNAQRVIRNSIPGDLTLA
>AA5_02541 hypothetical protein
MTNVVQRTGIAACLLAALSTTQSAAQQDAIVHDGEFAFLRAQFGEQWDAQDVEIDARLAEIREANGGKPPNFLYILIDDISFGQMGERKLNYVMGIETPNINDFASEGMSLMRMYTEPSCTPTRTAMLTGRHPIRAGVEEVKVALVGEGLPASEVTLPEILKQAGYNTSHVGKWHQGDIEEAYPHNQGFDWAAFPLHQQVQLSLMTREAMQANNMLGYHASGQNNALLLDERFKPYGLVTGVEAEAGGQAREVEMAAGEEWTQAKYEEMNERYQMQAIEQLERVAALDEPFFLQYWPLYPLNFVYPDQALSRNGGFHADKLQLLDGWIGDVLDALEKTGEAGNTIVMIMADNGLMYHYEGTSGLNQLIYRGGKTQHLEGGVRTDAFIRWPGVIEADSAAGDIFHVSDIYTTMARIAGATDYIPRDRVIDGIDQTALLLEGEGNGRRDYVYVYEGPVLRSVVKQEFKMHLPAPGAPGAAAPTYNIYRDPRELHPLVGYSLWAGASFQDMIKRHQKMIAKYPNSEIGKDVPYGGIENLRPESEKARQVFMSWQE
>AA5_00717 hypothetical protein
MKKLSVSLMALTVAGAAHAADMGAVDEPIKLAINEWTGQHVTTHVAGEMLKAAGYNVEYVTAGMMNQFQALADGDIDATLEIWSSNVSDEYAKKIEEGTVVEIGDLGLDAKEGIAYPAHVADLCPGLPAWEALKDCAQVFATAETLPGGRLVDYPADWGTPGADRMAGLELPFKAVPAGSEGALIAELRASTERKSPLLITFWQPHWAMSAYDVQFVELPAGEEACFNDPAWGPNPNAVNDCDFSPSRIFKAGWSGLEEKWPAAYEILSNYQLAVEDQQPMMGAIDVDGGQVEEVVAAWMAENEDKWRPVVDAATK
>AA5_01786 hypothetical protein
MNCKMGISALAIMAAGAATTAWAVESTDPIKLTLHDWSGQLINTKIMGSILEEAGYNVEYVQADYIAQFAGLKTGDLHLAMEIWETTGREALDEATGTGKVVNVGETGLMAIEEWWYPSYMKERCPGLPNWEALKDCAEEFATAETAPNGRYVGGPVTWGGFDDERVEALELDFEVVHAGTDAALFAELESAYQRQDPIVLWVYVPHWAPAKYEGEFVEFPPFTPECYSDPSVGVNPNMAYDCGKPRGPIWKAAWSGLQEKWPGAYDIIEAYKINNDEMSAMVGKADLDGVEIDSVVAEWMETNKDRWSGWISK
>AA5_04106 Cytochrome c oxidase subunit 1 , bacteroid
MSNYIKLIVLGLIALFAAIGTNYARDLAYQVHALLVMLIASGLFIWTLRNTDEPDILVDRSGEYMDDVIRYGVIATAFWGVVGFLAGTFIAFQLAFPVLNFEWAQGYLNFGRLRPLHTSAVIFAFGGNALIATSFYVVQRTSAARLWGGNLAWFVFWGYQLFIVLAATGYVLGGTQSKEYAEPEWYVDLWLTIVWVAYLAVFLGTIVKRKEPHIYVANWFYLAFIVTVAMLHLVNNMTVPVSIWGSKSVIVWSGVQDAMIQWWYGHNAVGFFLTAGFLGMMYYFIPKQAERPVFSYKLSIIHFWALIFLYIWAGPHHLHYTALPDWASTLGMVFSVVLWMPSWGGMINGLMTLSGAWDKLRTDPVIRMMVISVGFYGMSTFEGPMMSIRAVNSLSHYTDWTIGHVHSGALGWNGMITFGALYFLVPVLWKRERLYSLQMVSWHFWLATIGIVLYAASMWVTGIMEGLMWREVDANGFLVNSFADTVAAKFPMYVVRALGGVMFVAGSLIMCYNLWMTVRKAPAKEASLTVAVPAE
>AA5_02405 Peptide methionine sulfoxide reductase MsrB
MTRYTKDPTAIAALSPEEFHVTQRSGTERPGTGKYLNNKEPGIYVDIVSGEPLFASTHKYESGCGWPSFTKPIVHEHVEEFRDTTHGMIRTEVRSKHGDSHLGHVFPDGPREHGGLRYCINSASLRFIHRNEMEAEGYGEYLIHVEDI
>AA5_02607 2-succinyl-6-hydroxy-2,4-cyclohexadiene-1-carboxylate synthase
MTTPTAMQSVFVRRLGDGGRKVLALHCTIAHSGAWSGLSKALDGSVCLVAPDMLSHGRSPDWDDQSDFFDAVTGLAAVELTKPMDLVGHSFGAIVALRLAMEHPDRIRSLTLIEPVFFAVAKQDARHLYDQHRQESQPIEAAFQAGDEALAARLFNRMWSTGIGPKWPDLPERTRAGMVRGIHVVPASYPVLYDDRAGLLDPDRCKRVSMPTLLLSGSKTHPTIPAICDGLQRRLPNARHDVVQGAGHMLPISHPRETSALLRKLWKAGRGTGVTTG
>AA5_01533 hypothetical protein
MAFVERDFESAMRYSERALSLAPENGNVLDFYGVVAVASGEFEKGLQAGDRDRPREGENTRFAYLNILGAAYFHLGLYHEAISAFEEGNASGGPVSALGVVYLAAAYSSVGREQDGRRMIDQIEKSWPGFPIEEFLTRLHREPDTARQLVKKLRSVGWAE
>AA5_01534 hypothetical protein
MTETKGNSTCRDKSGNDLSVEEKRAAVASVVESRIFANSPRLKEFLIYVTEKSLSEEGADLSAKSIGFHLYGRDTVDETNSANFVRVEAGRLRRSLDDYYDSDGRADAVRVHIRKGGYAPTFERHVVSAQSPAADGTARPLLSGGPKKLRLVLVACVLLAVIALGVFEVLRPGPRPDDAELAARVERQALMEQSPAALEAANMALQARGLIYPIFDAHRQMLTTELFRAAIEIDPNSALPYAGAAQTLGSLALLSIAGDRHDFF
>AA5_03237 hypothetical protein
MNQANELPIDQDIAPPSPELVRQALQSVVSSVAFQASPRLQQFITYVVEETLAGRGAQIRGKAIAVEVYGRSIDGTGGRNLVRVEARRLRRLLHEFYEDQWNGKGVRIFVDPGGYKPRFSQKNTTAYDASEVPSSDVLAEHPRLKKMLPLGLGCLVLIAGLGFWLAQDSNVVLPPTQSLGQAERAALGEQSLTRLQAANLADQARGMFFPVFDVKRQQIALGMFQHATELDPALSDGYAGSAQVLATLAILAPDTALRDDLISKASEMSGRALDLSPTDAWANGANGWVLAAQNNPVEAKKYARMSVELAPNDGHILDLVGITAILASAPELAAEVSNPERLRSGSGRFGARNIWGVSQLMLGNYEKVVEAFQGAPAAGAPVSAPSLLFQAVAQDQLGHSQEAQRLVTEMRKTWPEFPSEFLAGRIFHNDDATRQAILDTLTRY
>AA6_02019 Homoserine/homoserine lactone efflux protein
MSLEFFLTSLIVVLLPGTGVIYTLAVGLGRGFRASLAAAAGCTLGIVPAALASIIGLAALLHTSALAFQIIKYLGVLYLFYMAWGIVKDGGAMEVNAEKSSVGHLKIAVTGTLINVLNPKLSLFFLAFLPQFLPAGTANAGLELVKLAAAFMAMTFVVFVAYGACAALARDYVIRRPSVMAWIKRCFATAFGALGVKLALSE
>AA6_02289 Homoserine/homoserine lactone efflux protein
MIETVTLLAFIPAALALNFTPGADMMFCFGQGLRSGSKPALVASAGISLGLMVHVLLAGLGLGAAVNSLPWLFDVIRWMGVAYLLYLAWGAIRNGAVSSDAPAKPTSHAFRDGMVVNLTNPKVILFVLAFIPQFVNPALGPILPQFLIFGVIIALGGFVVNGLVGIFAGGAGKVLISNPRASRIMGWVTGGIFTALAVRLAIMERA
>AA6_03041 DNA repair protein RecO
MDWRDHGILLTSRRHGETAAIIDVFTEGHGRHAGVVRGGASRKIAPILQPGAQLDVLWRARLEEHIGTFQVEPLRSRAAAAFSGRLALAGLNAVVALLSFSLPEREPHPAIYKQTEQLMDLLGQDEIWPLAYLRWELAMLEELGFGLDLTVCAATGATSNLVYVSPKTGRAVSAEGAGEWADRLLPLPPCLRGEGAAPDNEIVQGLQTTGYFLEHRLAPSLGHNPLPEARARFLDQFTRRL
>AA6_04089 dTDP-4-dehydrorhamnose reductase
MTVLVFGQTGQVARELARYPHVQCLNRTAADLSTQGACAAAIRAAQPHAVINAAAYTAVDRADEEEALAMAINGAAPGEMARECATLGIPIVSISTDYVFSGTGEAPWTPGDTTEPLGAYGRTKLAGEQAITAAGGVAAILRTSWVVSVHGANFVKTMLRLGRERDRLTVVTDQIGGPTSARAIAAACLEMARQLGTDPGKAGTYHFAGTPDVSWAGFAREIFAQARITCDVVDIPSADYPTPAQRPLNSRLDCTSLTATFGITRPDWKTGLKDILTELGEIG
>AA6_02171 Solute-binding protein
MLRDFFKTAAVATSLLAASAITATAADFTLRATANSNENDEDYDGLIVFKNYVEAASNGAIEVELFIGTQLCSNGAECLQGVAEGQIDIVIQTSGGTSGIFPFVQVLDLPYLMSDDRVAEAALANGSPFVTKMQEMVAENSGGALRLMTIGNTGGWRNFANTQRRIQSPGDMEGLKIRTVVADLPQELVKALGAAPTPIPWPELFTSFQTGVVEGSKNGITDIMSMKFPDAGLKYVTLDGHAYMGALWFMNNEKFMSMPPELRNVIVDGFYQLQQATFASPKRKSIQAYEEFVAEGGDLYVPTPEEKAAFKEAAAPVYDWFKANVDGGEAAFDALAAAVAEAEAEIEATRAAETQ
>AA6_04125 hypothetical protein
MKTMSKLMTATAVVAMTAAGAASAKELKYAHFQAADLSSPKHAAALAFEACVEGKTSGSIDVQIFPASQLGGGSEIMEGLQLGTVQMAAIHDGPISAVYKPFSVLAMPYLFDDQAMAWSVMDGEFGDALAEDMLAKTGIRNFGVADNGVRNFTNNVKPVAEPADMEGLKMRVMTAPVWVTLVESLGASATPVPWPELPGALQQGVVDGQENGVTNIVNASLYQHQKYVSLDGHVFSWHAYLMSDMFYESLTDDEKKAVEQCVEISKTIHRGMTAAQDANATAILSEKGMEVVPVSPEQKAMFREAAQPAVREYIVGEIGEEWPDRLDAAVEAYKAQ
>AA6_03211 Copper-binding lipoprotein NosL
MKHLALLAFVALIACKEEVADAPDPVDLTPDALSYFCQMNIPEHGGPKGQIHLEGYPTPLFFAQVRDMVAYLKSPERDAEITAVYVSDMGIAPNWRQPGISNWIAADGATFVVGANVAGGMGAREVVPFANPSDAEAFIVQYGGALLPLSDIPDTEVLGPVDLDLKLETPS
>AA6_02549 hypothetical protein
MIDWVRVRQLRDEVGASEFDEVVQIFLDEVQETIDRLHKDTNRLEFEQNMHFLKGSALSLGFDRFSKLCQDGERVAATGNAAEVDLPAILKVYDQSKAVFLSERATNLI
>AA6_01751 IS6 family transposase ISPmar1
MISFKGAQYPKDVILFAVFFYLRYGVSYRDLEEIMSERGVAVDHTTLNRWVTKYAGAIADVARRRKGPCDRSWRMDETYIKVKGNWVYLHRAVDKHGKTLDFMLSPQRNKPAATKFFARMLEVNGLPRKIVIDKSGANTAGIKAINKMLKGFGCPIPIEMVRRKYLNNIVEQDHRFIKRRTRPMLGFKAFASAAATLDGIEVTHMIRKGQLTPGICPFRQFAELAA
>AA6_01754 hypothetical protein
MIDNSGADTAGLKAVNKMLKSFGCPIPIEMLRRKYLNRTTASSRGARPMLGFKAVASAAATLDGLEVAHMICKDQFTTGRCPFRQFLELAI
>AA6_01755 hypothetical protein
MISFIGAHYPKDVILFAVFLYFRYGVSYRDLEEIMAARGVSVDHTTLIRWGMRYFGAMAETARHQKSPCGRSWRMDEICIRMKGAWVYLYRAVDKNGRTLDFMLSQRRNKPAATKFFCSNVGNQWVAEEDCDRQQRG
>AA6_02365 IS6 family transposase ISPmar1
MISFNGAQYPKDVILFAVFFYVRYGVSYRDLEEIIGERGVSVDHTTLNRWVTRYSSAIAEAARRRKKSCDRSWRTDETYIKVKGAWAYLYRAVDKHGKTLDFMLSQRRNKPAATKFFARTLEVNGLPRKIVIDKSGANTAGIKAINKMLKGFGCPVPIEMVRRRYLNNVVEQDHRFIKRRTRPMLGFKAFAAAAATLDGIEVANMIRKGQIMPGICPFRQFAELSS
>AA6_03004 IS6 family transposase ISPmar1
MYLYCAVDKAGNTLEFMLSERRNGPAATKFFAKALSSNGTPDKVVIDKSRATAAGIQGTNKILKRFNCQIKVQTIRSKYVNSMVEQDHRFIKRRIRHMCGFKSFGSASATLDGMRSPM
>AA6_03005 hypothetical protein
MISWKGTPFPNEAILYAVYFYLRYTVSYRDLEEIMAERGVWVDHATLRQMGC
>AA6_01623 UDP-3-O-acyl-N-acetylglucosamine deacetylase
MQHTLKSPITFKGVGLHSGKPATMILKPAAAGHGIWFKRTDIELGNALIPAIYDVVERTPLCTRLVNDANVSVSTVEHIMAALAGCGVHNAMIEIDGPEVPIMDGSSIEFVRGIMAKGVRRQASPVLAFEVLKPVTASREGASASIAPANGLIIDFHIDFEDSAIGSQTKTLDMRNGSFARELSDCRTFCRRTDVEAMRENGLALGGTLDNAVVVQGDEVLTPGGFRHADEAVRHKMLDALGDLYLAGGPILGHFTGDKSGHAMTNTLLRKLFETPGAVRPVLCTAEMAARLPGQGLVWDEIPEVA
>AA6_01732 Solute-binding protein
MTSTKSLFAAVSVALIASSASAESWRAWNIHNDGHPNTAAMDKFAELVDTATDGEVTVDVFHGGVLGSQPDALEQVRIGAIEVGNFNLGPIGPMVKEANLVSLPFIFKSVPHMFRVMEGEAGAVVAEAMGEAGVLPLAYFDAGARSFYSQKPINSPADVEGLKIRVMNNDLYTSMISAMGGNPSPMAFSEVQQALKTGVVDGAENNFPSFKNVGHYEVTSHYSLSEHLIIPECICVNTAKFNALSPELQEAVRSAAQEAALYQRELWAVGSEQARSDVEAAGITVNEIADKSPFQSAMNVVYADYLAANPDMKALVEMAQATE
>AA6_04113 Solute-binding protein
MSFINKLGTFTAAVSVTALMVAGAADAKNFKIAVGDSAGSAQEALGIAFVKALEEKSGGEHTATLFLNGQLGSEQDTVNEAAIGTLDMSLLAINNITPFSPSVGVFTLPYVILSLEDAEKLTQGPIGQELTENTIRDAGVRIIGWTYTGFRRLTNSKKPVSSVADLQDLIIRVPKNEIMIETYKAWGINPTPMAWSETFTGLQTKVVDGQDNPYLTINAMKFYEVQDHVTNLRYIFSIEPLIISEAVFQDLSEEEQQMILEAGQEATLASAQFLRDSEAAIKEELTSKGMEIIDPENDEAEFIELATGAVWPQFYDSIGGVEKLNAVLEAIGREPVQE
>AA6_04317 Sialic acid-binding periplasmic protein SiaP
MITKLTRRAAVSALVATGVLFSATSGALADDKVQLRLATSGSETDQRSVAMAEVFAPMVADFASYEPSYNGTIFAQGTELDAISRGNLEMSITSAQELAQFFPEFSIFTAGYVHQDAAHQVAVFNDPLMDAFKQKAEEELGVKLLSVMYLGRRQVNLRQPKDELTVSTPADLEGVNLRMPGTDAWQFLGKALGAAPTPMAFSEVYTALSTGAVDGQDNPLPTVVDAKFYEVTNQIILTSHLVDLNYIAIGKEVWDGLTPEQQAKVQEAADAAAESGRQKQLQKEEDLVSFLKEQGMEVYEPDLAAFRDQVQSMYLESEFAGSWPDGVLEQINALGN
>AA6_00030 Ureidoglycolate lyase
MTAQLKLRPLTSEAFAPFGDVIEVAGDVDKYINQGKCARYHDRATLDFHDGRAGISVFQSEGFSLPIKLEMVERHPDGSQAFLPLSDKPFVVVVAPDLNGTPGDPIAFKTAPGQGVNYHRNTWHGVLTPLHAPGLFAVVDRIGTGPNLEEHWFEEPITITE
>AA6_01338 Crossover junction endodeoxyribonuclease RuvC
MRILGIDPGLRTLGWGVIESHGSRLTHVANGLCKSDGDDLGERLLSLHNQIVEVIAEHRPDQAAIEQTFVNKDGAGTLKLGQARGVALLTLAQAGLPVGEYAPNRVKKTVVGVGHAEKEQVLHMVKLQLPGCQPKGADAADALAIAICHSYYGTAPQARMKEVRA
>AA6_02737 hypothetical protein
MTRRLKSILALLAGNAIGLLLAAILLPEFAIRPISFIVVVIVFTLVQWIAEPLILKLGEKRAPAIKGGIALIVTFVGLLITDLVTNGLTVGGISNLLAATLLVWLGALIGSIVLPIYVFPELREPKK
>AA6_00328 hypothetical protein
MADQSTNSAQTAEADKGYWQANLRLIYISLAIWALVSFGFGILLRPLLSGIAVGGTDLGFWFAQQGSILVFLVLIFNYAWRMNKLDAEHGVDEE
>AA6_00944 Penicillin acylase 2 proenzyme
MALVFRWLVRITTGLILLALAAVALVYFLASQSLPDYDQTVEAEGLSAPVEIIRDTANVPHILANNDPDVFFGLGYAHAQDRLWQMTVMRRTAQGRLSEIFGPRTVHIDKLLRRLDLYGLAHRSVEVQDDYTKAALRGYAAGVNARLDEINEAALGRGAPEMFLFNAPVSPWQPGDSIAVIKLMGLQLSGHLQDEVLRARTSLMLDDPARLADILPDVPGAGIAALPEYAALFPTVPRYASGTPMPDTPLSPFPKRGLAGASNAWTAAPSRSASGGTLLANDPHLGFTAPGIWYLARLELAKGGVIGATIPGIPAVMTGRSDRLGWGLTSSYLDDQDVHIEQLNPDNPEEYLTPDGFQKFRTRPSIIEIKDEAPITLTLRWTENGPVLPGSHYDLDTITPPGHVASLSWTALSPRDTSMTASMALMNADTVREAIDGAELFLSPSQNLSLVDKNTIGMKLIGAMPKRDLRNQSRGRIPTPGWLAENLWQGRLPYEDNPEFVAPAGGILGNTNNKIIDRPFPEHVSYEWGDTQRVHRWERLMQSREVHTRDSFIEAQLDTVSFTARSLLPLIGADLWFTGASAPEGTPERQRQIALSLLAEWNGEMNEHLPEPLIYAAWLRALQIRLISDELGPLAAEYKHVEPLFIERVYRDVDGASVWCDVRQSAPSETCTDMARLALDDALIWIAENYGTALESLRWGDAHQATHDHPVLGSVPVLRFFVNIRQSTSGGDNTLLRGRTSGEGKDPFQNVHGAGYRGVYDFADPDSSVFITATGQSGHFLSRYYDDQAQLWRRGEYIPMSLDLDLARAAAVGITNLIPR
>AA6_02792 hypothetical protein
MEKDRNTGPNGPNFVARSVAGIALSVRVKLLVAFLGITCLLVGLTLFGLYSLHHANVRTEAMVRDQERIAFLTDTYATISNLQAYLLATFLPPKSINVVGDGGLFITAAASAYNIASALERDLGVGARRFGQPGMPDESFIAQLRSDLAPIIPVTLEMRRLDRDGDVQAAAEYGIENGFERLQAMQRDVYTAAQRIENEMRDRARTTTQAYLTSRQNIVAAALIAVGVALLLGYSISSSLLWPIQRIRVALGKLSKGGFDERVSVPNRDELGELAHHVNQTSEKLGNLYEQVEAQKSKLAEWNAALETRVAEQVEEIERTNRLKRFLPAQVATMIIGASDEEDVLRTHRAEITVLFADLRGFTAFATAATPDQVIEVLNTFHGTCGPLVEAHGGTVERFLGDGLLVLFGAPVPVENAAQKAVDLAQDMQSKVREAMVPFKAGADGRILGLGIGIATGAATMGQIGFESRLDYSAIGPAPNLAARLCDIAKDGQTLISHATAWQVNGEMMPAGPFDLKGIGSNIAAFELMSR
>AA6_03129 hypothetical protein
MAADLESVKAEVAILRERETAMREILRLISASRTDPTPVFETIVKNAARLSNAPSANLVVLNDTRSHWTLEAHYGEELRHLSVGQTTRFSDSNLVPAQSMRTASIVEVEDLVVTDLYRHGDPGRVAMVEMEGMRTIVGVPLILDGEAIGCITLFRREVKAFTTDEIELVETFAAQAVIAIENVRQFSEIKTRLEREAATGEVLSVISQSRSDAQPVFSAILENAARLCSAPHAILLLRDQNDEHLVVEASNAAQSAFIDHLRKTPHRLDNEASYAVRAVKEKRVLHIPDLREAKSLSDQVPQIKVALELEGMRTVLQVPLQQGNKAIGVIALYKLEVAPFTDDQIKLVETFAAQAVIAIENTNQFRNLEALNAELGERVDQQVEEIERMGRLKRFLPSAVADAVVTSGDESLLTSHRALVATLFCDLRGFTAFCESAEPEETIEVLQTYHQEMSDLIDVYGGGVDQRAGDGIMVIFNNPITVDDPAGDAVRLAVEMRRKMREICADWKKLGHRLGFGIGISYGYATVGIVGSEGRFDYTASGTSINTAARLCDMADNDEILISPNLGRN
>AA6_03766 hypothetical protein
MSDPENARNPVPKPGSRAVADGFGAATEEFKISMPIGIGAVVAALASLATCYAGILATYVLGYQAFSINPHAQAILMWAFALLAVAFLWRDRKRHTKELPLALGGIAALILITTLYLGYDERIEALAYVLLVIAALLNQNFILDALNHTVRDQTQEIEALNDKLTEKVKRQEGEIDRLGRLRQFLAPQVAQLVVDKDSDELLKTHRQYIACLFCDIRNFTAVSEVIEPEDVITLLQQFHDEVGGLVAQHKGTIGYRAGDGLMVFFNDPVPCDHPVLEAVRLGQTIREAFEDIRAPWQKLGHTMGLGIGISSGYATLGLVGFHGRADYTAIGGVVNTASRLCDLACDGQILLNQRALMDIEDIAKTEDLGELDLKGISSPVQVHRVLSLSDRAS
>AA6_04238 hypothetical protein
MTDDDFFDAQFPGTAHRLRVLRARDKEFDQICADYHEVFCELAIAPQAASQMQNRYLADLAESVSDLRNSIEKRLRE
>AA6_02080 putative aminopeptidase
MRLQTAPKTVMTPGLRNLITDVPGLLVGNAQDDTLKSGSTVLTSDQAFVASVHVMGGAPGTRETDLLAPDKSVARVDAIALSGGSAFGLDACSGVSDALRDRGRGYPVGDTVVPIVPGAILFDLLNGGDKAWVENPYRALGRAAFEGAAQEFALGSAGAGTGALAARHKGGLGSASLVLDSGVAVGALVAANPMGSVTTPSDRHFWSAPFELGAEFGGLGPDSNTGLGLPAVSLKAQVMRPAEPDQGNTTIAIVATDAALSKPQCQRLAVAAHDGIARAIMPAHTPGDGDLVFGVSTGARTVDTEAELGLIGHAASICLARAIARAIYLATPSEGDLLPCWSELHDIS
>AA6_04589 hypothetical protein
MILSNEVEHPEESALAVERANALRPILELEESGQDIGPLLLEAAKKIGVSRSTAWDFYRRLKINDGRASSLLPKRRGPKYGSRRLEPDVESTIERVLRQHYLVPEPPSFLRIVNEIRAECAARGYRPPTRRTIKSRVDAMDQREVMRKRNGAKAARQAFDPRVGGLDVERPLEVVQIDHTLADIILVDQFERKPLGRPWLTLAIDVATRVVLGVYVSFDTPSVLSIGLCLHHCVRTKSIRAPEILEELYWPAAGIPQAVHVDNGRDFRSDAFQSACADWGISIEYRPPGRAHYGGHIERLIGTTMGAVHVLPGTTQSSPKNRGDYDSSDHAAMTLEEFEDWLHLEICRYHNIRHGGLGRAPLAAWADLGGDGVGRKVVDTEAFRISFLPSERRRLARTGIKLFSVGYWSDAFGPMIGRGVGKVTVKYDPRDMSQIWAVNDEGRTIVARYKNLSRPRISLWESRRARAIFHERQGGTIPESMLFQIIEEQRRIAHAAKQKTLAVRLEGERQARLPNDKAKRDPSREMFAIDTSNPDLPTYPIDDIHGNKRKT
>AA6_04087 dTDP-glucose 4,6-dehydratase 2
MKLLVTGGAGFIGSAVVRRAVRDGHQVVNLDALTYAACLENVAPVSGSPDYTFVRADICDRAALDAIFTEHRPDAVMHLAAESHVDRSIDGPGTFIDTNVTGTYTLLEAARAYWAGLGKPANFRFHHISTDEVYGSLGATGQFTEETPYDPRSPYSASKAASDHLVRAWHETYGLPVVLSNCSNNYGPYHFPEKLIPVVILNALAGQPIPVYGQGENVRDWLYVEDHAAALLLVVQQGRVGRSYNIGGENEARNIDLVQMICAILDAKRPKTVPYAEQITFVTDRPGHDLRYAIDATRIREELGWRPSVTLEEGLERTVQWYLDNEGWWRALQNRDGVGERLGVKA
>AA6_01264 putative enoyl-CoA hydratase echA8
MSRVSVEYKDHIAHVTLTHGDKMNALDDAMFKALLSAGQEVAASDVRAVVLSGEGKSFCAGLDMVSMAGLAQANPAEMLLPRSHEDANALQEVALIWRRVPVPVICAIQGVAYGGGLQIALGADIRIAHPEAKLSVMEMKWGIIPDMGGMVLLPQLVRSDVLRLLTYTARPIGAQQAAEWGLVTKLSDDPLTEALALAEDIAGKSPSAIRAAKRVIEVAETKARAEVLLAESAEQVDLIGKPDQMEVVMAQMQGRKPEFK
>AA6_02285 hypothetical protein
MQKTPKIGALAVVVHDDQVLLVQRSKQPDAGLWGFPGGHVEWGETVMQAAQRELLEETSVIAEPQQYLDNLDLLRHDDKGNVLSHYLLVGVACQYQSGTPQAGYDALDARWFPVGQIRQGDLPMSNRVIDLLETALRQS
>AA6_02246 Thiol:disulfide interchange protein TlpA
MRLFRLIPLYMALALGANAALSADIETLGQLRDGTLKRLILHKEPKPVEAVEFQLEDDGGTATLEDYKGKYVLLNFWATWCAPCRKEMPQIAELQEEFGGEKFEVLTLATGRNSPAGIKKFFAENGIENLPRHQDPKSAVARQLGVVALPITVILDPDGNEMARLIGDAEWNSDSAKAIIAALVEANS
>AA6_03918 hypothetical protein
MLMADVRSRAVAKGPSKANRLALSQGLRYARLMAQIESLFVTRLYRAALSEFDPKVDAGELESSCLVIAEDDEAGQEWCEENGYPGYTSYASLTDLPWRFPIFADLVAALDHHVAAFAKDLEFDLGEGELKLEDLWINILPEGGMHSSHLHPHSVISGTTYVSMPEGASALKLEDPRSGRMMAAPTRIKGGRRDLQPFIYMKPQVGDVLLWESWLRHEVPMNMAEEERISVSFNYKWD
>AA6_01030 hypothetical protein
MSVGRIIETSDCVAEGAVWLAKTCPRMAYAMEQTGPLPLRRRPDGFAQLLSAIVSQQVSVASANAIWKRLQDAKLTGPRKIMWATDDDLRAAGLSRQKIRYARALAEARIDYKALRDTPNAGVIATLTEVPGIGVWTAEIYAMFSLGRADVIAPGDLALQEAARVLYDLPKRPTDKELRQMAEAWSPWRSVAARVLWAYYRVAKEREGIR
>AA6_00835 hypothetical protein
MRLALPLAFVLTTSTPVWAEMPAPTGHVLLTLGGAVTETNLPARAENEGGLLRFLEVQHEGAAGFDASMLDGLEQVEITIAYGPESNQRDIAFSGPRLSDVMTMAGAEGKIARPMAMDGYQSEIPWDSIATHQPIVATHADGVPMGIGGYGPTMIVFPPTSDAELAQEQAGQQVWALAYIAIE
>AA6_02275 hypothetical protein
MFRILLACLLAVTVAGCTGSQRPQADQSEIVARSYRDPGPSTLTLYTMISTRTGSGAHTSLMISGSERVIFDPAGSFRADVVPIKNDVLYGITPNVERAYRSSHARETHYARIQTIEVTPQQAEIALQLAKQMGPVPGAYCANSTARLLQQVPGFEQIDVTFYPVKLSEQFGQLPGVSTTEYRENDDADLQKGLAANNALLNQQTGALTQ
>AA6_00257 hypothetical protein
MPDRNNMLFCPINMACEVLQPRWTIHILTEMRWGSTRFNDIRRGIPGISPTLLTKRLKTLQSQGLVKRVEDTVSGSIDYFRTDAAIELDPIITELGRWAYRNTSIQGHTSKTKPSAFVWTLRLCIETSALPNRRVVMKLSFPEQAEGERDFWIMNRPGQDVDVCFLDPGFDVDLYITSEFDTLASVFFGYAHLSQEIANERITLIGEAALARTINQWLILSSYAREIAI
>AA6_03938 hypothetical protein
MNVKPYGLLCPISRASQLLEPRWTIPILTEIWAGATRFNTLRRRLGSISPGVLSRRLSEMERNGLVERVEDNATGSVDYFRTPKSEALEPVIKALGVWAQQNIEAEVALAGTLASPMMWKCQSVLQVDALPDKRSVIRFHFRDEPTDYDTFWFLAQRGTPPELCVHDPDLDVDLYVETTLVAMGGIIMGRTTLAKETELGSFFLSGDPRLARTFQNWLPPAPYARVPDILPLRPE
>AA6_04211 putative HTH-type transcriptional regulator YybR
MRAQINSDENGRKRAVNACLEPCPIERGMRILGGKWTGSILWHLKDGPTRFNDLSRLIGGASKKMITERLRQLEAQGLVARNVLQTSPVSVEYSITELGQTALGFLDELRKWTDSLPASVSGVEQP
>AA6_00622 hypothetical protein
MTKEIVLIHGAFAGPWCMQDYAGFFRDRGWTVHTPALRYHGGDPKAEPDPRLTDTSVMDYANDIAEFVQGLDSRPVILGHAIAGVVAQQVASRGLASTIVLINPNAVGHLARNRR
>AA6_00623 hypothetical protein
MEGGAFWKQPMRVEFGLMAPFALNKMPEAQQHAVFDQLGAESGRVMFEMFFWMFDDHHAMKVDMDKVDCPVLVVSGTEDRAVNPNTCRALAKRYGDRATFMPVEDHAHFLFMEPGWERPAGQIADWLDQKLG
>AA6_02667 LL-diaminopimelate aminotransferase
MNFPERFSNLPEYAFPRLRTLLDHHQPGGDVIHMTIGAPMHDFPSWVTDVIMENAGGFQGYPPNEGSPELRSAITDWIKRRYGVAMDPEANVMALNGTREGLYNAAMALCPEQKNGARPVVLCPNPFYQVYMVASISVGAEPVFVPATAATGHLPDYAGLPEDVLNRTAVAYICSPANPQGAVASRDYWAELIRLAEKYDFRIFADECYSEIYRDDAPVGVLTVAQELGADPERITLFNSLSKRSNLAGLRSGLIAGGPETIKRVKQLRNYAGAPLPLPLQAAAARVWADEEHVAQNRALYQEKYAIADEVFAGLQGYMPPEAGFFLWLPVENGEEAALKLWQETGVRVLPGAYLSQGDPGQNPGEQFIRVAMVAPKTKLQQGLITLRDCIYS
>AA6_02086 hypothetical protein
MAEISKRKRIWGWWFFDWATQPYHTLLVTFVFGPYFAGVAAGYFSGTGLDAEAAAARAQTVWANCLTITGLIIAFGAPLLGAMADVSGRRIPWIFAFSVMYAVGSAALWFMLPDGSNMWLMLSAFGLGFVGAEYALIFINSQLPELGDDNEVGEISGSGFAFGYFGGLISLAIMLTLFVEQPNGKTLIGMDPIFGLDAAQQQGTRFVGPFTALWFILFMVPYFLWVRDGPDSNKTGSLGEALRLLGKLVSDLRHRGSLACYLGSSMFYRDALNGLYSFGGVYARLVLEWDLIKIGVFGIVSVLASAIFAWIGGKLDKKYGPKPVILVTIWVLIFVCLTVVSMDRTQVYGISLPEGSSLPDLVFFGCGILIGGMGGILQSASRSLMVRHTDPKTPVESFGLYGLSGRATAFAAPLLIGIATTVTGSARLGVSPIILLFILGLFLMRWVKPEGDQSR
>AA6_01904 hypothetical protein
MFEFNLKKVVMSATAVTALSAGAAAAQEACTNYTVEDGDTMATIAIAAYGTSNYQPIFNANRNVITNPNALEPGLVLALPCADGSLPNGQSAQEIIAAEEARAASVQRSSVYQPPIKLVTGNGWAPFADESLNGGGAITRLGTTALQRGGNARDYSVSFVDDWNSHLETLLPLGAFDVSMAWNMPDCTNRTYEWSWETEVRCTQFDSSVPVYDIVVGFYTLPESEYANATAFDQLEGSTICRMDGWFIHDLEQEGLHNGDTITLMQPITARECLDAVLTGTADVATFEVQLFSDTMSEMGLTSNDLVENPFVTSLSSLRFISHRSNPFGKQYLAMLNKGLNEMRESGEWYAIVSDTLREHNEKLMAASN
>AA6_03901 50S ribosomal protein L15
MKLNELRDNPGANPKRTRVGRGPGSGKGKMGGRGIKGQKSRSGVAINGYEGGQMPLYQRLPKRGFNKPNRKEFAVINLGLIQKFVDAGKLDAKAAITEDALVASGLVRRKLDGVRVLAKGEISAKVNLEVTGASKAAVEAVEKAGGSLTVTKAAAAE
>AA6_00406 Haloalkane dehalogenase
MSYLVTDHALINNARIAHGTFGSGDAVVLIHGTPSSSYIWRDVVPGLIGAGYKVHVYDLLGFGLSERPWAPSVDTSVTGQVPILEGLLDMWGLDDLHVIAHDIGGAVASRFAVQSPERVRSLTLIDIVSFDSWPSKRTKEQMQAGLQQLVDASDADHRAHFHEWLLSAVHNKDRLVQASMDTYLDLISGPIGQGSLFQHQVRHYGAKHTNNINYEKLGALPVQLIWGADDAWQVVDWAHKLHNTIPGSELHVLENCGHFAMEDQPDRIASLLVDFLKRKG
>AA6_03802 Haloalkane dehalogenase
MKFLRTPDHRFDGLPDFAFGPNYLDVDDTEGGRLRMHYLDEGPEQAPPVLLMHGEPTWCFLYRHMIPLFKDAGHRVLAPDLIGFGRSDKPTERFDYTYQRHVDWMSEWLRKVDLTGITLVCQDWGGLIGLRLVASMPERFSRVVVANTALPTGDVPLGEAFLSWREYSQSVPEFNSGRIVFGGTTSKISDEEVAAYNAPFPDARYLTGAREFPMLVPDTADNPASEANRAAWETLKTLNTPFLTVFGEDDRVMAGVDKLFQKSIPGAVGQNHTVVPKAGHFIQEDAGTELAQATLKFIEQTQLLPD
>AA6_03935 Haloalkane dehalogenase
MKLKSSILALAGTMALASTPVAAMSEGAKLPIPAVSEELTLAPQSVDVLSSSMSYIETGSGDPVLFVHGNPTSSYLWRNVMPHVAETHRAIAVDLIGMGTSGKPDIDYSFADHARFLDAFVAKMGLTDITLVGHDWGAALAWDFARRNPDLVVRLAFMEGVLPPAMPQPSYEAMGEEMGGMFRALQDEEQGYEMVMEGNFFVEGILPMMVNRTLGERAMQAYGAPYATVESRLPTWMWPREVPIGGEPTENVQLMADIQSFMGETDMPVLLTYAEPGVLVPPQAVPFYSNLIGDLETVFIGQGLHFIQEDQPVAIGRAIADWLRRN
>AA6_04040 Haloalkane dehalogenase
MTTQKAISSDFPFESKYVEVNGQRIHYVDEGEGPPVLFLHGNPTSSYLWRNIIPYAARRGRAVAMDLIGMGKSDKPDIPYRFVDHVPFVDGFIKALGLKEVTLVIHDWGSGLGFHYAHRHPENIRGIAFMEGVVRPMSWAGFPPDFRAGFRMMRTPGLGWMMISGLNMFVEKILPSAIVRDLTPQEMAHYRAPFPTARSRKPVRVWPCEIPIDGKPTDVHDIVSGYSRWLGKTQTPMLMFHATPGGTIGPAEVSWCRQTIQNLKVVDIGEGIHFLQEDNPHLIGQKLEEWLGRLPR
>AA6_02841 HTH-type transcriptional repressor GlaR
MDAMLDTEGKETSATHGAYRRLRDMILTGELPPGQKLKIEQLRGLLDTGASPVREALSLLTSDLLVERIDQRGFRAAPVSKCNFEEILLLRCNLEETALRASIANADGAWEDRLVLRHHHMKKASQKGAPDFEDAHKAFHMALLENAKLPLLLRYCSQLYDLNIRYRYLAAGGPSYKKRDIAAEHQQILDAALDHDADSATRHLLNHYRRTGEYLSSQMEA
>AA6_02857 hypothetical protein
MNEEIDIYQDLKMRLISNGFEHGAKVRAEELRKEYGCSASAVREVLFRLAAVGLVDFQEQKGFRVPARSPQKLIELTHVRILLEAEGTAMSIRNGGVDWEARLTAAHHKLSHIEKRIHSTDDPSGLIEIWFASEKEFHQTLISACGSETLKQMHSRVYAQFRQQLMVADRNFEFISQNIRHHADILEAALSGDEQLTREKIHDHLKRHLTGKTMGD
>AA6_04315 HTH-type transcriptional repressor GlaR
MAKQPSTIGASTYQRIKRDIIFGELQPGSKLKLDALKERYSASLSTLRETLNRLASDGFVEAPEQRGFLVTPVSREDLAEISELRVLLECHALELSIANGDTDWEGNLVAAHHKLHLMEQRLLKGDDSEKETWKRYDSEFHQAMIAACNSKNLLSLHSIIYDKYLRYQMLVLTYRGEEAVKEHKGMFDAALARDANMAKKLLEDHIRNGLTHTLEAM
>AA6_01569 hypothetical protein
MYLAYVTTTDRGATDRLLSAVAEHLLSKDARLAGVVQTNTECADSSKCDMDVRVLPDGETIRISQSLGEHARGCRLDPAALEQAVGLVSSSLENAPELLIINKFGKHESDGRGFRPVIAEALAQDIPVLVGVNGLNSEKFQTFTDGAAEQIEPDLEAIVAWFERVNSQRAAAA
>AA6_04432 FtsZ-localized protein A
MARLFHVPLSPYCRKVRLSLAEKKIEVELVEEKYWEKDPDFLRRNPAGKVPVLRLDGKVMSESAAICEYIEETRPEPPLMPKKPEARYEVRRLVGWFDDKFHNEVTSKLLYERVNKKVTGEGYPDSKNVKEGARAIKYHLDYMTWLLDHRRWLAGDQMTLADFAAAAHLSALDYISDVDWNRSAAVKDWYAKIKSRPAFRSILADQVPGFRPPPHYADLDF
>AA6_00062 6'''-hydroxyparomomycin C oxidase
MTNPDVIIIGSGIGGATLAAALAPSGRRILILERGTHLRPTPQDRNPQAIFGDGCFRPNETWLDGEGQPFNPGNYYCVGGNSKFYGAALIRYRKTDFEPRQHMGGQTPGWPIIYDDLERDYTAAEQLYAVRGTTDEDPTEPPHSGAYPNPPVADEPDIAELRMRLRRAGLSPASVPLGVDIDRWLSAGQTTWDAFPNTCGGKMDAETCALAEALKHKNVELLTDAPASKLLCDGDGRISGVEVEGHGTLCAPVVALSAGAVQSAALLLKSANDNCPTGLANRSDQVGRNFMNHNCSAVLALHPLRRNRSVYQKTLMFNDYYNDDGQGGAPLGNVQMLGKITGPILASQTGLPGPLAAMLANRSFDFYAMSEDLPNPDSRVTLEGSQIRLDWKRSNWNAHEALVAKLKQHLRRAGFPIVFSRPFDRRTPSHQCGTARMGDDPTSSVVDPFCRGHDHRNLFIVDASVLPTSAAVNPALTIAALALRAGRHILETEFAA
>AA6_03727 Oxygen-dependent choline dehydrogenase
MTQVSLTEAQSTEYDTCVIGAGAAGLALALALGRSGLKVLVIEQGGFDSGEIDGASDRDEIVSRDTHDPRQRTNREAVGGTLMGWGGRCIPFDPEDFSAQSGRHIHPWPISFDDYARWIAPAAEFLDSDAEFEKAAPTGWPSVEGVSVERVELLNALGQADALQEQLKLDAEPVDLLKQAQLLSMRWSEGLKNRVRELEVLHEGQIATLPCRQVVLACGGLETTRLLLLDQATRPEAFGGSSGALGRYYMGHLTGAVAEITFRDPGVCSGFGYQSQAGSSPYRRRFVLNGDAPSNVAFWVENLAPSDPRHRSGEISAKHLLKGSSAREQSGAHVANILRDPVGLIDAMRSGAKRFSAEIARRPQRLVARGAGPYALAYHAEHFPEYDSRVMLSDTVDRTGRRKLKVDFRYGERTVLALIDAHKLLAQRLQTANAAELTLPDDDALAQSIIRKSRDGYHQIGLTRMSGDPKEGVVDANCRVHGTENLFVASASVFPVSGQANPTLSVVAMALRLADHIRANHRTGATA
>AA6_04083 Fructose dehydrogenase large subunit
MADAQKVGWDIILIGSSFASCFFAYKLKGKGLKVLVVERGSFVDHATQLENRLDPTPFPVIQENSSGQRKDWIVRHQFGGCSNCWWGNTPRLQPSDFELYSRYGVAQDWPISYAELELYMVEAEYIMDIAGSDEAGYAQRSAPFPFPPHVPTRAERRMFEAEPSWQPMPCARSNGGRRANCCASGACNLCPIDAKFTILNSLDLFEDEGFHFLLNAECRTVENAAGQATGVAVNTAESGLVTLRADFVGLGANPIYNSAILLRSGIGSDLVGRGIHEQLGQFVWVDIPFDNYYGGTSLTGMGYGLYDGDFRNEAASVLIESWNAPPSLRLERGKWLQRLKLKLVAEDLPQASNRVVLKDDEPVILWAGHSDYTYAGLARGREILPSLIPFEHTIARTGGFEPTEAHIIGGTPMSTDSSTGVVDRNCRVFGVSNLACLGSGVFTTGAAANPTLTLAALSLYAGETL
>AA6_01637 hypothetical protein
MTPYSFTRNNRTPRAVLILMCVYASLIALMILFDAAWWLVGLLGLATVPAVWDIVNGSQAGMSLDQDEIRWFSGNREGQVALSDIDYVRLDTRWDFSVRASLVLTSGKRIRLPDESTPHHRDLEVVFQKAALRIERHHFRIF
>AA6_00746 Nitrogen regulatory protein P-II
MKKIEAIIKPFKLDEVKEALQDVGVQGLSVIEVKGFGRQKGHTELYRGAEYVVDFLPKVKVEVVLDDDQVDAAIEAIVSAAKTDKIGDGKIFVSPVEQAIRIRTGETGSEAL
>AA6_03428 Aromatic-amino-acid aminotransferase
MFENLKPQPADKILALMQMYREDPRDQKIDLGVGVYKNAEGVTPVMRAVKAAEKRILEEQESKAYTGLAGDPAYADAMIGLILGDAVPLGNIAAVATPGGTGACRQAFEMIRMANPSARVFVSNPTWPNHLSILNYLGMEMVPYRYFDGETRGVDFDGMIEDLKSAKAGDVVLLHGCCHNPTGANLNMVQWQEVVNLINELGLVAMIDIAYQGFGDGLEEDAQGTRLVASSVKRCLIAASCSKNFGVYRERTGLLMAISDDAAQTALNQATLAFLNRQNYSFPPDHGARVVTTILNDDTLRADWQAELEEIRLSMLGLRQQLADELQRLTGSDRFGFVAQHRGMFSRLGAAPELVEKLRADHGIYMVGDSRLNIAGLNANTVPILAKAIVDVGV
>AA6_00512 Glutaredoxin 4
MTDVKTQIDETVKANDVVLYMKGTKEMPQCGFSSRVAGVLNYMGVDYTDVNVLADEEVRQGIKDYSDWPTVPQLYVKGEFVGGCDIITEMTLSGELDTLFDDNGVGYNKEAADKIREANAG
>AA6_00494 Carnitinyl-CoA dehydratase
MPDIEIRITGRAGRITLTRPSALNAMTYDMCMAIDTALRNWREDDAVDLVILDAEGDKAFCAGGDIADLYATGMKGDFEYGRTFWRDEYRLNALIFEYPKPVVSFLQGFTMGGGVGIGCHGSHRIVCESSQIALPECSIGLVPDVGSTLMLAMAPGRLGEYLGATGHRIGPGDAIFAGFADHFVPIEQWPDLIEMLEASGDAELLKTHAMTPPESELAQRQPEIDAHFAGESLGDILNALTQSDHALATDARKLMDRNSPLSMACTVEMLHRLRGPSITLRKALELEYRYTFRAMEHGDFLEGIRAQIIDKDRDPRWQFADQTVPTAAVSKMLQPLGKDTLTFEET
>AA6_03209 putative ABC transporter ATP-binding protein NosF
MTDKALTIDHVFKDRGKTRVLGDITLSLAPGQRVALLGHNGAGKSTLIKSILGLTPIHGGAIRIGDASPGSAQARRETAYLPEAVSFHPVLTGREQLTLFAQLSGAKADVPGLLERVGLSDALDRRIGAYSKGMRQRLGLAQVLLGQPKVALLDEPTSGLDPISRQDLYAIIDELAAQGTAVLIASHALTEVEARTDRIAIMRKGRMVADDTLTNLSELAGLPIRLRVRASANPDALAAELGGNRINGASVELLCSPDDKMEALRRIAGLGDAVADVEMTPPKLEDLYRHYAQEDLQ
>AA6_00142 hypothetical protein
MDVDIARIQLLAKALDQHTQSSEASDRILQKCDLTRDAIAPPATTYSAHQEALFVRYACDTVGDITFAAQSGLQFSSTSSLTAYISKYSRDLRQVIENTSRFHKIIDPAIAFTLRLAGNFATIEAEWKDASFARYHRRTEFLMFAGLARMRSLTQSNFYPIELRFQHEVGQNRDKFQKLAGFPVVFGAERMEIVLALSALDMPIPTYDSNLRAHLLQYGERVLADRRSPKQKLRAQVEGLITRSMPGTIIHADEAAANLGMSPRTFARRLKDEGVTYREIVDDLRCDLAQTFITNGMPLSEIAYSLGYADQPAFSTAFKRWTGQAPSTFRGRLDIPERP
>AA6_02158 HTH-type transcriptional activator RhaS
MISDGDFFGLLERIAELDDRGRSVPIYMGASMRCDDYGAFGFAFKSAPNLLGSYARVERYGKVVTSIANFRVERSVTSVFMEVIQGRDRRPGLRMTNELALAAALSLSREVGSDEFSPVAVHLLADRPEDDGVYQEHFRCPIHFNAERDALEVTTAAASQANRLSDDGMSKFFETHLDTQLSQINDTSELERRILDQIREALSEGVPTLAEVAERLGMSTRTLQRRLSADGLAYQDLVLDARKSLSEQLLRRTDYALAEIAFLTGFSDQSTFTRAFKRWRGETPANYRRGA
>AA6_04592 hypothetical protein
MGVDNAWLRHFARMFEERLSDARAFKNALQDSGLTRSDLSEPSKLIDPYKEGQFVRLACDHLKMPAFATIAGLDFNSPRDIVWYILKYSQNLREAIENASYYGALIDDTIGYSLVVSGNHASLQLQIVDGGLTKFHRRTEFLIFSAISLVRIITKTQLYPLEVRFQHVVKSAGPEIQKAAGCAISFGSERTEVILPLSSLDLPIPSYDPALKKHLTDYGDNLLKERVGRKSGIRNRVEALLLNELPGRIPNLHVTVPLITGRKYILGHLARFCALNSRISTG
>AA6_04649 hypothetical protein
MGVDNTWLRHFAGAFEKCAPNASVFNELIKESGLIRGEINEAAHQIDPYKEGEFVRLACDQLNNPAFATVVGLVFKSPRDIVWYIAKYSRNLREAIENASYYGALVDDTINYSLVVSGNCASLQMQIIDGGLVKFHRRTEFIVFSALSLLRVVTNAPVQPLEVRFQHMVKSAGPEIQRAAGCTVSFDSEKTELILSLSSLDLPIPTYDPALKKHLSDYGDKLLKETAGRAPSTRSRVEELLLNALPGRIPSVQEVAVNVGLSTRSLSRHLNEEGLSFRTIVRNIRCDLAKTYLKDGFGIGELAFYLGFADQPAFSTAFKRWTGLTPREFQRRNQADTLS
>AA6_04779 HTH-type transcriptional activator RhaR
MISAKALGAMPQFVLEAAGERRLLRAFDSAVLPVHFIEERGGYISEHALATFVHEAARSTGQQNIGLLWSPYLTVADYGAWGSYVLSAPTLGAALIRASAVMPFHSSTDRAWLETSGTSARYCYRFGLRSHFAYPDIGFSAVGVFLSIFRAYLGSDWKPSAVLLDFPKVPGFVEAEDTYACPVIWNASRLGVDFDASALRAETTPKKLTGGSTTVGDISRERLGGPPQTLRGQVEEVVWQQLHREEMWIDATARSLDLGVRTLQRKLATEGVRFREIVNDVRVARAEELLTDTRETVSSISSMLGYETANNFSRAFRKVTGLTPSDYRKMNSDNS
>AA6_03060 hypothetical protein
MSGLALLDYAAVLVFALTGALVASRAQLDLVGFAFIACLTAVGGGTVRDLLLDRHPIFWVGQPAYILIGTAAAVLVFFTAHLVESRYNLLVWLDSFALSIAVAAGTGAALALGQSGTIVVLMGICTGCLGGLMRDVVCNEVPLVLKQGELYVSCAFAGAMTAVIADRLGFDELLTLGACALTCWALRAGSLLFGWKLPVYKSRPPRR
>AA6_02077 SsrA-binding protein
MAKQKQKTDPNYKVIAENRRARFDYAIEEDIECGIVLEGSEVKSLRAGGSNIAESYASVDDGELWLINSYIAPYEQAKVFKHEERRRRKLLVSRKELSNLWNATQRKGMTLVPLVLYFNHKGRAKLKIGIAKGKKLHDKRETQAKRDWSRQKQRLMKDHS
>AA6_03991 DNA-directed RNA polymerase subunit beta'
MNQEITNNPFNPLTPPKVFDEIKVSLASPERILSWSYGEIKKPETINYRTFKPERDGLFCARIFGPIKDYECLCGKYKRMKYRGVVCEKCGVEVTLQKVRRERMGHIELAAPVAHIWFLKSLPSRIGLMLDMTLRDLERVLYFENYVVIEPGLTDLTYGQMLTEEEYMDAQDAYGMDAFTANIGAEAIREMLAQIDLEAEAEQLRADLAEATGELKPKKIIKRLKVVESFLESGNRPEWMVMTVIPVIPPELRPLVPLDGGRFATSDLNDLYRRVINRNNRLKRLIELRAPDIIVRNEKRMLQESVDALFDNGRRGRVITGANKRPLKSLSDMLKGKQGRFRQNLLGKRVDFSGRSVIVTGPELKLHQCGLPKKMALELFKPFIYSRLEAKGLSSTVKQAKKLVEKERPEVWDILDEVIREHPVMLNRAPTLHRLGIQAFEPVLIEGKAIQLHPLVCSAFNADFDGDQMAVHVPLSLEAQLEARVLMMSTNNVLSPANGAPIIVPSQDMILGLYYVTLEREGMPGEGKVFGSIEEVQHALDAGEVHLHTKITARITQIDDEGNEVQKRYETTPGRLRLGALLPMNNKAPFDLVNRLLRKKEVQQVIDTVYRYCGQKESVIFCDQIMSMGFKEAFKAGISFGKDDMVIPDDKWGIVDDTRGQVKDFEQQYMDGLITQGEKYNKVVDAWSKCNDRVTEAMMSTISSSDRAADGSEQEPNSVYMMAHSGARGSVTQMKQLGGMRGLMAKPNGDIIETPIISNFKEGLTVLEYFNSTHGARKGLSDTALKTANSGYLTRRLVDVAQDCIVREIDCGTERAITAEAAVNDGEVVASLAERVLGRVAADDVLRPGTDEVIVAAGQLIDERMADTIDEAGVQSMRIRSPLTCESEEGVCATCYGRDLARGTMVNTGEAVGIIAAQSIGEPGTQLTMRTFHIGGVAQGGQQSFQEASQEGVVSFENPQILVNAAGESLVMGRNMKLVIKDEHGEERASHKLGYGSKLFVKDGTKVARGDKLFEWDPYTLPIIAEKAGTAKYVDLVSGLAVRDETDEATGMTQKIVIDWRAAPKGSDLKPEIILVGEDGEPVRNDAGNPVHYPMSVDAILSVEDGQTIEAGDVVARIPREGAKTKDITGGLPRVAELFEARRPKDHAIIAEADGYVRFGRDYKNKRRISIEPADESMETIEYMVPKGKHIPVAEGDFIQKGEYLMDGNPAPHDILSIMGVEALADYMIDEVQDVYRLQGVKINDKHIEVIVRQMLQKWEILDSGDTTLLKGEHVDKQEFDAANEKTIARGGRPAQGEPILLGITKASLQTRSFISAASFQETTRVLTEASVQGKKDKLVGLKENVIVGRLIPAGTGGATQAVRQVAQSRDNVVIEARREEAEAAAALAAPMIDDDMVGDELDVLVDTPESRE
>AA6_03702 hypothetical protein
MSLDSVTTVSGEDRVFEGHRNEACRHFCSSGKSGKVRVAGEYRVSGKLVKRASDIVLSSMMIVLFAPIMALLSLYIIAVYRVSPIFLHDRVGLDGKVFPCLKFRTMVPNAAEVLDKILAENPVLRREWEETKKLKDDPRVFPGLGNLMRQSSLDELPQIFNVFFGHMSVVGPRPVTRAELSYYGQDKAYYVAVKPGITGAWQIGGRSDTSYEERVSLDVWYVRNSSLKLDLQIFLKTVFLFVTGRLSGAV
>AA6_04094 hypothetical protein
MTWRKRIFDLFFVSLLIVILGPFLLTLTLWVLWREGRPVFYVAERMKGVDKPFNLWKLRTMTVVDTDSGVSGGDKTARITQSGAWLREKRLDELPQLWNILKGDLSFVGPRPPLREYVERCPDLYAQVLKSRPGVTGLATIVYHRHEAALLARCTTPEETDAVYTRCCVPTKARLDLIYQRHQNMCYDFTLVFETIGNLFRR
>AA6_00923 putative ribonucleotide transport ATP-binding protein mkl
MIRMENVHKAFGDNHVLQGMNLEIPKGTSMVIIGGSGTGKSVALKCILGLIKPDSGMIYVDDKDSTKGDRDAFLARFGMLFQGAALFDSLPVWQNVAFRLLRGPLKRPPEYAREIAIEKLRRVGLKSDVADRFPSELSGGMQKRVGLARAIAAEPEIIFFDEPTTGLDPIMSGVINDLIREIVTEMGATAMTITHDMSSVRAIADNVAMLHGGVIQWTGPVSQMDASGDPYVEQFISGSAEGPIEAVR
>AA6_03526 hypothetical protein
MANFPSHDLETAPEGSKPLLEKSQAAFGRLPGLHKVMAESPQHLEGYQVLHGLFMQTDFDNDEKTVVWQTINVENECHYCVPAHTGIAKMMKVSDEITEALRNETPLPSPKLEALRTFTLQVMETRGNPTEEQLQTFFDAGYSHRAVLDVVLGLAQKTMSNYVNHMAKTPVDEVMRGFLWERKVREPA
>AA6_00003 Fructose import ATP-binding protein FrcA
MSDTTPVVQGRGIVKRYGHVTAIDHSDFELRQGEILAVIGDNGAGKSSIVKAICGATIPDEGEILIEGKKVNFTSPIDARNMGIEIVYQQLAMSPALSIADNMFMGREIRKQGFMGKYMRQLDRPAMEKFAREKLTELGLMTVQSINQAVETLSGGQRQGVAVARAAAFATKFIIMDEPTAALGVKESRKVLELIQDVRARGIPIILISHNMPHVFEVADRIHVHRLGKRLCTIDPRDYTMSDAVAFMTGAKEPPKEDAA
>AA6_01671 NAD(P)H-quinone oxidoreductase subunit 3
MEDLLREYLPILVFLAVAVGLGIVLILAAVVLAVRNPDPEKVSAYECGFNAFDDARMKFDVRFYLVSILFIIFDLEIAFLFPWAVGFKDISDVGFWSMMVFLGVLTIGFAYEWKKGALEWE
>AA6_02320 hypothetical protein
MTWRLATNADVPKIDAFLSQHIQTSMFPLANLRDHGLHATHPRALTAWVLGDEPRAIFSITNEGMVLPQCPDCTDAELANAIEFIRGRKLFGLAAEATQARKIMRLAGWEDRAATLNSDEPGFSLDLKKLVMPDATDAELVPLAALDRAIANRWREGYLVEAMDFAPERARRQAQEDIATYIERDSHRALLIGGQPVAMTGFNARLHEIVQIGGVYTPPELRGRGFARLAVALHLQQAHIDGASRAVLFAASDSAARAYIGIGFQPAGQYSLILFTNPEDTA
>AA6_00261 Prophage integrase IntA
MPALNKLSSLQVKNAQPGKYSDGGGLWLHKKDGDGGKWFLRVHVHGRRREMGLGALSVVSLKEAREEAEKWRAVARQGKDPIKERERIRREAAKADHTLSVVAKEAFAARQAELKGDGKAGRWFSPLELHVLPKLGNVPIEEIDQQDIKNALAPIWHSKGETAKKAMDRLGIVFRHGAAMGLDVDLQATMKAKALLGKSRQVRKHIPAMPWIDVPAFYESLEDGSVTHLAFRLLILTAVRSKPLRFIHLDELHGETWVIPADKMKTGKEFHVPLSSEAQRIIEQASAFEKDGYLFPNVRQGVISDATMSRLMERQGLEARPHGFRSSFRTWCAEATDTPREVAEMALAHETGSKVERTYRRTDFLEQRRVLMERWAQHVIGENTDIVNLVVR
>AA6_01180 Prophage integrase IntA
MAGRHRLSAAFVKSAPVGKHCDGGGLWLHKREDGGAQWILRVAIHGRRREMGLGGLQDVSLKLARELADQWRALAKTGVDPIKERERQAREASRADTTLRKIAEETFEAKKAELKGDGKAGRWFSPLELHVLPKLGKVPIEEIDQRDIRGVLAPLWHTKAETARKALNRIGLVLQHGAALGLDVDIVATKKAQALLGKSRHKPKHVEAMPWVDVPAFYSTLTELSVSNLALRLLILTGVRSYPLRYIHADQIIGDVWTIPAESMKGLKGKTNDFRVPLSGEALKVIELARPFEREGFLFPSQRKGVISDGTMSGLMKRRGMTEKPHGFRSSLRTWIAEATDAPQEIAEAVLAHVVGSTVERAYRRTDYLEQRRVIMDRWASHVVENEGKELRVVKEGQ
>AA6_03182 hypothetical protein
MGGPVERYMAKNKLSVRGVIALGAGKHCDGAGLWLVKADSKSGKWVLRLTVFGKRREMGLGRWPDVGLAEARETADAARRELREGRDPIRERQKQRVEAQRNLHLFRDIARDAFEARKSELRGGGKAGRW
>AA6_03611 Prophage integrase IntA
MRKLGSKSLTARSVAALPPGRYPDGQGTGLILRVLDSGRRNWMQRLTIHGRRRDIGLGGYPAVSLAEARETALANKRVAAAGGDPISEKRKAKAEAAKRLTFAEAALRTRDELAPSWKGKKEPQAFLSSLKTYAFPYFGSTDVADVASADIRRAVLACRKKVPNLSVKVQHRILSVFKWSVAEGLRDTNPATGDALALPKLELKQKNNRALPYAEVADAIETVKASKAWASTKLAIEFTILTAARSGEVRGARWEEVDLGNAVWIIPAERMKMNREHRVPLSRRAVEVLRQAEVLRDANGLVFPSARGKQLSDITLSKLVRDLGINSTVHGFRSSFRTWAQERTNVPGEVAEAALAHVKADKVEAAYARSDLFQKRRKLMEQWCSYLSALRGEVVRMGAQS
>AA6_03867 Prophage integrase IntA
MAALSGKLTKKLVENLGPGRHGDGSGLYLVVDPSGARRWIVRVTVKGQKNRKGAPLRTDFGLGGADVVTLNHARERALEYRRMAKAGLNPRFNAQREIPTFEELSRQVHIDRLPTWKNAKHGQQWLNTLRDYAFPKIGRMPVDSIDQPEVLMCLSPIWTEKHETAKRLSQRIKTVLDVAKSKGFRSGENPVTAIREGKVLPTVKAKVQHHDAMPWQEVPAFYAELQTRSAMAAKALQFTILTACRTSEVLEMKWPEVDVDARLWTIPSERMKGGQVHRVPLADEMLAILEPLRALASDYVFEGQKRNQPLSNMSMLMLLRRMRQDGVTVHGFRSSFRDWAAESANAPRELAEAALAHQIGTDVERAYARSDLLERRRKLIEKWCEFVAC
>AA6_02564 UDP-glucose 4-epimerase
MTNILVTGGAGYIGSHACKALAQAGYTPVTYDNLITGWQDAVKFGPFEHGDLLDRARLDEVFAKYQPAAVMHFAALSQVGEAMSQPGRYWSNNVTGSLNLIEAAVAAGCLNFVFSSTCATYGEHDNVVLDEDSPQLPLNAYGASKRAIEDILRDFEAAHGLNHVIFRYFNVAGADPESEVGEFHRPETHLVPLMLDAIDGKRDGLTVFGTDYDTPDGTCIRDYVHVCDLVDAHVLGLNWLEQAKGSRVFNLGTGSGFSVMEVIGHSKTVTNREVPYSIGPRRAGDCTKLVSGSVRAGEELGWRPKRSTLETMIGDAWRWHQNGHYEK
>AA6_02082 Peptidyl-tRNA hydrolase ArfB
MLRITDDIALQDWEMTESFVRSSGPGGQNVNKVSTAVELRFEAARSPSLPDPVKSRLKRLAGRRWTKDGAIIIQCEETRSQARNREIARARLADLITRALVKPKRRIATKPTYGSVKRRLAAKKARSDVKALRGKVSED
>AA6_02117 hypothetical protein
MLYPRVSLYALMLAAAGIPLYIHLPRFAAVNLGIGLGVIGTILLVIRLVDLVQDPLIGWAIDRWPRAQMVFAAAAAIGLAVGFPLLFGLPEGASITVLVSVLILLFSAYSLGTILLYGRSATLAKRPEPKELMTLAAWREGGQLTGVVLAASAPALFVAFGASAQGYPAFGLFLGLLAVLTLLVTLPMWRRTPITGDGLSFAGLGQAGALRLLLLALVNSLPVAITSTLFLFFVEDRLQLPGKAGPLLILFFLSAGATVPFWAKLSNRIGPKQTLMIAMPLSITSFVGAAMLSAGDLTGFALICLASGAALGADMVVLPAMFSVVLTRAGLNASAAFGIWSFAGKLGLALAAFFTLPLLERSGFTPGQANSTEALRTLTFAYAVLPCILKLGAFSLVLTLPTEVTAK
>AA6_00004 Fructose import permease protein FrcC
MSDTAKKAEDFEAAANRREKVAEFEDHRRGAIGQIQHALHVNPSLVPLIVLVAAIIIFGLLLGSKFFSPFAMTLILQQVQIVGIVAAAQSLVILTAGIDLSVGAIMVFSSVIMGQFTFRYGIPVPIAVMCGLAVGTAIGAINGWLVSRVKLPPFIVTLGMWQIVLATNFLYSANETIRSQDIEAEASFLQFFGTKFSVGGASFTIGVVFMLLLIVVLAYALRHTAWGRHVYAVGDDPEAAELSGVNVHKTLMSVYMLSGLICAFAGWALIGRIGSVSPTSGQLANIESITAVVIGGISLFGGRGSILGSLFGALIVGVFTLGLRLLGADAQWTFLLIGLLIIAAVAVDQWIRKVSG
>AA6_00071 Ribose import permease protein RbsC
MSTIARATRAQPVHLVVVALIAVVFAIGISASDRFATPLNMANVQDQMVALAIVALAQTIVILSGGIDLSYAGALSFLCVVFAAIAGDTTGTLLLAMAAVMALGILIGMINGGITAYVGVHPLITTLGTSTILAGAALLITRQPSGSVPLFFEDFTYGRLGVMPYGMLFVIALYLSIGFMLWRTAFGTRIYAIGDNEAAAAVSGLPVKQTKVAIYALSGLLCAVAAMYMSGRFGVGDPRAGIGFDLRSITPVIVGGTLLAGGKGGVLGTALAVILLAFLANVLNFMNISSYYQWIAEGLIIIAAVSFFAGKGKS
>AA6_00072 Ribose import permease protein RbsC
MTATATNPASAKPNRNTVRATQRRELLILLGFLTVIWAVTTVLSPRFLTPANLKDILIQAAPLGFVVIGQMIVIIVRGLDLSVASIMATVAVLSTSLIDSTPIIFIVGLLLGAFIGAINGYLVAYRKVTPFLATLATMIVLQGIRFAYTKGAPGGTLPETFRWLATGDILGIPVALIALTIVGLGMHWLLERTVFGRQLKLYGDSPDAAYMTGAPTKILVVMAFVISGVLAAIAGLFLVGYVGIVDNWTGRGYELDSIAAAVIGGAALSGGKGSVPGVLLAALILVSLFNIVVILGLSIELQLVIKGALIILAAAVYMKRSQS
>AA6_02881 Inner membrane ABC transporter permease protein YjfF
MLDETAFDLRKYLRRNSASVTVWLALLALILFGLMRYENFGSAYNFSSFLNYNAMFIAIALGMCFVIMTGGIDLSVGSVAAFTSVVAAYLSPYGIQVALPGAVLAGFGFGAINAFCIIILRIPPFIATLATMLAAKGGALVISGAQTISVDWGSNFTKLGMGQAFGLFPWTIVIVAGLTLALWLVLERTTIGRTVLAIGGSEDASNLMGLKVNRAKAFVYLLSGGCAGLAGVFLASGFGAGQPLEGIGWELSAIASVVVGGTLLTGGMGSIPATVAGALLLGLVFNVLNFENGQGTISFSAYWQMVIRGGFLFAVILLQSRVIARQQKVLGS
>AA6_02882 Ribose import permease protein RbsC
MDRAMKLPQRVASMPFRFHGGIAALVALLVFNAFFTPNFLQLQTLFVNISQVATIAIVAMGMTLVIATGGIDLSVGAVMALAGALAPLIFLSDLGAANPMLGVTLAIVLPLFVAGLCGVFNGVMVAVLNVQPIVATLILFISGRGIAQVLTNGNLQTFSNPSFSYLGTGKVFGLPFQGWLALAIACVLFWVITRTTWGRYLLAIGGNERAAYLSGGPVRRVKIGAYAICAVLAGLAGLIVVAINSASDAARNGNLMELDAIAAAVVGGALLQGGRAPIFGAILGAVIIQLVKYTLLANGVEDEVALIAKAVIIILAVWVQQFRRA
>AA6_00619 NAD/NADP-dependent betaine aldehyde dehydrogenase
MGQMLKCVSPIDGSVFAEREVLSRDAAFEVAHRARAAQAMWAARPLQERVDLVMAGVAAVGAMNDEIVPELAHMMGRPVRYGGEFGGFNERASHMAEIAEASLADIAVGEDEMFKRYIKRIPHGVVFVVAPWNYPYMTAINTVAPALIAGNTVILKHATQTLLVGERMAQAFHAAGVPEDVFQNVFLSHDVTNDLIAGNAFDFVNFTGSVGGGQAMEHAAAGTFTGVGTELGGKDPGYVMEDADLDAAVDTLIDGAMFNSGQCCCGIERIYVHESLYDDFVSKAVEIVKGYKLGNPLDAETTIGPMANVRFADEVRAQIAEAIAAGAVAHIDTFPEDDGGAYLTPQILTNVTHDMRVMRDESFGPVVGIMKVSSDEEAISLMNDSEFGLTASLWTRDVDRAARVGDQIETGTVFLNRADYLDPGLCWTGCKNTGRGGGLSVIGYHNLTRPKSYHLKKVTS
>AA6_01482 hypothetical protein
MDRKLLLIILDGVPWRNFRRLFGNLEGWVDSGEAQVWKLRAVLPSTSASCYASIHTGVTPQEHGCTGNGNVFRLSHKDVFSQVREAGGVTGAVTHSYWSQFFNRHPFDYVRDIEYDEPDSTTINHGRFHTMTGYGKVNQMTPSDVDLFATLTNLSLRFGLDYGILHTCTLDSMGHRFFHDREEMDHACFVADEMLAPFIPRWRQLGYEVIVTADHGQDERGHHGGRGPLQQETALYYFGDAKGPEADTVIDQLQLAPTILNRMGAPLAETMKAKPFLI
>AA6_01825 Dipeptide transport system permease protein DppC
MAELSATQPKTEDRPSALREFWYYFSENRGAVFGLWVFTAFVFCAAFAPLLAPYDPTEQFRDHILQPPAWQEGGSWAFPLGTDPLGRDMLSRLIMGSRYSFFVGIVVVCVAVTGGVIIGLLSGFAPKWVDTLIMRVMDIILSFPSLLLALVLVAILGPSLTNAMIAIAIVFQPHYVRLTRASVLSERQKDYVTSARVAGASKARLMFKTVLPNCLAPIIVQAALSFSTAILDAAALGFLGMGAQPPTPEWGTMLAEAREFILRAWWVVTFPGLAILITVLAINLMGDGLRDALDPKLKRS
>AA6_02069 Glutathione transport system permease protein GsiD
MSRNLILGAVLSSLVLLAALISFVWTPYDYAALDIPNKLQTPDAHHWFGTDHFGRDMFSMIMVGARTSIAVALVAVGIGMALGVPLGLAAAARNGSWLDEVIMRGNDLVFAFPSLVIAILITAVFGAGAINAIIAIGIFNIPVFARITRGAALSLWEREFILAARVSGKGAARISAEHILPNVANLLIVQGTIQFSLGILAEAGLSYVGLGAQPPTPSWGRMLADAQTMVSFAPHLALIPGLAIIITVLGLNLLGDGLRDWLDPRIRVARA
>AA6_02247 hypothetical protein
MKPVVLLIGKLPNVIGDVARQLDHLPIQWLGAHDQDDVRRQLDAEPRIVCAIMGAGLDDKVRGELVGIIAARRPDICIHLKDRASGPDGLVPFVQRVVQHEILDTLETG
>AA6_04834 hypothetical protein
MTNKIVMIAGATCFALLAACDDTSTSSASAELTPAQQACLRDVANTTNNSQVVVLSSAFSEAGTQVTVGVGEDRAPWNCIAYSDGATAGIEFLGDEGAL
>AA6_03767 Cardiolipin synthase C
MNPWATAVSVCCALALVGCASKVRTYEKTVTTSLPAQSNSPLSQVVNRLGDPKDGRSGVKLISDGEEALVSRLLMAAGAERTIDAQYYLLHNDPTGHLFAASLLQAADRGVRVRLLLDDMDTSSYDAMTAVLDNHQNIEIRLFNPFWRNQSLLFAGLTDFKRINRRMHNKSMTADNVFTIVGGRNIGAEYFLAREEMNYADLDVLAAGPVVNEVSQSFDTYWNSEFAVPARVVVGEAEEISLSDARSRLNQLVEEAKQTQYGAALRRSANENFADGALSLEWVPAKLYADPPSKAAGLENFDPILASQLLPYFQNADSEVNIVSAYFVPRNNGVKWMTELENRGVDVKVVTNSLASNDVAPVYAHYAKKRRALLRNGVELYELRPDAYQVQRRGINWAQSRSGLHSKAFAVDDRYLFVGSFNWDPRSVNINTEMGILIDSPALTVRTMGALDEALPAYTYHVTLEEAGQLKWRTRGEDGVVLEYDSEPTGSAWDHIVAGFLGILPIGSQL
>AA6_01465 Leucine-responsive regulatory protein
MQTSRTDLDRFDRSILTILAEDGRISVADLARRIGLSKSPTQARVKRLEAEGIITGYRALLDPIRLGLDHVAFVEVRLTDTREKALAEFNSAVRKVPEIEQAHMIASNFDYLLKIRTGSMTEYRAVLAEKISSLPHVGSTSTFVAMEAVKETGVSGAIDSTG
>AA6_03039 hypothetical protein
MAPGMTRRLFALWATLALLVLGGCAATKPTATQNDVDDLAQAIRALGPEVDPTEAERAATIAYSYSQQLKQEWNVTDSAIIHNAKVINGFREYGLCNDWAQAMTTRLKRENFRTLDLHWATSPPTQFRIIHHSALISAKGDSMYDGIILDPWRSSGALTWAPVREDTKYNWRPRLEVRDELISGKIPY
>AA6_01829 Phosphonoacetaldehyde dehydrogenase
MEYTADCPRQLKDLGAFFKVATAPVFMDWIMNTSDIRNEGMRIGGEVIFADATIPVHYPYTNEVVGTVPAGTAEHARKAFEIAANYTPRLTRYERSQILRRAGELIGEKRAYLAKWLTLELGICHQHSIYETKRAQDVFQFAASEALKDDGEIFSCDLTHNGKERKIFTKREPVNAISAITPFNHPLNMVSHKIAPSIATNNCMVCKPTELTPLTALTLADILYEAGLPSEMFQVVTGWPQDIGDEMISNENIDIITFTGGVPVGKMIAEKAGYKRQALELGGNDPLIVLNDLSEADLEKAAAIAVAGATGNSGQRCTAIKRILVQESVADNFVPLVLDKAKAIQFGDPQDPETQLGCVIHAEAAELFEKRVYMAEEEGAEILYHPGRQGALLPPIVIDKVPHDSELVMEETFGPIVPIIRVPDDDTKVIEISNSTAFGLSSGVCTNDLNRAITYINGLDVGTCNIWEQPGYRIEMSPFGGIKNSGNGVKEGVIEAMKFFTNVKTYSLPWPG
>AA6_02439 Phosphonoacetaldehyde dehydrogenase
MKDQTMSNIEVRNEGMRIGGEVVFTDETVPVLYPYTNEVVGYVPAGTAEHARKAFEIAANYKPNLTRYERSQILQRAGELIGEKREYLAKWLTLELGICHQHAIYETKRAQDVYQFAAAEALKDDGEIFSCDLTHNGKARKIFTTREPVNAISAITPFNHPLNMVSHKIAPSIATNNCMVCKPTELTPLTALTLADILYEAGLPPEMFQVVTGWPADIGDEMITNDRIDIITFTGGVPVGKMIAEKGVYKRQALELGGNDPLIILNDLSDADLDKAATIAVAGATGNSGQRCTAVKRILVQESVADKFVPLVLEKAKKIKFGDPQDPETELGCVIHDKAAEVFENRVYQAEKEGAEILYHPGRQGALLPPIVVDKVPHDSELVMEETFGPIVPIVRVPDNDEEVMAISNSTEFGLSSGVCTNDLNRAISYINGLDVGTCNIWEQPGYRIEMSPFGGIKDSGNGVKEGVIEAMKFFTNVKTYSLPWPG
>AA6_02496 hypothetical protein
MSALTFSHIGITVPDLEKAVEFYSKAFGLYVLMEPTEIHQDDSAIGQMCDDVFGEGWGSFRIAHLSMRDGVGIELFEFPKTVEEERPFEYWRRGLFHFCVQDENLEERVKIIEVLGGKQRMNQVRKYYPGEKPYRMVYMEDPFGNVFELYSHSYELTYSAGAYQ
>AA6_00968 hypothetical protein
MERSETELMLKGYGLTTAEFFYHMPDYIHVLNTFIWQDYDLAPDHPKLFKFVEFWQREIEGPLHSVRFTHRKMIAPGEWRNVVGEFRVN
>AA6_02229 Succinate--CoA ligase [ADP-forming] subunit beta
MNIHEYQAKALLRSYGAPVSEGRAVLRAEEAKTAAGELDGPLWVVKAQIHAGGRGKGSFKEADAGEKGGVRLTKSVEEAAEEAKKMLGRTLVTHQTGPAGKQVNRIYIEAGSGIERELYLALLVDRQTSRISFVCSTEGGMDIEEVAAETPEKILSFSVDPATGYQPYHGRRIAFSLGLEGAQVKQCVKLMGQLYKAFVEKDMEMLEINPLIVAEGGDLKVLDAKLGFDGNAVYRHPDIAELRDTTEEDPKELEASKYDLNYIALDGEIGCMVNGAGLAMATMDIIKLYGAEPANFLDVGGGATKEKVTEAFKIITSDENVKGILVNIFGGIMRCDVIAEGVVAAVKEVGLQVPLVVRLEGTNVEKGKEIINTSGLDVIAADNLKDGAEKIVKAVKG
>AA6_02593 hypothetical protein
MQKLIAIINVIAWAGFWAFGYIAITSDDLSESQLVIAAILAFAGLVTGVLAYMKLVRNSEASGYAKGSNQLDAEARNRAQEEWGK
>AA6_03065 Methionyl-tRNA formyltransferase
MRVVFMGTPDFSVPVLDALVDAGHEIAAVYCQPPRPAGRGKKDRPTPVHARAELLGLEVRHPVSLKSAEEQAAFANLNADVAVVVAYGLLLPQPILDAPTHGCLNIHASLLPRWRGAAPIHRAIMAGDAQTGICIMQMEAGLDTGPVLLRQATEIGLQETTAQLHDRLAPMGADLIVEALNRLPDLKPEPQPEDGVTYASKIDKAEARVDWTRPAIEVDRQIRGLSPFPGAWTEIGGDRVKLLASGLAQGQGAPGEVLNDTLRVACGEGAIDLLRLQRAGKGAQDAETFLRGWPVAAGTRLSSE
>AA6_02021 HTH-type transcriptional regulator PgrR
MDRLTEMEAFANVVDQGGFTDAAKKMGISKSAVSKHVSSLEARLGARLLNRTTRRVSPTEIGLAYYDRARRVLNDAGEADALVTSMQSAPSGLLRISVATDFGVNHLSPVLSEFLSAYPDITVNMVLNNRYVELISEGFDVAVRIGELEDSTLRARKLTETVKRMVAAPSYVEKFGRPQKIDDLNEHKLLHYSSQSSGNVWRLTAPSGEKRQVRTAGWLSVNDGQSLLNAAISGLGIAYLPSYLYADALKSGAVLDAMPSLPDEVQGIYAVYPPGRFTQPKVRAFIDFLVESFSDKGLMDWAGS
>AA6_04090 Glucose-1-phosphate thymidylyltransferase
MSTRKGIILAGGSGTRLYPITMAVSKQLLPLYDKPMIYYPLSVLMLAGIRDICVITTPQDQDQFKRTLGDGSQWGVRLTYVIQPSPDGLAQAYLLAEDFLDGGPSALVLGDNIFFGHGLPELLAAADARGGGTVFGYHVADPERYGVVDFDDQGHAKEIIEKPAQPPSNYAVTGLYFLDGTAPARARKITPSARGELEITDLLQMYLDAGSLQVETMGRGYAWLDTGTHASLLDAGNFVRTLEERQGLQAGCPEEIAWRQGWISDQALQNRADMFSKNTYGAYLERLLK
>AA6_01734 C4-dicarboxylate TRAP transporter large permease protein DctM
MGLAVLLGVFALSVIIGTPVAYALGISALAAFWYEGLPLFVGFQRIVAGINVFSLMAIPFFIFAGELMFHGGIAVRLVKFAQAAVGAVRGGLGIVNVFSSMLFGGISGSAIADISALGSILIPVMKDKGYDADYAVNVTVTSSIAGIIIPPSHNMIIFALATGGAVSISKLFLAGVIPGILMCCCLAIAAYVVAVKRGYQAERFPGWTALAYAFVGSIPGLLTAVIIVGGVLSGIFTVTESGAFGAMYAFVVTLIVYRSLSWDAFKTAVISSVRTTSMVMILIACAGAFAYMLTYNRVPTKTVEFLLGITENPILILLMINAVLLLLGMIMDMAALILICTPIFLPVMNMLGIDPLQFGMILLVNLGLGLCTPPVGTCLFVGCAVGQLPMEKAIRTIWPFYLAIFAALMLITFVPAISLTLPTLLIGP
>AA6_02170 Sialic acid TRAP transporter permease protein SiaT
MLIWFLPTFLIFLMIGLPVFFALLAAPGILLWLNGQTNDITLLYRNVYNGMDSFPLMAIPFFMLAGELMNRGGITIRLVEFSQALMGHLRGGLAHVNVLSSILFAGLSGSAVADTSALGSMLIPAMEKQGYTRKFAAAITAASSVIGPIIPPSGIMIIYAYVMGESVAALFLAGIVPGVMVGVGLMLMIKFMADKYDFPVASRKYTWPERRQASLKAFFPLLTPVIILGGILGGIFTPTEAAAVAVGYAFIIGFFVLRTLTLKEVPEILSNAGLTSAVVLLLVGAAMAFKTVVSLSHAPEQLASLILSLSENPLILLFLINLLLFIVGMFLDAGPAIIILGPILGPIFTSLGVDPIHFAIIMSVNLTVGLATPPMGLVLFVAAAVSREKVETIAKAILPFLAVEIIVIFLITYVPAISMTIPRITGFAN
>AA6_04123 hypothetical protein
MAKTLIILFFATLFLGVPVAFTMGIAGLSAIFIDGSLNPLVATQRMFAGIDSFPLMAVPFFILASELMTACGLTNALLRFANAIVGHVRGGLGHVNILVSMLFAGISGSALADAAGPSAIVMRMMREAGYEKNYAGALSAATATIGPIIPPSILAVIFAISTNGVTVAGLFLAGIVPGVLLGVSLAIANHVVSTKYGYRGREHRATMLELRSATLSAIPALIMPAIILGGILFGVFTPTEAGAVASAYALFLGFILRGLYLQNALCRVCTGCSCDIVGLPDRGNGVHFRLAADLPANPAGAGETNHSDHR
>AA6_00811 hypothetical protein
MDRRSFLKTTALGSTAAAATTLAAPAYAQGKRTLTMVTSWPRGFAVLDDAASYMEQMVGEMSDGQLTIEKKAPGELVGALEVFDAVSSGQADMYHSADYYFIGQHPGYAYFTAVPFGGTAQELTNWYYFGGGEELHDELGQIFNLKGLLAGNSGSQSGGWFRNEINSAADFNGLKFRMPGLGGKVLGKLGASVQNIPGGELYQALSSGALDGLEWVGPMADERAGFQEVAKVYYTAGFHEPGSGLAASVNLDVWNELTPAQQAIMRYASMATTHYQLAETLANNGAALARLQSQGVKTLQFSDDVWDAFGKASAEVMDENMGDELFAKIRGSFEDSLATSASWINKSDGYYVQQRVRVLGG
>AA6_02354 IS3 family transposase ISPye6
MANKRPKPEEIVSKLRQVEVLIGQGMSRLDAIRQIGVVEQTYYRWRKKYGGMGVDQLKELKRLQKENERLRRAVSDLTLDKLILTEAAKGNY
>AA6_04379 hypothetical protein
MKRNNPEVFVTKLRQFELLVGQEMMHVDAIREGRATEQTRYRCFWQYSVAETNRQKDLIYLQNENERLNNAVSAMTLDKPILNKTAREKF
>AA6_04781 IS3 family transposase ISPye6
MANKRPKPEEIVSKLRQVEILMGKGMSRLDAIRQIGVVEQTYYRWKKKYGGMGADQLKELKCLQKENEHLRKAVSDLTLDKLILTEAAKGNY
>AA6_01893 L-arabonate dehydratase
MTKRRSQHWYGKLDKDGFIHRSWMKNQGFPDHAFDGRPIIGICNTWSELTPCNSGLRDLAEGVKRGVWEAGGFPVEFPVMSLGETQMKPTAMLFRNLLAMDVEESIRAYGIDGVVLLGGCDKTTPGQLMGAASVDLPSIVVSSGPMLNGKYRGQDIGSGTDVWKFSEAVRAGEMTLQDFMNAESGMSRSAGVCMTMGTASTMASLVEAMGMSLPTNAALPAVDARRMALAHLTGKRIVEMVDEDLKPSDILTKEAFENAILANAAVGGSTNAVVHLLALAGRVGVDLTLKDFEIGSEIPLLVNCMPSGKYLMEDFCYAGGVPVVLNELKPFLRPAKTVLNKDISAHYEGAECFNSDVIRPFNDPVKPAAGLRVLRGNLAPNGAIVKPSAATDELLETEAEAYVFENIEDLKANIDRDDLPVTPETILVLKGCGPKGYPGMPEVGNMPIPAKLVKEGVRDMIRISDARMSGTAYGTVILHVSPEAQAGGTLALVKTGDRIRVSAGNGTLDLLVDEKELDARRAAWQPDDPHYTRGYAKLYIDHVLQADQGADLDFLVGKDTRLVTRESH
>AA6_02853 L-arabonate dehydratase
MTKVSKNDLRSRKWFMNSENLEMTALYLERYLNYGLTRAELQSGKPIIGIAQTGSDLSPCNRHHIELSKRVRDGIIAAGGTCIEIPVHPIQETGKRPTASLDRNLAYLSLVESLFGYPIDGVVLNIGCDKTTPALLMAAATVNIPAIALSVGPMLNGWWKGERAGSGTVIWKAREDLAADEIDTDEFMEIAAAAAPSVGYCNTMGTATTMNSLAEALGMQLPGSAAIPAPYRERGQISYETGKRIVDMVWEDLRPSDIMTRQAFENAIVINSAIGGSTNAPIHLNAIARHLGVPLTNDDWQKHGYDVPLLVNMQPAGKYLGEDYQQAGGVPAVVGELLDAGLLPHPDAITVNGKTMGNNCSARRSQNSEVIKPVGSPVKQQAGFINLSGNLFESAIMKTSVISQAFRETYLSNPDDPNAFEGRAVVFDGPEDFHHRIDDPAENIDANCILIMRGAGPKGYPGAAEVVNMRPPAYLLKQGIEALPCIGDGRQSGTSGSPSILNASPEAAEGGGLALVRNGDRLRIDLGKGTADMLVSLEELHERARDLEAKGGYSMPPNQSPWQEIFREKVDRLDRGMTLKGAENYHDIARGFMPRDNH
>AA6_03126 Hypotaurine/taurine--pyruvate aminotransferase
MDGTFNENDLSRVVEADRAHIWHHLLQHKPFETNDPRIIVEGKGMRVWDQNGKEHLDAVSGGVWTVNVGYGRESICKAVYDQLMKLCYFANTAGSIPGSIFAEMLIDKMPGMSRVYYTNSGSEANEKAFKMVRQIAHKRYGGKKTKILYRDRDYHGSTLATMSAGGQDERTAQYGPFAPDFVRVPHCMEYRKHELDGAPVENFGEWAADQIEEVILREGPDTVGALCLEPVTAGGGVIEAPEGYWQRVQEICKKYDVLLHIDEVVCGVGRTGTWFGYQQYGVKPDFVTMAKGVASGYAAIACMVTTEEVFEMFKDDAADPMNYFRDISTFGGCTAGPAAAIENMRIIQDEDLLQNCTDMGDRMMGNLQALMEKHNVIGDVRGKGLFLGAELVADRDTKEPMDEKRVQAVVADCMAQGVIIGATNRSIPSRNNTLCFSPALIATADDIDQITDAVDGALGRVFG
>AA6_01356 hypothetical protein
MAKGPVLIDLDAEEPAADVAQAPPVPDIAQPQGQAMQAAARLAARKPSTLSRWFWGLALAVIGAVVSVAAWDFVTSLMLRAPVLGWVLTGLMGAFVLVALIIAVREIAAIGRLSRVDGMRRAADAALAEGDLAQARAVTTRLIAFYKVRDETQWGRDRLAERMGEQFDASTLLALAEDELLASLDAAASREVEAAARQVATVTALVPLALADVVTALASSLRMIRRVAEIYGGRAGFLGSWRLTRAVFVHLVATGAVAVGDDLLEPVLGGSVLSKLSRRFGEGLVNGALSARVGVAAMEVCRPLPFSERHKPSTRGMVKRALSGLFSKT
>AA6_02977 hypothetical protein
MKLFIATLSTETNTFCTMPTAMSGFEEYFLRHGTATREPPNLMTEALHVWREKAETLGWQVVESLTAIAEPAGPTTRSCYDALSGEILSDLAECGGADIILLQLHGAMVAEHIEDCEGDILARARALCPDATIGVSLDLHSHLTGKMLEASDLIVHFREYPHDDATACAVELFDLAQRAHAGDIKPKMAYFDARMVNLYLTKAGVMKEFVAEMAAAQARSGVLSVSLSHGFPWADVEDVGARMLVIADDEPQLATQLAEELGRRFFELRNEVTTRYLSISEVLENVGTRSGLCVLADMGDNSGGGAPGDATYLLKAMLAHGLTNFASGLFWDPGVVRICQDAGIGSTLTLRLGGKTGVVSGDPIDLTVQVMNIETGLGQHLGTGLEPMGTVVWLRMEGDIDLLVNNLRVQVYHPEAFEQIGIRLAEKSVVAVKSLFHFYGPFSQVSDHILQVASPGGTQPAFHNLALSKRKIPFWPAVAQPFADEFLADAG
>AA6_04219 hypothetical protein
MFLTASIIVFVIYFANVAMGAFAGSAFLGDVGEMLVLFAASILFVVAILKKEADRDAKGDG
>AA6_04085 Inositol 2-dehydrogenase/D-chiro-inositol 3-dehydrogenase
MLPTEQKTYVSMTSSSESIGIAFIGCGYVADLYQATLANWAPLLSLRGVHDRNANRQRQFAKYYNLEEFGGIDEVLTDPSVEIVVNLTPPEQHYAVTKQCLDAGRHVYSEKPLALDFGEARHLVELAEKQGLHVVSAPSSFLGTAAQTLYKAVLSGERGKPRLIYAEMDDGMVHRIGYENWKTASGAYWPAENEFETGCTLEHAGYALTWMVGMFGPVRRMVSFANCLVRDKGPHTPPNYSTPDFTVACLEFDNGLAARLTNSILAPHDHQFRIFCDDGVLSLAETWDFSSPVRSSPAPTTRFQRGAKKLLGLDFGRWIAPETSREISTAKRGYPMDFALGIAEMAGAIRNGATPRLAGEFSLHITEVSLAIQHPEIFGTEYFPTTAPSPVEPMAAF
>AA6_04322 Inositol 2-dehydrogenase/D-chiro-inositol 3-dehydrogenase
MTSETSKSFRVGLIGCGRISDIYLKTLSKFSSAEVVACASLDPLESRAKADQYGIAKTCTPDEVFDDPAIDCVLNLTIPAAHAEISLRALEAGKHVYSEKPLVMNRSDGKAILHMASEKGRLVGCAPDTFLGGRWQTVRRLIDEGAIGKPTGVFAHVGTHGTERHHPNPDFYYKAGGGPLLDLGPYYLTAMICCLGPVDRVAGMARRTFDKRMIENGPRNGEWMDVEVDTHSLSLLQFSSGAIGSMTMSFDVWDSETPRFEIYGENGTISIPDPDPVHGANIFQGDVWLKTRDTSRWSHQPRPAGREDWQVVENKHGFNEDSRGLGLLDLALAAQEGRQPRASGALAYHVFEVMDAIERAPKFGAYQTIESRCAAPEPLPVEFLNDERKELVHAD
>AA6_03050 Pyridoxine 5'-phosphate synthase
MSDSHLRLGVNIDHVATVRNARGGAYPDPLRAAKLAEDAGADGITAHLREDRRHISDADIDGLMEVLSVPLNFEMAATPEMQKIALRHKPHAVCIVPEKREERTTEGGLEVAREENKLAHYIAPLREAGCRVSIFIAADQRQIEAAHRIGAEVIELHTGAYCDAHAEGHLDEAARELESLREMSSFAHSLGLEVHAGHGLTYDTVQPIAAFPEVRELNIGHFLIGESIFRGLTPAISEMRRLMDEARG
>AA6_01506 hypothetical protein
MATFITYASYSTAGVKGMLKKPADRTGAVRALLKKAGGKLVAFYMTTGDNDVVVISEAPDSTDAVAISMAVAASGAVSNVQTVQAWKAKDFVAITKKAAKLTGAYAPPGN
>AA6_00070 Ribose import ATP-binding protein RbsA
MAQPYLAARGLSKSFGPNEVLKGIEFEVHGHHAVALCGENGAGKSTLIKLMTGLYTPTGGYVEFEGQEAGWSDPRQSLAAGIAAVHQEFSVLGALSIAENIYLGAEPRTKMGLIDRKALKRDAQALLDDLGISLNSDDLVENLSVADKQMVEIAKALRVEAKVLILDEPTAVLSQNETKHLFRIIKDLRERGMGLVYVSHRLDEIFEICTDITVIKDGVVTSKGPTTDYTHDSVIAAMVGRELGDLFPHKAANPTAGEKVLEVENLVVAPHLPPANLDVHAGEIVGLAGLVGSGRTELALALFGAAPSTGKVTLMGEPMTHRDPAGCIEAGILMLTESRKDDGLFLNSSVARNFAATTPGFGVHHNAIPPGHEESRAAVLKERRGVVVDHVGLPISALSGGNQQKVLIARLLENRPKLLILDEPTRGVDVGAKSEIYKTLRELADEGMALLVISSELIEIVGLCDRVHVMRDGELAKELVGDEITEEAIITVAAAETSTHHGVAA
>AA6_02883 Fructose import ATP-binding protein FruK
MNALVSMSRVEKSFAGVPALSQASLKIAAGEVHALIGQNGAGKSTMIKVLTGVYDRDAGDVHLAGVPSCISTPREAQESGIATIYQELNLVPLRSVTENIIMGYEPKRLGFLVDWREGDRRAREVLARFGIDIDVTEPLGNFSTAIQQLVAIARAVSLDAKLVIMDEPTSSLDASEVEVLFGVVRELKKQGVSVLYVSHFLDELFQICDRVTTMRDGRTVSTRTVKDTTKLEMIADMLGRNTDEIAADGLTDFAGAKAKKGDIVLRADSVSTGPRLTHFDLTLHRGEIVGLGGLLGSGRTEAARALFGVDGARSGAIELHGSVGQPPGPGDAIANGVGFLTEDRKAEGIIPDMSVRENMTLALLPKLASRGQIDFAREREIVQAFIDDLGIKAAHMDQPIRELSGGNQQKVLLARWLATQPDILILDEPTRGVDVGAKREIQSFIRSYVEKGFGVVLISSEFEELVEGADRIVVMHEGRSVKELTNPGITENILVRALAHNEEGTGSWTAQ
>AA6_02160 Tyrosine recombinase XerC
MSKSLLPVVTTRRPPWNKGRLVGQKRPLQSKQVWAIRARLELANKLRDLALFNLAIDSKLRGCDLVRLRVNDLAVGNSVRDRVSVVQRKTAKPVQFEVTENTREVVSQWVSSQYMHGQRYLFPSRMHALPHLSTRQYARLVREWVSAIGLDPSSYGTHSLRRTKAALIYRKTGNLRAVQLLLGHSKVDSTVRYLGVELEDALSIAERIDL
>AA6_02773 hypothetical protein
MRRTKVTHFHKKTGSLRAVQRLLAHTIMDNTVRSLEAEIEDALAISENVEI
>AA6_03350 hypothetical protein
MKLYVSDLVRDDRVRERVSVIQSKTQRPVQFELSENTRDTIAAWIKSPELIGCHFMFPSRFHDSPHISTRQYGRLVRGWVAVIGLESSGYGTHSLRRAKAAEIYRKTGNLRAVQLLLGQTKVDSIVRYLGVELEDALSIAEQIDI
>AA6_03631 Tyrosine recombinase XerC
MPRVQLPAVTPKPRAWNKGRIIGQKRPLLPKQVWAIRARLELSGNLRDLTMFNVAIDSKLRGCDLVKLAVTDLVKDDRVRERVSVIQSKTKRSVQFELTENTRETVLVWVKSPEMFASRFMFPSRFHDRPHISARQYGRLVRDWVTAIGLEPSGYGTHSLRRTKVAEIYRKTGNLRAVQLLLGHTKVDSTVRYLGVELEDALSIAERIDI
>AA6_04301 Tyrosine recombinase XerC
MSIIQLPAITPKRPPWNKGRLIGQKRPLLAKQVWAIRARLELSDNLRDLALFNLAIDSKLRGCDLVRLNVADLVTGDRVRERVTVVQSKTKRPVQFEVSENTRQSVCTWICRPEMLGRTFLFPSRFHERPHISTRQYARLVLDWVSAIGLEPSGYGTHSLRRTKAALIYRKTGNLRAVQLLLGHTKVDSTVRYLGVELEDALSIAEKIDV
>AA6_02779 hypothetical protein
MTITRIETGQRMSRIVKHNGIAYLCGQTSDAPTVTEQTRDILAKVEDLLTKAGSDKTRILKCEIWLADMVDFAEMNAVWDAWVPEGHAPARACGESKLARSVLKVEMIVTAACD
>AA6_00011 Vitamin B12 import ATP-binding protein BtuD
MAKLTLSSVGKSFDGTPAVSDVMATVEDGEFVALLGPSGCGKSTLLRLLAGFELPSEGQIHIGAQEVANAKSGYALAPEDRNIGFVFQSYALWPHMDVRRNVGYPLEVRSVPKSERARQIEAALQATALIPYADRMPSDLSGGQRQRVALARCLVSDPTAVLLDEPLANLDVALRASMQDVFSDFHQRTGATMVYVTHDQAEAMAMADRIAVMEAGRIVQFDTPERLYARPQNRFVAGFIGEGSVLPVTDPTPAADGADVTLLNHRIRVRSNSASPTLSCLRPEDIVLGETGMLRACVERSTYLGGQYRLRLRTADGAELTARTHIRHMPGDQLGLSLSTPWAFSET
>AA6_00687 Spermidine/putrescine import ATP-binding protein PotA
MADTEQIAIDVRDAVKRYGDFTALKKISLSIMDNEFFTLLGPSGCGKTTLLRMIAGFEDVTEGAIFLFGEEIENLPPNKRPVNTVFQNYALFPHMTILENVAFGLEMRGTTKSDALKKAGEMLELVQLSQFSARKPSQLSGGQQQRVALARALAPQPKVLLLDEPLSALDLKLRKAMQLELKHLQRETGITFIFVTHDQEEALTMSDRIAVMSAGEMQQLGTPTDIYERPHNMFVADFIGETNLLEVSVDGIDNGRATCHLGGGHELTCNAVDGIGVGSKVHMSIRPERLYMSSEPVESEGLHGRVKENIFVGTDITTIVHLDEGPDFVVRTSNSDRGNKRIFEPGTEMFVNMELGAARLLAD
>AA6_02460 Putative 2-aminoethylphosphonate import ATP-binding protein PhnT
MAQVVVSNVTKRYGSLKALNNVSMTFEDCGFFGLLGPSGSGKTTLLRSIAGFVLADEGTIHIGDTSVDRIPVEKRNIGMMFQNYALFPNMTVADNVGFGLRVRKEPRADEIQKVGRALELVQLSNLGERKPHQLSGGQRQRVALARAIVTNPRVLLLDEPLSALDKSLRVDMQIELKRIQREIGITTIFVTHDQEEALTLSDEIGILKDGAMVQSGPPRDVYNNPINSFSANFLGDVNIFDVQAVDGGVFRLTNGDLITGPINSAGCASVAIRPENITVTQSRPKDANTNAIQVQMKQRIFAGAMSTCLTEWNGQTVKVIGRDQDLAELPENGPVWLNWEAAKSMPIGTV
>AA6_02720 Spermidine/putrescine import ATP-binding protein PotA
MNSDVFAPWDDPQAKPLIQFQNVTKRFGAFTAIDNLSLDIFEKEFFALLGPSGCGKTTMMRMLAGFETPTEGHIILGGQDIDPIPPNKRAVNMMFQSYALFPHLSIWENIAFGLRRDNMPKHDLEDRVEEMLRLTRLEQFARRKPHQISGGQRQRVALARSLAKAPKLLLLDEPLGALDKKLRQDTQFELMDIQEKTGTTFVIVTHDQEEAMTVASRVAVMDQGKLMQVATPDRIYENPNSVYVADFIGDVNIIEGRASTNGEDTYQIDWAEGQAPLTATSATGFSQGQACHLAIRPEKVTISADRPADAINAVQGKVHDIAYLGNLSTYHVELPNGTIIKAQTANTRRISRRSFTWEDPVWLSWTATAAVLLAN
>AA6_02951 Vitamin B12 import ATP-binding protein BtuD
MSVTMQTIAELRGVTKTFGNVVAAKDLNLSIGKGEFLSFLGPSGCGKTTALRMLAGFEKPTEGQVLLDGEVVNDLDAHHRPVNMVFQHYALFPHLSVFDNIAYGLRQRRPRVDKQTIATKVEQALETVRLGGFGPRRIWEMSGGQQQRVALARAIVNEPKLLLLDEPMAALDRKLRKEMQFELQNLQRQLGITFVLVTHDQEEALSMSDRICVMEGGSIVQVGSPRELYDMPRSRYVAGFVGTSNFFDATVTDAVADQITVRLASGQKVHGTPEIPIDAGQEVCVSIRPEQITLTRALPAAEIALPVTIQNRIFLGEHTEYLARNEALGDFHVLVPRQAELNEGTFNAGEQAFVSWGEGALLILEN
>AA6_02959 Spermidine/putrescine import ATP-binding protein PotA
MNQGVQLRNITKRYGLVTAIDNVSLDIRDNEFFALLGPSGCGKTTLLRTLAGFETPQEGQVIVAGQNVTNIRPSRRPLNLMFQSYALFPHMSVEKNIAYGLEMEKLPKDEIATRVAEVLESAKLSGFAGRKPDQLSGGQRQRVALARALVKRPKVLLLDEPLSALDKKLREEMQLELKRLQHEVGITFLIVTHDQEEALVMADRIAVLHDGKLAQVGTPHELYEHPGSRFVADFIGVMNFLDGNAVDGGVDVHGAGMLRGVSELRGAATIAVRPERVSLMQTAPRDGRNCLPGTVEEVAYHGSDLGVHVRVRGGRSTLSARVPASQADSENIQPGQDVHCVWDAKHSRILPNC
>AA6_04356 Vitamin B12 import ATP-binding protein BtuD
MADPTQTGSLQIRNVSKFFGQFRAVNDICLDIRNGEFLTLLGPSGSGKTTLLMMIAGFLDVSKGEIALDGASISDVPAEKRNFGMVFQGYALFPHMTVRDNVGYALSVRKRPADEIRNRVDEMLELVQLQEFADRKPGQLSGGQQQRVALARALCFAPPVLLLDEPLGALDKKLRVEVQEQLKDIHRRVGTTFIYVTHDQEEALSMSDRIVIMRDGAIEQVGTPKELYERPINQFTASFLGKSNFIHQQGKVFALRPEKIDLMLGNENTEARMRGAIRSITYFGSMQRIIVDTDEGAEIEVDIDVWRNASDLAEGVRVDLLWKDTAAVELQAG
>AA6_04674 Spermidine/putrescine import ATP-binding protein PotA
MSEQNIIEIQGVEKRFGTFVAVSDLNLTLKEGEFFSLLGPSGCGKTTALRIIAGFQDHEEGEIWIDGRTMGDVPANKRPTNMVFQSYAIFPHLNVGDNVGFGLRKTRLSRNEIKERVAEALEMVELGGLQDRKANELSGGQRQRVALARALVMRPKVLLLDEPLSALDKNLREAMQLEMRRLQQKLGITFVMVTHDQYEAMTMSDRIGVMFAGQLKQVDKPEVLYSQPCNREVASFIGGMNFLDAEVTAENAETLEVNVKGLGKMEIGVNPNVQVHDKELLVGVRPEQLEISAEKPDGYDALVQGEVSDVAFYGESVHYYVRVDGLKDSIAVAVPNYFHTVDHTRGDTVWLGVQSASVIDLGKRESLGGDK
>AA6_03528 DNA gyrase subunit B
MLGERVTIPTRKRISYQNNIGTNGMSEDAQAPQEYGADSIKVLKGLEAVRKRPGMYIGDTDDGSGLHHMVYEVVDNGIDEALAGHADHVTVKIHADSSVSVSDNGRGIPVDIHPEEGVSAAEVIMTQLHAGGKFDSNSYKVSGGLHGVGVSVVNALSDWLELRVWRNGKEHVARFEGGETAEHLKVVQECGDRTGTEVRFLASTDTFSNLEYSFETLEKRLRELAFLNSGVRIILIDERPAERLETELFYEGGVKEFVKYLDRSKTPAMPEPIYIKGERDDIGVEIAMWWNDSYHETVLPFTNNIPQRDGGTHVAGFRGALTRTINNYAQSSGIAKKEKVSFTGDDAREGLTCVLSVKVPDPKFSSQTKDKLVSSEVRPAVEGLMNEKLAEWFEENPNEAKGIVGKIIEAALAREAARKARELTRRKTAMDVNYLAGKLKDCSEKDPSKTEVFLVEGDSAGGSAQTGRDRLTQAVLPLRGKILNVERARFDRMLSSQEIGNLVMALGTGIGRDEFNIEKLRYHKIVIMTDADVDGAHIRTLLLTFFYRQMPELIEGGYLYIAQPPLYKVSRGKSEVYLKDQAALDDYLINQGVEGAVLKLGSGEEIIGQDLTRVVDEARQLKRVLDAFPTHYPRHILEQAAVAGAFVPGAVDADLQGVADKVAARLDLIALEYERGWQGRITQDHGIRLARILRGVEEVRTLDGPMLRSGEARKTGSFTQSLQEVYNTPATLVRRDRSQVIHGPLDLLRAILEEGEKGLSLQRYKGLGEMNPDQLWETTLDPDARTLLQVRVDDMVEADDLFTKLMGDVVEPRREFIQQNALSVENLDF
>AA6_03022 Corrinoid adenosyltransferase
MVVLNKIYTRTGDDGKTALGNGERVAKYSGRVAAYGTVDELNSFVGVARTEAEGEVEAALSRIQNDLFDLGADFCRPDMEKDAEADYPPLRIVPAQIDRLESEIDAMNEALEPLRSFILPGGSRLAAHLHVCRTVSRRAERLAVELTNMEPANEAAVKYLNRLSDWFFVAARCANENGTQDVLWVPGANR
>AA6_03231 hypothetical protein
MKAGFICLLAGLLTLGGLPAAVQADDKDHWDRSVLPIPMTEFRGHAGLRTNESTLDFPRQVTAPKGAPNILLIMPDDVGFGASVPFGGPVPTEAYERLAQDGLLFTQMHTTALCSPTRSALITGRNHHSNATGVIMELGTGFPGYNSLMPKENGSVAEILKGNGYNTAWYGKNHNVPDWQSSQAGPFDLWPTGLGFEQFFGFIGGDTSQFTPAIFEGTKPVEPPNTEDYHLDEDMADRAINYIREQHALAPDKPFFVYYAPGTSHAPHHAPKAWIDKFKGQFDMGWDSVREQTHANMLEMGIIPPGTKLTERPADIRAWDSLTTQQQELYARMMEVYAAALAHMDHQINRILDAVEDTGELDNTLVIYLMGDNGASAEGSPDGLLNEMTMFNAIEVPFEDTYARMDELGGPNTFGHFPVGWAHAMDTPFQWTKQIASHFGGTRNSMIIRWPAKIEGKREVRDQFHHVIDIMPTILEAAGLPAPHSINGVAQSPIEGTSMMYAFNDAEAPSTRRTQYFEMFGNRAIYNDGWVAATTPFDVPWASLNRPSDVINDWEWELYHVAEDFSQSNNVVDQYPEKLKELQILFYGEARKYDAFPIDSQRKPRLDVALRPSLTLGRDTFTYYDNMKRIPEGTAPDFKNKSHTITAHVEIGEGDTDGMLVTQGGRFGGWALYVLDGKPVYTYNVANLERYNIEGDVLAPGKHVIRYDFEYDGGGPGKGGTGKLFVNDTLVGEGRIDRTMGFRISLDETFDVGSDAGEPVSESYHVPFDFPGGIEKVVVNLDLGG
>AA6_03288 Ribose operon repressor
MTKIKNMEEFAALSGISRPTVSKYFHDPDSVRPTTRARIEEALERFDYRPNIYAVNQNRKLTKNIGIVVPYLADPFFAEIARYLEQSCIAAGYRPSLFSSHGEQKLEQEILDGLQSMKPAGVLLAPLGRISDRSVIEKFCANVPTVLFDSNLDGLGAAFIGSDNFSFVSQTVEYMTRTGEPPSFFEMRTPANPNANKRRKAYIAVMERLGFEPHVIKIDGEGWAFEEIGHRGALKILHERGLRTDSVLCSNDRLAIGFLAACYEQGIRVGRKDNCTLRVASNDDHPFAKFTCPSLTTAAHDYDNVAARSVETLFELIESGGKFDTRTETLFPARLVLRESA
>AA6_00002 Pantothenate kinase
MIENDAKRVCDLISSRRQVGVRTIVAIAGPPASGKSTLAETVVQSLNAEQSLAVPLATLVPMDGYHLDNRLLESRGLLARKGAPETFDGVGFCNAIRGLKFARHESFYPKFDRQMDLAIANAIAVHPDTPTVVVEGNYLLMDSDPWKKLADVYAATIFVSPTFKELENRLQHRWIKHGYDPKPALQRAKTNDLPNAERVIRESRKADLTLNQNYTKFGMRYAF
>AA6_04237 N-acetylgalactosamine-6-O-sulfatase
MSERLIMKLRTLLPLLFLTASPAISQDAPIIHDGEFEYLRAQFGETWDAQDAEIDARLAEIRAANDGQPPNLLYILIDDVSFGQMGDRKMNYVMGIETPNINQLATEGLSLMRMYTEPSCTPTRTALLTGRHPVRAGVEEVKVALVGEGLPASEVTLPEILKQAGYSTTHVGKWHQGDIEESYPHNQGFDWAAFPLHQQVQLSLMTPEAMRSNAMLGYVPEGQNNQFLLDERFKPYGLVTGVEAEAGDPAREVDMAAGEVWTQAKYEDMNLRYQQQAIEQLQRVAAEDAPFFLQYWPLYPLNFVYADQAISRNGGFHADKLQLLDGWIGDLLQALEETGKADNTIVILMADNGLMYHYEGSSGLNQLIYRGGKTQHLEGGVRTDAFIRWPNVIEANSAAGDIFHVSDIYTTMARIAGATDYIPRDRVIDGIDQTALLLNGEGHGRRDYVYVYEGPVLRSVVKQEFKMHLPAPGQPGAAAPTYNIYRDPRERHPLVGYSLWAGASFQDMIKRHQKMIAKYPHSEIGKGRPYDGIENLRPESELTRDVFMSWQ
>AA6_04137 hypothetical protein
MKGKLGLSALAIMAAGVMSPAWAVESTDPIKLTLHDWSGQLINTKIMGSILQEAGYNVEYLQADYIAQFAGLKTGDLHLAMEIWETTGREALDEATASGNVVNVGETGLMAIEEWWYPSYMKERCPGLPNWEALKDCAEEFATAETSPNGRYVGGPVTWGGFDDERVEALELDFEVVHAGTDAALFAELESAYQREDPIVLWVYVPHWAPAKYDGEFVEFPPYSAECYNDPSVGVNPNLAYDCGKPRGPIWKAAWAGLQEKWPGAYDIIEAYNINNEEMSAMVGKADLDGVEIDTVVADWMEENKDRWSGWISK
>AA6_04012 Cytochrome c oxidase subunit 1 , bacteroid
MSNYIKLIVLGLVVVFAAIGSNYARDLAYQVHAILVMLIAGGLFIWTLRNTDEPDILVDRSAEYMDGVIRYGVIATAFWGVVGFLAGTFIAFQLAFPALNFEWAQGYLNFGRLRPLHTSAVIFAFGGNALIATSFYVVQRTSAARLWGGNLAWFVFWGYQLFIVLAATGYVLGGTQSKEYAEPEWYVDLWLTIVWVAYLAVFLGTVVKRKEPHIYVANWFYLAFIVTVAMLHVVNNMTIPVSIWGSKSVIVWSGVQDAMIQWWYGHNAVGFFLTAGFLGMMYYFIPKQAERPVFSYKLSIIHFWALIFLYIWAGPHHLHYTALPDWASTLGMVFSVILWMPSWGGMINGLMTLSGAWDKLRTDPVIRMMVISVGFYGMSTFEGPMMSIRAVNSLSHYTDWTIGHVHSGALGWNGMITFGALYFLVPVLWKRERLYSLQMVSWHFWLATIGIVLYAASMWVTGIMEGLMWREVDANGFLVNSFADTVAAKFPMYVVRALGGVMFVAGSLIMCYNLWMTVRKAPAKEASLSVAVPAE
>AA6_04428 Peptide methionine sulfoxide reductase MsrB
MTRYTKSPEAVAALSPEEFHVTQRSGTERPGTGKYLNNKEPGIYVDIVSGEPLFASTHKYESGCGWPSFTKPIIHEHVEEFHDSTHGMIRTEVRSKHGDSHLGHVFPDGPREHGGLRYCINSAALRFIHRDEMEAEGYGEYLIHVEEIQ
>AA6_00593 hypothetical protein
MSGGTDIVAETEKREALSRLLGDSHLEGADRLRAFLSYIVDEELAGRGEQIRGKKIAQDVYGRDTTEGSDPENVVRVDARRLRQFLELYYEGAGKRDPVRIHIDSGGYRPRFESVEPTRRNPPTARMERFGIPIGTFAVGALVGAIFAANLLPSAGNLAPMASDGVSEPETSDLLQRAAIYEKSPASLQAFNLAQQARAMIFPIFDRPRQLLVLSVFERVIAMDPDYFSGYAGAAQALATLSVITPPSDAKNDYTAAAMEFANEAVRLAPDQAWSQSAKSWAYFANQEYENALMVGRRAAQLDPEDGAILDFLGAVALFSGAFEEAVETSERQSLLETSNQRFANRNISGAAHFHLGDYETTIQRFEEAKRLGDPLSAPSLAYQVAAFSAQGRDRQAQAKLAELQRAWPDAPVALMLKSIHSNDKHADEVVNELVRQGWSPTRVQ
>AA6_04239 hypothetical protein
MTVRTDDTARQNAGSLPTEQIKAALERVLASKDFKGSARMQSFLTYVVTEALAGRTDEIRAKTIAMDVYGYDADDLTRREGVVRVDAGRVRRKLKAYYGGEGAADPVIISLPVGSYAPEFHVGTDSGYWGVRRLYLIGAGLGAVALGIGLYLATASDAPTPSAGDQSTIYDVSPTRVEAINLCNAGRDLIFPVVDLSRLRPALLVFETATHRDPLYYCGYAGAAQVETMLAILQFWTPEAQELLSTADDNSAHALELAPDAPGALSARAWFEFAAGNFDKAVSLTHRATDRAPDDPHVAEFDALISLYTLDFDRVLSDAERYQEMAERGGGSVAGNALGAARFHTGDYEGAIRTYEDTIARGGPFGPISTAYLMAAHWNSGDHAEARRLADLYTKTWPSFPLEGLKSRVFADPAPVEELTSAMRAAGWTSAEITTAE
>AA6_04558 hypothetical protein
MGLGCLVLIAVIGFWFTRDNKVVLPTAQSIEQAERTALGEQSLTRLQAANLADQARGMFFPVFDIKRQQIALGMFQHAAELDPALSDGYAGSAQVLATLAMLSPDKAQRDDLFSQASEMSERALDLSPTDAWANVANGWVLATQNNPVEAMKYARLSVELAPNDGHILDLVGITAIMAGAPELAAEVSDPERLRSGSGRFGARNIWGVSQLMLGKYEKVVDAFKGAPAAGAPVSAPSLLFQAVAQDQLGHTEEAQRLISEMRKTWPEFPSEFLAGRIFQNDDATRQAILDTLIRY
>AB10_02960 Homoserine/homoserine lactone efflux protein
MIETVTLLAFIPAALALNFTPGADMMFCFGQGLRSGARPALVASAGISLGLMVHVLLAGLGLGAAVNSLPWLFDVIRWMGVAYLLYLAWGAIRNGAVSADAPAKPTSHAFRDGMVVNLTNPKVILFVLAFIPQFVNPATGPILPQFLIFGVIIALGGFVVNGLVGIFAGGAGKVLISNPRASRIMGWVTGGIFTALAVRLAIMERA
>AB10_02769 DNA repair protein RecO
MENGKLPFTRATLHMQMLCRCHKPARGLIVSPRLRPARGWAFYGHHPLNTGAHDLDWRDHGILLTTRRHGETAAIIEVFTEGHGRHAGVVRGGTSRKIAPILQPGAQLDVLWRARLEEHIGTFQVEPLRSRAAAAFSGRLALAGLNAVVSLLSFCLPEREPHPAIYRQTEQLMDLLGQDEVWPLAYLRWELALLEDLGFGLDLSGCAVTGATEGLAYVSPKTGRAVSAQGAGQWADKLLPLPPCLRGEGAAPDAEIAEALRTTGYFLKHRVAPSLGHHPPPEARERFVDQFTRRL
>AB10_02598 Copper-binding lipoprotein NosL
MKRLALIALVALTACKEEVAEAPDPVDLTPDALSYFCQMNIAEHGGPKGQIHLEGYPAPLFFAQVRDMLAYLKSPERDAEITAVYVSDMGVAQNWRQPGISNWIAADDASFVVGANVAGGMGAPEVVPFADPAAADVFITQYGGAQMPLSDIPAAQVLGPVDLDLKLETPS
>AB10_03101 hypothetical protein
MIDWSRVRQLRDEVGADEFDEVVQIFLDEVQETIERVHRDATRTEFEQNMHFLKGSALSLGFNRFSSLCQDAERNAAAGKAADVDLPAILKTYDDSRAVFLTDKAANLT
>AB10_02054 IS6 family transposase ISPmar1
MDETYVKVKGEWVHLYRAINKHGKTLDFMLSKRRNKAAATKFFARALEANGLSRKIVIDKSRANTAGIKAINKMPTGFGCPVPIEMVRRKFRNNIIEHDHRFIKRRIRPMLRFKSFDSAASALAGIELASMIRKGQFTPGLLPYQQFAQLAG
>AB10_02260 hypothetical protein
MDATHVKVKGEWVYLYRAINKHGKTLDFMLSKRRNKAAATKFFARALEANGLPRKIVIDKSRPTPLASKR
>AB10_00725 UDP-3-O-acyl-N-acetylglucosamine deacetylase
MQHTLKSPITFTGVGLHSGKPATMVLKPAAAGHGIWFKRTDIELGNALIPAIYDVVERTPLCTRLVNEASVSVSTVEHIMAALAGCGVHNALIEIDGPEVPIMDGSSIDFVRGIMAKGVRRQASPVLAFEVLKPVTASREGASASIAPADGLIIDFHIDFEDGAIGSQAKRLDMRNGSFARELSDCRTFCRRTDVEAMRENGLALGGTLENAVVVQGDEVLTPGGFRHADEAVRHKMLDALGDLYLAGGPILGHFTGDKSGHAMTNTLLRKLFETPGAVRPVLCTPEQAARLPGQGLVWDEIPEVA
>AB10_03472 Sialic acid-binding periplasmic protein SiaP
MITKLTRRAAVSALVATGVLFSATSGALAEDKVQLRLATSGSETDQRSVAMAEVFAPMVADFASYEPSYNGTIFAQGTELDAISRGNLEMSITSAQELAQFFPEFSIFTAGYVHQDAAHQVAVFNDPLMDAFKQKAEEELGVKLLSVMYLGRRQVNLRQPKDELTVSTPADLEGVNLRMPGTDAWQFLGKALGAAPTPMAFSEVYTALSTGAVDGQDNPLPTVVDAKFYEVTNQIVLTSHLVDLNYIAIGKEVWDGLTPEQQAKVQEAADAAAESGRQKQLQKEEDLVSFLKEQGMEVYEPDLAAFRDQVQSMYLESEFAGSWPDGVLEQINALGN
>AB10_03675 Sialic acid-binding periplasmic protein SiaP
MLNFGKTAFGAACIFALSATAGLAQETLRFGHVYEASTPYHAAAVKAAELLEEKTDGRYKMEVFPASQLGKEAALNEALSLGTVDAIYTGVAFLGQSYGPISISDYPFTMRSYDHWKAYVNSDLFDEMADEYKNISGNTIATMTYYGARHVTSNKPILAPGDMEGLKIRTPNAPAYQMFPEATGANPTPMAFAEVYLALQQGVVDAQENPLPTIQFKKFYEVQSNINLTGHITNSLAVVVSPVTLGKMGDDGQALLDALSEAASATSDEIVLSEAELADWFREKGVTVNEVDRAPFMEAVAPLLVGDTVPWDAETFERLQAIQE
>AB10_02460 Ureidoglycolate lyase
MSRRIVAAPLTAEAFAPFGDVLEVAGEPDRIINQGQCGRYHDRAGLDFSDGRAGISLFNANPRSLPYRLDMVERHPDGSQAFIPMTQHPFLVIVAPDVGGRPGEPLAFVTAPGQTVNYHRGTWHGVLTPLHAPGLFTVVDRIGEGANLEEVWFDEPYEVVAG
>AB10_02431 Crossover junction endodeoxyribonuclease RuvC
MRILGIDPGLRTLGWGVIESHGSRLSHVANGLCKSDGDDLGERLLSLHNQIVEVIAEHQPDQAAIEQTFVNKDGAGTLKLGQARGVALLTLAQAGLPVGEYAPNRVKKTVVGVGHAEKEQVLHMVKLQLPGCQPKGADAADALAIAICHSYYGTAPHARMKEVRA
>AB10_02820 hypothetical protein
MTRRLKSVLALLAGNAIGLLLAALLLSEFAIRPISFIVVVIVFTLVQVIAEPLILKLGEKKAPSIKGGIALIVTFVGLLVTDWITNGLTIGGIANLLAATLLVWLGALIGSIVLPIFVFPELREPKK
>AB10_00408 hypothetical protein
MADNSTNSAQTAEADKGYWQANLRLIYISLAIWALVSFGFGILLRPLLSGIAVGGTDLGFWFAQQGSILVFLVLIFNYAWRMNKLDAEHGVDEE
>AB10_01089 Acyl-homoserine lactone acylase QuiP
MGFVFRWLLRLTTGLILLALAAVGLVYFLASQSLPDYDQTVEVNGPTAPVEIIRDTANVPHILAENDPDVFFGLGYAHAQDRLWQMTVMRRTAQGRLSEIFGTRTLHIDKLLRRLDLYGLAHRSVEVQDDYTKAALRAYAAGVNARLDEINEAALGRGAPEMFLFNAPVSPWQPGDSIAVIKLMSLQLSGHLEDEVLRARTSLMLNDPARLADILPNVPGAGIAALPEYAALFPGLPRYARGTPMPDSPLSPFPKRGLAGASNAWTAAPSRSASGGTLLANDPHLGLTAPGIWYLARLELAKGGVIGATVPGIPAIMAGRSDRLGWGLTSSYLDDQDVHIEQLNPENPEEYLTPDGYKTFRSRPSIIEIKDEAPITLTLRWTENGPVLPGSHYDLETITPPGHVASLSWTALSPRDTSMTASMALMNADTVRQGIDAAELFIAPSQNLSLVDKDTIGLKLIGAMPKRDLLNQSRGRIPTPGWLAENLWQGRLPYTDNPEFVAPVGGILGNTNNKIIDRPFPEHVSYEWGDTQRVHRWERLMQSREVHTRDSFIEAQLDTVSFTARSLLPLIGADLWFTGASAPEGTPERQRQIALSLLAEWNGEMNEHLPEPLIYAAWLRALQIRLISDDLGPLAAEYKHVQPLFIERVYRDIDGASVWCDVRQSAPTETCTDMARLALDDAIIWISENYGSALQSLRWGDAHQATHDHPVLGTVPVLRFFVNIRQSTSGGDNTLLRGRTAGEGKNPFRNVHGAGYRGVYDFADPDSSVFITATGQSGHFLSRYYDDQAQLWRRGEYIPMSLDLDLARAAAVGVTHLIPR
>AB10_01810 putative aminopeptidase
MTPGPRNLITDVPGLRVGNAQDAALKSGTTVLTADQAFSASVHVMGGAPGTRETDLLAPDKSVSQVDAITLSGGSAFGLDACSGVSDALRAQGRGYPVGDTVVPLVPGAILFDLLNGGDKDWVENPYRALGRAAFEAAAADFALGTAGAGTGAMTARHKGGLGSASLVLDNGITVGALVAANPLGSVTTPGDRHFWAAPFECNGEFGGLGPDSSASLGQPAPSLKAQAMRLTEPDKGNTTIAIVATDAALSKPQCQRLAVAAHDGIARAILPAHTPGDGDLVFGVGTGARPVTAESELGLIGHAASVCLARAIARAIYLATPAAGDLLPCWSAPHDLS
>AB10_03311 hypothetical protein
MKVAPIFRIYPHDKVDYNGATWRAFAHGPNGVTLRCSDNPEVFDTISHEKLRRLLKAPHFKIWPGHYSQSSARLRALRTEELIADQPLWQQQKIRDRLFCIQRWFTEEDAGRVKRTPLNAKPFITALDIEMMKRCIGRTLQQKKRQTGQIVEVTFGPSFDTLMRWVRKYEKSGYNPLSLKDGRCNSGNHNRKFCDETYAFIDTQILAYASPERRYANEVAFETQLAIDDMNEARLEAGQNQLGRPCARQIERYISELPPFLVKCEREGIDRARGIFNCSSTGLETLLPCERFEMDGWKGDVMLLLHDAGISSKLPPEVLQRIPRSRVWVYVVIDHATRCVVGLRVVLNGSADETVRALEMATRDKTTISDAVGTTFNWVEGGGFSMVVSDQRSEFANEQFETAAIAALGAYERNPAAAPSLRGVNERLFGIFSTKITPMMSGRTFGNIFERGDIDPASTAALTPEQLLRILIWYVVDIYHRTPHAGIGYVAPSVKWAELTKEVGASAPPDGYRMRAAFGEMITRKVDGTGVLVNGIRYTSPKLRKFFIDNYMCDVDIRVDPYDISWVVVRVDDNWIAAYSTIPDLEGVTSEEWAEANLAKKRKGQAQFERDLPAIRKAIAAIRKINGDAAALVGLTPKRLTADYINQLEEDLFNGEEVIPWRDPEPVPDVGQVFTGGIPTGQPKQGENDLESPIVEAPKPSGLKPKWTLEGGE
>AB10_02359 Short-chain-enoyl-CoA hydratase
MSRVSVEYKDHIAHVTLTRGDKMNALDDAMVKALLSAGHEVAASDARAVVLSGEGKSFCAGLDMASFAKMAHMDPTEWLMTRSHEDANEMQELALVWRRVPVPVICAIQGVAYGGGLQIALGADIRIAHPEAKLAVMEMKWGIIPDMGGMVLLPQLVRSDVLRLLTYTARPIGAQRAVDWGLVTKLSDNPLTEAQALAEDIAGQSPSAIRAAKRLIEVAETKPRAEVLLEESAEQVELIGKPDQMEVVIAQMQGRKPEFK
>AB10_02964 NADH pyrophosphatase
MEKTPKIGALAVVVHDAQVLLVQRSKQPDAGLWGFPGGHVEWGETVMQAAQRELREETSVIAAPLHYLDNLDLLRHDAQGVVQSHYLLVGVACQYRSGAPLAGDDALDARWFPLDQIRRGDLPMSDRVIDLLETALRRA
>AB10_03004 Thiol:disulfide interchange protein TlpA
MRLIRLIPLYMALALGANAALATDAETLGPLREGTLKRLILHKEPKPHELVEFQLEDDGGTATLEDYKGKYVLLNFWATWCAPCRKEMPQIAELQAEFGGDKFEVLTLATGRNSPAGIKKFFEENGIENLPRHQDKGSTVAREFGVIALPITVILDPDGNEIARLIGDAEWNSDSAKAIISTLVGAES
>AB10_00394 Disulfide bond formation protein B
MTPELSRTLNALGMLAVSLVLLLAFFYQLKLYELPCPLCLLQRVGFVAVGVGLGLNLLYGARPRHYGVMLLGALFGGSVAVRQILLHIVPGTGHYGSPVLGLHYYTWAAICFFLILLGTALMLMFDRQYDSEPQPRFGGSALAKTAFFIMFGLAALNAVSTLVECGPGICADPPTSYKLIDEVGGNG
>AB10_03418 hypothetical protein
MAQIESLFVTRLYRAALSEFDPKIDAEELENSCLVIAEDDEAGQEWCEENGYPGYTSYASLTDLPWRFPIFADLVTALDQHVAAFAKDLEFDLGEGELKLEDLWINILPEGGMHSSHLHPHSVISGTTYVSMPEGASALKLEDPRSGRMMAAPTRLKGGRRDLQPFIYMKPQVGDVLLWESWLRHEVPMNMAEEERISVSFNYKWE
>AB10_01007 hypothetical protein
MSVGRIIETNECVSEGAAWLAETCPRMAWAMEQTGPLPLRRRPDGFAQLLSAIVSQQVSVASANAIWKRLQDAKLTGPRKIMWATDDDLRAVGLSRQKIRYARALAEARIDYRALRDAPNADVVATLTEVQGIGVWTAEIYAMFSLGRADVIAPGDLALQEAARILYDLPKRPTDKELRQMAEAWSPWRSVAARVLWAYYRVAKEREGIR
>AB10_01200 hypothetical protein
MRLALPLAIALTILLPAWAEMPAPQGHVLLTLGGAVTEANLPARGENDGGLLGYLEVQHDGAAGFDAAMLDGLDQVEITVTYGPEGNQRDIAFSGPLLSDVMTMAGAAGKTAKPMALDGYQSEIPWQSITAHQPIVATHADGSPMGIGGYGPTMIVFPPTDDAELAQEQSGQQVWALAYIGVE
>AB10_02974 hypothetical protein
MIRILLACLLAVTVAGCTGSQRPQADQSEVVARSYRDPGPSTLTLYTMINTRTGSGAHTSLMISGSERVIFDPAGSFRADVVPIRNDVLYGITPNVERAYRSSHARETHFARIQTIEVTPQQAEIALQLAKQMGPVSSAYCANSTSQLLQQVPGFEQISTTFYPVKLSEQFGELPGVVTSEYRENDDADLQKGLAANNAVLNQQDVALPQ
>AB10_01889 hypothetical protein
MLPIGVNSKAEASNCSIRSVLSNVTGKWRMIIILALEDEPKRFGELKRCIGDVTQRVLTENLRGLQRDGYLTRTVDPGPPVAVSYALTPLGRSLLELLKPLVYWSHEQMDEVKTARMEYERAHPD
>AB10_03576 hypothetical protein
MRARIEDDTKGRRQVHDACSEPCPIERGMRIIGGKWTGSILWHLKDGPVRFNDLSRLIGGASKKMITERLRQLEARGLVRREVMDTAPVSVQYEITELGCTALGFLDALRKWSESLPQSSADI
>AB10_01401 hypothetical protein
MTNEIVLIHGAFAGPWCMEDYAGFFRDRGWTVHTPALRYHGGDPKAEPDPGLTDTSVMDYANDIAEFVQGLDSKPVLLGHAIAGVVAQQVASRGLANAIVLINPNAPWGTLPETDDERAIPRALMEGGAFWKQPMRVEFDLMAPFALNKMPEAQQHAVFDRLGAESGRVMFEMFFWMFDDHHAMKVDIDKVDCPVLIVSGTEDRAVNPDTCRALADLYGDRATFMPIKDHAHFLFMEPGWEKTAAQIADWLEDKVG
>AB10_02888 LL-diaminopimelate aminotransferase
MNFPERFSNLPEYAFPRLRTLLDHHQPGGEVIHMTIGAPMHDFPAWVTDVITENAAGFQGYPPNEGSPELRGAITDWIARRYGVQMDPDTNVMALNGTREGLYNAAMALCPEEKHGQKPVILCPNPFYQVYMVASISVRAEPVFVPATAATGHLPDYAGLPEDILNRTVAAYICSPANPQGAVASHDYWVELIQLAEKYDFRIFADECYSEIYRDEAPIGALTVAQELGADPERVTLFNSLSKRSNLAGLRSGLIAGGPETIKRVKQLRSYAGAPLPLPLQAAAARVWADEEHVAENRALYQEKYAIADEVFAGIQGYMPPEAGFFLWLPVENGEETALKVWKQTGVRVLPGAYLSQGDPGQNPGEQFIRVALVAPKTELRPGLIKLRDCIYS
>AB10_01804 hypothetical protein
MAEISKRKRIWGWWFFDWASQPFHTLLVTFVFGPYFAGVAAGYFSGTGLEPQAAAARAQTVWANCLTITGLIIAFGAPLLGAMADVSGRRIPWIFAFSVMYAVGSAALWFTMPDGSNMWLMLSAFGLGFVGAEYALIFINSQLPDLGDDNEVGEISGSGFAFGYFGGLISLAIMLLLFVEQPNGKTLIGMEPMFGLDAAKQEGTRFVGPFTAGWFVLFMVPYFLWVRDDPDSNKSGSFGEALRLLGKSISDLRHRVSLATYLGSSMFYRDALNGLYSFGGVYARLVLEWGLIKIGVFGIVSVLASAIFAWIGGKMDKKYGPKPVILVAIWVLIFVCITVVSMDRTQIYGIALPEGSGLPDIVFFGCGVLIGGMGGILQSASRSLMVRHTDPKAPVESFGLYGLSGRATAFAAPLLIGIATAATGSARLGVSPIILLFILGLFLMRWVKPEGDQSR
>AB10_02185 hypothetical protein
MLEFNLKKVVISATAVTALSAGAAAAQEACTNYTVEDGDTMATIAIAAYGTSNYQPIFNANRNVITNPNALAPGLVLALPCEDGSLPNGQSAQEIIAAEEARAASVKRSSVYEPPIKLVTGNGWAPFADESLNGGGAITRLGTTALQRGGNARDYSISFVDDWNSHLETLLPLGAFDVSMAWNMPDCTNRTYEWSWETEVRCTQFDASVPVYDIVVGFYTLPESEYANATTFTQLEGATICRMDGWFIHDLEQEGLHNGDTMTLMQPITARECLDAVLTGTADVATFEVQLFSDTMVEMGLTSNDLVENPFVTSLSSLRFISHRSNPFGKQYLAMLNKGLNEMRESGEWYAIVSDTLREHNEKLMAASN
>AB10_03434 50S ribosomal protein L15
MKLNELRDNPGANPKRTRVGRGPGSGKGKMGGRGIKGQKSRSGVAINGYEGGQMPLYQRLPKRGFNKPNRKEFAVINLGLIQKFVDAGKLDAKAAITEDALVASGLVRRKLDGIRVLAKGEISAKVNLEVTGASKAAVEAVEKAGGSLTVTKAAAAE
>AB10_00116 Haloalkane dehalogenase
MTTEPGISTDFPFDSKYIEVNGQRIHYVDEGEGAPVLFLHGNPTSSYLWRNIIPYAARQGRAIALDLIGMGKSDKPDIPYRFVDHVPFVDGFIQALGLQNVTLVIHDWGSALGFHYAHRHPKNIRGIAFMEGVVRPMTWAGFPPDFRTGFRMMRTPGLGWAMISGLNMFVEKILPSAILRDLTPEEMAHYRAPYPTARSRKPVRVWPCEIPIDGTPADVHDIVSGYSLWLGETQTPMLMFHGSPGGTIGPKEVAWCRQTIRNLEVVDIGKGIHFLQEDNPHLIGQKLEDWLARLPN
>AB10_00335 2-hydroxy-6-oxononadienedioate/2-hydroxy-6-oxononatrienedioate hydrolase
MSHLVTDHALINNSRIAYGVHGAGEPVVLIHGTPSSSHIWRNVLPELVEAGYKVHVYDLLGFGLSERPWDPSVDTSVTAQVPILEGLLDFWGLNDLHVISHDIGGAIAPRFAVQSPDRVRSLTMIDVVSFDSWPSKRTKEQMQLGLQPLIDAPHTQHREHFREWLFSAVANKQRLADTALETYLDFISGPIGQGSLFQHQVRHYDPKHTNCIEYAKLGALPVQLIWGADDAWQVVDWAHKLHDTISGSELHILKDCGHFAMEDQPEQISALLVDFLKRKG
>AB10_03240 HTH-type transcriptional repressor GlaR
MRTDILPPSTASTAKEPITNRIYDSILEDIRSGKLEPGQKLKVRELTSEYGGSTGSCREVLNRLAGERFVQTKGMTGFSVRDLSSEDLVEVLDLRDQLESQAFVQAIQHGDTEWEERMVLAFHRLERERAREGTSLIEREYYHREFHLALIGAHTSEWHQFFIRTLSLHSERYRRILLPKRIFEPDYVRVVDEEHEQIMRLALERRAEEAAEALKKHRSRSRTDLLVALEGR
>AB10_03470 HTH-type transcriptional repressor GlaR
MAKQPSTIGASTYQRIKRDIIFGELQPGSKLKLDALKERYSASLSTLRETLNRLASDGFVEAPEQRGFLVTPVSREDLTEISELRVLLECHALVLSIANGDTDWEGNLVAAHHKLHLMEQQLLKGDESEKETWKRYDWEFHQAMIAACNSKNLLSLHSIIYDKYLRYQMLVLTYRGEEAVKEHKGMFDAALARDADTAKKLLEDHIRNGLSHTLEAM
>AB10_00777 hypothetical protein
MYLAYVTTTERGATDRLLSAVAEHLQAAGAHLAGVVQTNTECADSSKCDMDVRVLPDGEVIRISQSLGEHARGCRLDPAALEQAVGYVTNSLEDAPQLLIINKFGKHEADGRGFRPVIAEALAQEIPVLVGVNGLNTEKFQEFTGDAAEQIAPSVEAVTEWFDRVTAQRATAA
>AB10_03197 FtsZ-localized protein A
MARLFHVPLSPYCRKVRLSLAEKKIEVELVEERYWEKDPDFLRRNPAGKVPVLRLDGRVMSESAAICEYIEDTRPEPPLMPKTPEARYEVRRLVGWFDDKFHHEVTSKLLYERVNKKVTGEGYPDSKNVKEGARAIKYHLDYMAWLLDHRRWLAGDQMTLADFAAAAHLSALDYISDVDWNRSAAVKDWYAKIKSRPAFRSILADQVPGFRPPPHYADLDF
>AB10_00707 hypothetical protein
MTPFTFTRHNRTPRTTLILICVYAALAALLILFDAAWWLVGLLALSTLPAVWDVVRGTRAGMTLDRDRIKWFTGNREGEALLADIDHIRFDTRWDFSVRVSLVLASGKRIRLPDESTPPHKDLEITLQQAGFRVVRHHFNVF
>AB10_01296 Nitrogen regulatory protein P-II
MKKIEAIIKPFKLDEVKEALQDVGVQGLSVIEVKGFGRQKGHTELYRGAEYVVDFLPKVKVEVVLDDDQVDAAIEAIVSAAKTDKIGDGKIFVSPIEQAIRIRTGETGSEAL
>AB10_01622 Aromatic-amino-acid aminotransferase
MFENLKPQPADKILALMQMYREDPRDQKIDLGVGVYKNAEGVTPVMRAVKAAEKRILEEQESKAYTGLAGDPAYADAMIGLILGSAVPRGNIAAVATPGGTGACRQAFEMIRMANPSARVFVSNPTWPNHLSILSYLGIETVQYRYFDGETRGVDFDGMVEDLKTAKAGDVVLLHGCCHNPTGANLNMVQWQEVVNIINQLGLVAMIDIAYQGFGDGLEEDAQATRLVASSVKRCLIAASCSKNFGVYRERTGLLMAISDDAAQTALNQATLAFLNRQNYSFPPDHGARVVTTILNDDALRADWAAELEEVRLSMLGLRQQLSDELQRLSGSDRFGFIAQHRGMFSRLGAAPELVETLRADHGIYMVGDSRLNIAGLNADTVPILAKAIVDVGV
>AB10_00209 Glutaredoxin 4
MSDVKTQIDETVKANDVVLYMKGTKEMPQCGFSSRVAGVLNYMGVDYTDVNVLADEDVRQGIKDYSDWPTVPQLYVKGEFVGGCDIITEMTLSGELDTLFDDNGVGYNKEAADKIREANA
>AB10_00227 Carnitinyl-CoA dehydratase
MPDIDIRITGRAGRITLTRPKALNALTYDMCMAIDTALRNWREDDAVDLVILDAEGDKAFCAGGDIADLYATGIKGDYDFGRTFWQDEYRLNALIFEYPKPVVSFLQGFTMGGGVGIGCHGSHRIVGESSKIALPECSIGLVPDVGSTLMLALAPGRLGEYLGTTGHRMGPGDAIFAGFADHYIPLAEWSDLIEMLEASGDTEMLQKHAAEPPISELERQQPEIDACFDGESLGDILNTLTHSQHAVATEARKLMNRNSPLSMACTVEMLHRLRTPSLTQRKALELEYRYTFRAMEHGDFLEGIRAQIIDKDRTPHWQFGDQAVPAVAVSKMLQPLGADMLTFEET
>AB10_02600 putative ABC transporter ATP-binding protein NosF
MTDKALTIDHVNKDRGKIRVLDDITLSLAPGQRVALLGHNGAGKSTLIKSILGLTPINGGAIRIGNTTPGSAQARRDTAYLPEAVSFHPALTGREQLTLFAKLSGTKANVPGLLDRVGLSDALDRRIGAYSKGMRQRLGLAQVLLGQPKVALLDEPTSGLDPISRQDLYAIIDELAAQGTAVLIASHALTEVEARTDRIAIMRKGRMVADDTLSNLSALAGLPIRLRVRASANPDALAAELGGNRINGASVELLCSPDDKMEALRRIAGLGEAVADVEMTPPKLEDLYRHYAQEEMQ
>AB10_00578 hypothetical protein
MEVDIARIQLLTQALDQRTNGTEVSDHILEKCNLTRETIAPPATAYTAQQEAMFVRYACDALGDITFAAQTGLQFRSASSLTAYISKYSRDLRQVMENTSRFHKIIDPALMFSLRLAGNFATIEADWKDASFARYHRRTEFLLFTGLARMRALTQTNFFPIEIRFQHEVGEKKDNFQKLAGCPVVFGAERLEIAVAPSALDLPVPTYDPNLRAHLLEYGERVLAERRSPKQKLRAQVEGLITRSLPGTVINADEAAANLGMSPRTFARRLKDEGVSYRDIVDDLRCDLAQTFITNGMPLSEIAFSLGYSDQPAFSTAFKRWTGQAPSTFRGRLDFPKSP
>AB10_03489 hypothetical protein
MAKSITQLAKLLKISPEQVFLRAGFPRDFLRNESKGVTPAQVFDLWQSVETEAKRPDLPLILSKLFAHAPFTPAMFSFSCSPDVRTGLQRLSVFKPLMAPITLDLSEDDDCLHVAIGSVDPTIPVPPRMLWFEALYLLECARCHTAEHIVPAHVKLPVIEHPGEEVLSYLGRHPTPGASISLRREDADLPLITENEEAWPEFEKQLRRKMVTHETDTPIVMRAKRVLHDMLPSGEANIEAMCKRMAMSKRTLQRQLKEQGETFQTLLESTRLELAMHYLSEEGLNVEEISYLLAYREPNSFYRAFQGWTGMTPAEARDMSELSPRPQRK
>AB10_02750 hypothetical protein
MSGLALLDYASVLVFALTGALVASRAQLDLVGFAFIACLTAVGGGTVRDLLLNRDSIFWVGQPDYILIAVGAAVLVFFTAHLVESRYNWLIWLDSFALSVAVAAGTGAALSLGQSGVIVVLMGISTGCLGGLMRDVVCNEVPLVLKQGELYVSCAFAGALTAVVADRLGFEELLALAACALICWALRAGSLMFGWQLPVYKSRPPRQ
>AB10_01813 SsrA-binding protein
MAKQKQNSDPNYKVIAENRRARFDYAIEDDIECGIVLEGSEVKSLRAGGSNIAESYASVDDGELWLINSYIAPYEQAKVFKHEERRRRKLLVSRKELANLWNATQRKGMTLVPLVLYFNHKGRAKLKIGIAKGKKLHDKRETQAKRDWSRQKQRLMKDHS
>AB10_03687 DNA-directed RNA polymerase subunit beta'
MNQEITNNPFNPLTPPKVFDEIKVSLASPERILSWSYGEIKKPETINYRTFKPERDGLFCARIFGPIKDYECLCGKYKRMKYRGVVCEKCGVEVTLQKVRRERMGHIELAAPVAHIWFLKSLPSRIGLMLDMTLRDLERVLYFENYVVIEPGLTDLTYGQMLTEEEYMDAQDAYGMDAFTANIGAEAIREMLAQIDLEAEAEQLRADLAEATGELKPKKIIKRLKVVESFLESGNRPEWMVMTVIPVIPPELRPLVPLDGGRFATSDLNDLYRRVINRNNRLKRLIELRAPDIIVRNEKRMLQESVDALFDNGRRGRVITGANKRPLKSLSDMLKGKQGRFRQNLLGKRVDFSGRSVIVTGPELKLHQCGLPKKMALELFKPFIYSRLEAKGLSSTVKQAKKLVEKERPEVWDILDEVIREHPVMLNRAPTLHRLGIQAFEPVLIEGKAIQLHPLVCSAFNADFDGDQMAVHVPLSLEAQLEARVLMMSTNNVLSPANGAPIIVPSQDMILGLYYVTLEREGMPGEGKVFGSIEEVQHALDAGEVHLHTKITARITQIDDEGNEVQKRYETTPGRLRLGALLPMNNKAPFELVNRLLRKKEVQQVIDTVYRYCGQKESVIFCDQIMSMGFKEAFKAGISFGKDDMVIPDDKWGIVDDTRGQVKDFEQQYMDGLITQGEKYNKVVDAWSKCNDRVTEAMMSTISSSDRAKDGSEQEPNSVYMMAHSGARGSVTQMKQLGGMRGLMAKPNGDIIETPIISNFKEGLTVLEYFNSTHGARKGLSDTALKTANSGYLTRRLVDVAQDCIVREIDCGTERAITAEAAVNDGEVVASLAERVLGRVAADDVLRPGTDEVLVAAGQLIDERMADTIDEAAVASMRIRSPLTCESEEGVCATCYGRDLARGTMVNTGEAVGIIAAQSIGEPGTQLTMRTFHIGGVAQGGQQSFQEASQDGVVSFENPQILVNAAGESLVMGRNMKLVIKDEHGEERASHKLGYGSKLFVKDGTKVARGDKLFEWDPYTLPIIAEKAGTAKYVDLVSGLAVRDETDEATGMTQKIVIDWRAAPKGSDLKPEIILVGEDGEPVRNDAGNPVHYPMSVDAILSVEDGQTIKAGDVVARIPREGAKTKDITGGLPRVAELFEARRPKDHAIIAEADGYVRFGRDYKNKRRISIEPADESMETIEYMVPKGKHIPVAEGDFIQKGEYLMDGNPAPHDILSIMGVEALADYMIDEVQDVYRLQGVKINDKHIEVIVRQMLQKWEILDSGDTTLLKGEHVDKQEFDAANEKTISRGGRPAQGEPILLGITKASLQTRSFISAASFQETTRVLTEASVQGKKDKLVGLKENVIVGRLIPAGTGGATQAVRQVAQSRDNVVIEARREEAEAAAALAAPMVEDDMVGDELDVLVETPESRE
>AB10_03812 Undecaprenyl phosphate N,N'-diacetylbacillosamine 1-phosphate transferase
MLDFASSTASQNRPADQPAPDAAPSGLYPGLGKRVFDIVFALLLLPVVAPIIALLWCIVRLDGGPGFFGHTRVGKNAKPFKCWKIRSMVVDAETRLHAYLDANPDAAAEWERDHKLTDDPRINRLGHILRKTSLDELPQVWNVLKGEMSFVGPRPVVAIELVKYGSSASAYLAQKPGITGLWQISGRNDISYAERVSLDAAYLTRCSFLSDVRIIFLTASAMFLRTGR
>AB10_01110 putative ribonucleotide transport ATP-binding protein mkl
MIRMENVHKAFGDNHVLQGMNLEIPKGTSMVIIGGSGTGKSVALKCILGLIKPDSGMIYVDGKDATKGDRDRFLARFGMLFQGAALFDSLPVWQNVSFRLLRGPLKRPPEYAREIAIEKLRRVGLKSDVADRFPSELSGGMQKRVGLARAIAAEPEIIFFDEPTTGLDPIMSGVINDLIREIVTEMGATAMTITHDMSSVRAIADNVAMLHGGVIQWTGPVSQMDASGDPYVEQFISGSAEGPIEAVR
>AB10_01521 hypothetical protein
MANFPSHDLETAPEGSKPLLEKSQAAFGRLPGLHKVMAESPQHLEGYQVLHGLFLQTDFDNDEKTVVWQTINVENECHYCVPAHTGIAKMMKVSDEITEALRNETPLPSAKLEALRTFTLQVMETRGNPTEDQLQAFFDAGYSHRAVLDVVLGLAQKTMSNYVNHMAQTPVDEVMRGFLWERKVSEPA
>AB10_00674 NAD(P)H-quinone oxidoreductase subunit 3
MEDLLREYLPILVFLAVAVGLGIVLILAAVVLAVRNPDPEKVSAYECGFNAFDDARMKFDVRFYLVSILFIIFDLEIAFLFPWAVGFKDISDVGFWSMMVFLAVLTIGFAYEWKKGALEWE
>AB10_03221 HTH-type transcriptional regulator PuuR
MKNANQDDLTLGLRLRTLRERAGLSQRALAKKSDVPNSTISLIESGKMNPSVGALRRILQGIPISMSDFFSFEIESEQTVFYAAEDLTEIGKGGLSLRQVGSNLYGRAMMILQETYDLGADTGRVMYGHEAEEGGIVISGRVEVTVGDQRKVLGPGDAYYFDSRTPHRFRQVGPEKCRIVSACTPPTF
>AB10_03735 hypothetical protein
MFLSQHIQTSMFPLANLRDFGLRGDDPRSVNIWVLGDGPRAVFAITNEGMVLAQCPDCSDAELAAAIALIRGRKLFGVASEATQARRIMQLAGWEDRPATLNSDEPGFTLQLDDLVLPDTIGATLVPLGDVDRSVPEAWRESYLVEAMDFAPERAQVQAKKDIANYVERSSHRVLLVDDQPVAMTGFNARLPEVVQIGGVYTPPNLRGRGYARLAVALHLVEARNAEASRAVLFAASDSAVRAYMGIGFKPAGQFSLILFTNPEDPA
>AB10_02276 Prophage integrase IntS
MQIKSAPEGKYGDGGGLYLHKRDVTRGKWLFFFTIGGRRREMGLGTYPDTSLKSAREAAQKWRAVVQEGLDPIKQREKEKREALRNLHILKDIAHDTFETRKAELKGDGKAGRWFSPLELHILPRLGHLPVSDIDQIDIRDTLKPIWHSKAATAKKALNRLSLCMKHAAALGLDVDLQATDKARALLGQQRHKEEHISALPWQEVPAFYSSLDAQISTHLALRMLILTAVRSHPIRYMQEDQIDGDVWTIPAEDMKGRKGATEEFRVPLSIEALSILEQARKTARDGFLFPSPRRGVISDMTMSSLMKRRGMEARPHGFRSSFRDWVAETTNTPHEVAETCLSHVVGGSVERAYRRTDHLDQRRVLMQRWADFVTKKQAEIVRIG
>AB10_03086 UDP-glucose 4-epimerase
MTNILVTGGAGYIGSHACKALAQAGYTPVTYDNLVTGWQDAVKFGPFEQGDLLDRARLDEVFAKYQPAAVMHFAALSQVGEAMSEPGKYWSNNVTGSLSLIEAAVAAGCLNFVFSSTCATYGEHDNVVLDEDTPQEPLNAYGASKRAIEDILRDFQAAHGLNHVIFRYFNVAGADPEGEVGEFHRPETHLVPLMLDAIDGKRDGLTVFGTDYDTPDGTCIRDYVHVCDLVDAHVLGLNWLEQGKGSRVFNLGTGSGFSVMEVIGHSKAVTNREVPYSIGPRRAGDCTKLVSGSVRAGEELGWTPKRSTLETMIGDAWRWHQNGNYEK
>AB10_01808 Peptidyl-tRNA hydrolase ArfB
MLRITDDITLQDWEMTESFVRSSGPGGQNVNKVSTAVELRFEAARSPSLPDPVKNRLKRLAGRRWTKDGAIIIQCEETRSQARNREIARARLAELITRALVKPKRRIATKPTYGSVKRRLAAKKARGDVKALRGKVSED
>AB10_01775 hypothetical protein
MLYPRVSLYALMLAAAGIPLYIHLPRFAAVNLGIGLGMIGTVLLVIRIVDLVQDPLIGWAIDRWPRAQLMFAITAAIGLAIGFPALFGLSEGTSIAVLVSVLVVLFSAYSLGTILLYGRSATLAKQADAKELMTLAAWREGGQLTGVILAASAPALFVAFGASAQGYPAFGLFLGLLAVLTLILTIPIWRRTPITGQGLSFAGLGQAGALRLLFLALVNSLPVAITSTLFLFFVEDRLQLPGKAGSLLILFFLSAGASVPLWARLSNRIGPKQTLIIAMPLSIAGFIGAATLSAGNLTGFAVICLTSGAALGADMVVLPAMFSVVLTRAGLNASTAFGIWSFAGKLGLALAAFFTLPLLERSGFTPGQTNSAEALRTLNLAYAVLPCILKLGAFGLVLTLPTEVSAK
>AB10_03626 Ribose import permease protein RbsC
MSFERIKPHLPWITLLVLVLVVGAADSNFLRPANLISMMADIVPLFIMALGMTFAIYIGGIDLSAQSIANMTTVVATIALPTFGIGAALLCILSGVVLGSISGYVTTRLYVPSFISTLAVGGIAFSAAQYMSGQRALFMDATLRDSTFGWTTGSVAGLPTELIIAAVLVLAAWFLQSRTTFGRALKAVGAGEPAAVASGLNVNRIKIMAFALSGGLAAIAGLLFSIKLSGGSPTLANGFLLPAIVAVLVGGTPLTGGVGGVINTLIGTLIVAVIRSSMLYFEVDATQQQMVFGLILIAAIALTIDRTKLRVVK
>AB10_03628 Ribose import permease protein RbsC
MSNVLTRDVLIKWAPLIVLLVLVLFFTAMEPRFFSLRNFARIGISSAPALMVAIGVTFIIIMGSIDLSMEGTVSVCAVVFAFAFIGLGGTLASWAWLAIPLALLVGAAIGLVNGLVHVLLKIPSFMASLAMGFVGTGFALLLTGGDRIRVEDDLFRSLLTERWFGFPIMCYVALLFLLIAWFIQSRTTLGRNFYAVGGGEELAHASGLNVNRVRIMGFALAGVFYAVGALLAVGRIGIAETATGSNFMFVSITSVVVGGTALWGGIGGVWNTLIGVLIVNVINNGMVVIGLPGYVQDGVLGVLVIAAVVLSTDRKSVTFVK
>AB10_02014 3,6-anhydro-alpha-L-galactose dehydrogenase
MGQMLKCVSPIDGSVFAERAVLSREAAFEAAARARAAQTAWAARPLQERIDLVMAGVAAVGAMNDEIVPELAHMMGRPVRYGGEFGGFNERANHMAQIADTSLADIEVGEDETFKRYIKRIPHGVVFVVAPWNYPYMTAINTVAPALIAGNTVILKHATQTLLVGERMAQVFHSAGVPEDVFQNVFLSHDVTNDLIAGNAFDFVNFTGSVGGGQAMEKAAAGTFTGVGTELGGKDPGYVMDDADLDAAVDTLIDGAMFNAGQCCCGIERIYVHESLYDDFVAKAVEIVKGYKLGNPMDAETTIGPMANVRFADEVRAQIAEAVATGAVAHIDAFPEDDGGAYLTPQILTNVTHDMRVMRDESFGPVVGIMKVSSDNEAIALMNDSEFGLTASLWTRDLDRAARVGDQVETGTVFMNRADYLDPGLCWTGCKNTGRGGGLSVIGYHNLTRPKSYHLKKVTS
>AB10_00863 hypothetical protein
MDRKILLIILDGVPWRNFRRLFGNLEGWVDRGEAQVWKLRSVLPSISASCYASIHTGVTPQEHGCTGNGNVFRLSHKDVFSQIREAGGVTGAVTHSYWSQFFNRHPFDYVRDVEYDEPDSKTINHGRFHTMTGYSKANQMTPCDVDLFASLTNLCLRFGLDYGILHTCTLDSMGHRFFHDCEEMDHACFVMDEMLAPFIPRWRQLGYEVIVTADHGQDERGHHGGRSPLQQETALYYFGDAEGPEADAVIDQLQLAPTILNRMGAPVAETMKAAPFLK
>AB10_01820 Glutathione transport system permease protein GsiD
MSRNLILGALLSSLVLLAALVSFVWTPYDHAALDIPNKLQSPNAQHWFGTDHFGRDMFSMIMVGARTSIAVALVAVGIGIGLGVPLGLTAAARKGSWLDEVIMRGNDLVFAFPSLVIAILITAVFGAGAINAIIAIGIFNIPVFARITRGAALSLWEREFILAARVSGKGAARISAEHILPNVANLLIVQGTIQFSLGILAEAGLSYVGLGAQPPTPSWGRMLADAQTMVSFAPHLALIPGLAIIVTVLGLNLLGDGLRDWLDPRIRVARA
>AB10_02252 Dipeptide transport system permease protein DppC
MAELSANAPKTEDRPSALREFWYYFSENRGAVFGLWVFTAFVFCAAFAPLLAPYDPTEQFRNHILQPPAWQEGGSWAFPLGTDPLGRDMLSRLIMGSRYSFFVGIVVVCVAVTGGVIIGLLSGFAPKWVDTLIMRVMDIILSFPSLLLALVLVAILGPSLTNAMIAIAIVFQPHYVRLTRASVLSERQKDYVTSARVAGAGKARLMFKTVLPNCLAPIIVQAALSFSTAILDAAALGFLGMGAQPPTPEWGTMLAEAREFILRAWWVVTFPGLAILVTVLAINLMGDGLRDALDPKLKRS
>AB10_03003 hypothetical protein
MKPVVLLIGRLPNVIGDVARQLDHMPIQWLGAHDTDEVRRQLDAEPRIVCAIMGAGLDDRIRGELVGIIAARRPDICIHLKDRASGPDGLVPFVKRVVQHEILDTLETG
>AB10_00880 Leucine-responsive regulatory protein
MQTNRPDLDRFDRSILTILAEDGRISVADLARRIGLSKSPTQSRVKRLEAEGIITGYRALLNPIRLGLDHVAFVEVRLTDTREKALAEFNAAVRKVAEIEQAHMIASNFDYLLKIRTGSMSEYRAVLAEKISSLPHVANTSTFVAMEAVKETGVSGAIEGMG
>AB10_02771 hypothetical protein
MTRRFFALWAVLTALALSGCAKTQPTATQNDIDDLAQAIQSLDPKVDPVEAQTAATIAYSYSRQLKHEWNVTDSAIIHNAKIINGFREKGLCNDWAQAMTTRLRQENFRTLDLHWATSPPTQFRIIHHSALISAKGDSMYDGIILDPWRASGALTWAPVREDTRYNWRPRLDVREELISGELPY
>AB10_02026 Phosphonoacetaldehyde dehydrogenase
MKDQAMTEIRNEGMRIGGEIVFTDDTVPVLYPYTNEVIGHVPAGKAEHARKAFEIAAAYKPKLTRYERSQILQRAGELIGERREYLAKWLVLELGICHQHAIYETKRAQDVYQFAAAEALKDDGEIFSCDLTHNGKDRKIFTMREPVGAISAITPFNHPLNMVSHKIAPSIASNNCMVCKPTELTPLTALTLADILYEAGLPPEMFQVVTGWPQDIGEEMIVNENIDIITFTGGVPVGKMIAAKAVYKRQALELGGNDPLIVLNDLSDADLDKAATIAVAGATGNSGQRCTAIKRILVQDSVADKFVPLVLEKAKKIKFGDPQDPETELGCVIHDKAAEIFENRVYQAEKEGAEILYHPGRQGALLPPIVVDKVPHDSELVMEETFGPIIPIVRVPDNDEEVMAISNSTEFGLSSGVCTNDLNRAIAYVNGLNVGTCNIWEQPGYRIEMSPFGGIKDSGNGVKEGVIEAIKFFTNVKTYSLPWPR
>AB10_01064 hypothetical protein
MEQSETELMLKGYGLTTAEFFYHMPDYIHVLNTFIWQDYDLAPDHPKLFKFVEFWQREIEGPLHSVRFTHRKMIAPGEWRNVVGEFRVN
>AB10_03024 Succinate--CoA ligase [ADP-forming] subunit beta
MNIHEYQAKALLRSYGAPVSEGRAVLRAEEAKTAAGELDGPLWVVKAQIHAGGRGKGSFKESDAGEKGGVRLTKSVEEAAEEAKKMLGRTLVTHQTGPAGKQVNRIYIEAGSGIERELYLALLVDRQTSRISFVCSTEGGMDIEEVAAATPEKILSFSVDPATGYQAYHGRRIAFSLGLEGAQVKQCVKLMGQLYQAFVEKDMEMLEINPLIISDSGDLKVLDAKVGFDGNAVYRHPDIAELRDTTEEDPKELEASKYDLNYIALDGEIGCMVNGAGLAMATMDIIKLYGAEPANFLDVGGGATKEKVTEAFKIITSDPQVKGILVNIFGGIMRCDVIAEGVVAAVKEVGLQVPLVVRLEGTNVEKGKEIINTSGLDVIAADNLKDGAEKIVKAVKG
>AB10_01654 hypothetical protein
MTKFIAIINVIAWAGFWAFGYIALTSDDLTDGQLTIAAILAFAGLIMGVLAYLKLVRASEASGYAKGSNQLGSEARNKAQEEWGK
>AB10_02745 Methionyl-tRNA formyltransferase
MTMRVVFMGTPDFSVPVLDALVEAGHEIAAVYCQPPRPAGRGKKDRPTPVHARAEALGLTVRHPVSLKSPEEQAAFADLKADVAVVVAYGLLLPQPILDAPTHGCLNIHASLLPRWRGAAPIHRAIMAGDAQTGICIMQMEAGLDTGPVLLRQATDIGPQETTAQLHDRLAPMGADLIVEALARLSELTPEPQPEDGITYASKIDKAEAQVDWTCPAVEVDRQIRGLSPFPGAWTEISGDRVKLLASTLADGQGAPGEVLNDTLRVACGEGAIDLLRLQRAGKGAQDAETFLRGWPVAAGTRLNSE
>AB10_01869 HTH-type transcriptional regulator DmlR
MDRLTEMEAFANVVDQGGFTDAAKKMGISKSAVSKHVSSLEARLGARLLNRTTRRVSPTEIGLAYYDRARRVLNDAGEADALVTSMQSAPSGLLRISVATDFGVNHLSPVLSDFLAAYPDITVNMVLNNRYVELISEGFDVAVRIGELEDSTLRARKLTETVKRMVAAPSYIEKFGRPQKIDDLNEHKLLHYSSQSSGNVWKLTAPSGEKRQVRTAGWLSVNDGQSLLNAAISGLGIAYLPSYLYADALKSGQVLDAMPSLPDEVQGIYAVYPPGRFTQPKVRAFIDFLVESFNEKGPMDW
>AB10_03677 Sialic acid TRAP transporter large permease protein SiaM
MGLIILFVSLFGLMLMRVPIAFSLALSSFAYILYSGLPPVLLMHNMVNGMDSFPLLAIPFFILAGALMNSAGITARIFGFARAIVGWMHGGLGHVNVGASIIFAGMSGAAVADAGGLGAIEIKAMREAGYDDDFSVGVTAASSTIGPIIPPSLPLVIFGVMASVSIGKLFVAGIVPGLLMAVSLSIMIWWMSRTRNYPRDVSFSPSVIATRFKAAFLPLMTPVIIVGGIVSGAFTPTEAAIGAAAYALILGTLVYRTLTVRKLAVISLETIETTAAIMMIVGAASVFAWILTANQVAAHFAEFVLSFTDSKAVVLLLIMAVVLIVGLFMETIAAISILVPVLMPVAAQFGIDPVHLGIIVILNLMLGLLTPPVGMVLFVLSRVSKVPFEQCVRATLPFLVPLLGVLLLLTFVPALVLWLPNLLYGS
>AB10_01224 Monocarboxylate 2-oxoacid-binding periplasmic protein
MDRRSFLKTSALGGSAAAATTLAAPAYAQGNRTLTMVTSWGRGAAGVFDSAQRCADSINAMSDGSLTVDIKAAGELVGAFEVFDAVSSGQADMYHAADYYFVGQHPGYAFFTAVPFGMTAQEQVNWYYHDGGMELHDELGEIFGLKSFLAGNTGAQAGGWFSKEINSPDDFNGLKFRMPGLGGKALGKLGASVQNIPGSEVYQALSSGAIDGTEWIGPWADEKMGFQEITKTFYTAGFHEPAAGLSLATNRDVFDELTPAQQKIIEIAAAEAHQWNLAQFLANNGAALQRLSSGGVKVLEFPDSVWDAFGQASQEVLDENMSDDLFKKIHDSAMASMAASSAWLNLSSGAYTTQRDRVRG
>AB10_03869 hypothetical protein
MARKRYSDEDILRLLREIELGLASGSDVATACRTAGVSDATYYTWRKRFGGMGRSEMANLKALQKENDRLKKIVAELELDKLILKESLDYLKPKA
>AB10_02173 L-arabonate dehydratase
MKKRRSQHWYGKLDKDGFIHRSWMKNQGFPDHAFDGRPIIGICNTWSELTPCNSGLRDLAEGVKRGVWEAGGFPVEFPVMSLGETQMKPTAMLFRNLLAMDVEESIRAYGIDGVVLLGGCDKTTPGQLMGAASVDLPSIVVSSGPMLNGKFRGKDIGSGTDVWKFSEAVRAGEMTLQDFMNAESGMSRSAGVCMTMGTASTMASLVEAMGMSLPTNAALPAVDARRMALAHLTGKRIVEMVDEDLKPSDILTKEAFENAILANAAVGGSTNAVVHLLALAGRVGVDLTLKDFEIGSEIPLLVNCMPSGKYLMEDFCYAGGVPVVLNELKPFLRPAKTVLNKDISAHYEGAECFNTDVIRPFNDPVKPAAGLRVLRGNLAPNGAIVKPSAATDALLETEAEAYVFENIEDLKANIDRDDLPVTPETILVLKGCGPKGYPGMPEVGNMPIPAKLVKDGVRDMIRISDARMSGTAYGTVILHVSPEAQAGGTLALVKTGDRIRVSASKGELDLLVNEKELDARRIGWQPDDPHYTRGYAKLYIDHVLQADQGADLDFLVGKDTRLVTRESH
>AB10_02689 Hypotaurine/taurine--pyruvate aminotransferase
MDGTFNENDLSRVVEADRAHIWHHLIQHKPFETNDPRIIVEGKGMRVWDQNGKEHLDAVSGGVWTVNVGYGRESICKAVYDQLMKLCYFANSAGSIPGAIFAEKLIEKMPGMSRVYYTNSGSEANEKAFKMVRQIAHKKYGGKKTKILYRDRDYHGSTLATMSAGGQDERNAQYGPFAPGFVRVPHCMEYRKHELDGAPVENFGEWAADQIEEVILREGPDTVGALCLEPVTAGGGVIEAPEGYWQRVQEICKKYDILLHIDEVVCGVGRTGTWFGYQQYGIKPDFVTMAKGVASGYAAIACMVTTEEVFEMFKDDAADPLNYFRDISTFGGCTAGPAAAIENMRIIEDENLLGNCSAMGDRMMGNLQALMEKHKVIGDVRGKGLFLGAELVADRSSKEPVDEKLAQAVVADCMAQGVIIGVTNRSVPGRNNTLCFSPALIATADDIDQITDAVDGALGRVFG
>AB10_02448 hypothetical protein
MSGAGKGWRMAKGPVLIDLDAEEPAADVAQAPPVPDFAPPQGQAMQTAARLAARKPSALSRWFWGLALAVIGAVISVAAWDFVNSLLLRAPVLGWVVTGLIGALVLVALIIALRELAAIGRLSRVDGMRHAADVALAEGDLARARAVTNRLIAFYKGRDETQWGRDRLAERMGEQFDASTLLTLAEDELLAPLDTAASREVEAAARQVATVTALVPLALADVVTALAASLRMIRRVAEIYGGRAGFLGSWRLTRAVFVHLVATGAVAVGDDLLEPVLGGSVLSKLSRRFGEGLVNGALSARVGVAAMEVCRPLPFSDRHQPSTRGMIKRALSGLFSKT
>AB10_03241 hypothetical protein
MTLPRIALIHFHLESNRAAPITARTDFAAQRLAIGTEFARDLAERPALASAGIKGFSEDFGPFDPVPVFAAFAGAGGMMDGPFFDELLQAVRDHLPADVDGVYLDAHGACIATNDEDPDGTLISLIREIVGPGVPLVVTLDLHAHVSPDMIEGADFIAAYQTNPHVDQFERGQDAAGAMKRLLNGEKTGRALVRLPFIPPSTTQDTTGGPYGRLMKEAVAQAVDPIWNVSLCAGFSVGDSSKAGANVTVTADNSAIALETARAIGQALWDARHEFRINLTPIDEAVRLMSDLGASRIYADVADNPGGGGRGNTLAILRAMLDAGVENALVGMLFDPELAAEAAEQGEGARFQARFNRSESDVQSGRLTAEVEVVKLADGPVNCRRGLYAGGRQDLGQCALLRCQSVLIIVTSIRRQLCEPAFVERFGLNIADFNTIVVKSRGHFRAGFDEFFTPDHVVEIDGPGLTSPALSRIDFKKTPRPIHPIDPGVKWAAKAEGFAAGETY
>AB10_03477 Inositol 2-dehydrogenase/D-chiro-inositol 3-dehydrogenase
MTRETSKSFRVGLVGCGRISDIYLKTLSKFANVEVVACASLDPTESRAKADQYGIVKACTPNEVSDDPTIDCVLNLTIPAAHAEISLRALEAGKHVYSEKPLVMNRTDGRAILHMASEKGLLVGCAPDTFLGGRWQTVRRLIDEGAIGKPTGVFAHVGTHGTERHHPNPDFYYKAGGGPLLDLGPYYLTAMICCLGPVDRVAGMARRTFDKRMIENGPRNGEWMDVEVDTHSLSLLQFSSGAIGSMTMSFDVWDSETPRFEIYGEDGTISIPDPDPVHGANIFQGDVWLKTRDTSRWSHQPRPTGREDWQVVENKHGFNEDSRGLGLLDLALAAQEGRQPRASGALAYHVFEVMDAIERAPKFGAYQTIESRCAAPEPLPVDFLNDERKELVYAD
>AB10_02760 Pyridoxine 5'-phosphate synthase
MSDNPLRLGVNIDHVATVRNARGGAYPDPLRAAKLAEDAGADGITAHLREDRRHISDADIDGLMEVLSVPLNFEMAATPEMQKIALRHKPHAVCIVPEKREERTTEGGLEVAREENKLTHYIAPLREAGCRVSIFIAADQRQIEAAHRIGAEVIELHTGAYCDAHAEGRTDEAARELESLRDMSAFAHSLGLEVHAGHGLTYETVQPIAAFPEVRELNIGHFLIGEAIFRGLTPAIAEMRRLMDEARA
>AB10_00838 hypothetical protein
MPIFITYASYSQDGVKGMLKKPVDRTAPVRALLKKVGGKLLGFYMTTGENDVVVISEAPDGTDAVAVGMAVAASGAVSKVHTVRAWKAKDFVSVTKKAAKLTGAYAPPGK
>AB10_03627 Ribose import ATP-binding protein RbsA
MYELINVDKKFPGVHALKSVDFKIGRGEIVGLVGENGAGKSTLMKVIYGAYQPDGGDITIDGTKVRFQNPRQAMDHGIGMVFQEQSLITNLTVMENIFLGFEQQFVSYGVINWKAMAEAARKQLAKVKLDIDPAMTTSKLSFAQRQLVELAKVLTLEERIDGDLVILLDEPTSVLAKEEVELLFSLVRELTNRASFIFVSHRMDEVLDLSDRIYVMKDGEIVDVVAHDDAEVDAIQHKMVGRDVDKEYYREQKQKPYQTEAQPLVAFSDVSVAGKYANISFELRPGEVLCLVGTEGSGREAILRTIFGLETPSAGRVALKGQTVGKFNAQAGVADGVGYIPRERKVEGIVAGMNVYENMTLSQMGNYANSGVLRIGEEKSLAKQWIDRLAIKTPDVYKDCGGLSGGNQQKVVLAKWRSAGSDIILLDHPTRGLDIGAKEDVYDMVREMSDDGVGIVLVADTLEEAIGLSHTIIVLKDGVEQKRFDCSPGDKPSLYDLVHHMI
>AB10_03796 Tyrosine recombinase XerC
MPRVQLPAVTPKPRAWNKGRIIGQKRPLLPKQVWAIRARLELSGNLRDLTMFNVAIDSKLRGCDLVKLAVTDLVKDDRVRERVSVIQSKTKRSVQFELTENTRETVLVWVKSPEMFASRFMFPSRFHDRPHISTRQYGRLVRDWVTAIGLEPSGYGTHSLRRTKVAEIYRKTGNLRAVQLLLGHTKVDSTVRYLGVELEDALSIAERIDI
>AB10_02837 Spermidine/putrescine import ATP-binding protein PotA
MNSDVFAPWEDPQAKPLIQFQNVTKRFGDFTAIDNLSLGIFEREFFALLGPSGCGKTTMMRMLAGFEKPTEGHIILGGQDIDPIPPNKRAVNMMFQSYALFPHLSIWDNIAFGLRRDNMPKHDLEDRVEEMLRLTRLEQFARRKPHQISGGQRQRVALARSLAKAPKLLLLDEPLGALDKKLRQDTQFELMDIQEKTGTTFVIVTHDQEEAMTVASRVAVMDQGRLMQVATPDRIYENPNSVYVADFIGDVNIIEGRASSGGEDTYQIEWAEGQSPLTATSANDFSNGQACHIAIRPEKVTISADRPADAINAVQGKVHDIAYLGNLSTYHVELPNGTIIKAQTANTRRISRRSFTWEDPVWLSWTATAAVLLAN
>AB10_01519 DNA gyrase subunit B
MLGDRVTIPTRKRISYQNNIGTNGMSEDAQAPQEYGADSIKVLKGLEAVRKRPGMYIGDTDDGSGLHHMVYEVVDNGIDEALAGHADHVTVKIHADSSVSVSDNGRGIPVDIHPEEGVSAAEVIMTQLHAGGKFDSNSYKVSGGLHGVGVSVVNALSDWLELRIWRAGKEHVARFEGGETAEHLKVVGECGDRTGTEVRFLASTDTFSNLEYSFETLEKRLRELAFLNSGVRIILIDERPAERLETELFYEGGVKEFVKYLDRSKTPAMPEPIYIKGERDDIGVEIAMWWNDSYHETVLPFTNNIPQRDGGTHVAGFRGALTRTINNYAQSSGIAKKEKVSFTGDDAREGLTCVLSVKVPDPKFSSQTKDKLVSSEVRPAVEGLMNEKLAEWFEENPNEAKGIVGKIIEAALAREAARKARELTRRKTAMDVNYLAGKLKDCSEKDPSKTEVFLVEGDSAGGSAQTGRDRLTQAVLPLRGKILNVERARFDRMLSSQEIGNLVMALGTGIGRDEFNIEKLRYHKIVIMTDADVDGAHIRTLLLTFFYRQMPELIEGGYLYIAQPPLYKVSRGKSEVYLKDQAALDDYLINQGVEGAVLKLGSGEEITGQDLTRVVDEARQLKRVLDAFPTHYPRHILEQAAVAGAFVPGAVDADLQGVADKVAARLDLIALEYERGWQGRITQDHGIRLARILRGVEEVRTLDGPMLRSGEARKTGSFTQSLQEVYNSPATLVRRDRSQVIHGPLDLLRAILDEGEKGLSLQRYKGLGEMNPDQLWETTLDPDARTLLQVRVDDMVEADDLFTKLMGDVVEPRREFIQQNALSVENLDF
>AB10_02788 Corrinoid adenosyltransferase
MVVLNKIYTRTGDDGKTALGNGERVAKYSGRVAAYGTVDELNAFVGVARTEAEGDVDAALSRIQNDLFDLGADFCRPEMEKDAEADYPPLRVVASQIDRLEAEIDAMNESLEPLRSFILPGGSRLAAQLHVCRTVSRRAERLAVELTNMEPVNEVAVKYLNRLSDWFFVAARCANENGTRDVLWIPGANR
>AB10_01956 Ribose operon repressor
MTKIKNMEEFAALSGISRPTVSKYFHDPDSVRPTTRARIEEALERFDYRPNIYAVNQNRKLTKNIGIVVPYLADPFFAEIARYLEQSCIAAGYRPFLFSSHGEQKLENEILDGLQSLKPAGVLLAPLGRISDTSAIEKFCASVPTVLFDSNLNGLGAAFIGSDNFSFVSQTVEYMTRTGEPPSFFEMRTPANPNANKRRKAYVEVMERLGFEPHVIKIEGTGWAFEEIGRQGALKALDQRELRTDSVLCSNDRLAIGFLAACYEQGIRVGRKDDCTLRVASNDDHPFAKFTCPSLTTAAHDYDNVAARSVETLFELIENGGKFDKRTETLFPARLVLRESA
>AB10_02022 hypothetical protein
MNNKQKLFALTFATLGAASSALAAESSDPIKLTLHDWSGQLINTKIMGSILQEAGYNVEYVQADYIAQFAGLKTGDLHLAMEIWETTGREALDEATASGNVVNVGETGLMAIEEWWYPSYMKERCPGLPNWEALKDCAEEFATAETSPNGRYVGGPVTWGGFDEERVEALELEFEVVHAGTDAALFAELESAYQREDPIMLWVYVPHWAPAKYDGEFVEFPPYSAECYNDASVGVNPDMAYDCGKPRGPIWKAAWSGLQDKWPGAYDIIEAYNINNDEMSAMVGRADLDGIEIDTVVADWMEANKDRWSGWISK
>AB10_02201 hypothetical protein
MKFSRKLRPALLASATLMLTQGAALADPIKIAVNEWTGQHISAHFAGALFEELGHEVVYVTAGAVPQLAAIAEGSLHYQPELWTNNVGDIYPKAVEAGDIIVVGGLGLEPQEGWIYPPYMADLCPGLPAYEALYDCAQAFAAADTFPDGRLITYPADWGTRSADLVKLIDLPFKPVPGGSEGAMLAELKSAVAAEQPILMMMWQPHWVFADTEVEWVEWDTPHGTCDEASQKRGEACGFQQATVDKIVAKDFASTYPDAMKMVELMSMTNDVQNALILEVDQNGREVKEVVAEWMGANQDVWQPWVEAAKQ
>AB10_03707 Cytochrome c oxidase subunit 1 , bacteroid
MSNYIKLIVLGLIAIFAAIGTNYARDLAYQVHAILVMVIAVGLFIWTLRNTDEPDILVDRSGEYMDGVIRYGVIATAFWGVVGFLAGTFIAFQLAFPVLNFEWAQGYMNFGRLRPLHTSAVIFAFGGNALIATSFYVVQRTSAARLWGGNLAWFVFWGYQLFIVLAATGYVLGGTQSKEYAEPEWYVDLWLTIVWVAYLAVFLGTVVKRKEPHIYVANWFYLAFIVTVAMLHLVNNMTIPVSIWGSKSVIVWSGVQDAMIQWWYGHNAVGFFLTAGFLGMMYYFIPKQAERPVFSYKLSIIHFWALIFLYIWAGPHHLHYTALPDWASTLGMVFSVVLWMPSWGGMINGLMTLSGAWDKLRTDPVIRMMVISVGFYGMSTFEGPMMSIRAVNSLSHYTDWTIGHVHSGALGWNGMITFGALYFLVPVLWKRERLYSLQMVSWHFWLATIGIVLYAASMWVTGIMEGLMWREVDANGFLVNSFADTVAAKFPMYVVRALGGVMFVAGAVIMCYNLWMTVRKAPAKEASLTVAVPAE
>AB10_03201 Peptide methionine sulfoxide reductase MsrB
MTRYTKDPEAIAALSPEEFHVTQRSGTERPGTGKYLGNKEPGIYVDIVSGEPLFASTHKYESGCGWPSFTKPIIHEHVEEFHDATHGMIRTEVRSKHGDSHLGHVFPDGPREHGGLRYCINSAALRFIHRDEMEAEGYGEYLIHVEDIQ
>AB10_00969 2-succinyl-6-hydroxy-2,4-cyclohexadiene-1-carboxylate synthase
MTNLPPVHVRTLGQGARKVLALHCTIAHSGAWSGLAAALEGEATLIAPDMLSHGRSPDWDGQGDFFDLATEAAVAQLTEPMDVIGHSFGGMIALRLAVEHPDLIRSAVLIEPVFFAVAKQDASDLMAKHDHEAQPYTDALAAGDMALAARLFNRMWSTDDSPRWPDLPERTRAAMVRGVHVVPAVEDVLFQDRKGLLSPGVLDRAAMPVLILSGSRTHPVMPVIAQGLQRRLPNASCAVVEGAGHMLPISHPQDTARLVGQFWQGVGSR
>AB11_00361 Homoserine/homoserine lactone efflux protein
MIDTVTLLAFIPAALALNFTPGADMMFCFGQGLRAGPRPAIAASAGVSAGGMVHVLIAGLGLGAAVATLPWLFDVIRWVGVGYLLYLAWGAIRNGAVAADAPNRPTRYAFRDGMLVNLTNPKVILFVLAFIPQFIDPGKGSVLAQFLIYGAILGVGGFVVNGLVGIFAGGAGRILIGNPRASRILGWVSGGIFTALALRLAIMERA
>AB11_03675 DNA repair protein RecO
MDWRDHGILLTSRRHGETAAIIEVFTETHGRHAGIVRGGTSRKIAPILQPGAQLDVLWRARLEEHLGTFQVEPLRSRAAAAFSGRLALAGLNAVVALLSFCLPEREPHPSIYKQTEQLMDLLGQDEVWPLAYLRWELALLEELGFGLDLSACAVTGVREGLIYISPKTGRAVSAAGAGEWADKLLPLPPCLRGEGAAPDAEVAQALRTTGYFLENHLAPALGHTPLPDARARFVAQFTRRL
>AB11_04109 dTDP-4-dehydrorhamnose reductase
MKALVFGYTGQVASELHRRAGVHGVTLEALDRSRADLSDPVACAEVIRRADADVIINAAAYTAVDEAEKEPDLAQLINGDAPGAMARAAAARGLPFLHISTDYVFDGSGKTPHASKDSTSPLGVYGRTKLEGERRIAEAGGWHAILRTSWVFSAHGKNFVKTILRLAETRDTLSIVADQIGGPTPAADIAETLLAIAKAAPACEGGVFHYAGAPDVSWADFAREIVSQTGLASQVNDIQTADYPTPATRPLNSRLDCSRLMEILNIPQPDWKAGLTDVLAELNAASD
>AB11_01394 Solute-binding protein
MLRRIIKTAAVATSLVAASAIAATAADYTLRATANSNENDEDYDGLVVFKNYVEAASNGAIEVELFIGTQLCSNGAECLQGVADGTIDIYISTSGGASGIFPYVQVLDLPYLMADDRIAEHVLSGDFTRKMRDMALEDSGGAIRLMTIGNTGGWRNFANTQRRVAEPGDMEGLKIRTVVADLPQELVKALGASPTPIPWPELFTSFQTGVVEGSKNGITDIMGMKFPDAGLQYVTLDGHAYMGALWWMNNAKFQEMPEDMRRVVVDGFYALQQATFASPKRKSIQAYEDFVAGGGDLYVPTPEQKAAFKEAATPVYAWFQSNVARGDEVFNALTEAVAAAEADVNASRDADLN
>AB11_03529 2,3-diketo-L-gulonate-binding periplasmic protein YiaO
MKTILTGAALTATMLATSALAEGGVIKFGHDNKTDPFENPAHACTAVFSNLVNSGTNGSVTVEVFGSNQLGSAAEHVQQVRDGIIQATLTSTGALASYYPRIDVLNLPFAFSGNASTYEVFDGEFGEALAADIEAELGDVVVLGFPDTGGFFAVTNSQRPIADLKDFDGIRIRTMTLPSHQKIVQALGAEAYPLSWGEVYSGLQTGVIDGQMNPVPIISFANFAEVQQYLTLTNHLFSPYTFMINRAFFEGLSEAEQATIRTAAENCVTASRGLSRIIESSDRGLAGLMDQIEVTALTDEQRSSMAAATQPAFEAHVQENLDEKAAELLASFKAAVENANNASYLD
>AB11_00896 Copper-binding lipoprotein NosL
MKRLALIALVALAACKEEVAEAPDPVDLTPDALSYFCQMNIAEHGGPKGQIHLEGYPAPLFFAQVRDMLAYLKSPERDAKITAVYVSDMGVAPSWGQPGISNWIAADGATFVVGADVAGGMGAREVVPFAELDEAEAFILRYGGSALPLPEIPDAEVLGPVDLDLILETPA
>AB11_00774 hypothetical protein
MIQWSRVRQLRDEVGAEEFDEVVEIFLDEVQEVIKKLRDDTARIEIEQNLHFLKGSALSLGFDSFSKLCQDGERRAAAGDGAAVDLGEICTAYDASKALFQAGLAENLL
>AB11_01949 IS6 family transposase ISPmar1
MEETYIPVRGKWIYLYRVVDKAGNTHDFMLSERRNRPAAARFFAKALSSNGIPSKIVIDKSGANAVGIREVNKILNRFGCTGKIHTVRSKYLNNLIEQDHRFIKRRIRHMCGFKSFRSASATLDGIEVANMIRKQQSPSTKTSGFRQFAEIA
>AB11_04086 hypothetical protein
MIIFFKGAHFPKDVILHAVFFYLRYGVSYWDLEETMAERGVDHDNTTLNRCVGRYAGLIAETARYEKRPADRSWRMDVTFLKVRGGRVSLYRAIEKHGKILDFILSERRNNAAATKFFARTLAVNRLPRKIAIDKSGAKTTGIKAIKKMLKSFGWGLLRLRADPHLRRIGARTLTEVFNAIGDICDLYDPTECWTYFKAAGYTSGLSRNALIPTARHAVCTSPPSASFNSIARSSFKMSSSECRFLAISTPPFSATLMAQV
>AB11_04145 IS6 family transposase ISPmar1
MNSFKGAQYPKDVILFAVFFYVRYGVSYRDLEEVMGERGFSVDHTTLNRWVTRYSDAIAEVARRRKGPCDRSWRMDEIYIKVKGAWVYLYRAVDKHGKTLDFMLSERRNKPVATKFFAQMLEVNGLPREIVIDKSGANTAGITAINKMLKGYGCPIPIEMIRRKYLNNIMEQAHRFIKRRTRPMLGFKCCISAAATLAGIEFAHMILKGQLSLCP
>AB11_04264 IS6 family transposase ISPmar1
MISFKGAQYPKDVILFAVFFYVRYGVSYRDLEEIMAERGVSVDHATLNRWVTQCSSAIADVARRRKGPCDRSWRMDETYIKVKGAWVYLYRAVDKYGKTLDFMFSPHRNKPAATNFFARILEVNGLPRKIVIDKSGTNTAGIKAINKMLKGFGCPIPIEMVRRKYLNNIVEQDHCFIKRRIRPMLGFKAFA
>AB11_04422 IS6 family transposase ISPmar1
MLEANGLPRKIVIDKSGANTAGIKTINKMLKSFGSLIPIEMVRRKYLNNIVEQDHRFIKRRTRPLMGLKAFASASGTLDGIEVANMIRKGQFTPGICPFRQFAALAV
>AB11_03266 UDP-3-O-acyl-N-acetylglucosamine deacetylase
MQHTLKSSVTFTGTGLHSGKPATMVLKPAAAGHGIWFKRIDIELGNAMIPAIYDVVERTPLCTRLVNEADVSVSTVEHIMAALAGCGIHNALIEIDGPEVPIMDGSSVEFVRGIMAKGVRRQASPVLAYEVLKPITVSREGASASIVPAEGLEIEFHIDFEDHAIGSQTKVLDMRNGSFARELCDSRTFCRRTDVEAMRENGLALGGTLENAVVVQGDEVLTPGGFRHADEAVRHKMLDALGDLYLAGGPILGRFTGEKSGHAMTNTLLRKLFETPGAVRPILCTPEQAARLPGQGLVRSEIPQVA
>AB11_00499 Sialic acid-binding periplasmic protein SiaP
MTFKLTRRAAVSALVATGVLFSATSGALAQDKVQLRLATSGSETDQRSVAMAEVFAPMVADFASYEPSYNGTIFAQGTELDAISRGNLEMSITSAQELAQFFPEFSIFTAGYVHQDAAHQVAVFNDPLMDAFKQKAEEELGVKLLSVMYLGRRQVNLRQPKDELTVSTPADLEGVNLRMPGTDAWQFLGKALGAAPTPMAFSEVYTALSTGAVDGQDNPLPTVVDAKFYEVTNQIVLTSHLVDLNYIAIGKEVWDSLTPEQQAKVQEAADAAAESGRQKQLQKEEDLVSFLKEQGMEIYEPDLAAFRDQVQSMYLDSEFAGSWPEGVLDKINALGN
>AB11_01469 2,3-diketo-L-gulonate-binding periplasmic protein YiaO
MFKKSTLALGVVMSAGLAFAASAETVIKVGHGAAEAFHMHRALLKFEELVEAGSNGEIDVQIFPSSQMGPDREMIEGVQTGVLEMAIPPSSFFAGWDPAFAVIELPYMYSSKDIAFDVLDGDAGDGMLARVENQGLVGLGWLELGVRNVTNNVRPVATPADLEGVKLRTMKVPAHVATFETLGANPTPMNFGEVYSALQQGVIDGQENPLAIITSQRFYEVQKYLSTTGHVFAVYMPVISKPFFDSLSAEHQQLVRDSMAAARDYQAELVASEDAEQLEQIRAAGVEILELTAEQRQAFADKTESVRLQYRDEVGAEAYDDWVAAVSAASGS
>AB11_01678 Ureidoglycolate lyase
MTQIVAETISAAAFAPFGDLIDISGEPDKMINQGQCGRYHDRAGLDFGNARAGISLFNANPRELPYRLEMVERHPDGSQAFIPMTHQPFLVIVAPDEGGKPGQPRAFITLPGQAVNYHRGTWHGVLTPLHGPGLFAVVDRIGDGPNLEEYWFSTPYEVVDR
>AB11_01708 Crossover junction endodeoxyribonuclease RuvC
MLSISESPLNHWLIFLHIEVENEPVRVANEPGKTRGDTNVVFHPATIFLGKCSRFVLIDGKRSRKPEQAEANMRILGIDPGLRTLGWGVIESTGSRLSHVANGLCKSDGDELGERLLSLHNQIVEVIAEHRPDQAAIEQTFVNKDGAGTLKLGQARGVALLTLAQAGLPVGEYAPNRVKKTVVGVGHAEKEQVLHMVKLQLPGCSPKGADAADALAIAICHSYYGSAPQARLKEVRA
>AB11_01223 hypothetical protein
MSRRIKSALALLVGNAIGLLLASLLLAGFAIKPISFIVVVIVFTLVQVVAEPLILKLGEKKAPALKGGIALIVTFVGLLVTDLITAGLTVGGISNLLAATLLVWLGALIASIVLPIYVFTELREPKKKS
>AB11_02903 hypothetical protein
MADHSTNSAQTAEADKGYWQANLRLIYISLAIWALVSFGFGILLRPLLSGIAVGGTDLGFWFAQQGSILVFLVLIFNYAWRMNKLDAEHGVDEE
>AB11_02435 Acyl-homoserine lactone acylase QuiP
MGLVFRWLVRITTGLILLLVAAIGLIYFLASQSLPEYDQTLEVEGITAPVEIVRDTANVPHVMGQSDPDVFFGLGYAHAQDRLWQMTVLRRTVQGRLSEIFGQRTVHIDKLLRRLDLYGLAHRSVDVQDDYTLAALRAYSAGINARLAEINEQALGRGAPEMFLFNAPVPPWQPGDSLAIMKLMSLQLSGHLADEVLRARTSLMLDDPARLADILPDVPGPGIAALPEYAALFPNLPRYAQGASMPDTPLSPFPQRGLAGASNAWTAAPSRSASGGTLLANDPHLGFTAPGIWYLARLELAKGGVIGATIPGIPAISAGRSERLGWGLTSSYLDDQDVHIEQLNPENPEEYLTPDGYKRFQTRPSIIEIKDAAPITLTLRWTENGPVLPGTHYHLETITPPGHVASLSWSALSPRDTSMSASLALMNADTVRQAINIAEDYIAPSQNLSLVDRNTIGLKLIGAMPRRDLNNQSRGRIPTPGWLERNRWQGRLPYADNPEFVAPVGGVLGNTNNKIIDRPFPDHISYEWGDTQRVHRWERLMQSREVHTRDSFIEAQLDTVSFTARSLLPLIGADLWFTGESAPDGTPERQRQIALDLLANWNGEMNEHLPEPLIYAAWLRALQIRLIADELGPLAVEYKHVEPLFIERVYRDIDGASVWCDVRQSAPAETCTDMARLALDDAIIWISERYGSALESLRWGDAHQATHDHPVLGEVPVLRFFVNIRQSTSGGDNTLLRGRTSGEGSDPFQNVHGAGYRGVYDFADPDSSVFITATGQSGHFLSRYYDDQAQLWRRGEYIPMSLDIGLARAAAVGVTVLNPR
>AB11_00978 hypothetical protein
MSDPEHRNDSAAEPSPLAVDDGIGVATEEFRISMPIGIGAVLAALASLATCYSGILLTYLVGYEALSINPHVQAVLMWVFALLAVSFLWRDRKRHAKELPLVLGGIAAVILIVTLYFGYDERVEALAYVFLVIAALLNQNFILDALNHTVRNQTHEIEALNERLTEKVKRQEGEIDRLARLKQFLAPQVAELVVEENSDELLKTHRQYIACLFCDIRNFTAISEAIEPEDVITLLQHFHDEVGHLVAQHKGTIGYRAGDGLMVFFNDPVPCDQPVLQAVRLAKEISEAFEGIRAPWQKLGHAMGLGIGISSGYATLGLIGFHGRADYTAIGGVVNTASRLCDFASDGQILLNQRALLDIEQHVETEELGERELKGIGGPVQIFRVISLFDQAK
>AB11_02830 hypothetical protein
MRLITFKKIPAERMLTEQPASKVLPMVESDFIEEQFPEHADLLQSLRTEDSEFDRICLDYQEIFTEIALLQHSNTPQQSRFLADLAETLTDLRCSIETRIVEAQNMPQNCGKPGD
>AB11_01067 putative aminopeptidase
MTPGPKNLITDVPGLKVGNAQDDVLKSGTTVLTADHPFTASVHVMGGAPGTRETDLLAADKSVDRVDAIALSGGSAFGLDACSGVSDALRAEGRGFVAGSAIVPIVPGAILFDLLNGGDKDWVENPYRALGNAAYLNASPEFELGTAGAGTGALAAMHKGGLGSASIVLEDGTTVGALVAANPLGSVSTPGDRHFWAAPFEIGSEFGGHGPDPASDLGRIHTSRKAEAMKPAQPDRTNTTIAIVATDAALTKPQCQRMAVAAHDGIARAIVPAHTPGDGDLVFGLSTAAREVEAEAMAMIGHAASICLARAIARAVYLASPSAGDLLPCWSAVHDLS
>AB11_00075 hypothetical protein
MKHEPIRLGVTPCDAIVANGTIQAITKVTDLFVEMKPLRGDTEPISLTHAELSELISSGQFSIQYGYFESRQVARRAIAGRALMSRIPIKAQLDAFYKECCCTSVQELEAEEKFNRSAERWEEFRPALEQRIAEKLKQGLKAATAGASFDSIELRRTPCRTSVMSWLREWETSKDPMIFVKKSIFNGSNARRIDAEREAIIQGILESYLHPNQLLAGHIHDDVNAEIRRRNAIRIASDEPPLTEVSKSTIERRIKELDKFEVLAARKGLAAAKNKLGSHGGGLKLDVPLHRIEMDEWEIDLIALLNKSGYNISQDNVRDLETGRYWVCVAFDAASRSILGLKLSRSPTAEDAKAVLWMAMRDKTELARQLGCETDWKQYGHIGHVVVDNGPAFVNAEFKAALSDLCIDYSVLPAGIPKLRGRIERVFRSIITLLMPHLTGRTFSNPQERGDYPSQKYAVHTAESIIELLVRFTVDVYHNRKHRGLEYATPNIVWDRLIKEFGWSPPMSHHTLRHILGVAMSRDTGPHGVLVNGVNYHSDRLAKHFQKFGKQHVDIRIDPEDMGHISVWLEKGKDSGWSTLKAQIGGLEGVSFAAWERSVFELRQNNRNAASLTQGVVDRAIKRIKEIDAEQCALRQLGPIGDTHDQIKRAQKETFWGLSLGGDPELCPAPSEGGGGEPQGLLSNEITHDLTPSPADRPVLRDKQNPPIEFWSFSDEDEDQPHTSDKDENND
>AB11_04148 hypothetical protein
MILSNEVENPEESTLAVERANALRPILELEESGQDIGPLLLEAAKIMGVSRSTAWVFYRRLKINDGRASSLLPKRRGPKHGSRRLEPDVESTIERVLRQHYLVPEPPSFPRIVSEIRAECAARGYRLPTRRTIKSRVDAMDQREVMRKRKGAKAAKQVFEPRVGALDVERPLDVVQIDHTLADIILVDQFERKPLGRPWLTLAIDVATRVVLGVHVSFDTPSVLSIGLCLHHCVRTKSIRAPEILEKLYWPAAGIPQAVHVDNGRDFRSDAFQSACADWGISIEYRPPGRAHYGGHIERLIGTTMGAVHVLPGTTQSSPKNRGDYDSSDNAAMTLEEFEDWLHLEICRYHNTRHGGLGRAPLAAWADLGGDGVGRKVVDTEAFRISFLPSERRRLARTGIKLFSVGYWSDAFGPMIGRGVGKVTVKYDPRDMSQIWAVNDEGRTIVARYKNLSRPRISLWESRRARAIFHQRQGGTIPEAMLFQIIEEQRRIAHAAKQQTLAVRLEGERQARPPNDKTRRDPSREMFAIDTNNPDLPTYPIDDIHGFRRKT
>AB11_04108 dTDP-glucose 4,6-dehydratase
MKIMVTGGAGFIGSAVVRRAIAYGHSIVNVDALTYAACLDNVASASESPEYAFEHADIRDASAMFAVLCKYQPDAIMHLAAESHVDRSIDGPAAFIDTNVTGTYVLLEAARAYWMDAGRPETFRFHHISTDEVFGSLGETGFFTEDSPYQPNSPYSASKASSDHLVRAWRETYGLPVVMTNCSNNYGPYQFPEKLIPVVILNALSGKPIPIYGAGDNIRDWLHVEDHAEALLLVLEKGKLGRSYNIGGENEMTNLDLVRMICAILDRLKPGKTPYADLITFVTDRPGHDRRYAIDPKRIREELNWRPTFTPETGLKQTVQWYLDNDAWLNALHTRSGVGERLGIAR
>AB11_01783 Short-chain-enoyl-CoA hydratase
MSRVSVEYKDHIAHVTLTRGDKMNALDDAMIKAILSAGQEVAAADIRAVVLSGEGKSFCAGLDMASFASMAQTDPTEWLMTRSHEDANELQEIALIWRRVPVPVICAIQGVAYGGGLQIALGADIRIAHPEAKLSVMEMKWGLIPDMGGMVLLPELVRSDVLRLLTYTARPIGAPQAADWGLVTKLSDDPLTEALALAEDIAGKSPSAIRAAKRLIDVAETRDRAHVLMAESSEQVDLIGKPDQMEVVMAQMQGRKPEFK
>AB11_00357 NADH pyrophosphatase
MSQTPKIGALAVVVHENQVLLVQRNKQPDAGLWGFPGGHVEWGETVLAAAARELREETSVIAEPMEYLDNLDLLLHDGEGLIRAHYLLVGVACRYTSGTPVAADDARDAQWFPVDQIKACDLPMSSRVPDLLQLAVLRSSLGAT
>AB11_00319 Thiol:disulfide interchange protein TlpA
MRLFRLIPLYMALALGANAALATDAETLGALRDGTLKRLILHKEPKPAKTIEFQLEDDGGVGTLEDYAGKYVLVNFWATWCAPCRKEMPQIAELQEEFGGDKFQVLTLATGRNTPAGIKKFFDENGIDNLPRHQDPNSAAAREFGVIALPITVILNPEGQEIARLIGDAEWNSESAKSIISTLVEANS
>AB11_02889 Disulfide bond formation protein B
MTPELSRTLNAVGAFAVSLVLVLAYAYQFSLNELPCPLCLLQRVGFVAVGVGLGLNLLYGARARHYALMLLAALYGGSVSIRQILLHIVPGTGHYGSPVLGLHYYTWAAICFFLVLLGTAIMLMFDRQYVSDAQQGPRFGGSGMAKAAFFTLLALAGLNAISTLIECGPTICADPPTSYKLIDELGNNN
>AB11_00131 hypothetical protein
MPMAVARSRAVAKGPSKAKRLVLPKGLGYSRPMAQIESLFVTRLYRAALSEFDPKIDPEELESSCLVIAEDDEAGQEWCEENGYPGYTSYASLTDLPWRFPIFADLVKALDQHVAAFAKDLAFDLGEGELKLEDLWINILPEGGMHSSHLHPHSVISGTTYVAMPEGASALKLEDPRSGRMMAAPTRLKGGRRDLQPFIYMKPQVGDVLLWESWLRHEVPMNMAEEERISVSFNYKWE
>AB11_02516 hypothetical protein
MSVGRIIETPDCVSEGAEWLAGACPRMAYAMEQTGPLPLRRKPDGFAQLLSAIVSQQVSVASANAIWKRLQDAKLTGPRKIIWATDDDLRAVGLSRQKIRYARALAEARIDYKALRDAPDDEVVAILTEVPGIGVWTAEIYAMFSLGRADVIAPGDLALQEAARILYDLPERPKDKELRQMAEAWSPWRSVAARVLWAYYRVAKDREGIR
>AB11_02307 hypothetical protein
MYRALPLVLLLSAAITAWAELSTPEGHVILTLGGAVDETNLPAQTENDGGLFGYLEVTHAGAAGFDATMLEGLEQLKITIPYGPPESQRDYIFSGPRLSELMKLAGAEGKSALPMAMDGYQAEIPWQSIKTHQPIVATHADGVPMGIGGYGPTMIVFPPTDDAELAQMQASQQVWAIAYIAIE
>AB11_00347 hypothetical protein
MYLPLYFPGGICGLIIFCGVPPMFRILIACLLAVTVAGCAGSQRPQAESFEIVSRSYRDPGPSTLTLYTMISTRTGSGAHTSLMISGSERVIFDPAGSFRADVVPIKNDVLYGITPNVERAYRSSHARETHYARIQTIQVTPQQAEIALQLAKQMGPVAGAFCANSTAQLLQQVPGFEQISTTFYPVKLSDQFGQIPGVVTTEYRENDSADLQQGLAENNARLNQIEAASSN
>AB11_03351 putative HTH-type transcriptional regulator YybR
MATLEPDENCLIEPLIEAISGKWKLLIIYWLAQETSRFNQLQRNLGSITHRTLTRQLVELQDAGFVSRKDFRTIPPHVEYSLTSLGQSLVPLLQAMHEWAATNAGKMAHPKDNKERI
>AB11_03489 HTH-type transcriptional activator HxlR
MLDDKQCPDCKRINEVLSRVGDRWSVLVVISLAQYGTMRFNEIKRNLGISQRMLSLTLKELERDGLVNRTQYPTIPPKVEYNLTQMGQSFREPVSALGYWALEHLSEIDAAREAYDKSD
>AB11_03109 hypothetical protein
MTKEIVLIHGAFAGPWCMQDYAEFFRARGWSVHTPALRYHGGDPNAEPDPGLTETSVLDYANDIAEFVQGLDSKPVLLGHAIAGVVAQQVATRGLASGIVLINPNAAWGTLPETDDERAVPRALMEGGAFWKQPMRVDFDLMAPFALNKMPEAQQHEVFDQLGPESGRVMFEMFFWMFDDHHAMKVDIDKVDCPVLIVSGTEDRAVNPNTCRALAKLYGDRATFLPVENHAHFLFMEPGWEGPAGQIANWLDQKLG
>AB11_01296 LL-diaminopimelate aminotransferase
MNYPERFSNLPEYAFPRLRALLDHHQPGGDIVHMTIGEPKHDFPPWVTDVIMENAAGFQGYPPNEGSPELRAAIADWVNRRYGVSMDADTNVMALNGTREGLYNAAMALCPEQKNGQQPIILCPNPFYQVYMVASISVGAQPYFVSATAATSHLPDYTSLPEEVLNRTAVAYICSPANPQGAVASRDYWAELIQLAEKYDFRIFADECYSEIYRDTAPVGALTVAQELGADPERVTLFNSLSKRSNLAGLRSGLIAGGPETIKQVKLLRSYAGAPLPAPLQVAAAKVWADEVHVQENRALYQEKYAIADEVFASVQGYMPPEAGFFLWLPVENGEETALKLWQETGVRVLPGAYLSQGDPGQNPGEQFIRVAMVAPKTEMKRGLITLRDCIYS
>AB11_01061 hypothetical protein
MAEISKRKRIWGWWFFDWASQPYHTLLVTFVFGPYFVSVAAQYYLTSGLVEEAAKAQAQVIWANGMTIIGLIIAFGAPLLGAMADVSGRRIPWIFGFSLMYAVGSAALWYTMPDGSNMWLMISAFGLGFVGAEYALIFINSQLPDLGDDSEVGEISGSGFAFGYFGGLLSLAIMLALFVEQPNGKTLIGIDPMFGLDAATQEGTRFVGPFTAGWFILFMVPYFLWVRDDPITDKQGSVGEALRLLGKSVAALRHRVSLATYLGSSMFYRDALNGLYTFGGTYAALVLEWDIVKIGVFGIVSVLASAIFAWVGGKMDRKYGPKPVILVAIWVLIFVCLTVVSMDRTQIYGISLPEGSGLPDMAFFGCGILIGGMGGILQSASRSMMVRHTDPATPVESFGLYGLSGRATAFAAPLLIGIATAVTGSARLGVSPIILLFILGLVLMRWVKPEGDQSR
>AB11_04016 hypothetical protein
MFNKKLKKAVLSATALTALSAGAAAAQEACSNYTVQDGDTLATIAIAAYGTSNYQPIFNANRNAITNPGSLENGLVLALPCEDGSLPNGQSAQELIAAEEKRAASVKRSNVYAPPIKMVAGNGWEPFTTEALNGGGIMTRLATTSLQRAGNSRDFSVSFVDDWSSHLDTLLPLGAFDISIAWTVPDCTNRSYEWSAETEARCTQFVASVPVYDIVGGFFTLPESEYAKATDFSDLEGSTICRMAGWSMVVLEEQGLNRENTTVVQPNSARDCLDAVLTGTADVAAFEVDLFASTMKDMGLTSADIVENPYVSTLSSMSFLAHRTNPFAREYIAMMNKGLIEMRESGEWYAIISDTLREQNEKLNAASN
>AB11_00115 50S ribosomal protein L15
MKLHELRDNPGAAPKRTRVGRGPGSGKGKMGGRGIKGQKSRSGVAINGYEGGQMPLYQRLPKRGFNKPNRKEFAVINLGLIQKFVDAGKLDAKAAITEDALLASGLVRRKLDGVRVLAKGEISAKVNLEVTGASKAAVEAVEKAGGSLTVTKAAAAE
>AB11_00004 Haloalkane dehalogenase
MCRRAAAWWKTDWSGDSFMAIGEADVLIPPRLMKRMHEILGVVRPPLMLPDAGHFVQETNGEQVARAGLSAWEDVGHPS
>AB11_00005 Haloalkane dehalogenase
MQGAGLSPIDAVRTPDDRFLNLPDFAWHPLFEDQLAGYEGLRMARIDEGPQDAERVFLCLHGQPSWGFLYRHMIPVFLETGARVVVPDLFGFGRSDKPIQDNCYTFTFHRQSLIELIETLDLKGITLVVQDWGGLGLTIPPNMPDRFNRLLVMNTVLGLGGGSSEGFDAWRDFHRTHPDYDVAALFQKYVPGMSDEVAAAYAAPFPDARYRGGVRKFPSLVMTEPDMEGVDVSTRSGMVEN
>AB11_00532 Haloalkane dehalogenase
MSRNLKSVLSASILALSIAGPWAPVPAIAAETGIEATQAVSFRTEEIGDIAIAYREAGDSNRPTVLLLHGFPTSSHMFRNLIPELAKHYHVIAPDFPGFGASDMPKAENFEYSFANIAEIMTSLLDRKGVDQYAVYLMDYGAPVGFRMFAEQPERVTGFIIQNGNAYEEGLREFWDPIKAYWADPSQENGDQLRGFLTLDATKWQFTHGVKKPELISPDNYWHVQYLLDREGNQEVQLELFLDYGTNVAEYPKWQALFRKHQPPALLMWGKNDHIFPVEGAYPYESDLNDLDFHLLDTGHFALEEYGPEIAAQMTAFLNRITAASN
>AB11_00556 Haloalkane dehalogenase
MKFLRTPDHRFDGLPDFAFGPNYLDVDDTEGGRLRMHYLDEGPEQAPPVLLMHGEPTWCFLYRHMIPLFKDAGHRVLAPDLIGFGRSDKPTERFDYTYQRHVDWMSEWLRKVDLTGITLVCQDWGGLIGLRLVASMPERFSRVVVANTALPTGDVPLGEAFLSWREYSQSVPEFNSGRIVFGGTTSKISDEEVAAYNAPFPDARYLTGAREFPMLVPDTADNPASEANRAAWETLKTLNTPFLTVFGEDDRVMAGEDKLFQKSIPGAVGQNHAVVPKAGHFIQEDTGTELAQATLKFIEQTQLLSD
>AB11_03928 Haloalkane dehalogenase
MQGAGLSPIDAVRTPDDRFLNLPDFAWHPLFEDQLAGYEGLRMARIDEGPQDAERVFLCLHGQPSWGFLYRHMIPVFLETGARVVVPDLFGFGRSDKPIQDNCYTFTFHRQSLIELIETLDLKGITLVVQDWGGLLGLTIPPNMPDRFNRLLVMNTVLGLGGGSSEGFDAWRDFHRTHPDYDVAALFQKYVPGMSDEVAAAYAAPFPDARYRGGVRKFPSLVMTEPDMEGVDVSRRAAAWWKTDWSGDSFMAIGEADVLIPPRLMKRMHEILGVVRPPLMLPDAGHFVQETNGEQVARAGLSAWEDVGHPS
>AB11_04230 Cis-3-alkyl-4-alkyloxetan-2-one decarboxylase
MRLRDPSANKSQVTRRTMLQLTMAGAFSAGLRPSPSFGEPNMTHPTPAVPADATFDGTWPFPAHYTDAPGYAAHYVDIGEGPETLLLLHGEPTWSYLFRHQIATWSRHHRVVAVDHMGFGKSATPGDRTYWLQDHIDNLEAVALALDLRDVTLVMHDFGGPAGMGLAIRHPDRIKRIVSVNGPTPFGQADLVDRLVANAGEAPWFQWILKAQDDGTLEPLLGQLDYTILSTMKLNGFEDASIVTDAWLKAYRAPFPTPAEAAGAIGWAKGFATGAHKFEEPDAAARLAISAKPALAIWGEEDRTLHAKHFLPLFKAVFPSGKIQRLPGAGHYSPEDAPREVTDHVLSFIG
>AB11_00023 hypothetical protein
MDAMLDTEGKETSATHGAYRKLRELILTGELPPGQKLKIEQLRGLLDTGASPVREALSLLTSDMLVERIDQRGFRAAPVSKCNFEEILLLRCNLEETALRASIANADAAWEDRLVLRHHHMKKASQNGAQDFEDAHKAFHMALLDNSKLPLLLRYCSQLYDLNIRYRYLAAGGASYKKRDIAAEHQQILDAALNHDADGATRHLIDHYRRTGEYLSSQMEP
>AB11_00501 HTH-type transcriptional repressor GlaR
MAKQPSTIGASTYQRIKRDIIFGELQPGSKLKLDALKERYSASLSTLRETLNRLASDGFVEAPEQRGFLVTPVSREDLTEIAELRALLECHALELSIANGDTDWEGNLVAAHHKLHLMEQQLLKGDDSEKETWKRYDWEFHQAMIAACNSRNLLTLHSIIYDKYLRYQMLVLTYRGEEAVEEHKGMFNAALARDADTAKKLLVDHIRNGLAHTLEAM
>AB11_03941 hypothetical protein
MDAMLDTEGKETSATHGAYRKLRELILTGELPRVKTQDRTASRAFGHWR
>AB11_03942 hypothetical protein
MLVERIDQRGFRAAPVSKCNFEEILLLRCNLEETALRASIANADAAWEDRLVLRHHHMKKASQNGAQDFEDAHKAFHMALLDNSKLPLLLRYCSQLYDLNIRYRYLAAGGASYKKRDIAAEHQQILDAALNHDADGATRHLIDHYRRTGEYLSSQMEP
>AB11_02090 hypothetical protein
MHLAYVTTTDRGATDRLLSAFAEALTDTGTALSGVVQTNTECAEGYKCDMDLKVLPTGETIRISQSLGKNARGCRLDPAELERAVGLVTQSLDNAPQLLIINKFGKHEADGRGFRPLIADALGRGIPVLVGLNKLNIERFQEFAGGMAEALEPDLGCLTDWLDGLNQSETQRTA
>AB11_00722 FtsZ-localized protein A
MARLFHVPLSPYCRKVRLSLAEKKIEVELVEERYWEQDPDFLRRNPAGKVPVLRLDGQIMAESAAICEYIEETRPEPPLMPKKPEARYEVRRLVGWFDDKFHHEVTSKLLYERVNKKVTGQGYPDSKNVKEGAKAIKYHLDYMAWLLDHRRWLAGDQMTLADFAAAAHLSALDYISDVDWNRSAAVKDWYAKIKSRPAFRSILADQVPGFRPPPHYADLDF
>AB11_04123 6'''-hydroxyparomomycin C oxidase
MITPDEAQSQSWDVIVIGAGMGGGMAGRRLTERGLSVLFLEKGVTGYRSERQYYADDVTEPIARKLRGYWPKPVEAHDGGAVSHYFAPLGSGVGGSSVFYAAALERPEPHDLDDVPGITHPTGGWPVGFEAFLPYFDQAEDLLFVHGAEDPLSDIPSVKLRPPPEFTPQEAAMMADFRDRGLHPYYSHIAQKWIEGCANCFGRKCPRTCKMDGRSAGVEPALASGRAAIITECDVEALAEDQPGQITGVRVRHGDETFTLRARTYVLAAGSFGSPTLLLRSTDLSATGCANSSDWVGRGLMFHIDNFFAVWPRRGAEPIGKSRAISTRDFYVVKGERMGLAQSMGYEADYGTILRFLLMQLERSRFAKYTKLRRLLNIPALLAAKLFGNADVFVAQMEDFPVRENRVVLNQKDPEVFTFEYTVARDVFTRQTGLRRAIRSAIGRWRVMFLSIKPIVNVGHPLGTLRFGSDPATSVLDPDCKAHDLQNLYVADGSFMPTSMGVNPSLTIAANALRVADIIADRTNQSKQPKEAS
>AB11_03458 hypothetical protein
MTAFTFTRQNRNPRMVLILIGIYAVLTGLIVLFDAVWWLIGLLALTTLPALWDVLQDTSAGMELSDGTLRWHTGQRRGTLDLSTVKRFRFDTRWDFSVRVSAILKSEKRLRLPDESLPPHKQLEEVLQQAGIAVERHHFRVF
>AB11_02205 Nitrogen regulatory protein P-II
MKKIEAIIKPFKLDEVKEALQDVGVQGLSVIEVKGFGRQKGHTELYRGAEYVVDFLPKVKVEVVLDDDQVDAAIEAIVGAAKTDKIGDGKIFVSPVEQAIRIRTGETGSDAL
>AB11_00687 Aromatic-amino-acid aminotransferase
MFENLKPQPSDKILALMQMYREDPRDQKIDLGVGVYKNAEGVTPVMRAVKAAEKRILEEQESKAYTGLAGDPAYADAMIGLILGDAVPRGNIAAVATPGGTGACRQAFELIRMANPSARVFLSNPTWPNHPSILRYLGIETAEYRYFDSETRGVDFDGMIEDLKTANAGDVVLLHGCCHNPTGANLNMVQWQEVVNLINERSLVAMIDIAYQGFGDGLEEDAQATRLVASSVKRCLIAASCSKNFGVYRERTGLLMAISDDPAQTALNQSSLAFLNRQNYSFPPDHGARVVTTILNDEALRADWAAELEEVRLSMLGLRQQLADELQRLSGSDRFGFIAQHRGMFSRLGAAPELVEKLRADHGIYMVGDSRLNIAGLNATTVPILAQAIIDVGV
>AB11_02741 Glutaredoxin 4
MTDVKTQIDETVKANDVVLYMKGTKEMPQCGFSSRVAGVLNYMGVEYTDVNVLADDSVRQGIKDYSDWPTVPQLFVKGEFVGGCDIITEMTLSGELDTLFEENNVGYDKDAADKIREANA
>AB11_02761 Carnitinyl-CoA dehydratase
MADIDLRTVGRAGRITLTRPKALNALSYEMCMAIDTALRSWREDDAVDLIIFDAEGEKAFCAGGDIAELYATGTNGDYDYGRTFWRDEYRLNARIFEYPKPVISFLQGFTMGGGVGIGCHGSHRIVGESSQIAMPECSIGLVPDVGGTLMLALAPGRLGEYLGLTGYRMGPDDAIFAGFADHFIPQDRWAGLIEMLEASGRAEFVEEHTETLPKGKLAELQPQIDAFFGGESLTDILNILRSDGLEFSSETLNGLKRNAPISMACCIEMLHRLRGPNLTLRKALEMEYRFTYRAMEHGDFLEGIRAQIIDKDRNPNWQFADMNVPAAAVSNMLQPLGEKALTFSEE
>AB11_00898 putative ABC transporter ATP-binding protein NosF
MTDKALSIDHVLKDRGKTRVLDDITLSLAPGQRVALLGHNGAGKSTLIKSILGLTPIHGGAIRIGDATPGSAQARRETAYLPEAVSFHPALTGREQLTLFAQLSGAKADVSGLLDRVGLSDALDRRIGTYSKGMRQRLGLAQVLLGQPKVALLDEPTSGLDPISRQDLYAIIDELAAQGTAVLIASHALTEVEARTDRIAIMRKGQMVADDTLNNLSALAGLPIRLKVRASANPDVLAAELGGSRINGASVELLCTPEDKMEALRRIAGLGDAVADVEMTPPKLEDLYRHYAQEDLQ
>AB11_02836 Fluorothreonine transaldolase
MTLAQRDWVPTASEALVQDIAKKAASASSDDLMARIEHLAHENRRIHEQECFNLNPATNVMNPKAEALLSSGIGSRPSLGYPGDKYEMGLEAIEQIEVVAAELCAEVFDARFAEVRVPSGAIANLYGFMATCKAGDTIIAPPGSIGGHVTHHLAGCAGLFGLHTVEAPVNADGYTVDLDQLRALAKTERPRLITIGGSLNLFEHPVAEVRAIADEIGAKVMFDAAHQCGIIAGRAWSNPLKEGAHFMTMSTYKSLGGPAGGLIVTDDEEIAKALDAIAFPGMTANFDAAKTAALAVTMLDWKAYGSAYANEMIAMAKALSNSLDIKGVPVFSGTQGFTNSHQFAVLAAPYGGGQAASKQLRKCGFLACGIGLPVELVEGDMNGLRIGTPELVRWGMTSGDAECLADLIKRGLGGEQILSEVSAWRREFDTLHYVN
>AB11_00526 HTH-type transcriptional regulator VirS
MASVTYAFARAMANAAGMTLNDDGALILNGAVVLRLPEAQDGQLADDAYFDLIDWIRAQQADEAALVEAYANAIATDDLGVLGLAVKTAPTLRQSLQRIERYFRLVTDTAVYRLDETGDPVLWVFEGQTPHRAALELRNECALAAFARNMHRFVGDGLSLAYVTFQHACRQEPERYAEYFGCPVRFVSDHNAIAMRPAMLECVNRLGDPGLSDFMTKHLDEEFNSLDDDISLSNVLVHRLTPALSNGAPQAAHVAQEMGMSERTLYRRLAEEGLTYRDVLGQAQVALARDLLRDGKASIAEIAFMTGFSEQSTFSRAFKRWVGQAPARFRQQATSD
>AB11_02122 hypothetical protein
MDVDISRIQLLMRALEQRASLSVVDQVLKNSALTRIDVEAPATLFSARKEAMFVRHACDALGDITFGAGAGLEFNSSSSVTAYISKYSRDLKQVLENTTRFHGIIDPALAFSLRVSGNSASLEAEWKDPSFSRYHRRTEFLLFASIARMRALTRVKLYPIEIRFQHSVGRHADTFQKIGGFPVKFEAERLEVILSLPSLETPIPTYDPSLRAHLLEYGDRLLAEGRKPEQKTRAQIEGLITRSMPGGIIQADEAASRLGLSPRTLARRLADEGTSYREIVEDLRCDLAQTFIKNGMNLAEISYSLGYSDQAAFSTAFKRWTGQAPTAFRKRVSRPLTQKGK
>AB11_03697 hypothetical protein
MSGLALLDYASVLVFALTGALVASRAQLDLVGFAFIACLTAVGGGTVRDLLLDRHPVFWVGQPDYILIACGAAVLVFFTAHLVESRYNWLIWLDSFALSIAVAAGTGAALSLGQAGVIVVLMGVTTGCLGGLMRDVVCNEVPLVLKQGQLYVSCAFAGALTAVLAAQLGLTGLPALGLCALVCWSLRAGSLLFGWQLPVYKARPPRQ
>AB11_01070 SsrA-binding protein
MAKQKQKTDPNYKVIAENRRARFDYAIEDDIECGIVLEGSEVKSLRAGGSNIAESYASVDGGELWLINSYIAPYEQAKVFKHEERRRRKLLVSRKELANLWNATQRKGMTLVPLVLYFNHKGRAKLKIGIAKGKKLHDKRETQAKRDWSRQKQRLMKDHS
>AB11_00154 DNA-directed RNA polymerase subunit beta'
MNQEITNNPFNPLTPPKVFDEIKVSLASPERILSWSYGEIKKPETINYRTFKPERDGLFCARIFGPIKDYECLCGKYKRMKYRGVVCEKCGVEVTLQKVRRERMGHIELAAPVAHIWFLKSLPSRIGLMLDMTLRDLERVLYFENYVVIEPGLTDLTYGQMLTEEEYMDAQDAYGMDAFTANIGAEAIREMLAQIDLEAEAEQLRADLAEATGELKPKKIIKRLKVVESFLESGNRPEWMVMTVIPVIPPELRPLVPLDGGRFATSDLNDLYRRVINRNNRLKRLIELRAPDIIVRNEKRMLQESVDALFDNGRRGRVITGANKRPLKSLSDMLKGKQGRFRQNLLGKRVDFSGRSVIVTGPELKLHQCGLPKKMALELFKPFIYSRLEAKGLSSTVKQAKKLVEKERPEVWDILDEVIREHPVMLNRAPTLHRLGIQAFEPVLIEGKAIQLHPLVCSAFNADFDGDQMAVHVPLSLEAQLEARVLMMSTNNVLSPANGAPIIVPSQDMILGLYYVTLEREGMPGEGKVFGSIEEVQHALDAGEVHLHSKITARITQIDDEGNEVQKRYETTPGRLRLGALLPMNNKAPFELVNRLLRKKEVQQVIDTVYRYCGQKESVIFCDQIMSMGFKEAFKAGISFGKDDMVIPDDKWGIVDDTRGQVKDFEQQYMDGLITQGEKYNKVVDAWSKCNDRVTEAMMSTISDVAKAEDGSDQEPNSVYMMAHSGARGSVTQMKQLGGMRGLMAKPNGDIIETPIISNFKEGLTVLEYFNSTHGARKGLSDTALKTANSGYLTRRLVDVAQDCIVREIDCGTERAITAEAAVNDGEVVASLAERVLGRVSADDVLRPGTDEVLVAAGQLIDERMADTIDEAGVASMRIRSPLTCESEEGVCATCYGRDLARGTMVNTGEAVGIIAAQSIGEPGTQLTMRTFHIGGVAQGGQQSFQEASQEGVVSFENPQILVNAAGESLVMGRNMKLVISDEHGEERASHKLGYGSKLFVKDGTKVSRGDKLFEWDPYTLPIIAEKAGTAKYVDLVSGIAVRDETDDATGMTQKIVIDWRAAPKGSDLKPEIILVGEDGEPVRNDAGNPVHYPMSVDAILSVEDGQQIEAGDVVARIPREGAKTKDITGGLPRVAELFEARRPKDHAIIAEADGYVRFGRDYKNKRRISIEPADESMETIEYMVPKGKHIPVAEGDFIQKGEYLMDGNPAPHDILSIMGVEALADYMIDEVQDVYRLQGVKINDKHIEVIVRQMLQKWEILDSGDTTLLKGEHVDKQEFDAANEKTISRGGRPAQGEPILLGITKASLQTRSFISAASFQETTRVLTEASVQGKKDKLVGLKENVIVGRLIPAGTGGATQAVRHIAQSRDNVVIEARREEAEAAAALAAPTFDDDMVGDELDVLVETPESRE
>AB11_04112 Undecaprenyl phosphate N,N'-diacetylbacillosamine 1-phosphate transferase
MSIQDTNIRADSRACGTVIQAGRAASETTQIYRSVFKRLLDLTIVLLALPIVAPIVLVLALLVARDGSNPFYAQSRVGRDGRIFKMWKLRSMVPNAQSMLDDYLSANPEARREWDETQKLQNDPRITQFGLALRKTSLDELPQLWNVLTGEMSLVGPRPMLPEQRKLYPGEAYFSLRPGMTGSWQVSERNATSFASRAEFDTSYARNLNLKTDLSILYSTVGVVLRATGI
>AB11_02411 putative ribonucleotide transport ATP-binding protein mkl
MIRMENVTKAFDDNHVLQGMNLEIPKGTSMVIIGGSGTGKSVALKCILGLIKPDSGMIYVDGKDATKGDRDAFLARFGMLFQGAALFDSLPVWQNVAFRLLRGSLKRPADEAREIAIEKLRRVGLKSNVADRFPAELSGGMQKRVGLARAIAAEPEIIFFDEPTTGLDPIMSGVINDLIREIVTEMGATAMTITHDMSSVRAIADNVAMLHGGLIQWTGPVSQMDASGDPYVEQFISGSAEGPIEAVR
>AB11_00529 hypothetical protein
MTDFETYTIASAPEAAKPILEASLKGYGFVPNLYAAMAEAPAILEGYTTLSSIFGKTSLSETERQIILMTNNRLNGCKYCMAAHTTLSQMAGVPEDVIAALRDGRPIANPKLEALRKFAIVINESRGWPSDAQVEAFLTAGYTRQSMLEVILGTALKTLSNYTNHVADTALDDAFVPNAWIAPVAVVAE
>AB11_00612 hypothetical protein
MANFPSHDLETAPEGSKPLLEKSQAAFGRLPGLHKVMAESPQHLEGYQVLHGLFLQTDFDNDEKTVVWQTINVENECHYCVPAHTGIAKMMKVSDEITEALRNETPLPSEKLEALRTFTLQVMETRGNPTEEQLQAFFEAGYSHRAVLDVVLGLAQKTMSNYVNHMAKTPVDQVMRGFLWERKVSEPA
>AB11_04364 Fructose import ATP-binding protein FrcA
MSDTTPVVQGRGIVKRYGHVTAIDHSDFELRQGEILAVIGDNGAGKSSIVKAICGATIPDEGEILIEGEKVNFTSPIDARNMGIEIVYQQLAMSPALSIADNMFMGREIRKQGFMGKYMRQLDRPAMEKFAREKLTELGLMTVQSINQAVETLSGGQRQGVAVARAAAFATKFIIMDEPTAALGVKESRKVLELIQDVRARGIPIILISHNMPHVFEVADRIHVHRLGKRLCTIDPKDYTMSDAVAFMTGAKEPPKEDAA
>AB11_03418 NAD(P)H-quinone oxidoreductase subunit 3
MEDLLREYLPILVFLAVAVGLGIVLILAAVVLAVRNPDPEKVSAYECGFNAFDDARMKFDVRFYLVAILFIIFDLEIAFLFPWAVGFKDISDVGFWSMMVFLAVLTIGFAYEWKKGALEWE
>AB11_03369 HTH-type transcriptional regulator PuuR
MFYAAEELTKIGKDGLSLRQVGSNLHARAMMILQETYDLGADTGRVMYGHEVEEGGAVISGRVEVTVGDQRKVLGPVDAYYFNSRTPQRFRQVGPVVCRIISA
>AB11_00392 hypothetical protein
MWRPAQETDLPDIDAFLSQHIQTSMFPLANLRDFGLRKAHPRSLKAWVLGDPFRAVFAITNEGMILSQCPNCSDDELSEAISLIRGHALFGIASEATQARRLMKLGGWEDRPATLNSDEPGFSLELDQLRMPDVSGARLVPLDEVDRAITENWRRDYLIEAMDFAPDRAKTQAGEDFEAYCTRDSHRVLLINDRPVAMTGFNARLPEIVQIGGVYTPPELRGRGYARLAVALHLTEARSAGVSRSVLFAASDSAARAYMAIGFQPAGYFSLILFTNPEDTA
>AB11_00047 Prophage integrase IntA
MAALSGKLTKKLVENLGPGRHGDGSGLYLVVDPSGARRWIVRVTVKGQKNRKGAPLRTDFGLGGVDVVTLNQARERALEYRRMAKSGLNPRFNAQREIPTFEELSRQVHIDRLPTWKNAKHGQQWLNTLRDYAFPKIGRMPVDSIDQPEVLMCLSPIWTEKHETAKRLSQRIKTVLDVAKSKGFRSGENPVIAIREGKVLPTVKAKVQHHDAMPWQEVPAFYAELKTRSAMAAKALQFTILTACRTSEVLEMKWPEVDVDARLWTIPAERMKGGQVHRVPLTDGMLAILKPLRALASDYVFEGQKRHQPLSNMSMLMLLRRMRQDGVTVHGFRSSFRDWAAEAANAPRELAEAALAHQVGSDVERAYARTDLLERRRELMLGWSYFLLDCGTEIDEER
>AB11_00448 Prophage integrase IntA
MEERKSAKKALVMAQRRGLSFAEATERCLSAKLDAFKNEKHRDQWRNTINTYAIPELGKLLVDEITVQDVLRVLQPIWQTKTETASRLRGRIETVLSWATVAGHRTGDNPARWAGNLKELLPAKSKIAKQSNQPAVKIDDAPNWFAALRERDGMGARALEFAALTAARSQEVRGARWEEISFETKLWVIPAERMKMDREHRVPLSDEATALLEALPRFEGNSLVFPAPRGGEMSDMTLSATMKRIHTNEVANGRVGFIDRNSKRPAVPHGLRSTFRDWVAERTHFPSDMAEIALAHKIGNAVEASYRRGDMVEKRRKLMTEWSNFLNGETAVDGNVSRLVIQ
>AB11_01442 Prophage integrase IntS
MAKNKLSARGVLALESGKHCDGAGLWLVKADSKSGKWVLRLTVFGKRREMGLGRWPDVGLAEAREAADAARRELREGLDPIRERQKRRVEALRNLHLFRDIARDAFEARKSELRGGGKAGRWFSPLELHVIPKLGHVPVAEITQIDLRDCLAPIWHEKAETARKALTRTSICLEHAAALGIDVDLQAPKKARALLGKPRKATTNIPSLAWSEVPEFYKSLDEGTVTHLALKLLILTGVRSRPIRYLREEQIDSDIWTIPAEQMKGREGATAEFRVPLSNEALHVLGGARRHARDGYLFPSIRKGVISDATMSRLMERRGMSARPHGFRSSLRVWLAEATDARHEVAETMLGHVVGSSVERAYRRTDFLDQRRVLLERWASHLTNNTDTIIKLATA
>AB11_03142 Prophage integrase IntA
MPKRAKELGPLEVKRLAKPGVHAVGGVAGLALQVTATGARSWVFRYRYNGRRREAGLGPYPDVPLAKAREYAREARDLLRQSRDPIAERQAANRRLLTFYEAVEAYDAEKTVEFNSALHRKQWRASLEKYAVPVLGDMAVVDISLQDVLAVLRPIWLEKTETASKVRQRIERVLDYTTVAGHRSGENPARWRGNLDMVLPAPTKLTGGRNYPALRLDDTARWFAALRVRSGNSARALEFQALTVARTGAVRFATWDEFDLDRGIWTIQPGRQFSKIPPSGRPHRVPMPSSAMDLLAALPRAKGNALVFWAPRGGVFSDASIAAVMRKLHETDLRAGGKGYLDARIDKPAVPHGLRSTFRTWVAERTRFDGDMAEIALAHKVGTKVQQAYDRSDQLEKRRKMMAAWSDFLTRGQAKGRARHG
>AB11_03965 hypothetical protein
MLLRRMRQDGVTVHGFRSSFRDWAAEAANAPRELAEAALAHQVGSDVERAYARTDLLERRRELMLGWSYFLLDCGTEIDEER
>AB11_03966 hypothetical protein
MAKSGLNPRFNAQREIPTFEELSRQVHIDRLPTWKNAKHGQQWLNTLRDYAFPKIGRMPVDSIDQPEVLMCLSPIWTEKHETAKRLSQRIKTVLDVAKSKGFRSGENPVIAIREGKVLPTVKAKVQHHDAMPWQEVPAFYAELKTRSAMAAKALQFTILTACRTSEVLEMKWPEVDVDARLWTIPAERMKGGQVHRVPLTDGMLAILKPLRALASDYVFEGKSGISLCQTCPC
>AB11_04041 Prophage integrase IntA
MRQTNKLSGAKVRIADAGKYGDGGGLWLHKRDTKQGKWVLLVTVHGRRREMGLGAYPGVTLKEAREEAEKWRAVVRKNLDPIKERERERRQLERNMNLLKDIALDAFDTRKAELKGDGKAGRWYSPLELHVLPKLGKVPVVDIDQIDIRDTLAPIWHEKAETASKAMDRLGICLKHAAALGLDVDLQATMKARALLGKQRHKPKNIPALPWPVVPNFYSSLNDGTTTHLALRLLILTAVRSGPVRKAHKDQFEGDVWTIPAEIIKGRRDATEDFRVPLTDAALDVIEATKKQSRDGFLFPSVRKGVISDATMSRLMERREMEARPHGFRSSFRDWVAETTNTPHEVAETCLGHVVGGTVERAYRRTDHLDQRRLLMQRWSDFVMGKQADIMRIG
>AB11_00759 UDP-glucose 4-epimerase
MNHILVTGGAGYIGSHACKALAKAGYIPVTYDNLVTSWQDAVKFGPFERGDLLDRAHLDAVFAKYQPAAVMHFAALSQVGEAMSEPGRYWSNNVTGSLTLIQAAVDAGCLNFVFSSTCATYGEHDNVALDETSPQHPLNAYGASKRAIEDILRDFEFAYRLNHVIFRYFNVAGADPDAEIGEFHQPETHLVPLMLDAVAGKRDGLTVFGTDYDTPDGTCIRDYVHVCDLVDAHVLGLKWLEQGKESRLFNLGTGSGFSVMEVIEHSKAVTNRAVPYSIGPRQAGDCTCLVSGSSCAEKELGWMPKRSTLETMITDAWRWHQNGSYKK
>AB11_04128 UDP-glucose 4-epimerase
MTKHILLTGGAGFIGSHTYAALVDAGYAVTILDNFENARHDVPDRLSQITGEAVPVIETDIRDQDAINSAFATNDFDAVVHFAALKSVPDSEADPIGYYNSNCTGLINIVDAMQASGVKNIVFSSSAAVYGSASQMPLTETSPCLPDSCYGSTKLFGEEFLTRVAKAHPDVKTGILRYFNPVGAHPSGLIGEDPSQPPGNLVPVIARVARGEIEALSIFGGDYDTPDGTCIRDYIHVLDLARGHVLSLDALLNQKESHLVNLGTGRGNSVREVLNTYSEVINREIPNRIVDRRPGDPPVSYAATDRASEVLGFEAKHGLRDMCESNWKFSGDK
>AB11_01065 Peptidyl-tRNA hydrolase ArfB
MLRINDDITLQDWEMTESFVRSSGPGGQNVNKVSTAVELRFEAARSPSLPDPVKNRLKRIAGRRWTKDGAIVIQCEETRSQARNREIARARLGELIARALVKPKRRIATKPTYGSVKRRLAAKKARGDVKALRGKVSEE
>AB11_01036 hypothetical protein
MLYPRVSLYALMLAAAGIPLYIHLPRFAAVNLGIGLSVIGTVLLVIRLVDLVQDPLIGWAIDRWPGGQTLFATVAALGLAVGFPLLFGLPEGASIPVLVSILILLFSAYSLGTILLYGRSATLAKQANPKELMTLAAFREGGQLTGVIIAAAAPALFVAFGAGAQGYPAFGLFLGILSVVTLAVTLPMWRRTPITGHELSFAGLGQAGALRLLALALVNSLPVAITSTLFLFFVEDRLQLPGKAGPLLILFFLSAGLSVPFWAMLSNRIGPKQTLMIAMPLAILGFVGAALLAPGNLAGFAIICFASGAALGADMVVLPAMFSVVLTRAGLNASAAFGIWSFAGKLGLALAAFFTLPLLERSGFTPGQANSAEALNTLTLAYAVLPCILKLGAFGLVLTLPTEVSAK
>AB11_01450 L-arabinose transport system permease protein AraH
MTMTAQANLPMKRPLLRRVLQAFIDIRELTLIVLIAAIIIVMSNVNPYFLSFSNFRAVAVGMAPTAIIVIGMAILLASGGFDLSVGSVMALSSTVVAMLLLTGMPIPLAVVCGLALGGIVGVVNGLLVTGLGINPLIATLGTMSIARGIALVLTEGFSVSSLPASFAWIGKADIGGFPVIVLFTILLVVLFDLAVRHTRFFRQVYFIGANEKAAMLSGIHVTRVRIILYALTGILAALAGVLLASRLMSGTPTAGNGIELQVLAAAVIGGASLRGGEGTILGAFLGVVFVALINNTMTMLAVSIYWQMIVIGGVLVTAVALDMLIRSKRG
>AB11_01456 Ribose import permease protein RbsC
MKRIFDTQLIGPFAAMVIVALIVALTTERFLNPGNLSNLSLQVSIVALIAIGSTIVIFAAGIDLSSGSMVALLTMILAQMLKFVGIPLVLALPLILLMGGLLGLFIGLITAYGRIPSFITTLAALIAFRGLALTFNNGSPIFSLDPALEPIFYGKLFGVPMPFFYLVFFYVLAAFTMNFTKLGREIYAVGGNPAAAVLTGINVRKVQTTTFVIAGFMTAVGAILMSARLNSGSPNYGQTLELQAIAAAVVGGASLAGGRGNILATLMGAMTIVIVQNGLNLNAAPSSVQNIVLGLIILLAVGIDMWRAEISGLMGRMFGRPSSQQSSNVKKEA
>AB11_03156 Ribose import permease protein RbsC
MDNTVNLAQAGATDNTPLLKRLFRMRETGLIVIILALFLIMSFASPYFLTWANMRAMSMAFAVDGLLVIGMTILLISGGIDLSVGSVTALAMVIAGWLFLSGIDPWVASAMAIALCTGIGAFMGFFVTKVGLHHFIVSLAIMVIARGACLLFTGGRPLGLYTLPPEFKFIGQGTIGPIPIVIVIFLVFVIAFDFMLRRTTMFRKVFYTGSNEKAAAYSGIRTKKVIFLTTTLCSTLCGIAGIIYMARFGSAQPTFGLGLELTIIAAAVIGGASLNGGSGSILGAILGVILLSLVSSSLALLDVSVYWQDIIRGSILLAAVTIDHYLNKRRG
>AB11_03592 Ribose import permease protein RbsC
MTTATDIEKKKPLSGLADSGAYQKLLAFASLIVLLIGFSIASPNFMQTSNMIAILQATSVNGVLAVAATLVIITGGIDLSVGTLMTFCAVIAGVVLTYLGMPLLLGVAAAIAAGAFCGLCSGTFVAKMKIPPFIATLGMMLILKGLSLVISGTRPIYFNDTPGFDLISRGSLIGEIFPALPIPNGVLILFLVAIVASYILGRTVLGRYTFALGSNEEAVRLSGVNTDMWKMRIYALAGAICGIAGILIASRLNSAQPALGLGYELEAIAAVVIGGTSLSGGRGTILGTLIGALIMAVLTNGLRVLSVAQEWQTVVTGAIIILAVYADMARRKKSG
>AB11_04363 Fructose import permease protein FrcC
MSEANQNTQEFETAASASETVAEFEDNRRGVLGKLQHLLHVNPSFVPLIVLVGAIVIFGLLLGSKFFSPFAMTLILQQVQIVGIVAAAQSLVILTAGIDLSVGAIMVFSSVIMGQFTFRYGIPVPIAVMCGLAMGTLIGALNGWLVSRVKLPPFIVTLGMWQIVLATNFLYSANETIRSQDIEANAPFLQFFGTKFSIGGATFTVGVIFMLVLIFVLAYALKHTAWGRHVYAVGDDPEAAELSGVNVHKTLMSVYMLSGLICAFAGWALIGRIGSVSPTSGQLANIESITAVVIGGISLFGGRGSILGSLFGALIVGVFTLGLRLLGADAQWTFLLIGLLIIAAVAVDQWIRKVSG
>AB11_04380 Ribose import permease protein RbsC
MLKRFIASREALLLGAIAVLLALISMRFPSFVTLSNLSVVFNDTSPLILLAIGQMIVILTKCIDLSVAANLALTGMIVSMINVAAPGVPVVVIVAVAVALGTMMGMVNGILVWKLNIPPIVVTLGTMTIFRGIIFLISDGKWVNSHEMSAAFKAFSRSEFLGLPMLSWIAIIAVIAFAIVMTRTTLGRAFYAVGGNPHAATYTGIDVGKTQFWAFTISGALAGLVGYLWVSRYAVAYVDIAGGFELDVVAACVIGGVSIAGGIGSVGGALLGALFLGLIKNALPVINVSPFWQLAISGSAIIIAVAMNSRANRDKGRIILKSAEHTA
>AB11_04483 NAD/NADP-dependent betaine aldehyde dehydrogenase
MDQVLKCISPIDGSVFAERVALSRDEAFAAAERARGAQAVWASRPLQERIDLVMAGVAAVGAMNDEIVPEIAKMMGRPVRYGGEFGGFNERASHMASIASESLADIEVGEDATFKRYIKRVPHGVVFVVAPWNYPFMTAINTVAPALIAGNAVLLKHATQTLIVGERMAQAFHSAGVPEDVFQNVFLTHEVTNDLIAGNAFDFVNFTGSVGGGIAMERAAAGTFTGVGTELGGKDPGYVMEDADLDAAVDTLIDGAMFNSGQCCCGIERIYVHESLYDQFVEKAVEIVKGYKLGNPLDAETTIGPMANLRFAAEVRAQISEALADGAVAHIDLFAEDDGGAYLTPQILTNVNHDMRVMRDESFGPVVGIMKVSSDDEAVALMNDSEFGLTASLWTQDVDRAAHIGDRIETGTVFLNRADYLDPGLCWTGCKNTGRGGGLSVIGYHNLTRPKSYHLKKVTK
>AB11_01999 hypothetical protein
MDRKLLLIILDGVPWRNFRRLFGNLEGWVDSGDARVWKLRSVLPSTSASCYASIHTGVTPQEHGCTGNGNVFRLSHKDVFSQVREVGGVTGAVTHSYWSQFFNRHPFDYVRDVEYDEPDSKTINHGRFHSMTGYGKANQMTPSDVDLFATLTNLCLRFGLDYGILHTCTLDSMGHRFYHDCEEMDHACFVMDEMLAPFIPRWRQLGYDVIVTADHGQDERGHHGGRSPLQQETALYYFGDAEGPDTETVIDQLQLAPTILQRVGAPVADTMKAKSFLN
>AB11_00451 putative D,D-dipeptide transport system permease protein DdpC
MSDMTLRQWLLTDEPTSRRHARLASLYKGWLTLRSNSMAMVGLAILVILVLTAVFAPIIAPQDPFVQDLSSRLLPIGAEGHLLGTDSLGRDILSRLIYGARITLYIVALVALIAPVAGLLVGTVAGYAGGWADVILMRITDIFLAFPRLVLALAFVAALGAGIENAVLAISLTAWPPYARMARAETLTIRSTDYINAIRLQGAGPLRIITRHIWPLCISSLIVRVTLDMAGIILAAAGLGFLGLGAQPPSPEWGAMISEGRRFILDHWWVATVPGLAIFTVSLAFNLLGDGLRDALDPKDGGQ
>AB11_01077 Glutathione transport system permease protein GsiD
MSRNLILGAALSSLVLLAALVSFVWTPYDHAALNIPAKLQPPNAQHWFGTDHFGRDMFSMIMVGARTSIAVALVAVGIGMALGVPLGLTAAARKGSWLDEVIMRGNDLVFAFPSLVIAILITAVFGAGAINAIIAIGIFNIPVFARITRGAALSLWEREFILAARVSGKGAARISAEHILPNVANLLIVQGTIQFSLGILAEAGLSYVGLGAQPPTPSWGRMLADAQTMVSFAPHLALIPGLAIIVTVLGLNLLGDGLRDWLDPRIRVARA
>AB11_00320 hypothetical protein
MKPVVLLIGRLPNVIGDVARQLDHLPIQWLGAHDQNEVRRQLDTEPRIACAIMGAGLDDNIRGEMVGIIAARRPDICIHLKDRTSGPEGLVPFVERVVQHEVLDGLEHG
>AB11_00595 hypothetical protein
MTNKMVMISGATCFAMLAACDDTSTSSASAELTPAQQACLRDVANTTNNSQVVVLSSAFSEAGTQVTVGVGEDRAPWNCIAYSDGATAGIEFLGDEGAL
>AB11_03467 hypothetical protein
MTNKMVMISGATCFAMLAACDDTSTSSASAELTPAQQACLRDVANTTNNSQVVVLSSAFSEAGTQVTVGVGEDRAPWNCIAYSDGATAGIEFLGDEGAL
>AB11_00977 Cardiolipin synthase C
MAQWKFVVCVWCALTLVACAPKTRTYEKTLSASLPANSRTALSQAANRLGDPKDGRSGVKLISDGEEALVSRLLLAAAAEQTIDAQYYLLHNDPTGHLFAASLLQAADRGVRIRLLLDDMDTSSYDAMTAALDNHENIEIRLFNPFWRDQSLLIAGLTDFKRINRRMHNKSMTADNVFTIVGGRNIGAEYFLAREEMNYADLDVLAAGPVVREVSRSFDSYWNSEFAVPARVVVGEPQEFDLGDARVRLNELVDEAKQTQYGAALRKSAQENFADGALSLDWLPAKLYADPPSKAAGLENSGPVLASQLLPYFENASSEVNIVSAYFVPRNNGVKWLTELESRGVDVKVVTNSLASNDVAPVYAHYAKKRRALLRGGVELYELRPDADKVQRRGINWAQSKSGLHSKAFAVDDRYLFVGSFNWDPRSVNINTEMGILINSPALAIQTMGALDDALPAYTYNVTLEKAGQLKWTTRGDDGTVIEYQSEPTGSAWDHIVAGFLSILPIGSQL
>AB11_01936 Leucine-responsive regulatory protein
MMRNDLSGLDQFDQAILTVLAEDGRISVTDLARKIGLSKSPTQARLKRLEADGIITGYRAMLDPIRLGLDHVAFVEVRLTDTREKALAEFNAAVRKVAEIEQAHMIASNFDYLLKIRTRSMSEYRTVLAEKISSLPHVANTSTFVAMEAVKETGLLAPLENG
>AB11_03673 hypothetical protein
MKIIISILATCLALAGCASAPTTTGSNDVYKLTLAIQQLGPEVDPREARRAAEISYAYSSQLKQDWNVTDPAIIHNAKVINGFREKGLCNDWAQAMTTRLKQESFRTLDLHWVTSPPTAFRIIHHSALISAKGAPMDEGIILDPWRNSGVLFWAPVREDTKYNWRPRLEVREELISGVNPY
>AB11_03999 Phosphonoacetaldehyde dehydrogenase
MSANEIRTEGMRIGGEVVFANETIPVHYPYTNEVVGNVPAGQAEHARRAFEVAARYKPSLTRHERNQILQRTSELIGLRRGYLVKWLVLELGICHQHAIYETKRAQDVFQFAAGEALRDDGEIFSCDLTHNGRARKIFTMREPVNAISAITPFNHPLNMVSHKVAPSIATNNCMVCKPTELTPLTCLTLADILYEAGLPPEMFQVITGWPQDIGDEMITNENIDIITFTGGVPVGKMIAEKAAFKRQALELGGNDPLIVLNDLSGADLEKAAGIAVAGATGNSGQRCTAIKRILVQDSVADKFVASVLEKAKKIKFGDPQDPETELGCVIHDKAAELFDKRVHLAEKAGAEILYHPGRQGALLPPIVVDKVPYDCELVMEETFGPIIPIIRVPEDDEAVIRISNSTGFGLSSGVCTNDLNRAIAYINGLNVGTCNIWEQPGYRIELSPFGGIKDSGNGVKEGVIEAMKFFTNVKTYSLPWPG
>AB11_01458 hypothetical protein
MAALTFSHIGITVPDLEKAVEFYSKAFGLYVLMEPTEILHDESAIGQMCDDVFGEGWGSFRIAHLSMGDGVGIELFEFPKTVEEERPFEYWRRGLFHFCVQDEDLEGRVKVIEDLGGRQRMSQVRKYYPGEKPYRMVYMEDPFGNIFELYSHSYELTYSAGAYD
>AB11_02464 hypothetical protein
MAQNETELMLKGYGLTTAEFFYHMPDYIHVLNTFIWQDYDLAPDHPKLFEFVDFWQKEIEGPLHSVRFTHRKMIAPGEWRNMVGEFRVN
>AB11_00300 Succinate--CoA ligase [ADP-forming] subunit beta
MNIHEYQAKALLRSYGAPVSDGRAVLRAEEAKTAAGELDGPLWVVKAQIHAGGRGKGSFKEADAGEKGGVRLTKSVEEAAEEAKKMLGRTLVTHQTGPAGKQVNRIYIEAGSGIERELYLALLVDRQTSRISFVCSTEGGMDIEEVAAATPEKILSFSVDPATGYQAYHGRRIAFSLGLQGVQVKQCVKLMNQLYNAFVEKDMEMLEINPLIVSDSGDLKVLDAKVGFDGNAVYRHPDIAELRDTTEEDPKELEASKYDLNYIALDGEIGCMVNGAGLAMATMDIIKLYGAEPANFLDVGGGATKEKVTEAFKIITSDPQVKGILVNIFGGIMRCDVIAEGVVAAVKEVGLQVPLVVRLEGTNVEKGKEIINTSGLDVIAADNLKDGAEKIVKAVKG
>AB11_00741 hypothetical protein
MTKLIAIINVIAWAGFWAFGYIALTSSDLSEGQLVIAVLLAFAGLVMGVLAYMKLVRASEATGYAKGSNQLDAAARNRAQEEWGK
>AB11_03702 Methionyl-tRNA formyltransferase
MRIIFMGTPDFSVPVLNALVKAGHEIAAVYCQPPRPAGRGKKDRPTPVHARAEALGLEVRHPTSLKTPEEQDRFAALNADVAVVVAYGLILPQPILDAPTHGCLNIHASLLPRWRGAAPIHRAIMAGDAQTGICIMQMEAGLDTGPVLLREATDIGIEETTAQLHDLLSDMGAALIVEALNKLPSLTPDPQPEEGVTYAAKIDKAEARIDWSAPASEVDRKIRGLSPFPGAWTEVGGDRIKLLASRLAEGQGTPGEVLDDHLRVACGEGAVELLRLQRAGKGAQDRETFLRGWPIPAGTRLSSE
>AB11_00530 HTH-type transcriptional regulator DmlR
MDRFHALKVFVKVAELKGFAAAARDLNMSPPTVTRMVSMLEDSLGLRLFVRTTRSVMLTDSGQRFFEDARRILADLEEAERAAVGSYAEPTGEISVTASVLFGRMFVTPILGDFLDLYPKLSARTLYVDRVVNLIDEGLDVGIRIGNLADSSLMAVRCGTVRQVVFASRKYLDRYGEPDTPNDLSCHAIINSTALNASAQWHFQRGRKTVTKRMSPRISMNTNDAVIELALQGHGVGRLLSYQIAPYIADGRLKTVLKSYEPPEVPIHLVHQEGRTVSAKVRTFVDFAVGRLKSDPLLVGNQTQVQKQD
>AB11_01126 HTH-type transcriptional regulator DmlR
MDRLTEMEAFSNVVDQGGFTDAAKKMGISKSAVSKHVSSLEARLGARLLNRTTRRVSPTEIGLAYYDRARRVLNDAGEADALVTSMQSDPSGLLRISVATDFGVNHLSPVLSEFLSAYPDITVNMVLNNRYVELISEGFDVAVRIGELEDSTLRARKLTETVKRMVVAPSYIEQFGRPQKIDDLNEHKLLHYSSQSSGSVWKLTAPSGEKRQVRTAGWLSVNDGQSLLNAAISGLGIAHLPSYLYADALKSGEVVDAMPSLPDEVQGVYAVYPPGRFTQPKVRAFIDFLVASFAEKGPMDW
>AB11_04241 HTH-type transcriptional regulator DmlR
MTALTVFRTVVELGSFAAAARKLNLSPAAINKNVGELEGHLSARLINRTTRRMSLTEAGTLYFERVVQVLDDLNEADATLQAIQDTPSGVLRVSAPVTVTLIGLSEKIPKFLDRYPDLTLDLRLYDRRVNLVEEGFDVALRGSDNLEDSGLIARKLMIMDHVVCAAPSYFEQHGRPTRPEDLAQHNCVQFTLSDHAVQWTFMQGRRTVKVPVRGRYKVSSSLAVRDALRAGFGLSLVPRMYVAEDLAAGRLSTALEDWTPNETGLYAVYPSRRYVMSKVRVFLDFLVEELQG
>AB11_04110 Glucose-1-phosphate thymidylyltransferase 2
MQRKGIILAGGSGTRLYPITMAVSKQLLPIYDKPMIFYPLSVLMLSDIREIAIITTPQDQDQFQRLLGDGSQYGLSLTWITQPSPDGLAQAYILAEEFLAGAPSAMILGDNIFFGHGLPDLLRVADAQVQGGTVFAYRVADPERYGVVDFDGNKARAIIEKPKIPPSHYAVTGLYFLDADAPARARQVQPSARGELEITSLLETYLAEGRLDVQTMGRGFAWLDTGTHGSLLDASNFVRTLTDRQGMQTGSLDEIAWAKGWIDDQALAERAKLFSKSTYGEYLELLLK
>AB11_01393 Sialic acid TRAP transporter permease protein SiaT
MLIWFLPTFLVFLLIGLPVFFALLAAPGILLWLSGQTNDITLLYRNVYNGMDSFPLMAIPFFMLAGELMNRGGITIRLVEFSQALMGHLRGGLAHVNVLSSILFAGLSGSAVADTSALGSMLIPAMEKQGYTRKFAAAITAASSVIGPIIPPSGIMIIYAYVMGESVAALFLAGIVPGVMVGVGLMLMIKVMADRYDFPVASRKYTWPERRQASLKAFFPLMTPVIILGGILGGIFTPTEAAAVAVGYAFIIGFFVLRTLTLKEVPEILSNAGMTSAVVLLLVGAAMAFKTVVSLSHAPEQLASLILSLSENPLILLFLINLLLFIVGMFLDAGPAIIILGPILGPIFTSLGVDPIHFAIIMSVNLTVGLATPPMGLVLFVAAAVSRERVETIAKAILPFLAVEIIVIFLITYIPALSMTIPRITGFAN
>AB11_01467 C4-dicarboxylate TRAP transporter large permease protein DctM
MLATTLFLTLFALLLFSVPIGICLGLATMIVMVFVDGTPPMVLLARSVVTGADSFPLIAVPLFILAGDLMQHGGMSRRLVGFANALIGHIRGGLAYVNVLACVFFAAISGSSPATVAAIGSNMIPEMEKVGYTRKFSGALTASSGMIGVMIPPSIPFIIYGVTAEVSIGKLFLAGVVPGILFALMFMLVARVLLRKDEVVQQSTTTFSGPGVWQSFRSSIWALLVPVIILGGIYSGIFTPTEAGAVAVVYAAFIGIFVYGDITLKDLPEVLAGSAKTSGTILILVIMATAFGRLITLARIPTELATTITSLSDNPIIILLLINLLLLVIGMFMETISSIIIMTPILLPVATALGVDPIVFGVILTVNLAIGFCTPPLGVNLFVASSISKVSIESLSRAILPFFVGMLILLMFITYVPAISLALPSLW
>AB11_03530 Sialic acid TRAP transporter large permease protein SiaM
MIVAIVFVALILFGMPIGFAIGLAGVVGLIDMGGTQFLAIGPSKIFNGLNIFPFLAMPFFILAGEIMNDIGITSRLVKLAQVLVGRFRGGLAHTNMLASVFFAGLTGSATADAAAFGRTLVPAMVKEGYKRDYACAVTAAGSIIGPTIPPSGLMVVYGSLMGVSIAGLFAAGVLPGLVICIVCMAVIAIGGKRENLPKALRGASPREVWDTFVSSLTALAMPVIILGGILGGIVTPTEAASIAVAYAMFIGIFVYRSLTFKGFYAMLVRTARITGVIFVIIAFAGILGWWMSFERIPQLIAETVLGLSDNRYAVIAIIIGLLLIVGMVMDITAILIILAPVLVPLTQQVGLEPIHAGIIFVLALNISLMTPPVGACLFVLSSVTGEKLERISIKLFPFLIAEIAILFAFAFWEDAALWLPRMLGFAQ
>AB11_04114 hypothetical protein
MPDPVLLTVILNYKTADMTLRSVEAAKIAMEGIPGEIIVVDNDSQDGSFAAISTHVHDQSWDQDNRVRVIQSGHNGGFGAGNNVGMRAGLSDGTRPDYVYILNSDAFPAPDAIRILLEHLETTPETGFAGSYIFGDDDEPHLTSFRFPSVASEFESSINFGPVTRLFKNRIVPIPIPSETRTVDWLAGASLMMRQRVLDEIGLFDETFFLYFEETDLCLRAARAGYRTDYIRVSEVMHIGSVSTGMKNWNRVPTYWFDSRLYYFVKNHGAFYAACATCVHLTGGFLHWLRCLITRRRTGVPPHFLRTLAWHDLSACMRAPWRKRNPDAQARPVIGE
>AB11_02282 Monocarboxylate 2-oxoacid-binding periplasmic protein
MDRRKFLKTSALGGSAAAATTLAAPAYAQGKRTLTMVTSWGRGLAGVFDSAQRCADSITTMSDGDLNVEIKAAGELVGAFEVFDAVSSGQADMYHAADYYFVGQHPGYAFFTAVPFGMTAQELVNWYYHAGGMELHDELGEIFGLKSFLAGNTGAQAGGWYSKEINSPEDFNGLKFRMPGLGGKALGKLGASVQNIPGSEVYQALSSGAIDGTEWIGPWADEKAGFQEITKTYYTAGFHEPGAGLSLATNREVYDSLSAAQQKIIEIAAAECHQWNLAQFLANNGAALARLQAGGVKVMEFPDSVWDAFGAASQEVLDENMGDELFKRIHDSAMASMAESSAWNNLSSGVYTAQRDRVRG
>AB11_00031 hypothetical protein
MARKRYSDEDILKLLREIELKLADGDDVRTACRGVGVSDATYYNWRRRFGGMGKSQLSELRSLEKENTRLKKIVAELELDKLILKESLNYLKPRA
>AB11_00445 hypothetical protein
MARKRYSDEDILKLLREIELKLADGDDVRTACRGVGVSDATYYNWRRRFGGMGKSQLSELRSLEKENTRLKKIVAELELDKLILKESLNYLKPRA
>AB11_01980 hypothetical protein
MARKRYSDEDILKLLREIELKLADGDDVRTACRGVGVSDATYYNWRRRFGGMGKSQLSELRSLEKENTRLKKIVAELELDKLILKESLNYLKPRA
>AB11_01983 IS3 family transposase ISPye6
MANKRPKPEEIVSKLRQVEILMGQGISRLDAIRQIGVVEQTYYRWKKKYGGMGADQLKELKRLRKENERLRKAVSDLTLDKLILTEAAKRNY
>AB11_02234 hypothetical protein
MARKRYSDEDILKLLREIELKLADGDDVRTACRGVGVSDATYYNWRRRFGGMGKSQLSELRSLEKENTRLKKIVAELELDKLILKESLNYLKPRA
>AB11_03475 hypothetical protein
MARKRYSDEDILKLLREIELKLADGDDVRTACRGVGVSDATYYNWRRRFGGMGKSQLSELRSLEKENTRLKKIVAELELDKLILKESLNYLKPRA
>AB11_03514 hypothetical protein
MANKRHKPEEIVQKLRQVDVLVGQGMMRVDAIREVCIWWRNPIFGAVFETDQQIAVALPNGQRMMVGLPLANLLTFLESIQSE
>AB11_03797 hypothetical protein
MARKRYSDEDILKLLREIELKLADGDDVRTACRGVGVSDATYYNWRRRFGGMGKSQLSELRSLEKENTRLKKIVAELELDKLILKESLNYLKPRA
>AB11_03950 hypothetical protein
MARKRYSDEDILKLLREIELKLADGDDVRTACRGVGVSDATYYNWRRRFGGMGKSQLSELRSLEKIPG
>AB11_04167 hypothetical protein
MARKRYSDEDILKLLREIELKLADGDDVRTACRGVGVSDATYYNWRRRFGGMGKSQLSELRSLEKENTRLKKIVAELELDKLILKESLNYLKPRA
>AB11_04173 hypothetical protein
MARKRYSDEDILKLLREIELKLADGDDVRTACRGVGVSDATYYNWRRRFGGMGKSQLSELRSLEKKIPG
>AB11_04339 hypothetical protein
MARKRYSDEDILKLLREIELKLADGDDVRTACRGVGVSDATYYNWRRRFGGMGKSQLSELRSLEKENTRLKKIVAELELDKLILKESLNYLKPRA
>AB11_04663 L-arabonate dehydratase
MTKKRRSQHWYGKLDKDGFIHRSWMKNQGFPDHAFDGRPIIGICNTWSELTPCNSGLRDLAEGVKRGVWEAGGFPVEFPVMSLGETQMKPTAMLFRNLLAMDVEESIRAYGIDGVVLLGGCDKTTPGQLMGAASVDLPSIVVSSGPMLNGKYRGQDIGSGTDVWKFSEAVRAGEMTLQEFMSAESGMSRSAGVCMTMGTASTMASLVEAMGMSLPTNAALPAVDARRMALAHLTGKRIVEMVDEDLKPSDILTKEAFENAILANAAVGGSTNAVVHLLALAGRVGVDLTLKDFEIGSEIPLLVNCMPSGKYLMEDFCYAGGVPVVLSELKPFLRPAKTVLNKDISAHYEGAECFNTDVIRPFDDPVKPAAGLRVLRGNLAPNGAIVKPSAATDALLETEAEAYVFESIEDLKANIDRDDLPVTPETILVLKGCGPKGYPGMPEVGNMPIPAKLVKEGVRDMIRISDARMSGTAFGTVILHVSPEAQAGGTLALVKTGDRIRVSASKGELELLVDEKELDARRALWQPDDPHFTRGYAKLYIDHVLQADQGADLDFLVGKDTRLVTRESH
>AB11_03768 Hypotaurine/taurine--pyruvate aminotransferase
MDGTFNENDLSRVVEADRAHIWHHLIQHKPFETNDPRIIVEGKGMRVWDQKGKEHLDAVSGGVWTVNVGYGRESICKAVYDQLMKLCYFANTAGSIPGSNFAEMLIDKMPGMSRVYYTNSGSEANEKAFKMIRQIAHKKYGGKKTKILYRDRDYHGSTLATMSAGGQDERTAQYGPFAPDFVRVPHCMEYRKHELDGAPEENFGEWAANQIEEVILREGPDTVGALCLEPVTAGGGVIEAPEGYWPRVQEICKKYDVLLHIDEVVCGVGRTGTWFGYQQYGIKPDFVTMAKGVASGYAAIACMVTTEEVFDMFKDDASDPMSYFRDISTFGGCTAGPAAAVENMRIIQDENLLQNCIDMGDRMMGNLKALMEKHKVIGDVRGKGLFLGAELVADRGSKEPVDEKQAQAVVADCMAQGVIIGVTNRSIPSRNNTLCFSPALIATADDIDQITDAVDGALGRVFG
>AB11_01691 hypothetical protein
MSKGPVLIDLEDDTPAADVSTAPPVPDIAPPQGQAMQAAVRFAARKPSALARWFWGLALAVVGAVVSVAAWDFAMSLLERAPILGWIVTGLIAALLLVVLVIALRELAAISRLSRVDGLRRAADAALADEDLSQARAVTTRLIAFYKGRDETRWGSDRLNERMGELFDASTLLSLAEDELLAPLDAAASREVEAAARQVATVTALVPLALADVATALASSLRMIRRIAEIYGGRAGFLGSWRLTRAVFVHLVATGAVAVGDDLLEPILGGSVLSKLSRRFGEGLVNGALTARVGVAAMEVCRPLPFSKRHKPSTRGMIKRALSGLFSKS
>AB11_03528 hypothetical protein
MRVFCASIATETNTFSPLRTDFSDFEQSFYAPPGEHPITPTLCSAVFPALRKRAQANELELIEGTATWAEPGGLLNRETWARLKHEVLDQVTSALPLDGVVLGLHGAMIAEGCVDCEGDLIEAVRAIVGPKTVIGASFDPHSHLSQKRVSNADIITVFKEFPHTDFVEAGEACVDLTLRTIKGDIRPVISVFDVRMLDVLPTSQEPMRGFVDQLNQMEAKEEVLSVSVIHGFMAGDSPDVGAKIVVLTDDDQAKADNIARNLGTELFSFRGQTKPDYLSPVEALKKAQKATHGPVVVADVWDNPGGGVAGDSTLILEEAIAQNLKSVAFGTIWDPMAVRLCHAAGEGAVFDLRFGGKTSALAGNPIDATVTVVRNQRNAVQSFGASIVPMGDCSVIRLGGIEVVLNSNRSQAFSPDLFTNLGIDVTEKKILVVKSTNHFHGAFSDVATEIIYAAVEGPYPNDPTKTRYNNLTRPIWPIVKNPHEEIVE
>AB11_02093 hypothetical protein
MFLWAAAAVFIVFFANVALGAFGGGAFLGDVGEMLVLFAASILFVVAILKQEADHKNKNGS
>AB11_00494 Inositol 2-dehydrogenase/D-chiro-inositol 3-dehydrogenase
MIRETSKSFRVGLIGCGRISDIYLKTLSKFSNVEVAACASLDPSESRAKADQYGIVKACSPDEVFDDPTIDCVLNLTIPAAHADISLRALEAGKHVYSEKPLVMNRSDGKAILHMATEKGLLVGCAPDTFLGGRWQTVRRLIDEGAIGKPTGVFAHVGTHGTERHHPNPDFYYMAGGGPLLDLGPYYLTAMICCLGPIDRVAGMARRTFDKRMIENGPRNGEWMDVEVNTHSLSLLQFSSGAIGTMTMSFDVWDSETPRFEIYGEDGTISIPDPDPVHGANIFQGDAWLKTRETSRWSHQPRPAGREDWQVVENKHGFNEDSRGLGLLDLALAAQEGRQPRASGALAYHVFEVMDAIERAPKFGAYQTIESSCAAPEPLAVDFLNDERKELAHAN
>AB11_04121 hypothetical protein
MPRLLIIGTGYVADLYLRSLKLYPEIEIAGCYDRNPERLSQFCAYWSLPALNSFEALLKLAAPGDILLNLTNPSAHYDVSCKGLEAGLHVYSEKPLAMKMDQAQALADIAAERGLHLASAPCSFLGEAPQTIWASLRAGVIGKTRLVYAEMDDDFISQAPYQKWFSESGAPWPAKDEFEVGCTLEHAGYYLAWLLPMFGPVRTVVAASAALADLSDVTARAAPDFSVGTLFFESGVVARLTCSILATHNHELRIIGDTGVIEMDECWNNAAPVRLRRRFSLRRRLVNAPLARRLKIKGPTHEKLGRKGAAAMNFALGVAEMRDAIREERPCRLSPDLSLHMNEVTLTLQNAGEHGGAVTMQTRFDPVAPMPWAESLAR
>AB11_03688 Pyridoxine 5'-phosphate synthase
MSDNRLRLGVNIDHVATVRNARGGAYPDPLRAARIAEEAGADGITAHLREDRRHISDADIDGLMDILSVPLNFEMAATDEMQKIALRHKPHAVCIVPEKREERTTEGGLEVAREENKLAHFIAPLRDAGCRVSIFIAADQRQIDAAHRIGAEVIELHTGAYCDFHAEGKPDESARELEALREMSAYAHSLGLEVHAGHGLTYETVQPVAAFPEVRELNIGHFLIGESIFRGLTPAVHEMRRLMDEARA
>AB11_02026 hypothetical protein
MPVFITYASYSSEAVQAMVANPQDRTGPVSALLEKAGGKLISFYVTTGSNDVVVISEVPDGTDAVAIGMAVASTGAVSKIETVRAWSAEEFVSVAAKAATLTGVYTPPTG
>AB11_01451 Galactose/methyl galactoside import ATP-binding protein MglA
MTPVMKPDSPGLQPLIQLDRVGKSFGTNIVLDGVDFELRPGEVHALCGENGAGKSTCLGLFYGLHQPSAGRILCDGKEQRVESPSHAQSLGIGCVFQELSLAGALSVAENIYAGRVPTRFGVVDWPELRRRAEALLAEFGLDIDVSTPVENLPISSRQIVEIAKALSLNSRVLLLDEPTSALAPDEVDALFEVLKSLTKKGIGIVYVSHHMAEIFQISDRITVLRDGRHISTLPVSETSQEQVVAEMIGGAHPGDVTRSGKVNGEEVLHVQHLTHPGEFDDISFSIKAGEIVGMAGLMGARRSEIVRSIVGLMHGATGEIRLHGKPVNFASLRQAMRAGVGFVPEERKTEGLFLEQSLSDNLIAASLSDHASAGFMRSGSIKAASQTAIDAFSVKTSGINELVGDLSGGNQQKIMLAKWLKRAPALLIIEEPTKGVDVGAKFQIHTELLRRAAEGMAILVVSSDFPELVSLSTRILVVHDGRLMGDIAAAEATETTLLQMAAGNSVPIVDAPQTNQSGVAT
>AB11_01455 Galactose/methyl galactoside import ATP-binding protein MglA
MTPATPLWEFVDITKAYPGVLANDKVSIRLMPGSIHGLLGENGCGKSTMIKTLSGVQQPDSGQILHNGKPVTISDPQAARELGVATVFQEFSIVPTLSVGENIFLGNMPRSRFGVIDWAKVHNEAARVLAEMDVDVSPETITGSLSVGEQQLVEIAKAVAMDARMIILDEPTAALGEDEIERLHQLLRNMRERGTAILYVSHRLDEVERIVDEVTILRNGCVVRASGETKINVSEIVSAMVGEDIGEHYPKEQNATKDVVLEAAVLGTNSGVKDVSFSLHQGEVLGLGGVLGSGRTEIARALFGTDELTGGQITLNGKPVRFRREIDAIRAGLALVPENRKFDGLFFNFRASGNVTAASLGGLSRFGVLNLKVEEQATHDLIRDLEISTQAEEKTVNFLSGGNQQKIVIARWLFSASDILILDEPTQGIDIGAKIAVYKLINRLTRAGKSIILISSDHDELLAMSDRIAVVQHGTIVRTVDASDLTHDDLVRASADTPQSKPKEAFA
>AB11_03146 Galactose/methyl galactoside import ATP-binding protein MglA
MIVQNAFAENAQEKALSVRELTKDYPGVRAVDTVSFDIERNTVHCLVGENGAGKSTIVKMLTGALAPTSGSMAILGQSFEPNSTQDARESGVGTLFQELHVVDQLTVLENLTLGMEASRFGFLVKSNLEDRVVETLAAIEPTIDPKARVSSLSVAQKQIVEIARAASSGASIIIMDEPTAALSEREVERLFGVIRRLRDSDVTVIYISHKLDEIFELGDNVTVLRDGKHIATKPLADVNGRPELIEMMVGRAITHEYEPRGEIAGKPVLTVKGLTNHLLKDVSFHVKGGEIVGFYGLVGAGKTEVARAIYGADKADGQIDFKGRKRAASPKEAIATGIALVPEERRTQGLFTELTIRRNIPIMNIRKLASFGVFQDEREKEVAREYVGKLGIATNSIEKYAEKLSGGNQQKVVLSKCLFADADMLLLDEPTRGVDVGAKSEIYDLIRDLANNGRAICIFSSELEEVLGICDRVFLMYDGRIQAEIKNGTEVDIQHILNVVTGGGGENK
>AB11_03157 Ribose import ATP-binding protein RbsA
MQDDVILQISNLSKSFGPVKALRGIDFELRKGEIHAIAGENGAGKSTLMNVIDGILQPDSGQIVLNGKAVKISSPTMAQQLGIGFVHQEIALCPDVSVAENIFMAKTNVSRSWLMDYCKLEHDAVDVFRQLSDIDPSVLVKNLSISNQQLVEIAKALTLDCRILILDEPTAALTETEAQTLFGIMRNLADQGISIIYISHRMVEIFDNCDRVSVFRDGQHIVTNNVADVQPSDVVNAMVGRVIDNLYPNKQEVPSDQVILDVRSLTEATRFRDVSFTLNKVEILGIAGLIGAGRSEIVKGICQLEGEVTGQIWLNGEELNLRNYQDSIAKGMVYLSEDRKGDGVFLDLPIAANVSALKLEQVANGIGLIQSDSEEAQAEALGRKLNLKCGSLSDPVSSLSGGNQQKVALAKMLSVNPRLIFLDEPTRGVDVGAKSEIHRILRDLAEDGVGIVVISSELPELIGVCDRVLVVREGRISGQVTGDEMTEENIMHLASVMDAQA
>AB11_03593 Ribose import ATP-binding protein RbsA
MNKLVEMTGIDKFFPGVHALKSVQFDLEPGEVHALMGENGAGKSTLMKILSGIYQRDGGILKIEGREVSPTTPREAQDLGIGIIHQELSLMNDLTVAQNIFIGREPRKSFGRLDEAALNAQTADIFASMNLNLDPKALVGSLTIAKQQMVEIAKALSFRSKVLIMDEPTAALNDTEIAELFVIIRRLKAEGVGIVYISHKMDELKQISDRVTVMRDGEYVGTVGAAETPISQIIAMMVGREVNEEPLDVPDLGDAEMSLQVTGLSRSNEIQDVSFSVQKGEILGFAGLMGAGRTEVARAIFGADPKDSGEIRVHGQVVSIKSPTDAVKAGIGYLSEDRKHFGLATGMNVRDNIALASMDLFTGAGGVLHDGELSDIAKSFIQQLGIRTPSDVQEVRLLSGGNQQKVVIAKWLLRDCDILIFDEPTRGIDVGAKSEIYKLLEELAGQGKTIIVISSELPEILRLSHRIAVMCEGRLTGILPGGKDTTQEDIMHLATRRAAAMQVTGTVQ
>AB11_04381 Ribose import ATP-binding protein RbsA
MNDTAMQIQPDPIAAADRALEPILALDGITKTFPGVKALSEVELKLYPGQVTALVGENGAGKSTVVKILTGIYQPDGGAIRIDGEAIQFSTAQDAADAGITAIHQETVLFDELSVAENIFLGHAPRGRLGLIDWASMEQRAQDILSEIGAEIDPSTKLRELGIANKHLVAIARALSIDARVVIMDEPTAALSHKEIQELYHLVETLKEQGKAILFISHKFDEIFRIADHFTVFRDGQFIGDGRISDITEAELVKMMVGRDVSQIFPTRDSRIGEQVLKVVGYDHPTEFADIGFTLHRGEILGFYGLVGAGRSEFMQALFGITKPSKGVTKIDGNIRVIRSPADAIENGVVYVPEDRGTQGAITSLPIFQNVTLPSLNRTSKHGFLRLAEEFRLAREYTERLDLRAASLDTDVGSLSGGNQQKVVIAKWLATQPKVIILDEPTKGIDIGSKAAVHEFMAELAAQGLAVIMVSSEIPEIMGMSDRVIVMREGRIAAELEGTDLSPETLVRHAAGI
>AB11_02837 Glycine cleavage system transcriptional activator
MSVAPKRPKGPPLNAMRAFEAAARNVSFVAAAEELNVTPGAISQHIKALEGWAGTPLFRRNAQGVELTPEGQSLVPVFSAAFDQMADAARALRDLKPNADFHIAALPAVAQLWLPKRLRRIREELPEINFSVTAMETPPSLSREMFDLSIFFAVPDGSSNQIALAQDVIAPVCAPTLLDRAHCSNGFREIPILHDQTWNDDWFTWSRNVGFDLQIDASGPQFSLYSLAVEEAKASAGLLMGHLCLIEDALESKTLLFAHSRSCPTGRSLVVSLPSKTRQRSETSQVVALLSN
>AB11_03648 hypothetical protein
MIERIDTGERSSKIVKHNGVAYLTGQVAEGETIQEQVQICLNKIDALLVQAGSSREKMLRVTIWLADIKDFAGLNEVWNAWVPTGHAPARACGEAKLARPELKVEFIVDAACD
>AB11_01246 Spermidine/putrescine import ATP-binding protein PotA
MNTEVFAPWDDPQAKPLIQFQNVTKRFGAFTAIDNLSLDIYEREFFALLGPSGCGKTTMMRMLAGFETPTDGHILLGGQDIDPIPPNKRAVNMMFQSYALFPHLSIWDNIAFGLRRDSMPKRDLEERVEEMLRLTRLEQFARRKPHQISGGQRQRVALARSLAKAPKLLLLDEPLGALDKKLRQDTQFELMDIQEKTGTTFVIVTHDQEEAMTVASRVAVMDQGKLMQVATPDRIYETPNSVYVADFIGDVNIIEGRATAQGDERYQIDWAEGQPPLTASTATQLSNGQGCHLAIRPEKVAISAERPTDAINAIQGKVHDIAYLGNLSTYHVELPNGTIIKAQTANTRRISRRSFTWEDPVWLSWTATAAVLLEN
>AB11_03345 Spermidine/putrescine import ATP-binding protein PotA
MADVSVQNVTKTFGSLKALNDVTMHFPDGGFFALLGPSGSGKTTLLRAIAGLIFADSGSIHIGDQSVEHIPVEKRDIGMMFQNYALFPNMTVADNVGFGLRVRKVGAAEERRRVGEALELVQLGQLGDRKPHQLSGGQRQRVALARAIVTNPKVLLLDEPLSALDKSLRVDMQIELKRIQREIGITTIFVTHDQEEALTLSDKIGILRQGTMIQAGPPREVYNNPVDVFTAEFLGEANILTGQSGLALNSGGADIKLPRSATPQSTLAVRPENMSISISEPDGDEISKLPATLVRRIFAGAMATCVLKHNDNTFKVIARDQDIPDLPEGGEIWLSWKPEHTIVVPDGSVGFDPN
>AB11_03814 Spermidine/putrescine import ATP-binding protein PotA
MIDVKNVTKRFGEGQAAVTALGDVSLTIPEGSFFTLLGPSGCGKTTLLRLIAGFELPSEGEIALDGESIGHLAPNNRPVNTVFQNYALFPHMSVARNVGFGLEMLKRPKAEIDGTITEMLDLVQLGEFATRRVDQLSGGQQQRVALARALAPRPKVLLLDEPLSALDLKLRKGMQSELKRLQHETGITFVFVTHDQGEALAMSDRIAVMSAGSVRQVGTPEEIYTAPKSRFVADFIGDTNIVNATLLGFDGDVAKIRLGEGKPLTIHAASTLLEPGPVHVALRPETIRVVEESAETALLRGEVVDSTYFGAGSQMLVRLEDGVSVHVQVSTPRPVGSRVGLECDTSMLHVLED
>AB11_03865 Spermidine/putrescine import ATP-binding protein PotA
MSEQNIIEIKGVEKRFGSFVAVSDLNLTLKEGEFFSLLGPSGCGKTTALRIIAGFQDHEEGEIRIDGRTMGEVPANKRPTNMVFQSYAIFPHLNVGDNVGFGLRKTNLSRNEIKERVAEALEMVELGGLQDRKANELSGGQRQRVALARALVMRPKVLLLDEPLSALDKNLREAMQLEMRRLQQKLGITFVMVTHDQYEAMTMSDRIGVMFAGQLKQVDKPEVLYSQPSNREVASFIGGMNFLDAEVTAENSESLEVNVQGFGQMTIGVNPNVQVHAKELLVGVRPEQLEISAEKPDGYDALVQGEVSDVAFYGESVHYYVRVDGLRDSIAVAVPNYFHTVDHSRGDTVWLGVQSASVIDLGKRESLGGEK
>AB11_00610 DNA gyrase subunit B
MSEDAQAPQEYGADSIKVLKGLEAVRKRPGMYIGDTDDGSGLHHMVYEVVDNGIDEALAGHADHVTVKIHADSSVSVSDNGRGIPVDIHPEEGVSAAEVIMTQLHAGGKFDSNSYKVSGGLHGVGVSVVNALSDWLELRIWRAGKEHVARFEGGETAEHLKVVGECGDRTGTEVRFLASTNTFSNLEYSFETLEKRLRELAFLNSGVRIILIDERPAERLETELFYEGGVKEFVKYLDRSKTPAMPEPIYIKGERDDIGVEIAMWWNDSYHETVLPFTNNIPQRDGGTHVAGFRGALTRTINNYAQSSGIAKKEKVSFTGDDAREGLTCVLSVKVPDPKFSSQTKDKLVSSEVRPAVEGLMNEKLSEWFEENPNEAKGIVGKIIEAALAREAARKARELTRRKTAMDVNYLAGKLKDCSEKDPSKTEVFLVEGDSAGGSAQTGRDRLTQAVLPLRGKILNVERARFDRMLSSQEIGNLVMALGTGIGRDEFNIEKLRYHKIVIMTDADVDGAHIRTLLLTFFYRQMPELIEGGYLYIAQPPLYKVSRGKSEVYLKDQAALDEYLVNQGVEGAVLKLGSGEELVGQDLTRVVDEARQLKRVLDAFPTHYPRHILEQAAVAGAFVPGAVDADLQGVADKVAARLDLIALEYERGWQGRITQDHGIRLARILRGVEEVRTLDGPMLRSGEARKTGSFTQSLQEVYNTPATLIRRDRSQIIHGPLDLLRAILEEGEKGLSLQRYKGLGEMNPDQLWETTLDPDARTLLQVRVDDMVEADDLFTKLMGDVVEPRREFIQKNALSVENLDF
>AB11_03656 Corrinoid adenosyltransferase
MVVLNKIYTRTGDDGKTALGNGERVAKYSGRVAAYGTVDELNSFVGVARTEAEGEVEAALSRIQNDLFDLGADFCRPNMDKDAEADYPPLRIVPAQIDRLEAEIDAMNETLQPLRSFILPGGSRLAAHLHVCRTVSRRAERLAVELTNMEPVNETAVKYLNRLSDWFFVAARCANNGGRDDVLWVPGANR
>AB11_00504 Arylsulfatase
MPTRKRPNVILILADDLGFADLGATGSEIRTPNIDGLARDGVLLTAMYNCARCCPTRASLLTGLYPHNAGVGHMGADLGTPAYQGFLRNDSATIAEHLRAGGYRTLMSGKWHVAGDFMAREVDSWRVGDVEHPTPRQRGFDRFYGIVDGVTHFFSPHYMLEDDSRVMTFPDDFYFTDAITDKAIEMIEETPDGQPFFLYLAHTAPHWPLHAHPEDIARYDGVYSGGWDTIRTARHETMNSMNLFHRNWEISPRDVAVHPWEAEQNTDWEARKMATYAAMVDRMDQSIGRLIAALKRLGQFEDTLILFLSDNGGCAEFMAEDGWAKFFPDTTNDGRSIEMGNRPDVMPGGAQTYQSYDKPWANVSNAPFRLFKHYVHEGGISTPLIAHWPNGFASEANAHAACHVVDVLPTILEATGCQYQSEVGGHEIQPLQGQSLMDLFRGKDWAREEPIFFEHEGNSAVRLGQFKLVRQHRQDWELYDIEADRTELTDLRGSNTELEADLIGQYNNWAKRTGVMDWDIALPRLLAAWKIETAEG
>AB11_03604 Ribose operon repressor
MTKIKNMEEFAALSGISRPTVSKYFHDPDSVRPTTRARIEEALERFDYRPNIYAVNQNRKLTKNIGIVVPYLADPFFAEIARYLEQSCIAAGYRPSLFSAHGEQKLENEILDGLQSMKPAGVLLAPLGRISDRSAIEKFCANVPTVLFDSNLDGLGAAFIGSDNFSFVSQTVEYMTRTGEPPSFFEMRTPANPNANKRRKAYVAMMERHGFEPHIIKVDGKGWAFEEIGHRGALKVLEERELRTNSVLCSNDRLAIGFLAACYEQGIRVGRKEGCTLRVASNDDHPFAKFTCPSLTTAAHDYDNVASRSVETLFEIIENGGKFESRTETLFPARLVLRDSA
>AB11_04365 Pantothenate kinase
MIDQDAKRVCDLISSRRQVGVRTIVAIAGPPASGKSTLAETVVQSLNAQQSSAVPLATLVPMDGYHLDNRVLETRGLLARKGAPETFDAVGFCTAIRGLQSAQHESFHPKFDRQMDLAIANAIAVHPETQIVVVEGNYLLMNSDPWRTLADVYAVTVFVSPTLEELENRLQHRWIKHGFDPQTALQRAKTNDLPNAEHVIRDSRKADITLNQNYTEFGMRYAF
>AB11_02831 hypothetical protein
MKLIGILSSLLLSTGTAFAQQSPIIHDGEFNYLRVQFGDAWDAQDAEIDAKLAEIREANGGNPPNFLYILIDDISFGQMGDRKMNYVMGIETPSINQFATEGLSLMRMYTEPSCTPTRTAMLTGRHPVRAGVTEVKVALVGEGLPASEVTLPEILKEVGYNTVHVGKWHQGDIEQAYPHNQGFDWAAFPLHQQVQLSLMTPEAMRANNMLGFVPEGQNNQFLLDERFKPYGLVTGVEAVVGGTAREVDMSPGEVWTQAKYDEMNERYQRQALEQLERAAAEEEPFFLQYWPLYPLNFVYADEALSRNGGFHADKLQLLDGWIGDLLTKLEETGEADNTIVVLMADNGLMYHYEGTSGLNQLIYRGGKTQHLEGGVRTDAFIRWPGVIEADSAAGDIFHVSDIYTTMARIAGATDHIPRDRIIDGIDQTALLLNGEGHGRRDYVYVYEGPVLRSVVKQEFKMHLPAPGQPGAAAPTFNIYRDPRELHPLVGYSLWAGASFQDMIKRHQKMIAKHPHSEIGRGIPYEGIDNLRPESELTRDVFMGWQN
>AB11_03810 hypothetical protein
MPKRLHAFTAAFLYAIVTASTVFAQTGPIVHDAEYDILLAQHEQAWLEQDARIDQRLGELRETNGGKPPNILYILIDDVSFGQMGVPILNDVSGIATPRINQLAAEGAALTRMYTEVSCTPTRTALLTGRLPVRAGVTDVKGVIVGEGLSAQEVTIAEILKQSGYNTSHVGKWHQGDINEAFPHNQGFDKAFFPVHQQVQLSLMTPEGAASGNLSGWHSSGQSQGYVIDAFFKPFGLVTGLEAEAGGTAREVDLEPGEEWTQSHYIEMNERYQRQTLEELDRLASEDEPFFLQYWPLWPINFVQDGEYVSRNGGYQAEKLQVLDGMLGEVFDKVDDLGIGSNTIVVLMSDNGLMYQFEGKSGFSQLIYRGGKTQHLEGGVRVDAYVRWPDAIAPGSRMGDIVHVSDLFTTFARIGGGTDFIPRDRVIDGIDQTALLLEGDGSGRRDYVYIYEGPVLRSVVKQEYKLHLPAPGAPAATAGVYNLLRDPREMFPFVENSLWSSASFQDMVKRHVKLIAEYPHLPLGTDVPYEGIENLRPESVKARELFFSRN
>AB11_02086 hypothetical protein
MKKLSVSALAILVASSAHAADMGAVDEPIKLAINEWTGQHVTTHVAGEMLMAAGYNVEYVTAGMMNQFQALADGDIDATLEIWSSNVSDEYAKKIDEGTVVEIGDLGLDAKEGIAYPAHVAELCPGLPAWEALKDCAQVFATAETLPGGRLVDYPADWGTPGADRMTGLELPFKAVPAGSEGALIAELRASTERKSPLLITFWQPHWAMSAYDVQFVELPAGEEACFNDPSWGPNPNAVNDCDFSPSRIFKAGWSGMEEKWPAAYEILTNYQLAVEDQQPMMGAIDVDGGAVEEVVAAWMAENEGKWRPVVDAATK
>AB11_04391 hypothetical protein
MKLSNLLSAATLAAVAGTGAIAEDSSDPIVIPIHNWSSQIVMSYVVGQLFEEIGDNVEYVTTDSQAVYESVRLGDVTLEMEVWEGAFGASFRAALEKGGLHDAGDHDAVTREDWWYPMWTKESCPGLPDWKALNDCAHLFATAETGDKGRYLDGPVDWLKHGKERAEALDLNFTVINAGSAAALWAEIGAAEADKKPVLVFNWTPNFAEAVWPGEFVEFPAWEDGCDKDPSKGPNPEALYDCGNPATGYLKKAAWDGMKDKWPAAYCVLTEISFTNPQIAEMAKLVDTDELEPEEAAAEWLDANRAVVDPWISACS
>AB11_01367 Cytochrome c oxidase subunit 1 , bacteroid
MSNYIKLIVLGLVVLFAAIGSNYARDLAYQVHAILVMIIAAGLFIWTLRNTDEPDILVDRSAEYMDGVIRYGVIATAFWGVVGFLAGTFIAFQLAFPSLNFEWAQGYMNFGRLRPLHTSAVIFAFGGNALIATSFYVVQRTSAARLWGGNLAWFVFWGYQLFIVLAATGYLLGGTQSKEYAEPEWYVDLWLTVVWVAYLAVYLGTIIKRKEPHIYVANWFYLAFIVTVAMLHLVNNMTIPVSIWGSKSVIVWSGVQDAMIQWWYGHNAVGFFLTAGFLGMMYYFIPKQAERPVFSYKLSIIHFWALIFLYIWAGPHHLHYTALPDWASTLGMVFSVILWMPSWGGMINGLMTLSGAWDKLRTDPVIRMMVISVGFYGMSTFEGPMMSIRAVNSLSHYTDWTIGHVHSGALGWNGMITFGALYYLVPVLWKRDRLYSLQMVSWHFWLATIGIVLYAASMWVTGIMEGLMWREVDANGFLVNSFADTVAAKFPMYVVRGLGGVMFLAGSLIMCYNLWMTVRKAPAKEASLTVVVPAE
>AB11_00718 Peptide methionine sulfoxide reductase MsrB
MSRFTKDPEAIAALSPEEFHVTQRSGTERPGTGKLLNNKEPGIYVDIVSGEPLFASTHKYESGCGWPSFTKPIVHEHVEEFRDTTHGMIRTEVRSKHGDSHLGHVFPDGPREHGGLRYCINSASLRFIHRDDMEDEGYGEFLIHVEEIR
>AB11_01005 Carboxylesterase YbfK
MTISFRSTEASNAPIVALHSSASSSAQWSQLEADLDGRFDVHAFDLPGYGRAPLASDHSQKGAAILAASVIREIEKLGSAVHLVGHSNGGGIAIKIALMRPDLVKSLTVYEPAAFHFLAHGNNKGRRLFQQIKLLSGLVSGAAAEGDAAAGMQHFLDFWNGDGFWDNLPDKAKKKFAGLISSVMTDFANGFAESWTLKDLANLEMPALVMTGLESPEIAQNVAVAIAKTLPNARIALLPELGHMAPIFQPEWVNSRIFEHVANAERPIADFSWPDLEAA
>AB11_02157 hypothetical protein
MSQNLIDVDLAGMPAPHPMDVKGTDFPLVVAGNGEPILFVHGAWADHRIWSGLWKPISRHAKFLAYTQRHFGNWNWPDEKPYARRIHTEDLINLLEVLEYPVHLAGWSYAGGILLRAAATIPNKVLSLNIFEPSYECEPPTEKGPLKEAREVAWKGLEPAYALAENGDLKAGMRTGLEAVYSMPSGGFFDLHPDFQKVHLENCHTMLPDLHAEQAKPLSAKEFAQISCPTLIMFGENSLDQYRLMAEQTGASIDTAKLQMVDGVSHGAPVTRPDLLAEAITQFVLNIPTGTIGD
>AB11_04171 Haloalkane dehalogenase
MNKQFDASLHASPSRSQISPAPCVGLHCSGADGSQWRTLFARMSDETKTIAPDLIGTLSRGHKIPDGPFTLEHEAASIITEIAKLGRPAHLIGHSYGGALALHIARARPDLVRSLCLYEPTLFSLLKAGEVTDGLLYSEIVSLTNAIRTGIEEGCEEFSAQVFTDFWGGLGSWQALSRERRCAMIDWVHKAPSDFDALLKEPDPEYILSEGVPSTIIRGSQTHVHTKRIAELLASQGKLVELKVLKGAGHLGPFTFKESFEMEVLSHIRTVDRRDMASMEVKPISRS
>AB11_01552 hypothetical protein
MVEETLAGRGAQIRGKAIAVEVYGRSIDGTGGRNLVRVEARRLRRLLHEFYEDQWDGQGVRIFVDSGGYKPRFSQGRATEGENTNAQDSDLLGRHRRLQQVLPIGLGCLALIAVTGFWLARNNKVVLPSAQTIEQAERSALGEQSLTRLQAANLADQARGMFFPVFDIKRQKIALGMFRHAVELDPALSDGYAGSAQVLATLAMLSPDKAQRDVLFNQAAEMSGRALDLSPTDAWANGANGWVLATQNKPVEAMKYAGLSVELAPNDGHILDLVGITAIMANAPDLAAEVSDPERYRSGSGRFGARNIWGVSQLMLGNYERVVEAFEGAPAAGAPVSAPSLLFQAVAHDQLGHTEEAQRLITEMRKTWPEFPSEFLVGMIFHNDDATREAILDTLIRY
>AB11_02829 hypothetical protein
MTGTGDGRQHDNRRNFSSEDVRSALARVLDSAGFKGSARMRSFLTYVVDEALAGRTDEIRAKTIAMDVYGYGADELTKREGVVRVDAGRVRRKLKAYYGGAGASDPIMISLPVGRYAPEFRPGTGQYRKLTNLWRISVMSAMAITLVALGGVGATILTKQWSSSDVKAEQTAIYDVSPARVEAMNLCSAGQDVMFPVVNLPRLKPALLIFETAIERDPLYFCGYAGAAQVETMLAILQSSDPAAADMLAVADENSAHALEIEPDAAWALSSRAWLEFGLGNYDKATALSRRAVDLAPSDPHIAEFDALISLYTMNFTYIISQSERYEKLAESSGGLVFGNVLGSAQFHSGDFATAIRTYEETIARGGPFGPISAAYLMAARWNNGEQTEARRLASVYQKTWPDFPLEALKRRVFQQSQPVDALVEAMKAAGVVMERNHAPLTAD
>AB11_03642 hypothetical protein
MVRQFENISGGQKRAALGRLLADAHLDGSDRLQAFLTYIVEEELAGRGDQIRSKTIAQDVYDRDTSEGTDPENIVRVDARRLRQFLELHYEGIGKDDPVRLCIDSGGYRPRFETVSETSAVSISTKAKRFGLPIGAFTIGAVVGALVAVGLAQDGQETASAEVGGIAVNDSNAYMQRVAIYEKSPAALQAFNLAEQARTMIFPIFDRQRQLLVLSVFEGVIEIDPEYFGGYAGAAQALASLAVITPPSDAKTEYADAAMKLANQAVSLAPDQAWSQSAKSWAFFANRDYDAALQLSRRASKLDPNDGAVLDFLGAVAMFSGEFEEAIATADRLSLLGSSNQRFANRNISGATYFHLGEHEKTVERFEEAKQLGDPLSAPSLAYVTAALSAMGQDYAAKAKLAELERAWPDAPIGAMLKSIHKDVENAEAVLRELRKQGWVSPAR
>AB12_02836 Homoserine/homoserine lactone efflux protein
MIETVTLLAFVPAAMLLNLTPGADMMFCFGQGLKSGPRPALVASAGISLGLMVHVLLAGLGLGALVNSMPWLFDVIRWMGVAYLLYLAWGAIRNGAVSTAGPARPTRMAFRDGMVVNLTNPKIVLFVLAFIPQFVDPAAGPILGQFLIFGVIIALGGFVVNGLVGVFAGGAGRLLIGNPRASRIMGWVTGGIFTALALRLAIMERA
>AB12_04006 DNA repair protein RecO
MDWRDHGILLTTRRHGETAAIIEVFTEAHGRHAGVVRGGTSRKIAPILQPGAQLDVLWRARLEEHIGTFQVEPLRSRAAAAFSGRLALAGLNAVVSLLSFCLPEREPHPAIYSQTEQLMDLLGQDEIWPLAYLRWELALLEELGFGLDLSSCAVTGATEGLVYVSPKTGRAVSLEGAGEWADRLLPLPPCLRGEGTAPDAEIVQGLNTTGYFMEHRVAPALGHHPLPEARARFIERLTRRL
>AB12_04216 dTDP-4-dehydrorhamnose reductase
MKALVFGHRGQVATELRRHASAYDITIEALDRSQADLSDPQSCAAAIRNTDADVVINAAAYTAVDKAEDEPDLARMINGDTPGAMARAAADRDLPFLHISTDYVFDGAGALPRAVQDPTGPLGMYGQTKLEGERQIAQAGGWHAILRTSWVFSAHGHNFVKTILRLAEARDSLTIVADQIGGPTPAADIAGALLTMARERAEGGLFHYSGAPDVSWADFARVIVLQAGLTTQIIDVSTTDYPTPAPRPLNSRLECSRFNEVYGLGRPDWKAGLTQVLAELKVTDSPALKG
>AB12_03189 Solute-binding protein
MLRDFIKTAAVATSLVAASAMAATAADYTLRATANSNENDEDYDGLIVFKNYVEAASNGAIEVELFIGTQLCSNGAECLQGVADGTIDIYISTSGGASGIFPYVQVLDLPYLMADDRIAEHVLSGDFTRTMRNMALEDSGGAIRLMTIGNTGGWRNFANTQRRIAEPADMEGLKIRTVVADLPQELVKALGASPTPIPWPELFTSFQTGVVEGSKNGITDIMGMKFPDAGLQYVTLDGHAYMGALWWMNNAKFQEMPEDMRRVVVDGFYALQQATFASPKRKSIQAYEDFVAGGGDLYVLTPDQKAAFKEAATPVYDWFQSNVARGDEIFGALTEAVAAAEADVNASRDADLN
>AB12_03236 hypothetical protein
MKTMSKLMTATAVVAMTAASAASAKELKYAHFQAADLSSPKHAAALAFEACVEGKTSGSIDVQIFPASQLGGGSEIMEGLQLGTVQMAAIHDGPISAVYKPFSVLAMPYLFDDQAMAWAVMDGEFGDALAEDMRAKTGIRSFGVADNGVRNFTNNVKPVAEPADMEGLKMRVMTAPVWVTLVESLGASATPVPWPELPGALQQGVVDGQENGVTNIVNASLYQHQKYVSLDGHVFSWHAYLMSDMFFEGLTADEKKAVEQCVEISKTIHRGMTAAQDANATAILSEKGMEVVPVSPEQKALFREAAQPAVREYIVGEIGEEWPDRLDAAVEAYKAQ
>AB12_03830 hypothetical protein
MIHWPRVRQLRDEVGADEFNEVVEIFLDEVQEVTARLHADTARQDLEQNLHFLKGSALSLGFEVFSKLCQDGERLAASGEAAKVDLSEILAVFAASKSVFQAELKDNLR
>AB12_03182 hypothetical protein
MLKGFGCLIPIELVRLNSTGEQDHIFVKSWIRLLLGFRTFISAISILASIELVNMICKGQIAAEFRQFQRFA
>AB12_04207 hypothetical protein
MISLKDARFPKEAILCTVYFCLGHTVSYRDFEAIVAERGQRFNQAILNRSIRPSRLCVSSPRSTHLWYFGVGKRNFMNAREVSIYLVRG
>AB12_00250 UDP-3-O-acyl-N-acetylglucosamine deacetylase
MQHTFKSPVTFKGVGLHGGQPAIMTLKPAAAGHGIWFKRTDIELGNALIPAVYEMVERTPLCTRLVNDAGVSVSTVEHIMAALAGCGVHNALIEIDGPEVPIMDGSSIDFVRGIMAKGVRRQASPVLAYEVLKPVTASREGASASIKPADGLIIDFHIDFEDAAIGSQAKTLDLRNGSFVRELSDSRTFCRRIDVETMRENGLALGGTLENAVVVQGTEILTPGGFRHADEAVRHKMLDALGDLYLAGGPILGHFTGDKSGHSMTNTLLRTLFETPGAVRPILCTPEQAARLPGQGLIAAEIPAVA
>AB12_00029 Solute-binding protein
MTSTKSLFAAVTVALIASSASAESWRAWNIHNDGHPNTAAMDKFAELVDTATDGEVTVDVFHGGVLGSQPDALEQVRIGAIEVGNFNLGPIGPMVKEANLVSLPFIFKSVPHMFRVMEGEAGAVVAEAMGEAGVLPLAYFDAGARSFYSQKPINSPADVEGLKIRVMNNDLYTSMISAMGGNPSPMAFSEVQQALKTGVVDGAENNFPSFKNVGHYEVTSHYSLSEHLIIPECICVNTAKFNALSPELQEAVRSAAQEAALYQRELWAVGSEQARSDVEAAGITVNEIADKGPFQSAMDVVYADYLAANPDMKALVEMAQATE
>AB12_01678 Ureidoglycolate lyase
MTIELKLQPLTPHAFAPFGDVIQAAGEVDKYINQGKCARYHDRAELDFRDGRAGISVFQSEAFSLPITLDMVERHPDGSQAFLPLSDKPFVVVVAPDEDGKPGHPIAFITAPGQGVNYHRNTWHGVLTPLHDPGLFAVVDRIGTGPNLQEHWFEFPYLIVK
>AB12_02021 Crossover junction endodeoxyribonuclease RuvC
MRILGIDPGLRTLGWGVIESNGSRLSHVSNGLCKSDGDDLGERLLSLHNQIVEVIAEYRPDQAAIEQTFVNKDGAGTLKLGQARGVALLTLAQAGLPVGEYAPNRVKKTVVGVGHAEKEQVLHMVKLQLPGCLPKGADAADALAIAICHAYYGKTQQPRVKEVRA
>AB12_04367 hypothetical protein
MSRRIKSALALLAGNAIGLLLASLILNGFAIKPISFIVVVLVFTVVQVIAEPLILKLGEKKAPALKGGIALIVTFVGLLVTDLIASGLTVGGVSNLLAATLLVWLGALIASVVLPIYVFKELREAKK
>AB12_01145 hypothetical protein
MADQSTNSAQTAEADKGYWQANLRLIYISLAIWALVSFGFGILLRPLLSGISVGGTDLGFWFAQQGSILVFLVLIFNYAWRMNKLDAEHGVDEE
>AB12_00933 Penicillin acylase 2 proenzyme
MALVFRWLIRITTGLVLLVLAAIGLVYFLASQSLPEYDQTLEVQGVTAPVEIIRDTANVPHILGETDPDVFFGLGYAHAQDRLWQMTVMRRTAQGRLSEVFGARTVAVDKLLRRLDLYGLAHRSVEAQDDYTKAALRAYSAGVNARLTQINEEALGRGAPEMFLFNAPVSPWQPGDSLAVIKLMGLQLSGHLKDEVLRARTSLMLDDPARLIDILPDVPGAGIAALPEYAQLFPGLPRYAAGTPMPDTPLSPFPKRGLAGASNAWVAAPSRSASGGTLLANDPHLGFNAPGVWYLAHLDLAKGGVIGATIPGIPAVMSGRSDRLGWGLTSSYLDDQDLHIEQLNPDNPEEYLTPDGFKEFQSRPSIIEIKDEAPITLTLRWTENGPVLPGSHYDLETITPPGHVASLSWTALSPNDTSISASMALMNADTVHEAIDVAENFIAPSQNLSLVDTETIGLKLIGAIPQRDRLNQSKGRIPTPGWIAENRWQGRMPYATNPEFTSPAGGLLGNTNNKIIDRPFPNHVSFEWGDTQRVHRWERLMQSREVHTRDSFIEAQLDTVSFTARSLLPLIGADLWFTGASAPEGTPERQRQIALTLLADWNGEMNEHLPEPLIYAAWLRALQIRLIGDELGPLASEFKHVEPLFIERVYRDIDGASVWCDVRQSAPVETCSDMAELALDDALIWIAETYGTTLESLRWGDAHQATHDHPVLGNVPVLRYFVNIRQSTSGGDNTLLRGRTSGEGPDPFLNVHGAGYRGVYDFADPDSSVFITATGQSGHFLSRYYDDQAQLWRRGEYIPMSLDIDLARAAAVGITTLTPQ
>AB12_00128 hypothetical protein
MTIDDLFVRENEALEVAEAALNSGQFPNGEARKSIENLVGEYRKLLRTTRRMMRLSDRNERELNALAEKQRIAAEEVTQKNQELEALSGKLAKYLSPQVYNSIFSGRQEVKLASKRKKLTVFFSDVAGFTELTDQMESEDLTELLNSYLTEMAEVALNHGATIDKFIGDAILVFFGDPETKGVREDAMACVRMAIAMRDKLTELRAKWSRQGIRQHLQCRIGINTGFCTVGNFGSDDRMDYTIIGGAVNVASRLEHQAEEGEIYISYETWAHVNHEIETEEVGAIQVKGVAQPVMTYRVLGQKKSRPRAEKVVYENPNFQMVLDPSSMTPEERAASLEILKTALASLRKNEH
>AB12_00542 hypothetical protein
MTCLSIHFPDQANDIRRLRSSDTVFAQICADFESLAALLPCDASDPRNSDLIDSLRGLEDEIKTYLSSHSTPPEG
>AB12_03459 putative aminopeptidase
MTPGARNLITDVPGLKVGNAQDPALKSGTTVLTADAPFTASVHVMGGAPGTRETDLLAPDKSVTHVDAITLSGGSAFGLDACSGVSDALRAQGRGFPVGDIRVPIVPGAILFDLLNGGDKAWNENPYRALGRKAFESAREDFTLGTTGAGTGALAAMHKGGLGSASIVLESGVTVGALVAANPLGSVTTPGDRHFWAAPFEIGDEFGGFGPDPSAGLGQLQISRKSQAMRADPQKANTTIAIVATDAALSKPQCQRLAVAAHDGIARAIVPAHTPGDGDLVFGVSTGAKPMTSEAELGQIGHAASLCLARAIARAIYLATPVYDDLLPCWSTLNTPD
>AB12_04217 dTDP-glucose 4,6-dehydratase 2
MKILVTGGAGFIGSAVIRHAIADGHSVVNVDVLTYAACLNNVASVADAPGYVFEQADIRDAGAMAEILNKHQPDTIMHLAAESHVDRSIDGPAAFIDTNITGTYVLLEAARAYWVGAGKPDTFRFHHISTDEVFGSLGETGFFTEDSPYQPNSPYSASKAGSDHLVRAWHETYGLPVVLTNCSNNYGPYQFPEKLIPVVILNALAGKPIPIYGTGDNIRDWLHVEDHAEALLLVLEQGKLGRSYNIGGENEMTNLDLVKLLCAILDRLKPGKTPYADLITFVTDRPGHDRRYAIDPARIRDELNWRPSYTPETGLEQTVQWYLDNGEWLAALQDRSGVGERLGVTG
>AB12_02093 Short-chain-enoyl-CoA hydratase
MARVSVDYKDHIAHVTLTRGDKMNALDEAMIKALLAAGQEVAASDARAVVLSGEGKSFCAGLDMASFAKMAHMDPTEWLMTRSHEDANEMQELALIWRRIPVPVICAIQGAAYGGGLQIALGADIRIAHPEAKLAVMEMKWGIIPDMGGMVLLPKLVRSDVLRLLTYTARPIGAAQAAEWGLVTKLSDDPQTEALALAENIASQSPSAIRAAKRLIDFAETNPRADVLLAESSEQVDLIGKPDQMEVVMAQMQGRKPEFK
>AB12_02840 hypothetical protein
MLWTSRDALQADPLTQSPKIGALAVVLHQENVLLVQRSKEPDRGLWGFPGGHVEWGETVLEAAERELLEETSVTAEPLHYLDNLDLLRRDTDGQVLSHYLLVGVACRYQSGTPLAGDDALDAQWFPIERILKGDLPMSNRVASLLQLALKAG
>AB12_02885 Thiol:disulfide interchange protein TlpA
MRLFRLIPLYMALALGANAALATDAETLGPLREDSLKRLILHKEPKPVTPVDFQLEDDGGTASLADYKGKYVLLNFWATWCAPCRKEMPQIAELQDEFGGDKFEVLTLATGRNSPAGIKKFFEENGIDNLPRHQDPSQAVAREMGVIGLPITVIIDPDGNEIARLIGDAEWNSDSAKAIIATLVEANS
>AB12_02767 Disulfide bond formation protein B
MSPEFARNMNALGGLAVCLVLVLAFYFQLVLYELPCPLCLLQRVGFVAVGFGLGLNLLWGTRARNYGIVLVAAIFGISVSIRQILLHIVPGTGHYGSPVLGLHFYTWAGIAFGLIILGTAVMLVFEKQYDLAADLRASERFGGSKLAKTAFMLILVLAVANAGSALLECGPGICDDPPTDYKFLDKLE
>AB12_04315 hypothetical protein
MAQIESLFVTRLYRAALSEFDPKIDAGELENSCLVIAEDDEAGQEWCEENGYPGYTSYASLTDLPWRFPIFNDLVKVLDQHVAAFAKDLEFDLGEGELKLEDLWINILPEGGMHSSHLHPHSVISGTTYVAMPEGASALKLEDPRSGRMMAAPTRLKFGRRDLQPFIYVQPQVGDVLLWESWLRHEVPMNMSEEERISVSFNYKWD
>AB12_00677 hypothetical protein
MSVGRIIETNACVSEGAEWLAQSCPRMAYAMEQTGPLPLRRKPDGFAQLLSAIVSQQVSVASANAIWKRMQDAKLTGPRKIMWATDEDLRAVGLSRQKIRYARALAEARIDYKALRDAPDAEVISTLTEVSGIGVWTAEIYAMFSLGRADVIAPGDLALQEAARVLYVLPKRPTDKELRQMAEAWSPWRSVAARVLWAYYRVAKQREGIR
>AB12_01042 hypothetical protein
MRLVLPLVLALATPVWAEMPAPKGHVLLTLGGAVSETNLPARGENDGGLLGYLEVTHNGAAGFDTAMLDALDQTEITIPYGPEGNKREITFSGPLLSAVMSMAGAEGRTAKPMALDGYQAEIPWSSIEAHNPIVATHADGSPMGIGGYGPTMIVFPPTDDADLAAEQAGQQVWALAYIGIE
>AB12_02850 hypothetical protein
MLRRHRDTGVPAGALRVLNLSGSTVFRILIACLLAATVAGCANSKRPQAEQAEIVSRSYRDPGPSTLTLYTMINTRSGSGAHTSLMIGASERVIFDPAGSFRADIVPVRDDVLYGITPAVERAYRSSHARETHFARIQTIQVTPQQAEIALQLAKQTGPVAGSFCANSTARLLQQVPGFEQIEVTFFPIKLSEQFAEIPGVITEEYRENDDADLQKGLAANNAALNQLDAASSQ
>AB12_02398 hypothetical protein
MKKHIVLTHGAFAGPWCMEGYAGFFRDRGWTVHTPALRYHDADPKAEPDPGLTDTSVMDYADDIAEFVEGLDSKPVLLGHAIAGVVAQQVAARGLASAIVLINPNAAWGTLPETDDERAVPRALMEGGAFWKQPMRVDFDLMAPFALNKLPEAQQHAVFDRLGPESGRVMFEMFFWMFDDYHAMKVDIDKVDCPVLIVSGTEDRAVNPNTCRALANLYGDRATFMPAENHAHFLFMEPGWEGPAAQIADWLDQKLG
>AB12_02696 LL-diaminopimelate aminotransferase
MNFPERFSNLPEYAFPRLRTLLDHHQPGGDVIHMTIGAPMHDFPAWVTDVITENAAGFQGYPPNEGSPELRGSITDWIKRRYGVTMNPDTNVMALNGTREGLYNAAMALCPEQKNGQDPIILCPNPFYQVYMVASISVRAQPYFVSATAATGHLPDYANLPEDVLNRTVAAYICSPANPQGAVASRDYWAELIGLAEKYDFRIFADECYSEIYRDEAPTGALTVAQELGADPERVLLFNSLSKRSNLAGLRSGLIAGGPDSIKRVKQLRNYAGAPLPLPLQAAAARVWADETHVAQNRALYQEKYAIADEVFSGLQGYMPPEAGFFLWLPVENGEETALKLWQETGVRVLPGAYLSQGDPGQNPGEQFIRAALVAPKKELQQGLIKLRDCIYS
>AB12_03453 hypothetical protein
MAEISNRKRIWGWWFFDWASQPYHTLLVTFVFGPYFAGVAAGYFTDAGLDPQAAAARAQTVWANCLTITGLIIAFGAPLLGAMADVSGRRIPWIFAFSAMYAMGSAALWYTMPDGSNMWLMLSAFGLGFVGAEYALIFINSQLPELGDDNQVGEISGSGFAFGYFGGLISLAIMLALFVEQPSGKTLIGMEPALGLDAARREGTRFVGPFTAAWFVLFMVPYFLWVRDDPKAEKTGSFAEALRLLGHSISNLRHRVSLATYLGSSMFYRDALNGLYSFGGVYARLVLEWDLIKIGVFGIVSVLASAIFAWIGGKLDRKYGPKPVILVAIWVLIFVCITVVSMDRTQIYGIALPEGSGLPDMVFFGCGILIGGMGGVLQSASRSMMVRYTDPAAPVESFGLYGLSGRATAFAAPLLIGVATTVTGSARLGVSPIILLFILGLFLMRWVKPEGDQSR
>AB12_02611 hypothetical protein
MPNFTLHNVALTTAAVLTVSAGAAAAQQACTNYTVQDGDTMASIALTAYGTSNYQPIFNANRDAISNPNALDPGLSLVLPCEDGNLPNGQSASDIIAAQQERFANSAQSSAFKRPIKLVTGNGWAPFADETLNGGGFITRLGTTTLQRGGNNEQFSISFVDDWNSHIETLLPLGAFDVSMAWNIPDCTNRSYEWSWETEVRCTQFHASAPVYDIVFGFYSVPEGKYAGATSFDDLHGATICRMEGWPLHDLEQEGLLRDDTMTVVQPATARECLDAVITGTADIATFELQLFADAMSEMGLNANDLVENPYVSTLSSLRFITHRSNPQGQRYLALMNKGLNEMRETGEWYAIISDSLNEHNERLLDAIN
>AB12_02612 hypothetical protein
MLREKLNTKVMTATAVLTLSAGAAAAQEACSNYTVQDGDTMATIAIAAYGTSNYQPIFNANRNEITNPNSLEPGLVLALPCEDGSLPNGQSAQEIIAAEEQRAASVKRSNVYAPPIKLVAGNGWEPFTTESLSGGGIMTRLATTSLQRAGNSRDFSVSFVDDWSSHLDTLLPLGAFDISIAWTLPDCTNRSYEWSEATEARCTQFVASVPIYDVVGGFFTLPESEYAAATEFSDLEGATLCRMAGWSMVVLEEVGLNGKNLNLIHPNSARECLDAVLTGTADVAAFEVELFASTMNDMGLTSDDIVENPYVSTLSSMSFMAHRSNPFAREYIAMMNKGLNEMRQSGEWYAIISDTLREQNEKLNAGSN
>AB12_01937 50S ribosomal protein L15
MKLNELRDNPGAAPKRTRVGRGPGSGKGKMGGRGIKGQKSRSGVAINGYEGGQMPLYQRLPKRGFNKPNRKEFAVINLGLIQKFVDAGKLDAKAAITEDALVASGLVRRKLDGIRVLAKGEVSAKLNLEVTGASKAAVEAVEKAGGSLTVTKAAAAE
>AB12_03125 Haloalkane dehalogenase
MKFLRTPDHRFDGLPDFDFGPNYLDVDDTEGGLLRLHYLDQGPAQAPPVLLMHGEPTWCFLYRHMIPLFKDAGHRVLAPDLIGFGRSDKPTERSDYTYQRHVDWMSEWLRKVDLTGITLVCQDWGGLIGLRLVASMPERFSRVVVANTALPTGDVPLGEAFLSWREYSQSVPEFNSGRIVFGGTTSKISDEEVAAYNAPFPDARYLAGAREFPVLVPNSPDNPASEANRAAWETLKTLNTPFLTVFGEDDRVMAGVDKLFQRSIPGAVGQNHIVVPKAGHFIQEDAGTELVHATLKFIEQT
>AB12_01425 hypothetical protein
MKEEVDIYQDLKMRLISNGFEHGAKVRAEELRKEYGCSASAVREVLFRLSAVGLVDFQEQKGFRVPMRSPQKLIELTHVRVLLEAEGTAMSIRSGGVDWEARLTAAHHKLSHIEKRIHATDDPSGLIEIWFASEKEFHQTLISACGSETLKQMHGRVYAQFRQQLMVADRNFEFISQNIRHHADILEAALSGDEQLTREKIHDHLKRHLTGKTMGD
>AB12_02186 hypothetical protein
MHLAYVTTTDRGATDRLLSAVAAHLLARGAKLAGVVQTNTECTDSSKCDMDVQVLPDGETIRISQSLGEHARGCRLDPAALEQAVGQVMATLANDPQLMIINKFGKHEADGRGFRPVIAEALAQDIPVLLGVNGLNDEKFQAFTGGAAEQLTPDIEAIVSWFEKVSAQRADAA
>AB12_04394 FtsZ-localized protein A
MARLFHVPLSPYCRKVRLSLAEKKIEVELVEERYWEQDPDFLRRNPAGKVPVLRLDGQIMSESAAICEYIEDTRPEPPLMPKTAEARYEVRRLVGWFDDKFHHEVTSKLLYERVNKKMTGQGYPDSKNVKEGARAIKYHLDYMAWLLDHRRWLAGDQMTLADFAAAAHLSALDYISDVDWNRSAAVKDWYAKIKSRPAFRSILADQVPGFRPPPHYADLDF
>AB12_01392 Fructose dehydrogenase large subunit
MNRADVIFIGSGIGGATLAAALAPSGRRILILERGKRLQPSPQDRDPRAIFANGHFRPDETWLDGAGEPFNPGNYYCVGGNSKFYGAALIRYRKEDFEPRQHMGGYSHGWPMPYEELEPDYTAAEQLYEARGTTKQDPTEPPHSGGYPHPPVPDEVDIADLRNRLSQAGLTPSSVPLGVDIETWLEAGQTTWDAFPNTCGGKMDAETCALAEAMKHGNVELLTDARVRKLKADAVGRITSVEVDGHGALSAPVIVLAAGAVQSSVLLLQSANDNCPAGLANRSDQVGRNFMNHNCSAVLALHPLRRNRAVYQKTLMFNDYYNTDGQGGLPLGNIQMLGKITGPILASQTHLPGPIAALIANRSFDFYAMSEDLPNPDSRVTVEGDQIRLDWKRSNWAAHEALVARLKAHLKQAGFPVVLSRPFDRRTPSHQCGTARMGNDPSSSVVDTFCRSHDHKNLFIVDASVLPTSAAVNPALTIAALALRAGRHIIETEFAA
>AB12_00231 hypothetical protein
MTSFSFTRQNRNPRVVVLLICIYAVLVGLVLFVEAAWWLMALLALATLPAVWDIVKDTSAGVELTGEKLRWFTGQRSGELDLSEVDRFRFDTRWDFSIRVSAVLKSDKRVRLPDESLPPNKEFEDVLQQAGFTVERHHFRVF
>AB12_02295 Nitrogen regulatory protein P-II
MKKIEAIIKPFKLDEVKEALQDVGVQGLSVIEVKGFGRQKGHTELYRGAEYVVDFLPKVKVEVVLDDDQVDAAIEAIVSAAKTDKIGDGKIFVSPVEQAIRIRTGETGSEAL
>AB12_03371 Aromatic-amino-acid aminotransferase
MFENLKPQPADKILALMQMYREDPRDQKIDLGVGVYKNAEGVTPVMRAVKAAEKRILEEQETKAYTGLAGDPAYADAMIGLILGDAVPRANIAAVATPGGTGACRQAFEMIRMANPEARVFVSNPTWPNHLSILNYLGMETVQYRYFDGESRGVDFDGMIEDLKTAKAGDVVLLHGCCHNPTGANLNLVQWQEVVNLINELGLVAMIDIAYQGFGDGLEKDAQATRLVASSVKRCLIAASCSKNFGVYRERTGLLMAISDDAAQTSLNQSTLAFLNRQNYSFPPDHGARVVTTILTDDALRADWQAELEEVRLSMLGLRQQLADELQRLTGSDRFSFVAQHRGMFSRLGAAPELVEKLRADHGIYMVGDSRLNIAGLNANTVPILAKAIVEVGC
>AB12_00646 Glutaredoxin 4
MTDVKTQIDETVKANDVVLYMKGTKEMPQCGFSSRVAGVLNYMGVEYADVNVLADEAVRQGIKDYSDWPTVPQLYVKGEFVGGCDIITEMTLSGELDTLFDENGVGYNKDAADKIREANA
>AB12_00627 Carnitinyl-CoA dehydratase
MPDIDIRTTGRAGRITLTRPKALNALSYEMCLAIDTALRNWREDDEVDLIILDAEGDKAFCAGGDIAKLYETGLAGDFSHGQTFWREEYRLNALIFAYPKPIISFLQGFTMGGGVGIGCHGTHRVVGETSKISMPECAIGLVPDVGGSLMLALAPGRLGEYLGLTAFRMGPADAIYAGFADHFIPQATWPDLIELLEASGNAELVTDHAQPAPGGKLQQMQPEIDQYFAGETLEDILISLRSEDTDFPLKALEMMGQHAPLSMACTVEMIHRLRGPSLTMHRALDMEYRFTYRAQEHGDLIEGIRALIIDRDRSPSWQYPDMKVPAVAVSKMLQPLGANALTFQED
>AB12_02759 Fluorothreonine transaldolase
MTIEMRNWVPADSEALVQKIATETSRTSSNALLDRIEHLATRNREIHEQECFNLNPATNVMNPRAEALLSSGIGSRPSLGYPGEKYEMGLEAIEEIEVISAELCAEVFDAKFAEIRVPSGAIANLYGFMATCQAGDTIIAPPASIGGHVTHHIAGCAGLFGLHTIDAPTDADGYTVDLDQLRALVRSERPKLITIGGSLNLFEHPVKEVRAIADEIGAKLMFDAAHQCGIIAGRAWRNPLAEGAHFMTMSTYKSLGGPAGGLIVTNDAEIAKALDAIAFPGMTANFDAAKSAALAVTMLDWRDYGQDYAAEMIAMSRAMAQSLDAQGVPVFAGHAGFTASHQFAVLAESFGGGQAASKTLRKAGFLACGIGLPETEIEGDMNGLRIGTPELVRWGMTSDHADRLASLISRGLKGDDIAAEVADWRRHFASVHFVHS
>AB12_00120 putative HTH-type transcriptional regulator
MASVTYAFARAMANAAGMTLNDDGALISNGAVVLRLPEAQDGQLADDAYFDLIDWIRAQQADEVALVEAYANAIATDDLGVLGLAVKTAPTLRESLQRIERYFRLVTDTAVYRLDETGDPVLWIFEGQTPHRAALELRNECALAAFARNMYRFVGAGLSLEYVAFKHACRQEHERYAQHFACPVQFGTDHNAIAMRPAMLESENRLGDPGLSDFMTKHLDEEFNSRDDDTSLSQAIVHRLTPALSNGAPQAAHVAQEMGMSERTLYRRLAEEGLTYRDVLGQAQVALARDLLRDGKASIAEIAFMTGFSEQSTFSRAFKRWVGQAPARFRQQATSD
>AB12_00129 HTH-type transcriptional activator RhaS
MKSEIPKHSAIWGQIIVGELKKTGLSERDIRKEFGITRSQLEDPDARWSFDKTAWLFEKASALTRDDLVGYRLAQSPDLVRKAGLLAYVGVSAPTVGGYLRNITRFQRVIGDASKTAMEEGPETTRLTWHYDVPASIPTGQYAEFGAVGTVFALRDYSNRQIRPTHVRFAHQRLTGTEALDRFFGCNVLFGAAENSIAFKAADMDVPLLTADDNLQRTLSVICENTLARMPQTPNSVARVVERQITARLAAGTAQQDAIAAELGMSARTLARRLTDEGTSFAAVVANLRKALARDYLLNSTLPLTEIAYLLGYSDASTFSTAFRRWYGQPPSDFREQPATEAPLA
>AB12_01326 hypothetical protein
MNVDIDRLHFLRDALDARLEKRNSLEVLDRSGLGPRDLPEDATSFCAHKEALFVRYACDALNDITFAASVGLGVTSSSTLTAYISKYSRDLEQVIENTSHFHDMIDPAIAFSLRVSGNFAALEARWKDASFARYHRRTEFLMFAAVARMRNLTQTDFHPIEIRFQHEVGDHTHAFQQLAGFPVVFGSESLEIVLSPASLKLPVPTYDPSLRAHLLEYGERVLAERRFPKQLTRAKVEGLITRSLPGKILSADDVAAKLGMSARTFARRLQSEGTSYRDITEDLRCDLAQTFITNGMNLSEIAYSLGYADQSAFSTAFKRWTGQPPSAFKTRVERPLTLGNRGSSA
>AB12_03985 hypothetical protein
MSALALLDYASVLVFALTGALVASRAQLDLVGFAFIACLTAVGGGTVRDLLLDRHPVFWVGQPDYILIAVGAAVLVFFTAHLVESRYSWLIWLDSFALSIAVAAGTGAAHSLDQSGIIVVLMGVTTGCLGGLMRDVVCNEVPLVLKQGELYVSCAFAGALTAVVATRLGLEGLPALALCAAICWALRAGSLIFGWRLPVYKARPPRQ
>AB12_03462 SsrA-binding protein
MAKQKTDPNYKVIAENRRARFDYAIEEDIECGIMLEGSEVKSLRAGGSNIAESYASVDDGELWLINSYIAPYEQAKVFKHEERRRRKLLVSRKELSNLWNATQRKGMTLVPLVLYFNHKGRAKLKIGIAKGKKLHDKRETQAKRDWSRQKQRLMKDHS
>AB12_01863 DNA-directed RNA polymerase subunit beta'
MNQEITNNPFNPLTPPKVFDEIKVSLASPERILSWSYGEIKKPETINYRTFKPERDGLFCARIFGPIKDYECLCGKYKRMKYRGVVCEKCGVEVTLQKVRRERMGHIELAAPVAHIWFLKSLPSRIGLMLDMTLRDLERVLYFENYVVIEPGLTDLTYGQMLTEEEYMDAQDAYGMDAFTANIGAEAIREMLAQIDLEAEAEQLRADLAEATGELKPKKIIKRLKVVESFLESGNRPEWMVMTVIPVIPPELRPLVPLDGGRFATSDLNDLYRRVINRNNRLKRLIELRAPDIIVRNEKRMLQESVDALFDNGRRGRVITGANKRPLKSLSDMLKGKQGRFRQNLLGKRVDFSGRSVIVTGPELKLHQCGLPKKMALELFKPFIYSRLEAKGLSSTVKQAKKLVEKERPEVWDILDEVIREHPVMLNRAPTLHRLGIQAFEPVLIEGKAIQLHPLVCSAFNADFDGDQMAVHVPLSLEAQLEARVLMMSTNNVLSPANGAPIIVPSQDMILGLYYVTLEREGMPGEGKVFGSIEEVQHALDAGEVHLHTKITARITQIDDEGNEVQKRYETTPGRLRLGALLPMNNKAPFELVNRLLRKKEVQQVIDTVYRYCGQKESVIFCDQIMSMGFKEAFKAGISFGKDDMVIPDDKWGIVDDTRGQVKDFEQQYMDGLITQGEKYNKVVDAWSKCNDRVTEAMMSTISSSDRAEDGSEQEPNSVYMMAHSGARGSVTQMKQLGGMRGLMAKPNGDIIETPIISNFKEGLTVLEYFNSTHGARKGLSDTALKTANSGYLTRRLVDVAQDCIVREIDCGTERAITAEAAVNDGEVVASLAERVLGRVSADDVLRPGTDEVLVAAGQLIDERMADTIDEAGVASMRIRSPLTCESEEGVCATCYGRDLARGTMVNTGEAVGIIAAQSIGEPGTQLTMRTFHIGGVAQGGQQSFQEASQEGVVSFENPQILVNAAGESLVMGRNMKLVIKDEHGEERASFKLGYGSKLFVKDGTKVARGDKLFEWDPYTLPIIAEKAGTAKYVDLVSGLAVRDETDEATGMTQKIVIDWRAAPKGSDLKPEIILVGEDGEPVRNDAGNPVHYPMSVDAILSVEDGQQVEAGDVVARIPREGAKTKDITGGLPRVAELFEARRPKDHAIIAEADGYVRFGRDYKNKRRISIEPADESMETIEYMVPKGKHIPVAEGDFIQKGEYLMDGNPAPHDILSIMGVEALADYMIDEVQDVYRLQGVKINDKHIEVIVRQMLQKWEILDSGDTTLLKGEHVDKQEFDAANEKTIARGGRPAQGEPILLGITKASLQTRSFISAASFQETTRVLTEASVQGKKDKLVGLKENVIVGRLIPAGTGGATQAVRHIAQSRDNVVIEARREEAEAAAALAAPSFDDDMVGDELDVLVETPESRE
>AB12_00300 N-acetylglucosaminyldiphosphoundecaprenol N-acetyl-beta-D-mannosaminyltransferase
MQFLSVQDMYKGAQPTPTPNLEETEILGLPVVNAQSGQVISKLLDGTRRTVFFLNAHCANTRARNHTYRAALVRADMILPDGIGVEVAAKLQGVQLAENLNGTDFVPKLLKRAARLGQSVYLLGGRPGTAQAAAARLRHMIPDLAVAGTRDGYEGAARVDELIDDINQSGADILLVAMGVPLQELWITQNRHRLDPRIALGVGALFDFLAGNVRRAPRIVRRARMEWAWRLAMEPRRMARRYLLGNFEFLGRAAHNSVPKVSACRLLDLTLAVVALSLLALPMAAIATLVRLDSRGPAFFRQTRIGRNGVPFTMYKFRSMTQEAEARRTDLLARSDREGVCFKAKNDPRITRVGKVLRRCSLDELPQIFNVLKGDMSLVGPRPALPEEVAAYPEQALERLQVRPGITGLWQVSGRAGIGFDRMIELDTAYVRARSPLLNLFLIALTARAVVSGRGAY
>AB12_04222 Undecaprenyl phosphate N,N'-diacetylbacillosamine 1-phosphate transferase
MILVFVSKKVTVQYTDIQKESRRIIVQAEQGVYCFHQVNAYSSFFKRTLDVVLVLLALPIVMPTLLFFALLVARDGNNPFYGQTRIGRDGKEFTMWKLRSMVPNAHVLLADHLTRNPAAKREWDETQKLKNDPRVTKIGLLMRKTSLDELPQLWNILIGEMSLVGPRPMMPEQKGLYPGKAYYSMRPGLTGLWQVSKRNDSSFASRADFDTSYAGQLSLRTDLGIIFATIGVVVRGTGY
>AB12_00956 putative ribonucleotide transport ATP-binding protein mkl
MIRMENVKKSFDDNHVLQGMNLEITKGTSMVIIGGSGTGKSVALKCILGLIKPDSGMIYVDGKDASKGDRDAFLARFGMLFQGAALFDSLPVWQNVAFRLLRGSLKRPTDEAREIAIEKLRRVGLKSNVADRFPSELSGGMQKRVGLARAIAAEPEIIFFDEPTTGLDPIMSGVINDLIREIVTEMGATAMTITHDMTSVRAIADNVAMLHDGVIQWTGPVGQMDASGDPYLEQFISGSAEGPIEAVR
>AB12_00123 hypothetical protein
MTDFETYTIASAPDVAKPILEASLKGYGFVPNLYAAMAEAPAILEGYTTLSSIFGKTSLSETERQIILMTNNRLNGCKYCMAAHTTLSLMAGVPEDVIAALRDGSPIADPKLEALRKFAIVINESRGWPSDAQVEAFLTAGYTRQSMLEVILGTALKTLSNYTNHVADTALDDAFVPNAWIASVAAVAE
>AB12_03043 hypothetical protein
MANFPSHDLESAPEGSKPLLEKSQAAFGRLPGLHKVMAESPQHLEAYQVLHGLFLQTDFDNDEKTVVWQTINVENECHYCVPAHTGIAKMMKVSDEITEALRNETPLPTAKLEALRTFTLQVMETRGNPTEEQLQAFFDAGYSHRAVLDVVLGLAQKTMSNYVNHMAKTPVDQVMRGFLWERKVNEPA
>AB12_04049 Fructose import ATP-binding protein FrcA
MSDTTPVVQGRGIVKRYGHVTAIDHSDFELRQGEILAVIGDNGAGKSSIVKAICGATIPDEGEILIEGKKVNFTSPIDARNMGIEIVYQQLAMSPALSIADNMFMGREIRKQGFMGKYMRQLDRPAMEKFAREKLTELGLMTVQSINQAVETLSGGQRQGVAVARAAAFATKFIIMDEPTAALGVKESRKVLELIQDVRARGIPIILISHNMPHVFEVADRIHVHRLGKRLCTIDPKDYTMSDAVAFMTGAKEPPKEDAA
>AB12_00190 NAD(P)H-quinone oxidoreductase subunit 3
MEDLLREYLPILVFLAVAIGLGIVLILAAVVLAVRNPDPEKVSAYECGFNAFDDARMKFDVRFYLVSILFIIFDLEIAFLFPWAVGFKDISDVGFWSMMVFLGVLTIGFAYEWKKGALEWE
>AB12_00583 Prophage integrase IntS
MLMSKLTDPKAKAAKPGAKKIKMADGNGLTLIVHLKGSKTWVLRYRVHGKPKEMTLGKHPATTLKDARERALEQRSILQDS
>AB12_02430 Prophage integrase IntA
MPKRARELGSLEVKRLTRPGVHAVGGVAGLALQVTGTGARSWVFRYRHNGRRREAGLGPYPDVPLAKAREYAREARDMLRHGADPIAERQAAQRRLLTFAEAVELYDQEKAVEFRSGLHRKQWRASLDRHAVPLLGEIAVADITLQDVLATLRPIWTTKTETASKVRQRIERVLDYTTVAGHRSGENPARWRGNLDMVLPAPTKLTGGQHYSALQLDDAPRWYAALRAREGTSARALEFQALTAYRTGADRFATWDEFDLERGLWIIQPGRQSSKIPPSGRPHRVPLTDSLISLLDELPREQGNPLVFWAPRGGAYSDAALAAVMRKIHAADLKSGNRGYFDAQSDKPAVPHGLRSTFRTWVAERTRFDGDMAEIALAHKVGSKVQQAYDRSDQVEKRREMMGAWGSFLCSKDLARKKVRPRK
>AB12_02495 Prophage integrase IntA
MADNTRILLLSGIFCGIFMAALSGKLTKKLVENLGPGRHGDGSGLYLVVDPSGARRWIVRVTVKGQKNRKGAPLRTDFGLGGADVVTLNQARERALEYRRMAKSGLNPRFNSQREIPTFEELSRLVHIDRLPTWRNAKHGQQWLNTLRDYAFPKIGRMPVDSIDQPEVLMCLSPIWTDKHETAKRLSQRIKTVLDVAKSKGFRSGENPVTAIREGKVLPTVKAKVQHHDAMPWQEVPAFYAELQTRSAMAAKALQFTILTACRTSEVLEMKWPEVDVDARLWTIPAERMKGGQVHRVPLTDEMLAILEPLRALASDYVFEGQKRHQPLSNMSMLMLLRRMRQDGVTVHGFRSSFRDWAAEAANAPRELAEAALAHQVGSDVERAYARSDLLERRRKLGEKWSRFTSSQGASL
>AB12_02748 hypothetical protein
MAALSGKLVENQGPGRHADVSGLYFVVDCSGERRWIVRVTVKGQKNRKGVPVRTDFGLGSADVVTLSQARERVLKYQRMVKAGLNHVLTPSAKSRPSKSSADKFILTE
>AB12_02749 hypothetical protein
MIGREPVGSIDQPEVLMCLSPIWTDKNETAKRLSQRIKTVFDVAKPQGFRSGDNPATAIRDGKVLPKVNVKM
>AB12_02750 hypothetical protein
MKWPEVDVDTRLWTVPAERMKGQVHRVPLTDDVLAILELLRALASEYVFEVQKRLGYQTAQERAQMRGNVEVRWQEVPRVRCSRLKCLSHV
>AB12_03815 ADP-L-glycero-D-manno-heptose-6-epimerase
MTTGPDTKTILVTGGAGYIGSHACKALPQAGFVPVTYENLFTGWPDAVKFGPSEQGGQHDRANLDEVFAKYQPQAVMHFAALSQVREAMKEPARYWSNNVTGSLTLIEAAVAAGCLDFVFSSTCATYGDRYNVVLDAIDGKRDGLTLFGTDYDTPDGTSIRDYVHVCELVDAHFLGLNWMQMGNGSRVFNLGNGSKFSVLGVIEQSKTVTNRARRAAPRRGLHQAGVRLGARRQRAGLEGKTLNVRDDDHRRVALASNRHLREMSRL
>AB12_04221 UDP-glucose 4-epimerase
MRVLLTGGAGYIGSHTLLKLLQDGIDVMVLDNFSNSSPEVLRRIRKLTNSSFETHVGDYSAPEVLDEIFETFRPDAVIHFAGLKAVGESNEKPLAYYAQNVSGSINLLECMQRYDCQNIVFSSSATVYGEAQYLPYDENHPLNPTNPYGRTKYFIEEIIRDWTASRPEASAVLLRYFNPVGADDSGDIGEDPRTTPNNLLPYIAQVAVGRLNELSIFGGNYKTRDGTGERDYIHIDDLAGAHLSAVKYARVNCGCEAINVGTGKGITVLEIVKAFEKASGREIPFKIAERRQGDVARSFAEVSKAQRLLGWSAKRDIADICRTAWTWQSKNPSGFEP
>AB12_03457 Peptidyl-tRNA hydrolase ArfB
MLRITDDIILQDWEMTESFVRSSGPGGQNVNKVSTAVELRFEAARSPSLPEPVKNRLKRLAGRRWTKDGAIIIQCEETRSQARNREIARTRLAELIARALVKPKRRIATKPTYGSVKRRLAAKKARGDVKALRGKVSED
>AB12_03425 hypothetical protein
MLYPRVSLYALMLAAAGIPLYIHLPRFAAVNLGIGLGVIGTVLLVIRLVDLVQDPLIGWAIDRWPGAQLLFAALAALGLAVGFPLLFGLPDGASVGALVAILVLLFSAYSLGTILLYGRSATLAKQADPQELMRLAAFREGGQLTGVVLAASAPALFVAFGAQGQGYPAFGLFLGALALLTLIVTIPIWRRTPITGEGISFTALGQSGALRLLVLALINSLPVALTATLFLFFVEDKLQLSGMAGPLLILFFLSAGASVPLWARLSNRIGPKQTLMIAMPLGIASFIGAATLSAGELTTFALICLASGAAAGADIVILPAMFSVVLTRAGLNASAAFGIWSFAGKLGLALAAFFTLPLLERSGFSPGQANSAQALNTLTFAYALLPCILKLGAFGMVLTLPTEVPAK
>AB12_01449 hypothetical protein
MSAIAFVVVGGTLLTGGMGSIPAMVAGALLLGLVFNVLNFENGQGTISFSAYWQMVIRGGFLFAVILLQSRVIARQQKVLGS
>AB12_01450 hypothetical protein
MTVWIALLALILFGLMRHVSFGSAYNFSSFLNYNAMFVAIALGICFAIMTGGSDLSVGSVAASTSVVAKYLSPNAVQVALPEAGRSLLGLEFWSRTTP
>AB12_01714 Fructose import permease protein FrcC
MSAAMTNTEQRTIMDRLEPYLAFIGPMVMILAILIFMGIAEPARYFRLTNLNLILLDAALYMPMAMAMTFVITQRGIDLSIGSIAALSAILMAFLVKQYGFPAWVAVPLAIVLGAIMGLINGLVITRFKVPDLIGTLAMDLVYRGLALVIAKGLVLARFPDLITEIGRGQIPGFIPVPVVLGLITMAIGYVVLTRTYFGRYTIAIGSNPEASEMTGVAVDRHKIYAYVLMGAAAAMAGVMLTGKLNAIQATSAPYFNLHVIAAVVVGGTSLFGGRASMLGSLAGVLLLSMMINALVTLRIEFFWQSVASGVVIVSSVALYTWMQKKDRDGAQGLLAGLRSKEAQKLIRFSAALIGALILLLALGAGLATEPTPSG
>AB12_01815 Ribose import permease protein RbsC
MTTATDIDKKKLLGGLSESGAYQKMLAFASLIALLIGFSIASPNFMQTSNMIAILQATSVNGVLAVAATLVIITGGIDLSVGTLMTFCAVIAGVVLTYLGMPLLLGVAAAIAAGAFCGLCSGTFVAKMKIPPFIATLGMMLILKGLSLVISGTRPIYFNDTPGFDQISRGSLIGEVFPALPIPNGVLILFIVAIAASYILSRTVLGRYTFALGSNEEAVRLSGVNTDMWKIRIYALAGAICGIGGILIASRLNSAQPALGLGYELEAIAAVVIGGTSLSGGRGTILGTLIGALIMAVLTNGLRVLSVAQEWQTVVTGAIIILAVYADMARRKKSG
>AB12_04048 Fructose import permease protein FrcC
MSEANQNAQEFETAANASETVAEFEDHRRGVLGKLQHLLHVNPSFVPLIVLVGAIVIFGLLLGSKFFSPFAMTLILQQVQIVGIVAAAQSLVILTAGIDLSVGAIMVFSSVIMGQFTFRYGIPVPIAVMCGLAMGTLIGALNGWLVSRVKLPPFIVTLGMWQIVLATNFLYSANETIRSQDIEANAPFLQFFGTKFSVGGATFTVGVIFMLVLIFVLAYALKHTAWGRHVYAVGDDPEAAELSGVNVHKTLMSVYMLSGLICAFAGWALIGRIGSVSPTSGQLANIESITAVVIGGISLFGGRGSILGSLFGALIVGVFTLGLRLLGADAQWTFLLIGLLIIAAVAVDQWIRKVSG
>AB12_03623 3,6-anhydro-alpha-L-galactose dehydrogenase
MGQMLKCVSPIDGSVFAEREVLSRDAAFEVAARARAAQAAWAARSLQERVDLVMAGVAAVGAMNDEIVPELAHMMGRPVRYGGEFGGFNERASHMAEIAERSLADIAVGEDETFRRYIKRVPQGVVFVVAPWNYPYMTAINTVAPALIAGNTVILKHATQTLLVGERMAQAFHAAGVPEDVFQNVFLSHDVTNDLIAGNAFDFVNFTGSVGGGRAMEHAAAGTFTGVGTELGGKDPGYVMEDADLDAAVDTLIDGAMFNSGQCCCGIERIYVHESLFDDFVAKAVEIVKGYKLGNPLDPETTLGPMANVRFADEVRAQIAEAVADGAVAHIETFAEDDGGAYLTPQILTNVTHDMRVMRDESFGPVVGIMKVSSDEEAIALMNDSEFGLTASLWTRDVDRAARVGDQIETGTVFMNRADYLDPGLCWTGCKNTGRGGGLSVIGYHNLTRPKSYHLKKVTS
>AB12_00386 hypothetical protein
MDRKLLLIILDGVPWRNFRRLFGNLEGWVDSGEARVWKLRSVLPSTSASCYASIHTGVTPQEHGCTGNGNVFRLSHKDVFSQVREAGGVTGAVTHSYWSQFFNRHPFDYVRDVEYDEPESKTINHGRFHSMTGYGKANQMTPCDVDLFATLTNLCLRHGLDYGILHTCTLDSMGHRFFHDCEEMDHACFVMDEMLAPFIPNWRKLGYEVIVTADHGQDERGHHGGRSPLQQETALYYFGDAEGPEADTVIDQLQLAPTILTRMGAPLADTMKAKPFLS
>AB12_03469 Glutathione transport system permease protein GsiD
MSRNLILGAVLSSLVLLAALVSFVWTPYDHTALDIPAKLQPPNALHWFGTDHFGRDMFSMIMVGARTSIAVALVAVGIGMALGVPLGLAAAARKGSWLDEVIMRGNDLVFAFPSLVIAILITAVFGAGAINAIIAIGIFNIPVFARITRGAALSLWEREFILAARVSGKGAARISVEHILPNVANLLIVQGTIQFSLGILAEAGLSYVGLGAQPPTPSWGRMLADAQTMVSFAPHLALIPGLAIIFTVLGLNLLGDGLRDWLDPRIRVARA
>AB12_03151 hypothetical protein
MTKKTVMIAGTTLFALLAACDETSTSSASAEPTPAQQACLRDVAKTTNNSQVVVLSSAFSEAGTQVTVGVGEDRAPWNCIAYTDGATAGIEFLGDEGAL
>AB12_03092 Cardiolipin synthase C
MRLIRICLISVALMAVAIVGLRWTFPLPEENFSEPTFKQKADWDGPLGATIKNALERIPGLDGVRPLGNGRAAFAARAILAREATSSIDAQYYIWQDDVTGLMLLEELRAAAERGVRVRLLVDDNGISGLDDLLAELDALPHANVRIFNPFTLRNPKLLSYAFDFGRLNRRMHNKSMTVDGVATIVGGRNIGNIYFDYGAGTHYLDVDAIAIGPIVDEVSQSFDAYWNSASAYDAGLFLEPPSEKSLKAKADAARQTAVGAGYQRAIQDNELADRIAAHDLKFEWSEVTLFVDDPSKGLGEVESEDLIVEQLIEFAKTSQSSLDLVSAYFIPGERGAEVLEGLAKSGVKVRVLTNSLDATDVMPVHAAYMRYREGLLNSGVELLELRALRREHRERSLPEMLAGSASGLHAKVFGSDGERIFIGSYNLDPRSARLNTEMGLMIESPTIAASLAEQLNRPEFSYRVELNDSGEMIWLQEEQDGTVTTHTADPETTGLQRALTAVVRWLPVEWML
>AB12_03148 Cardiolipin synthase C
MTQWKLVVCILCTLTLVACAPKTRTYEKTVSASLPADSRTALSRAANRLGDPKDGRSGVKLISDGEEALVSRLLLAAAAEQTIDAQYYLLHDDPTGHLFAASLLQAADRGVRVRLLLDDMDTSSYDAMTAALDNHENIEIRLFNPFWREQSLLIAGLTDFKRINRRMHNKSMTADNVFTIVGGRNIGAEYFLAREEMNYADLDVLAAGPVVREVSQSFDTYWNSEFAVPARAVVGEPQEFDLVDARVRLNELVEEAKQTQYGAALRKSAQENFADGALSLDWLPAKLYADPPSKAAGLENSGPVLASQLLPYFENASSEVNIVSAYFVPRNNGVKWLTELESRGVDVKVVTNSLASNDVAPVYAHYAKKRRALLRGGVELYELRPDAYQVQRRGINWAQSRSGLHSKAFAVDDRYLFVGSFNWDPRSVNINTEMGILIDSPALATQTMGTLDDALPAYTYNVTLEKAGQLIWTTRGDDGNVLEYQSEPTGSAWDHIVAGLLSILPIGSQL
>AB12_00392 Leucine-responsive regulatory protein
MQMDFPNLDRFDRAILQALAEDGRISVADLARRIGLSKSPTQARLKRLETDGVITGYRAMLDPIRLGLDHVAFVEVRMTDTREKALAEFNAAVRKIAEIEQAHMIASNFDYLLKVRTGSMSEYRAVLAEKISSLPHVANTSTFVAMEAVKETGLLGGIDRKT
>AB12_04008 hypothetical protein
MIRLTALLAALVMLTLGACAPSSTVTRADVDGLALEIRNLGPDVDPAEARRAAEISYSYSQQLKRDWNVTDSPIVHNAKVINGFRDYGLCNDWAQAMTRRLQQENFQTLDVHWATSPPTTFRIIHHSAAISARGDSLKDGVILDPWRQSGDLFWGEISEDDRYNWRPRLEVREELISASAGS
>AB12_02742 hypothetical protein
MPQHPRTFSHIGLSVPNVDDAVKFYSEVLGFYVIMPPTDVVEDDTDIGVMCTDVFGPEWKKLRIAHLATADRIGFELFEFDGNYVPENNIDFRQNGTFHFCVQDPDVEGLVEKIVAAGGKQRMPIRYYYPGEKPYRMVYVEDPFGIVFEIYSHSYELTYSSGAYT
>AB12_00909 hypothetical protein
MQQSETELMLKGYGLTTAEFFYHMPDYIHVLNTFIWQEYDLAPDHPKLFEFIDFWQREIEGPLHSVKFTHRKMIAPGEWRNMVGEFRVN
>AB12_02904 Succinate--CoA ligase [ADP-forming] subunit beta
MNIHEYQAKALLRSYGAPVSDGRAVLRAEEAKTAAGELDGPLWVVKAQIHAGGRGKGSFKEADAGEKGGVRLTKSVEEAAEEAKKMLGRTLVTHQTGPAGKQVNRIYIEAGSGIERELYLALLVDRQTSRISFVCSTEGGMDIEEVAASTPEKILSFSVDPVTGYQAYHGRRIAFSLGLQGAQVKQCVRLMGILYKAFVEKDMEMLEINPLIVSDSGELKVLDAKLGFDGNAVYRHPDIAELRDETEEDPKELEASKYDLNYIALDGEIGCMVNGAGLAMATMDIIKLYGAEPANFLDVGGGATKEKVTEAFKIITSDPNVKGILVNIFGGIMRCDVIAEGVVAAVKEVGLQVPLVVRLEGTNVEKGKEIINTSGLDVIAADNLKDGAEKIVKAVKG
>AB12_03787 hypothetical protein
MTKLIAIINVIAWAGFWAFGYIALTSDDLSEGQLTIAAILAFAGLIMGVLAYLKLVRASEASGYAKGSNQLDAAARNRAQEEWGK
>AB12_03980 Methionyl-tRNA formyltransferase
MRLIFMGTPDFSVPVLDALVDAGHEIAAVYCQPPRPAGRGKKDRPTPVHARAEALGLEVRHPVSLKSPEEQDAFAALNADVAVVVAYGLLLPQAILDAPTRGCLNIHASLLPRWRGAAPIHRAIMSGDAETGICIMQMEAGLDTGPVLMREATPIEAEETTAQLHDRLSTMGAALITEALTQLPDLAPQPQPEEGVTYASKIDKSEARIDWSRPAVEVDRQIRGLSPFPGAWTEMEGARLKLLASRVAEGQGTPGEVLTPELHVACGQGAVELLRLQRAGKGAQDRETFLRGWPIPVGTRLTSE
>AB12_03510 HTH-type transcriptional regulator DmlR
MDRLTEMEAFANVVDQGGFTDAAKKMGISKSAVSKHVSSLESRLGARLLNRTTRRVSPTEIGLAYYDRARRVLNDAGEADSLVTAMQSAPSGLLRISVATDFGVNHLSPVLSDFLATYPDITVNMVLNNRYVELISEGFDVAVRIGELEDSTLRARKLTETVKRMVAAPSYIEKYGRPQKIDDLNEHKLLHYSSQSSGNVWRLTAPSGEKRQVRTAGWLSVNDGQSLLNAAVSGLGIAYLPSYLYADALKSGEVVDAMPSLPDEVQGIYAVYPPGRFTQPKVRAFIDFLVDAYSEKGAMDW
>AB12_04215 Glucose-1-phosphate thymidylyltransferase 2
MQRKGIILAGGSGTRLYPITMAVSKQLLPIYDKPMIFYPLSVLMLSHIREIAIITTPEDQEQFQRLLGDGSQYGLSLTWITQPSPDGLAQAYTLAEDFLAGAPSAMILGDNIFFGHGLPDLLRAADAQESGGTVFAYRVADPERYGVVDFEGQKVRGIIEKPKVPPSNYAVTGLYFLDGDAPARARQVQPSERGELEITSLLEMYLNEGLLNVQTMGRGFAWLDTGTHGSLLDAGNFVRTLTDRQGMQTGSLEEIAWTNGWIDNEALEERARLFAKSTYGEYLKLLLS
>AB12_00027 C4-dicarboxylate TRAP transporter large permease protein DctM
MGLAVLLGVFALSVIIGTPVAYALGISALAAFWYEGLPLFVGFQRIVAGINVFSLMAIPFFIFAGELMFHGGIAVRLVRFAQAAVGAVRGGLGIVNVFSSMLFGGISGSAIADISALGSILIPVMKDKGYDADYAVNVTVTSSIAGIIIPPSHNMIIFALATGGVVSISKLFLAGVVPGILMCCCLAIAAYVVAVKRGYQAERFPGWTALAYAFIGSIPGLLTAVIIVGGVLSGIFTVTESGAFGAMYAFVVTLIVYRSLSWDAFKTAVISSVRTTSMVMILIACAGAFAYMLTYNRVPTKTVEFLLGITENPILILLMINAVLLLLGMIMDMAALILICTPIFLPVMNMLGIDPLQFGMILLVNLGLGLCTPPVGTCLFVGCAVGQLPMEKAIRTIWPFYLAIFAALMLITFVPAISLTLPTLLIGP
>AB12_03190 Sialic acid TRAP transporter permease protein SiaT
MLIWFLPTFLIFLLIGLPVFFALLAAPGILLWLNGQTNDITLLYRNVYNGMDSFPLMAIPFFMLAGELMNRGGITIRLVEFSQALMGHLRGGLAHVNVLSSILFAGLSGSAVADTSALGSMLIPAMEKQGYTRKFAAAITAASSVIGPIIPPSGIMIIYAYVMGESVAALFLAGIVPGVMVGVGLMLMIKLMADRYDFPVASRKYTWPERRQASLKAFFPLMTPVIILGGILGGIFTPTEAAAVAVGYAFIIGFFVLRTLTWKEVPEVLSNAGMTSAVVLLLVGAAMAFKTVVSLSHAPEQLASLILSLSENPLILLFLINLLLFIVGMFLDAGPAIIILGPILGPIFTSLGVDPIHFAIIMSVNLTVGLATPPMGLVLFVAAAVSRERVETIAKAILPFLAVEIIVIFLITYIPALSMTIPRITGFAN
>AB12_03237 Sialic acid TRAP transporter large permease protein SiaM
MAKTLIILFFATLFLGVPVAFTMGIAGLSAIFIDGSLNPLVATQRMFAGIDSFPLMAVPFFILASELMTACGLTNALLRFANALVGHVRGGLGHVNILVSMLFAGISGSALADAAGPSAIVMRMMREAGYEKNYAGALSAATATIGPIIPPSILAVIFAISTNGVTVAGLFLAGIVPGVLLGVALAIANHIVSTRNGYRGREHRATMVELRGATLSAIPALIMPAIILGGILFGVFTPTEAGAVASAYALFLGFILRAFTVRALYAAFVRAAVVTSSVFLIVAMASIFAWLLTYLQIPQELAKLITQITDNRLGILFILATFALICGFFIDTLPALIILTPILGPIAYSAGIDPLQFGMMLVLNLTIGMITPPVGPVLFVIATVGQLKIERLSKAVLPLLLAELVVLLLVILVPGVSTFIPNFFGFAN
>AB12_04204 hypothetical protein
MTMSSSVVLTIILNYKTAEMSLRSAEAALGAMEGIEGEIILVDNDSQDESFEKMCTHVTSRGWDKNNRVRVLQSGHNGGYGSGNNVGIRAKLSSGQAPDYIYVLNSDAFPEKEAIRILRDHLDTHPKTGFVGSYIHGEDDDPHLTSFRFPSIASEFESAIRFGPVTRILAHHVVPIPIPDHSRPVDWLAGASLMMRQNLLDEIGLFDETFFLYFEETDLCRRAAQAGYQTHYLRDSRVMHIGSVSTGMKSWSRVPTYWFDSRLHYFTKTHGALYAAGATLAHLSGGFLHWLRCLITRKNRDVPPFFLTTLAWHDLKAGLYACLPNNRRERRHKPIPGE
>AB12_02212 Monocarboxylate 2-oxoacid-binding periplasmic protein
MDRRSFLKKSALGGSAAAATALAAPAYAQGQRTLTMVTSWGRGLAGVFDSAQRCADSINAMSDGSLNVEIKAAGELVGAFEVFDAVSSGQADMYHAADYYFVGQHPGYAFFTAVPFGMTAQELVNWYYHDGGMELHDELGSIFGLKSFLAGNTGAQAGGWYSKEINGPEDFQGLKFRMPGLGGQALGKLGASVQNIPGSEVYQALSSGAIDGTEWIGPWADEKAGFQEITKTYYTAGFHEPGAGLSLATNRDVFDELTPAQQKIIEIAAAEAHQWNLAQFLANNGAALQRLQSGGVKVMEFPDSVWDAFGQASQEVLDENMGDELFKKIHDSAMASMASSSGWLNLSSGAYTAQRDRVRG
>AB12_00513 hypothetical protein
MSNKRHKQEEIVQKLPQVDVLVRQGMMPTDAIRAASQSSIVVQNSRDFGVYFPTRT
>AB12_04513 hypothetical protein
MARKRYSDEDILRLLREIELGLASGSDVATACRTAGVSDATYYTWRKRFGGMGRSEMANLKALQKENDRLKKIVAELELDKLILKESLDYLKPKA
>AB12_04519 IS3 family transposase ISSst1
MKASKFTEAQKAFILKQGEQGTPVAEICRKAGISQATYFNWKKKYGGLLPDEMRRLKALEDENTRLKKIVADLTLDREMLQDVIRRKL
>AB12_01421 L-arabonate dehydratase
MTKVSKDDLRSRKWFMNSENLEMTALYLERYLNYGLTRAELQSGKPIIGIAQTGSDLSPCNRHHIELSKRVRDGIIAAGGTCIEIPVHPIQETGKRPTASLDRNLAYLSLVESLFGYPIDGVVLNIGCDKTTPALLMAAATVNIPAIALSVGPMLNGWWKGERAGSGTVIWKAREDLAADEIDTDEFMEIAAAAAPSVGYCNTMGTATTMNSLAEALGMQLPGSAAVPAPYRERGQISYETGRRVVDMVWEDLRPSDVMTRQAFENAIVINSAIGGSTNAPIHLNAIARHLDVPLNNDDWQKLGHDVPLLVNMQPAGEYLGEDYQQAGGVPAVVGELLDAGLLPHPDAITVNGKTMGNNCSARRSQNSEVIKPVGSPVKQQAGFINLSGNLFESAIMKTSVISKAFRETYLSNPDDPNAFEGRAIVFDGPEDFHHRIDDPAESIDANCILIMRGAGPKGYPGAAEVVNMRPPAYLIKQGIEALPCIGDGRQSGTSGSPSILNASPEAAEGGGLALVRNGDRLRIDLGKGTADMLVSLEELHERARDLEAKGGYAMPPNQSPWQEIFREKVDRLDRGMTLKGAENYRDIARGFMPRDNH
>AB12_03585 L-arabonate dehydratase
MTKNRRSSHWYGKLDKDGFIHRSWMKNQGFPDHAFDGRPIIGICNTWSELTPCNSGLRDLAEGVKRGVWEAGGFPVEFPVMSLGETQMKPTAMLFRNLLAMDVEESIRAYGIDGVVLLGGCDKTTPGQLMGAASVDLPSIVVSSGPMLNGKFKGKDIGSGTDVWKFSEEVRAGEMTLKDFMNAESGMSRSAGVCMTMGTASTMASLVEAMGMSLPTNAALPAVDARRMALAHLTGKRIVEMVEEDLKPSDILTKEAVENAILTNAAVGGSTNAVVHLLALAGRVGVDLTLKDFEIGSEIPLLVNCMPSGKYLMEDFCYAGGVPVVLNELKPFLRPAKTVLNKDLSAHYEGAECFNTDVIRPFNDPVKPAAGLRVLRGNLAPNGAIVKPSAATDELLETEGEAFVFDNIEDLKANIDRDDLPVTPQSILVLKGCGPKGYPGMPEVGNMPIPAKLVKQGVRDMIRISDARMSGTAYGTVILHVSPEAQAGGTLALVKTGDRIRISASKGQMELLVDQNELNARRAAWQPDDPHYTRGYAKLYIDHVLQADQGADLDFLVGKDTRLVTRESH
>AB12_03918 Hypotaurine/taurine--pyruvate aminotransferase
MDGTFNENDLSRVVEADRAHIWHHLIQHKPFETNDPRIIVEGKGMRVWDQKGKEHLDAVSGGVWTVNVGYGRESICKAVYDQLMKLCYFANSAGSIPGSIFAEKLIEKMPGMSRVYYTNSGSEANEKAFKMIRQIAHKRYGGKKTKILYRDRDYHGSTLAAMSAGGQDERNAQYGPFAPDFVRVPHCMEYRKHELNGAPEENFGEWAADQIEEVILREGPDTVGALCLEPVTAGGGVIEAPEGYWQRVQEICKKYDVLLHIDEVVCGVGRTGTWFGYQQYGVKPDFVTMAKGVASGYAAIACLVTTEEVFDMFKDDAADPMNYFRDISTFGGCTAGPAAAIENMRIIEDENLLGNCVDMGDRMMGNLQALMEKHKVIGDVRGKGLFLGAELVADRSTREPMDEKKVQAVVADCMAQGVIIGATNRSLPGRNNTLCFSPALIATADDIDQITDAVDGALGRVFG
>AB12_02007 hypothetical protein
MAKGPVLIDLETDEPAADVAKAPPVPDLAVPQGQAMQSAARFAARKPSALARWFWGLALAVVGAAISVAAWDFATSLIARAPILGWVVTGLIAALVLVALIIAVRELAAIGRLSRVDGLRRAADEALADADLTKARAVTTRLIAFYKGRDETKWGRDRLSERMSEQFDASGLLALAEDELLAPLDAAASREVEAAARQVATVTALVPLALADVVTALAASLRMIRRVAEIYGGRAGFLGSWRLTRAVFVHLVATGAVAVGDDLLEPVLGGSVLSKLSRRFGEGLVNGALSARVGVAAMEVCRPLPFSDRHKPSVRTMIKRALQGLFSKT
>AB12_03240 hypothetical protein
MLVVADGRAQLAEELGRRFVELRNEVTTRYLPISEALDHIGTRSGLCVLADMGDNSGGGAPGDATHLLKAMLARGMTNFASGLFWDPGVVRICQDAGIGSRLKLRLGGKTGVVSGDPIDLTARVMNIEMGLGQHLGTGLEPMGTVVWLRLDGEIDLLVNDLRVQVYHPEAFEQIGIRLAEKSAVAVKSLFHFYGPFSQISDHILQVASPGGTQPAFRDLALTKRKFPFWPAVAQPFLDEGLVDAG
>AB12_01812 hypothetical protein
MFIFAAIALFLAFLINVVAGAFGYGQFLGDVGEMVLLFAASLAFVVVTLRKEAAAQSKKQ
>AB12_03995 Pyridoxine 5'-phosphate synthase
MSDTYLRLGVNIDHVATVRNARGGAYPDPLRAAKLAEEAGADGITAHLREDRRHISDADIDGLMDVLSVPLNFEMAATDEMQKIALRHKPHAVCIVPEKREERTTEGGLEVAREENKLAHFIAPLRDVGCRVSIFIAADQRQIEAAHRIGAEVIELHTGAYCDAFAEGRMEDAERELESLRQMSTFAHSLGLEVHAGHGLTYETVKPVAAFPEVRELNIGHFLIGESIFLGLTPAIQEMRRLMDEARA
>AB12_00362 hypothetical protein
MPIFITYASYSQKGAKGMVGKPSDRTDAVKALLKKVGAKLLAFYITTGDNDVVVISEAPDESDAVAVGMAVAASGAVSKIETVRAWKAKDFVAVQKKAAKLVGAYTPPGN
>AB12_01816 Ribose import ATP-binding protein RbsA
MGGEMTKLVDMTGIDKHFPGVHALKSVQFDLFPGEVHALMGENGAGKSTLMKILSGIYQRDGGDLVIEGKSVSPTTPREAQDLGIGIIHQELSLMNDLTVAQNIFIGREPRKSFGRLDEATLNAQTAEIFASMNLNLDPKALVGSLTIAKQQMVEIAKALSFRSKVLIMDEPTAALNDAEIAELFVIIRRLKSEGVGVVYISHKMDELKQISDRVTVMRDGEYVGTVGAAETPISQIIAMMVGREVNEEPLDVPELGDAEVSLQVTGLSRSKEIQDVSFSVQKGEILGFAGLMGAGRTEVARAIFGADPRDAGEIRVHGHVVSIKSPTDAVKAGIGYLSEDRKHFGLATGMNVRDNIALASMDLFTSTGGVLNDSEISTTAKGYIAQLGIRTPSDVQEVRLLSGGNQQKVVIAKWLLRDCDILIFDEPTRGIDVGAKSEIYKLLEELAEQGKTIIVISSELPEIMRLSHRIAVMCEGRLTGILPGGKDTTQEDIMHLATQRAAAMQVTGTMQ
>AB12_00306 Tyrosine recombinase XerC
MSKSLLPVVTTRRPPWNKGRLVGQKRPLQSKQVWAIRARLELANKLRDLALFNLAIDSKLRGCDLVRLRVNDLAVGNSVRDRVSVVQRKTAKPVQFEVTENTREVLSQWVSSQYMHGQPYLFPSRMHALPHLSTRQYARLVWEWVSAIGLDPSSYGTHSRRRTKAALIYRKTGNLRAVQLLLGHSKVDSTVRYLGVELEDALSIAERIDL
>AB12_02760 Glycine cleavage system transcriptional activator
MAVAPRRPKGPPLNALRAFEAAARLGSFVSAAEELGVTAGAVSQHVKALEGWAGTTLFERGAHGVSLSSSARKLAEEFTNAFDLLAAATQSLRNLAPNPEIHIAALPSIAQLWLPARLGKLREKRPDLNVSVTAMERPPSLSRELFDLSVFFSVPAETPDQIVLAEDEILPVCSAKIANGLDLETAQLLHDQTWQEDWSMWSEATGVSVGDPQRGPRYSLYALAVEEAKSGAGVLMGHSCLVEQALQSGQLKKVSSESIGTGRVLALELQHRSRRHPAIDEVVSLIREEGPYFNG
>AB12_00062 Spermidine/putrescine import ATP-binding protein PotA
MADVPAYERPTNMMFQSYALFPHMTVEKNVAFGLEQDHVPKLDIADRVHDILKLVELEDFKKRKPKQLSGGQRQRVALARALVKRPKLLLLDEPLAALDKKLRKQTQFELANIQDKVGVTFIVVTHDQEEAMTLSSRMAVMDAGRFKQIGTPTEIYEFPESRFVADFIGSANIFEGRVTEDGVDHVRVETEFCEVYIDHGHSVKAGSKIWVALRPEKIRLEKSDTIAEGANQTAAVIDDVGYLGETSIYKVRLPNGEIFDVTQPNQSRPTHAAQRLTWEDKVNVSWDPSSAMLLHS
>AB12_02628 Spermidine/putrescine import ATP-binding protein PotA
MNSDVFAPWDDPQAKPLIQFQNVTKRFGDFTAIDNLSLDIFEKEFFALLGPSGCGKTTMMRMLAGFETPTEGHIILGGQDIDPIPPNKRAVNMMFQSYALFPHLSIWENIAFGLRRDNMPKHDLEDRVEEMLRLTRLEQFARRKPHQISGGQRQRVALARSLAKAPKLLLLDEPLGALDKKLRQDTQFELMDIQEKTGTTFVIVTHDQEEAMTVASRVAVMDQGRLMQVATPDRIYENPNSVYVADFIGDVNIIEGHATANGEQTYRIDWAEGQAPLTATSANGFSEGQACHLAIRPEKVTISTDRPAEAINAVQGKVLDIAYLGNLSTYHVELPNGTIIKAQTANTRRISRRSFTWEDPVWLSWTATAAVLLAS
>AB12_03045 DNA gyrase subunit B
MSEDAQAPQEYGADSIKVLKGLEAVRKRPGMYIGDTDDGSGLHHMVYEVVDNGIDEALAGHADHVTVKIHADSSVSVSDNGRGIPVDIHPEEGVSAAEVIMTQLHAGGKFDSNSYKVSGGLHGVGVSVVNALSEWLELRIWRAGKEHVARFERGETAEHLKVVGECGDRTGTEVRFLASTDTFSNLEYSFETLEKRLRELAFLNSGVRIILIDERPAERLETELFYEGGVKEFVKYLDRSKSPAMPEPIYIKGERDDIGVEIAMWWNDSYHETVLPFTNNIPQRDGGTHVAGFRGALTRTINNYAQSSGIAKKEKVSFTGDDAREGLTCVLSVKVPDPKFSSQTKDKLVSSEVRPAVEGLMNEKLAEWFEENPNEAKGIVGKIIEAALAREAARKARELTRRKTAMDVNYLAGKLKDCSEKDPSKTEVFLVEGDSAGGSAQTGRDRLTQAVLPLRGKILNVERARFDRMLSSQEIGNLVMALGTGIGRDEFNIEKLRYHKIVIMTDADVDGAHIRTLLLTFFYRQMPELIEGGYLYIAQPPLYKVSRGKSEVYLKDQAALDDYLINQGVEGAVLKLGSGEEIVGQDLTRVVDEARQLKRVLDAFPTHYPRHILEQAAVAGAFVPGAVDADLQGVADKVAARLDLIALEYERGWQGRITQDHGIRLARILRGVEEVRTLDGPMLRSGEARKTGSFTQNLQEVYNTPATLIRRDRMQAIHGPLDLLRAILEEGEKGLSLQRYKGLGEMNPDQLWETTLDPDARTLLQVRVDDMVEADDLFTKLMGDVVEPRREFIQQNALSVENLDF
>AB12_04025 Corrinoid adenosyltransferase
MVVLNKIYTRTGDDGKTALGNGERVAKYSGRVAAYGTVDELNAFVGVARTEAEGETDAALARIQNDLFDLGADFCRPDMEKDAEADYPPLRIAPAQIDRLEAEIDAMNADLEPLRSFILPGGSPLAAHLHVCRTVSRRAERLAVELTNMEPVNEVAVKYLNRLSDWFFVAARCANNSGKDDVLWVPGANR
>AB12_02588 HTH-type transcriptional repressor CytR
MTKIKNMEEFAALSGISRPTVSKYFHDPDSVRPTTRARIEEALERFDYRPNIYAVNQNRKLTKNIGIVVPYLADPFFAEIARYLEQSCIAAGYRPFLFSAHGEQKLENEILDGLQSLKPAGVLLAPLGRISDKSAIEKFCASVPTVLFDSNLDGLGAAFIGSDNFSFVSQTVEYMTRTGEPPSFFEMRTPANPNANKRRKAYVEVMERLGFEPHVIKIEGAGWAFEEIGRQGALKVLDERKLRTDSVLCSNDRLAIGFLAACFEQGIRVGRKADCTLRVASNDDHPFAKFTCPSLTTAAHDYDNVAARSVETLFELIENGGKFENRTETLFPARLVLRESA
>AB12_04050 Pantothenate kinase
MIKQDAKQVCDLISSRRQVGVRTIVAIAGPPASGKSTLAEAVVQSLNAQKSSAVPSATLVPMDGYHLDNRVLETRGLRAKKGAPETFDAVGFCTAIGALQSARHESFHPMFDRQMDLAIANAIAVHPETPIVVVEGNYLLMKSDPWRTLEDVFAATVFVSPTLEELESRLQQRWIKHGFDPETALQRAKTNDLPNAERVIRDSRKADLTLNQNYVELGM
>AB12_03155 hypothetical protein
MTRALGKTSVAACLFAMLGVVPAIAQQEAIVHDGEFEFLRAQFGDQWDAQDAEIEAKLAEIREANDGKPPNFLYILIDDISFGQMGERKMNYVMGIETPNINDFASEGMSLMRMYTEPSCTPTRTAMLTGRHPIRAGVEEVKVALVGEGLPASEVTLPEILKQAGYNTSHVGKWHQGDIEEAYPHNQGFDYAVFPLHQQVQLSLMTREAMEANNMLGYHSSGQNNQFLLDERFKPYGLVTGVEAQAGGTAREVDMEAGEEWTQAKYEQMNERYQAQALEQIEQVAAQDEPFFLQYWPLYPLNFAYPDQALSRNGGFHADKLQLLDGWIGEVLAKLDETGEADNTIVMIMADNGLMYHYEGTSGLNQLIYRGGKTQHLEGGVRTDAFIRWPGVIEADSAAGDIFHVSDIYTTMARIAGATDFIPRDRVIDGIDQTALLLEGEGNGRRDYVYVYEGPVLRSVVKQEFKMHLPAPGAPGAAAPTYNVYRDPREEHPLVGYSLWAGASFQDMIKRHQKMIAKYPNSEIGKDIPYGGIENLRPESQEAREVFMSWQE
>AB12_00077 hypothetical protein
MKRLTLLASASAVAISGAAAHAADSEDPIVIPIHNWSSQIVMSNVVGQMFEEMDLNVEYVTTDSQAVYESVRLGDVALELEVWEGAFGASFREALSKGGLHDAGDHDAVTREDWWYPMWTKDACPGLPDWEALNDCAAVFATAETGDKGRYLDGPVDWLKHGQERVEALGMDFVVVNAGSAAALWAEIGAAEAEKKPVVVFNWTPNFAEAVWPGEFVEFPAWEDGCDTDPAVGPNPDALYDCGNPATGYLKKAAWDGMKDKWPTAYCVLTKISFTNPQIAEMAKLVDTDELEPDEAAVEWLEANRDVVDPWVQECSG
>AB12_01844 Cytochrome c oxidase subunit 1 , bacteroid
MSNYIKLIVLGLVVLFAAIGSNYARDLAYQVHAILVMIIAGGLFIWTLRNTDEPDILVDRSGEYMDGVIRYGVIATAFWGVVGFLAGTFIAFQLAFPTLNFEWAQGYLNFGRLRPLHTSAVIFAFGGNALIATSFYVVQRTSAARLWGGNLAWFVFWGYQLFIVLAATGYVLGGTQSKEYAEPEWYVDLWLTIVWVAYLAVYLGTIIKRKEPHIYVANWFYLAFIVTVAMLHLVNNMTIPVSIWGSKSVIVWSGVQDAMIQWWYGHNAVGFFLTAGFLGMMYYFIPKQAERPVFSYKLSIIHFWALIFLYIWAGPHHLHYTALPDWASTLGMVFSIVLWMPSWGGMINGLMTLSGAWDKLRTDPIIRMMVISVGFYGMSTFEGPMMSIRAVNSLSHYTDWTIGHVHSGALGWNGMITFGALYYLVPVLWKRERLYSLQMVSWHFWLATIGIVLYAASMWVTGIMEGLMWREVDANGFLVNSFADTVAAKFPMYVVRGLGGVLFLAGSVIMCYNLWMTVRKAPAKEASLTVAVPAE
>AB12_04398 Peptide methionine sulfoxide reductase MsrB
MSRYTKDPAVVAALSPEAFHVTQRSGTERPGTGAYLGNKEPGIYVDIVSGEPLFASTHKYESGCGWPSFTKPIIHEHVEEFRDTTHGMIRTEVRSKHGDSHLGHVFPDGPREHGGLRYCINSAALRFIHRDEMEDEGYGEYLIHVEDIQ
>AB12_00541 hypothetical protein
MSDASAKSDPTQKTLSDEDIQRALKAVLDSPEFDGAERLQSFLSYVVDKLLAGQSEDIRAKSIAEDVYGRALDSGGDPMAVVRVDAGRMRRRLASFYSNSGKDQRLRIHVDPGGYVPRFEVLDLDIPSDRARPSKMVWVSVAVLGALAVAGGVKLFSRTPQSLPSPVTISANANQEQAVREALFSTNPSKLQAVNLATEARLLMFPVLDRDRVQAVRGMFERAMALDETYFGGYAGSAQAISILALTTPPGAEKQALLALAKNRAYQALELAPDEGWSHSALALASFCSREHEAALAQSMRATRLAPDDIHVTNFDALFALFGGDFQRAIASANRAQDANTTNGRFPYRSVLASSSYHLGDYQASVDQFNEAVRLGDPVSAISIGYLAASYQRLGDDERARATILLLDEAWPGYPLAALFRTLFADPDHAEDIISALDEISALRTD
>AB12_03096 hypothetical protein
MNKANELPIDQHVEQPSPDLVREALERVVSSDEFQASPRLQQFLTYVVEEAIAGRGPQIRGKAIAVEVYGRRIDGSGGQNLVRVEARRLRRLLREFYEDQWDGEGVRIFVDPGGYKPRFSYEPTIEDGVSNAWNGDEPGGRRRSLRLLPVGLGVLAVVVVLGIWTSQINTEEPPTAQSIEQAERAALGEQSLTRLQAANLADQARGMFFPVFDVKRQQIALGMFQHAAELDPALSDGYAGSAQVLATLAMLSPDESQREDLLGQASELSEKALELSPADAWANGANGWVLAVYNQPNEALKYARMSVELGPKDGHILDLVGITAIVANAPELAAEVSNPERTRSGSGRFGARNIWGVSQLMLGNYESVVEAFHGAPAAGAPVSAPSLLFQAVAQDELGNTEDAQRLIAEMRKTWPEFPSEFLAYRIFNNDNATRNLILETLSKF
>AB5_01383 Homoserine/homoserine lactone efflux protein
MIETVTLLAFIPAALVLNFTPGADMMFCFGQGLKSGARPALVASAGISLGLMVHVLLAGLGLGALVSSMPWLFDVIRWLGVAYLLYLAWGAIRNGAVSADGPAKPTRMAFRDGLVVNLTNPKVILFVLAFIPQFVDPASGPILTQFLIFGVIIALGGFVVNGLVGVFAGGAGRLLIGNPRASRIMGWVTGGIFAALALRLAIMERA
>AB5_03487 Homoserine/homoserine lactone efflux protein
MIPADIAILFMGAAIALAAVPGPDNIFVMTQSALYGRMSGLIVTLGLATGLIVHTTAAALGVAVIFQTSQTAFAALKFAGAGYLVYLAWNAFTASGSKLDGGDTPRVPIRKLYLRGLIMNIANPKVTIFMLAFLPQFVDPDNGPLIAQFYQLGALMFLATVIVFGAVALAAGTLGALLKGSPSVQLWLNRVSGVIFVALALKLATTER
>AB5_04458 Leucine efflux protein
MIDPAALLTYSLIVLGFVFIPGPATLLTVARATTSGTKVGIATGAGITAGDFLHTIMAVVGISAIIAASATLFTIVKYLGAAYLVYLGLKAIFDKASVDIGQGRVPITAPQAFRQAILAEVLNPKTALFFLAFLPQFVAPERGLVVAQLTILGIVFALIGFFSTIVYSVAVGGLGSFLRRNPTVLRWQGRVVGSIYCALGVRLALQER
>AB5_03086 DNA repair protein RecO
MDWRDHGILLTTRRHGETAAIVEVFTEAHGRHAGVVRGGTSRKIAPILQPGAQLDVLWRARLEEHIGTFQVEPLRSRAAAAFSGRLALAGLNAVVSLLSFCLPEREPHPAIYIQTEQLMDLLGQDAVWPLAYLRWELALLEELGFGLDLSCCAVTGVTEGLVYVSPKTGRAVSAGGAGDWADRLLPLPPCLRGEGTAPDTEVVQALHTTGYFMENRVAPALGHHPLPEARARFVEQLTRRL
>AB5_03863 dTDP-4-dehydrorhamnose reductase
MTILVFGQTGQVARELARHPKVQCLDRAAADLSSPSACAAAIRAAQPQAVINAAAYTAVDRAEEEEGLATAINAISPGEMAQASAALGIPFVSISTDYVFSGTGQHPWRPEDAAAPLGAYGRSKLAGEQAITAAGGVTAILRTSWVVSAHGANFVKTMLRLGRERDRLTIVADQIGGPTPARDIATACLDMVAQLGTDPDKSGIYHYAGTPDVSWADFAREIFTQTGTRCDVVDISSADYPTTAHRPLNSRLDCSSLAATFGIKRPNWKTGLKDILAELGEIR
>AB5_02927 Solute-binding protein
MLRDFIKTAAVATSLVAASAMAAAAADFTLRATANSNENDEDYDGLVVFKNYVEAASNGAIEVELFIGTQLCSNGAECLQGVADGTIDIYISTSGGASGIFPYVQVLDLPYLMADDRIAEHVLSGDFTRTMRDMALEDSGGAIRLMTIGNTGGWRNFANTQRRIAEPADMDGLKIRTVVADLPQELVKALGASPTPIPWPELFTSFQTGVVEGSKNGITDIMGMKFPDAGLQYVTLDGHAYMGALWWMNNAKFQEMPEDMRRVVVDGFYALQQATFASPKRKSIQAYEDFVAGGGDLYVLTPDQKAAFKEAATPVYDWFQSNVARGDEIFVALTEAVAAAEADVNASRDADLN
>AB5_02027 Copper-binding lipoprotein NosL
MKHLALIALVALTACKEEVAETPDPVDLTPDALSYFCQMNIAEHGGPKGQIHLKGYPAPLFFAQVRDMVAYLKSPERDAEITAVYVSDMGAADNWQYPGISNWIGADGATFVVGADVAGGMGAREVVPFADPAAAQSFIDSYGGTPLPLSDIPDSEVLGPVDLDLKLETPA
>AB5_04027 hypothetical protein
MIHWPRVQQLRDEVGPQEFEEVVDIFLDEVQEVITRLHADTKRSDLEQNLHFLKGSALSLGFDHFSKLCQDGERQAAAGQASDVNLPEILAAYDASISVFQTELAQNLG
>AB5_01780 hypothetical protein
MIFLKGGHFTKDVDRTLSELRNGSAVTKLFSKALSSNGTPSKILIDKSGTYAAGIRKVKRMLKRFGCQAKVQTVRCLSDLYDRARFK
>AB5_01847 hypothetical protein
MQTVTISFKGAHVPKEVILYAVFFYLRYGVSYRDLEEIMAERSVELDHATLNRLVSPYAGIKLLKRSFSLARLE
>AB5_02695 IS6 family transposase ISPmar1
MASFKGAHYPNDVILSAFFFYVRFGVSYRGLEEIMLERGVTVDHTMLNRWVSRYSGATADAARCRKGPCDPSWRLDESFIKMKGTWVYLYRAVDKHGKTLDFMLSERRNKPAATRFFARTLEVNGPPRQIVIDKSRANTAGIKAINKMLACFGCPIPIEMVRRKHPNNIVERDHRFIKRRTRPMLGFKSFASAAATLAGVEVSHMIRKGQFTPGLCPFKQFAELAA
>AB5_02855 IS6 family transposase ISPmar1
MISFKGAQYPKDVILFAVFFYVRFGVSYRDLEEIMLERGVTVDHTTLNRWVTRYSGAIADAARRRKGPCDRSWRMDETYIKVKGTWVYLYRAVDKHGKTLDFMLFERRNKPAATRFFARMMEVNGLPRKIVIDKSGANTAGIKAINKMLAGFGCPIPIEMVRRKYLNNIVEQDHRFIKRRTRPMLGFKSFASAAATLAGIEVSHMIRKGQFAPGLCPFKQFAELAA
>AB5_03757 hypothetical protein
MDGIRSQLVESQLMISCNGAQYPKDVVLFAVFFYLRYGVSYRDLEEIMSERDVAVNYSTLNRWVTKYASTIADVARKRKGPCYRYWRMDETYIKVKGAWVYLCRAVDKHGKTLDFMLSQRRNKPAATKFFGGC
>AB5_03758 IS6 family transposase ISPmar1
MLKVLGLPRKIVIDKSGANTAGIKAINKMLKGFGCPIPIEMVRRKYLNNNVEQDHRFIKRRTRPMLGFKAFASATATLDRIEVAHMIRKGQLTPGICPLRQFAELAA
>AB5_03951 hypothetical protein
MISLKGCHYPKGADLYAVYFFLRYTVSYRDLEDIMAERGVRIDHITLNRKVVKYSLLVHNQ
>AB5_04549 IS6 family transposase ISPmar1
MDETYLRVRGNWMYLNRAVDNYGKTLDFMLSQRRNKPAATRVFARKMEVNGLPRKIVIDKSRANTAGIKAIDKMLKGFGCPIPIEMVRRKYLNNIVEQDHRFIKWRTRPMLGFNALGSAAATLDGIEVANIIRKGQFTPGLCTFRQFAKLAS
>AB5_04629 IS6 family transposase ISPmar1
MDEINAKMKGEWVYLYRAIDKHGKSLDFMLSKRRNKAAATKLFARALKANGFPQKIVLDSSGANTAGIKAINKMLAGFDCPIPIEMVRQRYLNNFIEQDHRFIKRRIRPMLSFMSFESASSVWTGIELVNMIRKGQFTPGLSPFQQFALLAE
>AB5_04637 hypothetical protein
MLGFKSFASAASVLAGIELVYMIRKGQFTTELRPFQQFAQFPG
>AB5_04638 hypothetical protein
MKVKVEWVYLCRAIDKYGKTLDFMLSKRRNKAAATSFFALARGERIAALVRHR
>AB5_00164 UDP-3-O-acyl-N-acetylglucosamine deacetylase
MQHTLKSPVTFKGVGLHGGQPAVMVLKPAAAGHGIWFKRTDIDLGNALLPAIYDVVERTPLCTRLVNDAGVSVSTIEHIMAALAGCGVHNVLIEIDGPEVPIMDGSSIEFVRGIMAKGVRRQASPVLAYEVLKPVTASREGASASIKPANGLIIDFHIDFEDAAIGNQTKTLDMRNGSFVRELSDCRTFCRRTDVEAMRENGLALGGTLENAVVVQGTEVLTPGGFRHADEAVRHKMLDALGDLYLAGGPILGHFTGDKSGHSMTNTLLRKLFETPGAVRPILCTPEQAARLPGQGLVADEIPAVA
>AB5_04451 Solute-binding protein
MFNFSLKTMAVTAFLLSGVSTAQADVTLRGASMFDEEHAFTKTLREFERLVAENYDGEVEFDLRLNGELGVESDYVTYLNQGVAVDYTILAPSNMAVFSESIPLMDMPFLFRDLEHWDAVLSSDALKPLEDDLREAAGIVIVGYHGGGVRNLASAEPITNMEELAGHRMRVMGAPIQAQTFSAVGAAPSAIAYNEVYNAIQTGVIAGFENEAASIQNLKFYEVAPHVSLTQHTITVRPIVMSAKIFDELPEDLQAAIMEAGAEAGAYGRALESGQDGEKLQAMIDAGQIEVHEFEGREKMLELVQPVQDAYAEELGATELLNNVRGM
>AB5_04314 Ureidoglycolate lyase
MNRRLVAEPISAAAFAPFGDLIETSGEPDKIINQGQCGRYHDRAAMDFTNGRAGVSLFSANPRSLPYRLEMVERHPAGSQAFIPMTYQPFLVIVAPDEDGQPGVPLAYLTAPGQAVNYHRGTWHGVLTPLHEPGLFAVIDRIGDGANLEEHWFDAPFEVVKA
>AB5_04341 Crossover junction endodeoxyribonuclease RuvC
MRILGIDPGLRTLGWGVIESNGSRLSHVANGLCKSDGDDLGERLLSLHNQIVEVIADHQPDQAAIEQTFVNKDGAGTLKLGQARGVALLTLAQAGLPVGEYAPNRVKKTVVGVGHAEKEQVLHMVKLQLPGCLPKGADAADALAIAICHAYYGKTQQSRLKEVRA
>AB5_03481 hypothetical protein
MSRRIKSALALLAGNAIGLLLAMLLLSGFSIKPLSFIVVVIVFTLVQVVAEPLILKLGEKKAPALKGGIALIVTFVGLLVTDWITAGLTIGGISNLLAATLLVWLGALIGSIVLPIYVFTELREPKK
>AB5_00475 hypothetical protein
MADQSTNSAQTAEADKGYWQANLRLIYISLAIWALVSFGFGILLRPLLSGISVGGTDLGFWFAQQGSILVFLVLIFNYAWRMNKLDAEFGVEE
>AB5_00928 Acyl-homoserine lactone acylase QuiP
MALVFRWLVRIASGLVLLVLAAIGLVVFLASQSLPEYDQTLEVDGVAAPVEIIRDTANVPHIIGETDPDVFFGLGYAHAQDRLWQMTILRRTAQGRLSEVFGARTVPIDKLLRRLDLYGLAHQSVEAQDDYTKAALRAYSAGVNARLTQINEDALGRGAPEMFLFNAPVSPWQPGDSLAVIKLMGLQLSGHLQDEVLRARTSLMLNDPTRLADILPNVPGQGIAALPEYADLFPGLPRYAAGQDMPTHPLSPFPRRGLAGASNAWAAAPTRSASGGTLLANDPHLGFTAPGVWYLAHLGLANGGVIGATIPGVPAVMSGRSDRLGWGLTSSYLDDQDLHIEQLNPDNPEEYLTPDGYQRFRSRPSIIQIKDEAPITLTLRWTENGPVLPGSHYDLETITPPGHVVSLSWTALSPNDTSMTASMGLMNVHTVPDAIEVAEKFIAPSQNLSLVDADTIGLKLIGAMPQRDLRNQSKGRIPSPGWIEANRWQGRLPYANNPEFVSPAGGLLGNTNNKIIDRPFPNHVSFEWGDTQRVYRWERLMQSREVHTRDSFIEAQLDTVSFSARSLLPLIGADLWFTGASAPEGTQDRQRQIALSLLAEWNGEMNEHLPEPLIYAAWLRALQIRLIADELGPLASEFKHVEPLFIERVYRDIDGASVWCDVRQSAPVETCTDMARLALDDALIWIGERYGTALESLRWGDAHQATHDHPVLGTVPVLRFFVNIRQSTSGGDNTLLRGRTSGEGPDPFQNVHGAGYRGVYDFADPDSSVFITATGQSGHFLSRYYDDQAQLWRRGEYIPMSLDIDLARAAAVGVTTLLPQ
>AB5_04780 hypothetical protein
MRSDGSDHDFDCSIGVAYGRVTYGNVGSRERLDFTVIGQAANVAARLGEYGKTVGHRIVVSQDIEPVCKQAIPLGAIKLHNVSQPIKSFALQTSADA
>AB5_01114 hypothetical protein
MEADASDPLLHLAKNIPAEGSARPRALRTFSEANMTPGPKNLITDVSGLKVGNAQDDVLKSGTTVLTGDSAFVASVHVMGGAPGTRETDLLAPDKSVARVDAITLSGGSAFGLDACSGVSDALRALGRGFPVGDTVVPIVPGAILFDLLNGGNKTWEENPYRALGRHAFETASEDFALGTAGAGTGALAAMHKGGLGSASLVLDHGVTVGALVAANPLGSVTTPGDRHFWAAPFEIGDEFAGLGPDPASGLGRPSISRKAQAMRADPEKSNTTIAIVATDAALTKPQCQRLAVAAHDGIARAILPAHTPGDGDLVFGVSTGVKPMAADAELGLLGHAAALCLSRAIARAIYLATPQANDLLPCWTHLNRQT
>AB5_03864 dTDP-glucose 4,6-dehydratase 2
MKLLVTGGAGFIGSAVVRRAIRDGHQVINLDALTYAACLENVAPIADSPDYTLVRADIRDRATLDAVFVEHMPDAVMHLAAESHVDRSIDGPGTFIETNVTGTYTLLEAARAYWLGQEKPGSFRFHHISTDEVYGSLGQTGQFTEDTPYDPRSPYSASKAASDHLVRAWHETYGLPVVLSNCSNNYGPYHFPEKLIPVVILNALAGQPIPVYGRGENVRDWLYVEDHAEALLQVVQRGKIGRSYNIGGENEVRNIELVQMICAILDAKRPKATPHADQITFVTDRPGHDLRYAINPTRIREELGWRPSVSLEEGLEKTVQWYLDNEAWWRALQNRDGVGQRLGVKA
>AB5_00059 Short-chain-enoyl-CoA hydratase
MARVSVEYKDHIAHVTLTRADKMNALDEAMIKALLAAGQEVAASDARAVVLSGEGKSFCAGLDMAGFAKMAHTDPTEWLMNRSHEDANEMQELALIWRRVPVPVICAIQGVAYGGGLQIALGADIRIAHPEARLAVMEMKWGIIPDMGGMVLLPRLVRSDVLRLLTYTARPIGAQQATDWGLITQLSDDPLTEALALAENIASQSPSAIRAAKRLIEIAESKPRAEVLLTESAEQVELIGKPDQMEVVMAQMQGRKPEFK
>AB5_01387 hypothetical protein
MTQTPKIGALAVVLHESQVLLVQRSKEPDRGLWGFPGGHVEWGETVMQAAQRELLEETSITAEPTGYLDNLDLLRRDESGHVLSHYLLVGVACSFRSGAPLAGDDALDARWFPIEQVRQGHLPMSARVGSLLDIALRAG
>AB5_01426 Thiol:disulfide interchange protein TlpA
MRLFRLIPLYMALALGANAALAADAETLAPLREDSLKRLILHKEPKPVKAVQFQLEDDGGTGSLADYKGKYVLLNFWATWCAPCRKEMPQIAELQQEFGGDKFEVLTLATGRNSPAGIKKFFEENGIHNLPRHQDPSQAVAREMGVIGLPITVIIDPDGNEIARLIGDAEWNSDSAKAIVSTLVDSKS
>AB5_03225 Disulfide bond formation protein B
MSPEFARTLNALGVLAVCLVLVLAFYFQLVLYELPCPLCLLQRVGFVAVGFGLGLNLLWGTRARNYGIVLVAAIFGISVSIRQILLHIVPGTGHYGSPVLGLHFYTWAGIAFGLVILGTAIMLVFEKQYDLASDVKATERFGGSRLAKTAFFLILFLAVLNAGSALLECGPGICDDPPTDYKLLDELENSANS
>AB5_02483 hypothetical protein
MAQIESLFVTRLYRAALSEFDPKIDAGELENSCIVIAEDDEAGQEWCEENGYPGYTSYASLTDLPWRFPIFADLVKVMDQHVAAFAKDLEFDLGEGALKLEDIWINILPEGGMHSSHLHPHSVISGTTYVAMPEGASALKLEDPRSGRMMAAPTRIKDGRRDLQPFIYMKPQVGDVLLWESWLRHEVPMNMAEDERISVSFNYKWE
>AB5_00794 hypothetical protein
MIVGRIIETPQCVVEGAEWLAEACPRMAYAMEQTGPLPLRRKPDGFAQLLSAIVSQQVSVASANAIWKRMQDAKLTGPRKIMWASDDDLRAVGLSRQKIRYARALAEARIDYKALRDAADADVIATLTQVPGIGVWTAEIYAMFSLGRADVIAPGDLALQEAARVLYDLPKRPTDKELRQMAEAWSPWRSVAARVLWAYYRVAKKREGIR
>AB5_01041 hypothetical protein
MRLALPLAFTLATALPVWAEMPVLQGHVLLTLGGAVTETNLPARSETDGGLLGYLEVTHDGAAGFDAAILDGLEHTQITIAYGPQDNKRDIAFSGPRLSDLMRMAGAEGKTAKPMAMDGYQSEIPWTSIETHQPIVATHADGSPMGIGGYGPTMIVFPPTDDVDLAQEQAGQQVWALAYIGIE
>AB5_01397 hypothetical protein
MFRILIACLLAATVAGCAVSKRPQADQSEIVARSYRDPGPSTLTLYTMINTRTGSGAHTSLMIGGSERVIFDPAGSFQADIVPSRNDVLYGITPAVERAYRSSHARETHFARIQTIEVTPQQAEIALQLAKQAGPVAGSYCANSTARLLQQVPGFEQIEVTFFPKKLSEQFAELPGVVTEEYRENDDADLQKGLAANNAALNQLDAASTQ
>AB5_03559 hypothetical protein
MVTTSEAEALEQHPELADLCPMPDIAKLIGGKWKLIILQILIFKGTKRFNELRRMIPGVTQTMLTNQLRALEGDGLITRKVYAEVPPKVEYTATQRALDLEEMFHAMHNWWLKADG
>AB5_02232 hypothetical protein
MAKDIVLIHGAFAGPWCMEDYAQFFRDRGWSVHTPALRYHGGDPKAEPDPGLTDTSVADYADDIAAFVQGLGGKPVLLGHAIAGVVAQQVASRGLASALVLINPNAPWGTLPETDDERAVPRALMEGGAFWKHPMRVEFDLMAPFALNKMPEAQQHAVFDRLGAESGRVMFEMFFWMFDDHHAMKVDIDKVDCPVLIVSGTEDRAVNPDTCRALAKLYGDRATFLPVENHAHFLFMEPGWQKPAVQIANWLQETLE
>AB5_01242 LL-diaminopimelate aminotransferase
MNFPERFSNLPEYAFPRLRTLLDHHQPGGEVIHMTIGAPMHDFPAWVTDVIAENAAGFQGYPPNEGSPGLRGAITDWIKRRYGVPMDPDTNVMALNGTREGLYNAAMALCPEQKNGQTPVVLCPNPFYQVYMVASLSVAAEPVFVPATAATGHLPDYAGLPEDVLNRTAIAYICSPANPQGAVASRDYWAELIALAERYDFRIFADECYSEIYRDEAPTGVLTVAQQVGADPERITLFNSLSKRSNLAGLRSGLIAGGADTIKRVKQLRNYAGAPLPLPLQAAAAKVWADEAHVVQNRALYQDKYAMADEVFANVQGYMPPEAGFFLWLPVENGEETALKLWQETGVRVLPGAYLSQGDPGLNPGEHFIRAAMVAPKTELQRGLITLRDCIYS
>AB5_01108 hypothetical protein
MAEISKRKRIWGWWFFDWASQPYHTLLVTFVFGPYFAGVAAGFYSNTGLDAEAAAAQAQTVWANCLTITGLIIAFGAPLLGAMADVSGRRIPWIFGFSVMYAVGSAALWYAMPDGSNMWLMLSAFGLGFVGAEYALIFINSQLPELGDDNEVGEISGSGFAFGYFGGLISLAIMLLLFVEQPNGKTLIGMAPILGLDAANQEGTRFVGPFTAGWFILFMVPYFLWVRDEPDSNKTGSLGEALRLLRKSVSDLRHRISLATYLGSSMFYRDGLNGLYSFGGVYARLVLEWDLIKIGVFGIVSVLASAVFAWIGGKLDKKYGPKPVILVSIWILIFVCLTVVSMDRTQIYGISLPEGSGLPDLVFFGCGVLIGGMGGILQSASRSLMVRHTDPAAPVESFGLYGLSGRATAFAAPLLIGIATTVTGSARLGVSPIILLFILGLFLMRWVRPEGDQSR
>AB5_03506 hypothetical protein
MFEFNLKKVAMSATAVTALSAGAAAAQEACTNYTVQDGDTMATIAIAAYGTSNYQPIFNANRNEITNPNSLEPGLVLALPCEDGSLPNGQSAQEIIAAEEQRAASVKRTNVYAPPIKMVAGNGWEPFTTEGLSGGGIMTRLATTSLQRAGNSRDYSVSFVDDWSSHLDTLLPLGAFDISIAWTLPDCTNRSYEWSEATEVRCTQFVGTVPVYDVVGGFFTLPENQYTSATTFADLEGATLCRMSGWSMVVLEEVGLNSKNLNLIHPNTARECLDAVLTGTADVAAFEVELFAATMKDMGLTSEDIVENPYVSTLSSMSFLAHRSNPFAREYIAMMNKGLNEMRQSGEWYAIISDTLREQNEKLNAASN
>AB5_01590 50S ribosomal protein L15
MKLNELRDNPGATPKRTRVGRGPGSGKGKMGGRGIKGQKSRSGVAINGYEGGQMPLYQRLPKRGFNKPNRKAFAVINLGLIQKFVDAGKLDAKAAITEDALVASGLVRRKLDGIRVLAKGEISAKVNLEVTGASKAAVEAVEKAGGSLKVTKAAAAE
>AB5_03377 hypothetical protein
MDAMLDTEGKETSATHGAYRRLRELILTGELPPGQKLKIEQLRGILDTGASPVREALSLLTSDMLVERIDQRGFRAAPVSKCNFEEILLLRCNLEETALRASIANADAAWEDRLVLRHHRMKKAGQNGTLDFEDAHKAFHMALLDNAKLPLLLRYCSQLYDLNIRYRYLAAGGSSYKKRNIAAEHHHILDAALDNDADGATKHLIDHYRRTGEYLSSQMDT
>AB5_02147 hypothetical protein
MHLAYVTTTDRGATDRLLSAVAEHLLSLGAPLAGVVQTNTECADSNKCDMDVRVLPEGETIRISQSLGSASRGCRLDPAALEQAVGYVTASLADAPHLLIINKFGKHEADGRGFRPVIAEALAQDIPVLVGVNGLNSEKFHEFTGGGAEQLPADLAAIARWFERVSAQRATAA
>AB5_03659 FtsZ-localized protein A
MARLFHVPLSPYCRKVRLSLAEKKIEVELVEERYWEQDPDFLRRNPAGKVPVLRLDGQIMSESVAICEYIEETRPDPALMPKSPEARFEVRRLIGWFDDKFHREVTSKLLYERVNKKMTGQGYPDSKNVKEGARAIKYHLDYMAWLLDHRRWLAGDQMTLADFAAAAHLSALDYISDVDWNRSAAVKDWYAKIKSRPAFRSILADQVPGFRPPPHYADLDF
>AB5_02683 6'''-hydroxyparomomycin C oxidase
MTQADVIIIGSGIGGATLAAALAPSGRRILILERGAHLRPSSVDRDPKAIFGDGHFRPDETWLDGDGQPFNPGNYYCVGGNSKFYGAALIRYRAEDFEPRQHMGGGSLGWPIRYDDLEQDYAAAEQLYAVRGTADEDPTEPLHSGRYPYPPVMDEPDMADLRKRLRGAGLSPASVPLGVDIDRWLAAGQTTWDAFPNTCGGKMDAETCALAKALAHDNVTLLTRSSVNTLLSDDDGRITGVEVTGQGTLRAPLVVLSAGAVQSAVLLLKSANDNCPTGLANRSDQVGRNFMNHNCSAVLALHPLRRNRSIYQKTLMFNDYYNGGGQGGTPLGNIQMLGKITGPILASQTGLPGPLAALIANRSFDFYAMSEDLPNPDSRVTLAGDQIRLDWKRSNWQAHQALVAKLKQHLRRAGFPIVLSRPFDRRTPSHQCGTARMGDDPSNSVVTPFCRSHDHPNLFIVDASVLPTSAAVNPALTIAALALRTGRHILQTEFAA
>AB5_03790 Oxygen-dependent choline dehydrogenase
MTQISLSEAQAKDYDTCVIGAGAAGLALAFALGRAGLKVLVIEQGGFNSGEIDGTIDRDEIVSRDTHDPRQRTNREAVGGTLLGWGGRCVPFDPEDFSAQSGRHMHPWPISFEDYARWIAPAAEFLDSDTEFQKPAPAGWPLVEGVSVERVELLNALGQADALQERLKQGREPVDLLKQAQLLSMRWSEGPRPQVQRLEILHDGQTATLPCRQVVLACGGLETTRLLLLDQAVRPEAFGGSSGTLGRYYMGHLTGAAAEITFRNPGVCTGFGYQSESSHSPYRRRFTLTGDAPSNIAFWVENLDSSDPRNQSGEISMKHLLKRPGGVERSGAHIANILRDPVGVLDAVRSGAKRFSAEIARRPQRLVTRGAGPYALAYHAEHFPEYDSRVILSDTMDQTGRYRLKIDFRYGQRTVLALVNAHKLLSQRLQSAGAAELTLPNDETLAETIIRKSRDGYHQIGLTRMSVDPKDGVVDSNCRVHGADNLFIASASVFPVSGQANPTLSVVAMALRLADHIVATYRAGLAA
>AB5_03854 hypothetical protein
MILDALNLEDGALLEADICIVGAGPAGITAALELAKASRLKILLLESGGTYLEDETQDLYAGPNLGRPYEPINQSRLRFLGGSSNHWAGYCMRLTPLDFEGRDWIPHSRWPISYEDIEPYYGAAAAYVQIQQDRSFDFSYWAGKLEGEIINWNSDILQNTVSCSSPPTLFGFEYEEALEVAANLTVLLHANVLEIETNDTASVVTGLKVACIDGPQFRVQADSYVLAQGGIETARLLLLSDSVAKNGLGNEHDQVGRYFADHVAIRPALWLWPNMTERQLSLYDGEASLDQGGFWATATSSEALLRQEEIGGFMFHFLDAALAPGVRSSRMLRRSLRNGNWPPSYLSSHILNVFTDLDDVAGSVASKLSGDDNLFERKWLGPWLSIECIPNPDSRVVLVDETDRFGQRRTGLDWQLTDHELRTFKRSTELMVQELGRLGLGRSWTEVLRDDFALPNYLPKGKHAIGTARMSETPHSGVVDGNCKVHGMSNLFIAGSAVFTTGSYVQPTFSIVAFSIRLAEHLKGLHRVKNL
>AB5_03870 Fructose dehydrogenase large subunit
MKQISTTEARKIGWDVILIGSSFASCFFAYKLKNKGLKVLFVERGTFIDHTTQLENRLNPIPSTVVQENSSGQRKDWTVRHQFGGCSNCWWGNTPRLQPSDFELHSRYGVAQDWPISYADVEPYMVEAEYIMDIAGSDPAGYAPRSAPFPFPPHVPTRAERRMFEAEPSWQPMPCARSNGGRRANCCASGVCNLCPIDAKFTILNSLDLFEDDGFNFLLNAECRAVETAAGQVTGVVVNTAEDGPITLRADFVGLGANPIYNSAILLRSGIGSDLVGRGIHEQLGQVLWINIPFDNYYGGTSITGIGYGLYDGDFRSEAASVLIESWNAPPSIRIERGKWLQRLRLKLVAEDIPQATNRVVLKNDEPVILWSGHSDYTYAGLARGLEILPSLIPFDHDIVKIGGFHATEAHIIGGTPMSGDSSNGVVDRKCRVFGVPNLACLGSGVFTTGAAANPTLTLAALSLYAGEML
>AB5_00184 hypothetical protein
MTPYTFTRRNRNSRTVVILIGVYAALLLLIIMFDAVWWLVGLLSLATLPALWDIVQDTSAGLQLEPDQLRWFTGKRQGEMKLSEIDFFRFDTRWDFSVRVSLVLHSGKKIRLPDESLPPHRDFQALLEQAGFRVERHHFMAF
>AB5_02339 Nitrogen regulatory protein P-II
MKKIEAIIKPFKLDEVKEALQDVGVQGLSVIEVKGFGRQKGHTELYRGAEYVVDFLPKVKVEVVLDDDQVDAAIDAIVSAAKTDKIGDGKIFVSPVEQAIRIRTGETGSEAL
>AB5_03518 Aromatic-amino-acid aminotransferase
MFENLKPQPADKILALMQMYREDPRDQKIDLGVGVYKNAEGVTPVMCAVKAAEKRILEEQESKAYTGLAGDPAYADAMIDLILGTSVPRANIAAVATPGGTGACRQAFEMIRMANPSARVFVSNPTWPNHLSILNYLGMETVAYRYFDGETRGVDFDGMIEDLKTAKAGDVVLLHGCCHNPTGANLNMVQWQEVVNLINELGLVAMIDIAYQGFGDGLEEDAQATRLVASSVKRCLIAASCSKNFGVYRERTGLLMAISDDAGQTALNQSTLAFLNRQNYSFPPDHGARVVTTILTDPELRADWQAELEEVRLSMLDLRQQLADELQRHSGSDRFGFIAQHRGMFSRLGAAPDLVEQLRNDHGIYMVGDSRLNIAGLNATTVPILAKAIVDVGV
>AB5_00826 Glutaredoxin 4
MTDVKNQIDETVKANDVVLYMKGTKEMPQCGFSSRVAGVLNYMGVDYADVNVLADEDVRQGIKDYSDWPTVPQLFVKGEFVGGCDIITEMTLSGELDTLFDANGVGYNKEAADKIREANA
>AB5_00847 Carnitinyl-CoA dehydratase
MPDIDIRVTGRAGRITLTRPKALNALSYQMCMAIDTALRNWREDDAVDLIILDAEGEKAFCAGGDIAELYETGTKGDFSHGQTFWRDEYRLNAMIFEYPKPIVSFLQGFTMGGGVGIGCHGTHRVVGESSKIAMPECTIGLVPDVGGTLMLALAPGRLGEYLGTTGHRMGPADAILAGFADHFIPQTTWPDLIEMLEASGNAQLVNEHAHPAPNGQLAQMQADIDRCFDGETLADTLTNLRSADTEFSAQALEKLAQAAPLSIACTVEMIHRLRGPSLTMRRALEMEYRFTFRAMEHGDLLEGIRARIIDKDRNPNWQFADMNVPSVAVSKMLQPLGADSLTFQED
>AB5_02029 putative ABC transporter ATP-binding protein NosF
MTDKALSIDHVLKDRGKTRVLDDITLSLAPGQRVALLGHNGAGKSTLIKSILGLTPIHGGAIRIGDATPGSTQARRETAYLPEAVSFHPALTGREQLTLFAKLSGAKSDVPALLDRVGLSDALDRRIGTYSKGMRQRLGLAQVLLGHPTVALLDEPTSGLDPISRQDLYAIIDELAAQGTAVLIASHALTEVEARTDRIAIMRKGRMVADDTLNNLSALAGLPIRLKVRASANPDVLAAELGGSRINGASVELLCTPEDKMEALRRIAGLGDAVTDVEMTPPKLEDLYRHYAQEGLQ
>AB5_00304 hypothetical protein
MDVDIGRLHLLVQALDADAGCPDTSRQVLERSGLGPRDLAPDASCYSAHKEALFVRYACDALRDITFAARAGLGVTSASTLTAYISKYSRDLKQVIENTSRFHDIIDPALAFSLRVSGNFASFEADWKDASFARYHRRTEFLMFAALARMRNLTRIDFHPIEMRFQHEVGDQEKAFHKLAGFPVVFGAENLEIILSLSALDLPVPTYDPSLRAHLIEYGEHMLAERRSPQQQTRARVEGLITRSLPGKVIQADEAAASLGMSARTFARRLHSEGTSYREIVDDLRSDLAQTFITNGMSLTEISYSLGYADQAAFSTAFKRWTGQAPSAFKTRVEHPLVSGNRGSSA
>AB5_02816 putative HTH-type transcriptional regulator
MASVTYAFARAMANAAGMTLNDDGALISNGAVVLRLPEAQDGQLADDAYFDLIDWIRAQQADEAALVEAYANAIATDDLGVLGLAVKTAPTLRQSLQRIERYFRLVTDTAVYRLDETGDPVLWIFEGQTSHRAALELRNECALAAFARNMHRFVGDGLSLAYVTFQHPCRQEPERYAEYFGCPVRFGSAHNAIAMRPAMLESENRLGDPGLSDFMTKHLDEEFNSRDDDTSLSQAIVHRLTPALSNGAPQAAHVAQEMGMSERTLYRRLAEEGLTYRDVLGQAQVALARDLLRDGKASIAEIAFMTGFSEQSTFSRAFKRWVGQAPARFRQQATSD
>AB5_04076 hypothetical protein
MAKYIAQVAKLLNISPERIARRARLTADFTRAERVELTPSQVFDLWRAVEAEAGRPDLSLALGKLFAHAHFTPAMFAFSCSPDVRTGLHRLSVFKPLMAPVTLQVSEEGDYLHVAIGSIDPKIQIPPQMVWFEAIFLLECIRCHTIKHIVPARIELPLIEHPGDEVISYLGCEPERGARISLHRQDADLLLVTENEETWPEFEKQLRDRMAAQEPEVVFVSRVKNAIREMLPSGEASIEAICEKMAISKRTLQRQLSEEGETFKKVLASTRLELAMHYLNEEDLSIEEISFLLAYREPNSFYRAFQRWTGKTPAEARGVSKVELNFLKK
>AB5_03065 hypothetical protein
MSALALLDYASVLIFALTGALVASRAQLDLVGFAFIACLTAVGGGTVRDLLLDRHPIFWVGQPDYILIAVTAAVLVFFTAHLVESRYNLLIWLDSFALSIAVAAGTGAALSLGQSGIIVVLMGVTTGCLGGLMRDVVCNEVPLVLKQGELYVSCAFAGALTAVVATRFGLEGLPALGLCAMMCWALRAGSLLFGWQLPVYKSRPPRQ
>AB5_01117 SsrA-binding protein
MAKQKTDPNYKVIAENRRARFDYAIEEDIECGIVLEGSEVKSLRAGGANIAESYASVDDGELWLVNSYVAPYEQAKVFKHEERRRRKLLVSRKELSNLWNATQRKGMTLVPLVLYFNHKGRAKLKIGIAKGKKLHDKRETQAKRDWSRQKQRLMKDHG
>AB5_04249 DNA-directed RNA polymerase subunit beta'
MNQEITNNPFNPLTPPKVFDEIKVSLASPERILSWSYGEIKKPETINYRTFKPERDGLFCARIFGPIKDYECLCGKYKRMKYRGVVCEKCGVEVTLQKVRRERMGHIELAAPVAHIWFLKSLPSRIGLMLDMTLRDLERVLYFENYVVIEPGLTDLTYGQMLTEEEYMDAQDAYGMDAFTANIGAEAIREMLAQIDLEAEAEQLRADLAEATGELKPKKIIKRLKVVESFLESGNRPEWMVMTVIPVIPPELRPLVPLDGGRFATSDLNDLYRRVINRNNRLKRLIELRAPDIIVRNEKRMLQESVDALFDNGRRGRVITGANKRPLKSLSDMLKGKQGRFRQNLLGKRVDFSGRSVIVTGPELKLHQCGLPKKMALELFKPFIYSRLEAKGLSSTVKQAKKLVEKERPEVWDILDEVIREHPVMLNRAPTLHRLGIQAFEPVLIEGKAIQLHPLVCSAFNADFDGDQMAVHVPLSLEAQLEARVLMMSTNNVLSPANGAPIIVPSQDMILGLYYVTLEREGMPGEGKVFGSIDEVQHALDSGEVHLHTKITARITQIDDEGNEVQKRYETTPGRLRLGALLPMNNKAPFELVNRLLRKKEVQQVIDTVYRYCGQKESVIFCDQIMSMGFKEAFKAGISFGKDDMVIPDDKWGIVDDTRGQVKDFEQQYMDGLITQGEKYNKVVDAWSKCNDRVTEAMMSTISSSDRAEDGSEKEPNSVYMMAHSGARGSVTQMKQLGGMRGLMAKPNGDIIETPIISNFKEGLTVLEYFNSTHGARKGLSDTALKTANSGYLTRRLVDVAQDCIVREIDCGTERAITAEAAVNDGEVVASLAERVLGRVSADDVLRPGTDEVLVAAGQLIDERMADAIDEAAVASMRIRSPLTCESEEGVCATCYGRDLARGTMVNTGEAVGIIAAQSIGEPGTQLTMRTFHIGGVAQGGQQSFQEASQDGVVSFENPQVLVNAAGESLVMGRNMKLVIKDEHGEERANHKLGYGSKLFVKEGTKVARGDKLFEWDPYTLPIIAEKAGTAKYVDLVSGIAVRDETDDATGMTQKIVIDWRAAPKGSDLKPEIILVGEDGEPVRNDAGNPVHYPMSVDAILSIEDGQQIEAGDVVARIPREGAKTKDITGGLPRVAELFEARRPKDHAIIAEADGYVRFGRDYKNKRRISIEPADESMETIEYMVPKGKHIPVAEGDFIQKGEYLMDGNPAPHDILSIMGVEALADYMIDEVQDVYRLQGVKINDKHIEVIVRQMLQKWEILDSGDTTLLKGEHVDKQEFDAANEKTLSRGGRPAQGEPILLGITKASLQTRSFISAASFQETTRVLTEASVQGKKDKLVGLKENVIVGRLIPAGTGGATQAVRHIAQSRDNVVIEARREEAEAAAALAAPTFDDDMVGDELDVLVETPESRE
>AB5_03817 hypothetical protein
MSLDSVTTVSGEDSVFDIQRSEARRLVCPSSKTHVTSGYRLSGKIVKRACDIVLSLMMIVLFAPIMALLSLYIIFVYRVSPIFRHDRVGLDGKIFPCLKFRTMVPNAAEVLENILSEDPVLRREWEETKKLKNDPRVFPGLGNLMRQSSLDELPQIFNVFFGHMSIVGPRPVTREELAHYGQDEAYYVAVKPGITGAWQIGGRSDTSYEERVSLDVWYVRNSSLQLDLQIFLKTVLLFVTGRLSGAA
>AB5_03851 hypothetical protein
MTWYKRIFDLFFACLLTIILSPVLLLLMLWVVLREGSPVFHVAERMKGIDKPFYLWKLRTMTVAASDAGVSGGDKAARITPTGAWLRAKRLDELPQLWNILKGDLSFVGPRPPLREYVDRYPELYAQVLKSRPGVTGLATIVYHEHEELLLARCSTPEETDAVYSRCCVPTKARLDLIYQRRQNICYDFALVFITIGNLFRR
>AB5_00951 putative ribonucleotide transport ATP-binding protein mkl
MIRMENVHKAFDDNHVLQGMTLEIPKGTSMVIIGGSGTGKSVALKCILGLIKPDSGMIYVDGKDASKGDRDAFLARFGMLFQGAALFDSLPIWQNVAFRLLRGPLKRPADYAREIAIDKLRRVGLRAKVADLYPSELSGGMQKRVGLARAIAAEPEIIFFDEPTTGLDPIMSGVINDLIREIVTEMGATAMTITHDMSSVRAIADNVAMLHDGVIQWTGPVDQMDASGDPYLDQFISGSAEGPIEAVR
>AB5_02819 hypothetical protein
MTDFETYTIASAPDAAKPILEASLKGYGFVPNLYAAMAEAPAILEGYTTLSNIFGKTSLSETERQIILMTNNRLNGCKYCMAAHTTLSQMAGVPEDVIAALRDGSPIADPKLEALRKFAIVINESRGWPSDAQVEAFLTAGYTRQSMLEVILGTALKTLSNYTNHVADTALDDAFVPNAWIASVAAVAE
>AB5_04500 hypothetical protein
MADFPSHDLTTAPEGSKPLLEKSQAAFGRLPGLHKIMAESPQHLEGYQVLHNLFIQTDFDNDEKTVVWQTINVENECHYCVPAHTGIAKMMKVSDEITEALRTETPLPSAKLEALRTFTLQMLRQRGNVTEDQMQAFFDAGYSHRAVLDVVLGLAQKTMSNYVNHVAQTPVDEVMRGFLWERRVSEPA
>AB5_02541 Fructose import ATP-binding protein FrcA
MTDTTPVVQGRGIVKRYGHVTAIDHSDFELRQGEILAVIGDNGAGKSSIVKAICGATIPDEGDILIEGKKVNFTSPIDARNMGIEIVYQQLAMSPALSIADNMFMGREIRKQGFMGKYLRQLDRPAMETFAREKLTELGLMTVQSINQAVETLSGGQRQGVAVARAAAFATKFIIMDEPTAALGVKESRKVLELIQDVRSRGIPIILISHNMPHVFEVADRIHVHRLGKRLCTIDPKDYTMSDAVAFMTGAKEPPKEDAV
>AB5_02823 Fructose import ATP-binding protein FrcA
MNDQTAQPLLSVKHVSKSFGGVQALRDGSFDLHRGEVVAIVGGNGAGKSTLMKVVAGAHVPDGGEIIINGKEVSRAEHSVSHMQECGIEVVYQDLALVPNMTAPYNLFLGRIPRKWGIFVDERKMREKTREALAQLNVTTVQDLSQPISSMSGGQQQSIAIGRAIAWGSDIVILDEPTAALGPNETAEVERLVEDVRDKQGTSFLLVSHNLDQVRRLADRIVVTHHGVTSREFKRDEITSDRLVKAITLGE
>AB5_00225 NAD(P)H-quinone oxidoreductase subunit 3
MEDLLREYLPILVFLAVAIGLGIVLILAAVVLAVRNPDPEKVSAYECGFNAFDDARMKFDVRFYLVAILFIIFDLEIAFLFPWAVGFKDLSDVGFWSMMVFLGVLTIGFAYEWKKGALEWE
>AB5_00412 Prophage integrase IntA
MPALNKLSSLQVKNAQPGKYSDGGGLWLHKKDGDGGKWFLRVHVHGRRREMGLGALSAVSLKEARAEAEKWRAVARQGKDPIKERERIRREAAKADHTLTVVAKEAFAARQAELKGDGKAGRWFSPLELHVLPKLGNVPIEEIDQQDIKNTLAPIWHSKGETAKKAMDRLGIVFRHGAAMGLDVDLQATMKAKALLGKSRQVRKHIPAMPWIDVPAFYESLDDGSVTHLAFRLLILTVVRSKPLRFIHLDELHGDTWVVPADKMKTGKEFHVPLSSEAQRIIEQASAFEKDGYLFPNVRKGVISDATMSRLMERQGLEARPHGFRSSFRTWCAEATDTPREVAEMALAHETGSKVERTYRRTDFLEQRRVLMERWAQLVTGQSAEIVKLVAK
>AB5_00669 hypothetical protein
MISGKHREIDFENFPLATLSMAREQAVESKPKAFVSGDPLAEKHKAKMDTGFGRVVEVP
>AB5_04012 UDP-glucose 4-epimerase
MKTILVTGGAGYIGSHACKALARAGYLPVTYDNLVTGWQDAVKFGPFEHGDLLDRARLDEVFAKHQPQAIMHFAALSQVGEAMKEPGTYWSNNVTGSLTLIEAAVAAGCLDFVFSSTCATYGDHDNVVLDEETDQHPLNAYGASKRAIEDILRDFEVAHGLRHVIFRYFNVAGADPEGEVGEFHRPETHLIPLMLDAIDGKRDGLTVFGTDYDTPDGTCIRDYVHVCDLVDAHVLGLNWLEQGNCSRVFNLGTGSGFSVLDVIEQSKTVTNRAVPYTVGSRRAGDCTKLVSGSARAEGELGWQPKRSTLETMITDAWRWHQTGDYQK
>AB5_01112 Peptidyl-tRNA hydrolase ArfB
MLRITDEIALQDWELTESFVRSSGPGGQNVNKVSTAVELRFEAARSPSLPDPVKNRLKRLAGRRWTKDGAIIIQCEETRSQARNRDIARTRLAELIARALVKPKRRVATKPTYGSVKRRLAAKKARGDVKALRGKVSED
>AB5_01078 hypothetical protein
MLYPRVSLYALMLAAAGIPLYIHLPRFAAVNLGIGLGVIGTVLLVIRLVDLVQDPLIGWAIDRWPGGQLLFAALAALGLAIGFPLLFGLPNGASVSALITILVLLFSAYSLGTILLYGRSATLAKRADPKELMRLAAFREGGQLTGVVLAASAPALFVAFGAQAQGYPAFGLFLGALAVMTLILTVPMWNRTPITGDGISFTALGQSGALRLLVLALINSLPVALTATLFLFFVEDKLQLPGKAGPLLILFFLSAGASVPLWARLSNRIGPKQTLMIAMPLAIASFIGAATLSAGNLTGFALICLASGAAAGADIVILPAMFSVVLNRAGLNASTAFGIWSFAGKLGLALAAFFALPLLERSGFSPGQANSEQALNTLTFAYALLPCILKLGAFAMVLTLPTEVTAK
>AB5_01735 Glucuronide carrier protein
MSHPKLNASRLAAFVSPEAPFAAFLTALVVFIPPFYAGSVGLGLGTVGMIFGLTKLWDVVTDPVFGVVSDRWYTRWGRRRPWMIASVPLLGLCTYMVFIPPASATGDYFALWMILLYIGWTIGTVSHISWAAELSSEYHERSRISAYKQAAALLGTLGVFGLAATSDYLFDADEQMRMTLIAICLLVLLPVTVFTACFAAPEPKPEKAHTEKPIGIFKALRSSKPLRRLLTTNVLLGIATGAVGGMILFYTEHVLKLGKWTSLALVPFLLSALIMLPIFVSISRKIGKHRTLCVAMVYQIIASCLYLVMPAHSLLLASLAFLLLGANQAVGTYIPRAIMADVSDLSTSETGRQQTGFYMALLQSSSKIAAALAVGLSYPVLSWIGFDPSPDAINSEQTLFALRATMVLFPGFMFALVILIMWNFPLTEEFQKEIRRKIEQAA
>AB5_02540 Fructose import permease protein FrcC
MSDANQGAQEFETAASRAESVAEFEDHRRGVLGKLQHLLHVNPSFVPLIVLVGAIVIFGLLLGSKFFSPFAMTLILQQVQIVGIVAAAQSLVILTAGIDLSVGAIMVFSSVIMGQFTFRYGIPVPIAVMCGLAMGTMIGALNGWLVSRVKLPPFIVTLGMWQIVLATNFLYSANETIRSQDIEANAPFLQFFGTKFSIGGATFTVGVMFMLVLIFVLAYALKHTAWGRHVYAVGDDPEAAELSGVNVHKTLMSVYMLSGLICAFAGWALIGRIGSVSPTSGQLANIESITAVVIGGISLFGGRGSILGSLFGALIVGVFTLGLRLLGADAQWTFLLIGLLIIAAVAVDQWIRKVSG
>AB5_02822 Ribose import permease protein RbsC
MTETTASGPFLTPKRAEMLRDYVPFIAIVLVILLFWAISGDRFMSVRNWTFIAQQTPVLMLLAFAQLMIVTTGSIDISIGSSLAFSAFLGALGMLWFGDVGLILGIVAGGLVGMVNGLIISLLKIPSFVTTLAMLIIVRAVVIIASDGTAIYITDDSVSGGTNISSVAAPWLLSMGKFPAIFILAAIVALFMWAFYEKTVFGQQLRAVGGNEKVLRLVGINVTTFKIKVFAAAGLMVGLAACVNLARAGAATPQAGLMIELDAIAAVALGGTPLTGGYGSVVKTIIGALTLTIVRNGLTIAGVPPSWSQVALGVLLIAAIAISLNRSKVDVVK
>AB5_02852 L-arabinose transport system permease protein AraH
MRSSDPSGEGKNWRDALSKVNTKYAAAESSVSGEAKSTFSFGELMRSPAMGALIGMLVVFVIFAMFGYHRNFLSFAGFANWMNFASTVGIIAIPVAFLMISGELDISTGAVMPASAMMLGISVNHYDFPMWLGMVSTLAMAAGVGLINGLLVTRTQVPSFIVTLATLFAVGGLTLALSDLLINNTNVSLNSPDWAKAVFGTRYFGFRTSVFWWLGLIVIFWFFLHKSPWGNWVFAMGGDPESAHNAGIPVSKMKIGLFILCAVCTSLAGMLQVIQFNSAQSATFFNMIFFTIIACVVGGVLLNGGFGSVVGVVFGTMTLGIVQQGINYTEIDRNYSLLIIGVMLLIAVLMNGTFQRLATNWSTGKKED
>AB5_03353 Ribose import permease protein RbsC
MKRIFDTQLIGPFAAMVIVALIVALTTERFLNPGNLSNLSLQVSIVALIAIGSTIVIFAAGIDLSSGSMVALLTMILAQMLKFLGIPLVLALPLILFAGGLLGLFIGLITAYGRIPSFITTLAALIAFRGLALTFNNGSPIFSLDPALEPIFYGKLFGIPLPFFYLVFFYALAAFTMNFTKLGREIYAVGGNPAAAVLTGINVRKVQTTTFVIAGFMTAVGAILMSARLNSGSPNYGQTLELQAIAAAVVGGASLAGGRGNILATLMGAMTIVIVQNGLNLNAAPSSVQNIVLGLIILLAVGIDMWRAEISALMARIFGRASSAQTSSVKKGA
>AB5_03359 L-arabinose transport system permease protein AraH
MTMVAQANISEKRSLMRRVLQAFVDIRELTLIVLIAAIIIVMANVNPYFFSFSNFRAVAVGMAPTAIIVIGMAILLASGGFDLSVGSVMALSSTVVAMLLLTGMPIPLAVICGLILGGVIGVVNGLLVTGLGINPLIATLGTMSIARGIALVLTEGFSVSSLPASFGWIGKTDIGGFPVIVLLTLVLVILFDLAVRHTRFFRQVYFIGANEKAAMLSGIHVTRVRIILYALTGVLAAVAGVLLASRLMSGTPTAGNGIELQVLAAAVIGGASLRGGEGTILGAFLGVVFVALINNTMTMQAVSIYWQMIVIGGVLVSAVALDMLIRSKRG
>AB5_03886 Fructose import permease protein FrcC
MSATTTNPEHRTIMDRLEPYLAFIGPMVMILAILIFMGIAEPARYFRLTNLNLILLDAALYMPMAMAMTFVITQRGIDLSIGSIAALSAILMAFLVKQYGFPAWIAVPLAIVLGALMGLINGLVITRFKVPDLIGTLAMDLVYRGLALVIAKGLVLARFPELITEIGRGQIPGFIPVPVVLGLITMAIGYVVLTRTYFGRYTIAIGSNPEASEMTGVAVDRHKIYAYVLMGAAAAMAGVMLTGKLNAIQATSAPYFNLHVIAAVVVGGTSLFGGRASMLGSLAGVLLLSMMINALVTLRIEFFWQSVASGVVIVSSVALYTWMQKKDRDGARSLLAGLRTKEAQKLIRFSAALIGALILLLALGAGLATEPAPSG
>AB5_04435 Ribose import permease protein RbsC
MKRIFASRELLLLIAIVLLLALIASRFPAFVAPANLAAVFNDTSPLILLAIGQMIVILTKCIDLSIAANLALTGMVVSLINIAAPGLPIVVIVAIAIGFGTMLGMLNGILVWKLAIPPIVVTLGTMTIFRGVIFVLTEGKWVNSHEMSDAFKAVPRTDIFGLPVLSWTAILATILFWIVLTRTTLGRSFYAAGGNPHAATYAGINVGRTQFWAFTISGALAGFTGYLWVSRFAVAYVDVAGGFELTVVAACVIGGVSIMGGIGTVQGALLGALFLGIIANALPVVNISPFWQMAISGSAIIVAVVLNAQANRLPGRIILKRAEHAT
>AB5_01687 NAD/NADP-dependent betaine aldehyde dehydrogenase
MGQMLTCISPIDGSVFVEREGLSRDAAFAVTDRVRTAQAAWAGRPLQERIDLVMAGVAAVGAMNDEIVPELAHMMGRPIRYGGEFGGFNERASHMAEIAEKALADIAVGEDETFRRYIKRIPHGVVFVVAPWNYPYMTAINTVAPALIAGNTVVLKHATQTLLVGERMARAFHAAGVPEDVFQNVFLSHDVTNDLIASNAFDFVNFTGSVGGGKAMERAAAGTFTGIGTELGGKDPGYVMEDADLDAAVDTLIDGAMFNSGQCCCGIERIYVHESLFDDFVAKAVEIVAGYKLGNPLAAETTLGPMANVRFADEVRAQIAEAVVAGAVAHIDPFPEDDGGAYLTPQILTNVTHDMRVMRDESFGPVVGIMKVSSDDEAIALMNDSEFGLTASLWTRDVDRAARVGDQIETGTVFMNRADYLDPGLCWTGCKNTGRGGGLSVIGYHNLTRPKSYHLKKVTS
>AB5_02060 hypothetical protein
MDRKLLLIILDGVPWRNFRRLFGNLEGWVDSGEAQVWKLRAVLPSTSASCYASIHTGVTPQQHGCTGNGNVFRLSHKDVFSQVREVGGVTGAVTHSYWSQFFNRHPFDYVRDVEYDEPDSKTINHGRFHSMTGYGKANQMTPSDVDLFATLTNLCLRFGLDYGILHTCTLDSMGHRFFHDCEEMDHACFVADEMLAPFIPHWRQLGYEVIVTADHGQDERGHHGGRSPLQQETALYYFGDAKGPEADAVIDQLQLAPTILNRMGAPLADTMKAKPFLT
>AB5_01124 Glutathione transport system permease protein GsiD
MSRNLILGAALSSLVVLAAALSFVWTPYAHAALNIPAKLQPPNAQHWFGTDHFGRDMFSMIMVGARTSIAVALVAVGIGMALGVPLGLTAAARKGSWLDEVIMRGNDLVFAFPSLVIAILITAVFGAGAINAIIAIGIFNIPVFARITRGAALSLWEREFILAARVSGKGAARISAEHILPNVANLLIVQGTIQFSLGILAEAGLSYVGLGAQPPTPSWGRMLADAQTMVSFAPHLALIPGLAIIVTVLGLNLLGDGLRDWLDPRIRVARA
>AB5_02024 Leucine-responsive regulatory protein
MVLKADRLKIGRITMQNDFPGLDRFDRSILQALAEDGRISVADLARRIGLSKSPTQARLKRLEADGVITGYRAMLDPIRLGLDHVAFVEVRLTDTREKALAEFNVAVRKIAEIEQAHMIASNFDYLLKVRTGSMSEYRAVLAEKISSLPHVANTSTFVAMQAVKETGLLGDLERKA
>AB5_03088 hypothetical protein
MTRLIALLAALGISALGACTPSSDVTRADVDTLELTIRSLGPNIDPAEARRAAEISYSHSQQLKQDWRVTDAPIVHNAKVINGFRERGLCNDWAQAMTRRLQQENFRTLDVHWATSPPTTFRIIHHSAAISARGDTLEDGVILDPWRQSGDLFWGAIAEDERYNWRPRLEVREELIAASAGS
>AB5_01669 Phosphonoacetaldehyde dehydrogenase
MALDIRHEGMRIGGQVVFTDATIPVHYPYTNELIGSVPAGSADHVRQAFEIAAGFTPRLTRYDRSRILQCAGQLIGERHMELAKWLTLELGICHQHAVYETRRAQDVFQFAAAEALRDDAEVFSCDLTHNGKARKIFTKREPVRAISAITPFNHPLNMVAHKIAPSIATNNCMVCKPTELTPLTAISLADILYEAGLPPEMFQVVTGWPGQIGDEMITNDNIDIVTFTGGVPVGKMIATKAGFKRQALELGGNDPLIVLNDLSDADLDRAAAIAVAGATGNSGQRCTAIKRILVQHSVADRFVPMIVEKATAIRFGDPQDPETELGCVIHAEAAALFETRVLSAEKQGAQILYHPERRGALLPPIVVDRVPYDSDLVMEETFGPIIPILRVPDDDAAVMKISNGTPFGLSSGVCTNDMNRAIAFINGLDVGTCNIWEQPGYRIEMSPFGGIKDSGNGVKEGVIEAMKFFTNVKTYSLPWPQ
>AB5_03351 hypothetical protein
MVALTFSHIGITVPDLEKAVEFYSKAFDLYVLMEPTEILHDESAIGQMCDDVFGEGWGKFRIAHLSMGDGVGIELFEFPKTIEEERPFEYWRRGLFHFCVQDADLEGRIKIIEELGGRQRMEQVRKYYPGEKPYRMVYMEDPFGNIFELYSHSYELTYSAGAYV
>AB5_00565 hypothetical protein
MEQSETELMLKGYGLTTAEFFYHMPDYIHVLNTFIWQEYDLAPDHPKLFEFIDFWQREIEGPLHSVKFTHRKMIAPGEWRNMVGEFRVN
>AB5_01446 Succinate--CoA ligase [ADP-forming] subunit beta
MNIHEYQAKALLRSYGAPVSDGRAVLRAEEAKTAAGELDGPLWVVKAQIHAGGRGKGSFKEADAGEKGGVRLTKSVEEAAEEAKKMLGRTLVTHQTGPAGKQVNRIYIEAGSGIERELYLALLVDRQTSRISFVCSTEGGMDIEEVAAATPEKILSFSVDPATGYQAYHGRRIAFSLGLQGAQVKQCVKLMSQLYAAFVEKDMEMLEINPLIVSDSGDLKVLDAKVGFDGNAVYRHPDIAELRDTTEEDPKELEASKYDLNYIALDGEIGCMVNGAGLAMATMDIIKLYGAEPANFLDVGGGATKEKVTEAFKIITSDPQVKGILVNIFGGIMRCDVIAEGVVAAVKEVGLKVPLVVRLEGTNVEKGKEIINTSGLDVIAADNLKDGAEKIVKAVKG
>AB5_03624 hypothetical protein
MTKLLAIINVIAWAGFWAFGYIALTSDDLTDSQLTIAAILAFAGLIMGVLAYLKLVRASEASGYAKGSNQLDAAARNRAQEEWGK
>AB5_03060 Methionyl-tRNA formyltransferase
MRIVFMGTPDFSVPVLDALVGAGHDIAAVYCQPPRPAGRGKKARPTPVHARAEALGLEVRHPLSLKSPEEQERFTALNADVAVVVAYGLILPQPVLDAPALGCLNIHASLLPRWRGAAPIHRAIMAGDTQTGICIMQMEAGLDTGPVLLRRATPIDPEETTAHLHDRLSAMGASLIVSALTHLPDLTAEPQPEDGITYASKIDKAEARIDWTRPAAEVDRQIRGLSPFPGAWTEMGDDRLKLLASRVADGNGLPGEVLTEDLHVACGQGAVELLRLQRAGKGAQDRETFLRGWPIPIGTRLTSE
>AB5_02820 hypothetical protein
MNTNDAVIELALQGHGVGRLLSYQVAPYIADGRLKTVLKSYEPPEVPIHLVHQEGRTMSAKVRTFVDFAVGRLKSHPLLVGNQTQVQKQD
>AB5_03712 HTH-type transcriptional regulator PgrR
MYAPIPPRLQAKVGSQTKTWGTSMDRLTEMEAFANVVDQGGFTDAAKKMGISKSAVSKHVSSLESRLGARLLNRTTRRVSPTEIGLAYYDRARRVLNDAGEADSLVTAMQSAPSGLLRISVATDFGVNHLSPVLSDFLATYPDITVNMVLNNRYVELISEGFDVAVRIGELEDSTLRARKLTDTVKRMVAAPSYIEKFGRPQKIDDLNEHKLLHYSSQSSGNVWRLTAPSGEKRQVRTAGWLSVNDGQSLLNAAISGLGIAYLPSYLYADALKSEEVLDAMPSLPDEVQGVYAVYPPGRFTQPKVRAFIDFLVDSFAEKGPMDW
>AB5_03936 HTH-type transcriptional regulator DmlR
MTALTVFRTVVELGSFAAAARKLNLSPAAISKNVGELEAHLSARLINRTTRRMSLTEAGTLYFERVAQLLDDLEEADATLQAIQDKPSGMLRVSAPVTVTLVSLSEKIPKFLARYPDLTLDLRLDDRRVNLVEEGFDVALRGSDNLEDSGLIARKLMIMDHVICAAPSYFEQYGRPTRPEDLAQHNCIQFTHSDHATQWTFGQGSRTIKVPVRGRYKVSSSLAIRDALCSGFGISLVPRLYVAEDLASGRLCTALDGWTPNETGLYAVYPSRRYVMPKVRVFLDFLVEELQG
>AB5_04658 HTH-type transcriptional regulator DmlR
MTEFGAIPVFVAVADHGGFAAAARHLGLTKSAVSKRIGVLEAHLGTQLFHRSTRSISLTEAGEIYLAHAAQALGAAQDAEDAVAALQGQPVGLLRLSTPMSFGQLHVAPMIAAFLRQYPGIRIDLTMDDKFVDLVEGGIDVALRAGTLPNSALIARRLAPIHSVIVASPDYLAQFGTPKTPEDLLTHSCLHYAYSRDPAEWRLAGPEGDVRIQTSGALRVNNSEALCTALLDGLGIGRLPTFIAGAHLTSGRLVRVLPDYRLPEQALYAVFPERKHMPAKVRAFLDFVVERIGHDVPYWDMDAGPL
>AB5_03862 Glucose-1-phosphate thymidylyltransferase
MSTRKGIILAGGSGTRLYPITMAVSKQLLPLYDKPMIYYPLSVLMLAGIRDICIITTPQDQDQFKRTLGDGSQWGVRLTYVMQPSPDGLAQAYLLAETFLDGAPSALVLGDNIFFGHGLPDLLATADTRQTGGTVFGYHVADPERYGVVDFDTDGRARKIIEKPAQPPSNYAVTGLYFLDGTAPARARGVTPSARGELEITDLLQTYLDDGNLQVETMGRGYAWLDTGTHGSLLDAGNFVRTLEERQGLQAGCPEEIAWRQRWISEQALRNRAEMFSKNTYGAYLEGLLK
>AB5_02926 Sialic acid TRAP transporter permease protein SiaT
MLIWFLPTFLIFLLIGLPVFFALLAAPGILLWLNGQTNDITLLYRNVYNGMDSFPLMAIPFFMLAGELMNRGGITIRLVEFSQALMGHLRGGLAHVNVLSSILFAGLSGSAVADTSALGSMLIPAMEKQGYTRKFAAAITAASSVIGPIIPPSGIMIIYAYVMGESVAALFLAGIVPGVMVGVGLMFMIKLMADRYDFPVASRKYTWPERRKASLKAFFPLMTPVIILGGILGGIFTPTEAAAVAVGYAFIIGFFVLRTLTWKEVPEVLSNAGMTSAVVLLLVGAAMAFKTVVSLSHAPEQLASLILSLSENPLILLFLINLLLFIVGMFLDAGPAIIILGPILGPIFTSLGVDPIHFAIIMSVNLTVGLATPPMGLVLFVAAAVSRERVETIAKAILPFLAVEIIVIFLITYIPALSMTIPRITGFAN
>AB5_03342 C4-dicarboxylate TRAP transporter large permease protein DctM
MLATTLFLTLFALLLFSVPIGICLGLATMIVMVFVDGTPPMVLLARSVVTGADSFPLIAVPLFILAGDLMQHGGMSRRLVGFANALIGHIRGGLAYVNVLACVFFAAISGSSPATVAAIGSNMIPEMEKVGYTRKFSGALTASSGMIGVMIPPSIPFIIYGVTAEVSIGKLFLAGVVPGILFALVFMLVARVLLRKDTVVQQSTTTFSGPGVWQSFRSSIWALLVPVIILGGIYSGIFTPTEAGAVAVVYAAFIGIFVYGDITLKDLPEVLAGSAKTSGTILILVIMATAFGRLITLARIPTELATTITSLSDNPIIILLLINLLLLVIGMFMETISSIIIMTPILLPVATALGVDPIVFGVILTVNLAIGFCTPPLGVNLFVASSISKVSIESLSRAILPFFAGMLILLMFITYVPAISLALPSLW
>AB5_04453 Sialic acid TRAP transporter permease protein SiaT
MILDTATAATMLIAGFLVLIFIRVPVAFALGLATLPVVLLELRLTPFIVLDRMFQSYNSFILLAVPFFLLAANLMNSGKVTDRLIELARVLTGWMPGGLGHVNVAVSMLFAGISGSSTADAAGIGKILIPAMQKEGYDTRFAVAITACSSVMGVIIPPSILMIVWGGVMQVSVGALFLGGAIPGLMIGFALMATVYCFAKTRNYPVTATPNWGEFWAAWKGAALALLTPVFVIGGIVGGLVTPTESAIIAAGYALILGMFVYRTVTPKDLGFILYDTARFAAISLFAIGTASAFGWLLSFYDAPRLIVGVLTAWEFGAFGTAILIALLFLLFGLFIDAIPTIIILGTVLMPVAQAGGVDPIAFAIIGIVSLAFGLVTPPYGLCLLISAAIGGLNVVQVLREVVLILAPMLVILILLAAFPEIILWLPKTVMPAAFR
>AB5_02423 Monocarboxylate 2-oxoacid-binding periplasmic protein
MDRRSFLKKSALGGSAAAATALAAPAYAQGQRTLTMVTSWGRGLAGVFDAAQRSADSINAMSDGNLTVEIKAAGELVGAFEVFDAVSSGQADMYHAADYYFVGQHPGYAFFTAVPFGMTAQELVNWYYHDGGMELHDELGSIFGLKSFLAGNTGAQAGGWYSKEINGPEDFQGLKFRMPGLGGQALGKLGASVQNIPGSEVYQALSSGAIDGTEWIGPWADEKAGFQEITKTYYTAGFHEPGAGLSLATNRDVYDSLTPAQQKIIEIAAAEAHQWNLAQFLANNGAALQRLQSGGVKVMEFPDSVWDAFGQASQEVLDENMGDELFKKIHDSAMSSMASSSGWLNLSSGAYTEQRDRVRG
>AB5_03123 hypothetical protein
MARNSAGGCTPRSSHSKADFLPLAQAIRWNGPDLLREFKSLQKQSLRLRSVASDLTLDKIKRCGTVPRLGQPR
>AB5_04721 hypothetical protein
MARKRYSDEDILRLLREIELGLASGSDVATACRTAGVSDATYYTWRKRFGGMGRSEMANLKALQKENDRLKKIVAELELDKLILKESLDYLKPKA
>AB5_04748 IS3 family transposase ISSst1
MKASKFTEAQKAFILKQGEQGTPVAEICRKAGISQATYFNWKKKYGGLLPDEMRRLKALEDENTRLKKIVADLTLDREMLQDVIRRKL
>AB5_01720 L-arabonate dehydratase
MTKKRRSQHWYGKLDKDGFIHRSWMKNQGFPDHAFDGRPIVGICNTWSELTPCNSGLRDLAEGVKRGVWEAGGFPVEFPVMSLGETQMKPTAMLFRNLLAMDVEESIRAYGIDGVVLLGGCDKTTPGQLMGAASVDLPSIVVSSGPMLNGKYRGQDIGSGTDVWKFSEAVRAGEMTLQDFMNAESGMSRSAGVCMTMGTASTMASLVEAMGMSLPTNAALPAVDARRMALAHLTGKRIVEMVDEDLKPSDILTKEAFENAILANAAVGGSTNAVVHLLALAGRVGVDLTLKDFEIGSEIPLLVNCMPSGKYLMEDFCYAGGVPVVLNELKPFLRPAKTVLNKDISAHYEGAECFNPDVIRPFNDPVKPAAGLRVLRGNLAPNGAIVKPSAATDSLLETEAEAYVFENIEDLKANIDRDDLPVTPDTILVLKGCGPKGYPGMPEVGNMPIPAKLVKDGVRDMIRISDARMSGTAYGTVILHVSPEAQAGGTLALVKTGDRIRISASKGEMELLVDETELDARRAAWQPDDPHYTRGYAKLYIDHVLQADQGADLDFLVGKDTRLVTRESH
>AB5_01155 Hypotaurine/taurine--pyruvate aminotransferase
MDGTFNENDLSHVVEADRAHIWHHLLQHKPFETNDPRIIVEGKGMRVWDQKGKEHLDAVSGGVWTVNVGYGRESIAKAVYDQLMKLCYFANSAGSIPGSIFAEKLISKMPGMSRVYYTNSGSEANEKAFKMVRQIAHKRYGGKKTKILYRDRDYHGSTLATMSAGGQDERTAQYGPFAPDFVRVPHCMEYRKHELDGAPEENFGEWAANQIEEVILREGPDTVGALCLEPVTAGGGVIEAPEGYWQRVQEICKKYDVLLHIDEVVCGVGRTGTWFGYQQYGIKPDFVTMAKGVASGYAAIACMVTTEEVFDMFKDDAADPMNYFRDISTFGGCTAGPAAAIENMRIIEDENLLGNCAAMGDRMTGNLQALMEKHKVIGDVRGKGLFLGAELVADRGTKEPVDEKLAQAVVADCMAQGVIIGVTNRSIPSRNNTLCFSPALIATADDIDQITDAVDGALGRVFG
>AB5_04326 hypothetical protein
MAKGPVLIDLETDEPVVDVAQAPPVPDLAYPQGQAMQSAARFAARKPSALSRWFWGLALAVVGATISVAAWDFATSLLARAPLLGWIVTGLIGALVLVALIIAIRELAAIGRLSRVDGMRRSADEALAEADLAKARAVTTRLIAFYKGRDETRWGRDRLSERMPEQFDASGLLALAEDELLAPLDVAASREVEAAARQVATVTALVPLALADVATALAASLRMIRRIAEIYGGRAGFLGSWRLTRAVFVHLVATGAVAVGDDLLEPVLGGSVLSKLSRRFGEGLVNGALSARVGVAAMEVCRPLPFSERHKPSTRAVIKRALKGLFSKG
>AB5_02467 hypothetical protein
MFLAASIVVFVIYFANVALGAFANAAFLGDVGEMLVLFAASILFVVAILKKEADRNSENGG
>AB5_03866 Inositol 2-dehydrogenase/D-chiro-inositol 3-dehydrogenase
MIVETKSVGIAFVGCGYVADLYQAALANWARHLDLRGVHDRNTTRQRQYAKHYDLQEFNSIEDILANPDVEIVVNLTPPDQHYTVTKQCLEAGRHVYSEKPLALDFGEARQLVELAEKQGLHVVSAPSSFLGTAAQTLYKAVRSGERGQPRLIYAEMDDGMVHRIGYENWKTASGAYWPAENEFETGCTLEHAGYALTWMVGMFGPVRRMVSFANCLVPDKGSHTPPNYSTPDFTVACLEFDNGLAARLTNSILAPHDHQFRIFCEDGVLSLAETWDFSSPVRSSPVPSTRFRRGAKKLLGLDFGRRVTPESSREIHTAKRGYPMDFALGVAEMANAIRNGATPRLAGEFSLHITEVSLAIQHPEIFGAEYFPTTTPSPVKPMTAF
>AB5_03075 Pyridoxine 5'-phosphate synthase
MSDNHLRLGVNIDHVATVRNARGGAYPDPLRAAKLAEEAGADGITAHLREDRRHISDADIDGLMEVLSVPLNFEMAATDEMQKIALRHKPHAVCIVPEKREERTTEGGLEVAREENKLAHFIAPLREVGCRVSIFIAADRRQIEAAHRIGAEVIELHTGAYCDAFAEGRMEDAARELDALRDMSTFAHSLGLEVHAGHGLTYDTVQSIAAFPEVRELNIGHFLIGESIFLGLTPAIREMRLLMDEARA
>AB5_03354 Galactose/methyl galactoside import ATP-binding protein MglA
MTTEMPLWEFVDITKAYPGVLANDKVCIKLMPGSIHGLLGENGCGKSTMIKTLSGVQQPDSGRILHNGQPVTVGDPQVARDLGIATVFQEFSIVPTLSVGENIFLGNMPRSRLGVIDWGKVHDEAARVLAEMDVDVSPNAITGTLSVGEQQLVEIAKAIAMDARMIILDEPTAALGEDEIERLHQLLRNMRGRGTAILYVSHRLDEVERIVDEVTILRNGRVVRASGETEINVSEIVSAMVGEDIGEHYPKEQNATHEVVLEASGLATNAGVTDASFALHKGEVLGLGGVLGSGRTEIARALFGTDEIVAGQVILKGNPVRFGREIDAIRAGLALVPENRKYDGLFFNFRASGNITAASLGGLSRFGVLDLKAEEHATHDLIRDLEISTQAEEKTVNFLSGGNQQKIVIARWLFSDSEILILDEPTQGIDIGAKIAVYKLINKLTRAGKSIILISSDHDELLAMSDRIAIVQHGTITRTVDASELTHDDLVRASADVPHLKPEEVFA
>AB5_03358 Galactose/methyl galactoside import ATP-binding protein MglA
[truncated: 4,781,573 more chars]
