# Supplementary material for: Decoding coral resistance to eutrophication through the association of hyper‑efficient denitrifiers as key microbial allies
Source: Nat Commun. 2026 May 19;17:3938. doi: 10.1038/s41467-026-72571-w (PMC13187470; doi:10.1038/s41467-026-72571-w)
Supplement: Supplementary file 21 — Source Data [file 41467_2026_72571_MOESM21_ESM.zip › Source Data/FigureS6/N8_denitrification.gbk]

LOCUS       contig00005            60819 bp    DNA              UNK 01-JAN-1980
DEFINITION  Genus species strain strain.
ACCESSION   contig00005
VERSION     contig00005
KEYWORDS    .
SOURCE      .
  ORGANISM  .
            .
FEATURES             Location/Qualifiers
     CDS             complement(86..1210)
                     /locus_tag="N8_02349"
                     /inference="ab initio prediction:Prodigal:002006"
                     /codon_start=1
                     /transl_table=11
                     /product="hypothetical protein"
                     /translation="MTKLTNLSRRTVLKSAGAAALAAPLYSKSALASSGEINILMWSDY
                     LPPSFLQEFETLTGIKVNYTGIGSNEEIINKMKATKGQGFDIVSPTNNRSLQWEPLELL
                     QPFDMNKVPIDLVNPAMAAIGTDAWNFGDAGVHWLPHIWGTEGIAYRTDLWLPEGDAPS
                     YGDVWSEENAGKTMGRAHSMMLGAGLYMERSGEMEPGSVWAAYGDEDTMRKVWGQITDW
                     CIERKNRIKLIWNDADTQKNGLLNEGVVVGQTWDGPPLALKSAGEPVHYQAPVEGAMAW
                     VDGMSIPTGAANIDQIYAFIDFAYQAKPAGVAIDSHGYNSPVLGADQYSGDTYKKNFAE
                     AYPGDSLANLNPWPAEAPWYAETRTEFVNKFKSA"
     gene            complement(86..1210)
                     /locus_tag="N8_02349"
     CDS             complement(1528..2616)
                     /gene="malK_3"
                     /locus_tag="N8_02350"
                     /EC_number="7.5.2.1"
                     /inference="ab initio prediction:Prodigal:002006"
                     /inference="similar to AA sequence:UniProtKB:P19566"
                     /codon_start=1
                     /transl_table=11
                     /product="Maltose/maltodextrin import ATP-binding protein
                     MalK"
                     /db_xref="COG:COG3839"
                     /translation="MSELKLTDVAKTYGHVDVLKNINLDIDRGELIVFVGPSGCGKSTL
                     LRMIAGLEKISDGTLEIEGQVMNDVPPAQRGIAMVFQSYALYPHMTVRENMAFALKIAK
                     MPAADVDAAVERAARILQLEPFLDRLPKALSGGQRQRVAIGRAIVRDPKVYLFDEPLSN
                     LDAALRVATRIEIARLKEAMPDSTMIYVTHDQVEAMTLASRIVVLANKGIAQVGTPLEL
                     YETPDNEFVTQFIGSPSMNLLPGIITQTGETTVVTLEAGGTITSAIATQAEDMGKQVNV
                     GIRPEDFVPADADAAFQGVVDFTEALGEVTLLYFENRTGAESVIAKLQGIQRNMRGQTV
                     GVSARPEKVHLFHDGKSMRSKS"
     gene            complement(1528..2616)
                     /locus_tag="N8_02350"
                     /gene="malK_3"
     CDS             complement(2620..4275)
                     /gene="malL"
                     /locus_tag="N8_02351"
                     /EC_number="3.2.1.10"
                     /inference="ab initio prediction:Prodigal:002006"
                     /inference="similar to AA sequence:UniProtKB:O06994"
                     /codon_start=1
                     /transl_table=11
                     /product="Oligo-1,6-glucosidase 1"
                     /db_xref="COG:COG0366"
                     /translation="MNVQNTVDTTKVTQAASDWWRGGVIYQIYPRSFQDSNGDGIGDLK
                     GITQRLGYIASLGVDAIWISPFFKSPMKDFGYDVSDYRDVDPMFGTMADFKELLDQAHG
                     LGLKVMIDLVLSHTSDQHPWFSESRSNRENEKSDWYVWADPKPDGTPPNNWLSIFGGSA
                     WQWDSRRLQYYLHNFLTSQPDLNFHCPAVQDALLDVARFWLDLGVDGFRLDTINFYFHD
                     KQLRDNPGLPMEQRNASIAPMVNPYNHQDHLFSKSQPENIAFLERLRALTDEYEGRACL
                     GEVGDAQRGLEIMGEYTTGDKRMHMCYAFEFLEKRALTATYAKQVFDQLEDKAGDAWPC
                     WAFSNHDVSRHATRWGLSDEAVRQHAVLMMCLRGSACLYQGEELGLPEADVAFEDLQDP
                     YGIEFWPEFKGRDGCRTPMVWAAQDEQSGFSAGRPWLPVSPLQAERAVDRLEQDPNSML
                     HHYRRAIALRHAHPALMSGEQKQMTQTGPVLTFLRDAPTEQVFCAFNLGSDPTQITLPE
                     GNWYVIGEELGSVDGEGALSLDAAQFCLLARDKG"
     gene            complement(2620..4275)
                     /locus_tag="N8_02351"
                     /gene="malL"
     CDS             complement(4285..5433)
                     /locus_tag="N8_02352"
                     /inference="ab initio prediction:Prodigal:002006"
                     /codon_start=1
                     /transl_table=11
                     /product="hypothetical protein"
                     /translation="MSDIAGTKPALRWVVHASVIFLVVLWVVPTLGLLISSFRTADQIA
                     TSGWWKSLFPSEQNLTLRSAAPDTQVLENGIYVIEGNLFDAGTTATISQWGVSSRAVDA
                     FVPGDTAELRRGGTITVDAQGNYRMENSEEFTGSRGARVFVTAELPPEFTLANYHKVLL
                     AEDSSDSMGRAFFNTLTVTIPATIIPILVAAFAAYALAWMDFPGRALLIAAVVGLLVVP
                     LQLALIPLLKFHLNIGIGKGYLGVWMAHTGFGMPLAIYLLRNYMAGLPRDLIENARVDG
                     ATEFQIFTKLILPLSFPALASFAIFQFLWTWNDLLVAKVFLIDASGQTTVMTNQIVELL
                     GTRGGNWEILATAAFVSIAVPLIVFFAMQKYLVRGLLAGSVK"
     gene            complement(4285..5433)
                     /locus_tag="N8_02352"
     CDS             complement(5438..6445)
                     /gene="lacF_2"
                     /locus_tag="N8_02353"
                     /inference="ab initio prediction:Prodigal:002006"
                     /inference="similar to AA sequence:UniProtKB:P29823"
                     /codon_start=1
                     /transl_table=11
                     /product="Lactose transport system permease protein LacF"
                     /translation="MHPALQGLLTIAIGVSGCVGYFYLSNQFLDKVLFPARGPNAGRNI
                     NRANMIRPWLFLFPALAALGLYLAYPVVETLRLSLTDRVPGGGYEWVGLENYIQMANEP
                     KFWEAMRNNMFWLIIVPAMSTALGLLVAQLTDRIRWGNIAKSLIFMPMAISFVGASVIW
                     KLVYDTRPAEQDQIGMLNALYIFFGGTEPQTWLTIPFWNSFFLMVVLIWIQTGFAMVIL
                     SAALRGIPEETIEAAILDGANPFQIFFRIKVPQIKTTILVVWTTITITVLKVFDIVFAM
                     TNGQWETQVLANYMYDKLFRANDWGVGSASAMVIMLLVTPILIWNVRNARKEME"
     gene            complement(5438..6445)
                     /locus_tag="N8_02353"
                     /gene="lacF_2"
     CDS             complement(6509..7777)
                     /locus_tag="N8_02354"
                     /inference="ab initio prediction:Prodigal:002006"
                     /codon_start=1
                     /transl_table=11
                     /product="hypothetical protein"
                     /translation="MKHSLYAGAATFALMAGAAHADKVTVFGPWLGPDQENVEKVLDGF
                     AAATGHEYAYVGSDSFEQQIRIDAEAGSAPNVAVFPQPGLAADMAKSGFLTPLADGTSD
                     WIRDNYAAGQSWVDLGTYAGPDGADNLYGFFYKVDVKSLVWYVPENFEDAGYEVPTTME
                     ELKALTDQIVADGETPWCIGLGSGGATGWPATDWVEDMMLRTQSPADYDAWVANEMKFN
                     DPKVIAAIEEFGAFARNDDYVAGGAGAVATTDFRDSPKGMFSSPPQCYLHRQASFIPAF
                     FPEGTVVGEDADFFYFPAYESKDLGSPVLGAGTLWAITNDSPGAHALIEYLQTPEAHET
                     WMQLTGFLTPHKGVDTSLFSDPTLKKMNDILLGATTFRFDGSDLMPGGVGAGTFWTGMV
                     DYAGGASAEEVANEIQSSWDALD"
     gene            complement(6509..7777)
                     /locus_tag="N8_02354"
     CDS             7993..9024
                     /gene="rafR"
                     /locus_tag="N8_02355"
                     /inference="ab initio prediction:Prodigal:002006"
                     /inference="similar to AA sequence:UniProtKB:P21867"
                     /codon_start=1
                     /transl_table=11
                     /product="HTH-type transcriptional regulator RafR"
                     /translation="MNLKQLSEILGLSQTTVSRALNGYPEVNEATRERVQAAATKHGYR
                     PNSRAKGLATGRSMVIGHVIPSSSQHEMVNPIFGDFVAGAARTYGAHGYDMMFTNADDT
                     SIERTYRDLFQRGAVDGVVLQGPKVNEHRIEVLTRMAVPFIVHGRSTGIEVPYDWVDVN
                     NKSSFLRATRFLIDLGHKRIALINGLEDMDFAQRRREGYLQALQEASLTPERALMRSAE
                     MTEVYGHHEARDMLQLDNPPTAILVSSMISAIGVRRALNEAGLKMGRDVSVIAHDDDLS
                     YLKNGQDVPIFTATRSSVRQAGEIAAEMLIDRIKSPDDPVKTRLLEAELVVGGSTGPAP
                     DRF"
     gene            7993..9024
                     /locus_tag="N8_02355"
                     /gene="rafR"
     CDS             9027..11360
                     /gene="lacG_1"
                     /locus_tag="N8_02356"
                     /EC_number="3.2.1.85"
                     /inference="ab initio prediction:Prodigal:002006"
                     /inference="protein motif:HAMAP:MF_01574"
                     /codon_start=1
                     /transl_table=11
                     /product="6-phospho-beta-galactosidase"
                     /translation="MKYTRADFPKDFLFGVATSAYQIEGHAQGGAGQTHWDTFARTPGN
                     VVRGENGDLACDHLNRFDQDFDLVREAGFDCYRFSTSWARVLPEGRGAVNQAGLDYYDR
                     LADALLERGIRPCATLYHWELPSPLADLGGWRNRDIAGWFADFTEIIMGRIGDRMFNVA
                     PINEPWCVSWLSHFDGHHAPGLRDIRATARAMHHVLLAHGRAIEAMRGLGMSNLGAVFN
                     LEWAEPADDSAEARKAADLYDGIYNRFFLGGVFNKAYPQNVLDGLEPYLPAGWQDDFDT
                     IGAPVDWCGLNYYTRKLIAPADTAWPGLQEVPGPLPKTQMGWEIEPSALTRFLTRTARE
                     YTGDLPIYVTENGMASSERQQDEDRIDYLNQHWAAVKDALDQDVPVKGYFIWSLLDNYE
                     WALGYEKRFGLVDVDFDTMERTPKASFEAVKTALVGAQVSVPLAQPAGAMHEHWNLVAD
                     IGGTNTRLGVISNGKLTDLRKYPTGQLPQLLEAFHSLRDEIGTDPRAVVAAGAGPVRDG
                     TIRLTNAQLDLSEDDIGRATGAQHTFVINDFTAAAWSVAEIGAGDVEVLQGAETPPVGT
                     RLVVGPGTGLGVGSLLYSEGHYHTASGEGGHVGLSPRHADEVEVFLAAREVAPECFFDD
                     SLTLEAEMFLSGTGLPILYQAIQLAAGQANAETRPAKDILQDALAQTDPHAVRAAHMFT
                     THLGAVMGDMAVTMMPAGGVFLVGGVAEKNRWLFKDTFRDAFNAGGRFSELRRSMNLYV
                     SEQDEFGIVGANNFCKSALARRMA"
     gene            9027..11360
                     /locus_tag="N8_02356"
                     /gene="lacG_1"
     CDS             11387..12313
                     /gene="scrK"
                     /locus_tag="N8_02357"
                     /EC_number="2.7.1.4"
                     /inference="ab initio prediction:Prodigal:002006"
                     /inference="similar to AA sequence:UniProtKB:P26420"
                     /codon_start=1
                     /transl_table=11
                     /product="Fructokinase"
                     /db_xref="COG:COG0524"
                     /translation="MILCCGEALIDMIPTPTTDGAQGFVPHSGGAIFNTAIALGRLGAS
                     VGMLTGLSSDMFGAQLSDALTDSHVDQTHVIRSDRPSTLAFVQLKDGQASYSFLDENSA
                     GRMLRPEDMPAQLPGTTALYFGGISLACEPCADAYAALLDQHAGTCAVMLDPNIRPGFI
                     ADETRYRTRLNRMIEQADIVKVSDEDLNWIVPGPESLTEKVPALLEARPSVVIVTKGSE
                     GASAYLHDGSELSVPVKQVQVVDTVGAGDTFNAGVLAQLDADGLLTKSGLRSVDASALR
                     SALSKGAEVAAVTVSRAGANPPWAHEL"
     gene            11387..12313
                     /locus_tag="N8_02357"
                     /gene="scrK"
     CDS             12331..12996
                     /locus_tag="N8_02358"
                     /inference="ab initio prediction:Prodigal:002006"
                     /codon_start=1
                     /transl_table=11
                     /product="hypothetical protein"
                     /translation="MKRSEINEIKSAAEAFIHSFGAVLPPFATWSPEQMRSARADGIRA
                     RGLGWDITDYGQGRFDELGLFLFTLRNGDVTDLSKGRGMLYAEKLLVSRDKQLSPMHRH
                     IVKAEDIINRGGGDLVMEIYASDTDGGIDRDNPVIVPSDNCPVTIQPGELLRLKPGESV
                     TLMPGIWHAFWAEKGDCLIGEVSTVNDDRTDNVFEDPIPRFATIEEDAAPDFLLVADY"
     gene            12331..12996
                     /locus_tag="N8_02358"
     CDS             complement(13002..14015)
                     /gene="exuR"
                     /locus_tag="N8_02359"
                     /inference="ab initio prediction:Prodigal:002006"
                     /inference="similar to AA sequence:UniProtKB:Q9JMQ1"
                     /codon_start=1
                     /transl_table=11
                     /product="putative HTH-type transcriptional repressor ExuR"
                     /db_xref="COG:COG1609"
                     /translation="MSSDNEYNTPRPRRVTAQIVAEAAGVSRSSVSRAFTPGAYLDADK
                     RKKIHEVAAQMGYQPNALAAGLKDGRSHLVAVFVGNMRSAYDTEFVMALVGQLNALNKW
                     PILIDGGDQSAEKAIQQVLRYPLDALILRGGSMQAEVVTQCSKIGVPMISAGRVVEAQG
                     VDNVCCRNAEGTRIATRVLIEKGRKKFGYIGGPEAFSSSSGRRAGVLDSLAEAGLSLVA
                     ETDGDFTVDAGHRAATRLLTTHSLDALICANDATAIGALTAARDLGVSVPETLSVVGFD
                     DIEMAGWPTFDLSTVCNPIDEAVEHVIQLLEKRLKNPLKASETILIEPHFVPRGTH"
     gene            complement(13002..14015)
                     /locus_tag="N8_02359"
                     /gene="exuR"
     CDS             14235..15539
                     /gene="ugpB"
                     /locus_tag="N8_02360"
                     /inference="ab initio prediction:Prodigal:002006"
                     /inference="similar to AA sequence:UniProtKB:P0AG80"
                     /codon_start=1
                     /transl_table=11
                     /product="sn-glycerol-3-phosphate-binding periplasmic
                     protein UgpB"
                     /db_xref="COG:COG1653"
                     /translation="MTKLTLSATAAALAFTATATFAETEITWWHAMGGQLGETVNKIAE
                     DFNASQDDYKITPVYKGSYEETLTAGIAAFRAGEQPNVMQVFDAGAATVIGAKGATIPV
                     QDLLADNGVNFDINDYIAGVRYFYADSDGKMIGMPFNSSTPILYFNVDALEAAGVTPPK
                     TWEEFQTTTAPALKDAGYIALSQSHLPWIFTENFMSRHNLPFATNNNGYDGIDTQILVN
                     NDAIKAHFTAVTDWKDEGLFEWYGTGWGDNAKPFEEGKVAMWLGSSGSFGGLLQKDLPF
                     EFSATELPYWEAVTAEPTQTFIGGAALFAMSGKSDDENKATAEFFRFLTAPETQYFWHQ
                     ETGYVPITEAAYEVAKKDGHYDRFPAAEVGVNQLQAKAGDNTKGYRMGFYVQIRDIMNR
                     EYGRILTGETDVETAFKTIEKEANELLARFGKTQG"
     gene            14235..15539
                     /locus_tag="N8_02360"
                     /gene="ugpB"
     CDS             15612..16493
                     /gene="ugpA"
                     /locus_tag="N8_02361"
                     /inference="ab initio prediction:Prodigal:002006"
                     /inference="similar to AA sequence:UniProtKB:P10905"
                     /codon_start=1
                     /transl_table=11
                     /product="sn-glycerol-3-phosphate transport system permease
                     protein UgpA"
                     /db_xref="COG:COG1175"
                     /translation="MKRAGFDTIWLPVALLMPQLLIIAIFFYWPAGWALQSSFYLQDPF
                     GFGSTFVGGENYTSLLGNDQYKRVAGFTILYSVLVTFFSLAIALLLAVKADKVIRGAKT
                     YRTLLMWVYAIAPPVAGFLGILFFDQSTGPLTKFFQMFGWDFKLGVDYNATATAMVIVA
                     VWKQIPVNFIFFLSGLQSIPRSVREAAMIDNRSAIGRFWQVTFPLLAPTAFFLLIINIT
                     YALFDTFGVIDALMKGEPGNNPMTLVYKVYLDGFRGNDLGGSSAQSVILMVLVLILTVF
                     QFRLVERRIHYT"
     gene            15612..16493
                     /locus_tag="N8_02361"
                     /gene="ugpA"
     CDS             16505..17398
                     /gene="lacG_2"
                     /locus_tag="N8_02362"
                     /inference="ab initio prediction:Prodigal:002006"
                     /inference="similar to AA sequence:UniProtKB:P29824"
                     /codon_start=1
                     /transl_table=11
                     /product="Lactose transport system permease protein LacG"
                     /translation="MAETTLETPVETHRPRRIKWGAIGDHTVLILGALLMMIPPLLALT
                     TASHDAVTIHREGLQLTLGDNLGKNFHAAMFEKGGFTQTVDGTLMLMNSFILGIGFAMG
                     KIIISMMAAYAIVYFRLRFATLAFWVIFTTLLLPLEVRILPSYEAIQKLGLTNTYTGLI
                     VPLIASATGTFFFRQFFMSVPEELAEAARIDGAGPWKFFVDILVPLSRTMIAAIFIIMF
                     VFGWNQYLWPTLITTDESFFTLVRGIKQIVLSYTDSQIPEHGQALALAIVAMIPPVAIV
                     VFFQNWFVKGLTESDK"
     gene            16505..17398
                     /locus_tag="N8_02362"
                     /gene="lacG_2"
     CDS             17410..18456
                     /gene="ugpC_4"
                     /locus_tag="N8_02363"
                     /EC_number="7.6.2.10"
                     /inference="ab initio prediction:Prodigal:002006"
                     /inference="similar to AA sequence:UniProtKB:P10907"
                     /codon_start=1
                     /transl_table=11
                     /product="sn-glycerol-3-phosphate import ATP-binding
                     protein UgpC"
                     /db_xref="COG:COG3839"
                     /translation="MAQVSLEGIRKVYPNGFQAVQTTSFTIQDGEFVVLVGPSGCGKST
                     LLRMIAGLEEITEGTLKIGDRVVNDVDPADRDIAMVFQNYALYPHMTVRKNIGYGLKNR
                     GNPASEIAAKVEDAAKMLNLTEYLDRKPAQLSGGQRQRVAMGRAVVRDPALFLFDEPLS
                     NLDAKLRNQMRIEIKALQRRLGTTAVYVTHDQVEAMTMADRIIVLNAGRIEQIGTPSEI
                     YHNPASTFVASFMGAPPMNLIRAQVEQGEVRINGYDGLMPAPASQNGPVTLGIRPEDVV
                     LDDHGNIPFRVDILEELGAHRLLHGVVGEQPFSVMIGKDDAASTGTATLNLKPEALRLF
                     DPETGRKL"
     gene            17410..18456
                     /locus_tag="N8_02363"
                     /gene="ugpC_4"
     CDS             18453..19451
                     /locus_tag="N8_02364"
                     /inference="ab initio prediction:Prodigal:002006"
                     /codon_start=1
                     /transl_table=11
                     /product="hypothetical protein"
                     /translation="MTGQTFETLPAVTLEQRNAILAAPRTAEAHRDLLSSLPAMNAVQV
                     GGRATSTHLQSDFTVAAWNVERCLFPEETAAHLGKVCPDIVLLSEVDHGMARTAQRHTT
                     EVIADALDMTYAFGVEFHELDLGGATERGFCTDDFNSLGWHGNAILSSVPFERTSLIRL
                     DDHGHWFASDPGATDPDQPRVGGRNAIAAIIPATQGSLCVVSTHLESNADAAHRHQQFQ
                     RLLDEIDAFAPGLPVLIGGDLNTGNHLPPDFDWRRETLFGLAEREGYSWSFTAEGPTTR
                     PSLITPHPERVMKLDWLAGRGLKCLDKGILTSISDEGTPLSDHDCVWCRTG"
     gene            18453..19451
                     /locus_tag="N8_02364"
     CDS             19544..19786
                     /locus_tag="N8_02365"
                     /inference="ab initio prediction:Prodigal:002006"
                     /codon_start=1
                     /transl_table=11
                     /product="hypothetical protein"
                     /translation="MVTKAELEAEVAELRRQLAEHANPEPPKAPEPADAFVDNLGHWTA
                     QIDEVLTEFEDLPHKKPILFALGVFALGYMIGRSR"
     gene            19544..19786
                     /locus_tag="N8_02365"
     CDS             19796..20266
                     /locus_tag="N8_02366"
                     /inference="ab initio prediction:Prodigal:002006"
                     /codon_start=1
                     /transl_table=11
                     /product="hypothetical protein"
                     /translation="MSRISRNISIILRAERLIAQRQVAVAAKRTGIYAAAGLAVGLAAV
                     MLNVAGFFWLSETLSTTSAALIVAGIDLVVAVLLAVVANSMTAQTDTSDAVELRDMALR
                     DIETEIRENFADARNAVTGIRRDPLGTLTPEIVSALLGVLLKYAKTRKKPQD"
     gene            19796..20266
                     /locus_tag="N8_02366"
     CDS             complement(20268..21440)
                     /gene="ackA"
                     /locus_tag="N8_02367"
                     /EC_number="2.7.2.1"
                     /inference="ab initio prediction:Prodigal:002006"
                     /inference="similar to AA sequence:UniProtKB:P37877"
                     /codon_start=1
                     /transl_table=11
                     /product="Acetate kinase"
                     /db_xref="COG:COG0282"
                     /translation="MADHVVALNAGSSSLKFALYELVEGNRPSMRWRGQIERLGDAPRL
                     LAQSAGGRSIDRPLTNTKSHDEAIHAFLEMAREYLPDIHVRAIGHRVVHGGTVYSEPVR
                     IDASVVETLSGFIPFAPLHQPYSLAGIRAASAAFPDTAQIACFDTAFHRTHPWVNDTFA
                     LPQSYYNKGVRRYGFHGLSYDYITQKLKEIAPGLYDGRVVIAHLGNGASMCAVSGGRAV
                     ASTMGFSALDGLPMGTRSGQLDPGVVLYMMQQEGLSADEIAEILYRKSGLLGLSGISSD
                     MRTLLSADTSEARKAIDYYVFRIRRELGALSAALEGIDALVFTGGVGENSAAIRQMVCD
                     GMRWIGIEMDHARNADGGTVLSTDFSRVRILSIPTNEEMVIARAAANLME"
     gene            complement(20268..21440)
                     /locus_tag="N8_02367"
                     /gene="ackA"
     CDS             complement(21433..22827)
                     /locus_tag="N8_02368"
                     /inference="ab initio prediction:Prodigal:002006"
                     /codon_start=1
                     /transl_table=11
                     /product="hypothetical protein"
                     /translation="MKIQENKTFEQLKVGDAAQLTRLCTVDDLYAFASASGDHNPLHLA
                     TYDGDGDGLAEAVAPALWPAGLVAAVLGNYMPGAGTQTRRADLAFHLRVLAGEELTAFV
                     AVEEKRDDGDLLCSAEVRRVVDNALVLSGTVQVTPPSTHMEFDSVEVPGLIVQRHRHFD
                     ALLEKARPLEPMPTAVVAPEEPNSLSGALLGHANHIISPILVGDPDKIAAAAAELGADL
                     SGIEIVEARSHGIAAHRAVDLVVDGRAQTLMKGYLHTNELLHAVLRREKGLRTGRRLSH
                     VFVMDVPGMSRPIMVTDAAVNIAPDLETKADIVQNAIHLAHSLGIEQPKVGVLSAVETI
                     NPHMPSSVDAALLSKMAERGQITGGLVDGPLAMDNAVDLNAARTKGITSEVAGAADILV
                     APNIEAGNMVAKQLTFISHAEAAGVVIGAAVPIILTSRSDDDASRLASCAVAALHAHAN
                     KGKIHG"
     gene            complement(21433..22827)
                     /locus_tag="N8_02368"
     CDS             23367..23711
                     /locus_tag="N8_02369"
                     /inference="ab initio prediction:Prodigal:002006"
                     /codon_start=1
                     /transl_table=11
                     /product="hypothetical protein"
                     /translation="MTDHVVLICTTCQGAEAAQSIAEALRERLPEGYGTRMIECMAGCD
                     HPLTVGFQAGAKAQYLFGEIQTSADIDALAAFARQYQNSSTGWTKATDRPEALLHKTLS
                     RMPPLATGAT"
     gene            23367..23711
                     /locus_tag="N8_02369"
     CDS             23708..24514
                     /gene="yclP"
                     /locus_tag="N8_02370"
                     /EC_number="7.2.2.-"
                     /inference="ab initio prediction:Prodigal:002006"
                     /inference="similar to AA sequence:UniProtKB:P94420"
                     /codon_start=1
                     /transl_table=11
                     /product="Petrobactin import ATP-binding protein YclP"
                     /db_xref="COG:COG4604"
                     /translation="MTEHAFLQVNGVGYHAYHGEVLLQDITFALHEGAVLAIAGPNGAG
                     KTTLMNLLCGSEHPSDGNVLFKGRNLRSMSATERARMIAVVSQQEYPDGRLSLREYVAL
                     GQIPIRADRSAEALAADLARILDLTSLNDLADKRMAVLSGGERQRAHIARALAQNPALL
                     FLDEPTNHLDPDAKGRMLSLVAGLGITVVMIVHDLVMIPEFATHVALMKSTRLTGFGPV
                     ADVLTTDRVRDTFGVDYLFFQHEGRLIPALDIRKTSVSNPVRSISE"
     gene            23708..24514
                     /locus_tag="N8_02370"
                     /gene="yclP"
     CDS             24511..25458
                     /gene="btuF"
                     /locus_tag="N8_02371"
                     /inference="ab initio prediction:Prodigal:002006"
                     /inference="protein motif:HAMAP:MF_01000"
                     /codon_start=1
                     /transl_table=11
                     /product="Vitamin B12-binding protein"
                     /translation="MKHILSVALVTAMAGGAAAHEVTVDNCGEPLVFETQPERLVVHDM
                     NMTDMAFALGLQDKIVGLTGITGWYKTSPEFDSLRGDIPELAPKYPTVENLVAVEPDLF
                     FAGWYYGMRPGGDVTPETLAPFGIKTMILSESCVHLHKDRPKASMDLLFDDVLRLGKVM
                     HVEDKAEALVSGWKDELAAIEAKTADLPKPRVFLLDGPADAPFTAGKYAIPDAMIAAAG
                     GQNVTYDMDTSWGRSSWEAVAAANPEFLVLLDYQTGNGAADTFKFLQEHPVMSQTDAVK
                     NERWIGLRYEELTPGPANIQAISKMAQAMHKGLN"
     gene            24511..25458
                     /locus_tag="N8_02371"
                     /gene="btuF"
     CDS             25460..26473
                     /gene="hmuU"
                     /locus_tag="N8_02372"
                     /inference="ab initio prediction:Prodigal:002006"
                     /inference="similar to AA sequence:UniProtKB:Q56992"
                     /codon_start=1
                     /transl_table=11
                     /product="Hemin transport system permease protein HmuU"
                     /db_xref="COG:COG0609"
                     /translation="MGRLGLTLLVGAVILAALLLVSTIYGTTSIPLSDTFKAILLGTGL
                     VDGDVSPLHRIVFDLRLPRALFAAVIGAGLGIVGVVLQTTTRNDLADPFLFGLSSGAAA
                     GAVFVITVTGDILGFWTLPLAAFCGGLVASGIVLALVHGLRTSAPEKLILAGLAVSFLF
                     SALTNYLIFAGDNRAAHSVIFWMLGGLGLARWETFPLVCAGLALILAYALYRSRWLDAL
                     LTGDVTATTLGVPVQSLRFKMFFVAALATAVFVSVAGVIGFVGLMVPHIARGIAGPLHN
                     HLVPTAAVVGAVLLTGSDILSRLMLAPQELPVGIVTTSLGSIFVFILLLRTAKPKR"
     gene            25460..26473
                     /locus_tag="N8_02372"
                     /gene="hmuU"
     CDS             26679..27194
                     /gene="napF_2"
                     /locus_tag="N8_02373"
                     /inference="ab initio prediction:Prodigal:002006"
                     /inference="similar to AA sequence:UniProtKB:P0AAL0"
                     /codon_start=1
                     /transl_table=11
                     /product="Ferredoxin-type protein NapF"
                     /db_xref="COG:COG1145"
                     /translation="MGQVTTRRAFLSARFHDEDGVTARPPGSVGPDFLKHCTKCGDCAS
                     VCPEDVIAIAADGFPVFQPSDNPCTFCGDCANACPTPALDIDLVSNWPWRAALKLDSCL
                     SMNGVSCRLCQDNCEESAIRFSLQTGGRAKPTLDVAACTGCGLCPTVCPADAISLDHTP
                     QPKMEAVQ"
     gene            26679..27194
                     /locus_tag="N8_02373"
                     /gene="napF_2"
     CDS             27191..27484
                     /gene="napD"
                     /locus_tag="N8_02374"
                     /inference="ab initio prediction:Prodigal:002006"
                     /inference="protein motif:HAMAP:MF_02200"
                     /codon_start=1
                     /transl_table=11
                     /product="Chaperone NapD"
                     /translation="MNICGCLAHVAPDYATAAAQSMSDTPGVEIHAQTEDGRFVVVVED
                     TPERLASETIMDLHQIPGVVSLTLTYHHFEDLAETRPRPDALSQTTSRRLTL"
     gene            27191..27484
                     /locus_tag="N8_02374"
                     /gene="napD"
     CDS             27481..29973
                     /gene="napA_2"
                     /locus_tag="N8_02375"
                     /EC_number="1.9.6.1"
                     /inference="ab initio prediction:Prodigal:002006"
                     /inference="similar to AA sequence:UniProtKB:P33937"
                     /codon_start=1
                     /transl_table=11
                     /product="Periplasmic nitrate reductase"
                     /db_xref="COG:COG0243"
                     /translation="MTHSESRRTFLKATAATATASAAGIPLATGAADAQAATPDIRWDK
                     AACRFCGTGCSVLVGTKEGRVVATQGDPDAPVNRGLNCIKGYFLSKIMYGKDRLTTPLL
                     RKTNGEYDKNGEFEPVSWDEAFDVMAAKWKEALAKKGPTSVGMFGSGQWTVWEGYAAAK
                     LMKAGFRSNNIDPNARHCMASAVVGFMRTFGIDEPMGCYDDFEHADTFVLWGSNMAEMH
                     PILWSRLTDTRLTKPGSEVHVLSTFEHRSFELADNGIVFNPQTDLAILNYIANYIIQNG
                     AVNEDFVKKHVNITKTATDIGYGLRDENQLQQDAENPNSGKMEPISFEEYAKAVEPYTL
                     EYVSELSGVPADKLEKLAKQYADPNRKVMSLWTMGFNQHTRGSWVNSLMYNVHLLVGKI
                     SEPGNSPFSLTGQPSACGTAREVGTFAHRLPADMVVANDEHREICETAWKIPEGTIPPK
                     PGFHAVLQHRMLKDGVLNAYWVQCNNNMQAAPNINEEGYPGYRNPENFITVSDPYPTVT
                     AVSADLILPTAMWVEKEGAYGNAERRTQFWHQQVKAPGEAKSDLWQLMEFSKRFTVEEV
                     WGEELLTKMPEHRGKTMFEVLFQNGNVDKYPLSETAEGFDNDEAEHFGFYVQKGLFEEY
                     AEFGRGHGHDLAPFEMYHQARGMRWPVVDGKETLYRFREGYDSYVPEGAGVKFYGHKDG
                     KAKIIFAPYEPAAEEPDNEYDLWLCTGRVLEHWHSGSMTRRVPELHRAFPSAVVFMHPD
                     DARDRGLRRGQEIVLSTRRGDVTSRVETRGRNKVPRGLVFMPWFDEGQLTNKLTLDATC
                     PLSKETDYKKCACKVERA"
     gene            27481..29973
                     /locus_tag="N8_02375"
                     /gene="napA_2"
     CDS             30001..30819
                     /gene="napG"
                     /locus_tag="N8_02376"
                     /inference="ab initio prediction:Prodigal:002006"
                     /inference="similar to AA sequence:UniProtKB:P0AAL3"
                     /codon_start=1
                     /transl_table=11
                     /product="Ferredoxin-type protein NapG"
                     /db_xref="COG:COG1145"
                     /translation="MSGVGSPLSPQRRRFLQDSARAAGGCVAAGSMLAWLARDARALPA
                     EALRPPGALPEQNFLSACIRCGLCVRDCPYDTLKLAELGVDAVATGTPYFTARDVPCEM
                     CDDIPCVAACPTGALDPALDNIDDADMGVAVLVDQENCLNFLGLRCDVCYRVCPVIDQA
                     ITLETAHNTRSGHHALFLPTVHGDRCTGCGMCEKSCVLPEAAIKVLPTRLARGSSADHY
                     RKGWEEKAAKGAPVVEGIIDLPDRLPGPGTDNLVTPGGFAPEYNLPGTGQ"
     gene            30001..30819
                     /locus_tag="N8_02376"
                     /gene="napG"
     CDS             30816..31733
                     /gene="napH"
                     /locus_tag="N8_02377"
                     /inference="ab initio prediction:Prodigal:002006"
                     /inference="similar to AA sequence:UniProtKB:P33934"
                     /codon_start=1
                     /transl_table=11
                     /product="Ferredoxin-type protein NapH"
                     /db_xref="COG:COG0348"
                     /translation="MSIRTHMPVGQEAIEVKGWIGAHKYLLLRRASQLFFLVLFLLGPW
                     FGIWIVQGTLAGSLTLGVLPLTDPFVLLQSVVAGHWPELTALIGGLIVLVAYALIGGRV
                     YCSWVCPINPVTDAAHWLHRKLDLPKGWQPKRGTRLWILATVLIVSGLTGVIAWELINP
                     ITMLHRGLIFGAGFVWAMIVAIFFFDLFVSRHGWCGHLCPVGAFYGLIGTKAMLRVSAP
                     NRAACDDCMDCFAVCPENHVISPALRGKTGTTPLILSPDCTNCGRCIDVCAVDVFKFTH
                     RFDDHVAAPSDPVPAPIQRAARPT"
     gene            30816..31733
                     /locus_tag="N8_02377"
                     /gene="napH"
     CDS             31746..32183
                     /gene="napB"
                     /locus_tag="N8_02378"
                     /inference="ab initio prediction:Prodigal:002006"
                     /inference="similar to AA sequence:UniProtKB:P0ABL3"
                     /codon_start=1
                     /transl_table=11
                     /product="Periplasmic nitrate reductase, electron transfer
                     subunit"
                     /db_xref="COG:COG3043"
                     /translation="MNKPILTGVTALIPVILLSGFALAQSAQVEALRGAEVDEPVPLDQ
                     VHRTIEGRMQRNYRQQPPLIPHSIEQYQIDLRTNQCLSCHDWTKAGERNAPTLSMTHYL
                     DREGRELDQIAGTRYFCNQCHVPQADTPALVDNVFEPSSGN"
     gene            31746..32183
                     /locus_tag="N8_02378"
                     /gene="napB"
     CDS             32213..32914
                     /gene="napC"
                     /locus_tag="N8_02379"
                     /inference="ab initio prediction:Prodigal:002006"
                     /inference="similar to AA sequence:UniProtKB:P0ABL5"
                     /codon_start=1
                     /transl_table=11
                     /product="Cytochrome c-type protein NapC"
                     /db_xref="COG:COG3005"
                     /translation="MADSPEKRGWIGRIWNAIWTPTVLFSSGFLVLAGFLAGILFWGGF
                     HWTLELTNTEEFCTSCHTMETNLGEYRETIHYNNHSGVRAICSDCHVPHEWNHKIKAKI
                     MAVKDVYHELAGTIGTPEKYEEHRLSMATAVWKKMKASDSRECRNCHNFDYMDFTLQEN
                     RAASEHQRAIDTGMTCIDCHQGIAHSLPPGHLQRYQEITEELAADAPTPLGQQVADGSE
                     EIRSFLTNRSE"
     gene            32213..32914
                     /locus_tag="N8_02379"
                     /gene="napC"
     CDS             32928..33185
                     /locus_tag="N8_02380"
                     /inference="ab initio prediction:Prodigal:002006"
                     /codon_start=1
                     /transl_table=11
                     /product="hypothetical protein"
                     /translation="MLELLGTIGANIISLPGILGLALGMMTRNPLLGAVMGGVVGVAET
                     LIFAHWSFANFGTGELLIAVVVGMCAGALGSAIRIKGATV"
     gene            32928..33185
                     /locus_tag="N8_02380"
     CDS             33687..37709
                     /locus_tag="N8_02381"
                     /inference="ab initio prediction:Prodigal:002006"
                     /codon_start=1
                     /transl_table=11
                     /product="hypothetical protein"
                     /translation="MKWKGRVASVAPSVFLASIAVSACATVASADVVISAPQTTPADFL
                     IDEDITITETGAVNLTADSGPAVQINTDYTSVFTNDGTISGPAPGEQLGFGLELNGDLG
                     ETGQVINNGSIDIDIDANGSALGLGVLFDDDLAGTYQNNGTIDVNVSSDNAVALAIGTV
                     VDGVAQSTATIKNNGDILVQSSSVPTENVAAAGFLFVNPAETDIDNAGTIQVTAQTGEQ
                     ASAFGFQFEGSLNGNLTNSGTISATATDGVDDVYAIGVEVITDVNGDINNTGTISVLAN
                     GSADDAIAWGIHVEGDQNGALINSGTIVATAQTTSGSADGAAVYVEGNTVGNITNSGTI
                     DARGTGTASASGAAYYLGGDFDGDFENSGTILLASDSTASEAETFGLFVSGQMDGDFTN
                     AGTITISATGSSAEARALTINGGLIGEIRNTGTLMIQVNASSEGSGTGFYIRNGLTGNF
                     ANTGTLQINVTSDTSEATASGLRVFGGMDGDIINDGTITVEAEGDFSAFAAAADIRNTL
                     TGSITNTGTLRIQAEAFSTATAGGYTITNGMVGSFSNSGTIMVSAVGSTNEARAFGLRA
                     FGGVDGDITNSGTIAAQTSAAQTSVATGFIVGGPFDGNFLNTQTITAMAEASTGSARAH
                     ALDITSTSTGQIENSGTLNVRAEGSTNAFASAIDISGGLNGDFVNSGTVRAEADNLSGG
                     SSASAFGAFIANGMTGNIENSGTLTVESNGQTLGVAAGVFVTNNGLGGDFTNSGTIMAN
                     GSAETGDGLAFGLLVNGGIDGVLTNNGTLIAEASALSSARATGIVANGGLTGSFANSGT
                     ISTTAISESDEALSQGIFTGNSSDAAASNTGNVSASATGALGATAQALSLGGVYNDAVT
                     NSGQLTAVAAIANGTGDADASGVFIADLQGTFANTGVINAAASGGDTSEAFGLNIQNFD
                     GEITEVGSISARSDTDDAYAIFLGSGTGTLNLDTQDNVDGLIRVQDHQVNLFAQGGSSV
                     FFFEDAAPGTEDFNTIISDGRSGWFVQDEGGPAPVYAAVDPAEILTSADIVAYYGTLIG
                     SSNGALRYEAAQVTRNAETGNVSGLSIGGFRPYVHLDAASRRFENVPGIDTDVTAINGS
                     VGFSGQLDNGTALAFGLGVFRTDGDTDTTDFDTDGFYIDASIGRQIGAYTVEAGLGYGW
                     LSTDRTREISGSADADADFDSTLLTVYAGVERDFETTGTIGLTGFGDLRYTRQEDDSYT
                     ETGSSANATVDDATTDVIEVRLGVEASKALNTGGVLVGQLSGVVRQGLGDSDADVTVFG
                     STQSLSFAATDFSGGSVLIGYEHEFIPNMQFEANASHEVGSDAQGPNFLAGIRWSF"
     gene            33687..37709
                     /locus_tag="N8_02381"
     CDS             complement(37764..39179)
                     /locus_tag="N8_02382"
                     /inference="ab initio prediction:Prodigal:002006"
                     /codon_start=1
                     /transl_table=11
                     /product="hypothetical protein"
                     /translation="MMMENTFDPVTGEHLKDWGHRPGKQFPVLLARANEMRAEGFGLVR
                     IRQELEGEILPTPPTLDLRAPGEVPFHENIDASDPDEEDNVEKVRETMTALMRTPTIEA
                     GAIMPDACPAGPVGTIPVGGVAAARNAIHPGMHSADICCSVMITDLGNADPKAVLDAAQ
                     SATHFGPGGRPQGKRFTTSLKLLDAFRENPFLDNPKSLRMAQEHMGTQGDGNHFLFVGR
                     SRKTGRTAIVTHHGSRGPGAVLYKNGMTVAHRFRKELSPGTPKQNAWIPADTQEGRDYW
                     DALQLIRKWTKANHNAIHQATVEAARVGDVGNRYWNEHNFVFKRGDLFYHGKGATPAWG
                     DYAADATGLTLIPLNMSEPVLVVRGKDAGHGLGFSPHGAGRNFSRSEHKRRMGSVTPDE
                     MLKAETEGLDIRFHAGGVDASELPSSYKSADSVVAQIKSYDLAEIEDYIDPYGCIMAGD
                     VPPFWMNRKKGRR"
     gene            complement(37764..39179)
                     /locus_tag="N8_02382"
     CDS             complement(39182..39325)
                     /locus_tag="N8_02383"
                     /inference="ab initio prediction:Prodigal:002006"
                     /codon_start=1
                     /transl_table=11
                     /product="hypothetical protein"
                     /translation="MAPQGQVERVQLPSVPAPRRQTHLPIQMRGGPPELFLPNLSPGPE
                     FE"
     gene            complement(39182..39325)
                     /locus_tag="N8_02383"
     CDS             complement(39654..41210)
                     /gene="rsr"
                     /locus_tag="N8_02384"
                     /inference="ab initio prediction:Prodigal:002006"
                     /inference="similar to AA sequence:UniProtKB:Q9RUW8"
                     /codon_start=1
                     /transl_table=11
                     /product="60 kDa SS-A/Ro ribonucleoprotein"
                     /translation="MANKSVFASLKGRLLPKATAKNAHGAPAFAYSDAHALAQVAVTGT
                     FGGMFYQSPQEELEYVLDVAETVEPKYLAQAAIYARQSGYMKDMPAVLLAVLARRDPVL
                     FRAAFARVVDNGKMLRTFVQVVRSGQTGRKSLGSAPKAMVQTWLNTASDRALLNANIGN
                     DPSLADVIKMVHPKPASAEREALFAWIVGRPCNLARLPQALRDWIAFRETGKGPLPDVP
                     FQMLTQLELTQVQWARIARKGSWQMVRQNLNTFQRHGVFDVTRNVDHVAALLRDPKAIA
                     KARAFPYQLMVAAQTVVPDMPRLIVDALHDAMEIAAQNVPQVAGQVVVCPDVSGSMTWS
                     VTGYRPGATSAVRHVDVAALVAASFQRVNRGCQVLPFDFDVRDVRLEPRDTILTNAERL
                     AALAGGGTNCSAPLAWLNKRGRAPDLVVFVSDNQSWVDARNGGQGTAMLKEWEVIKRRN
                     PQAKLVCIDIAPYGTTQAQTRADVLNVGGFSDAVFDQIAAFASGQTGPDHWVAEIEKID
                     V"
     gene            complement(39654..41210)
                     /locus_tag="N8_02384"
                     /gene="rsr"
     CDS             41384..42961
                     /gene="norR"
                     /locus_tag="N8_02385"
                     /inference="ab initio prediction:Prodigal:002006"
                     /inference="protein motif:HAMAP:MF_01314"
                     /codon_start=1
                     /transl_table=11
                     /product="Anaerobic nitric oxide reductase transcription
                     regulator NorR"
                     /translation="MKNVVIGFLGTQLDMGKKRRWKPTPSLTSHDHFPVHRLELLHDRK
                     FNRLAHQVKHEIAEISPKTEVLLQQMDLDDPWDFQEVYGKLFDFARAYGFDEDREQYHV
                     HLTTGTHVAQICWFLLTESRHVPARLIQTGPPGPEDPTPKFDVIDLDLSRYNALQQRFD
                     QLSREYSDQLKGGIETRNAQYNTLIDRIELVASNSDEPILLLGETGTGKTELAQRIYNL
                     KLDRRRVKGRLVHVNCATLNGPDALATLFGQRRSYLGQAGTERGGLLREADGGVLFLDE
                     VDELGWSEQSILLSAIETGRFYPLGSDHEVSSRFQVIAGASHDLRALTAEGRFRPDLLA
                     RLSMWNFRLPALRDRREDIEANLHYELARSERSLGIQVGFNIDAREKFIQFATNPSTHW
                     PGNFRDFSGLVKRLCTLAPRGRITRTMVEDETAALLQDWASSTSDSDQTLVRGILGSAT
                     RDIDPFDLVQLANVIRTCQRTPNLSAAGRALFSVSREKRSTQNDADRLRKYLQKFNLDW
                     HKLTVPSQ"
     gene            41384..42961
                     /locus_tag="N8_02385"
                     /gene="norR"
     CDS             43115..44215
                     /locus_tag="N8_02386"
                     /inference="ab initio prediction:Prodigal:002006"
                     /inference="similar to AA sequence:UniProtKB:Q5SK82"
                     /codon_start=1
                     /transl_table=11
                     /product="Lactate-binding periplasmic protein"
                     /db_xref="COG:COG4663"
                     /translation="MTNKLITRRSAFRTLAGAGAATLAAPHIATAAGETTTWKIQTSWP
                     GGIGLQTFKDWCATIEEKTGGELAFQAFGANDVVGDFQLADAVKNGVLDAINPFTIYYQ
                     GIIPAAVFLSSYPLGLRQPHEYDTFYYGLGGIDIARELLGRQGLHFVGPVHHGPNIIHS
                     KVPIRSVDDFAGRKMRLPGGMVAEVFSELGAETTVLPGSEIFPALEKGTIDVADFVGPA
                     VNHALGFSQVTDYIVMGPPGFMSVYQPVDIMDITVGKAAWDKLSPQMQEFVEMETHVYS
                     DLHHAAIQAADQEAWKKFEAEGTEITRLSQDDVELMTEVAVPIWFKYANRDKDAARVFK
                     IQLDYMMSGSLGYVTPEMIEGYTLDL"
     gene            43115..44215
                     /locus_tag="N8_02386"
     CDS             44290..45621
                     /locus_tag="N8_02387"
                     /inference="ab initio prediction:Prodigal:002006"
                     /codon_start=1
                     /transl_table=11
                     /product="hypothetical protein"
                     /translation="MPSVDFTLPHWLYWVGLIAFPALAMVLARKAQPEQRTYGLPLGYL
                     ILVTGGMLGLHRFYLRSLLGLVYLPVFLLILFANGEERTARNEFSNAVNIVRQAERTIT
                     RETERVATAEEGLEDLRAAAEAAQNGTALQKRRAERALDRAEKAIETGRERLAESEAAL
                     AEAQPLAEIAGADRAFWSSVARYAFFTILAFLAIDALMLPRLVASARVKAAADPHEPEM
                     EIDEETAARAAEMDPGARKADQDYAENWIDRLSLYAGEFVSYWAVIAVFVYYYEVIVRY
                     VFNAPTNWAHESMYLMFGMQYLIAGSYAMLTESHVRVDIFYAPLTKPKRAWADLFTSIF
                     FFIFAGTLLVTSYIFAMDAIAVPTGNSVVSDWARGEMSFFQMFGALTFGDWTDPNIRWG
                     EISFNEWEIPLWPMKWMMVVGAVLLILQGVSKLSKDIRTIARGY"
     gene            44290..45621
                     /locus_tag="N8_02387"
     CDS             45625..46980
                     /gene="dctM_5"
                     /locus_tag="N8_02388"
                     /inference="ab initio prediction:Prodigal:002006"
                     /inference="similar to AA sequence:UniProtKB:O07838"
                     /codon_start=1
                     /transl_table=11
                     /product="C4-dicarboxylate TRAP transporter large permease
                     protein DctM"
                     /db_xref="COG:COG1593"
                     /translation="MGLDMSIELLTLVMFGSLLVLLMAGLPLAFVTGGLACVFLFVLGD
                     ARALNIVPSRIFPLMTNYQLSAIPLFIFMASMLERAGIINDMFDVIYKVLGGLKGGLAA
                     ATIIASTVLAAMVGVIGAAVVTMGIIALPAMLKRGYDAKIAMGSIMAGGTLGILIPPSI
                     LAIIYAVVAEQSVGELFIGAVIPGLMLSGMYIIYVVVRSYINPVLGPPIPVDERISNRE
                     KMRLLGKMSAPIALIVIVLGVIFSGVATPVEAAGIGTFGAFIVAAIHNKLDWPTVREAC
                     LTTLKASAMVIWIMFGATIFVGLYVLEGGQQFVQETMQGAGLGPWGILIVMQILLVVLG
                     MFLDWVGILLLCVPIFVPIIKALGAAAFGFDDPNDLVLWFGVLYLVNMQMSFLSPPFGY
                     ALFYLRGVAPPSIPMTDIFKAALPFLFLQIVGLVICMMFPWVVTWLPNIVYG"
     gene            45625..46980
                     /locus_tag="N8_02388"
                     /gene="dctM_5"
     CDS             complement(47060..47845)
                     /gene="paaF"
                     /locus_tag="N8_02389"
                     /EC_number="4.2.1.17"
                     /inference="ab initio prediction:Prodigal:002006"
                     /inference="similar to AA sequence:UniProtKB:P76082"
                     /codon_start=1
                     /transl_table=11
                     /product="2,3-dehydroadipyl-CoA hydratase"
                     /db_xref="COG:COG1024"
                     /translation="MSEAVLFETRDGVLIITINEPARRNVLSRLVYEPVESALRDATAA
                     ESGVRAVVITGAGGFFSAGGDLRMLKSRREMTLPEREAQIEYLHRMIRAIRACPVPVIA
                     AVEGGAAGAGASLAFACDMIVAAEDAKFTLAYVKAGLVPDGGGSGFLTMNLPRQLATEM
                     CLTGRPVLAPRMYDVGVVNRVVVPGSALKQALELARDLVSGPPEAQAAIKALLSAPDTA
                     EFEAHLLRERREMGLALGRDEALEGIRAFEEKRKPDFTN"
     gene            complement(47060..47845)
                     /locus_tag="N8_02389"
                     /gene="paaF"
     CDS             complement(47849..48907)
                     /gene="Acd"
                     /locus_tag="N8_02390"
                     /EC_number="1.3.99.32"
                     /inference="ab initio prediction:Prodigal:002006"
                     /inference="similar to AA sequence:UniProtKB:C3UVB0"
                     /codon_start=1
                     /transl_table=11
                     /product="Glutaryl-CoA dehydrogenase"
                     /translation="MDFNLTEDRQMLSDTVRRYLADQYDFDTRYGVLDNAPFHSPAKWA
                     ELSELGLIGAFVPEQQGGFGGTGFDITTIFEELGRGLCPEPMLAALMSARAAADCGAAA
                     LVEELVTGGKRIALAVFEPDADSLALIRTSADKSGDHWVLNGRKSVVYGLPGADGVLVA
                     ARLDEGLGLFLVENPETVDYAMIDGGGAGELILDSATAICLSGNAGDIIESALNAGRLA
                     LCAEAVGVMEVLVNMTVDYLKQRTQFGRPIASFQALQHRTVDMAIEMEQCRSITILAAS
                     KLGSDAEAKYIAMAKNLIGRAGTMIAEECIQLHGGIGMTWEYPGSHYAKRLMMIDHQLG
                     DHYAQLHHVMES"
     gene            complement(47849..48907)
                     /locus_tag="N8_02390"
                     /gene="Acd"
     CDS             complement(48911..50098)
                     /locus_tag="N8_02391"
                     /EC_number="1.3.99.-"
                     /inference="ab initio prediction:Prodigal:002006"
                     /inference="similar to AA sequence:UniProtKB:P95280"
                     /codon_start=1
                     /transl_table=11
                     /product="Putative acyl-CoA dehydrogenase FadE17"
                     /translation="MDLSFTPEEEAFRAEVRAFLSENLSPELVRKGRNSESLTKEEMEG
                     WHARLNARGWLAVTWPTEYGGPGWGAVERHIFDEECALANAPRIVPFGLNMLGPVLIKF
                     GTNKQRAEILPRILDGSDWWSQGYSEPGAGSDLASLKTRAVRDGGDYVINGQKTWTTLG
                     QHANKIFCLVRTSTEGKPQEGISFVLVDMDAPGVELRPIKLLEGGHEVNEVFFTDVRVP
                     VENLVGEENKGWTIAKYLLTHERTNIAGVGFSTRDLEKLKALSQMLVRAGRPLAQDPLF
                     AAEMTEVEIDLEALRVTNLRMLSAAKEGAASGTQSSMLKIKGTVIRQRVLSLTRTALGA
                     AAAPFPVEDLPENAVTVPEDARRAAASYFNNRKLSIFGGSNEIQRNIIAKDLFGG"
     gene            complement(48911..50098)
                     /locus_tag="N8_02391"
     CDS             complement(50101..52161)
                     /gene="fadJ_2"
                     /locus_tag="N8_02392"
                     /inference="ab initio prediction:Prodigal:002006"
                     /inference="similar to AA sequence:UniProtKB:P77399"
                     /codon_start=1
                     /transl_table=11
                     /product="Fatty acid oxidation complex subunit alpha"
                     /db_xref="COG:COG1024"
                     /translation="MAAVETKLEGQVALVKIDNPPVNAAGIDVRIGLVNAVRELEEDDR
                     VKVIALYAAGRTFVAGADIREFGQPPKQPMLPEVCEILEGSAKPIVCVLHGTTLGGGLE
                     IALSCQARVGIKGLKLGLPEVNLGLLPGAGGTQRLPRLVEGMTALTMITSGKPISAEAA
                     LEAGLLDDLQDGDPAEVALAAGRQVLDSALTPRVTAHLENRITTNDLDSFRAKTRGEVA
                     ERALKAAEASNLPLSDGLKEERRLFTEAMASNAHKGLKHAFFAERAVSHIPESNAEARD
                     LQTGGVIGGGTMGSGIATALLLAGMPVTLIEMEEDRVAFARDTITKNLEGAVKRGKLNA
                     EQRDATLAKLTCTTDMSALADADVVIEAVFESMDVKREVFGKLDHICKQGAILATNTSY
                     LDVNEIAGVTSRPQDVIGLHFFSPAHVMRLLEVVVGKDTAPETVATSFKLAKKLRKVAV
                     RSGVCDGFIGNRILAHYRKSTAYMQLDGAPFEQIDAALEDFGFAMGPFAVSDLAGQDIG
                     WVTRKRQAAFRPDEERYVEIADRVCEQGWFGRKSGKGFYIYDGKNRSVNPTVAEFAQAE
                     REAKGITARSFTDAEIVDRYMAAMVSEAARVVEDKIALRPIDVDAVFLFGYGFPRHWGG
                     PLQYADITGLAVIVQRIEQYAQEDPYYWQVPALLRELVEAGKTFNDLNKEG"
     gene            complement(50101..52161)
                     /locus_tag="N8_02392"
                     /gene="fadJ_2"
     CDS             complement(52177..52905)
                     /gene="tsaQ1"
                     /locus_tag="N8_02393"
                     /inference="ab initio prediction:Prodigal:002006"
                     /inference="similar to AA sequence:UniProtKB:Q6XL52"
                     /codon_start=1
                     /transl_table=11
                     /product="HTH-type transcriptional regulator TsaQ1/TsaQ2"
                     /translation="MPDAERDRRFAATLAKGLRIMQAFKPDDASLGNRELARRTGMPPS
                     TVARMTFTLASMGFLEQLHPSEAYRLGPSVMALGYTARAGLSFLPMAENIMQQLADDTG
                     VLVALTMRNGDAVMLTRCWRPRNASSLWLSEGHRIPMEQSAAGRAILAVEPAQARETDQ
                     VRTDREQLESMGYVSSLGGWNRAVNACAVPFSPAPGAPPFAFLCGANTSELDREKLEQI
                     VGPKLRDTVQTLGRNLGICG"
     gene            complement(52177..52905)
                     /locus_tag="N8_02393"
                     /gene="tsaQ1"
     CDS             complement(52911..54098)
                     /gene="pcaF"
                     /locus_tag="N8_02394"
                     /EC_number="2.3.1.174"
                     /inference="ab initio prediction:Prodigal:002006"
                     /inference="similar to AA sequence:UniProtKB:Q43974"
                     /codon_start=1
                     /transl_table=11
                     /product="Beta-ketoadipyl-CoA thiolase"
                     /db_xref="COG:COG0183"
                     /translation="MLDAYIYDGLRSPFGRHGGALASVRPDDLAAQVLEALVQRSAFDA
                     AEIEDVILGNVCQSGEDSRNVARYSALLAGLPVEVGGQTVNRLCGSGMSAALDAARSVT
                     VGEAPLYVAGGVESMTRAPFTIAKSETPYARQTQIYDSAIGARFPNPRIAQMHGEYPMP
                     QTADNLAQDYQITREASDQFGYASQVRFETARARGFFDAEITPITIKGRKGATHEVTLD
                     EHPRPDVQLEKMASLRTIFPEGVTTAANASGVNDGAAMLMIGAKTDRAKPRARIVAGAI
                     AGVPPRIMGIGPALAIPKALDRAGLNMNDMDLIEINEAFAAQVLACCKHLDLDPADSRM
                     NPNGGAIAVGHPLGASGARIILTAMRHLEETGGRYACLSMCIGVGQGIALILERV"
     gene            complement(52911..54098)
                     /locus_tag="N8_02394"
                     /gene="pcaF"
     CDS             complement(54091..55596)
                     /gene="lcfB_2"
                     /locus_tag="N8_02395"
                     /EC_number="6.2.1.3"
                     /inference="ab initio prediction:Prodigal:002006"
                     /inference="similar to AA sequence:UniProtKB:O07610"
                     /codon_start=1
                     /transl_table=11
                     /product="Long-chain-fatty-acid--CoA ligase"
                     /db_xref="COG:COG0318"
                     /translation="MHRIHHLIDGKDPATLAIIDHDETRLSYEELRGAVREAARMLRAH
                     GVRPGDRVVVLAENCATYAAVVLALSDLDAWIVPLNARATEQEVDTVIAHSGARCVICT
                     SDVSDAARAHAQRLGAVSSGQLCCGSLVVSPLRDETPEPVEAGAGQVAAILYTSGTSGA
                     PKGVMLTHDNLLFTANASKQRRQATAADQSLVVLPGTHIFGFSSIILTTFLAGGCLRFQ
                     PRFDPVQVIAGLHSGATMLSGVPQMFALILKHCKDNGIDRVDSGLRYLSSGGSPLDPSW
                     KRRVERIFGCPIHNGYGLTEGSPGIATTQPENPPQDDSVGPALPGIDVRLDNPGADGVG
                     ELLARGRNIMKGYYRNPEATAQAFTPDGFLRTGDLARIEEDGRIYIVGRCKEVIIHSGF
                     NVYPPEIEAALNAHPSVTQAAVVGRARDGNEDVLAFVTLRVPATVAELKAHLGETLVRY
                     KIPHHIVVTDALPEAATGKILKHKLVRAFAPELAQLDLEAKNA"
     gene            complement(54091..55596)
                     /locus_tag="N8_02395"
                     /gene="lcfB_2"
     CDS             complement(55692..56870)
                     /gene="fadA_2"
                     /locus_tag="N8_02396"
                     /EC_number="2.3.1.16"
                     /inference="ab initio prediction:Prodigal:002006"
                     /inference="similar to AA sequence:UniProtKB:O32177"
                     /codon_start=1
                     /transl_table=11
                     /product="3-ketoacyl-CoA thiolase"
                     /db_xref="COG:COG0183"
                     /translation="MKQAVLVSTARTGLAKSFRGGFNNTFGASLMGHSIQHAVDRAGVD
                     PALIEDAFIGCGFPEGTTGANIARQSVLRAGLPVTVGATTINRFCSSGLQAIAMAAHAV
                     VQDGVPAAIAGGVESITLRDQTPGPFDRDPWLLEHKPDVYLTMIETADIVAARYGVTRE
                     AQDELALESQKRTAAAQAAGKFNDEIVPMQAVQRVKDKETGEISEKAVTIDRDDCNRPN
                     TTLEGLAGLEPVRGADQFVTAGNASQLSDGSSACVVVDSDFAAREGLEPLGAFMGFAVA
                     GCEPDEMGIGPVFAVPRLLKRHGLTVDDIDLWELNEAFASQALYCRQTLGIDPEICNVN
                     GGSISIGHPFGMTGARMAGHLLIEGRRRGAKYAVATMCIGGGMGAAGLFEVF"
     gene            complement(55692..56870)
                     /locus_tag="N8_02396"
                     /gene="fadA_2"
     CDS             complement(56944..57921)
                     /locus_tag="N8_02397"
                     /EC_number="1.6.5.11"
                     /inference="ab initio prediction:Prodigal:002006"
                     /inference="similar to AA sequence:UniProtKB:Q9I4V0"
                     /codon_start=1
                     /transl_table=11
                     /product="NADH:quinone reductase"
                     /db_xref="COG:COG2070"
                     /translation="MKTRITELFGIQHPIMQGGMHYVGFAELAAAVSNAGGLGTITALT
                     QKTPKDLANEIARCKDMTDKPIAVNVTFLPTVNAPDYPAIIKTIIDGGVQIVETAGRNP
                     VQVMPYLKEAGIKVIHKCTSVRHSLKAQEIGCDAVSVDGFECGGHPGEDDIPNMILLPR
                     AADELEIPFVASGGQADGRSLVASLSMGADGINLGTRFIATKEAPVHQNVKDAIVAASE
                     LDTRLVMRPLRNTERVLSNTAVERVLETERAKGTELQFEDIMNEVAGVYPRVMQDGEMD
                     AGAWSCGMVAGLIHDIPTCQELIDRIMSDANEIITDRLAAFSRD"
     gene            complement(56944..57921)
                     /locus_tag="N8_02397"
     CDS             complement(58015..58944)
                     /gene="kdgK"
                     /locus_tag="N8_02398"
                     /EC_number="2.7.1.45"
                     /inference="ab initio prediction:Prodigal:002006"
                     /inference="similar to AA sequence:UniProtKB:E0J5J4"
                     /codon_start=1
                     /transl_table=11
                     /product="2-dehydro-3-deoxygluconokinase"
                     /translation="MLAFGSRKALAIGEAMIEMADIGNETYRRGFAGDTFNTAWHMAQL
                     LGDAAEVGFVTKVGMDSVSDAFVEQSQQDGLDVSGIGRSEARTMGLYMIELDGVERSFQ
                     YWRDTSAARLLADDLEWLVQAVTGAGLIHLSGITLAILSDPARETLFEALTKARAQGAI
                     VSFDPNVRPRLWRSAEETRAVLARFNTLTDIALPSFDDESALWGDESPVQTVERLRRAG
                     VVEIAVKNGAAALTAFCDDHLSEVPTQSVDGVRDTSGAGDAFNAGYLSARFKGCDQEKA
                     VHWGQRTAGEVIRHFGARIPKDRVPEID"
     gene            complement(58015..58944)
                     /locus_tag="N8_02398"
                     /gene="kdgK"
     CDS             complement(59230..60819)
                     /gene="alkJ_2"
                     /locus_tag="N8_02399"
                     /EC_number="1.1.99.-"
                     /inference="ab initio prediction:Prodigal:002006"
                     /inference="similar to AA sequence:UniProtKB:Q00593"
                     /codon_start=1
                     /transl_table=11
                     /product="Alcohol dehydrogenase [acceptor]"
                     /translation="MTTGYDFVVVGGGSAGSVIAARLSENPDLRVLLLEAGGGDRHPLF
                     HLPAGFAKMTKGIGSWGWSTVPQQHMQGKVFTYTQAKVIGGGSAINAQIYTRGAAQDYD
                     DWRQMGCEGWGYADVLPYFKKSEDNDTYGGEFHGQGGPLGVSMPAAPLPICDAFIEAAG
                     QLGIPKTTDVNGAKQDGAGYYQLTQRSARRSSAAMAFLAPAQSRPNLTIQTHAQVRRIT
                     VENGRATGVELLDGRKIVAGAEVILSSGAIGSPRSLQLSGIGPADTLRALGIDVVYDQP
                     NVGANLQDHLDLYAICEVTGPHTYDRYAKPHLSALAALQYLLTRKGPVASSLFETGGFW
                     YADENARSPDIQMHLGLGTGIEAGVAAMPNGGVTLNACHLRPRSRGSVRLRSDNPADMP
                     LIDPNYLSDPYDREMSVRGLKLVQNILAQEALKPYILAERLPGPDVRTDEDYFNFICEH
                     SKTSHHCAGTCRMGSDTGAVLNPRLRFNGIEGLRVADASIMPAVNSSNTNAPSIMIGEK
                     AADMIKQDHNVF"
     gene            complement(59230..60819)
                     /locus_tag="N8_02399"
                     /gene="alkJ_2"
ORIGIN
        1 accacaccga tatagggtcc gtcacgccaa agcgcacgga tggatggccc cccgcgacat
       61 cgcggagggc gtcgtttcaa agcgatcagg cgcttttgaa cttgttgacg aattcggtcc
      121 gggtttcagc gtaccacggt gcttcggccg gccacgggtt gaggttggcc agcgagtcgc
      181 ccggataggc ctcggcaaag ttcttcttat aggtgtcgcc agagtattga tcggcaccca
      241 gaaccggcga gttatagcca tggctatcaa tcgccacacc agccggcttc gcctgataag
      301 cgaagtcgat gaaggcgtag atctggtcga tatttgccgc accggtcgga atcgacatac
      361 cgtcaaccca ggccatcgca ccttcgacag gagcttggta gtgcaccggc tcgcccgccg
      421 atttcagcgc tagcggcgga ccatcccagg tctggccgac aacaacacct tcgttcagca
      481 ggccgttttt ctgagtatcc gcgtcgttcc agatcagttt gatccggttc ttgcgttcga
      541 tgcaccagtc ggtgatctga ccccaaacct tgcgcatggt gtcctcgtca ccataagcgg
      601 cccagactga gcccggctcc atctcacccg aacgttccat gtaaagacct gcgcccagca
      661 tcatcgaatg cgcgcggccc atggttttgc ccgcattctc ctcggaccaa acatcgccat
      721 aagacggcgc atcgccttcg ggcagccata gatcggtgcg ataggcaatg ccctcggtgc
      781 cccagatatg cggcagccag tgcacgcccg catcgccaaa gttccacgca tctgtgccaa
      841 tagcggccat cgccgggttc accagatcaa tcggtacctt gttcatgtcg aagggctgca
      901 gcaactcaag cggttcccac tgcaaggacc ggttgttggt gggcgagacg atgtcaaagc
      961 cttggccctt ggtcgccttc atcttgttga tgatctcttc gttcgacccg atgccggtat
     1021 agttaacctt gattccggtc agagtttcaa actcttgcag gaaactgggt ggcagataat
     1081 ccgaccacat cagaatgttg atctcacctg aagaggccag tgcgcttttg ctgtaaagag
     1141 gggccgccag agccgcggca cctgcgcttt tcagcaccgt ccgcctggac aggtttgtta
     1201 gtttagtcat tgttagatct cccgttgtaa atccgttttt ttgtttttgt ggatacaggt
     1261 tagacctttg cgatccagct gtcagtccaa aagtgacagt tggcagtttc cataagtcca
     1321 gtttgaattg acttggcgcc tttgcgaccg cgtaacaccg ctggtcgacg ggtcggaaga
     1381 tttaaccaac cggtgcgttc acaagctaaa aaacacgttc cattatccga ttaaggcacg
     1441 ttggaatacc tggcggcgtg gccgacaggt acaatcgaaa cgatcaacgc tgatgattaa
     1501 attggacttc accaattcgc agaaaagtca ggacttgctg cgcatagatt ttccgtcgtg
     1561 aaacaaatgc accttttcgg gacgggctga gacaccaaca gtttgtcccc gcatattgcg
     1621 ctggataccc tgcaacttgg caatcacaga ttcagccccg gtgcggtttt caaagtacag
     1681 cagtgtgact tcgcctagtg cctcggtgaa gtccaccacc ccttgaaagg ccgcgtccgc
     1741 gtcagctgga acaaaatctt ctggccggat gccgacattc acttgtttgc ccatgtcctc
     1801 cgcctgggtc gcgatagcgc tcgtgatcgt tccaccggcc tctagcgtga caactgtcgt
     1861 ttcgcccgtt tgtgtgatga taccgggcag caggttcatc gaaggcgagc cgatgaattg
     1921 cgtgacaaat tcgttatccg gcgtctcgta caattccagc ggagtcccaa cttgcgcgat
     1981 ccccttatta gcaagcacca cgatgcgact ggccaaagtc atcgcctcga cctgatcatg
     2041 ggtcacatag atcatggtgc tgtcaggcat cgcctctttc agccgcgcga tttcgatccg
     2101 ggtggcaact cgcaaggcgg cgtcgagatt cgagagcggt tcgtcgaaca aatagacctt
     2161 gggatcgcgg acaatggccc gcccaatggc aacccgctga cgttgtccgc ccgaaagtgc
     2221 cttggggagc cgatccagaa atggctcaag ctgaagtata cgcgcggcgc gttcgacagc
     2281 ggcatccaca tccgccgcag gcattttggc gatcttgaga gcaaaggcca tattctcgcg
     2341 cacggtcatg tggggataaa gcgcatagct ttggaacacc atcgcaatgc cgcgctgcgc
     2401 cgggggcaca tcgttcatca cctgcccttc gatctcaagc gttccgtccg agatcttctc
     2461 caaccctgca atcatacgta gcaaggtgga tttgccgcag cccgaaggac cgacgaatac
     2521 gatcagctcg ccccggtcaa tgtccagatt gatgttcttc agaacatcta catgaccata
     2581 tgtcttggcc acgtccgtga gtttgagttc agacataacc taccccttgt cccgcgccag
     2641 cagacagaat tgcgcagcgt cgagggacaa tgccccttcc ccgtcgacgc tgcccaactc
     2701 ctccccgatt acataccagt tcccctccgg cagagtgatt tgggtcggat ccgagcccag
     2761 attgaaggca cagaaaacct gctcggtcgg ggcgtcccgc aggaaagtca gaacaggtcc
     2821 ggtttgggtc atctgcttct gctccccgga catcagtgcc ggatgcgcat gtcgcagcgc
     2881 aatcgcgcgg cgatagtgat gcaacatcga attggggtcc tgttccaacc tgtcgacggc
     2941 gcgttcggct tgcagcgggc tgactggcag ccacggccgg ccagcactaa aacccgattg
     3001 ctcgtcctgc gcggcccaga ccatcggtgt gcggcacccg tcgcgtcctt tgaattcggg
     3061 ccagaattcg atgccgtagg gatcttgcag atcttcgaac gccacatcgg cctcgggcag
     3121 acccagttcc tcaccctgat acaggcaggc agagccgcga aggcacatca tcagaaccgc
     3181 atgctgtcga acggcctcgt cgcttaatcc ccaacgcgtc gcgtgtcgcg atacgtcatg
     3241 gttcgagaag gcccagcaag gccacgcatc accggccttg tcctctaact gatcgaaaac
     3301 ctgtttggca taagtcgccg ttagcgcgcg tttttccaga aactcgaaag catagcacat
     3361 gtgcatccgc ttatcgccgg tggtgtattc gcccatgatc tcaagcccgc gctgcgcgtc
     3421 gccgacctca cccagacagg cgcggccttc gtattcgtcg gtcaacgcac gcaaccgttc
     3481 gaggaaggcg atattctcag gctggctctt ggagaaaagg tgatcttgat ggttataagg
     3541 gttcaccatg ggcgcgattg aggcgttgcg ctgctccatc ggcaggccgg ggttgtcgcg
     3601 cagctgcttg tcatggaagt agaagttgat cgtatccaac cggaatccgt cgacacccaa
     3661 atccaaccag aatcgggcca catccagcaa ggcgtcctga accgccgggc aatgaaaatt
     3721 caagtcgggc tgcgaagtca ggaagttgtg cagataatac tgcaaccggc gcgaatccca
     3781 ctgccaggcc gagcctccga agatcgacaa ccagttgttt ggcggcgttc cgtccggttt
     3841 cgggtccgcc cagacatacc aatcggactt ttcgttttcg cggttggacc tgctctcgct
     3901 aaaccacggg tgctgatccg aggtatgcga cagcacaagg tcgatcatca ctttcagccc
     3961 aagcccatgc gcctgatcca gaagctcttt gaaatccgcc atcgttccga acatcgggtc
     4021 gacatcgcgg taatcgctga catcatatcc gaagtccttc atcggagact tgaagaaagg
     4081 cgatatccag atcgcatcga ccccaagcga ggcgatatag cccagacgct gagtaatccc
     4141 tttcaggtcg ccaattccgt cgccgttgct gtcctgaaag ctgcggggat agatctgata
     4201 gatcacaccg ccgcgccacc aatcggacgc tgcttgggtt accttggttg tgtccacagt
     4261 gttctgcacg ttcatcagaa gcctctattt gacggatccg gccagcaagc cccggaccag
     4321 atatttttgc attgcgaaga aaacgatcag cggtacggcg atcgatacga acgccgccgt
     4381 ggccagaatt tcccagttgc cgccccgcgt gcccagcagt tcgacaatct ggttggtcat
     4441 gacggtggtc tgaccagacg cgtcgatcaa aaagaccttg gcaaccagca gatcattcca
     4501 agtccacagg aactggaaga tcgcaaaaga ggccagcgcc gggaaactta gcggcaggat
     4561 cagtttggtg aagatctgga actcggtcgc tccgtcaacc cgcgcgtttt cgatcaggtc
     4621 tcggggaagg ccagccatgt agttgcgcag caggtaaatt gccagcggca tcccgaaccc
     4681 ggtatgggcc atccaaaccc caagatatcc tttcccgatc ccgatattga ggtggaattt
     4741 caagagtggg atcaatgcca gttgcaacgg caccaccaac aatccaacta cggcagcaat
     4801 cagcagggcg cggccgggga aatccatcca cgctagcgcg taagccgcaa aggcggccac
     4861 caagatcgga atgattgtcg ccgggatggt cacagtcaga gtattgaaga acgctcgccc
     4921 catgctgtca gaggaatctt cggccaacaa aaccttgtgg taattggcca acgtgaactc
     4981 gggcggcaat tctgcggtca cgaacacacg ggcgccccgg ctgccggtaa attcttccga
     5041 attctccatc ctgtagttgc cttgcgcgtc cacggtgatc gtaccacccc gacgcagctc
     5101 agcagtgtca cccggaacaa acgcgtccac agcccgagag ctgacacccc attgagagat
     5161 cgtagccgtc gttcccgcgt cgaacaggtt gccttcgatc acgtaaatcc cgttttccag
     5221 aacctgtgtg tccggcgctg cagaccgcaa agtcagattc tgttcggacg ggaagagaga
     5281 tttccaccag ccgcttgtgg caatctgatc ggccgtgcga aaagacgaga tcaacaaccc
     5341 cagtgttggc accacccaaa gcacgaccag aaatatgacc gaggcatgga cgacccagcg
     5401 cagcgccggt ttagttcctg caatatcgct catcgcctca ctccatctct ttgcgcgcgt
     5461 tgcgcacgtt ccagatcagg atcggagtga ccagcagcat gatcaccatg gcggaggccg
     5521 accccacacc ccagtcattg gcgcggaaca gcttgtcata catgtagttt gccagaacct
     5581 gtgtctccca ctggccgttg gtcatggcaa agacgatgtc aaagaccttg agcacggtga
     5641 tggtgatcgt ggtccatacg accagaattg tggtcttgat ctgcggcacc ttgatgcgga
     5701 aaaaaatctg gaacgggttg gcgccgtcca gaatggcggc ctcgatggtt tcttcgggga
     5761 taccacgcag ggccgcggac aggatcacca tggcaaaacc ggtttgtatc cagatcagga
     5821 cgaccatcag gaagaaactg ttccagaacg ggatggtcag ccaagtttgc ggctcggtcc
     5881 cgccaaagaa gatataaagc gcgttcagca tcccgatctg atcctgttcg gccgggcgag
     5941 tgtcatagac cagcttccag atcaccgatg cacccacaaa agaaatcgcc atcggcatga
     6001 agatcagtga cttggcgata ttgccccaac gaatgcggtc ggtcagttgc gcaaccaaaa
     6061 gacccaaagc ggtggacatt gccggcacga tgatcaacca gaacatgttg ttgcgcatgg
     6121 cttcccagaa tttgggctca ttcgccatct ggatgtagtt ttccaggccc acccattcat
     6181 agcccccacc gggtacccga tccgtaaggg acaagcgcag cgtttcgacc accggatagg
     6241 ccagatacag acccaacgcc gccaacgccg ggaacagaaa caaccacgga cggatcatat
     6301 tggcgcggtt gatattgcgc cctgcattcg ggccgcgcgc cgggaacagc actttgtcca
     6361 gaaactggtt ggagaggtag aaatagccca cacaccctga cacgccgatg gcgatggtca
     6421 gcaggccctg taatgccgga tgcatgccgc gtctcccttg cgacggtggc aggcaacccg
     6481 aactggcggg ttgcccgatc aggaacgctt agtccagcgc gtcccaggag gattggattt
     6541 cgttggcaac ctcttccgcc gaggccccgc cagcatagtc gaccatgccg gtccagaacg
     6601 tccctgcgcc aacaccgccg ggcattaggt cagacccgtc aaaccggaaa gtggttgctc
     6661 ccagaaggat gtcgttcatc ttcttcaacg tcgggtccga gaacagcgag gtatcaacgc
     6721 ccttatgcgg tgtcaggaag ccggttagct gcatccaggt ctcgtgcgct tcgggggtct
     6781 gcagatactc gatcaaagca tgagcgccgg ggctgtcatt ggtgatcgcc caaagtgtgc
     6841 ccgcacccag aaccgggctg cccaagtctt tgctttcata ggccgggaaa tagaagaaat
     6901 ccgcatcctc acccacgacc gtgccttcgg ggaagaaagc cggaatgaac gaggcctgac
     6961 ggtgcagata gcattgcggc ggagagctga acatgccttt gggactgtcg cggaaatcgg
     7021 tcgtggccac tgcccctgcc ccaccagcga catagtcgtc gttgcgggcg aaggctccga
     7081 attcttcgat ggccgcgatg acctttgggt cattgaattt catttcattt gcgacccagg
     7141 cgtcataatc cgcgggcgat tgcgtgcgca gcatcatgtc ctcgacccag tcggtcgcgg
     7201 gccagccggt cgctccgcca gaccctagac cgatacacca aggcgtctcg ccatccgcca
     7261 cgatctggtc cgtcagagct ttgagttcct ccatcgtggt cggcacttcg tacccggcgt
     7321 cttcgaagtt ctcgggaaca taccagacca gcgattttac atcgaccttg tagaaaaatc
     7381 cgtaaagatt gtctgcgccg tccggacctg cgtaagtccc cagatcgacc caggattgac
     7441 ccgcagcgta attatcgcga atccaatcgg atgtgccatc tgccaaaggc gtcagaaagc
     7501 cggatttggc catatccgcc gccagaccgg gctgcgggaa caccgcaacg ttaggggcag
     7561 atcctgcttc cgcatcgatg cggatctgct gttcgaaact atccgagccg acataggcgt
     7621 actcatgccc ggtcgcggca gcaaagccgt ccagcacctt ttcgacattt tcctgatccg
     7681 gtcccaacca ggggccaaac accgtgacct tgtcggcatg cgccgcgccc gccatcaggg
     7741 cgaacgttgc cgcgcctgcg taaagcgagt gtttcatgaa ttctcctccc aactctattg
     7801 cgcccatgag actcagtttt caaagcgctt tgaatgacgg gttttatccg ctaacattca
     7861 agttctgtca atattaggtt tgaaattcgc ctaaaaatta ataaaacaca cggtgagtag
     7921 aaacaggttg acccaatagg aaaacccact cacaacagtt ttgccaccaa tttgaaggcg
     7981 ctttgaagcg aaatgaacct aaagcagctc tcagaaatcc ttggtctttc gcagacaacg
     8041 gtcagtcgcg cgctgaacgg ataccccgag gtgaacgagg ccacgcgaga gcgggttcaa
     8101 gctgcggcga ccaaacacgg ctatcggccg aacagccgcg ccaaagggct ggccacgggg
     8161 cgttctatgg tgatcgggca cgtgatcccc agttcctcgc aacatgaaat ggtcaacccg
     8221 atcttcgggg attttgtcgc cggggccgct cgaacctatg gcgcgcatgg ctatgacatg
     8281 atgttcacca atgccgacga tacctcgatc gaacgcacct atcgggacct cttccaacgc
     8341 ggcgcagtcg atggggtcgt tctgcaaggc cccaaggtca acgaacaccg gatcgaggtt
     8401 ttgacccgca tggcggttcc gttcatcgta catggccgct cgaccgggat cgaggtgccg
     8461 tatgactggg tcgatgtgaa caacaaaagc tcattcctga gggcaacccg gtttctgatt
     8521 gatctggggc acaaacgtat cgcgctgatc aatgggttag aggatatgga tttcgcccaa
     8581 cgtcgccgcg aaggatatct gcaggctctg caagaagcca gtcttacgcc cgaacgcgcc
     8641 ctgatgcgca gcgccgagat gaccgaggtt tacggccatc acgaagcccg cgacatgctg
     8701 cagctggaca acccccctac ggccatattg gtctcgtcaa tgatatctgc catcggggtg
     8761 cgacgcgctt tgaatgaggc tgggctgaaa atggggcgcg atgtatcggt tatcgcccat
     8821 gatgacgacc tgtcctatct caagaatgga caagacgtgc cgatcttcac agcaacgcga
     8881 tcctcggtcc ggcaggctgg ggaaatcgcc gccgaaatgt tgatcgaccg gatcaaatca
     8941 ccggacgacc cggttaaaac tagattgctg gaggccgaac tggtagttgg cggctcgacc
     9001 ggccccgctc ctgacaggtt ctgaacatga aatatacccg cgctgatttc cccaaagatt
     9061 tcctctttgg tgtcgcaacc tctgcctatc agatcgaagg ccacgcgcag ggtggcgcag
     9121 gtcagaccca ttgggacacc tttgcccgca cgcccggcaa tgtggtgcgg ggcgaaaacg
     9181 gagatctcgc ttgcgatcac ctcaaccgtt tcgatcagga ctttgatctg gtgcgcgaag
     9241 cggggtttga ttgctatcgc ttttcaacca gctgggcccg ggttctgccc gaaggacgag
     9301 gggccgtgaa ccaagccgga ttggactatt acgaccgact ggccgatgcg ctgctggaac
     9361 gcggcattcg cccctgtgcg acgctctatc attgggaact gccctcgccg ctggcggatt
     9421 taggcgggtg gcgcaaccgg gatattgccg gatggttcgc cgatttcacc gagatcatta
     9481 tgggccgcat cggcgacagg atgttcaatg ttgcccccat caacgaaccc tggtgtgtca
     9541 gctggttgag ccatttcgac ggccaccacg cccccggcct gcgcgatatc cgcgcgacgg
     9601 ctcgcgcgat gcatcatgtt ctgctggcgc atggccgtgc gatcgaggcg atgcgtggtc
     9661 tgggcatgtc caatttggga gcggtgttca atctggaatg ggccgaaccc gccgatgaca
     9721 gcgctgaggc gcgcaaggcc gctgacctct atgacggtat ctacaaccgg ttctttctgg
     9781 gcggtgtgtt taacaaagcc tatccgcaaa atgttctgga cgggttggag ccctatctac
     9841 ccgctggctg gcaggatgat ttcgacacga tcggcgcgcc cgtggactgg tgcgggctga
     9901 actactacac ccgcaaactg atcgcgcccg ccgacaccgc ctggcccggc ctgcaagagg
     9961 tccctggccc cctgcccaaa acgcaaatgg ggtgggaaat tgagccttcc gccctgacac
    10021 gtttcctgac ccggaccgct cgtgaatata ccggcgatct gccgatctat gtgaccgaaa
    10081 atggcatggc cagctctgag cgccagcaag atgaggaccg gatcgactac ctcaaccagc
    10141 attgggccgc tgtgaaagac gcgttggatc aggatgtgcc cgtcaaaggc tattttatct
    10201 ggtcgctgct ggacaactac gaatgggcct tgggctacga gaagcgcttt ggtctggttg
    10261 atgtggattt cgacacgatg gagcggacac ccaaagcgtc ctttgaggcg gtgaaaactg
    10321 ccctcgtcgg tgcacaagtc tctgtccccc tggcacaacc cgccggagcc atgcatgaac
    10381 actggaatct ggtggctgat atcggcggta ccaacacccg gttgggagtt atctcaaacg
    10441 ggaaactcac cgatctgcgc aaatacccaa cgggtcagct gccgcaactg ctcgaggcat
    10501 ttcacagcct gcgcgacgag atcggcaccg acccccgagc ggttgtcgcc gccggggcgg
    10561 ggccggtgcg agatggtacg atccgactga ccaacgcgca gcttgatttg tccgaggacg
    10621 acatcggtcg tgcgaccggc gcgcagcata cctttgtgat caatgacttc accgcagcgg
    10681 cgtggtctgt ggccgaaatc ggtgccggtg acgtcgaagt gttgcagggt gcggaaaccc
    10741 caccggtcgg cacccgcttg gtcgttgggc cgggcaccgg cctcggggtt gggtcgttac
    10801 tctattccga ggggcactat catacggcat ccggcgaagg cggccatgtg ggcctgtccc
    10861 cgcgccacgc agacgaggtt gaagtttttc tcgccgcccg cgaggtcgcg cccgagtgtt
    10921 tctttgacga ctcgctgacc cttgaagccg agatgttcct gagcggcacc ggcctgccca
    10981 tcctctacca agccatccaa ctcgcagccg gtcaagccaa cgcagaaacc cggcctgcaa
    11041 aggatatcct gcaagacgcg ctggcccaaa ccgaccctca tgcggtacgc gcggcccata
    11101 tgttcaccac tcatctgggg gctgtcatgg gcgatatggc cgtgaccatg atgcctgcgg
    11161 gcggtgtttt tctggtgggc ggcgtggccg aaaagaaccg ttggctgttc aaggacacct
    11221 tccgagacgc tttcaacgcc gggggtcggt tcagcgagct acgccggtcg atgaaccttt
    11281 atgtctcgga acaggatgaa tttggcattg ttggcgctaa caatttctgc aaaagtgcgc
    11341 tcgcgcgtcg gatggcctga cgcggccaaa ctggaaaggt cccggcatga tcctgtgctg
    11401 cggtgaagcg ctgatcgaca tgatccccac cccaaccacc gacggggcac agggctttgt
    11461 cccccattca ggcggagcga tcttcaacac cgccatagcg cttggtcgtc tgggcgcgtc
    11521 ggttgggatg ctgactggct tgtccagcga catgttcggg gcacaactgt ccgacgcgct
    11581 gaccgacagc cacgtggatc agactcatgt catccgctcg gaccgcccgt cgacactggc
    11641 ctttgtgcaa ttgaaagacg gacaggccag ctatagcttt ctcgatgaaa actcggccgg
    11701 gcggatgctg cggcccgagg atatgcccgc gcagttgccc ggcaccacag cgctctattt
    11761 cggcggtatc agtctggcct gcgaaccttg tgcggatgcg tatgcggcct tgttggatca
    11821 acatgccggc acctgcgccg tcatgctcga ccccaatatc cgccccggct ttatcgcgga
    11881 tgagacccgg taccgcaccc gcctgaaccg catgatcgaa caggccgaca tcgtaaaagt
    11941 atctgacgaa gacctgaatt ggatcgtccc cggaccagaa tccctgaccg agaaagtccc
    12001 tgccctgctg gaagcccggc cttctgttgt cattgtcacc aagggtagcg agggcgcctc
    12061 ggcctatcta cacgacgggt ccgagctctc ggtgccggtc aaacaggtgc aggtggtcga
    12121 cacagtcggt gccggcgaca cgttcaatgc gggcgttctg gcccagcttg acgcggacgg
    12181 cttgttgacc aaatccggtc tacgctcggt ggacgccagt gccttacggt cggctctgag
    12241 caaaggggcc gaggtcgccg ccgtcaccgt atcccgcgcc ggggcgaatc cgccctgggc
    12301 acacgaactc tgaccacgaa ggccaaaccg atgaaacgtt ccgaaatcaa cgagatcaaa
    12361 tccgcagccg aggcgttcat tcattccttt ggtgcggttc tgccgccttt cgccacatgg
    12421 tcgcctgaac agatgcgcag cgctcgggcc gacggcattc gcgcgcgggg attgggctgg
    12481 gatatcaccg attacggtca gggccgattt gatgagcttg gattgttctt gtttacactg
    12541 cgcaacggcg atgtcactga cctgagcaaa gggcgcggta tgctttatgc ggaaaaactg
    12601 ctggtctcgc gggacaaaca actctcaccc atgcaccgcc atatcgtgaa ggccgaagac
    12661 atcatcaacc ggggcggcgg tgatctggtg atggagatct atgcctcgga cacggatggc
    12721 ggcatcgacc gcgacaaccc ggtcattgtg ccaagcgaca actgcccggt cacgatccaa
    12781 cccggtgaac tgttgcgcct gaagcccggt gaaagcgtga cattgatgcc gggtatctgg
    12841 catgcctttt gggcggagaa aggcgattgc ctgataggcg aagtctcaac cgtcaacgat
    12901 gaccgaaccg acaatgtgtt cgaggaccca attccgcgct ttgccacgat cgaggaagat
    12961 gccgcgcccg atttcctgct ggtggccgat tactgaaaat ctcaatgcgt gccgcggggc
    13021 acgaagtgag gttcaatcag aattgtttcg ctggctttca aagggttctt cagccgtttc
    13081 tccaaaagtt ggatgacgtg ctcgacagct tcgtcgatcg ggttgcaaac cgttgacaga
    13141 tcgaatgttg gccagccagc catctcaata tcatcgaacc ccacaactga cagggtttct
    13201 ggaactgata cccccaagtc tcgggccgct gtcaaagccc caatcgcggt tgcatcattg
    13261 gcacaaatca atgcatccag tgaatgcgtg gtcagcaggc gggtggccgc cctgtggccg
    13321 gcgtcgacag tgaagtcgcc gtcggtttcg gcaaccagcg aaagcccagc ctcagccaaa
    13381 ctgtccagta ccccagcccg gcgaccgcta gaagaggaga aagcctcggg gccaccgata
    13441 tagccgaatt tctttcttcc cttttcgatc agaacccgag tggcaatccg ggtgccctcg
    13501 gcgtttcgac aacaaacatt gtcaacaccc tgggcctcga cgacgcgccc agcggaaatc
    13561 attggaaccc cgatcttgct gcattgcgtg acgacttcgg cctgcatact tccacctcgc
    13621 aggatcaacg cgtccaacgg gtagcgcaag acttgctgaa ttgccttttc cgcagactga
    13681 tcgccgccgt cgatcaggat cggccatttg ttcagcgcgt tcaattgccc aaccaaagcc
    13741 attacgaact cggtgtcata agcactgcgc atatttccga caaaaacggc gacaagatgc
    13801 gagcggccat ctttcagccc tgccgccagc gcattgggct gataccccat ctgcgccgcg
    13861 acctcatgta tctttttccg cttatctgca tccagatagg cgccaggtgt gaacgcgcgt
    13921 gacacagacg accgcgatac acctgccgct tcggccacaa tctgggcagt cacccgccgg
    13981 ggtcgcgggg tgttatattc attgtcactg ctcacgcact agctgtcctc tgtttctgaa
    14041 taatttgtca ataatgctaa aaatctttca ccgaactgtc acatgcaaag cgtatgtgac
    14101 cacgtgtgca caagatgtgc atcacgaatg ggattcgccc tatttgtgca gatttttgac
    14161 gctgcctggg gcttcggccc cgcaacctgg tgcgctgacc aaaaccttgg tccgcggcca
    14221 aaccggagag agacatgacc aagctgaccc tcagcgctac cgccgccgcg ctcgccttta
    14281 ctgcgaccgc aacttttgcc gaaaccgaga tcacatggtg gcacgcaatg ggcggccaac
    14341 tgggtgaaac cgtcaacaag attgccgaag atttcaacgc ctcgcaggac gattacaaga
    14401 tcactccggt ctacaagggc agctatgagg aaacactgac cgcaggtatc gccgccttcc
    14461 gtgcgggcga gcagcccaac gtcatgcagg tcttcgacgc cggtgccgcc accgtgatcg
    14521 gagccaaggg agcaactatc cccgttcagg atctgctggc cgataatggc gtgaatttcg
    14581 acatcaacga ctacatcgcc ggtgtgcggt atttctatgc cgacagcgac ggcaagatga
    14641 tcggcatgcc cttcaactcg tctacgccaa tcctgtattt caacgtggac gcgctggaag
    14701 ctgcaggtgt cactccgccg aaaacctggg aagagttcca gacaaccact gctcctgcgc
    14761 tgaaagacgc gggctacatc gcgctcagcc agtcgcacct gccctggatt ttcaccgaaa
    14821 acttcatgtc gcgccacaac ctgccgtttg ccaccaacaa caatggctat gacggcatcg
    14881 acacgcagat cctggtgaac aatgacgcca tcaaggccca cttcaccgcc gtgaccgatt
    14941 ggaaagacga aggtctgttc gaatggtatg gtaccggctg gggcgacaac gccaagccgt
    15001 tcgaagaagg caaagtcgcc atgtggctgg gttcgtcggg ctcttttggt ggcctcctgc
    15061 aaaaagacct gccgttcgaa ttcagtgcaa ccgagctgcc ctattgggaa gccgtgaccg
    15121 ccgagcctac ccaaaccttc atcggtggcg ccgctttgtt cgcaatgtcc ggcaaatcgg
    15181 acgacgagaa caaggccacg gctgagttct tccgcttcct gaccgcgcct gaaacccagt
    15241 acttctggca ccaggaaacc ggatacgtac cgatcaccga agccgcatat gaggttgcca
    15301 agaaagacgg ccattatgac cgcttcccgg ccgccgaagt tggtgtgaac cagttgcagg
    15361 ctaaggcggg cgacaacacc aagggctacc gcatgggctt ttacgtccag atccgcgaca
    15421 tcatgaaccg cgaatatgga cgtatcctga ctggtgaaac cgacgtcgag accgccttca
    15481 agacaatcga aaaagaagcc aacgaactgc tggcacgctt tggtaagacc cagggttaat
    15541 ccccgttatc accccctgga tggtcgtgcc tccgggtgcg accatcgctc attattcgca
    15601 cggaaccatt catgaaacgc gcgggctttg acacgatctg gcttcctgtg gcgctgctga
    15661 tgccgcaact gctgatcatt gccatcttct tctactggcc tgcgggctgg gctttgcaat
    15721 cctcgttcta cttgcaggac ccgtttgggt tcggctcgac ctttgtaggg ggggaaaact
    15781 atacctcgct gctgggcaat gatcagtaca agcgtgtggc agggttcacg atcctttatt
    15841 cggtgcttgt gacgttcttt tcgctcgcca tcgcgctgct gctagcggtc aaggcggaca
    15901 aggtaatccg aggggcaaag acctatcgca cgctgctgat gtgggtctat gccatcgcac
    15961 cacctgtggc cgggtttctg ggcatcctat tctttgatca aagcactggg ccgctgacca
    16021 agtttttcca gatgttcggc tgggatttca aactgggcgt ggactataac gccacggcca
    16081 ccgctatggt catcgtggcc gtgtggaagc agatcccggt caatttcatc tttttcctct
    16141 cgggcctgca atccattccg cgatccgtgc gcgaggcggc gatgatcgac aaccgctcgg
    16201 ctatcggacg gttctggcag gtgactttcc cgctgctggc ccccaccgcg ttcttcctgc
    16261 taatcatcaa catcacctac gcgctgttcg acacctttgg cgtgatcgac gcgctgatga
    16321 agggtgagcc gggcaacaac ccgatgacgc tggtctacaa ggtctatctg gacgggttcc
    16381 gaggcaatga ccttggcggc tcatccgcgc aatcggtgat cctgatggtg ctggtgctga
    16441 tcctgaccgt gtttcagttc cgcctggtgg aacgccggat tcactatacg taagggcttt
    16501 ggacatggct gagacaacac tcgaaactcc cgttgaaacc catcgccccc gccgcatcaa
    16561 atggggcgcg atcggcgatc acaccgtcct gatcctaggc gctttgctga tgatgatacc
    16621 accgctgctg gcgctgacca cggccagcca tgacgcggtg acgatccacc gcgaggggtt
    16681 gcagctgacg ctgggcgaca atctgggcaa gaacttccat gccgccatgt tcgaaaaggg
    16741 tgggttcacc cagacggtgg atggcacgct gatgctgatg aattccttca tccttggcat
    16801 cggctttgcg atgggcaaga ttatcatctc gatgatggcg gcctatgcca tcgtctattt
    16861 tcgcctgcgc tttgccacgc tggccttctg ggtgatcttc accaccctgt tgctgccgct
    16921 ggaggtgcgc atcctgccct catacgaggc gatccagaaa ctgggcctga caaacaccta
    16981 taccggtctg atcgtaccgc tgatcgcatc cgcaaccggc acgttctttt tccgtcagtt
    17041 cttcatgtcc gtccctgagg agctggccga ggccgcccgg attgacggcg caggcccatg
    17101 gaagttcttt gtcgatatcc ttgtaccgct tagccggacg atgatcgctg cgatcttcat
    17161 catcatgttt gtctttggct ggaaccaata tctgtggccg acactgatca cgacggatga
    17221 gagctttttc accctggtcc ggggcatcaa acagatcgtg ctgtcctaca cagatagtca
    17281 gatcccagaa cacgggcagg cattggcgct ggccattgtc gcgatgatcc cacccgtggc
    17341 gatcgtcgtc tttttccaaa actggttcgt taagggcctt acagaatccg acaaataagg
    17401 aatacgcgca tggctcaggt ttcattagag ggcatccgca aggtctatcc caacggcttt
    17461 caggcggttc agaccaccag cttcaccatt caggacggcg agtttgtcgt gctggtcggc
    17521 ccctcgggtt gtggcaaatc caccctgctg cggatgatcg cggggttgga ggagatcacc
    17581 gaaggtacac tgaagatcgg cgaccgggtg gtcaatgacg tggatccggc ggaccgggac
    17641 atcgcgatgg tgttccagaa ctatgcgctc tacccgcata tgaccgtccg aaaaaatatc
    17701 ggctatggcc tcaagaatcg cggcaacccg gcctccgaga tcgcggccaa ggtcgaagac
    17761 gccgccaaga tgctgaacct gaccgaatat ctggaccgca aaccagcgca gctgtcgggt
    17821 ggtcaacgtc agcgcgtcgc catgggccgc gccgtagtgc gtgatccggc gcttttcttg
    17881 tttgatgaac cgttgtcgaa cctcgacgcc aagctgcgca accagatgcg gatcgagatt
    17941 aaggccctgc aacgccgcct tggcaccaca gccgtctacg tgacccatga tcaggtcgag
    18001 gcgatgacga tggccgaccg gatcatcgtc ctgaacgctg gccggatcga acagatcggc
    18061 acgccgtcgg aaatctatca caacccagcc tcgacctttg tggcctcatt catgggagca
    18121 ccgccgatga acctgatccg ggctcaggtc gagcaaggcg aggtgcgcat caatggctat
    18181 gacggtctga tgccagcacc tgcttcgcaa aacgggccgg tgactttggg cattcgcccc
    18241 gaggatgtgg tactggacga tcacggcaac atcccgttcc gtgtggacat tctggaagag
    18301 ctcggcgccc atcgcctgtt gcatggcgtg gtgggggaac aacctttttc ggtgatgatc
    18361 ggcaaggatg atgcagcctc caccgggacc gcgacattga atttgaagcc cgaggccctg
    18421 cgactgtttg atcctgaaac ggggcgcaaa ctgtgacggg gcaaacgttt gagacattgc
    18481 ccgccgtgac gctggaacag cgtaacgcga tcttggctgc gccgcgcacg gctgaagcgc
    18541 atcgcgattt gctgtccagc ctgcctgcca tgaatgccgt gcaagttgga ggccgtgcta
    18601 cgtccactca tttgcaaagc gatttcacag tggctgcctg gaatgtggaa cggtgtcttt
    18661 tccccgaaga aaccgccgca catcttggca aggtctgccc cgatatcgtc ttgttgtccg
    18721 aggtcgatca cggcatggcc cgcactgcac agcggcatac cactgaagtg atagccgacg
    18781 cgcttgacat gacctacgcc ttcggtgtcg agtttcacga acttgatctc ggcggcgcga
    18841 ccgagcgggg cttttgcacg gatgacttca acagtcttgg ctggcatggg aacgcaatcc
    18901 tgtcctcggt gccgtttgaa cgcacgtcac tgatccgact ggacgatcac ggccattggt
    18961 ttgcctcgga ccctggcgcg acggacccgg atcaaccgcg ggtcggcggt cgcaatgcca
    19021 tcgccgccat tatcccggcc acgcagggtt cgctttgcgt tgtgtccact catctggaaa
    19081 gcaacgcaga tgcagcgcac cgccatcaac agttccaacg gttgttagat gaaatcgacg
    19141 cgtttgcgcc cggactgccc gttctgatcg gtggggacct gaacaccggc aaccatctgc
    19201 cccccgattt tgactggcga cgtgaaacct tgtttgggtt ggccgaacgc gaaggctact
    19261 catggtcttt caccgcagaa ggtcctacaa cccgacccag cctgatcact ccgcatcctg
    19321 agcgggtcat gaaactggat tggttggccg gacggggtct gaagtgtcta gacaaaggca
    19381 ttctgacttc aatctcggac gaaggtacgc cgctttcgga tcatgattgc gtctggtgtc
    19441 gcacaggcta agcactggcc cgctcaacta tctggataag tcccttttac cgaaacagaa
    19501 aaaccgtcta acatgcggtt catcgcggta gagggacgca accatggtaa caaaagcaga
    19561 attggaagca gaggtcgccg aactgcgccg ccagttggcc gaacacgcca accccgagcc
    19621 acccaaggcc ccggaaccag ccgatgcatt cgtcgacaac ctcggccatt ggactgccca
    19681 aattgatgaa gttctgacag aattcgagga tttgccgcat aaaaagccca tcctattcgc
    19741 ccttggcgtc tttgcgcttg ggtacatgat cggtcgatcc cgataggagc ctgacatgag
    19801 ccgcatttcc cgaaatatct cgatcatttt gcgcgctgaa cggctgattg cacagcgtca
    19861 agtcgcagtt gccgcaaagc gcacaggcat ctatgccgca gcaggtcttg ccgtgggtct
    19921 tgccgccgtg atgctgaacg tggccgggtt tttctggctg tcagagactc tgtcgacgac
    19981 ctcggccgcg ctgattgtgg ccgggattga tctggtggtg gccgttctgc ttgcggtagt
    20041 tgcgaattcc atgacggcac agacagacac gtcggatgcc gtcgaactgc gagacatggc
    20101 tttgcgagat attgaaaccg aaatccgaga aaacttcgcg gatgcgcgca acgccgtaac
    20161 cggcattagg cgcgatccgc ttggcacgct gacacctgaa attgtcagcg cacttcttgg
    20221 ggtcctgctg aaatacgcca agacccgtaa aaagccgcag gactaggtca ctccattagg
    20281 ttcgcagccg cgcgggcgat caccatttcc tcattcgtcg gaatcgacag aatccgcacg
    20341 cggctgaaat cggttgaaag aaccgtgcca ccatcggcat tccgggcgtg atccatctcg
    20401 atcccgatcc aacgcatgcc gtcacacacc atctgccgga ttgcggccga gttctcgcca
    20461 acaccacccg taaagaccag cgcgtcgatc ccttccagtg cggctgacaa tgcgcccaat
    20521 tcgcggcgta tgcggaagac gtaatagtca atggccttac gcgcctcgga cgtgtcagcg
    20581 gacagaaggg tgcgcatgtc cgacgatatc cccgacagac ccagcagacc ggatttgcga
    20641 tacagaatct cggcaatctc atccgccgac aggccttcct gctgcatcat gtaaagcaca
    20701 acaccagggt caagctgccc gctacgcgtt cccattggca acccgtccag cgccgagaac
    20761 cccatagtcg aggccaccgc ccgaccaccc gaaaccgcac acatcgaggc cccgttaccc
    20821 agatgcgcaa taaccacgcg cccgtcgtac aagcccggcg cgatctcttt cagcttttgc
    20881 gttatgtagt cgtagctgag cccgtgaaac ccgtaccgtc gtacgccttt gttatagtag
    20941 ctctgcggca gggcgaaggt gtcgttgacc caagggtgtg tccgatggaa cgccgtgtca
    21001 aagcaggcga tctgcgctgt atccgggaag gccgcgctgg ctgcgcgtat ccctgcaaga
    21061 ctatagggct gatgcagcgg cgcgaaaggt atgaacccag acaacgtctc gacaaccgag
    21121 gcgtcaatgc gcaccggctc ggaataaaca gtgcccccgt ggacgacgcg gtgcccgatg
    21181 gcacgtacat ggatgtccgg caggtattcc cgcgccattt ccagaaaggc gtggatcgcc
    21241 tcgtcatggc ttttggtgtt ggtcaaagga cggtcgatcg agcgtcctcc agcggattgg
    21301 gccagcaaac gtggtgcgtc gcccaaacgt tcgatctggc cacgccagcg catactgggg
    21361 cgattgccct caaccagctc ataaagcgcg aatttcaggg aagaagaccc ggcgttcagc
    21421 gccacaacat gatcagccat ggattttacc cttgtttgca tgcgcatgaa gcgcggctac
    21481 agcacaggat gccaatcgcg aggcatcatc atcggatcgt gacgtcaaaa tgatgggaac
    21541 ggccgcaccg atcacgaccc ctgccgcctc ggcatgagag atgaaggtca actgttttgc
    21601 caccatattc ccggcctcaa tattaggcgc gaccagaata tcggcagcac cggcaacctc
    21661 tgacgtgatc cctttggtac gggcggcgtt cagatcaacc gcattgtcca tcgccagcgg
    21721 cccatcgacc aacccgccgg tgatctgacc gcgctcggcc attttcgaca gcaaggccgc
    21781 atcgaccgat gacggcatat gcgggttgat cgtctcaacc gccgacaaca cgccgacctt
    21841 gggctgttcg attcccaaag aatgtgccag gtgaatcgcg ttttgcacga tatccgcctt
    21901 ggtttccaaa tcaggcgcaa tattcaccgc cgcatccgtc accatgatcg ggcgcgacat
    21961 gcccggaaca tccattacga acacatgtga cagtcgccgc cctgtgcgca gccctttttc
    22021 acgacgcaaa accgcgtgca gcaactcatt ggtatgcaga taccccttca tcagggtctg
    22081 cgcgcgtccg tcgactacaa gatccacggc acggtgcgcg gcgatgccgt ggctgcgggc
    22141 ctcgacaatt tcgatgccag acaagtcggc ccccagctca gcggcagcag cggcgatttt
    22201 atcggggtcc ccgacgagga tcggcgaaat aatatgattg gcatgcccca gcaacgcgcc
    22261 gctcagagag ttgggctctt ctggcgcaac aacggcggtt ggcatcggct ctagtgggcg
    22321 cgctttttcc aacagcgcgt cgaaatggcg gtgccgctgc acgatcaggc cagggacctc
    22381 gaccgagtcg aactccatat gcgtcgaagg cggtgtgacc tgaacggtgc cgctgagaac
    22441 cagtgcattg tcaacgaccc gtcgcacttc ggctgagcag agcagatcac catcgtcgcg
    22501 cttttcctca acagcgacaa aggcagtcag ttcttcaccc gcaagcaccc ggaggtggaa
    22561 ggccaaatcc gcgcggcgag tctgcgttcc ggcgccgggc atgtagtttc ccagcacggc
    22621 tgcgaccaga ccggcgggcc acagcgcggg tgcgacggct tcggcaaggc cgtcgccatc
    22681 cccgtcatag gttgccagat gcagcggatt gtgatcgccc gaggccgagg caaaagcata
    22741 aaggtcgtca accgtgcaca agcgggtcag ttgtgccgcg tcgccaacct tgagctgctc
    22801 gaaggtttta ttttcctgga ttttcatagc gtgccaactt tggtttttcg gacgtcttac
    22861 cgacttgggt cgcgggttta attgatgcag gtcagttcgg ggtcacaatg gtacgtccag
    22921 cacccttgag cccgcaaaac gtagcctcgg ctttcaaatt ttgctgcgtc gcagcataac
    22981 tgattgccca ctgagcagca atatcctttg cgctgtcttc accggaacgt tgcggaatcc
    23041 atattgaccc atgctctgat ctgaggcagt gacgctacga tggttcccga tgctgcacgc
    23101 gcgggatgaa aagggaatac ggtaaggtgc agaccaaatc cgtaactgcc cccgcaactg
    23161 taggcggtga gcgacgccaa tatcccactg gccggatcag gtcgggaagg gtggccaagc
    23221 acagacccgc gagtcaggag acctgccatc tcaaacgcaa ccaaaccggg gcggggtgtc
    23281 ctggaaagag gctcaatgtc acatcgaccc gatgtcatca gaaccgttcc tctccctgcc
    23341 cgtctggcat gcaggtgggg cggagcatga cggatcatgt ggtgctgatc tgcacgacct
    23401 gccaaggggc agaggcggcg caatcgattg ccgaggccct gcgagagcgc ctgcccgagg
    23461 gctacggcac acggatgatt gagtgtatgg ccggttgcga tcacccactg accgttggat
    23521 ttcaggcggg tgcgaaggca caatatctgt ttggcgaaat tcaaacctcg gccgatatcg
    23581 acgctttggc cgctttcgcg cggcaatacc aaaacagttc cacaggttgg accaaggcaa
    23641 cggatcgccc cgaggcgctg ttgcacaaga ccttgtcgcg gatgccgccc ttggcgacgg
    23701 gggccacatg accgaacatg cgttccttca ggtcaacggc gtcggttatc acgcctatca
    23761 cggcgaagtt ctgcttcagg acatcacctt tgcgcttcac gaaggcgcgg ttctggccat
    23821 cgccgggccc aacggcgcgg gcaagacaac gctgatgaac cttctatgcg ggtccgagca
    23881 tccttcggac ggcaatgtat tgttcaaggg gcgaaatttg cgcagcatgt cggcgaccga
    23941 gcgtgcgcgg atgatcgctg ttgtcagcca gcaggaatat cccgacgggc ggctctcctt
    24001 gcgcgagtat gtagcgctgg gacagatccc gatccgggcc gaccgctccg ccgaggccct
    24061 tgccgccgat cttgcgcgaa ttttggacct gaccagcctg aacgatctgg ccgacaagcg
    24121 catggcggtt ctgtcgggcg gggaacggca gcgcgcccat atcgcgcggg cattggcaca
    24181 aaacccggca ctgctgtttc tggacgagcc caccaaccat ctggacccgg acgccaaggg
    24241 gcggatgttg tcactggtgg ccgggctggg aatcacagtg gtgatgatcg tccacgatct
    24301 ggtcatgatc ccggaatttg cgacgcatgt cgcgctgatg aaatccaccc gtcttaccgg
    24361 gttcggacct gtggccgacg tgctgaccac cgaccgcgtg cgtgacacgt tcggtgtcga
    24421 ttacctgttt ttccagcacg agggccgctt gatcccggcg ctggacatcc gaaaaacctc
    24481 agtttccaac cctgttagga gcatttccga atgaaacaca tcttgtccgt ggcgctggtt
    24541 acagccatgg cgggcggtgc cgccgcgcat gaagttaccg tcgacaattg cggcgaaccg
    24601 ctggtgtttg aaacccagcc cgagcgtctg gtcgtgcatg acatgaacat gaccgacatg
    24661 gcctttgcac tgggtctaca agacaagatc gtcggcctga ccgggattac cggctggtac
    24721 aaaaccagcc ccgagttcga ctcgctgcgc ggcgatatcc ctgaactggc cccgaaatat
    24781 ccgacggtcg agaacctggt ggccgttgaa cccgacctgt tctttgccgg ttggtactac
    24841 ggaatgcggc ccggcggtga tgtgacaccg gaaacgctgg cgcccttcgg gatcaagact
    24901 atgatcctgt cggaaagctg cgttcacctg cataaggacc gccccaaggc cagcatggac
    24961 ctgctgtttg acgatgtcct gcgtctgggc aaggtcatgc atgttgaaga caaggccgaa
    25021 gcgttggttt caggctggaa agacgagctg gccgcgattg aggcgaaaac cgccgatctg
    25081 ccaaaaccgc gcgtgttcct gctggacggg cccgctgatg cgcccttcac cgccggaaaa
    25141 tacgccatcc ctgatgcgat gattgccgct gcgggcggtc agaacgtgac ctatgacatg
    25201 gatacaagct ggggccgtag ctcttgggag gccgtggccg ccgcgaaccc cgagttcctg
    25261 gtgctgttgg actatcaaac cggaaacggc gcggcggata cgttcaaatt cctgcaagag
    25321 cacccggtga tgtcgcaaac cgatgcggtc aaaaacgagc gctggatcgg tctgcggtac
    25381 gaagaactaa cgccgggacc cgcgaacatt caggcgatct cgaaaatggc acaggccatg
    25441 cataagggcc tgaactaatt tgggccgtct cgggctgaca cttttggtgg gggcggtcat
    25501 tctggccgcc cttcttctgg tttcaacaat ctacggaacc acatccatcc ctctgtccga
    25561 tacattcaag gccatattgc tgggcacagg ccttgtggat ggagacgtgt cgcccctgca
    25621 ccgtatcgtc tttgacctgc gcctgccccg cgcgctgttt gcggccgtga tcggcgctgg
    25681 tttggggatt gtcggagttg tcttgcagac aaccacgcgg aacgatctgg ccgacccgtt
    25741 tctgttcggg ctgtcttcgg gcgctgcagc gggtgctgtg ttcgtcatca ccgtaaccgg
    25801 ggacattttg gggttctgga ccttgccgct ggcggcgttt tgcggagggc tggtggcctc
    25861 tggcatcgtg ctggctttgg tacacggatt gcggacgagc gcgcctgaga aattgattct
    25921 agccgggctt gcggtgtcct tcctgttctc agccctaacc aattacctga ttttcgcagg
    25981 cgacaaccgt gctgcccatt ccgtcatctt ctggatgctt ggcggtttgg gtctggcgcg
    26041 atgggaaacc ttcccgctgg tttgcgccgg gctggcgctt attctggcct atgccctcta
    26101 tcgtagccgc tggctggatg cgctgctgac cggagatgtc acggcaacaa cactgggcgt
    26161 tccggttcag tcgctacggt tcaaaatgtt ctttgttgca gcgctcgcga ccgccgtttt
    26221 tgtttcggtc gccggagtga tcggctttgt tggcctgatg gttccacata ttgcgcgcgg
    26281 catcgctggt cctttgcaca atcaccttgt cccgacggca gccgtggttg gcgcggtact
    26341 gctgaccggg tccgatatcc tcagccgcct gatgcttgcc ccgcaagaac tgccggtcgg
    26401 aattgtgacg acctcactgg ggtcaatttt cgttttcatt ctgctgctca gaacggcgaa
    26461 gcccaaaaga taaattggct tgtctttgtc agtcccgacg cttgccgagc tgtcagcgca
    26521 cctgcaacaa tttgacaaaa cagatttttt gcatgcatat ttttttaagt tccatgcaaa
    26581 aactgccaag aaattgatca atatcaaatc cggcgctgaa cgaagccgtt aatcgggaat
    26641 agcgacgaac agaatctagc aaagccaggt ctttgagaat gggccaagtg actacccggc
    26701 gcgccttcct gagcgcgaga tttcacgatg aggacggtgt gacagccaga cctccgggat
    26761 cggtcgggcc tgactttctg aagcactgca cgaaatgcgg cgattgcgcc tcggtttgtc
    26821 ctgaggacgt gattgcaatc gctgcggacg gctttcctgt ttttcaaccc tcagacaatc
    26881 cctgcacttt ttgcggtgac tgcgccaatg cctgcccaac ccctgctttg gatatcgacc
    26941 ttgtgtccaa ctggccctgg cgtgccgcgc taaagctgga ctcctgcctg tcgatgaatg
    27001 gcgtcagttg ccgcctctgt caggacaatt gcgaagaaag cgcgatccgg ttctcgctgc
    27061 aaaccggtgg tcgggccaaa ccgacactgg atgtggcggc ctgcaccggc tgcgggctct
    27121 gccctaccgt ttgcccggcg gatgccatct cgctggacca cacccctcaa cccaaaatgg
    27181 aagctgtgca atgaacatct gcggttgcct tgcccatgtc gcgcccgact acgctacggc
    27241 tgcggcgcaa tccatgagcg atacaccggg tgtggaaatc cacgcccaga ccgaagacgg
    27301 ccgtttcgtc gtcgtggtcg aagatacccc tgaacgcctt gcgtccgaga ccatcatgga
    27361 tctgcaccag atccccgggg tcgtgtctct gacgttgacc tatcaccatt tcgaggacct
    27421 cgcagagacc cgcccgcgtc ccgatgccct aagccaaacc accagccgga ggctcacgct
    27481 atgacacatt ctgaatcacg ccggacattc ctcaaggcca ctgcggccac agccacggcc
    27541 tcggccgccg gtattccgct ggccacaggc gcggccgacg ctcaggcggc gacaccggat
    27601 atccgctggg acaaggccgc gtgccggttc tgcggaacgg gctgttccgt tctggttggc
    27661 accaaggaag gccgcgttgt ggccactcag ggcgacccgg acgcgccggt gaaccgcggc
    27721 ctgaactgta tcaagggcta tttcctgtcc aagatcatgt atggcaaaga ccgcctgacc
    27781 actccgttgc tgcgcaagac caatggcgaa tacgacaaga atggcgagtt cgaaccggtc
    27841 agctgggacg aagcctttga tgtcatggcc gctaagtgga aagaggcgct ggccaagaaa
    27901 ggcccgacca gcgtgggcat gtttggctcg ggtcagtgga cggtctggga aggctatgcc
    27961 gccgccaaac tgatgaaagc gggcttccgc tccaacaaca tcgaccccaa cgcgcgccat
    28021 tgtatggctt ctgctgttgt tgggttcatg cggaccttcg gcatagatga gccgatgggc
    28081 tgctacgacg atttcgagca cgcagacaca ttcgttctgt ggggttccaa tatggccgaa
    28141 atgcacccca tcctgtggtc gcgcctgaca gacacgcgtc tgaccaaacc gggcagcgaa
    28201 gttcatgttc tgtcaacatt tgaacatcgt tctttcgaat tggcggacaa tggcatcgtg
    28261 ttcaacccac agaccgattt ggcgatcctg aactacatcg ccaactacat cattcagaat
    28321 ggcgcggtga acgaagactt cgtcaaaaag cacgtaaaca tcaccaagac ggcaaccgat
    28381 atcggttacg gcctgcgcga cgaaaaccaa cttcagcaag acgcggaaaa cccgaactcg
    28441 ggcaaaatgg aacccatcag cttcgaagaa tatgccaaag ctgttgagcc ttacactttg
    28501 gaatatgtat ctgaactctc aggtgttccc gctgacaagc ttgagaaact tgcgaaacaa
    28561 tatgcggatc cgaaccggaa agtcatgagc ctttggacca tgggtttcaa ccagcatacg
    28621 cgcggttcgt gggtgaactc gctgatgtac aacgtccacc ttttggttgg caaaatttcc
    28681 gaacccggca actcgccctt ctcgctgacc ggccaaccat ctgcctgcgg caccgcccga
    28741 gaggttggca catttgccca tcgcctgccc gcggacatgg ttgtcgcgaa tgacgagcac
    28801 cgcgagattt gcgaaaccgc atggaaaatt cccgaaggta caatcccgcc aaaacctggc
    28861 ttccacgctg ttttgcaaca ccgaatgctg aaagacgggg tgctgaacgc gtattgggtt
    28921 caatgcaaca acaacatgca agccgccccg aatatcaatg aggaagggta ccccggttat
    28981 cgcaatcctg aaaacttcat cacagtttca gatccctacc caaccgtcac cgcagtttca
    29041 gctgacctga tcctgccaac ggcaatgtgg gtcgagaaag aaggcgcata tggcaacgcc
    29101 gagcgccgca ctcagttctg gcatcaacag gttaaagcgc cgggagaggc taagtccgac
    29161 ctttggcaac tgatggaatt ctcgaaacgc ttcactgtag aagaagtctg gggcgaagag
    29221 ctgctgacca agatgccaga gcatcgcggc aagacaatgt tcgaggttct gttccagaac
    29281 gggaatgtgg acaaataccc gctttcggaa accgccgaag gtttcgacaa tgacgaagca
    29341 gagcattttg ggttctacgt gcagaaagga ttgttcgaag aatatgccga attcgggcgc
    29401 ggtcatgggc acgatctggc accgttcgaa atgtaccatc aggcacgcgg tatgcgctgg
    29461 ccggtcgtgg atggcaaaga aacgctttat cgcttccgcg aaggatatga ctcgtatgtc
    29521 cccgaagggg cgggcgtcaa attctatggg cacaaggatg gcaaggccaa aattatcttc
    29581 gcgccttatg aacctgctgc tgaagagccg gacaatgaat atgatttgtg gctctgtacc
    29641 ggtcgggttc tggaacactg gcattcgggt tcgatgaccc gtcgggttcc ggaactgcac
    29701 cgcgccttcc cgtcggctgt tgttttcatg caccccgacg acgcccggga tcgaggtctg
    29761 cggcgcggtc aggaaattgt tctgtcgacc cgtcgtggcg atgtcaccag ccgggtcgag
    29821 acccgtgggc gcaacaaggt accacgcgga ctggtcttta tgccctggtt cgacgaaggc
    29881 cagctgacca acaagctgac gctggatgca acctgcccgc tgtcgaagga aaccgactac
    29941 aagaaatgcg cctgcaaggt cgagcgcgcg taagagactg gcaaggcaaa ggtaagtctc
    30001 atgtctggtg ttggctctcc cctctcgccg cagcggcgcc ggttccttca ggactcggcg
    30061 cgcgccgcag gcggctgcgt ggcggccggg tccatgttgg cctggctggc acgcgacgcg
    30121 cgggcgttac cagccgaggc attgcgtccc cccggagcct tgccggaaca aaacttcctg
    30181 tccgcctgta tccgttgtgg cctgtgcgtg cgggattgcc cctatgacac gctgaaactt
    30241 gctgagcttg gcgtcgatgc cgtcgccacc ggcacaccct atttcaccgc tcgtgacgtg
    30301 ccctgcgaga tgtgtgacga cattccctgt gtcgccgcct gccccactgg ggcgctggac
    30361 cctgcgctgg acaatatcga cgacgccgat atgggagtgg ccgttctggt cgatcaggaa
    30421 aactgcttga actttctagg gctgcggtgc gacgtctgct accgcgtctg ccccgtgatt
    30481 gaccaggcaa tcacgcttga gaccgcgcat aacacccgtt cgggtcacca tgcgctgttc
    30541 ctccctaccg tccacggcga ccgctgcacc ggttgtggta tgtgcgagaa aagctgcgtt
    30601 ctgcccgaag ccgcgatcaa ggttctgccc acccggctgg cgcgcggcag cagtgccgac
    30661 cactatcgca aaggctggga agaaaaagcc gccaaaggcg cgcccgtggt cgaaggtatc
    30721 attgacctgc cggaccgcct ccccggaccg ggcaccgaca atctggtcac gccgggcggc
    30781 tttgcgccgg agtacaattt gccggggacc ggacaatgag catccgcacc catatgcctg
    30841 tcggacagga agccatcgaa gtcaaaggct ggatcggcgc gcacaaatac ctgttgctgc
    30901 gccgagcctc acagttgttc tttctggtcc tgttcttgct gggcccatgg ttcggcatct
    30961 ggatcgttca aggcacgctg gccgggtcgc tgacccttgg cgtgttgccg ctgaccgacc
    31021 catttgttct gctgcaaagc gtggttgccg ggcactggcc cgaactgacc gccctgatcg
    31081 gaggcctgat tgttctggtc gcctacgcgc tgatcggcgg gcgcgtctat tgctcctggg
    31141 tctgcccgat caacccggta accgatgccg cccactggct gcaccgcaag ctggacctgc
    31201 ccaaaggctg gcaacccaag cgcggtacgc ggctgtggat cttggccacc gtactgatcg
    31261 tctcgggtct gaccggcgtc atcgcatggg agttgatcaa cccgatcacc atgctgcatc
    31321 gcgggctgat ctttggcgcg ggctttgtct gggcgatgat cgttgcaatc ttcttcttcg
    31381 acctgttcgt gtctcgccac ggatggtgcg ggcacctgtg cccggtcgga gcattctatg
    31441 gcctaatcgg caccaaagcg atgttgcgtg tcagcgcgcc caatcgcgca gcctgtgacg
    31501 actgcatgga ttgctttgcc gtctgcccgg aaaaccacgt catctcaccc gcgttgcgcg
    31561 gcaaaaccgg caccacaccg ctgatcctgt cgcccgactg cacgaattgc ggccgctgta
    31621 tcgatgtttg cgcggttgat gttttcaagt ttactcaccg gttcgacgac cacgtcgccg
    31681 caccttccga tcccgttccc gcgcccattc agcgcgcagc cagacccacc taagggagtg
    31741 ccaagatgaa caagccaatc ctgaccggcg tcacagccct gatccccgtc atactcctga
    31801 gcggtttcgc ccttgcccaa tccgcgcaag tcgaagccct gcgcggggcc gaggttgatg
    31861 aacccgttcc actcgatcag gtccaccgca ctatcgaagg gcgtatgcag aggaattacc
    31921 ggcagcaacc cccgctgatc ccgcattcaa tcgaacaata ccaaatcgat ctgcggacca
    31981 accaatgctt gtcctgccac gactggacaa aggcgggtga gcgcaacgca cccactttat
    32041 cgatgacgca ctatctggac cgcgaaggac gtgaactgga tcaaatcgcc ggtactcggt
    32101 acttctgcaa ccagtgtcat gtcccacagg cagacacgcc ggcgcttgtc gataacgttt
    32161 ttgaaccttc ttccggaaac tgatccaacg cttgactgaa aggagcaccg aaatggcaga
    32221 ctcccccgaa aaacgcggct ggatcggccg catctggaat gcgatctgga caccgaccgt
    32281 tctgttcagc tcgggctttc tggtgctggc agggttcctc gccggtatcc tgttctgggg
    32341 tgggttccac tggaccctgg aactgaccaa caccgaagag ttctgcacct cgtgccacac
    32401 gatggaaacg aacctcggcg aataccgcga gacgatccac tacaacaacc actcgggcgt
    32461 gcgggctata tgttcggatt gccacgtgcc gcatgagtgg aaccacaaga tcaaagccaa
    32521 gatcatggcg gtcaaggatg tctatcacga gctggccggc accatcggca cgcccgagaa
    32581 atacgaagaa catcgactga gcatggccac cgctgtgtgg aaaaagatga aagcttcaga
    32641 cagtcgtgaa tgccgcaact gtcacaactt cgactatatg gatttcaccc ttcaggaaaa
    32701 tcgtgcggcg tccgagcatc agcgtgccat cgacaccggc atgacctgca tcgactgcca
    32761 ccaggggatc gcgcacagcc tgccacctgg acatctgcag cggtatcagg aaatcaccga
    32821 agagctggct gctgacgcac cgacaccgct gggtcaacag gtggcggacg gaagtgaaga
    32881 aatccggtca ttcctgacca atcggtccga gtaaaaagga ggcagatatg ctggaacttc
    32941 tgggaacaat cggagccaac ataatcagcc tgcccggtat attgggcctg gcactgggta
    33001 tgatgacccg caaccccttg cttggcgcgg tgatgggagg cgttgttggc gtcgctgaaa
    33061 cgctaatctt tgcgcattgg tcattcgcca atttcggaac aggcgaactg cttatcgcag
    33121 tggtcgtcgg gatgtgcgca ggggccttgg gttcggcaat tcgcatcaag ggcgctactg
    33181 tttgatgttt tgacaaacag gtttgccgta gcaaactttg catttaacag ttgaaggcgg
    33241 tgctaaattg gcgccgcctt ctcttttcgc gcaaaagttg cgctcgacga aaacggccca
    33301 caaacatata aaacatcaaa caatctgact cattttagcg gattattgaa acaccagggc
    33361 acatagatac ttcaaaaatt ggtgtccatt ggggtgcaac aaggttcggt ttttgcacaa
    33421 acgcgctgaa tttttatttc aacgttttcc gacgcttgtt gaccagaaga ttcgatgggc
    33481 atcttgaagt cgcaatacga agaccgctgt tgcaaaattg caatctgaca aaattttcca
    33541 actaaacact ttccaccatt tacgccccca actcgctttg gctactaatg ttaacatatc
    33601 gttaacgagt tcatctttgg gggtatgcaa tgaatagttg cgcaaagcag cacacgccgg
    33661 cacgtgtggc aagaggcggt cgtgttgtga agtggaaggg ccgggtggcc agtgtcgcgc
    33721 cttcggtatt cctggcctcg atagcggtaa gcgcttgcgc aactgttgct tctgcggatg
    33781 ttgtcatttc tgcaccgcag acgaccccgg cggactttct catcgacgag gacataacga
    33841 tcaccgaaac cggggctgtt aatctgaccg cggattctgg ccccgccgtg cagatcaaca
    33901 ccgattacac cagcgtcttt accaatgacg gaacgatctc gggccccgcc cccggagaac
    33961 aacttgggtt cggcctggag ctaaacggag atctgggtga aaccggacag gttatcaaca
    34021 acgggtcgat cgacattgat atcgacgcca atgggtccgc acttggcctt ggtgtcctgt
    34081 ttgacgacga tcttgccgga acatatcaga acaacgggac aatcgacgtc aatgtcagca
    34141 gcgacaatgc cgtcgcattg gcgattggaa ctgtggtcga cggtgttgct caatcaacgg
    34201 cgacgatcaa aaacaacggg gacatactgg tacagtcctc gtcggttccg actgaaaacg
    34261 tggctgcggc cgggtttctg ttcgtgaacc ccgccgaaac agacatcgac aatgccggta
    34321 cgatccaagt cacagcccag acgggcgaac aggcctcggc cttcggcttt cagtttgaag
    34381 gaagcctgaa cggcaatctg accaactcgg gcacgatcag cgctacggcc acggacgggg
    34441 tggacgatgt ctatgccatc ggggttgagg tgatcaccga tgtaaacggc gacatcaaca
    34501 acaccggcac tatctcagtt ctggccaatg gttcagcgga tgacgcgatt gcctggggta
    34561 tccatgtcga aggcgaccag aacggtgccc tgatcaactc gggcaccatc gtcgcaacgg
    34621 cgcaaacgac ctcgggcagc gctgatggcg cggctgtcta tgttgagggc aacacggttg
    34681 gcaacatcac caacagcggg acgattgatg cacgcggcac cgggacggca tctgccagcg
    34741 gagcggctta ttatctaggc ggcgatttcg acggcgattt cgaaaactcg ggcaccattc
    34801 tgctggcctc tgactccacc gcgtccgagg cagagacttt tggcctgttt gtcagcggac
    34861 aaatggacgg tgatttcacc aatgcgggca cgatcaccat aagcgccacg ggtagttcgg
    34921 ccgaagcccg ggccctgacg atcaatggcg gcttgatcgg ggaaattcgc aacactggca
    34981 cgcttatgat ccaggtcaac gcttcctccg agggatctgg caccggcttt tacatccgca
    35041 acgggctgac cgggaatttc gccaacaccg gcacgcttca gatcaatgtg acaagcgata
    35101 cctccgaggc aacggcctct ggcctgcgcg tctttggtgg aatggacggt gacatcatca
    35161 atgacggcac aatcacagtc gaagccgagg gcgatttctc ggcctttgcg gcggctgccg
    35221 atatccgcaa caccctgacc ggatcaatca ccaacactgg cactctgcgt attcaggccg
    35281 aagcgttttc gaccgcaact gccgggggct atacgatcac caacgggatg gttggcagtt
    35341 tcagcaacag cggtaccata atggtgtcgg ccgttggcag cacgaacgag gcccgcgcct
    35401 tcggcctgcg cgcctttggc ggggtcgatg gggacatcac gaactctggc acgattgccg
    35461 ctcaaaccag tgcggcgcaa acatcggtgg ctacaggctt tattgtcggc gggccgtttg
    35521 acggtaactt cctgaacacc cagacaatca cggcaatggc cgaggccagc accgggtcgg
    35581 cccgcgccca tgccctggat atcacgagca cctcgacagg acagatcgaa aacagtggca
    35641 cactgaacgt gcgggccgaa ggatcgacca acgcctttgc atccgccatc gacatcagcg
    35701 gcggcttgaa tggcgacttt gtcaattccg gcaccgtccg cgccgaagcg gacaatctgt
    35761 ccggtggctc ctcggcctct gctttcgggg cgtttattgc caacggcatg accggaaata
    35821 ttgaaaactc gggcacgctt actgttgaat ccaacggaca aactctgggt gtcgctgccg
    35881 gggttttcgt gaccaataat gggttgggcg gagatttcac caactcaggc acaatcatgg
    35941 ccaatggatc agccgaaacc ggcgacggtc tcgcctttgg tctgcttgtg aatggcggaa
    36001 ttgatggcgt gctgaccaac aacggcaccc tgattgccga agcctcggcc ctttcttcgg
    36061 cccgtgcaac tggcattgtc gcgaatggtg gactgacggg aagttttgcc aattcgggta
    36121 cgatctcgac cacggcgatt tcagaatccg atgaagcgct gtcgcagggt attttcacgg
    36181 gcaacagcag cgatgcagcc gcaagtaata ccggcaatgt ctctgcgtct gccaccggcg
    36241 cattgggtgc aacggcgcag gcgttgtctc tgggcggggt ctacaatgac gcagtcacca
    36301 actcgggcca gttgacggca gtcgccgcta tcgcaaacgg aaccggtgat gccgacgcca
    36361 gtggtgtgtt tattgccgat ttgcagggca cattcgccaa tactggcgtg atcaatgccg
    36421 ctgcttcggg cggcgacact tccgaggcct ttggtctgaa catccagaat ttcgacggcg
    36481 agattaccga ggttggctct atctcggcgc gttcggacac agatgatgcc tatgccatct
    36541 tcttgggctc gggaaccggg acgctgaatc tggacactca ggacaatgtc gacggcttga
    36601 tccgtgttca agatcatcag gtcaatctgt tcgcccaagg cggcagctcg gtgttctttt
    36661 tcgaagatgc tgcgccagga acagaggatt tcaacacgat tatctcggac ggccggtcgg
    36721 gatggttcgt gcaggatgaa ggtggcccag caccggtcta tgccgctgtc gatccggccg
    36781 aaattctgac atcggccgat atcgtagcct attacggcac tctcatcggc agctcgaacg
    36841 gcgcgctgcg ctatgaggct gcgcaggtca cacgcaatgc tgaaaccggc aatgtctcgg
    36901 gtctgagtat tggtggcttc cgtccttatg tgcatctcga cgcggcctca cgccggttcg
    36961 aaaatgtgcc gggcattgat acggatgtca cggcgatcaa cggtagcgtc ggcttttcgg
    37021 gacagttgga caatggcacc gcgctggcct ttgggctggg cgtgttccgc acggatggcg
    37081 acaccgacac caccgatttt gacacggacg gcttctatat cgacgcctca atcggacgtc
    37141 agatcggcgc ctatacggtc gaggccgggc tgggctatgg ctggctgtcc accgaccgca
    37201 cgcgcgagat ttcaggcagc gctgatgcgg atgccgattt cgacagcacc ttgctgacgg
    37261 tctacgccgg tgtcgagcgg gatttcgaga ccacaggcac catcggcctg accggttttg
    37321 gcgacctccg ctatacccgg caagaggatg acagctacac cgaaaccggc tcatctgcga
    37381 acgcgaccgt ggacgacgcc acaactgacg tgattgaggt ccgcttgggt gtcgaagcct
    37441 ccaaggctct gaacacaggc ggcgtgttgg tcggtcagct ttccggcgtt gtccggcagg
    37501 gtctgggcga ctcggatgcg gatgtcactg tctttggctc aacccaaagc ctcagctttg
    37561 cggccaccga cttctcgggc gggagtgttc tgattggata tgagcatgag ttcatcccca
    37621 acatgcagtt cgaggccaac gcctcgcacg aggttggcag cgatgcgcag ggaccgaatt
    37681 tccttgcggg cattcgctgg tcgttctgag gaaccgatct taaagaacaa gggccgaagt
    37741 ggttgaacac ttcggccctt gctttagcgg cggcctttct tcctgttcat ccagaaaggc
    37801 ggcacatcac ctgccatgat acagccgtag gggtcgatat aatcctcgat ttcggccaga
    37861 tcataggatt tgatctgcgc tacaacactg tccgcacttt tgtagctgga cggcagttcc
    37921 gaggcgtcca caccgccggc atggaagcga atatccagac cttcggtttc cgccttcaac
    37981 atctcatccg gcgtaacaga ccccatccgg cgcttatgtt cggaacgcga gaaattccgc
    38041 cccgccccat gtgggctgaa gccaagaccg tggcctgcat ccttgccgcg cacgaccagc
    38101 accggctcgg acatgttcag cgggatcagg gtcagcccgg tcgcgtccgc ggcatagtca
    38161 ccccacgccg gggttgcgcc cttgccgtga tagaacagat cgccccgttt gaagacgaag
    38221 ttatgttcgt tccaataccg gttcccgaca tcgcccactc gcgcggcctc aaccgttgcc
    38281 tgatggatcg cgttgtggtt ggccttggtc catttgcgga tcagttgcag ggcatcccaa
    38341 tagtcgcgcc cttcctgcgt gtcagctgga atccaggcgt tttgcttcgg cgtacccggc
    38401 gacagctcct tgcggaagcg atgcgcgacg gtcatgccgt tcttatacag aacagccccc
    38461 ggcccgcgcg aaccgtgatg ggtcacaatc gccgtccgcc cggttttgcg cgaccggccg
    38521 acaaacagga aatggttccc gtcgccttgc gtccccatat gctcctgcgc catacgcagc
    38581 gatttcgggt tgtcgagaaa cggattttca cggaacgcat ccagcagttt cagcgaggtt
    38641 gtgaagcgct tgccctgcgg ccgaccaccc ggtccgaaat gggtcgctga ctgcgccgca
    38701 tccagcacgg cctttgggtc agcattgccc agatcagtga tcatgaccga gcagcaaatg
    38761 tcggccgaat gcatccccgg atggatcgca ttgcgcgccg ccgcgacgcc gccaaccggg
    38821 atcgtgccga ccggaccagc cggacaggca tcgggcataa tcgccccggc ctcaatcgtc
    38881 ggggtccgca tcagcgcggt catcgtttcg cggactttct cgacgttgtc ctcctcatcc
    38941 ggatcgctgg cgtcgatatt ttcgtgaaac ggcacctcac cgggcgcgcg cagatccagc
    39001 gtaggcggag tcggaaggat ctcaccctcc agctcctgcc ggatgcgcac cagaccgaag
    39061 ccttcggccc gcatctcatt cgcgcgcgcc aacaggacgg ggaattgctt gccagggcga
    39121 tgcccccagt ctttcaggtg ttcgcccgtt acgggatcaa atgtgttttc catcatcata
    39181 ttcactcaaa ttcaggcccc ggcgacaagt tgggaagaaa cagttcggga ggcccgcccc
    39241 gcatctgaat gggcagatgc gtttgccgtc tgggcgccgg cacggagggg agttgaaccc
    39301 gctcgacctg tccctgaggt gccatgtagt tccttcggca ttcgccgggg gtgtcctttc
    39361 gttttgggtc tcgacgacaa gagtttggtg aaacgccctg ctctacccaa ctgagctacc
    39421 gtccgtcccc cgtggggctc ggacgagcgg gattcgaacc cgcgacctgg agattaacaa
    39481 tctgtagttc caccggcatt cgccgagaca tgcctttcgt tcgggtcagg cagacaaggg
    39541 gtgatgagac cacgccctgg tcagggcgcg gatcggtaac agcgatgtag tcccaccggc
    39601 attctgcctg atgttgttct gatggccggg gcagcgcact gcccgagcct tgtttataca
    39661 tcgatctttt cgatctcagc gacccaatga tccgggccgg tttgaccgct ggcaaatgcc
    39721 gcgatctggt caaagaccgc atccgagaac ccgccgacat tcaacacatc ggcacgcgtc
    39781 tgcgcctgag tggtcccgta tggggcgatg tcaatgcaga ccagcttggc ctgcggattg
    39841 cgacgcttga tcacctccca ctccttcaac atcgctgtgc cctgaccacc attccgggca
    39901 tccacccacg actggttgtc agacacgaac accaccagat ccggtgcgcg gccgcgcttg
    39961 ttcagccagg ccagcggcgc ggaacagttc gtcccgccac cggccagtgc ggccagacgc
    40021 tcggcattgg tcaggatcgt gtcgcgcggt tccagacgca catcacgcac atcgaaatcg
    40081 aacggcaaca cctgacaccc acggttcacc cgttggaagg acgccgccac cagcgccgcc
    40141 acatccacat gccgcacggc cgaggtcgcc cccggacgat acccggtcac ggaccacgtc
    40201 atcgaccctg acacgtctgg gcacacaacc acctgccccg caacctgcgg tacgttctgc
    40261 gcggcgatct ccatcgcgtc gtgcagcgcg tccacgatca ggcgcggcat atccggcacc
    40321 acggtttgcg cagccaccat caactggtac ggaaaggccc gagccttggc gatggctttt
    40381 gggtcgcgca gcaaagcagc cacgtgatcc acgttgcggg tcacgtcgaa aacgccgtga
    40441 cgctggaagg tgttcaggtt ctgacgaacc atctgccacg agcccttgcg cgcaatccgc
    40501 gcccattgga cctgcgtcag ttccagttgc gtcagcatct ggaacggcac gtccggcaac
    40561 ggacccttgc cggtttcccg aaacgcgatc caatccctca gggcctgcgg cagccgtgcc
    40621 agattgcacg gccgcccgac gatccaggca aacagcgcct cccgctcggc cgaggccggt
    40681 ttcgggtgca ccatcttgat cacgtccgcc aaagacgggt cattcccgat attggcattc
    40741 agcagcgccc ggtcagaggc ggtgttcaac caggtctgga ccatcgcttt cggtgccgac
    40801 cccagagact tacgccccgt ttgacccgac cggacaacct gcacgaacgt gcgcagcatc
    40861 ttgccgttat cgaccacacg ggcgaaagcc gcccgaaaca ggaccggatc acgccgggcc
    40921 aaaacagcca acaagacagc aggcatgtcc ttcatgtacc ccgactggcg ggcatagatc
    40981 gcagcctgcg ccaagtactt tggctcaacg gtctcagcca catccagaac gtattccaac
    41041 tcttcctgcg gcgactgata gaacatgccg ccaaacgttc ccgtcacggc gacctgcgcc
    41101 agagcatggg catctgaata tgcaaaagcc ggcgcgccat gggcgttctt cgcagttgct
    41161 ttcggcagca accggccttt caacgatgca aacacggatt tgttcgccat tttcctatcc
    41221 tcgttttgtc ttgaggatgt tttctcatgg tccagccaaa gcgcagagaa aaaagtgaaa
    41281 atagtataag ctgttgttta taatatagta atcggcgatt tgcgatacgc gtaaactcgc
    41341 gatattatac ttttgtatct tatattatag aattggatat accatgaaga atgtggtcat
    41401 cgggtttctt ggtacgcagc tagatatggg caaaaaacgg cgctggaagc cgacgcccag
    41461 cctgacatcg catgatcatt ttcctgtgca tcggctcgaa ttgttgcacg accgcaagtt
    41521 caaccggctc gcccatcagg tcaaacatga gatcgccgag atatcgccca agaccgaggt
    41581 cctgttgcaa cagatggatc tggatgaccc ctgggacttc caagaggtct acggcaagct
    41641 gtttgacttt gcccgcgcct atggctttga cgaagaccgc gagcagtatc atgtgcacct
    41701 gaccaccggg acgcatgtgg cgcaaatctg ctggttcctg ctgacagaaa gtcgccatgt
    41761 cccggcgcgg ctgatccaga ccggcccgcc cggcccggag gatccaaccc cgaaattcga
    41821 tgtcattgat ctggacctga gccgctacaa cgctttgcaa cagcgctttg accagctctc
    41881 gcgggaatat agcgaccagt taaaaggcgg gatcgaaaca cgaaacgcgc aatataacac
    41941 cttgatcgac cggattgagt tggttgccag caactcggac gaaccgatcc tgctgctggg
    42001 cgagaccggg accggcaaga cggaattggc tcagcggatt tacaacctca aactggatcg
    42061 gcgcagggtc aagggacgac tagtccatgt caattgtgcc acgcttaacg gccccgatgc
    42121 gctggccacc ctgttcggcc agcgacgcag ctatctgggg caggccggga ccgaacgtgg
    42181 cgggctgctg cgtgaagcag atggcggcgt cctgtttctg gacgaagttg atgaattagg
    42241 ctggtccgag caatccatct tgctcagcgc gatcgagacc ggacggtttt acccacttgg
    42301 atcggatcac gaggtgtcca gccggtttca ggtcatcgca ggtgccagcc acgatctgcg
    42361 tgcgttgacg gccgagggac gttttcgccc tgacttgctt gcccgcctga gcatgtggaa
    42421 cttcagattg cccgccctgc gcgaccggcg tgaggatatc gaggccaacc ttcactatga
    42481 actcgcacgg tcggagcgca gcctgggcat tcaggtcggc ttcaacatcg acgcgcgcga
    42541 gaagttcata cagttcgcca ccaacccatc gacccattgg ccgggcaatt tccgcgactt
    42601 cagcggattg gtgaaacgcc tctgcacact ggccccgcgg ggccggatca cccgaacaat
    42661 ggtcgaggat gagacagccg cgctgctaca agattgggca tcctcgacct cagacagcga
    42721 ccagacgctg gtgcgcggta ttttgggatc agccacgcgt gacattgatc ctttcgacct
    42781 ggtgcaattg gcgaatgtca tccgaacatg tcaacgcacg cccaatctca gcgcggcggg
    42841 tcgggcgttg ttttcggtct cacgggaaaa gcgcagcacg cagaacgatg cggataggct
    42901 gcggaaatac ctgcagaaat tcaacctcga ctggcacaaa ctaaccgtcc ccagccaata
    42961 gtcagccagt attttttcgt tggagcaatc acggaacggt gagagatttc taaattggaa
    43021 aaaaaatatt accaattcct aaagtctcct ctatgctctc tagctatcag catgttttct
    43081 gcgaaagcat ggtgatgatc tatgggagga tcaaatgacc aataaactga ttacacgccg
    43141 cagcgcgttt cgcacccttg ccggtgccgg ggcggcaact ttggctgcac cgcatatcgc
    43201 caccgcagca ggtgagacaa ccacttggaa gatccagaca tcctggcccg gcggaatcgg
    43261 gttgcagacc tttaaggact ggtgcgccac gatcgaagaa aaaaccggcg gtgagctggc
    43321 cttccaggcc tttggtgcca atgacgtggt tggggatttc caattggcag atgcggtgaa
    43381 aaatggcgtg cttgatgcca tcaacccgtt caccatctac tatcagggca tcattcccgc
    43441 cgcagtgttc ctcagctcgt acccgctggg tctgcgccaa ccgcatgaat acgacacgtt
    43501 ctattatggc ctgggcggga tcgatatcgc gcgcgagctg ctaggccgtc agggtctgca
    43561 ctttgtcgga ccggtgcatc acgggccgaa catcatccac tcgaaagttc caatccggtc
    43621 ggttgacgac ttcgcgggcc gtaaaatgcg cctgccgggc ggtatggtgg ccgaggtatt
    43681 ctcggagttg ggcgctgaaa caaccgttct gccgggctcg gaaatcttcc cggcgctgga
    43741 aaaaggcact atcgacgtgg cagactttgt gggtccggcc gtgaaccacg ccttgggctt
    43801 cagtcaggtg acggactata ttgtgatggg tcctccgggc ttcatgtcgg tctatcagcc
    43861 ggtcgacatc atggacatca ccgtgggcaa ggccgcatgg gacaaactga gcccgcagat
    43921 gcaggaattc gtggaaatgg aaactcacgt ctattccgat ctgcatcacg ccgccattca
    43981 ggccgccgat caggaagcct ggaaaaagtt cgaagcagaa ggcaccgaaa tcacacgctt
    44041 gtctcaggac gatgtcgagc tgatgaccga agtcgccgtg ccaatctggt tcaaatatgc
    44101 caaccgcgac aaagacgcgg cgcgtgtctt caagatccaa cttgactaca tgatgtcggg
    44161 ttccttgggc tatgtgacgc ctgaaatgat cgaaggctat acactggacc tgtaatccgc
    44221 tgaagcctaa tcaaaagtcc gcgcgaattt cgcgcggacg tgccttttct ttggaattcg
    44281 gaacgtacta tgccgagcgt cgatttcacg ctgccgcact ggctatactg ggtcgggcta
    44341 atcgctttcc cggccctggc catggtgctg gcgcgcaaag cccaacctga acagcgcacc
    44401 tatgggttgc cgctgggcta tctgatcctt gtcactgggg gaatgctggg tctgcaccgc
    44461 ttctacctgc gcagcctgct ggggttggtc tatctaccgg tcttcctgct gatcctgttc
    44521 gccaatggcg aagagcgtac ggcccgcaac gaattctcga acgcggtcaa tatcgtccgt
    44581 caggccgaac gcacgatcac gcgcgaaacc gaacgggtcg ccactgccga agaagggctg
    44641 gaagatctgc gcgccgccgc tgaggccgcg caaaatggca ctgcgctgca aaaacgccgg
    44701 gcagaacgcg ctttggatcg ggcggaaaaa gctattgaga ccgggcgcga acggcttgcg
    44761 gaatccgagg cagcgctggc tgaggcgcaa ccgctggccg aaattgccgg tgctgatcgt
    44821 gccttctgga gctcggtagc gcgctatgcg ttcttcacga tcctcgcctt cttggcgatt
    44881 gatgcgctga tgctgccgcg ccttgtggcc agtgcgcgcg tcaaggcggc tgcggatcca
    44941 catgagcccg agatggagat cgacgaagaa accgcagccc gcgcggcgga aatggacccc
    45001 ggtgcccgta aggctgatca ggattatgcc gagaactgga ttgaccgcct gtctctctat
    45061 gcaggtgagt tcgtcagcta ttgggccgtg attgccgtat tcgtctatta ctacgaagtg
    45121 atcgtccgct acgtgttcaa cgcccctacc aactgggcgc atgaatccat gtatctgatg
    45181 ttcgggatgc agtacctgat cgccgggtcc tatgcgatgc tgaccgaaag ccatgtgcgt
    45241 gtggacatct tctatgcacc gctgaccaag ccgaagcgcg cgtgggcgga cctgttcact
    45301 tcgattttct tcttcatctt cgccggaacc ctcctggtga catcctacat cttcgcgatg
    45361 gacgcgattg ccgttccgac cggtaactcc gtcgtctcag actgggcgcg gggcgagatg
    45421 agcttcttcc agatgttcgg cgcactgacc ttcggcgact ggaccgatcc gaacatccgc
    45481 tggggcgaaa tcagctttaa cgaatgggaa atcccgcttt ggccaatgaa atggatgatg
    45541 gtcgtgggcg cggttctgtt gattttgcaa ggggtgtcga aactatccaa agacatccga
    45601 acgattgcac gggggtactg accgatgggt cttgatatgt ccatcgagct gttgacgctc
    45661 gtaatgttcg gctcgctgct ggttctgcta atggcaggcc tcccgctggc ctttgtgacc
    45721 ggaggcctgg cctgtgtgtt tctgttcgtt ctgggggatg cgcgtgcgct gaatatcgta
    45781 cccagccgga ttttcccgct gatgacgaac tatcagctat ccgccattcc cttgttcatc
    45841 ttcatggcgt caatgctgga acgggccggg atcatcaacg atatgttcga tgtgatctac
    45901 aaggtgcttg gcggtctgaa aggcggcctt gctgcggcga cgattattgc gtcgaccgtt
    45961 ctggcggcta tggtcggtgt gatcggcgca gctgtggtga caatggggat cattgccctg
    46021 cccgccatgt tgaaacgcgg ctatgacgcc aagatcgcta tgggttcgat catggccggg
    46081 gggacattgg gcatcctgat cccaccttcc attctggcca tcatctacgc ggttgttgcc
    46141 gaacaatcgg ttggggagct tttcatcggc gcggtcattc ccggcctgat gttgtcgggc
    46201 atgtacatca tctacgtggt ggttcggtcc tatatcaatc cggtccttgg cccgccaatc
    46261 ccggttgacg agcgcatctc gaaccgagaa aaaatgcgcc tgctgggcaa aatgtccgct
    46321 ccgattgcgc tgatcgtgat tgttctgggc gtgatcttct cgggcgttgc aaccccggtt
    46381 gaggcggcgg gtatcggcac ctttggtgcc ttcatcgtag cggcgatcca caacaagctg
    46441 gactggccca ccgtgcgcga ggcatgtctg accactctga aagcctcggc catggtgatc
    46501 tggatcatgt tcggcgccac gatctttgtg ggtctctacg tgttggaggg tggacagcaa
    46561 ttcgtgcagg aaaccatgca aggcgcaggt ctggggccct ggggtatcct gatcgtcatg
    46621 caaatcctgc tggtggtgct ggggatgttc ctggactggg tcggcatcct gttgctgtgc
    46681 gttccgatct ttgtgccgat catcaaggcg ctgggggctg cggcctttgg ctttgatgac
    46741 cctaacgatc tcgtgctgtg gtttggcgtg ctctacctgg taaacatgca gatgagcttc
    46801 ctgtcgccgc ccttcgggta tgcgctgttc tatctgcgcg gcgtggcccc accgtcgatt
    46861 ccgatgacgg atatcttcaa ggcggcgttg cccttcctgt tcctgcagat tgtcggattg
    46921 gtcatctgta tgatgttccc gtgggttgtg acgtggttac ccaatatcgt ctacgggtag
    46981 acaaaaaaac gggcggggaa ttctcccgcc cgttttcgtt tgaccgttct gtcggtctct
    47041 gccgtcattt tctattggtt cagttcgtga agtccggctt acgcttttcc tcaaacgcac
    47101 ggatgccttc cagcgcttcg tcccggccca gagcaaggcc catctcccgg cgttcgcgta
    47161 gcagatgtgc ctcaaactcg gccgtatcgg gggcagagag cagcgccttg atcgccgcct
    47221 gcgcctctgg cggtcccgag accagatccc gtgctagctc caatgcctgt ttcaacgccg
    47281 aaccgggtac aaccacccgg ttcacgacac ctacgtcata catgcgcggg gcaagaactg
    47341 gcctgccggt caggcacatc tcggttgcaa gttgacgtgg caagttcatg gtcaggaatc
    47401 ccgaaccacc cccatcaggc actagccccg ctttgacata ggccagcgtg aactttgcat
    47461 cttccgcggc aacgatcatg tcgcaggcaa atgccaatga agcacccgcc cctgcagccc
    47521 ccccttccac agccgcaatc accgggacag ggcacgctcg gatggcccgg atcatgcggt
    47581 gcaggtattc aatctgtgcc tcacgctccg gcagggtcat ttcgcgacgg gacttgagca
    47641 tccgcaaatc gcccccggca gaaaaaaacc cgccggcacc cgtgatcacc acggcgcgga
    47701 cgccggattc agctgcggta gcgtcgcgca gcgctgactc aaccggttca tagaccagac
    47761 gcgacaaaac attgcgccgt gccggttcat tgatggtgat gatcagcacc ccatcgcgag
    47821 tttcgaacaa aacagcctcg ctcatggatc agctctccat gacatggtgc aattgcgcat
    47881 agtgatcgcc caattggtgg tcgatcatca tcagtcgttt ggcgtagtgc gagccgggat
    47941 attcccaggt cattccgatc cctccgtgaa gctgaatgca ttcttctgca atcatcgtac
    48001 ctgcgcgtcc gatcaggttc ttggccattg cgatatactt cgcctcggca tcggagccca
    48061 gtttacttgc tgccagaata gtgatcgagc ggcattgctc catctcgatg gccatatcga
    48121 ccgtacgatg ctgcaacgcc tgaaaactgg cgatcggtcg cccgaactgc gtgcgctgct
    48181 tgaggtaatc gaccgtcatg ttgaccaaca cctccatcac gcccacagcc tcggcacaca
    48241 gcgccaaccg acccgcgttc agggcggatt caatgatgtc accagcattc ccactcaggc
    48301 aaatggcggt tgcgctgtcg aggatcaact cccctgctcc accgccgtca atcatcgcat
    48361 agtcgacggt ttcaggattt tcgaccagaa acaggccaag tccctcatca aggcgtgctg
    48421 cgaccagcac gccatctgcc ccaggcaatc catagaccac cgatttacga ccattcagca
    48481 cccagtgatc gccggatttg tctgcgctgg tgcggatcaa cgccagactg tccgcatccg
    48541 gttcaaacac agccaaagca atccgctttc cacctgtgac caactcttca accaaggctg
    48601 cagcaccaca atcggcggcg gcgcgagccg acatcaacgc ggccagcatc ggctcggggc
    48661 acagaccacg gcccagctcc tcaaatatgg ttgtgatgtc gaaacctgtg ccgccaaagc
    48721 cgccttgctg ttcggggaca aaggcaccga tcaggcccaa ttcggagagt tcagcccatt
    48781 tggccgggga atggaacggc gcattgtcca gcacgccgta gcgggtgtcg aaatcatact
    48841 gatccgccag atagcgcctc accgtgtccg acaacatctg cctgtcttcg gttaagttga
    48901 aatccatagg tcagcctcca aacaggtctt tggcaatgat gttgcgctga atttcgttcg
    48961 atccaccgaa gatcgagagt tttcgattgt tgaaataact cgccgctgca cgccgggcgt
    49021 cttcgggcac cgtcaccgcg ttttcgggca ggtcttcaac ggggaacggc gcggcggctg
    49081 cccccagggc agtgcgcgtc aagctgagta cccgctgccg gatcaccgtg cctttgatct
    49141 tcagcatcga actttgcgta cccgaggccg cgccttcctt ggccgccgac aacatccgca
    49201 ggtttgtcac gcgcaacgcc tccagatcaa tctcgacctc ggtcatttcg gcggcgaata
    49261 acggatcctg cgccaagggc ctgcccgcgc gcaccagcat ctgcgacaag gccttgagct
    49321 tttccagatc gcgggtcgag aacccgacac ccgcgatatt ggtccgctca tgcgtcagca
    49381 gatatttggc gatggtccaa cctttgttct cttcaccgac cagattttcc accggcaccc
    49441 gaacgtcggt gaaaaagacc tcgttcacct catgcccgcc ttccaacagt ttgatcgggc
    49501 gcagctcaac gccgggggcg tccatatcga ccaaaacaaa gctgatgcct tcctgcggct
    49561 tgccctcggt cgacgtgcgc acaaggcaga agatcttgtt ggcgtgttga cccagcgtgg
    49621 tccaggtttt ttgaccgttg atgacgtagt cacccccgtc ccgcaccgcg cgagttttca
    49681 ggctggccag atccgagcca gcgcccggct ctgaataacc ctgactccac cagtctgagc
    49741 catccagaat acgtggcaga atctcagccc tttgcttatt ggtgccgaat ttgatcagca
    49801 ccggccccag catgttgagg ccaaagggca cgatgcgcgg ggcgttggcg agggcgcatt
    49861 cttcgtcaaa aatatgccgc tcaaccgcgc cccagccggg gccgccatat tcggtgggcc
    49921 aggtcacagc aagccagccc cgcgcgttca gccgggcgtg ccaaccttcc atttcctctt
    49981 tggtcagact ttccgagtta cggccttttc ggaccagctc cgggctcagg ttttccgaca
    50041 gaaaggcgcg gacttcagcg cgaaaagcct cttcttcggg ggtgaaactc aggtccatgc
    50101 tcagccctct ttgttgaggt cgttgaaggt tttgcccgcc tcgaccagtt cgcgcagcag
    50161 ggcgggcacc tgccaataat aggggtcttc ctgcgcatat tgttcgatcc gctgcacgat
    50221 gacagccaac ccggtgatgt cagcatattg cagcggaccg ccccagtggc gcgggaaacc
    50281 gtaaccaaac agaaagaccg catccacgtc gatcgggcgc agggcgatct tgtcttcgac
    50341 cacccgcgcg gcctcggaca ccatcgcggc catataacga tccacaattt cggcatcggt
    50401 aaaactgcga gcagtgatac ccttagcctc ccgctcggcc tgtgcgaatt ccgccacggt
    50461 cgggttcacg ctgcgatttt tgccgtcgta gatatagaaa cccttgccgc ttttgcgccc
    50521 gaaccaaccc tgttcacaca ctcggtcggc aatctcgaca tagcgctctt cgtccggacg
    50581 gaacgcggcc tgacgtttgc gcgtgaccca tccgatgtcc tgccccgcca gatcggacac
    50641 ggcgaacggc cccatggcaa aaccaaaatc ttcgagtgcc gcgtcgatct gttcaaatgg
    50701 cgcgccgtcc aactgcatat aggccgtcga cttgcggtaa tgcgcgagaa tgcggttgcc
    50761 aataaatccg tcgcaaaccc cggaccggac cgcgaccttg cgcagtttct tggccagttt
    50821 aaagctggtc gccacagttt caggcgcagt atccttgccc accaccacct cgagaaggcg
    50881 cataacatgc gcgggtgaga agaaatgtag cccgatcaca tcctgcggtc ggctagtaac
    50941 cccagcgatt tcgttcacgt ccaggtacga ggtgttcgtc gccaaaatcg ccccttgctt
    51001 gcaaatatga tccagcttgc caaagacctc acgcttgaca tccatggatt caaataccgc
    51061 ttcgatcacc acatccgcgt cggcaagcgc ggacatatcg gtggtgcaag tcagtttcgc
    51121 cagcgtcgca tcgcgctgtt ccgcgttcag cttgccgcgt ttcacagcac cctcgaggtt
    51181 cttggtgatc gtatcgcgcg cgaaggccac gcggtcctct tccatctcga tgagagtgac
    51241 cggcatcccg gccagaagca gcgcagtggc aatgcccgac cccatggtac cgccgccgat
    51301 taccccaccg gtttgcaaat cgcgcgcctc ggcattggat tcggggatat gagaaacggc
    51361 ccgttcggca aaaaaggcgt gtttcaggcc cttatgggca ttgctcgcca tagcctcggt
    51421 gaatagacgc cgctcttctt ttagtccatc agacagcggt aagttgctgg cctcggccgc
    51481 ttttaaggcg cgttccgcga cctcgcccct tgtctttgcg cggaaggagt ccagatcgtt
    51541 agtggttatg cggttttcca gatgtgccgt tactcggggc gtaagcgcac tgtccaaaac
    51601 ctgccgaccg gcggccagag cgacctcggc cgggtcgcca tcctgcagat catccaacag
    51661 cccggcctct aacgcggctt cggcggaaat cggttttccc gaggtgatca tggtcagcgc
    51721 ggtcatcccc tcgaccagcc gtggcaggcg ttgcgtgccg ccagcaccgg gcagaagacc
    51781 cagattgacc tcgggcagac ccaacttaag acccttgatc ccgacccgtg cctgacagct
    51841 cagcgcgatt tcaagaccgc cgcccaaagt cgtgccgtgc aatacgcaaa caatgggctt
    51901 ggcgctgccc tcaaggattt cgcaaacttc aggcagcata ggctgtttcg gaggttggcc
    51961 gaattcccga atgtcggcgc ccgccacaaa ggtgcggccc gccgcataaa gcgcgatgac
    52021 cttgacgcga tcgtcctcct ccagttcgcg caccgcattc accaacccga tgcgcacatc
    52081 aatccccgcc gcattgactg gcgggttgtc gattttcacc agcgcaacct gaccttcgag
    52141 ctttgtttca accgctgcca taaaaacctc ctgttatcaa ccacatatgc ctaggttgcg
    52201 ccccagcgtt tgtaccgtgt cgcgcagttt cggccccacg atctgttcca gtttctcgcg
    52261 atccaactca gacgtgttgg ccccgcaaag aaacgcaaag ggcggcgcac cgggggcggg
    52321 gctgaaggga actgcacagg cgttgacggc ccggttccac ccgcccagag acgacacata
    52381 gcccatgctt tccaactgtt cgcgatccgt gcgcacctga tctgtttccc gcgcttgcgc
    52441 aggttctacg gccaggatgg cccggcccgc cgcgctttgt tccatcggaa tgcgatgccc
    52501 ttcactcaac catagtgacg acgcgtttcg cggtcgccag cagcgcgtca gcatcaccgc
    52561 gtcgccgttg cgcatggtca gggcgaccag aacgccggtg tcatcggcca actgctgcat
    52621 gatgttttcg gccattggca aaaaggacaa tcccgcccgc gccgtgtacc ccagcgccat
    52681 gaccgagggc ccaagccggt acgcctcgga cgggtgcaac tgttccagaa accccatcga
    52741 ggccagcgtg aacgtcatcc gcgccacggt cgagggcggc atgcctgtgc gccgggccag
    52801 ttcgcggttg cccagcgacg catcgtcggg cttgaacgcc tgcatgatcc gcaacccttt
    52861 ggccagggtc gcggcgaagc ggcggtctcg ttccgcgtcc ggcatccagg ttagacgcgc
    52921 tcgaggatca gcgcgatccc ctgccctacg ccgatgcaca tggacaggca ggcatagcgc
    52981 ccgccggttt cctcaaggtg gcgcatggcg gttaggatga tccgcgcgcc tgacgcgccc
    53041 agcggatgcc caaccgcaat cgcgcctccg ttcgggttca tgcggctgtc agcggggtcc
    53101 aggtccagat gtttgcagca ggccagaacc tgcgcggcga atgcctcgtt aatctcgatc
    53161 aggtccatgt cgttcatgtt cagtcccgcg cggtccaagg cctttgggat ggccagcgcc
    53221 ggcccgatcc ccatgatccg gggcggcacg cctgcgatag caccggccac gatacgggcg
    53281 cgtggcttgg cacggtcggt cttggcgccg atcatcagca tcgccgcgcc gtcattgacg
    53341 cccgaggcgt tggccgccgt cgtcacacct tcgggaaaga tcgtgcgcag cgatgccatt
    53401 ttctcaagct gtacatccgg gcgaggatgt tcgtccagcg tcacctcatg ggtcgcgcct
    53461 ttacggcctt tgatcgtgat cggagtgatc tcggcatcaa agaacccccg cgcgcgggcg
    53521 gtttcgaacc ggacctgaga ggcgtatcca aactgatccg aggcttcgcg ggtgatctgg
    53581 taatcctgcg ccagattgtc ggcggtctgg ggcattggat attcgccatg catctgggca
    53641 atgcgcggat tgggaaaccg cgcaccaatg gcactgtcgt agatttgggt ctgacgggca
    53701 tagggagttt cagatttggc tattgtgaag ggtgcgcggg tcatgctttc gacaccgccc
    53761 gccacataca aaggcgcctc gcccaccgtg accgaccgcg ccgcgtccag cgccgccgac
    53821 atgcccgaac cacacaggcg gttgacggtt tgccccccga cctcgaccgg cagaccggcc
    53881 agcagagcgc tgtagcgggc gacattgcgg ctgtcttcgc ccgactggca gacattgccc
    53941 agaatgacat cctcaatctc agcagcatca aaagcactgc gctgaaccag cgcctccagc
    54001 acctgtgcgg ccagatcgtc gggccgaacc gaggccagcg caccgccatg gcggccaaaa
    54061 gggctgcgca gcccgtcata tatgtaagcg tcaagcattc ttggcctcta gatccagttg
    54121 tgccagttcg ggcgcaaagg cccgaaccaa cttgtgtttc agaattttcc ccgtcgcggc
    54181 ttctggcaac gcgtcggtga caacaatgtg atgggggatt ttgtagcgga ccagagtttc
    54241 ccccagatga gccttcaact cggccacggt cgctggaacg cgtagggtca caaaggccag
    54301 cacgtcctca ttcccatccc gcgcgcggcc cacaacggcg gcttgcgtga cggatggatg
    54361 tgcgttcagc gcggcttcga tctcgggcgg gtaaacgttg aagccggaat ggatgatgac
    54421 ctctttgcag cgccctacga tgtagatgcg cccgtcttcc tctattcgcg ccagatcacc
    54481 agtgcgcagg aagccgtccg gggtaaaggc ctgcgcggtt gcttccggat tacggtaata
    54541 tcccttcatg atgttacgtc cgcgcgccag caactcgccg actccgtccg cgccgggatt
    54601 gtccaaccgc acgtcgatcc ccggcaaagc aggacctacc gagtcgtcct gcggcgggtt
    54661 ctcgggctgc gtggtggcaa tgcccggaga cccctcagtc agaccatagc cgttatggat
    54721 cggacaaccg aatatccgct cgacccggcg cttccagctt gggtccagag gcgagccccc
    54781 cgaagacaga tagcgcaatc cactgtccac gcggtctatg ccgttgtctt tgcaatgttt
    54841 gaggatcaac gcaaacatct gcggcacgcc cgacagcatc gttgcaccgc tgtgcagccc
    54901 agcgatcacc tgcaccgggt cgaaccgggg ttgaaaccgc aggcagccgc ccgccagaaa
    54961 cgtggtcagg atgatcgagg aaaacccgaa aatatgtgtc cccggcagaa ccaccagcga
    55021 ctgatcggcc gccgttgcct gccgacgttg tttcgaggcg ttggccgtga acagcaaatt
    55081 atcatgggtc agcatcaccc ctttgggtgc gccgctggtg ccagaggtat agaggatcgc
    55141 cgccacctgc cccgcaccgg cttcgaccgg ttcgggcgtt tcatcccgca aaggtgagac
    55201 cacaagagac ccgcagcaca actgccccga tgaaacggcc cccaaccgtt gcgcatgggc
    55261 ccgcgcagca tcggacacat ccgatgtgca aatcacgcaa cgcgcgccgg aatgggcgat
    55321 gaccgtgtcg acctcttgtt cggtcgcacg cgcattcagc gggacgatcc acgcgtccaa
    55381 gtcactgagc gcgagaacaa ctgccgcata agtggcgcag ttctcggcca gtacaacaac
    55441 ccggtcgccc ggacgcacgc catgcgcccg taacatccgg gcggcctccc ttaccgcgcc
    55501 ccgcaactcc tcatagctga gccgcgtttc atcatggtcg atgatcgcca gcgttgccgg
    55561 gtccttgccg tcgatcaagt ggtgaattcg gtgcaacgca ttctcctcag atgcggtgcg
    55621 actgttctag caatccgtca gaaaggcgtc aatattcggc actctgttcc gcaatgcaga
    55681 acacaaactc gtcagaatac ctcaaaaagg cccgccgcgc ccattccgcc accgatacac
    55741 atggttgcca cggcatattt cgccccgcgg cgtcggccct cgatcagcag gtggcccgcc
    55801 atccgcgcgc cggtcatccc aaacggatgc ccgatcgaga tcgagccgcc attcacatta
    55861 caaatctcag gatcaatccc cagcgtctga cggcaataca gcgcttgcga ggcgaaagcc
    55921 tcgttcaact cccacaagtc gatatcatcc acagtcaatc catgacgttt cagcaggcgc
    55981 ggcacggcaa aaaccgggcc aatgcccatc tcatctggct cacaaccggc aacggcaaac
    56041 cccatgaacg cacccaacgg ctccagccct tctcgcgccg cgaaatccga gtccaccacc
    56101 acacaggctg acgacccatc ggacagttgc gacgcgttcc ctgccgtcac gaattggtcc
    56161 gcaccgcgca ccggctctag cccggccaga ccttcgagcg tcgtgttcgg ccgattgcaa
    56221 tcgtcccgat caatagtcac ggctttttca gagatttcgc ccgtttcttt gtctttgacc
    56281 cgttgcaccg cctgcatcgg cacgatctcg tcgttgaact taccggcggc ttgggcagcg
    56341 gcggtgcgtt tctggctttc caacgccagt tcgtcctgcg cttcacgggt gacaccatag
    56401 cgcgcggcta cgatgtcggc ggtttcgatc atagttagat aaacgtcggg cttatgttcc
    56461 aacagccacg ggtcgcggtc aaaaggcccc ggtgtctgat cccttagcgt gatggattcc
    56521 accccacccg caatcgcggc aggcaccccg tcctgcacca ctgcatgcgc tgccatggca
    56581 atcgcctgca agcccgagga acagaaccgg ttgatggtcg tcgcgcccac ggtcacgggc
    56641 aagcctgcgc gcagcacgga ttggcgggct atatttgcgc cggtcgtgcc ttcggggaac
    56701 ccgcaaccga tgaaggcgtc ttcgatcaag gcaggatcaa cgccggcgcg gtcaaccgcg
    56761 tgttggatcg aatgccccat caaagaggcc ccaaacgtgt tgttgaaccc accgcggaag
    56821 gacttggcca aacccgtgcg ggcggttgaa accagaacgg cttgtttcat ctggtaggtt
    56881 ctccttttgc tttagtgttt ggcgacaccc tcgctttgta gcaagaatga cactccgccc
    56941 ggatcaatcc cggctaaaag cggccaaacg atctgtgatg atctcgttgg catctgacat
    57001 gatccgatca atcaattcct gacaggtagg gatgtcatgg attaaccccg caaccatccc
    57061 gcaggaccac gcgcctgcat ccatctcacc atcttgcatg acgcgcggat agacacctgc
    57121 gacttcattc atgatgtcct cgaattgtag ctccgtaccc ttggcacgct ccgtttccaa
    57181 aacacgttcg acggctgtgt tgctcagaac gcgctcagtg ttgcgcaagg ggcgcatgac
    57241 aaggcgtgtg tccagttccg aggccgcgac gatggcatcc ttgacgttct gatgcaccgg
    57301 agcttctttc gtggcgatga accgcgtacc cagattgatc ccgtccgccc ccatcgaaag
    57361 cgaagccaca agactgcgcc catccgcctg cccgcccgat gcgacaaagg ggatctccag
    57421 ttcatccgct gcgcgcggca acaggatcat gttcgggata tcatcctcgc ccggatgacc
    57481 gccgcattca aacccgtcga ccgacaccgc atcgcagccg atctcttgcg ctttcagcga
    57541 atggcgaacc gacgtgcatt tgtggatgac cttgatcccg gcctctttga ggtagggcat
    57601 cacctgcacg ggattgcgtc cggccgtttc aacaatctgc accccgccat cgatgattgt
    57661 tttgatgatg gccgggtagt cgggcgcgtt taccgttggc agaaaggtga cattgaccgc
    57721 gataggcttg tcggtcatgt ccttgcagcg cgcgatctca ttggccaaat ctttgggtgt
    57781 cttctgtgtc agtgcagtga tcgtccccaa cccgcccgcg tttgagaccg cagccgccag
    57841 ttctgcaaaa cccacgtagt gcattccccc ctgcatgatg gggtgttgga tgccgaacag
    57901 ctcggtaatt ctggttttca tacactgccc ttcgaattta attttcgatc gttctatctg
    57961 tcatctatgc caaagaaccg tcttgggaac aggttctgcc tcaagactgt atgatcagtc
    58021 tatttccgga actctgtcct tgggaatgcg cgcgccgaag tgccggataa cttcgcccgc
    58081 cgtcctctgc ccccaatgaa ctgccttttc ctgatcacag cctttgaacc gagcggaaag
    58141 atatccagcg ttgaatgcgt ctccggcacc cgatgtgtcg cgaacaccat ccacggattg
    58201 ggtcggaact tcgctcagat gatcgtcgca aaacgccgtc agagccgcgg cgccattttt
    58261 gacggcaatt tcaacgacgc cagcgcgacg caaacgttca actgtctgaa ccggcgactc
    58321 gtcgccccac agggcgcttt catcgtcaaa gctgggaagc gcgatatcgg tgagagtatt
    58381 gaacctggcc agaacagccc gcgtttcttc agcagacctc catagtcgcg ggcgcacgtt
    58441 agggtcgaat gacacgatcg ctccctgcgc ccgcgccttg gttaaagctt caaacagagt
    58501 ttcacgagcg gggtcagaca aaatggccag tgtaataccc gacagatgga tcagccccgc
    58561 accggtcacg gcctgtacca gccattccag atcgtcagcc aacaacctcg ccgctgacgt
    58621 atcccgccaa tactggaaac tgcgctcaac cccatcaagc tcaatcatgt aaagacccat
    58681 cgtacgagcc tctgatcgac caatacccga gacatccagc ccgtcctgct gcgactgctc
    58741 gacaaaagca tctgaaacgg aatccatgcc aactttggta acaaacccga cctcggccgc
    58801 atccccaagt agttgtgcca tgtgccaagc ggtgttgaac gtatcgccgg caaagccccg
    58861 gcgataggtt tcgttgccta tatccgccat ttcgatcatc gcttcgccga tagcgagcgc
    58921 ctttcgggat ccaaacgcta acactgggca acctccaatt cgggctttcc gccgggcggc
    58981 cgcgcgcagc agattatatc tggcaaaaga aacgccttcg cgatgcgaga acgggccaaa
    59041 aaatactcag cgattccgcc actcacatgc gggttcatca ttcaaaattc caacggattg
    59101 atggcgataa caaccttgta tcgtcaatgt atcgcaatcg acaacggttt cttgtagcgc
    59161 gccctttcag acccatcgac catgggccct ggaccacgag aaatccagac ccgtcagcat
    59221 ggccattttt tagaagacgt tgtggtcctg tttgatcata tctgcagcct tttcaccgat
    59281 catgatcgac ggcgcgtttg tgtttgatga gttgacagct ggcatgatcg acgcatctgc
    59341 gacccgcagc ccctcgatcc cgttgaagcg caaacgcggg ttcagaacag ctccggtatc
    59401 gctgcccatc cggcaagtgc cggcgcaatg gtgtgaggtt ttggaatgtt cgcagatgaa
    59461 attgaaatag tcttcgtccg tgcgcacatc cggccccgga aggcgttcgg ccagaatgta
    59521 gggtttcagc gcctcctgtg ccagaatgtt ctgcaccaat ttcagcccgc gaacggacat
    59581 ctcacgatca taaggatctg acaggtaatt cggatcgatc agaggcatgt cggcgggatt
    59641 atcactgcgc aaccgaaccg atccccgtga ccgtggccgc aaatgacagg cgttcagcgt
    59701 cacaccgcca tttggcattg ccgcgacacc ggcttcgatc ccggtgccaa ggcccagatg
    59761 catctggata tcgggtgagc gggcgttttc atctgcatac cagaacccac ccgtctcaaa
    59821 caggctggag gcaaccgggc ccttgcgcgt gagcaggtat tgcaaagccg ccagcgctga
    59881 cagatgcggc ttggcatagc ggtcataggt atgtgggccg gtaacctcgc atatcgcata
    59941 gaggtccaga tgatcctgca aattcgcccc tacattgggt tggtcataga cgacatcaat
    60001 tcccaaagct ctcagcgtgt ctgccggacc aatacccgaa agctgcaacg accggggcga
    60061 gccgatggct cccgaggaca ggatcacctc agccccagcg acgattttgc ggccgtccag
    60121 taattcgacg cccgttgccc gcccgttttc aaccgtgatc cggcgcacct gcgcgtgtgt
    60181 ctgaatggtc aggttgggcc gcgattgcgc aggcgcaagg aaggccatcg cggcagagga
    60241 acgacgtgca ctgcgctggg tcagttgata ataccctgcc ccgtcctgct tggccccatt
    60301 cacatccgtt gtctttggta tacccaactg accggcggcc tcgataaacg catcgcagat
    60361 cggcagaggg gctgcgggca tggaaacccc caacgggccg ccttggccgt ggaactctcc
    60421 cccatatgtg tcattgtctt cggatttctt gaaataaggc agaacgtccg cgtaacccca
    60481 accctcgcag cccatctgac gccagtcatc atagtcctgt gccgctccgc gggtgtagat
    60541 ttgggcattg atggccgaac caccaccgat caccttggcc tgtgtatagg tgaacacctt
    60601 gccctgcatg tgctgctgcg gcacggtgct ccacccccat gacccaatgc ctttagtcat
    60661 cttggcgaag cctgcgggca gatggaacaa ggggtgacgg tcgccgcctc cggcctcaag
    60721 cagcagaacc ctcagatcag ggttttccga aaggcgtgcg gcgatgacgg acccggcaga
    60781 ccccccgccc acgacgacaa agtcgtagcc ggttgtcat
//
