# Supplementary material for: Decoding coral resistance to eutrophication through the association of hyper‑efficient denitrifiers as key microbial allies
Source: Nat Commun. 2026 May 19;17:3938. doi: 10.1038/s41467-026-72571-w (PMC13187470; doi:10.1038/s41467-026-72571-w)
Supplement: Supplementary file 21 — Source Data [file 41467_2026_72571_MOESM21_ESM.zip › Source Data/Figure2B/nirS_envfit_EPD.tsv]

	r	X1	X2	pval
Total Inorganic Nitrogen (mg/L)	0.8625984564131322	-0.9742695733792006	0.22538588772926835	0.001
Nitrite Nitrogen (mg/L)	0.8230615192305675	-0.9709744436569282	0.23918325561192336	0.001
Nitrate Nitrogen (mg/L)	0.8613578286548295	-0.9725160615791332	0.232835800448753	0.001
Ammonia Nitrogen (mg/L)	0.8477784271988433	-0.9809253641423613	0.19438474729817684	0.001
Total Phosphorus (mg/L)	0.8903572522834969	-0.984874811404611	0.17326744027869773	0.001
Turbidity (NTU)	0.7944283098789457	-0.9537035167202298	0.30074840347949716	0.001
Salinity (psu)	0.8837654201775289	0.984561286741754	-0.17504020295184114	0.001
pH	0.7563634382273448	0.9733691845015495	-0.22924316928272628	0.001
N/P ratio	0.8151521861752273	-0.9638018633209687	0.26661951965118513	0.001
