# Supplementary material for: Decoding coral resistance to eutrophication through the association of hyper‑efficient denitrifiers as key microbial allies
Source: Nat Commun. 2026 May 19;17:3938. doi: 10.1038/s41467-026-72571-w (PMC13187470; doi:10.1038/s41467-026-72571-w)
Supplement: Supplementary file 21 — Source Data [file 41467_2026_72571_MOESM21_ESM.zip › Source Data/Figure2D-E/parC_PCoA_data.tsv]

	X1	X2	site	coral	compartment	W/E
LC_OUL_M1	0.0857511249853781	-0.26646770822306426	LC	OUL	M	West
LC_OUL_M2	0.0366227317865562	-0.28115169866254414	LC	OUL	M	West
LC_OUL_S1	0.144925343749363	-0.16596503920340389	LC	OUL	S	West
LC_OUL_S2	0.08838185990922065	-0.22807553438568035	LC	OUL	S	West
LC_OUL_S3	0.10398581536870052	-0.23867825234077636	LC	OUL	S	West
LC_OUL_T1	0.07828165779949006	-0.27881295419699953	LC	OUL	T	West
LC_OUL_T2	0.04535008977635026	-0.2090080078136072	LC	OUL	T	West
LC_OUL_T3	0.1399900968244135	-0.23874829882646045	LC	OUL	T	West
LC_PLAT_M2	0.020735569090389927	-0.12116892314628384	LC	PLAT	M	West
LC_PLAT_S2	0.06633758697585287	-0.1646199291878266	LC	PLAT	S	West
LC_PLAT_S3	0.0902244948098292	-0.036817293142918116	LC	PLAT	S	West
LC_PLAT_T2	0.059198475070882224	-0.17563164522738528	LC	PLAT	T	West
LC_PORI_S1	0.13289764892283532	-0.17061962728597418	LC	PORI	S	West
LC_PORI_S2	0.13571053652612577	-0.20680641353584553	LC	PORI	S	West
LC_PORI_T1	0.13612946964225223	-0.19546096696490114	LC	PORI	T	West
LC_PORI_T2	0.11261057852575088	-0.19662759805504632	LC	PORI	T	West
LC_PORI_T3	0.11209060703096661	-0.16812144748145458	LC	PORI	T	West
NP_PORI_S1	0.08225632663206496	-0.1514703160638751	NP	PORI	S	West
NP_PORI_T1	0.12297692768623848	0.011113462455212195	NP	PORI	T	West
PC_FAVI_S1	-0.41961304564541224	-0.004452987549834327	PC	FAVI	S	East
PC_FAVI_T1	-0.45310688653125375	-0.02298020691739789	PC	FAVI	T	East
PC_LEPT_S1	-0.3890917778558417	-0.02338862517106363	PC	LEPT	S	East
PC_LEPT_T1	-0.38594179446665033	0.03739544979829412	PC	LEPT	T	East
PC_OUL_S1	-0.42422543032589155	0.031009832436902095	PC	OUL	S	East
PC_OUL_S2	-0.3854706337778578	0.008648822220173467	PC	OUL	S	East
PC_OUL_S3	-0.11168532930789284	0.04022455120300443	PC	OUL	S	East
PC_OUL_T1	-0.40698441966162946	0.0010860955557422242	PC	OUL	T	East
PC_OUL_T2	-0.4535250983491073	0.02589900530345945	PC	OUL	T	East
PC_OUL_T3	-0.35723778125083955	0.050500670649655174	PC	OUL	T	East
PC_PLAT_S1	-0.37003698367124177	0.04839687260007056	PC	PLAT	S	East
PC_PLAT_T1	-0.2610606205098552	0.12591169509164232	PC	PLAT	T	East
PI_OUL_S1	0.09948275524101967	0.15132111523318517	PI	OUL	S	West
PI_OUL_S2	0.15822471072023161	0.20945373518392968	PI	OUL	S	West
PI_OUL_T1	0.19279146495534033	0.24308194370560884	PI	OUL	T	West
PI_OUL_T2	0.20035975441811632	0.2517319906171823	PI	OUL	T	West
PI_OUL_T3	0.19441202701745258	0.237470865109754	PI	OUL	T	West
PI_PLAT_M2	0.12191097155407749	0.08779260562209393	PI	PLAT	M	West
PI_PLAT_S1	0.09342387764087269	0.1639599925627487	PI	PLAT	S	West
PI_PLAT_S2	0.039658454869892064	0.0826676327044825	PI	PLAT	S	West
PI_PLAT_T1	0.12960008590213382	0.17436886573393964	PI	PLAT	T	West
PI_PORI_S1	0.17609065228167403	0.013671292667813357	PI	PORI	S	West
PI_PORI_S2	0.18965914708051243	0.10864684811438562	PI	PORI	S	West
PI_PORI_S3	0.16880409402488267	0.05887720939502227	PI	PORI	S	West
PI_PORI_T1	0.16754465275749142	0.07400966023262444	PI	PORI	T	West
PI_PORI_T2	0.21557270875637383	0.1900880094382498	PI	PORI	T	West
PI_PORI_T3	0.2464179342129978	0.21989987741510642	PI	PORI	T	West
SI_OUL_M2	0.14030418810201972	0.16541174657937124	SI	OUL	M	West
SI_OUL_S1	0.14619322330453235	0.023205967424725242	SI	OUL	S	West
SI_OUL_S2	0.161780094886437	0.12115604873732946	SI	OUL	S	West
SI_OUL_S3	0.17337241880910206	0.060548810033277715	SI	OUL	S	West
SI_OUL_T1	0.2009530973716379	0.09058324379922388	SI	OUL	T	West
SI_OUL_T2	0.17883517834356555	0.17383093872628544	SI	OUL	T	West
SI_OUL_T3	0.18279863355049086	0.08717022323611977	SI	OUL	T	West
SI_PLAT_M1	0.1506647190009227	0.08139878992397018	SI	PLAT	M	West
SI_PLAT_S1	0.15649817420344161	0.050982839864166185	SI	PLAT	S	West
SI_PLAT_S2	0.12068962128795942	0.05578067916000177	SI	PLAT	S	West
SI_PLAT_S3	0.11286119605680248	0.03429407605707804	SI	PLAT	S	West
SI_PLAT_T1	0.11671638779711507	-0.017631409882736003	SI	PLAT	T	West
SW_OUL_M1	0.015986407331931067	-0.1494537615571675	SW	OUL	M	West
SW_OUL_S1	0.042141888741161135	-0.15977621903358386	SW	OUL	S	West
SW_OUL_T1	-0.04203942806047792	-0.09644995154888844	SW	OUL	T	West
YTW_OUL_S1	-0.047847992966278265	0.027712351998778938	YTW	OUL	S	East
YTW_OUL_S2	-0.20687383242737806	0.050123183991287026	YTW	OUL	S	East
YTW_OUL_S3	-0.18597231902941433	0.09109456283612011	YTW	OUL	S	East
YTW_OUL_T1	-0.3771987054474889	0.05919183384125378	YTW	OUL	T	East
YTW_OUL_T2	-0.3971951148442954	0.07438339247815096	YTW	OUL	T	East
YTW_OUL_T3	-0.4130982672040411	0.07428802566729703	YTW	OUL	T	East
