# Supplementary material for: Decoding coral resistance to eutrophication through the association of hyper‑efficient denitrifiers as key microbial allies
Source: Nat Commun. 2026 May 19;17:3938. doi: 10.1038/s41467-026-72571-w (PMC13187470; doi:10.1038/s41467-026-72571-w)
Supplement: Supplementary file 21 — Source Data [file 41467_2026_72571_MOESM21_ESM.zip › Source Data/Figure2D-E/nirSRuegeria_PCoA_data.tsv]

	X1	X2	site	coral	compartment	W/E
LC_OUL_M1	0.07286875384969052	-0.228280043772933	LC	OUL	M	West
LC_OUL_M2	0.010182210913316395	-0.32834230792492025	LC	OUL	M	West
LC_OUL_S1	0.18225899687109212	-0.10865664256930345	LC	OUL	S	West
LC_OUL_S2	0.10128256574265	-0.29666471975622627	LC	OUL	S	West
LC_OUL_S3	0.12041245630957115	-0.25210051884417695	LC	OUL	S	West
LC_OUL_T1	0.056902317406668255	-0.2953015818798382	LC	OUL	T	West
LC_OUL_T2	0.09249506433592193	-0.25724548317843055	LC	OUL	T	West
LC_OUL_T3	0.06790544660891536	-0.260500652026658	LC	OUL	T	West
LC_PLAT_M2	0.08117201354687884	0.06673247519006016	LC	PLAT	M	West
LC_PLAT_S2	0.07721030998200705	-0.012263797059174786	LC	PLAT	S	West
LC_PLAT_S3	0.16746675400804198	0.16139027495431305	LC	PLAT	S	West
LC_PLAT_T2	0.09698674581094667	0.028513299212122784	LC	PLAT	T	West
LC_PORI_S1	0.1452415477654344	-0.028077199318368825	LC	PORI	S	West
LC_PORI_S2	0.13387246107691458	-0.10956966489931905	LC	PORI	S	West
LC_PORI_T1	0.11809077753891321	-0.09407835154675827	LC	PORI	T	West
LC_PORI_T2	0.08931378618243234	-0.13050978071587024	LC	PORI	T	West
LC_PORI_T3	0.09921275439677875	-0.08467223876675427	LC	PORI	T	West
NP_PORI_S1	0.0988383371657488	-0.0404386290011435	NP	PORI	S	West
NP_PORI_T1	0.15545979814289929	0.19668028888212555	NP	PORI	T	West
PC_FAVI_S1	-0.37421977460338957	0.02253100716038728	PC	FAVI	S	East
PC_FAVI_T1	-0.3960767877316265	-0.024092219197522004	PC	FAVI	T	East
PC_LEPT_S1	-0.3542969018891569	-0.056119965982215116	PC	LEPT	S	East
PC_LEPT_T1	-0.3672543135395259	-0.05110494186550775	PC	LEPT	T	East
PC_OUL_S1	-0.371809633022777	0.03667036149778601	PC	OUL	S	East
PC_OUL_S2	-0.34248980124693035	0.016747896449301806	PC	OUL	S	East
PC_OUL_S3	-0.1806551608409958	0.059145276758044325	PC	OUL	S	East
PC_OUL_T1	-0.3736392066737377	0.00770817405561202	PC	OUL	T	East
PC_OUL_T2	-0.39805711941306077	0.04088668889732979	PC	OUL	T	East
PC_OUL_T3	-0.3591370729619196	-0.01946856136178466	PC	OUL	T	East
PC_PLAT_M1	-0.18741484182297313	0.05525109508759632	PC	PLAT	M	East
PC_PLAT_S1	-0.35551572676315857	0.04450776021443317	PC	PLAT	S	East
PC_PLAT_T1	-0.30369134972870165	0.08400840070111094	PC	PLAT	T	East
PI_OUL_S1	0.11852683599371779	0.05078090832874944	PI	OUL	S	West
PI_OUL_S2	0.2030175658884052	0.04235582241689606	PI	OUL	S	West
PI_OUL_T1	0.18224069128174547	0.058298774134465096	PI	OUL	T	West
PI_OUL_T2	0.20363460209351017	0.07817599693130205	PI	OUL	T	West
PI_OUL_T3	0.1827430378750477	0.03560847935931144	PI	OUL	T	West
PI_PLAT_M2	0.14650596916013595	0.22687788130662248	PI	PLAT	M	West
PI_PLAT_S1	0.1784436222938155	0.272836053724981	PI	PLAT	S	West
PI_PLAT_S2	0.14744097129043165	0.23352145633164836	PI	PLAT	S	West
PI_PLAT_T1	0.16180178094931064	0.2606077938084652	PI	PLAT	T	West
PI_PORI_S1	0.14967418177273376	0.10924771379820229	PI	PORI	S	West
PI_PORI_S2	0.16046782565786538	0.10250908737576256	PI	PORI	S	West
PI_PORI_S3	0.13550638341777055	0.1410220385276392	PI	PORI	S	West
PI_PORI_T1	0.11977899628707055	0.06562800542411484	PI	PORI	T	West
PI_PORI_T2	0.15103629222213946	0.11135840908325009	PI	PORI	T	West
PI_PORI_T3	0.15987076056860275	0.0380016885345984	PI	PORI	T	West
SI_OUL_M2	0.13177997404975098	-0.09155362899017651	SI	OUL	M	West
SI_OUL_S1	0.12302897651959982	0.057559481173885825	SI	OUL	S	West
SI_OUL_S2	0.12422492301632136	-0.06318701515750763	SI	OUL	S	West
SI_OUL_S3	0.1275434568051122	0.0008165243801337114	SI	OUL	S	West
SI_OUL_T1	0.12135490046198148	-0.07268543013302248	SI	OUL	T	West
SI_OUL_T2	0.1185249873617505	-0.16854260557266246	SI	OUL	T	West
SI_OUL_T3	0.1327681657986791	-0.055174204418129806	SI	OUL	T	West
SI_PLAT_M1	0.14611378210341702	0.11838520972950366	SI	PLAT	M	West
SI_PLAT_S1	0.17449863278023028	0.09081460621419342	SI	PLAT	S	West
SI_PLAT_S2	0.17656553496308441	0.22849662702165557	SI	PLAT	S	West
SI_PLAT_S3	0.1311650465361116	0.11907467935585478	SI	PLAT	S	West
SI_PLAT_T1	0.1567457673709946	0.1039412912341056	SI	PLAT	T	West
SW_OUL_M1	0.056961989098467385	-0.20240788494907969	SW	OUL	M	West
SW_OUL_S1	0.0924640062461681	-0.21439541486686947	SW	OUL	S	West
SW_OUL_T1	0.016162278680175945	-0.18631559714441326	SW	OUL	T	West
YTW_OUL_S1	-0.18827942540631323	0.06435966155850369	YTW	OUL	S	East
YTW_OUL_S2	-0.25892861286546404	0.10124842286681711	YTW	OUL	S	East
YTW_OUL_S3	-0.28510973030733744	0.04533738724050026	YTW	OUL	S	East
YTW_OUL_T1	-0.34780522204192627	-0.0005088230095986938	YTW	OUL	T	East
YTW_OUL_T2	-0.38410607004506836	0.07895307744160182	YTW	OUL	T	East
YTW_OUL_T3	-0.36927828529490914	0.07566782754537733	YTW	OUL	T	East
