# Supplementary material for: Decoding coral resistance to eutrophication through the association of hyper‑efficient denitrifiers as key microbial allies
Source: Nat Commun. 2026 May 19;17:3938. doi: 10.1038/s41467-026-72571-w (PMC13187470; doi:10.1038/s41467-026-72571-w)
Supplement: Supplementary file 21 — Source Data [file 41467_2026_72571_MOESM21_ESM.zip › Source Data/Figure2D-E/ATP5B_PCoA_data.tsv]

	X1	X2	site	coral	compartment	W/E
LC_OUL_M1	0.03245847235917853	0.021762426978877755	LC	OUL	M	West
LC_OUL_M2	0.024856979907166076	0.07995951385672329	LC	OUL	M	West
LC_OUL_S1	0.11632818320679594	0.16984522449867	LC	OUL	S	West
LC_OUL_S2	0.03598341987617467	0.14767616450437895	LC	OUL	S	West
LC_OUL_S3	0.10111998713577794	0.12544657295376663	LC	OUL	S	West
LC_OUL_T1	0.04400128535155249	0.014817422871689957	LC	OUL	T	West
LC_OUL_T2	0.06439250427562772	0.18683089990561386	LC	OUL	T	West
LC_OUL_T3	0.11956978569145064	0.03043067299642132	LC	OUL	T	West
LC_PLAT_M2	0.05319474784139566	0.18314172802230222	LC	PLAT	M	West
LC_PLAT_S2	0.04940351387821122	0.19684538936974327	LC	PLAT	S	West
LC_PLAT_S3	0.08972601315716644	0.10070231306037741	LC	PLAT	S	West
LC_PLAT_T2	0.08173340544730907	0.10263298009624024	LC	PLAT	T	West
LC_PORI_S1	0.13999519923852863	0.08859215184841834	LC	PORI	S	West
LC_PORI_S2	0.1098586341317512	0.11231396744198134	LC	PORI	S	West
LC_PORI_T1	0.12246800220560213	0.09844275687048831	LC	PORI	T	West
LC_PORI_T2	0.11886143810304999	0.016554527605791524	LC	PORI	T	West
LC_PORI_T3	0.06603768606108949	0.003364605928298718	LC	PORI	T	West
NP_PORI_S1	0.036043067258099006	0.12077208604397448	NP	PORI	S	West
NP_PORI_T1	0.08967533009553595	0.19568423467315904	NP	PORI	T	West
PC_FAVI_S1	-0.41908075811780965	-0.08497063620646779	PC	FAVI	S	East
PC_FAVI_T1	-0.4515943132269116	-0.0636467841586836	PC	FAVI	T	East
PC_LEPT_S1	-0.36868356516831036	0.005527976350338761	PC	LEPT	S	East
PC_LEPT_T1	-0.4017851086370422	-0.05896032742623623	PC	LEPT	T	East
PC_OUL_S1	-0.43628021940928985	-0.09658675543808233	PC	OUL	S	East
PC_OUL_S2	-0.3762901897310181	-0.026528076610866713	PC	OUL	S	East
PC_OUL_S3	-0.040941953225151595	0.11323466791303537	PC	OUL	S	East
PC_OUL_T1	-0.4136050316228817	-0.0919636170940664	PC	OUL	T	East
PC_OUL_T2	-0.4616490085227945	-0.0913837086947114	PC	OUL	T	East
PC_OUL_T3	-0.32323825342582607	-0.06004514678402904	PC	OUL	T	East
PC_PLAT_S1	-0.4128784346100538	-0.06901154357160132	PC	PLAT	S	East
PI_OUL_S1	0.15259420207917992	-0.1133987170962272	PI	OUL	S	West
PI_OUL_S2	0.19574807233302596	-0.24392508009169306	PI	OUL	S	West
PI_OUL_T1	0.20693434997967422	-0.34691481048949624	PI	OUL	T	West
PI_OUL_T2	0.23447742267691096	-0.34480516820217677	PI	OUL	T	West
PI_OUL_T3	0.19737983834748835	-0.32067247787573006	PI	OUL	T	West
PI_PLAT_M2	0.10835632007287443	0.15025336688113866	PI	PLAT	M	West
PI_PLAT_S1	0.09087359522508412	0.22151267781702624	PI	PLAT	S	West
PI_PLAT_S2	0.03727519855793787	0.16302267169423976	PI	PLAT	S	West
PI_PLAT_T1	0.10635969088868383	0.17798572387002812	PI	PLAT	T	West
PI_PORI_S1	0.19622046789811096	-0.13868263184539284	PI	PORI	S	West
PI_PORI_S2	0.1950937352995157	-0.07364302817870995	PI	PORI	S	West
PI_PORI_S3	0.14326274711406717	-0.026640869083959982	PI	PORI	S	West
PI_PORI_T1	0.21206545063024637	-0.20789085403763174	PI	PORI	T	West
PI_PORI_T2	0.2383068218326312	-0.24693915796775243	PI	PORI	T	West
PI_PORI_T3	0.2512817860712707	-0.3348336391119151	PI	PORI	T	West
SI_OUL_M2	0.15144890704830352	-0.012876795542740918	SI	OUL	M	West
SI_OUL_S1	0.10637623561758107	0.13487363365079924	SI	OUL	S	West
SI_OUL_S2	0.16727907861831812	-0.18471618043570964	SI	OUL	S	West
SI_OUL_S3	0.15130640720787417	-0.0623411387223139	SI	OUL	S	West
SI_OUL_T1	0.19477513706056634	-0.2263774563848134	SI	OUL	T	West
SI_OUL_T2	0.21192934909646283	-0.22283455414673134	SI	OUL	T	West
SI_OUL_T3	0.18500774884306512	-0.17239770523997885	SI	OUL	T	West
SI_PLAT_M1	0.15189527605316702	0.11105342869470972	SI	PLAT	M	West
SI_PLAT_S1	0.12620561182130188	0.01747944156301465	SI	PLAT	S	West
SI_PLAT_S2	0.050960147113795755	0.15928068901886067	SI	PLAT	S	West
SI_PLAT_S3	0.07915275600664683	0.1474040799671484	SI	PLAT	S	West
SI_PLAT_T1	0.12224765263888338	0.17687019709871485	SI	PLAT	T	West
SW_OUL_M1	0.0074748437875376385	0.08484222920849682	SW	OUL	M	West
SW_OUL_S1	0.03775729902906912	0.16161360281010584	SW	OUL	S	West
SW_OUL_T1	0.06512562364662777	0.1542651779204964	SW	OUL	T	West
YTW_OUL_S1	-0.014916409456268962	0.2047784619168944	YTW	OUL	S	East
YTW_OUL_S2	-0.2569038131061386	0.0597697028996849	YTW	OUL	S	East
YTW_OUL_S3	-0.2801966181938037	0.002651392246590411	YTW	OUL	S	East
YTW_OUL_T1	-0.3750143898900465	-0.11407552390632116	YTW	OUL	T	East
YTW_OUL_T2	-0.4128765818086634	-0.08807021267630251	YTW	OUL	T	East
YTW_OUL_T3	-0.42494477966534877	-0.11710216402789325	YTW	OUL	T	East
