# Supplementary material for: Decoding coral resistance to eutrophication through the association of hyper‑efficient denitrifiers as key microbial allies
Source: Nat Commun. 2026 May 19;17:3938. doi: 10.1038/s41467-026-72571-w (PMC13187470; doi:10.1038/s41467-026-72571-w)
Supplement: Supplementary file 21 — Source Data [file 41467_2026_72571_MOESM21_ESM.zip › Source Data/Figure2C/parC_amplicon.nucl_iqtree.contree]

(AJ7:0.0000000000,(((((AC2:0.0000020056,(((((((((((((((((((((((AJ10:0.0000000000,AJ8:0.0000000000):0.0000020056,AJ4:0.0000020056)100:0.0090422279,GNM6454:0.0023751602)99:0.0099150858,AJ11:0.0131594805)99:0.0125855711,AL10:0.0000020056)99:0.0109079185,(AD4:0.0000020056,GNM4293:0.0000020056)100:0.0106126064)92:0.0068482982,((((((AD8:0.0017991724,(((((((AK9:0.0000000000,L1:0.0000000000):0.0000000000,CI4:0.0000000000):0.0000000000,L5:0.0000000000):0.0000000000,BF1:0.0000000000):0.0000000000,L7:0.0000000000):0.0000020056,AD7:0.0000020056)100:0.0055206340,M5:0.0054995497)74:0.0017954839)94:0.0054801605,BJ9:0.0054453867)70:0.0000020056,(AE2:0.0000020056,BJ8:0.0000020056)99:0.0017991254)67:0.0018033491,AG8:0.0000020056)64:0.0000020056,((((L4:0.0000000000,AE8:0.0000000000):0.0000000000,N6:0.0000000000):0.0000000000,AK12:0.0000000000):0.0000020056,M4:0.0000020056)99:0.0017941623)97:0.0172531780,(L2:0.0000020056,M7:0.0000020056)94:0.0000020072)100:0.0315037965)86:0.0044025907,AM3:0.0448350467)92:0.0188247345,AL9:0.0598941547)97:0.0133544429,BG10:0.0573203116)86:0.0063765689,GNM3503:0.0616865956)72:0.0048378516,((((((((GNM3892:0.0000020056,GNM3538:0.0000020056)100:0.0047425635,GNM4677:0.0131564733)100:0.1453782838,(((((CJ7:0.0000000000,GNM6342:0.0000000000):0.0000000000,GNM6455:0.0000000000):0.0000020056,CJ9:0.0000020056)94:0.0000020056,BB5:0.0018678324)100:0.0118012059,GNM6434:0.0036876159)96:0.0042351980)94:0.0058181325,((((GNM3888:0.0000000000,GNM6307:0.0000000000):0.0000000000,BI7:0.0000000000):0.0000020056,CF11:0.0000020056)82:0.0000020056,BA9:0.0018834540)100:0.0039192190)91:0.0017634594,(((BA12:0.0000020056,GNM6464:0.0000020056)78:0.0000020056,BE10:0.0018816625)85:0.0000020056,(BA10:0.0000020056,BB10:0.0000020056)100:0.0076259890)100:0.0019061605)92:0.0097318300,((((((((((((((((BA8:0.0000000000,BD1:0.0000000000):0.0000000000,BC12:0.0000000000):0.0000000000,BD5:0.0000000000):0.0000000000,BD7:0.0000000000):0.0000000000,BD3:0.0000000000):0.0000000000,CI9:0.0000000000):0.0000000000,BD9:0.0000000000):0.0000000000,CH9:0.0000000000):0.0000000000,BD2:0.0000000000):0.0000000000,BD4:0.0000000000):0.0000000000,AI1:0.0000000000):0.0000000000,BD8:0.0000000000):0.0000000000,BC4:0.0000000000):0.0000000000,BD6:0.0000000000):0.0000020056,BC5:0.0000020056)100:0.0119282820,(BB1:0.0000020056,(((((BH3:0.0000000000,BH1:0.0000000000):0.0000000000,BH4:0.0000000000):0.0000000000,BH5:0.0000000000):0.0000000000,BH6:0.0000000000):0.0000020056,BH2:0.0000020056)100:0.0056796822)93:0.0018715117)67:0.0000025130)83:0.0037606829,GNM3878:0.0000020072)98:0.0462152896,GNM6458:0.0430072254)94:0.0193353024)69:0.0055769609,BB7:0.1041591928)93:0.0057635092,(G5:0.0434801722,AL1:0.0605148197)100:0.0144635816)86:0.0070179076,(((GNM6471:0.0000020056,GNM6449:0.0000020056)100:0.0686512605,((GNM6407:0.0000020056,GNM6426:0.0018809243)100:0.0089149255,CE10:0.0047972284)100:0.0242289663)99:0.0252511689,(BE9:0.0881176947,G2:0.0452008236)93:0.0239352155)67:0.0033461695)66:0.0039256832,(BC3:0.0689816098,(GNM3852:0.0580567891,(((((((((((AH3:0.0000000000,H5:0.0000000000):0.0000000000,P1:0.0000000000):0.0000000000,CH12:0.0000000000):0.0000000000,M9:0.0000000000):0.0000000000,CF4:0.0000000000):0.0000000000,BE3:0.0000000000):0.0000020056,AG2:0.0000020056)84:0.0000020056,I4:0.0019056846)96:0.0000021296,H10:0.0018974460)99:0.0298881522,(CE9:0.0296910899,(BA2:0.0000020056,C4:0.0000020056)100:0.0286369337)100:0.0555550010)99:0.0270368429,((BC10:0.0000000000,C2:0.0000000000):0.0000020056,BB3:0.0000020056)100:0.0386253561)96:0.0101852168)53:0.0067112059)49:0.0022588442)51:0.0114296246,((((GNM3867:0.0000020056,GNM3860:0.0000020056)75:0.0000020056,GNM4300:0.0019432780)100:0.0565347080,(GNM4305:0.0131433509,AM8:0.0202615099)100:0.0669839439)96:0.0261085658,(((AK4:0.0000020056,F5:0.0000020056)100:0.0714699197,(((((((((C1:0.0000000000,AE12:0.0000000000):0.0000000000,AB11:0.0000000000):0.0000000000,GNM4683:0.0000000000):0.0000000000,B12:0.0000000000):0.0000000000,CL8:0.0000000000):0.0000020056,AA7:0.0000020056)100:0.0039080461,((GNM4697:0.0000020056,O11:0.0038252217)85:0.0038517787,(AN6:0.0000020056,AN7:0.0000020056)83:0.0000020056)94:0.0019381782)100:0.0017832184,CL5:0.0020230486)100:0.0104672726,AP7:0.0195265867)100:0.0522711343)67:0.0148226396,(AM2:0.0528548010,((K11:0.0759624579,((((((CJ5:0.0000000000,CJ10:0.0000000000):0.0000000000,CJ11:0.0000000000):0.0000000000,CJ3:0.0000000000):0.0000000000,CJ4:0.0000000000):0.0000000000,CL1:0.0000000000):0.0000020056,CJ8:0.0000020056)100:0.0539819593)98:0.0109894988,((G10:0.0000020056,G9:0.0000020056)100:0.0100405245,AD2:0.0386178933)100:0.0203017943)98:0.0181070459)67:0.0118815012)41:0.0000028839)39:0.0041721386)13:0.0029158007,((((((((((((((GNM001507595:0.0725190268,(((GNM900185035:0.0018817623,(((GNM3527:0.0000000000,BJ3:0.0000000000):0.0000000000,BJ4:0.0000000000):0.0000020056,BJ5:0.0000020056)58:0.0000020056)100:0.0039795189,((((((((((((((GNM6421:0.0000000000,CI8:0.0000000000):0.0000000000,CI5:0.0000000000):0.0000000000,GNM3541:0.0000000000):0.0000000000,BF9:0.0000000000):0.0000000000,CG8:0.0000000000):0.0000000000,GNM4295:0.0000000000):0.0000000000,GNM4648:0.0000000000):0.0000000000,BF8:0.0000000000):0.0000020056,GNM6453:0.0000020056)34:0.0000020056,(((GNM4631:0.0000000000,BB9:0.0000000000):0.0000020056,GNM4290:0.0000020056)100:0.0019277998,BC2:0.0038719128)10:0.0000020056)8:0.0000020056,((GNM6329:0.0078295740,(((BI10:0.0000000000,BB4:0.0000000000):0.0000000000,CH4:0.0000000000):0.0000020056,BC8:0.0000020056)100:0.0019229310)31:0.0000020056,BC6:0.0019226255)9:0.0000020056)13:0.0000020056,A2:0.0019270760)99:0.0038803967,CG3:0.0000020056)100:0.0058000736,CH5:0.0019256287)100:0.0096427502)68:0.0031042476,(GNM6456:0.0000020056,CF2:0.0000020056)100:0.0047075777)100:0.0422883048)99:0.0178926727,(((GNM4729:0.0137881645,GNM4656:0.0235306065)100:0.0399237806,GNM000011965:0.0866717508)99:0.0034027138,(GNM6393:0.0455167865,(GNM900302455:0.0735191288,GNM900172225:0.0508096097)99:0.0196903735)100:0.1223430939)98:0.0230502640)97:0.0323712429,((((((((((GNM1692:0.0000000000,BD11:0.0000000000):0.0000000000,GNM3484:0.0000000000):0.0000000000,BG1:0.0000000000):0.0000000000,BG4:0.0000000000):0.0000000000,GNM3482:0.0000000000):0.0000000000,BG7:0.0000000000):0.0000020056,GNM3481:0.0000020056)100:0.0131250839,(GNM3494:0.0039336914,((GNM6438:0.0000000000,BC9:0.0000000000):0.0000020056,BA11:0.0000020056)100:0.0060466166)100:0.0131241893)100:0.0392517386,CF8:0.0288145645)89:0.0153295929,(((GNM3501:0.0000000000,GNM3851:0.0000000000):0.0000020056,GNM3500:0.0000020056)100:0.0190208589,((GNM3893:0.0000000000,GNM3850:0.0000000000):0.0000020056,GNM3849:0.0000020056)100:0.0370754936)100:0.0521313819)97:0.0334872269)39:0.0086871112,(((((CJ12:0.0000020056,CK2:0.0000020056)100:0.1034584402,(GNM900313015:0.0102441784,GNM003318155:0.0000020056)100:0.1933615298)62:0.0233288709,GNM900313035:0.1302834742)81:0.0305186120,((GNM001458195:0.0089709443,GNM001458095:0.0135498223)100:0.0208621454,GNM003318255:0.0139166490)100:0.0574816692)95:0.0375073351,GNM4617:0.0857863183)60:0.0080660926)36:0.0042239230,(AF8:0.1894778259,(GNM3490:0.0000020056,GNM3489:0.0000020056)100:0.0858671860)88:0.0201471353)69:0.0044469545,((((((GNM4297:0.0000020056,GNM4657:0.0000020056)100:0.0136785098,GNM4742:0.0138146321)94:0.0086188185,GNM4661:0.0183567962)81:0.0019913826,(GNM4299:0.0041738589,GNM3555:0.0199049123)94:0.0066566085)88:0.0064373171,(GNM4303:0.0000020056,GNM4298:0.0000020056)100:0.0252630611)100:0.1158566735,(C11:0.0382813758,((BJ6:0.0113364958,GNM6429:0.0302901634)90:0.0209454334,(AA10:0.0000020056,CF5:0.0000020056)100:0.0276670333)100:0.0238369944)93:0.0200727575)81:0.0185079040)45:0.0087688522,(AM4:0.0627467471,CH11:0.0231713835)100:0.0505114745)39:0.0026793117,(((GNM6428:0.0307941419,CH6:0.0025770256)100:0.0340728279,((AC10:0.0000000000,E8:0.0000000000):0.0000020056,AC6:0.0000020056)100:0.0488488863)74:0.0011593934,E1:0.0694890194)48:0.0086298401)19:0.0000025675,GNM4674:0.0634911089)62:0.0047399611,(((((((((((((((((((((((((((((((((((((((((((AC3:0.0000000000,D9:0.0000000000):0.0000000000,A11:0.0000000000):0.0000000000,AI5:0.0000000000):0.0000000000,E9:0.0000000000):0.0000000000,AI8:0.0000000000):0.0000000000,AC1:0.0000000000):0.0000000000,BJ12:0.0000000000):0.0000000000,E11:0.0000000000):0.0000000000,AA11:0.0000000000):0.0000000000,AJ1:0.0000000000):0.0000000000,E10:0.0000000000):0.0000000000,B1:0.0000000000):0.0000000000,F1:0.0000000000):0.0000000000,B3:0.0000000000):0.0000000000,E12:0.0000000000):0.0000000000,AI4:0.0000000000):0.0000000000,AJ3:0.0000000000):0.0000000000,AI7:0.0000000000):0.0000000000,F7:0.0000000000):0.0000000000,AB1:0.0000000000):0.0000000000,AJ5:0.0000000000):0.0000000000,GNM3499:0.0000000000):0.0000000000,AJ9:0.0000000000):0.0000000000,AC4:0.0000000000):0.0000000000,AB2:0.0000000000):0.0000000000,E4:0.0000000000):0.0000000000,GNM3478:0.0000000000):0.0000000000,AI6:0.0000000000):0.0000000000,A7:0.0000000000):0.0000000000,AC11:0.0000000000):0.0000000000,GNM3486:0.0000000000):0.0000000000,AB3:0.0000000000):0.0000000000,F6:0.0000000000):0.0000000000,B4:0.0000000000):0.0000000000,AA12:0.0000000000):0.0000000000,AI9:0.0000000000):0.0000000000,GNM3483:0.0000000000):0.0000000000,B2:0.0000000000):0.0000000000,B7:0.0000000000):0.0000000000,B5:0.0000000000):0.0000020056,CH1:0.0000020056)100:0.1031523782,(GNM6470:0.0235562380,AA3:0.0469602652)100:0.0239078391)93:0.0105175275,((((((AD5:0.0000020056,AN9:0.0000020056)100:0.0019303914,((((((((((((((((((((((((((AH1:0.0000000000,GNM6410:0.0000000000):0.0000000000,AH4:0.0000000000):0.0000000000,AH9:0.0000000000):0.0000000000,GNM4675:0.0000000000):0.0000000000,GNM4630:0.0000000000):0.0000000000,H9:0.0000000000):0.0000000000,CE7:0.0000000000):0.0000000000,GNM3479:0.0000000000):0.0000000000,I5:0.0000000000):0.0000000000,AC8:0.0000000000):0.0000000000,AH8:0.0000000000):0.0000000000,AH5:0.0000000000):0.0000000000,AH6:0.0000000000):0.0000000000,AH10:0.0000000000):0.0000000000,GNM6475:0.0000000000):0.0000000000,GNM4629:0.0000000000):0.0000000000,GNM4637:0.0000000000):0.0000000000,CG9:0.0000000000):0.0000000000,GNM4668:0.0000000000):0.0000020056,AH11:0.0000020056)60:0.0000020056,GNM3533:0.0019301691)100:0.0019460766,C10:0.0000020056)58:0.0000020056,AB7:0.0019386903)99:0.0038916199,C6:0.0000020056)97:0.0019331122,AA9:0.0019629988)99:0.0039012115,I3:0.0120075428)61:0.0000020056)99:0.0019482329,(((((D6:0.0000000000,AM5:0.0000000000):0.0000000000,AA2:0.0000000000):0.0000000000,C5:0.0000000000):0.0000020056,AA4:0.0000020056)100:0.0019339993,GNM4288:0.0000020056)100:0.0039151184)94:0.0000020056,(((((((((((D12:0.0000000000,AD1:0.0000000000):0.0000000000,E5:0.0000000000):0.0000000000,GNM4725:0.0000000000):0.0000000000,C9:0.0000000000):0.0000000000,CG1:0.0000000000):0.0000000000,D10:0.0000000000):0.0000000000,AA8:0.0000000000):0.0000000000,GNM3530:0.0000000000):0.0000000000,CJ6:0.0000000000):0.0000000000,E2:0.0000000000):0.0000020056,E6:0.0000020056)100:0.0039005156)98:0.0019230654,((GNM3485:0.0019496179,AF2:0.0000020056)62:0.0000020056,((AB4:0.0000000000,A5:0.0000000000):0.0000020056,GNM3558:0.0000020056)100:0.0019533038)100:0.0039764529)99:0.0019648375,((((((CF3:0.0000000000,CF1:0.0000000000):0.0000000000,B11:0.0000000000):0.0000000000,BJ7:0.0000000000):0.0000020056,CG2:0.0000020056)61:0.0000020056,CE6:0.0019212817)100:0.0039262737,((((K6:0.0000000000,GNM4695:0.0000000000):0.0000000000,GNM3547:0.0000000000):0.0000000000,D7:0.0000000000):0.0000020056,K3:0.0000020056)61:0.0000020056)68:0.0000020056)100:0.0754133619)92:0.0154764179)88:0.0040427319,CK1:0.0872872771)81:0.0054575664,((((((GNM4649:0.0000000000,GNM4698:0.0000000000):0.0000020056,GNM3559:0.0000020056)100:0.0064155647,GNM6322:0.0055214638)100:0.0454232091,CG11:0.0654401625)89:0.0153228256,(GNM6392:0.0368023340,AB9:0.1031080135)44:0.0092253386)51:0.0000021444,(CE8:0.0000020056,BF12:0.0000020056)100:0.0808926506)44:0.0072787179)41:0.0022438810,AA6:0.0802276846)41:0.0032965270,(((BI11:0.0734471842,BC1:0.0474044737)93:0.0145915236,((((((((((AM7:0.0000000000,AL8:0.0000000000):0.0000000000,AN2:0.0000000000):0.0000000000,AN3:0.0000000000):0.0000000000,AN5:0.0000000000):0.0000000000,AM11:0.0000000000):0.0000000000,AM12:0.0000000000):0.0000020056,AN4:0.0000020056)100:0.0194799447,((((N8:0.0000000000,F12:0.0000000000):0.0000020056,J8:0.0000020056)86:0.0000020056,(((AK7:0.0000000000,AK6:0.0000000000):0.0000000000,BK1:0.0000000000):0.0000020056,AG4:0.0000020056)100:0.0163677630)100:0.0142025594,GNM3524:0.0175431641)91:0.0101562579)95:0.0082159073,((GNM4727:0.0055544779,GNM4618:0.0172388883)100:0.0235956731,(D3:0.0000020056,GNM3881:0.0000020056)100:0.0081479051)96:0.0122057823)100:0.0461276739,AB6:0.0763005196)97:0.0072789470)93:0.0105516884,(BE1:0.0000020056,CH10:0.0000020056)100:0.0686294658)69:0.0110787239)38:0.0032047750)9:0.0000022644,(((((((AB10:0.0000000000,GNM4694:0.0000000000):0.0000000000,GNM4687:0.0000000000):0.0000000000,GNM4302:0.0000000000):0.0000020056,GNM4638:0.0000020056)100:0.0241392800,AM9:0.0075698799)100:0.0327141926,GNM001238295:0.0758466174)73:0.0136425415,(GNM900182615:0.0688376278,AB5:0.0647743691)94:0.0137531424)83:0.0176645828)30:0.0073804178,(((GNM3540:0.0019187845,CH8:0.0000020056)100:0.0527302659,((GNM4632:0.0000020056,GNM3531:0.0000020056)100:0.0582420551,(GNM4289:0.0023852250,BI12:0.0173711443)100:0.0732999747)93:0.0104646404)90:0.0158176726,(((((BF4:0.0000020056,BF7:0.0000020056)87:0.0000020056,(BF6:0.0000020056,AD11:0.0000020056)100:0.0018979101)100:0.1179125250,((BG12:0.0000020056,BG8:0.0000020056)100:0.0427957329,H6:0.0714381823)94:0.0114399832)53:0.0106435029,(((((GNM4696:0.0000000000,GNM6466:0.0000000000):0.0000020056,BC7:0.0000020056)100:0.0125963714,((CL6:0.0030920399,GNM6373:0.0266661470)97:0.0081914018,(GNM6349:0.0060200678,((GNM3875:0.0000020056,GNM3874:0.0000020056)100:0.0019141135,((GNM4301:0.0000000000,GNM6369:0.0000000000):0.0000020056,GNM4684:0.0000020056)79:0.0000020056)100:0.0099164844)100:0.0089194191)91:0.0031751646)92:0.0085719426,((CF7:0.0000000000,BB6:0.0000000000):0.0000020056,GNM4619:0.0000020056)100:0.0076125531)100:0.0420950750,(((((G4:0.0000000000,G3:0.0000000000):0.0000000000,G1:0.0000000000):0.0000000000,G7:0.0000000000):0.0000000000,G11:0.0000000000):0.0000020056,G6:0.0000020056)100:0.0454725810)87:0.0069839132)47:0.0098350241,((((((((((((AP4:0.0000000000,CJ2:0.0000000000):0.0000000000,AO11:0.0000000000):0.0000000000,AO5:0.0000000000):0.0000000000,AP5:0.0000000000):0.0000000000,AO6:0.0000000000):0.0000020056,AP2:0.0000020056)100:0.0289536894,(((((((B8:0.0000000000,GNM6420:0.0000000000):0.0000000000,B9:0.0000000000):0.0000020056,B10:0.0000020056)100:0.0038193360,(GNM6294:0.0019004555,AL11:0.0000020056)79:0.0000020056)100:0.0022709453,(((AB12:0.0000000000,AG1:0.0000000000):0.0000000000,D2:0.0000000000):0.0000020056,AF12:0.0000020056)100:0.0054958355)97:0.0078133932,(GNM4699:0.0121654635,CK3:0.0056621361)80:0.0020616900)43:0.0000025130,(BG11:0.0000020056,GNM6433:0.0000020056)100:0.0222501284)100:0.0203821374)94:0.0071740418,(GNM4639:0.0302394913,H4:0.0379144167)58:0.0025721141)61:0.0027867706,(((BG3:0.0000020056,BG2:0.0000020056)100:0.0363575401,((C8:0.0000000000,AI3:0.0000000000):0.0000020056,GNM4292:0.0000020056)100:0.0570352567)95:0.0056309956,((BG9:0.0000000000,CJ1:0.0000000000):0.0000020056,GNM6460:0.0000020056)100:0.0320025408)97:0.0168746646)58:0.0025998908,GNM6347:0.0375516439)86:0.0074538665,((GNM6390:0.0000020056,((((((((((((AN12:0.0000000000,AO10:0.0000000000):0.0000000000,AN8:0.0000000000):0.0000000000,AO3:0.0000000000):0.0000000000,AP6:0.0000000000):0.0000000000,AO9:0.0000000000):0.0000000000,AO1:0.0000000000):0.0000000000,AP1:0.0000000000):0.0000000000,AO4:0.0000000000):0.0000000000,AP3:0.0000000000):0.0000000000,AO2:0.0000000000):0.0000000000,AO12:0.0000000000):0.0000020056,AO7:0.0000020056)100:0.0019186934)100:0.0275335696,CL3:0.0342483517)100:0.0279975855)61:0.0021707323,(F11:0.0037726965,G12:0.0019778479)100:0.0551968719)74:0.0060016268)47:0.0086447537)29:0.0055507252)33:0.0148124871,(((((CI1:0.0897483675,((((AD9:0.0042194222,((AE3:0.0230655116,(AF1:0.0000020056,(AL2:0.0039821780,(AF3:0.0102934816,(N10:0.0000020056,AG10:0.0000020056)100:0.0019802799)100:0.0019992556)68:0.0000020056)88:0.0000020101)80:0.0081693406,((M6:0.0000000000,M2:0.0000000000):0.0000020056,AG7:0.0000020056)99:0.0000022640)85:0.0142009366)97:0.0150633589,CH2:0.0080325225)64:0.0121156640,((((O5:0.0019548053,((((((((((AK10:0.0000000000,L6:0.0000000000):0.0000000000,P3:0.0000000000):0.0000000000,L11:0.0000000000):0.0000000000,O3:0.0000000000):0.0000000000,AK11:0.0000000000):0.0000000000,AF6:0.0000000000):0.0000000000,O2:0.0000000000):0.0000000000,AF9:0.0000000000):0.0000000000,BH7:0.0000000000):0.0000020056,BH8:0.0000020056)94:0.0000020056)100:0.0204878330,(AI2:0.0120412312,((AF5:0.0000000000,N12:0.0000000000):0.0000020056,AF4:0.0000020056)100:0.0038772815)85:0.0020057133)70:0.0019687023,O4:0.0000020056)70:0.0083208765,(((((((((((((((((((((N7:0.0000000000,AE1:0.0000000000):0.0000000000,CI6:0.0000000000):0.0000000000,AL7:0.0000000000):0.0000000000,P9:0.0000000000):0.0000000000,O9:0.0000000000):0.0000000000,AE5:0.0000000000):0.0000000000,P12:0.0000000000):0.0000000000,O12:0.0000000000):0.0000000000,N1:0.0000000000):0.0000000000,AD12:0.0000000000):0.0000000000,BH9:0.0000000000):0.0000000000,L8:0.0000000000):0.0000000000,AL4:0.0000000000):0.0000000000,P5:0.0000000000):0.0000000000,N5:0.0000000000):0.0000000000,CI3:0.0000000000):0.0000000000,N3:0.0000000000):0.0000000000,AE9:0.0000000000):0.0000000000,M8:0.0000000000):0.0000000000,AF11:0.0000000000):0.0000020056,O10:0.0000020056)99:0.0015788158)100:0.0245757690)61:0.0028143026,(((((P7:0.0000000000,AE6:0.0000000000):0.0000000000,O6:0.0000000000):0.0000000000,P2:0.0000000000):0.0000020056,K12:0.0000020056)99:0.0025498068,((AE4:0.0000020056,M11:0.0000020056)88:0.0000020056,(P8:0.0000020056,AF7:0.0000020056)100:0.0019671773)100:0.0297243983)94:0.0133671369)92:0.0152485984)80:0.0104848120,(AK1:0.0000020056,AJ12:0.0000020056)100:0.0860508588)95:0.0228505812,((CE12:0.0751780940,K7:0.0231265549)85:0.0233352134,(((D5:0.0000020056,D1:0.0000020056)100:0.0136720104,(((((((AE10:0.0000000000,D4:0.0000000000):0.0000000000,GNM3544:0.0000000000):0.0000000000,A1:0.0000000000):0.0000000000,AN11:0.0000000000):0.0000000000,AM6:0.0000000000):0.0000020056,GNM4676:0.0000020056)100:0.0078623654,(BG6:0.0000020056,GNM4291:0.0000020056)100:0.0018272272)100:0.0048736519)100:0.0353069794,((CG4:0.0000000000,AB8:0.0000000000):0.0000020056,N11:0.0000020056)100:0.0460965928)100:0.0158698240)80:0.0088034555)73:0.0088496837,AM1:0.0966998556)43:0.0054932910,(((((((GNM3884:0.0019389900,GNM4634:0.0000020056)92:0.0000020056,(GNM3526:0.0019523186,GNM4636:0.0019063113)100:0.0100125109)99:0.0059072681,(GNM3529:0.0000020056,AA5:0.0000020056)100:0.0019335421)99:0.0070619879,(((((((AL3:0.0000000000,N2:0.0000000000):0.0000000000,AP8:0.0000000000):0.0000000000,AF10:0.0000000000):0.0000000000,P10:0.0000000000):0.0000020056,CL7:0.0000020056)76:0.0000020056,(N9:0.0000020056,GNM4724:0.0000020056)100:0.0019255677)87:0.0000020056,AG6:0.0019214841)99:0.0049480541)99:0.0050845043,(GNM3889:0.0040559227,((GNM3539:0.0019005532,((AL12:0.0000000000,AA1:0.0000000000):0.0000020056,A4:0.0000020056)89:0.0000020056)100:0.0116120066,H8:0.0105376225)100:0.0061419590)60:0.0050771492)100:0.0367804416,((GNM6295:0.0000020056,GNM6452:0.0000020056)100:0.0051917017,(BF11:0.0000020056,BF10:0.0000020056)100:0.0104521307)98:0.0095471288)100:0.0387679722,(((((((((((((((((((((((((((J5:0.0000000000,AP11:0.0000000000):0.0000000000,AP9:0.0000000000):0.0000000000,I10:0.0000000000):0.0000000000,J6:0.0000000000):0.0000000000,J7:0.0000000000):0.0000000000,I9:0.0000000000):0.0000000000,BE8:0.0000000000):0.0000000000,J4:0.0000000000):0.0000000000,AP10:0.0000000000):0.0000000000,J12:0.0000000000):0.0000000000,J1:0.0000000000):0.0000000000,J3:0.0000000000):0.0000000000,BH12:0.0000000000):0.0000000000,AK3:0.0000000000):0.0000000000,I6:0.0000000000):0.0000000000,K2:0.0000000000):0.0000000000,I12:0.0000000000):0.0000000000,I11:0.0000000000):0.0000000000,J2:0.0000000000):0.0000000000,BE5:0.0000000000):0.0000000000,J11:0.0000000000):0.0000000000,I8:0.0000000000):0.0000000000,I7:0.0000000000):0.0000000000,J9:0.0000000000):0.0000000000,BE6:0.0000000000):0.0000020056,J10:0.0000020056)100:0.0199650251,L12:0.0204063317)100:0.0336552586)89:0.0123401682)44:0.0135092350)98:0.0088681672,((((BG5:0.0000020056,GNM3537:0.0018761095)100:0.0205616198,(P11:0.0000020056,N4:0.0000020056)100:0.0039533251)100:0.0190567762,(((((AD6:0.0000000000,AP12:0.0000000000):0.0000000000,H7:0.0000000000):0.0000020056,C12:0.0000020056)100:0.0324238046,K5:0.0400941615)67:0.0118398230,(GNM3491:0.0000020056,GNM3492:0.0000020056)100:0.0295574280)86:0.0070775897)84:0.0084431290,((((I1:0.0000000000,AH2:0.0000000000):0.0000000000,H2:0.0000000000):0.0000020056,H1:0.0000020056)100:0.0173231516,H3:0.0235729345)100:0.0214581534)97:0.0094659172)99:0.0148583664,(AH7:0.0090113336,AH12:0.0161442156)100:0.0221477507)100:0.0459005466):0.0000020056,GNM3532:0.0000000000):0.0000000000,AC5:0.0000000000):0.0000000000,AC12:0.0000000000):0.0000000000,BA3:0.0000000000):0.0000000000,AD3:0.0000000000);
