# Supplementary material for: Decoding coral resistance to eutrophication through the association of hyper‑efficient denitrifiers as key microbial allies
Source: Nat Commun. 2026 May 19;17:3938. doi: 10.1038/s41467-026-72571-w (PMC13187470; doi:10.1038/s41467-026-72571-w)
Supplement: Supplementary file 21 — Source Data [file 41467_2026_72571_MOESM21_ESM.zip › Source Data/Figure2C/ATP5B_amplicon.nucl_iqtree.contree]

(AJ7:0.0000000000,(((((AC2:0.0000029269,(((((AJ10:0.0000000000,AJ8:0.0000000000):0.0000029269,AJ4:0.0000029269)100:0.0292536540,((AM3:0.0368107037,AJ11:0.0536482902)70:0.0216126795,(((((((((((((((AD8:0.0055175960,M5:0.0083678505)96:0.0026383646,(((((L4:0.0000000000,AE8:0.0000000000):0.0000000000,N6:0.0000000000):0.0000000000,AK12:0.0000000000):0.0000029269,M4:0.0000029269)100:0.0081732579,((L2:0.0000029269,M7:0.0000029269)100:0.0026999352,BJ9:0.0054242820)98:0.0000029269)66:0.0027137002)93:0.0027299176,(AE2:0.0000029269,BJ8:0.0000029269)100:0.0027094991)70:0.0016299370,((((((AK9:0.0000000000,L1:0.0000000000):0.0000000000,L5:0.0000000000):0.0000000000,CI4:0.0000000000):0.0000000000,BF1:0.0000000000):0.0000000000,L7:0.0000000000):0.0000029269,AD7:0.0000029269)100:0.0039022930)100:0.0674338797,GNM4674:0.0209616396)43:0.0171909100,((((((D5:0.0000029269,D1:0.0000029269)93:0.0000029269,(BG6:0.0026453814,GNM4291:0.0000029269)100:0.0259114629)79:0.0054594972,(((((((CG4:0.0000000000,AN11:0.0000000000):0.0000000000,AM6:0.0000000000):0.0000000000,GNM4676:0.0000000000):0.0000000000,GNM3544:0.0000000000):0.0000000000,D4:0.0000000000):0.0000029269,AE10:0.0000029269)74:0.0000029269,A1:0.0026682418)100:0.0027328340)64:0.0011529477,K7:0.0155485588)72:0.0024707803,(N11:0.0000029269,AB8:0.0000029269)100:0.0379170190)98:0.0169593360,GNM4617:0.0343013336)93:0.0130337751)29:0.0000024541,((((((((((GNM4649:0.0000000000,GNM6322:0.0000000000):0.0000000000,GNM4698:0.0000000000):0.0000029269,GNM3559:0.0000029269)100:0.0670641577,(AK4:0.0000029269,F5:0.0000029269)100:0.0333664405)63:0.0000027386,(AK1:0.0000029269,AJ12:0.0000029269)100:0.0573923759)68:0.0080326836,((((BG3:0.0000029269,BG2:0.0000029269)100:0.0338724232,GNM3852:0.0297389106)40:0.0045884361,((AL1:0.0026316821,((((((G4:0.0000000000,G11:0.0000000000):0.0000000000,G7:0.0000000000):0.0000000000,G3:0.0000000000):0.0000000000,G1:0.0000000000):0.0000029269,G6:0.0000029269)100:0.0200541333,(G10:0.0000029269,G9:0.0000029269)100:0.0051965418)100:0.0084220919)100:0.0049693539,((GNM4305:0.0237145139,AM8:0.0052675398)100:0.0773599620,H6:0.0580495505)46:0.0018364409)73:0.0057822284)37:0.0035888514,K11:0.0345912934)41:0.0022863335)63:0.0062875125,(((((((((((((((((((((((((((((((((((((((((AC3:0.0000000000,AI8:0.0000000000):0.0000000000,B1:0.0000000000):0.0000000000,AJ1:0.0000000000):0.0000000000,AB2:0.0000000000):0.0000000000,B7:0.0000000000):0.0000000000,B3:0.0000000000):0.0000000000,AA11:0.0000000000):0.0000000000,F6:0.0000000000):0.0000000000,B4:0.0000000000):0.0000000000,E11:0.0000000000):0.0000000000,AB1:0.0000000000):0.0000000000,AI6:0.0000000000):0.0000000000,BJ12:0.0000000000):0.0000000000,D9:0.0000000000):0.0000000000,B2:0.0000000000):0.0000000000,AI7:0.0000000000):0.0000000000,AC11:0.0000000000):0.0000000000,AC4:0.0000000000):0.0000000000,AI5:0.0000000000):0.0000000000,A11:0.0000000000):0.0000000000,F7:0.0000000000):0.0000000000,AI9:0.0000000000):0.0000000000,E12:0.0000000000):0.0000000000,E9:0.0000000000):0.0000000000,E4:0.0000000000):0.0000000000,B5:0.0000000000):0.0000000000,AJ5:0.0000000000):0.0000000000,AB3:0.0000000000):0.0000000000,AJ3:0.0000000000):0.0000000000,AI4:0.0000000000):0.0000000000,AJ9:0.0000000000):0.0000000000,E10:0.0000000000):0.0000000000,AA12:0.0000000000):0.0000000000,A7:0.0000000000):0.0000000000,AC1:0.0000000000):0.0000000000,F1:0.0000000000):0.0000029269,CH1:0.0000029269)84:0.0000029269,(((GNM3486:0.0000000000,GNM3483:0.0000000000):0.0000000000,GNM3499:0.0000000000):0.0000029269,GNM3478:0.0000029269)100:0.0053861295)100:0.0367405641,AM2:0.0303363315)75:0.0101396877,(BG10:0.0713907669,AM4:0.0456891820)43:0.0051972451)53:0.0030380612,(((F11:0.0226334301,G12:0.0132215895)84:0.0000029445,AD2:0.0651662710)91:0.0128761537,((((((CJ5:0.0000000000,CJ3:0.0000000000):0.0000000000,CJ11:0.0000000000):0.0000000000,CJ10:0.0000000000):0.0000000000,CL1:0.0000000000):0.0000000000,CJ4:0.0000000000):0.0000029269,CJ8:0.0000029269)100:0.0278589827)91:0.0224393046)92:0.0142457357)74:0.0110664217,(((((((((AM7:0.0000000000,AM12:0.0000000000):0.0000000000,AM11:0.0000000000):0.0000000000,AN5:0.0000000000):0.0000000000,AN2:0.0000000000):0.0000000000,AN3:0.0000000000):0.0000029269,AN4:0.0000029269)82:0.0000029269,AL8:0.0137144151)100:0.0121534071,GNM3524:0.0281017213)99:0.0055952827,((GNM4727:0.0144387205,(GNM4618:0.0029169839,(D3:0.0000029269,GNM3881:0.0000029269)100:0.0052117393)95:0.0053884892)100:0.0073362514,(N8:0.0268158677,J8:0.0108502501)100:0.0213855552)82:0.0063030852)84:0.0293104748)46:0.0030775604,((((((AB10:0.0000000000,GNM4687:0.0000000000):0.0000000000,GNM4694:0.0000000000):0.0000000000,GNM4302:0.0000000000):0.0000029269,GNM4638:0.0000029269)100:0.0054345494,((GNM4729:0.0190120211,GNM4656:0.0217589502)100:0.0266811356,GNM000011965:0.2233012247)89:0.0408264100)61:0.0145880153,AM9:0.0024647200)80:0.0060520701)43:0.0095860594,(C12:0.0000029269,H7:0.0000029269)100:0.0495982299)68:0.0119235611)19:0.0000029330,((((((((((GNM4297:0.0000029269,GNM4657:0.0000029269)100:0.0063969255,((GNM4299:0.0138873166,((GNM4303:0.0000029269,GNM4298:0.0000029269)100:0.0081061062,GNM4661:0.0026921693)100:0.0051209823)84:0.0054562169,(GNM3555:0.0195058933,GNM4742:0.0138158858)68:0.0000029269)98:0.0096735055)100:0.0830004312,L12:0.0077860203)63:0.0150147418,BI11:0.0300663104)29:0.0011171543,BB7:0.0288505519)55:0.0066098962,(((GNM3878:0.0080318439,(((((((CJ7:0.0000000000,BB1:0.0000000000):0.0000000000,BA12:0.0000000000):0.0000029269,CJ9:0.0000029269)100:0.0026312253,(BA10:0.0000029269,BB10:0.0000029269)100:0.0052971121)29:0.0000029269,(BE10:0.0000029269,BB5:0.0000029269)45:0.0000029269)19:0.0000029269,(((((((((((((((((BA8:0.0000000000,BD9:0.0000000000):0.0000000000,BC4:0.0000000000):0.0000000000,BD8:0.0000000000):0.0000000000,CH9:0.0000000000):0.0000000000,BD2:0.0000000000):0.0000000000,BC12:0.0000000000):0.0000000000,AI1:0.0000000000):0.0000000000,BD3:0.0000000000):0.0000000000,BD6:0.0000000000):0.0000000000,CI9:0.0000000000):0.0000000000,BD4:0.0000000000):0.0000000000,BD5:0.0000000000):0.0000000000,BD1:0.0000000000):0.0000000000,BD7:0.0000000000):0.0000029269,BC5:0.0000029269)100:0.0052886226,((GNM6464:0.0027196189,(GNM6434:0.0026579397,GNM6458:0.0000029269)100:0.0081043036)99:0.0025885907,(((((BH3:0.0000000000,BH1:0.0000000000):0.0000000000,BH4:0.0000000000):0.0000000000,BH5:0.0000000000):0.0000000000,BH6:0.0000000000):0.0000029269,BH2:0.0000029269)100:0.0026377252)86:0.0026689656)81:0.0000028256,(GNM6342:0.0000029269,GNM6455:0.0000029269)100:0.0080619899)24:0.0000029269)16:0.0000029269,GNM6307:0.0026326211)81:0.0025933609)90:0.0028599450,(((GNM3888:0.0000000000,BA9:0.0000000000):0.0000029269,CF11:0.0000029269)64:0.0000029269,BI7:0.0026400178)100:0.0220708791)100:0.0135898348,GNM3503:0.0287162517)33:0.0027507567)23:0.0000029269,((((((((BG12:0.0000029269,BG8:0.0000029269)100:0.0379104869,(BE1:0.0000029269,CH10:0.0000029269)100:0.0245975312)85:0.0058243161,((((((GNM4696:0.0000000000,GNM6466:0.0000000000):0.0000029269,BC7:0.0000029269)100:0.0029773791,GNM6373:0.0134605560)99:0.0054033474,(CL6:0.0138756544,(CF7:0.0000029269,(GNM4619:0.0000029269,BB6:0.0000029269)96:0.0026245114)81:0.0026067516)85:0.0050814517)98:0.0029881611,(((((GNM6349:0.0000000000,GNM4301:0.0000000000):0.0000000000,GNM3874:0.0000000000):0.0000000000,GNM4684:0.0000000000):0.0000000000,GNM6369:0.0000000000):0.0000029269,GNM3875:0.0000029269)100:0.0082862642)99:0.0091910857,((((((AP4:0.0000000000,AO6:0.0000000000):0.0000000000,CJ2:0.0000000000):0.0000000000,AP5:0.0000000000):0.0000000000,AO11:0.0000000000):0.0000000000,AO5:0.0000000000):0.0000029269,AP2:0.0000029269)100:0.0166708276)100:0.0110121952)91:0.0125609905,(GNM6294:0.0312779959,((AB5:0.0359408225,AD6:0.0211093874)73:0.0101267561,((BG5:0.0000029269,GNM3537:0.0000029269)100:0.0030531918,AP12:0.0130853136)93:0.0030863160)72:0.0030083748)67:0.0111121211)60:0.0036346433,E1:0.0353432477)65:0.0030580394,(K5:0.0163279407,(P11:0.0000029269,N4:0.0000029269)100:0.0106110275)100:0.0093159956)65:0.0076340211,(GNM3491:0.0000029269,GNM3492:0.0000029269)100:0.0145300912)69:0.0055379639,CF8:0.0316967947)67:0.0062532323)28:0.0026675544,(((((((((GNM3892:0.0000029269,GNM3538:0.0000029269)100:0.0071977129,GNM4677:0.0182769331)100:0.0327404623,(((BF4:0.0000000000,AD11:0.0000000000):0.0000000000,BF6:0.0000000000):0.0000029269,BF7:0.0000029269)100:0.0373666096)48:0.0000029483,(((GNM6407:0.0026523533,(GNM6426:0.0000029269,CE10:0.0000029269)66:0.0000029269)100:0.0163761356,(CE8:0.0027297185,BF12:0.0000029269)100:0.0323156626)93:0.0104080167,(BC3:0.0100578024,CH11:0.0203632828)95:0.0159086172)70:0.0029353698)55:0.0000029269,(GNM4289:0.0111859051,BI12:0.0294590890)98:0.0203428693)67:0.0027230122,((((((((((((((((((((((((((J5:0.0000000000,J1:0.0000000000):0.0000000000,I10:0.0000000000):0.0000000000,BH12:0.0000000000):0.0000000000,I11:0.0000000000):0.0000000000,K2:0.0000000000):0.0000000000,J2:0.0000000000):0.0000000000,BE6:0.0000000000):0.0000000000,J6:0.0000000000):0.0000000000,I8:0.0000000000):0.0000000000,J4:0.0000000000):0.0000000000,AP9:0.0000000000):0.0000000000,I9:0.0000000000):0.0000000000,I12:0.0000000000):0.0000000000,J3:0.0000000000):0.0000000000,BE5:0.0000000000):0.0000000000,AP11:0.0000000000):0.0000000000,BE8:0.0000000000):0.0000000000,I7:0.0000000000):0.0000000000,J7:0.0000000000):0.0000000000,J12:0.0000000000):0.0000000000,AP10:0.0000000000):0.0000000000,J11:0.0000000000):0.0000000000,J9:0.0000000000):0.0000000000,AK3:0.0000000000):0.0000000000,I6:0.0000000000):0.0000029269,J10:0.0000029269)100:0.0295777953)75:0.0026871670,(((((((GNM6428:0.0000029269,CH6:0.0000029269)100:0.0054866272,AL12:0.0082591080)100:0.0024971039,CE12:0.0235203865)100:0.0056652854,BE9:0.0110578663)52:0.0027610474,(I3:0.0110820690,AF2:0.0054802395)100:0.0110677372)40:0.0000029330,CK1:0.0350191320)46:0.0026425796,GNM6392:0.0254161512)44:0.0000029269)42:0.0025408793,((((GNM3540:0.0060729248,(GNM6393:0.0447931767,GNM900172225:0.0000029330)100:0.0456581260)83:0.0051512412,CH8:0.0085375400)80:0.0081614827,(GNM6471:0.0000029269,GNM6449:0.0000029269)100:0.0137904231)78:0.0000024541,GNM3533:0.0285557611)34:0.0027291707)66:0.0055241582,(((((((AM1:0.0515454159,((H4:0.0220980010,AH7:0.0329476797)100:0.0102110994,AH12:0.0280664747)99:0.0223201449)49:0.0000024541,((((I1:0.0000000000,AH2:0.0000000000):0.0000000000,H2:0.0000000000):0.0000029269,H1:0.0000029269)100:0.0138823947,((AC10:0.0000000000,E8:0.0000000000):0.0000029269,AC6:0.0000029269)100:0.0267744662)90:0.0085620934)70:0.0030110574,((((BG9:0.0000000000,CJ1:0.0000000000):0.0000029269,GNM6460:0.0000029269)81:0.0000029269,GNM4639:0.0081103315)100:0.0214713261,AL11:0.0308398418)97:0.0114408296)49:0.0000024541,(((((((((B8:0.0000000000,GNM6420:0.0000000000):0.0000000000,B9:0.0000000000):0.0000029269,B10:0.0000029269)100:0.0221554872,(((((((((((((AN12:0.0000000000,AO1:0.0000000000):0.0000000000,AO4:0.0000000000):0.0000000000,AO9:0.0000000000):0.0000000000,AP1:0.0000000000):0.0000000000,AO2:0.0000000000):0.0000000000,AP6:0.0000000000):0.0000000000,AO3:0.0000000000):0.0000000000,AP3:0.0000000000):0.0000000000,AO12:0.0000000000):0.0000000000,AO10:0.0000000000):0.0000000000,AN8:0.0000000000):0.0000029269,AO7:0.0000029269)100:0.0212154702,H3:0.0239512004)83:0.0071695399)75:0.0000029330,((BG11:0.0000029269,GNM6433:0.0000029269)100:0.0082103372,CL3:0.0053581392)97:0.0080007012)81:0.0026800032,((GNM4699:0.0080517012,CK3:0.0081785712)100:0.0049536386,((C8:0.0000000000,AI3:0.0000000000):0.0000029269,GNM4292:0.0000029269)99:0.0021060654)97:0.0035218036)83:0.0026850253,GNM6390:0.0000029330)82:0.0080604434,GNM6347:0.0025725153)100:0.0057129595,(((AB12:0.0000000000,D2:0.0000000000):0.0000000000,AG1:0.0000000000):0.0000029269,AF12:0.0000029269)100:0.0136415611)95:0.0079954270)76:0.0099822630,(((((AK7:0.0000000000,BK1:0.0000000000):0.0000000000,AK6:0.0000000000):0.0000029269,AG4:0.0000029269)78:0.0000029269,F12:0.0220856122)82:0.0081576489,AB6:0.0052455588)84:0.0135630586)76:0.0077448185,((((((((((((((AH3:0.0000000000,I4:0.0000000000):0.0000000000,BE3:0.0000000000):0.0000000000,M9:0.0000000000):0.0000000000,P1:0.0000000000):0.0000000000,CF4:0.0000000000):0.0000000000,CH12:0.0000000000):0.0000000000,H10:0.0000000000):0.0000000000,H5:0.0000000000):0.0000029269,AG2:0.0000029269)100:0.0197511006,((BC10:0.0000000000,C2:0.0000000000):0.0000029269,BB3:0.0000029269)100:0.0118491710)99:0.0158459513,(((CE9:0.0280680316,(D6:0.0042036088,(((((GNM3490:0.0000029269,GNM3489:0.0000029269)100:0.0027012588,CE6:0.0081044654)77:0.0108655034,(CJ6:0.0000029269,C6:0.0000029269)87:0.0000029269)74:0.0018444541,((((((GNM4637:0.0000000000,GNM4675:0.0000000000):0.0000000000,CG9:0.0000000000):0.0000000000,GNM4668:0.0000000000):0.0000000000,GNM4630:0.0000000000):0.0000000000,GNM3479:0.0000000000):0.0000029269,GNM4629:0.0000029269)100:0.0034815694)98:0.0310751904,(((CF3:0.0000000000,CF1:0.0000000000):0.0000000000,BJ7:0.0000000000):0.0000029269,CG2:0.0000029269)100:0.0046849264)81:0.0196911962)82:0.0181568163)55:0.0000029330,((((((((((((((((((((AD5:0.0000000000,AH11:0.0000000000):0.0000000000,AH9:0.0000000000):0.0000000000,GNM6410:0.0000000000):0.0000000000,CE7:0.0000000000):0.0000000000,AC8:0.0000000000):0.0000000000,H9:0.0000000000):0.0000000000,AH10:0.0000000000):0.0000000000,AH5:0.0000000000):0.0000000000,AH8:0.0000000000):0.0000000000,AH4:0.0000000000):0.0000000000,GNM6475:0.0000000000):0.0000000000,AH6:0.0000000000):0.0000000000,AH1:0.0000000000):0.0000000000,I5:0.0000000000):0.0000029269,AN9:0.0000029269)67:0.0000029269,AM5:0.0080815273)98:0.0080192100,((GNM3485:0.0026330319,(K6:0.0000029269,K3:0.0000029269)53:0.0000029269)55:0.0000029269,((D7:0.0000000000,GNM4695:0.0000000000):0.0000029269,GNM3547:0.0000029269)100:0.0026271416)100:0.0109204564)43:0.0000029269,((((AB4:0.0000000000,A5:0.0000000000):0.0000000000,C10:0.0000000000):0.0000029269,GNM3558:0.0000029269)61:0.0000029269,AA9:0.0079511684)99:0.0026532835)75:0.0000029269,B11:0.0107003375)96:0.0082257361,(((((((AA4:0.0000000000,CG1:0.0000000000):0.0000000000,C5:0.0000000000):0.0000029269,AA2:0.0000029269)100:0.0137091184,AB7:0.0000029269)100:0.0146496426,GNM4288:0.0202430761)84:0.0206953361,(((((D12:0.0000000000,D10:0.0000000000):0.0000000000,E2:0.0000000000):0.0000000000,E5:0.0000000000):0.0000000000,AD1:0.0000000000):0.0000029269,E6:0.0000029269)100:0.0139425065)80:0.0114223553,GNM6470:0.0051811426)79:0.0028477751)79:0.0054038579)70:0.0054013467,(((AA8:0.0000000000,C9:0.0000000000):0.0000000000,GNM4725:0.0000000000):0.0000029269,GNM3530:0.0000029269)100:0.0165567487)66:0.0020732223)67:0.0036172748,G2:0.0364136465)54:0.0057781577,(BA2:0.0000029269,C4:0.0000029269)100:0.0218081948)36:0.0060911149,(((((((((((C1:0.0000000000,CL8:0.0000000000):0.0000000000,GNM4683:0.0000000000):0.0000000000,AB11:0.0000000000):0.0000000000,B12:0.0000000000):0.0000029269,AA7:0.0000029269)66:0.0000029269,AA3:0.0054193400)100:0.0026918987,AP7:0.0026911203)54:0.0000029269,O11:0.0000029269)69:0.0000029269,AE12:0.0138154197)96:0.0107409198,((GNM4697:0.0000000000,AN7:0.0000000000):0.0000029269,AN6:0.0000029269)100:0.0030223845)97:0.0130691067,CL5:0.0164627711)99:0.0285710990)35:0.0000025043)42:0.0026884554,(CG11:0.0255748940,((GNM4632:0.0000029269,GNM3531:0.0000029269)100:0.0364471040,AA6:0.0255354552)56:0.0000029269)65:0.0054727610)23:0.0000029269)59:0.0053577050)22:0.0000024541,((GNM3867:0.0000029269,GNM3860:0.0000029269)100:0.0026959115,GNM4300:0.0026419156)100:0.0285418830)32:0.0027184734,BC1:0.0378858253)42:0.0026939101)72:0.0105987681,((((((((((GNM001507595:0.0559129613,((((GNM3527:0.0000000000,BJ3:0.0000000000):0.0000000000,BJ4:0.0000000000):0.0000029269,BJ5:0.0000029269)92:0.0000029269,((GNM4631:0.0000000000,BB9:0.0000000000):0.0000029269,GNM4290:0.0000029269)100:0.0026318479)100:0.0106626092)93:0.0000028906,(GNM6456:0.0000029269,CF2:0.0000029269)100:0.0054979321)98:0.0083974143,(GNM900185035:0.0080505452,GNM6453:0.0026976705)99:0.0081946139)86:0.0000029330,GNM6421:0.0194871128)82:0.0027325032,((CI8:0.0080281739,BC2:0.0080386857)98:0.0027009605,(((GNM4648:0.0000000000,GNM3541:0.0000000000):0.0000000000,CG8:0.0000000000):0.0000029269,GNM4295:0.0000029269)98:0.0000029269)100:0.0080923065)85:0.0054569872,CH5:0.0054450103)84:0.0054152109,(((CG3:0.0026672383,(((BI10:0.0000000000,CH4:0.0000000000):0.0000000000,BB4:0.0000000000):0.0000029269,BC8:0.0000029269)92:0.0000029269)100:0.0047123827,((BF8:0.0000029269,BF9:0.0000029269)94:0.0000029269,GNM6329:0.0053549796)100:0.0070188717)100:0.0017552722,CI5:0.0000029269)100:0.0027381576)84:0.0025649898,BC6:0.0000029269)76:0.0000029269,A2:0.0026384980)84:0.0147380974,G5:0.0104644635)100:0.0360889437)42:0.0039937756,(((((((((GNM1692:0.0000000000,BG7:0.0000000000):0.0000000000,GNM3482:0.0000000000):0.0000000000,BG4:0.0000000000):0.0000000000,GNM3484:0.0000000000):0.0000000000,BG1:0.0000000000):0.0000000000,BD11:0.0000000000):0.0000029269,GNM3481:0.0000029269)100:0.0051838264,(((GNM3494:0.0000000000,BA11:0.0000000000):0.0000000000,BC9:0.0000000000):0.0000029269,GNM6438:0.0000029269)100:0.0171012958)100:0.0264616826,(((((GNM3501:0.0000000000,GNM3851:0.0000000000):0.0000000000,GNM3849:0.0000000000):0.0000000000,GNM3893:0.0000000000):0.0000029269,GNM3500:0.0000029269)100:0.0026317891,GNM3850:0.0080458913)86:0.0027921210)78:0.0027930497)53:0.0052600057,(C11:0.0162247680,(BJ6:0.0000029269,((AA10:0.0000029269,CF5:0.0000029269)100:0.0078862064,GNM6429:0.0026027195)65:0.0000029269)80:0.0000029269)100:0.0053724354)52:0.0041174722,AB9:0.0305019915)57:0.0104764082,((((GNM3884:0.0000029269,GNM4636:0.0000029269)100:0.0077411275,GNM4634:0.0146902343)98:0.0151995235,((AG6:0.0104681082,H8:0.0058987840)98:0.0140813905,(A4:0.0000029269,AA1:0.0000029269)94:0.0031317528)73:0.0055509421)86:0.0124815814,(((GNM3529:0.0076505436,((GNM6295:0.0000029269,GNM6452:0.0000029269)99:0.0109544615,(BF11:0.0000029269,BF10:0.0000029269)100:0.0025748954)87:0.0119834639)91:0.0169441152,((GNM3526:0.0000000000,AA5:0.0000000000):0.0000029269,GNM3539:0.0000029269)100:0.0200097969)91:0.0153463325,((AL3:0.0023498004,((CL7:0.0053948162,(((AF10:0.0000000000,N2:0.0000000000):0.0000000000,P10:0.0000000000):0.0000029269,AP8:0.0000029269)89:0.0000029269)100:0.0195558939,(N9:0.0000029269,GNM4724:0.0000029269)94:0.0000029330)95:0.0029753479)100:0.0210014366,GNM3889:0.0167966971)100:0.0191034491)61:0.0000022647)97:0.0154518130)78:0.0112155159,AF8:0.0454726030)78:0.0020179744,((CI1:0.0414156301,(AD9:0.0000029269,(((((AE3:0.0000000000,AG10:0.0000000000):0.0000000000,N10:0.0000000000):0.0000000000,AL2:0.0000000000):0.0000029269,AF1:0.0000029269)95:0.0000029269,(((AF3:0.0000000000,AG7:0.0000000000):0.0000000000,M2:0.0000000000):0.0000029269,M6:0.0000029269)100:0.0026334952)100:0.0052933239)100:0.0053165385)38:0.0000029269,((((((((((((((O5:0.0000000000,AF6:0.0000000000):0.0000000000,AK10:0.0000000000):0.0000000000,AF9:0.0000000000):0.0000000000,P3:0.0000000000):0.0000000000,O2:0.0000000000):0.0000000000,BH8:0.0000000000):0.0000000000,L6:0.0000000000):0.0000000000,O3:0.0000000000):0.0000000000,BH7:0.0000000000):0.0000029269,CH2:0.0000029269)100:0.0053687842,(AE4:0.0000029269,M11:0.0000029269)100:0.0027005992)97:0.0026070452,((((N7:0.0000000000,O4:0.0000000000):0.0000000000,N12:0.0000000000):0.0000000000,AF4:0.0000000000):0.0000029269,AF5:0.0000029269)100:0.0081343449)95:0.0026423581,AI2:0.0000029269)100:0.0251020724,(((((((((((((((((((((((((((O10:0.0000000000,AE9:0.0000000000):0.0000000000,N5:0.0000000000):0.0000000000,O9:0.0000000000):0.0000000000,AL7:0.0000000000):0.0000000000,P2:0.0000000000):0.0000000000,P9:0.0000000000):0.0000000000,O6:0.0000000000):0.0000000000,AE5:0.0000000000):0.0000000000,CI3:0.0000000000):0.0000000000,BH9:0.0000000000):0.0000000000,P5:0.0000000000):0.0000000000,P12:0.0000000000):0.0000000000,L8:0.0000000000):0.0000000000,AD12:0.0000000000):0.0000000000,M8:0.0000000000):0.0000000000,N1:0.0000000000):0.0000000000,CI6:0.0000000000):0.0000000000,P7:0.0000000000):0.0000000000,O12:0.0000000000):0.0000000000,AE1:0.0000000000):0.0000000000,AF11:0.0000000000):0.0000000000,N3:0.0000000000):0.0000000000,K12:0.0000000000):0.0000000000,AE6:0.0000000000):0.0000029269,AL4:0.0000029269)100:0.0053700741,L11:0.0026893539)60:0.0025353069,((AK11:0.0026293455,AF7:0.0026344506)100:0.0080221405,P8:0.0026218418)90:0.0027287684)70:0.0026934990)32:0.0000029330)99:0.0395629518)94:0.0180449470)89:0.0199958855)76:0.0107283875,(AL9:0.0407532049,((AD4:0.0000029269,GNM4293:0.0000029269)100:0.0373299179,AL10:0.0227848096)97:0.0108120578)82:0.0051632592)68:0.0030026405,GNM6454:0.0129002932)100:0.0639849524):0.0000029269,AD3:0.0000000000):0.0000000000,BA3:0.0000000000):0.0000000000,AC12:0.0000000000):0.0000000000,AC5:0.0000000000):0.0000000000,GNM3532:0.0000000000);
