# Supplementary material for: Decoding coral resistance to eutrophication through the association of hyper‑efficient denitrifiers as key microbial allies
Source: Nat Commun. 2026 May 19;17:3938. doi: 10.1038/s41467-026-72571-w (PMC13187470; doi:10.1038/s41467-026-72571-w)
Supplement: Supplementary file 21 — Source Data [file 41467_2026_72571_MOESM21_ESM.zip › Source Data/Figure2C/nirS_ruegeria_amplicon.nucl_iqtree.contree]

(A5:0.0000000000,((((((((((((((((((AA2:0.0000000000,I3:0.0000000000):0.0000000000,K6:0.0000000000):0.0000000000,C6:0.0000000000):0.0000000000,GNM3479:0.0000000000):0.0000000000,D7:0.0000000000):0.0000000000,CG1:0.0000000000):0.0000000000,AM5:0.0000000000):0.0000000000,K3:0.0000000000):0.0000000000,CG9:0.0000000000):0.0000000000,C5:0.0000000000):0.0000000000,CJ6:0.0000000000):0.0000024513,AA4:0.0000024513)100:0.0172434990,(((((((((((((((((((((((AF10:0.0000000000,N2:0.0000000000):0.0000000000,P10:0.0000000000):0.0000000000,CL7:0.0000000000):0.0000024513,AP8:0.0000024513)100:0.0028868251,((AG6:0.0000000000,N9:0.0000000000):0.0000024513,AL3:0.0000024513)75:0.0000024513)100:0.0196817317,(((A4:0.0000000000,AL12:0.0000000000):0.0000024513,AA1:0.0000024513)100:0.0028684599,(H8:0.0000024513,AA5:0.0028629300)58:0.0000024513)100:0.0406639601)100:0.0246787874,((BF10:0.0000024513,BF11:0.0000024513)100:0.0178981833,GNM003443535:0.0228036212)99:0.0187743638)89:0.0076405139,((GNM000743705:0.0385508113,GNM900313035:0.0700045033)99:0.0279977829,GNM900182615:0.0962119391)71:0.0093126566)61:0.0113447658,(((((((((((AB9:0.0228432052,GNM001238295:0.0140268282)100:0.0178531063,((BB7:0.0228319001,((CG11:0.0057280548,CE10:0.0090210224)100:0.0090415468,((((AD11:0.0000000000,BF7:0.0000000000):0.0000024513,BF4:0.0000024513)54:0.0000024513,BF6:0.0028399480)100:0.0265435412,(AB10:0.0000024513,AM9:0.0057006745)99:0.0052165168)98:0.0073391368)98:0.0083668954)97:0.0115342018,(BF12:0.0000024513,CE8:0.0000024513)100:0.0307045798)97:0.0077604097)97:0.0170652096,AF8:0.0145154661)75:0.0145109304,(((((((A1:0.0000000000,D4:0.0000000000):0.0000000000,AN11:0.0000000000):0.0000000000,K7:0.0000000000):0.0000000000,AM6:0.0000000000):0.0000000000,CG4:0.0000000000):0.0000024513,AE10:0.0000024513)54:0.0000024513,((((D1:0.0000000000,N11:0.0000000000):0.0000000000,AB8:0.0000000000):0.0000024513,D5:0.0000024513)56:0.0000024513,BG6:0.0028918363)100:0.0028962680)100:0.0286598987)78:0.0441479226,((GNM3538:0.0000024513,GNM3892:0.0000024513)100:0.0029821139,GNM4677:0.0027944766)100:0.0145380190)68:0.0320779775,(AA3:0.0000022747,((G2:0.0057641612,(((((((AA7:0.0000000000,AE12:0.0000000000):0.0000000000,C1:0.0000000000):0.0000000000,B12:0.0000000000):0.0000000000,CL8:0.0000000000):0.0000024513,AB11:0.0000024513)61:0.0000024513,((AN6:0.0000024513,AN7:0.0000024513)100:0.0028797950,(AP7:0.0000024513,O11:0.0000024513)59:0.0000024513)100:0.0028782288)99:0.0056959005,(GNM000192475:0.0000024513,GNM003664205:0.0000024513)100:0.0089145516)85:0.0059586049)80:0.0000021171,CL5:0.0087906307)85:0.0029154804)96:0.0248361484)75:0.0208786352,(CJ12:0.0000024513,CK2:0.0000024513)100:0.0776146099)60:0.0267014864,((A2:0.0036530204,((((((((BB4:0.0000000000,CH4:0.0000000000):0.0000000000,BI10:0.0000000000):0.0000024513,BC8:0.0000024513)61:0.0000024513,CI8:0.0057282457)99:0.0058137701,(BF8:0.0000024513,BF9:0.0000024513)100:0.0056718859)99:0.0057772709,CF2:0.0000024513)89:0.0056500999,(((((CG8:0.0150136022,CH5:0.0028120200)86:0.0028499229,(((BB9:0.0000000000,BJ3:0.0000000000):0.0000000000,GNM4290:0.0000000000):0.0000024513,BJ4:0.0000024513)63:0.0000024513)87:0.0028118627,BJ5:0.0000024513)80:0.0027960384,GNM900185035:0.0028856451)95:0.0087512170,BC6:0.0027390648)83:0.0058851016)74:0.0000024513,((BC2:0.0000000000,CI5:0.0000000000):0.0000024513,CG3:0.0000024513)61:0.0000024513)99:0.0107986029)97:0.0329392476,((GNM000161775:0.0000024513,GNM900141625:0.0000024513)100:0.0098178616,GNM900129345:0.0108162967)100:0.0681978892)99:0.0350083052)56:0.0181660464,GNM000813985:0.0474570529)50:0.0043196356,BC1:0.0555194720)50:0.0043643576,BE9:0.0571448016)40:0.0000028292)42:0.0065800131,(((((((((((((((((((((AI1:0.0000000000,BD9:0.0000000000):0.0000000000,BC5:0.0000000000):0.0000000000,BD4:0.0000000000):0.0000000000,BD1:0.0000000000):0.0000000000,BD7:0.0000000000):0.0000000000,BD5:0.0000000000):0.0000000000,BD8:0.0000000000):0.0000000000,CH9:0.0000000000):0.0000000000,BC12:0.0000000000):0.0000000000,BD2:0.0000000000):0.0000000000,BA9:0.0000000000):0.0000000000,BC4:0.0000000000):0.0000000000,BD6:0.0000000000):0.0000000000,BD3:0.0000000000):0.0000000000,CI9:0.0000000000):0.0000024513,BA8:0.0000024513)60:0.0000024513,(BE10:0.0029120931,(((((BH1:0.0000000000,BH5:0.0000000000):0.0000000000,BH3:0.0000000000):0.0000000000,BH6:0.0000000000):0.0000000000,BH4:0.0000000000):0.0000024513,BH2:0.0000024513)100:0.0058589276)22:0.0000024513)16:0.0000024513,(((((BA12:0.0000000000,CJ9:0.0000000000):0.0000024513,CJ7:0.0000024513)60:0.0000024513,BB1:0.0029233213)62:0.0000024513,BB5:0.0029192131)100:0.0058586836,(BI7:0.0000024513,CF11:0.0000024513)62:0.0000024513)99:0.0029094303)38:0.0000024513,(BA10:0.0000024513,BB10:0.0000024513)99:0.0029059312)99:0.0234503715,GNM001458295:0.0174960995)100:0.0381658598,GNM900106805:0.0583351066)49:0.0074750669)45:0.0070630018,((C11:0.0088858795,BJ6:0.0058368641)99:0.0107127493,(AA10:0.0000024513,CF5:0.0000024513)100:0.0012091122)100:0.0515612504)57:0.0256392846,((((((((((((((((((AA12:0.0000000000,E12:0.0000000000):0.0000000000,AJ1:0.0000000000):0.0000000000,B4:0.0000000000):0.0000000000,AJ9:0.0000000000):0.0000000000,F6:0.0000000000):0.0000000000,AC11:0.0000000000):0.0000000000,B7:0.0000000000):0.0000000000,F7:0.0000000000):0.0000000000,B1:0.0000000000):0.0000000000,GNM3486:0.0000000000):0.0000000000,E9:0.0000000000):0.0000000000,B2:0.0000000000):0.0000024513,AB1:0.0000024513)100:0.1422002118,((((((((((((AI2:0.0000000000,AF5:0.0000000000):0.0000000000,AL2:0.0000000000):0.0000000000,O4:0.0000000000):0.0000000000,N12:0.0000000000):0.0000000000,N7:0.0000000000):0.0000024513,AF4:0.0000024513)64:0.0000024513,((((((((((((((((((((((((((AD12:0.0000000000,L8:0.0000000000):0.0000000000,AL4:0.0000000000):0.0000000000,O9:0.0000000000):0.0000000000,N5:0.0000000000):0.0000000000,N1:0.0000000000):0.0000000000,N3:0.0000000000):0.0000000000,P9:0.0000000000):0.0000000000,AF11:0.0000000000):0.0000000000,CI3:0.0000000000):0.0000000000,AE6:0.0000000000):0.0000000000,O6:0.0000000000):0.0000000000,AE5:0.0000000000):0.0000000000,M8:0.0000000000):0.0000000000,CI6:0.0000000000):0.0000000000,O10:0.0000000000):0.0000000000,BH9:0.0000000000):0.0000000000,AE9:0.0000000000):0.0000000000,P5:0.0000000000):0.0000000000,O12:0.0000000000):0.0000000000,K12:0.0000000000):0.0000000000,AL7:0.0000000000):0.0000000000,P12:0.0000000000):0.0000000000,P2:0.0000000000):0.0000000000,P7:0.0000000000):0.0000024513,AE1:0.0000024513)98:0.0058895555,(O5:0.0000024513,P8:0.0000024513)100:0.0028974812)32:0.0000024513)44:0.0000024513,((AE4:0.0000024513,M11:0.0000024513)74:0.0000024513,AF7:0.0087842067)98:0.0088099927)90:0.0064200053,((((((((AF6:0.0000000000,P3:0.0000000000):0.0000000000,BH8:0.0000000000):0.0000000000,BH7:0.0000000000):0.0000000000,L6:0.0000000000):0.0000000000,O2:0.0000000000):0.0000000000,O3:0.0000000000):0.0000000000,AK10:0.0000000000):0.0000024513,AF9:0.0000024513)100:0.0082767803)87:0.0037283260,(AK11:0.0088320427,CH2:0.0000024513)91:0.0087555381)91:0.0229080424,(L11:0.0028982714,(((((AD9:0.0000000000,N10:0.0000000000):0.0000000000,AF3:0.0000000000):0.0000000000,AG10:0.0000000000):0.0000024513,AF1:0.0000024513)61:0.0000024513,(AE3:0.0058086135,((AG7:0.0000000000,M6:0.0000000000):0.0000024513,M2:0.0000024513)72:0.0000024513)89:0.0028845656)63:0.0000024513)99:0.0254017612)100:0.0817836135,GNM900172215:0.1011370725)92:0.0315210212)43:0.0190071457,((((((AO11:0.0000000000,AP5:0.0000000000):0.0000000000,AP4:0.0000000000):0.0000000000,AP2:0.0000000000):0.0000000000,AO6:0.0000000000):0.0000000000,CJ2:0.0000000000):0.0000024513,AO5:0.0000024513)100:0.0948442523)42:0.0099796414,(AD2:0.0169267769,AM1:0.0591211369)92:0.0030642686)44:0.0155510154,((AL1:0.0126057795,K11:0.0173328721)100:0.0317386256,(AJ12:0.0000024513,AK1:0.0000024513)100:0.0726151763)96:0.0305049045)59:0.0480515022,(CI1:0.0563144300,GNM001507595:0.0381890505)99:0.0321456358)54:0.0111884808)74:0.0000022856,(BI11:0.0483237482,CH8:0.0271095778)98:0.0214528528)100:0.0936272805,(AB5:0.0409952686,(AB6:0.0000024513,((((AG4:0.0000000000,BK1:0.0000000000):0.0000000000,J8:0.0000000000):0.0000000000,AK7:0.0000000000):0.0000024513,AK6:0.0000024513)100:0.0057979660)100:0.0461569831)89:0.0144197734)61:0.0091296431,((((E1:0.0343566716,G12:0.0000028292)98:0.0230039850,(((((((((AL8:0.0000000000,AM12:0.0000000000):0.0000000000,AN4:0.0000000000):0.0000000000,AN2:0.0000000000):0.0000000000,AN3:0.0000000000):0.0000000000,AM7:0.0000000000):0.0000000000,AN5:0.0000000000):0.0000024513,AM11:0.0000024513)100:0.0489380554,AM2:0.0586264717)100:0.0247946440,((((((G1:0.0000000000,G7:0.0000000000):0.0000000000,G6:0.0000000000):0.0000000000,G4:0.0000000000):0.0000000000,G3:0.0000000000):0.0000024513,G11:0.0000024513)100:0.0146905008,(G10:0.0000024513,G9:0.0000024513)90:0.0000024513)100:0.0254159377)93:0.0203746602)33:0.0051595831,((((((CJ10:0.0000000000,CJ8:0.0000000000):0.0000000000,CJ5:0.0000000000):0.0000000000,CL1:0.0000000000):0.0000000000,CJ3:0.0000000000):0.0000000000,CJ4:0.0000000000):0.0000024513,CJ11:0.0000024513)100:0.0204849356)50:0.0095266453,(BE1:0.0031829012,CH10:0.0026183676)100:0.0384382396)50:0.0039741092)28:0.0000020997,CF8:0.0698502172)54:0.0039283153,BC3:0.0645493018)35:0.0031049478,(BG10:0.0246664997,(((((BI12:0.0118334381,(GNM001458195:0.0153738015,GNM900143525:0.0057933098)100:0.0060002671)100:0.0033274655,(GNM2606217183:0.0000024513,GNM900312795:0.0000024513)100:0.0030629500)100:0.0084272642,GNM001458095:0.0141522871)100:0.0149757552,GNM003318255:0.0833962881)100:0.0239782214,AA6:0.0398311793)50:0.0015117511)63:0.0088471422)28:0.0027909276,((F11:0.0127762535,(((AK4:0.0056441960,F5:0.0091033692)92:0.0036495920,(CH11:0.0120451886,AM4:0.0278465122)100:0.0515229417)90:0.0021331788,(BA2:0.0000024513,C4:0.0000024513)100:0.0490890206)82:0.0102506148)30:0.0040558273,(CE9:0.0519200409,((N4:0.0000024513,P11:0.0000024513)100:0.0057768237,((AP12:0.0000024513,K5:0.0000024513)80:0.0000024513,(BG5:0.0028547742,H7:0.0028538670)56:0.0000024513)64:0.0000024513)98:0.0134465014)46:0.0086908319)30:0.0066932052)58:0.0041775085,((AC10:0.0000000000,E8:0.0000000000):0.0000024513,AC6:0.0000024513)100:0.0513594410)64:0.0083275793,(((GNM3559:0.0000000000,GNM4698:0.0000000000):0.0000024513,GNM4649:0.0000024513)100:0.0065213549,GNM6322:0.0146612981)100:0.0326612143)54:0.0055004427,(((((((((((((((((((((((((((AK3:0.0000000000,J5:0.0000000000):0.0000000000,J1:0.0000000000):0.0000000000,I6:0.0000000000):0.0000000000,BE8:0.0000000000):0.0000000000,BE5:0.0000000000):0.0000000000,J7:0.0000000000):0.0000000000,BH12:0.0000000000):0.0000000000,J2:0.0000000000):0.0000000000,J11:0.0000000000):0.0000000000,I11:0.0000000000):0.0000000000,AP9:0.0000000000):0.0000000000,J12:0.0000000000):0.0000000000,K2:0.0000000000):0.0000000000,BE6:0.0000000000):0.0000000000,J9:0.0000000000):0.0000000000,I7:0.0000000000):0.0000000000,J6:0.0000000000):0.0000000000,J10:0.0000000000):0.0000000000,J3:0.0000000000):0.0000000000,I10:0.0000000000):0.0000000000,AP11:0.0000000000):0.0000000000,J4:0.0000000000):0.0000000000,I9:0.0000000000):0.0000000000,I8:0.0000000000):0.0000000000,I12:0.0000000000):0.0000024513,AP10:0.0000024513)100:0.0027646161,L12:0.0059628083)100:0.0125662109)45:0.0034613299,((((((((((AG2:0.0000000000,I4:0.0000000000):0.0000000000,H5:0.0000000000):0.0000000000,CF4:0.0000000000):0.0000000000,BE3:0.0000000000):0.0000000000,M9:0.0000000000):0.0000000000,CH12:0.0000000000):0.0000000000,H10:0.0000000000):0.0000000000,P1:0.0000000000):0.0000024513,AH3:0.0000024513)100:0.0085716997,((BB3:0.0000000000,C2:0.0000000000):0.0000024513,BC10:0.0000024513)100:0.0282924541)100:0.0191955756)97:0.0157587195)52:0.0032582446,(BC9:0.0000024513,BA11:0.0000024513)100:0.0712061320)60:0.0175378152,(AD5:0.0000024513,AN9:0.0000024513)100:0.0026766721)58:0.0065055606,(((((B11:0.0000000000,CF1:0.0000000000):0.0000000000,CF3:0.0000000000):0.0000000000,C10:0.0000000000):0.0000000000,CG2:0.0000000000):0.0000024513,BJ7:0.0000024513)100:0.0026669221)100:0.0257774205,(((((((((((((((AA8:0.0000000000,AH4:0.0000000000):0.0000000000,AC8:0.0000000000):0.0000000000,H9:0.0000000000):0.0000000000,AH1:0.0000000000):0.0000000000,CE7:0.0000000000):0.0000000000,AH10:0.0000000000):0.0000000000,C9:0.0000000000):0.0000000000,AH9:0.0000000000):0.0000000000,AH6:0.0000000000):0.0000000000,AH11:0.0000000000):0.0000000000,AH5:0.0000000000):0.0000000000,I5:0.0000000000):0.0000000000,AH8:0.0000000000):0.0000024513,AB7:0.0000024513)100:0.0120514603,((((((((AD1:0.0000000000,E5:0.0000000000):0.0000000000,E2:0.0000000000):0.0000000000,D10:0.0000000000):0.0000000000,E6:0.0000000000):0.0000000000,D12:0.0000000000):0.0000024513,AF2:0.0000024513)99:0.0000024513,CE6:0.0029017868)100:0.0029290985,D6:0.0028994444)100:0.0157658420)100:0.0091863993)100:0.0057489555,AA9:0.0000024513):0.0000024513,AB4:0.0000000000);
