# Supplementary material for: Decoding coral resistance to eutrophication through the association of hyper‑efficient denitrifiers as key microbial allies
Source: Nat Commun. 2026 May 19;17:3938. doi: 10.1038/s41467-026-72571-w (PMC13187470; doi:10.1038/s41467-026-72571-w)
Supplement: Supplementary file 21 — Source Data [file 41467_2026_72571_MOESM21_ESM.zip › Source Data/Figure1B/Site2Genus_percentage_box.tsv]

genus	SI_ACRO_T2	LC_OUL_M1	PC_PLAT_M1	PI_PLAT_T1	PC_OUL_S2	SI_OUL_M3	PI_PORI_T1	LC_OUL_S3	PC_LEPT_M1	PI_PORI_S3	LC_PLAT_S1	PI_PLAT_S2	LC_OUL_T3	SI_PLAT_T2	PC_LEPT_S1	LC_PLAT_T1	LC_PORI_S1	PI_PLAT_T3	PI_PORI_S2	SI_PLAT_S2	LC_PLAT_M3	LC_PORI_S2	NP_PORI_S1	NP_PORI_T1	LC_PORI_T2	SI_ACRO_T1	PI_OUL_T1	LC_PLAT_T3	LC_OUL_T1	SI_OUL_T3	YTW_OUL_S2	SI_PLAT_M2	SI_OUL_M1	YTW_OUL_S1	LC_ACRO_T1	PC_FAVI_S1	SI_ACRO_T3	YTW_OUL_S3	PC_OUL_S1	CI_ACRO_T2	SI_OUL_T1	SI_OUL_S3	PI_PLAT_M2	PI_OUL_T3	PI_PORI_T3	PC_OUL_T2	LC_PLAT_M1	SI_PLAT_T1	LC_PLAT_S3
Acidovorax	0.20670882708090296	0.3139877463223676	0.40534262485482	0.28055698813821556	0.8680971571724212	0.27931010404301376	0.17074192197416319	0.5724631614199598	0.5003189533327497	0.34926035669622235	0.1429388221841052	0.393932625337584	1.0485224896744223	0.1270940253703883	0.5124586070245916	0.30438737667063187	0.9289545989794583	0.18482735444845838	0.3515157558835261	0.08836255052915964	0.21102897729328207	0.42104402567142213	0.1432248422451013	0.4287043820914437	0.4640964376665388	0.41122597768566604	0.49672086615701033	0.46235696491153994	0.7668711656441718	0.6468437082989539	1.997803872355683	0.14984516000133197	0.19223224794036878	0.6607979106628242	0.47353521489233935	0.6384585459621501	0.2825642707571209	1.6218972400624891	0.48240107871855675	0.11062666753432682	3.368554610312623	0.5378158134208562	0.3562166362251128	0.35850324893569346	0.4210738390248816	0.47256761738780706	0.3089143865842895	0.07493247364293805	0.15318373768319948
Ahniella	0.1903358506784552	0.06728308849765019	0.11033681765389082	0.12377514182568335	0.059906328286679016	0.029676698554570214	0.03114160841038197	0.07011888814467515	0.148844888616493	0.034926035669622234	0.05717552887364208	0.28631185655979047	0.10299827992872519	0.3098673380458991	0.12377178220509201	0.08221957875586033	1.2701416077053915	0.13802042702319944	0.13337654567211807	0.059924028519774936	0.050646954550387695	0.05722928504271757	0.3601378279641315	0.039603176174729214	0.04817950306283984	0.17366515392303028	0.06985137180332958	0.048558037410800996	0.1137264721839656	0.09065998431276676	0.06274650412334169	1.3302920315673805	0.048384987576827514	0.03377161383285303	0.18872780303680192	0.03318153733495046	0.23715215581401214	0.010848810970317653	0.03138513042265309	0.10411921650289582	0.6104790232335627	0.17688618958518654	0.3572257485090366	0.09602765596491789	0.02518384204694268	0.04357006401447867	0.08634253041175793	0.1498649472858761	0.04657613645772957
Alicycliphilus	0.25378113423794024	0.24160745415065296	0.2613240418118467	0.6250644662197009	0.16882692517154993	0.24963340548844354	0.18470195333054135	0.14128432685867381	0.2601658557330298	0.38418639236584456	0.05717552887364208	0.5908989380063759	0.3234145989761971	0.1283044446596301	0.2388578253080723	0.19767685956196207	0.07347094878169064	0.20042966359021136	0.34528320702034304	0.059924028519774936	0.18691137988833553	0.5753587049830357	0.05085519760876785	0.2584107245401081	0.5693047402731484	0.2244540196929731	1.511506073188715	0.2829033483933623	0.5780226200909812	1.0746773421344824	0.10756543564001435	0.770870100895741	0.14253955799659998	0.08105187319884727	0.2419147293471734	0.41419712121558844	0.2094003077932235	0.13127061274084362	0.40219463430511	0.40996941498015227	0.7061588701458078	0.6492643374947599	0.2068680182043856	0.9826830127076598	0.7031328699506396	0.26477192747260114	0.19570973559998464	0.12024048096192384	0.12213298004471308
Aquaspirillum	0.0	0.0	0.0	0.0	0.0	0.0	0.0	0.0	0.0	0.0	0.0	0.0	0.0	0.0	0.0	0.0	0.0	0.0	0.0	0.0	0.0	0.0	0.0	0.0	0.0	0.0	0.0	0.0	0.0	0.0	0.0	0.0	0.0	0.0	0.0	0.0	0.0	0.0	0.0	0.0	0.0	0.0	0.0	0.0	0.0	0.0	0.0	0.0	0.0
Aromatoleum	1.2832320255418432	0.8930300836960843	3.43321718931475	1.9277978339350181	2.1217732273172856	0.967111235248935	1.7095669168733827	4.86646014735432	1.350861173998424	2.1011953717369507	0.19500939312260065	0.9959997563303349	1.1566706835995837	0.8509247603369806	1.332175234786385	0.5947799314253727	2.710373494097163	3.442109432195965	1.27143996808935	0.199069654065693	0.7874395552715038	2.8635081551731183	2.9942294918631682	1.856398883190432	1.4158874369487626	1.4843455608892966	1.6774030812216227	0.42857746062576535	0.9630232461082593	1.6115066874471575	0.944558981713876	0.3546335453364856	0.8316987053746567	0.15760086455331412	1.4240370592776872	2.3124098949632717	1.1176426066553977	0.8277642770352369	2.6421630166922396	0.7451031430988482	1.518397570563887	0.5828042084598632	2.1019808874133425	1.9600311556394907	1.1846479298881838	2.1907921931382734	0.5314862427568211	0.7963753594144812	0.6448207336259005
Azoarcus	1.6147847976914103	4.096112872478158	1.089430894308943	3.0458999484270244	2.1293976690992267	3.501850429439285	1.6096990002469853	3.6650200937709307	1.053171396765438	1.1717121644002297	1.0066977048109125	4.241882754279448	2.298921608009146	3.3419676575965918	1.771890776830791	1.0443635854733748	1.0507352127134935	2.9308337633969828	1.4883326685281213	38.57685510573036	2.57937704245903	1.3980296774721008	4.900780471604118	3.9712084909209717	1.8209885647424362	2.6017006078280387	3.94272187512127	3.481400160452645	2.956888276783106	3.1160549664354327	1.230279670132664	5.432719523159402	1.1573165947430364	1.8034041786743515	1.6041863258128164	2.9188310945330556	1.221081312914701	1.0892206214198925	1.930766727112103	5.798138869005011	3.6316741893212967	2.6205740110221565	2.460215748206303	3.793092410614257	1.9834793996172055	1.5875143837070302	3.73575348248206	8.948331445499695	1.114722199221661
Azospira	0.01841959845275373	0.006116644408877289	0.023228803716608595	0.0	0.0021784119376974187	0.0	0.0	0.0	0.003752392149995622	0.0	0.0	0.0	0.0	0.0	0.0	0.0	0.0	0.0	0.0	0.0	0.0	0.00613170911171974	0.0	0.0	0.0	0.009830103052246998	0.0	0.0	0.01878051834230625	0.0	0.0	0.0	0.0	0.0	0.0	0.018307055081351976	0.0	0.17792049991320952	0.0	0.0	0.0	0.0	0.004036449135695329	0.0	0.0	0.003351543385729128	0.0	0.0	0.005175126273081063
Azospirillum	0.010233110251529851	0.11519680303385563	0.0	0.02888086642599278	0.0	0.0	0.015033879922253364	0.0	0.0	0.170123593100418	0.004083966348117292	0.002030580542977237	0.0	0.00726251573545076	0.0	0.0	0.0	0.006000888131443454	0.003739529317909852	0.005078307501675841	0.0	0.027592691002738833	0.0	0.003960317617472921	0.0	0.014745154578370495	0.0	0.0	0.0	0.042783363383552854	0.014566152742918611	0.0	0.0	0.0	0.0	0.0	0.0	0.006509286582190592	0.0	0.0	0.006239990016015975	0.0	0.013118459691009818	0.004267895820663017	0.008058829455021657	0.010054630157187385	0.0	0.006970462664459354	0.0
Bradyrhizobium	1.426495569063261	4.4529171296626675	4.9198606271777	1.2181536874677668	6.614747848818212	4.7866769080371485	0.7087400534776586	2.080542531815137	3.139501432163004	2.4448224968735564	21.363227967001553	8.023839015574554	2.472988701088692	2.3821051612278494	3.108408881168232	11.384787628577426	2.5956380398353445	1.7390573804923128	2.312275628240925	8.508196388307706	2.7397590652019246	1.4450394473286188	2.3798156758551974	3.6088394289221997	0.8564152483210917	2.4427806084833787	1.0749349994179052	3.9015327450069672	2.113851675639581	1.9354378673512005	11.45123700250986	2.1627651426858914	5.361579704459265	16.449027377521613	2.94415372737411	1.2425913636467654	1.3018139617024498	12.473962853671237	3.398893383549542	2.4858462940066377	1.9479168833329865	4.548940216557774	4.491558775744977	1.7370335990098482	1.0033242671501965	2.8689211381841337	2.6056256955370505	3.910429554761697	8.661091330628468
Comamonas	0.0	0.0	0.0	0.008251676121712223	0.0	0.0	0.0	0.0	0.0	0.0	0.0	0.0	0.0	0.0	0.0	0.0	0.0	0.0	0.0	0.0	0.0	0.0	0.0	0.0	0.0	0.0	0.0	0.0	0.0	0.0	0.0	0.0	0.0	0.0	0.0	0.0	0.0	0.0	0.0	0.0	0.0	0.0	0.0	0.0	0.0	0.0	0.0	0.0	0.0
Cribrihabitans	0.055258795358261184	0.12641065111679733	0.047619047619047616	0.36204228984012377	0.023962531314671603	0.05062495635779625	0.10845870515339927	0.03034996651038178	0.02751754243330123	0.04506585247693192	0.0	0.02233638597274961	0.07724870994654388	0.013314612181659725	0.03474295640844688	0.02274158561332307	0.017109673003955352	0.04800710505154763	0.09598125249301954	0.008125292002681347	0.010852918832225934	0.06642684871029719	0.05189305878445699	0.06831547890140789	0.1612538469858313	0.03932041220898799	0.10089642593814274	0.027445847232191865	0.1805016485121656	0.025466287728305267	0.013445679455001793	0.011654623555659152	0.02876945207270825	0.018011527377521614	0.022304194904349317	0.0778049840957459	0.04541211494310871	0.0282069085228259	0.03603477937415726	0.019522353094292965	0.035359943424090524	0.04601085856262078	0.024218694814171972	0.06401843730994526	0.1944192606023975	0.06256214320027706	0.023024674776468784	0.019168772327263224	0.010350252546162127
Cupriavidus	11.483596324266799	0.8389997247510016	15.399535423925666	0.11242908715832904	0.07406600588171224	13.700160603309824	2.390386907638285	0.3411754855994642	11.042039300053784	0.06421883977962797	0.4053336600506412	0.26397547058704085	0.4058132229191772	2.271957005906846	0.0651430432658379	14.171506542579246	0.2767741221228072	18.769577897528833	0.67436178699641	0.2082106075687095	15.130174731993199	0.16760004905367287	0.33107771504483563	2.8870715431377594	0.09734226129022742	12.577616855350032	0.5180643408746943	19.93835240467846	0.6291473644672593	0.4257963308172641	0.16134815346002152	2.4491358929106593	27.222440172616714	0.09793768011527378	30.06433902376255	0.0697956474976544	10.356485102303402	0.0781114389862871	0.14297670525875295	15.643912279560096	0.7675187719699649	0.613478114168277	1.709436208966972	0.31048942095323456	0.10476478291528155	0.19327233524371307	16.994128707932	3.1698178966628907	0.24012585907096134
Dechloromonas	0.01227973230183582	0.0387387479228895	0.019744483159117306	0.22382671480144406	0.0043568238753948375	0.0488792682075274	0.04188009406913437	0.015698258539852645	0.038774718883288095	0.06309219346770469	0.002041983174058646	0.018275224886795133	0.09475841753442718	0.0181562893386269	0.0	0.01924288013435029	0.0	0.027604085404639888	0.022437175907459115	0.00609396900201101	0.00602939935123663	0.013285369742059436	0.008302889405513119	0.008910714639314074	0.04719624789829208	0.03276701017415666	0.06791105591990376	0.01477853312502639	0.053211468636534365	0.03870875734702401	0.056023664395840805	0.02663913955579235	0.011769321302471557	0.1305835734870317	0.0	0.0	0.017660266922320055	0.11065787189724006	0.005812061189380202	0.03253725515715494	0.0031199950080079875	0.0	0.019173133394552812	0.08855883827875762	0.09166918505087135	0.0	0.0	0.0	0.013455328310010763
Dechlorospirillum	0.0	0.0	0.0	0.0	0.0	0.0	0.0	0.0	0.0	0.0	0.0	0.0	0.0	0.0	0.0	0.0	0.0	0.0	0.0	0.0	0.0	0.0	0.004151444702756559	0.0	0.0	0.0	0.0	0.0	0.0	0.0	0.0	0.0	0.0	0.0	0.0	0.0	0.0	0.0	0.0	0.0	0.0	0.0	0.0	0.0	0.0	0.0	0.0	0.0	0.0
Denitratisoma	0.16577638607478357	0.5708868114952137	0.08710801393728224	0.15368746776689016	0.07515521185056094	0.09950422456532365	0.13530491930028027	0.09418955123911588	0.16510525459980738	0.38869297761353777	0.008167932696234583	0.12183483257863423	0.1627372822873858	0.4865885542752009	0.07600021714347756	0.2291652088727171	0.11473545426181825	0.10081492060825004	0.023683685680095733	0.007109630502346178	6.455074945433936	1.1006417855536934	0.04981733643307871	0.189105166234332	0.34708907308535636	0.22609237020168094	0.1620163762660561	0.1625638643752903	0.16693794082049998	0.8210331163605619	0.09299928289709573	0.6077053711165129	0.08107754675035962	0.07429755043227666	0.10980526722141203	0.1533215863063228	0.1892171455962863	0.24952265231730603	0.19179801924954665	0.09761176547146483	0.23919961728061234	0.8547795057411326	0.07467430901036358	0.1077643694717412	0.11987508814344716	0.16199126364357452	0.2705399286235082	0.08887339897185675	0.09418729817007535
Denitrificimonas	0.0	0.0	0.0	0.0	0.0	0.0	0.0	0.0	0.0	0.0	0.0	0.0	0.0	0.0	0.0	0.0	0.0	0.0	0.0	0.0	0.0	0.0	0.0	0.0	0.0	0.0	0.0	0.0	0.0	0.0	0.0	0.0	0.0	0.0	0.0	0.0	0.0	0.0	0.0	0.0	0.0	0.0	0.0	0.0	0.0	0.0	0.0	0.0	0.0
Diaphorobacter	0.6446859458463805	0.6126838816225418	0.8443670150987225	0.5611139762764311	2.5509203790436774	0.3281893722505412	0.3983978179397141	0.5096701272605493	0.7242116849491551	0.14195743530233554	0.13987584742301723	0.604097711535728	0.666398871138852	0.2675026629224363	1.3832039520112915	0.2501574417465538	0.6119224227296973	0.31924724859279174	0.9859892301555644	0.07617461252513762	0.2652935714544117	0.30249764951150715	0.897749916971106	0.32474604463277956	0.5014601339193534	0.5324639153300458	0.326943226357251	0.14989655026812482	0.6813154709736656	0.3881062249793723	1.1977859447830763	0.8241483800073258	0.48515757813521637	0.06979466858789625	0.6965771639358326	1.5252065264651367	0.2825642707571209	2.1133483770178785	1.8772957641698051	0.2798203943515325	0.3286394741768413	0.0817970818891036	0.1876948848098328	0.47587038400392645	0.28608844565326885	3.52694082291562	0.2858897118078207	0.26487758124945543	0.0745218183323673
Dinoroseobacter	1.494034096723358	0.6432671036669283	1.3763066202090593	0.5827746260959258	0.7014486439385688	2.299071293904057	0.20725277321392135	0.7127009377093101	0.993133122365508	0.39995944073277073	0.11435105774728416	0.49241578167198	1.0310127820865391	0.181562893386269	1.0770316486618534	0.7189839759289063	2.0410833442365566	1.6754479662990125	2.898135221380136	1.1832456478904712	0.6210281331773729	0.28614642521358785	0.6029973430753902	0.6821647096097107	0.12683991622666	0.9764569031898684	0.11738911094726222	3.1816070599163955	0.49872709820124367	0.6437877537715573	3.7468626747938325	0.18480903066830942	0.24192493788413758	25.865679034582133	1.1718280861285064	0.5034440147371793	0.8224638595251912	2.4116906787016146	0.28711582275538194	0.4132231404958678	0.9994384008985585	1.3833931474494647	0.1947586707972996	0.8076992840604761	0.9388536315100232	0.2558344784439901	1.1416401243332437	1.4184891522174785	0.29084209654715576
Ferribacterium	0.0	0.0	0.0	0.0	0.0	0.0	0.0	0.0	0.0	0.0	0.0	0.0	0.0	0.0	0.0	0.0	0.0	0.0	0.0	0.0	0.0	0.0	0.0	0.0	0.0	0.0	0.0	0.0	0.0	0.0	0.0	0.0	0.0	0.0	0.0	0.0	0.0	0.0	0.0	0.0	0.0	0.0	0.0	0.0	0.0	0.0	0.0	0.0	0.0
Filomicrobium	0.0	0.0	0.0	0.0	0.008713647750789675	0.0	0.008590788527001923	0.021977561955793704	0.0	0.0	0.0	0.0	0.013389776390734274	0.0	0.0	0.0	0.0	0.0036005328788660724	0.0	0.0	0.0	0.00613170911171974	0.004151444702756559	0.0	0.0	0.0	0.0	0.0	0.01982388047243437	0.10084649940408887	0.0033614198637504484	0.0	0.005230809467765137	0.0	0.0	0.0	0.0	0.0	0.026735481471148927	0.0	0.0	0.006134781141682771	0.0	0.007468817686160281	0.012088244182532487	0.005585905642881881	0.0	0.0	0.0
Hahella	0.13917029942080594	0.3425320868971282	0.1440185830429733	0.3888602372356885	0.08713647750789674	0.2042455135814538	0.15033879922253363	1.238069323509712	0.2614166531163617	0.07435865658693766	0.04083966348117292	0.19290515158283753	1.9106180926778522	0.1634066040476421	0.11291460832745237	0.12770274998250647	0.03220644330156302	0.08761296671907441	0.1632927802153969	0.23969611407909974	0.08923511039830212	0.21869762498467074	0.7265028229823979	0.7187976475713352	0.3343067559462356	0.17202680341432244	0.4530637587799293	0.04222438035721826	0.25875380827177497	0.3544907251780094	0.052662244532090355	1.4634877293463422	0.08761605858506603	0.02589157060518732	0.1715707300334563	0.23455914322982221	0.11605318263238894	0.14320430480819302	0.23132003533733203	0.07158196134574087	0.668718930049712	0.23721153747840049	0.82949029738539	0.5793668576550046	0.38279439911352875	0.18098334282937292	0.057561686941171954	0.09932909296854579	0.01552537881924319
Halioglobus	0.22103518143304474	0.21408255431070514	0.13588850174216027	0.3228468282619907	0.22764404748938025	0.07331890231129111	0.03436315410800769	0.0	0.16760684936647113	0.034926035669622234	0.022461814914645106	0.03756574004507889	0.02162963878503229	0.016945870049385105	0.38760110743173554	0.06647540410048283	0.20833543010698577	0.10201509823453872	0.11467889908256881	0.01726624550569786	0.03858815584791443	0.2432244614315497	0.04151444702756559	0.06633532009267143	0.8200348072328251	0.11796123662696396	0.08149326710388452	0.1287843600895157	0.325528984599975	0.710000101865151	0.06834887056292578	0.05827311777829576	0.019615535504119264	0.034897334293948125	0.15956077893111437	0.5904025263736012	0.19678583142013775	0.03905571949314355	0.14646394197238108	0.048805882735732414	0.06759989184017305	0.2453912456673108	0.04944650191226778	0.042678958206630174	0.2921325677445351	0.3574979611444404	0.10936720518822671	0.0226540036594929	0.01552537881924319
Halomonas	4.195575203127238	3.8290193999571835	3.947735191637631	3.283135636926251	7.139745125803289	6.5323650583059845	3.777799254749095	5.974757200267917	4.256463495478367	11.310402325397988	65.74675324675324	9.931569435701668	7.119241108673485	10.516122784932701	9.399055425872644	38.239101532433004	14.439557563985145	2.6895980605129557	11.603759473474272	14.488411302281175	3.037611393153014	3.821076728120018	5.502739953503819	5.373160927506386	3.1837802228056202	4.862624309844849	4.098917303737048	8.805894523497868	4.364383790325946	5.590359482117573	8.272454284689854	9.551796476973793	6.292663789721459	8.214382204610951	8.461868405250064	7.972722487928785	4.132502459822892	5.829066134351675	8.901752917654717	2.586711784993818	4.52711275661959	5.378158134208562	8.054734250280028	7.836923700692466	3.866223431046641	6.696383684686798	13.68625043171265	6.273416398013418	4.627597913389087
Halopseudomonas	0.10028448046499254	0.20388814696257634	0.15447154471544716	0.34657039711191334	1.8407580873543186	0.05062495635779625	0.522964251581242	0.07221198928332216	0.18261641796645361	0.07661194921078425	0.051049579351466146	0.020305805429772374	0.14625755749878977	0.03994383654497918	0.7980022800065143	0.2501574417465538	0.3754063547338439	0.14522149278093158	0.059832469086557635	0.00609396900201101	0.1579702630023997	0.10832686097371541	0.20653437396213883	0.033662699748519834	0.2104166052132189	0.18185690646656946	0.56657223796034	0.19845458767892582	0.14189724969742498	0.31272601330358873	0.12661348153460023	0.021644300889081283	0.29946384202955406	0.03714877521613833	0.1990220468388093	0.5961234810865237	0.09082422988621743	0.8093212983856969	0.8404240479843771	0.11388039305004229	0.1351997836803461	0.9703178839094915	0.5852851246758227	0.14404148394737684	0.3787649843860179	1.0523846231189464	0.1266357112705783	0.05227846998344515	0.07038171731390247
Herbaspirillum	0.0	0.0	0.0	0.0	0.0	0.0	0.0	0.0	0.0	0.0	0.0	0.0	0.0	0.0	0.0	0.0	0.0	0.0	0.002493019545273235	0.0	0.0	0.0	0.0	0.0	0.0	0.0	0.0	0.0	0.0	0.0	0.0	0.0	0.0	0.0	0.0	0.0	0.0	0.0	0.0	0.0	0.0	0.0	0.0	0.0	0.0	0.004468724514305505	0.0	0.0	0.0
Hydrogenophaga	0.03274595280489552	0.1447605843434292	0.013937282229965157	1.7555440948942753	0.11436662672911448	0.2915299210948956	0.18792349902816705	0.3945495646349631	0.012507973833318739	0.17801011728388105	0.12149799885648942	5.050053810384389	0.020599655985745036	0.21908589135276457	0.040171543347266706	0.29389126023371354	0.043277408186475304	0.26043854490464585	0.8264359792580774	0.08429990452781896	0.11455858767349597	0.0613170911171974	0.0913317834606443	0.005940476426209382	0.11897387491027797	0.33094680275898225	0.2221661686522566	6.608115525904658	0.07094862484871249	0.20271165031730992	0.04257798494083901	0.16649462222370218	0.266771282856022	0.10581772334293947	0.03946126790769495	0.016018673196182977	0.020183162196937207	0.11933692067349418	0.030222718184777047	0.0	0.06863989017617571	0.042943467991779394	1.4622036994056329	0.13657266626121656	0.06144857459454014	0.06367932432885344	0.07483019302352355	0.2509366559205367	4.7704313985261235
Hydrogenophilus	0.0	0.0	0.0	0.0	0.0	0.0	0.0	0.0	0.0	0.0	0.0	0.0	0.0	0.0	0.00217143477552793	0.0	0.0	0.0	0.0	0.0	0.0	0.0	0.0	0.0	0.0	0.0	0.0	0.0	0.0	0.0	0.0	0.0	0.0	0.0	0.0	0.0	0.0	0.0	0.0	0.0	0.0	0.0	0.0	0.0	0.0	0.0	0.0	0.0	0.0
Idiomarina	0.1084709686662164	0.04485539233176679	0.6596980255516841	0.17637957710159877	0.4117198562248121	0.11696110606801201	0.33289305542132447	0.061746483590087074	0.5853731753993171	0.06759877871539788	0.05411255411255411	0.0710703190042033	0.08033865834440565	0.2675026629224363	0.27468649910428317	0.2624029109229585	0.04126450548012762	0.09361385485051787	0.16703230953330675	0.02945418350971988	0.2689112110651537	0.07051465478477702	0.04151444702756559	0.0554444466446209	0.134705957543042	0.16219670036207548	0.14940432302378828	0.10344973187518473	0.06573181419807186	0.02648493923743748	0.8112226604517748	0.04828344044487363	0.3321564012030862	0.03714877521613833	0.1612764862314489	0.4679740955170599	0.07820975351313167	0.4198489845512932	0.4370670014413912	0.20823843300579165	0.19239969216049255	0.03885361389732421	0.6327134020202428	0.1643139890955262	0.14102951546287903	1.2188446112768263	0.11128592808626579	0.1585780256164503	0.048646186966962
Jhaorihella	7.6113874050879025	9.581723466506274	13.174216027874564	20.420835482207323	11.028210434593182	6.9862439773758815	18.408985964799243	7.771684527796382	11.52609788740322	11.73402133868115	1.2976803071142695	8.532499441590351	10.715941043784568	7.3436138278299605	10.037457249877857	4.091736057658666	8.805442888917964	7.007837159899665	6.753589948145193	2.104450628694469	3.9589036140219713	13.340555124064915	15.375913317834605	15.73236173541118	22.687629666774825	7.769058112292544	17.36776747254453	4.2984419203648185	12.68102332957723	13.014291680673127	8.050600573682324	10.920382271652626	11.692166862822022	3.5516480547550433	8.863343913528352	10.14325270601158	7.475338698690617	9.158566221142163	10.779048681824523	5.059543176937593	10.321983484826426	9.623426684253038	12.781416188179259	9.794820908421626	15.419562808502066	13.872038073532861	6.368241298591657	5.551973512241875	2.6217189699428665
Kangiella	0.0	0.0	0.0	0.0	0.0	0.0	0.0	0.0	0.0	0.0	0.0	0.0	0.012359793591447022	0.0	0.00217143477552793	0.0	0.0	0.0	0.0	0.0	0.0	0.0	0.0	0.0	0.0	0.0	0.0	0.0	0.0	0.0	0.0	0.0	0.0	0.0	0.0	0.0	0.0	0.0	0.004649648951504162	0.0	0.0	0.0	0.0	0.0	0.0	0.007820267900034632	0.0	0.0	0.0
Ketobacter	0.04707230715703731	0.0	0.0	0.02888086642599278	0.0	0.0	0.0	0.0743050904219692	0.0	0.0	0.0	0.0	0.0	0.0	0.007600021714347755	0.0	0.0	0.0	0.0	0.0	0.002411759740494652	0.007153660630339696	0.0	0.0	0.0	0.0	0.0708215297450425	0.0	0.05738491715704686	0.0	0.0	0.0	0.0	0.0	0.0	0.0	0.0	0.002169762194063531	0.0	0.0	0.08111987020820767	0.0	0.0	0.0	0.08562506295960512	0.0	0.0	0.029624466323952253	0.0
Labrenzia	0.2803872208919179	0.24772409855953023	0.28222996515679444	0.37235688499226405	0.7602657662563991	2.6778856225123944	1.3466061016075515	0.26059109176155393	0.34772167256626096	0.21969603082504308	0.10516213346402024	0.15432412126627001	0.3687338421448362	0.14646073399825701	0.5515444329840943	0.12770274998250647	0.19525156251572579	0.2208326832371191	4.866374152373354	0.283369558593512	0.10008802923052805	0.4343293954134816	0.623754566589173	0.2970238213104691	0.5053931545775444	0.3653521634418468	0.3133610151732702	0.3715745471435207	0.43821209465381245	0.5775754056779635	0.863884904983865	1.3336219240118545	0.21969399764613573	0.7981358069164266	0.396328386377284	0.4542438042060459	0.47178141635340715	0.9178094080888735	0.5602826986562515	0.18546235439578318	0.5751190798094723	1.0470026481805261	0.25328718326488187	0.5537594827310265	0.8905006547798933	0.3228653461585727	0.19954718139606276	0.9776073886904243	0.08176699511468079
Leptothrix	0.0	0.0	0.0	0.0	0.0	0.0	0.0	0.009418955123911587	0.02751754243330123	0.0	0.0	0.0	0.0020599655985745037	0.0	0.00434286955105586	0.0	0.0	0.0	0.0	0.0	0.0	0.004087806074479827	0.0	0.0	0.0	0.0	0.0	0.0	0.013563707691665624	0.0	0.0	0.008324731111185108	0.0	0.0	0.0	0.0	0.0	0.01844297864954001	0.020923420281768728	0.0	0.0	0.00204492704722759	0.0	0.0	0.0	0.0	0.0	0.015683540995033544	0.0
Luteimonas	1.9299645934385294	2.9472031643440406	2.002322880371661	4.181536874677668	1.6033111861453002	2.023252566161581	3.2763119744853584	1.7833221701272606	5.4096986829103555	3.9624150790342387	0.5676713223883035	1.5615164375494954	3.424692807630113	6.186452987314805	4.007382878236795	1.5639213491008326	1.2037158183959178	1.9190840244356164	1.3113282808137217	1.8007678400942535	8.190336078719838	2.0858030495033315	2.8759133178346064	1.5791766499673274	3.35879964209512	2.077428445041532	4.336605999456712	2.5777984208081746	3.2219022578356493	6.480660901099125	2.438149874506992	3.536345776031434	2.880868314371649	8.881934438040345	1.9336021274770525	2.9462916771550836	1.8366677599212857	3.1461551813921194	3.0978286139396474	1.3730721676319386	6.059030305551511	7.564185147694856	2.6559835312875264	6.391173991442869	3.5317820086632414	3.2588173520572887	4.296020568709467	1.8680839940751068	3.888589881593111
Magnetospirillum	1.2504860727369476	0.9358465945582253	0.7921022067363531	0.25683341928829295	3.063936390371419	0.8047622372739334	0.594912105494883	0.8456128600133959	0.5891255675493127	1.829673610563436	0.08882626807155108	0.5634861006761833	0.44804251768995457	0.44664471773022174	1.768633624667499	0.6507592190889371	2.7586831590495073	3.082056144309358	1.0159054646988432	0.2061792845680392	0.5643517792757485	4.516003760781588	1.0503155097974095	0.6118690718995664	0.5339075543494293	1.323787211035929	0.4559742326050681	0.6861461808047967	0.9911940236217186	0.637675844716764	2.3227411258515596	2.8637075022476774	3.3529488688374527	1.9981538184438041	1.087758428412113	0.6247282546511362	0.92085677523526	1.2823294566915466	1.3146882410378016	0.18546235439578318	0.44199929280113154	2.0040285062830385	0.1533850671564225	0.360637196846025	0.3173164097914778	0.6591368658600618	0.529567519858782	0.2770758909122593	0.194584747867848
Marinobacter	0.4297906305642537	1.0275962606913847	0.5876887340301975	0.9510056730273336	0.48142903823112954	0.3281893722505412	0.9610944664583401	0.531647689216343	0.7404720509324695	1.8533331831138251	0.09495221759372702	3.0631307490811626	1.402836572629237	1.775685097317711	0.9543455838445254	0.30438737667063187	0.42673537374571	0.3612534655128959	0.40386916633426406	1.762172703081517	0.8224100715086764	0.7705514450394474	0.6797990700763865	0.5920674838122018	1.1602410941663472	0.6012746366957746	1.0817261050098956	0.2280116539289786	1.1925629147364467	0.8607605252167181	0.6072965220509142	0.41457160933701837	0.33084869883614487	0.122703530259366	0.37059277687226555	1.0686743403739216	0.4061861392133613	1.5589741364346468	0.6788487469196075	0.31561137502440295	0.7779187553299914	0.3057165935605248	0.5005196928262208	0.5537594827310265	0.45935327893623457	0.7049412921316933	0.20914079588625809	0.2596497342511109	0.5941044961497061
Melaminivora	0.0	0.005097203674064408	0.03252032520325203	0.10417741103661682	0.04574665069164579	0.03491376300537672	0.030067759844506728	0.008372404554588077	0.05378428748327058	0.06083890084385809	0.0	0.05177980384591954	0.04428926036935183	0.009683354313934347	0.07165734759242169	0.02274158561332307	0.0	0.020403019646907744	0.02493019545273235	0.0	0.021705837664451867	0.03372440011445857	0.0	0.022771826300469297	0.014748827468216277	0.044235463735111495	0.15910590244091738	0.04222438035721826	0.023997328992946872	0.032596848292230744	0.0347346719254213	0.021644300889081283	0.013077023669412841	0.08105187319884727	0.020588487604014754	0.08581432069383739	0.04541211494310871	0.041225481687207084	0.11507881154972799	0.05531333376716341	0.05199991680013312	0.02965144218480006	0.0282551439498673	0.15044332767837137	0.24277223733252745	0.06032778094312431	0.01918722898039065	0.013940925328918708	0.012420303055394552
Nitrogeniibacter	0.00818648820122388	7.165648924999745	0.036004645760743324	0.10520887055183084	0.04138982681625095	0.3892884575099504	0.018255425619879084	0.12035331547220361	0.06379066654992557	0.12393109431156277	0.016335865392469166	0.0710703190042033	0.06385893355580961	0.013314612181659725	0.05102871722490635	0.03673640752921419	0.07649030284121217	0.019202842020619053	0.08351615476665337	0.19094436206301163	0.009647038961978608	0.055185382005477665	0.03424941879774161	0.08712698758440428	0.0	0.44071628684240705	0.008731421475416197	0.006333657053582738	0.1429406118275531	0.08964133280363455	0.04033703836500538	0.01997935466684426	0.5531581012161632	0.003377161383285303	0.006862829201338252	0.002288381885168997	0.040366324393874414	0.1258462072556848	0.043009252801413496	0.013014902062861978	0.08215986854421033	0.09917896179053812	0.13824838289756503	0.003200921865497263	0.010073536818777071	0.12288992414340137	0.011512337388234392	0.027881850657837416	0.12420303055394552
Niveibacterium	0.01637297640244776	0.056069240414708496	0.006968641114982578	0.008251676121712223	0.0021784119376974187	0.01221981705188185	0.007516939961126682	0.0324430676490288	0.007504784299991244	0.010139816807309682	0.012251899044351875	0.05076451357443093	0.06694888195367138	0.02057712791711049	0.00868573910211172	0.0	0.0	0.009601421010309526	0.0	0.04367344451441224	0.0	0.013285369742059436	0.0	0.0	0.0	0.03276701017415666	0.0019403158834258216	0.0	0.0	0.005093257545661054	0.0	0.01997935466684426	0.007846214201647704	0.0	0.0	0.003432572827753495	0.015137371647702905	0.007594167679222357	0.015111359092388523	0.0	0.002079996672005325	0.0	0.007063785987466825	0.0	0.0	0.007820267900034632	0.0	0.029624466323952253	0.4347106069388093
Noviherbaspirillum	0.0	0.0	0.0	0.0	0.0	0.0	0.0	0.0	0.0	0.0	0.0	0.0	0.0	0.0	0.0	0.0	0.0	0.0	0.0	0.0	0.0	0.0	0.0	0.0	0.0	0.0032767010174156656	0.0	0.0	0.0	0.05806313602053602	0.0	0.0	0.0	0.0	0.0	0.0	0.0	0.0	0.0	0.0	0.002079996672005325	0.0	0.0	0.0	0.0	0.0	0.005756168694117196	0.0	0.0
Oryzomicrobium	0.0	0.07339973290652749	0.013937282229965157	0.08457968024755028	0.01742729550157935	0.0	0.009664637092877163	0.016744809109176154	0.031269934583296854	0.013519755743079577	0.002041983174058646	0.038581030316567504	0.025749569982181298	0.009683354313934347	0.04234297812279464	0.02099223287383668	0.004025805412695377	0.01680248676804167	0.0	0.004062646001340674	0.01567643831321524	0.0	0.033211557622052475	0.11385913150234647	0.013765572303668525	0.0	0.06597074003647793	0.05911413250010556	0.08451233254037811	0.12631278713239413	0.029132305485837222	0.0	0.014384726036354125	0.01576008645533141	0.008578536501672814	0.012586100368429484	0.0	0.02603714632876237	0.022085832519644768	0.06832823583002538	0.19135969382448986	0.17177387196711758	0.11402968808339303	0.13443871835088506	0.0	0.0	0.055642964043132896	0.03136708199006709	0.0
Ottowia	0.0	0.0	0.0	0.0	0.0	0.0	0.0	0.0	0.0	0.0	0.0	0.0	0.0	0.0	0.0	0.0	0.0	0.0	0.0	0.0	0.0	0.0	0.0	0.0	0.0	0.14908989629241282	0.0	0.0	0.0	0.0	0.0	0.0	0.003923107100823852	0.0	0.0	0.0	0.0	0.0	0.0	0.0	0.0	0.0	0.0	0.0	0.0	0.0	0.0	0.0	0.0
Paracoccus	0.23740815783549252	0.5005454007931249	0.42276422764227645	0.6168127900979887	0.6437207275895872	0.2566161580895189	0.17933271050116512	0.5065304755525788	0.40275675743286343	1.1221397266756048	0.04696561300334885	2.3250147217089365	0.39860334332416647	0.12467318679190473	0.5406872591064547	0.3708627807711147	0.35729023037671476	0.7213067533995031	1.0408356601515756	0.05078307501675841	0.20620545781229274	0.27797081306462823	0.2926768515443374	0.7296885210193857	0.17501941928949982	0.8797942231761063	0.1338817959563817	0.4243550225900435	0.3276157088602312	0.45431857307296597	1.0969433488705629	0.6426692417834904	0.18961684320648622	0.981628242074928	0.19730633953847473	0.5366255520721298	0.23715215581401214	1.2421888561013714	0.41381875668387036	0.15943255027005923	0.2100796638725378	2.304632782225494	1.4662401485413283	0.19312228588500155	0.2729928477888587	0.34967769324440573	1.3124064622587206	0.30147251023786703	0.6303303800612735
Parazoarcus	0.18624260657784328	0.21102423210626653	0.12427409988385599	0.2062919030428056	0.3213157608103692	0.12918092311989385	0.15033879922253363	0.19361185532484929	0.1638544572164755	1.890512511407294	0.03369272237196766	2.2326233070034722	0.08033865834440565	0.1452503147090152	0.18240052114434613	0.17143656846966623	0.5354321198884852	0.1404207822757768	0.1869764658954926	0.04976741351642325	0.16158790261314168	0.519151371458938	0.21898870807040852	0.38415080889487335	0.16813663313766555	0.3227550502154431	0.07567231945360704	0.16045264535742937	0.16902466508075623	0.29948354368486996	0.18599856579419147	2.1561053577969433	0.8709297763828953	0.05178314121037464	0.1955906322381402	0.4771276230577359	0.1942629361455206	0.22999479257073424	1.2588924536197517	0.15292509923862824	0.1549597520643967	0.7821845955645532	0.09182921783706872	0.412918920649147	0.29414727510829053	0.2871155500441287	0.1208795425764611	0.11675524962969418	0.04243603543926472
Permianibacter	0.0	0.0	0.003484320557491289	0.016503352243424446	0.007624441781940966	0.0	0.0	0.003139651707970529	0.003752392149995622	0.0	0.0	0.003045870814465856	0.005149913996436259	0.0	0.009771456489875685	0.0	0.004025805412695377	0.006000888131443454	0.0	0.08226858152714864	0.0	0.0	0.016605778811026237	0.10692857567176889	0.07177762701198588	0.004915051526123499	0.0038806317668516432	0.008444876071443652	0.0333875881641	0.015279772636983161	0.0022409465758336322	0.004994838666711065	0.0026154047338825684	0.0	0.0	0.0	0.0	0.0	0.015111359092388523	0.0	0.0249599600640639	0.006134781141682771	0.49345590683875395	0.0	0.0	0.011171811285763762	0.0	0.0	0.0
Pistricoccus	0.0961912363643806	0.09990519201166241	0.08013937282229965	0.07839092315626611	0.059906328286679016	0.22519377138467983	0.004295394263500962	0.05442062960482251	0.06754305869992121	0.030419450421929044	0.0357347055460263	0.0	0.21114647385388663	0.02420838578483587	0.06405732587807395	0.0874676369743195	0.0	0.045606749798970246	0.014958117271639409	0.16859980905563793	0.04944107468014036	0.037812206188938394	0.0	0.0	0.06194507536650836	0.031128659665448827	0.0	5.385719714563189	0.27440424022369686	0.07945481771231244	0.03697561850125493	0.06493290266724384	0.023538642604943115	0.005628602305475504	0.013725658402676503	0.05034440147371794	0.032797638570022956	0.02278250303766707	0.0743943832240666	0.006507451031430989	0.21423965721654847	0.1278079404517244	0.008072898271390658	0.042678958206630174	0.046338269366374536	0.1787489805722202	0.07483019302352355	0.05576370131567483	0.3653639148795231
Polymorphum	0.1760094963263134	0.08461358098946918	0.272938443670151	0.0515729757607014	0.8310641542315651	0.13965505202150688	0.05691397399138773	0.14128432685867381	0.3014421693829817	0.07773859552270755	0.051049579351466146	0.25889901922959774	0.010299827992872518	0.10167522029631065	0.589544541555833	0.1364495136799384	0.1630451192141628	0.10681580873969349	0.33780414838452333	0.02640719900871438	0.10370566884127003	0.053141478968237746	0.039438724676187316	0.24256945407021643	0.0855431993156544	0.08519422645280732	0.05432884473592301	0.09289363678588017	0.2044989775051125	0.12733143864152635	0.3282986733596271	0.07325763377842895	0.21315548581142932	0.08555475504322767	0.14068799862743417	0.5011556328520104	0.13875924010394328	0.35801076202048254	0.6370019063560701	0.09110431444003385	0.10399983360026624	0.2290318292894901	0.4541005277657245	0.06615238522027676	0.05238239145764077	0.47368479851638345	0.61591005027054	0.019168772327263224	0.4057298998095553
Profundibacter	0.010233110251529851	0.0	0.0	0.0	0.0	0.015711193352419522	0.0	0.0	0.015009568599982488	0.0	0.0030629747610879687	0.0	0.06076898515794786	0.0	0.0	0.0	0.0	0.0	0.029916234543278818	0.0	0.0	0.019417078853779177	0.0	0.0	0.03834695141736232	0.0	0.0	0.010556095089304565	0.0	0.0285222422557019	0.0	0.011654623555659152	0.0	0.0	0.0	0.0	0.0	0.0	0.0	0.0	0.16431973708842065	0.0	0.0	0.0	0.0	0.007820267900034632	0.0	0.0	0.0
Pseudomonas	6.993307545895499	11.417736229904275	11.279907084785133	12.042289840123775	11.180699270232001	19.764681237343762	12.503892701051297	16.423518084393837	18.70817646249484	14.038013046564293	1.9368210405946256	6.172964850650801	20.704714231272337	20.72358865110874	14.81895662559036	3.7506122734588208	6.4433015630189505	5.2579781807707535	14.92072197846031	2.1471084117085457	9.25753976388872	11.779013203613621	10.867444370640984	10.279994455555336	11.723351326902845	7.860805740780183	7.956265279987582	10.057847401089388	15.9258795542757	12.374578532938097	12.517927572606668	9.505177982751158	8.183601412318556	1.1673721181556196	7.487346658660032	12.152452001189959	6.789111183994752	11.187293872591564	12.856279350909006	5.417452983666298	15.268215570855087	9.218531128901976	15.572620765512578	12.881576560716153	9.04603606326181	12.792841103328081	10.3879657699835	12.419621852400454	25.77937401672601
Pukyongiella	0.0	0.07543861437615325	0.0	0.0	0.0	0.0	0.24268977588780433	0.003139651707970529	0.0	0.0	0.0	0.0	0.040169329172202825	0.0	0.0	0.0	0.0	0.0	0.0	0.0	0.0	0.0	0.0	0.003960317617472921	0.0	0.0	0.04365710737708099	0.023223409196470042	0.0	0.005093257545661054	0.0	0.0	0.0	0.005628602305475504	0.0	0.0	0.0	0.0	0.0	0.0	0.02183996505605591	0.025561588090344877	0.0	0.0	0.09066183136899365	0.0	0.0	0.0	0.0
Pulveribacter	0.0	0.0	0.004645760743321719	0.0	0.0	0.0	0.008590788527001923	0.0	0.46404582921612525	0.010139816807309682	0.0	0.0	0.0	0.0	0.0032571521632918953	0.0	0.0	0.0	0.08850219385719983	0.0	0.0	0.017373175816539264	0.0	0.0	0.0	0.0	0.0	0.0	0.013563707691665624	0.006111909054793264	0.008963786303334529	0.008324731111185108	0.0	0.0	0.0	0.0	0.0	0.011933692067349419	0.015111359092388523	0.0	0.005199991680013312	0.009202171712524156	0.07568342129428741	0.0	0.0	0.0	0.017268506082351587	0.019168772327263224	0.0
Ralstonia	0.0	0.0	0.0	0.0	0.0	0.0	0.0	0.0	0.0	0.0	0.0	0.0	0.04943917436578809	0.0	0.0	0.0	0.0	0.0	0.0	0.0	0.0	0.0	0.0	0.0	0.0	0.0	0.0	0.0	0.0	0.0	0.0	0.0	0.0	0.0	0.0	0.0	0.0	0.0	0.0	0.0	0.0	0.0	0.0	0.0	0.0	0.0	0.0	0.0	0.0
Ramlibacter	0.0	0.02344713690069628	0.0	0.0	0.0	0.0	0.0	0.0	0.0	0.0	0.0	0.0	0.0	0.0	0.0	0.0	0.0	0.0	0.0	0.0	0.0	0.0	0.0	0.0	0.0	0.0	0.0	0.0	0.0041734485205125	0.0	0.0	0.0	0.0	0.0	0.0	0.012586100368429484	0.0	0.0	0.0	0.0	0.0	0.0	0.0	0.0	0.0	0.0	0.0	0.0	0.0
Rhodanobacter	0.06753852766009702	0.11519680303385563	1.9477351916376304	0.07117070654976793	0.10020694913408126	0.0	0.1277879793391536	0.008372404554588077	0.11257176449986867	0.4968510235581744	0.006125949522175937	0.1736146364245538	0.048409191566500843	0.008472935024692553	0.19434341240974976	0.00524805821845917	0.0	0.03600532878866072	0.03490227363382529	0.011172276503686851	0.008441159091731282	0.09401953971303602	0.004151444702756559	0.09603770222371834	0.03244742043007581	0.10157773153988564	0.008731421475416197	0.012667314107165477	0.05216810650640624	0.03972740885615622	0.1602276801721047	0.10489161200093236	0.017000130770236696	0.0	0.020588487604014754	0.2837593537609556	0.0	0.19961812185384484	0.3510484958385642	0.019522353094292965	0.022879963392058573	0.009202171712524156	0.030273368517714967	0.024540400968812354	0.08461770927772741	0.130710192043436	0.011512337388234392	0.01742615666114838	0.021735530346940465
Rhodobacter	0.3806717013569104	0.6208394075010449	0.4657375145180023	1.0912841670964415	0.273390698181026	0.3788143286083374	0.5057826745272381	1.1574849296718017	0.576617593715994	0.4788246825674016	0.19705137629665934	0.25991430950108635	0.7168680283039274	2.0177689551660696	0.2323435209814885	0.18018333216709817	0.14090318944433822	0.26523925540980064	8.725568408456322	0.05484572101809909	0.2689112110651537	1.3091198953521646	0.6818747924277648	1.405912754202887	1.1454922666981309	0.706129069253076	1.4659086499282084	0.3546847950006334	0.7501773715621217	1.0043903880043599	1.1316780207959842	2.1211414871299654	0.28507911599319996	1.06155439481268	0.7274598953418546	0.6418911187899037	0.3632969195448697	1.3018573164381184	0.4870507276700609	0.42623804255872977	0.35775942758491586	0.36910933202458	0.6397771880077097	0.8653158776394267	0.8592726906416843	0.5608249265453408	0.6408534479450478	0.23351049925938835	2.9156661422538708
Rhodoblastus	0.0	0.0030583222044386444	0.047619047619047616	0.017534811758638472	0.011981265657335802	0.05062495635779625	0.0	0.0	0.0963113985165543	0.023659572550389255	0.0	0.018275224886795133	0.005149913996436259	0.0	0.007600021714347755	0.03848576026870058	0.0	0.04200621692010417	0.003739529317909852	0.016250584005362695	0.03979403571816176	0.0	0.013492195283958818	0.0	0.013765572303668525	0.0	0.0	0.10556095089304565	0.025040691123075	0.0662123480935937	0.4818035138042309	0.044953548000399586	0.0	0.9309708213256483	0.01200995110234194	0.002288381885168997	0.055503696041577316	0.2158913383093213	0.013948946854512484	0.0	0.00415999334401065	0.6922078054865393	0.01412757197493365	0.02880829678947537	0.026191195728820386	0.0	0.0441306266548985	0.0	0.0
Roseibium	2.799778964818567	0.8114748249110537	1.8176538908246225	0.3476018566271274	3.5682387539483718	3.182389497940088	1.761111648035394	2.0177494976557266	0.8030119200990631	0.5171306571727937	0.14089683901004657	0.27514366357341563	1.0444025584772734	0.34012782027694394	1.8815482329949513	1.6513889860751523	1.8971608007326966	1.5074230986185955	9.317660550458715	0.7566678177497004	1.442232324815802	1.3530638106528226	0.6528146795084689	0.08217659056256311	0.7807046006509148	1.5679014368333961	0.37933175520974816	2.7593632563442134	0.9463294520262092	1.3283215679084028	2.3104159196844747	0.22643268622423496	0.6276971361318164	2.2390579971181555	1.8666895427640045	0.70711000251722	1.274062113681661	1.535106752299948	0.919468080159948	0.25704431574152403	1.299997920003328	2.7177080457654674	0.6397771880077097	0.5313530296725457	1.4878613881333735	0.8993308085039828	3.8009900610153884	0.28927420057506315	0.1397284093731887
Roseiflexus	0.0	0.0	0.0	0.0	0.0	0.0	0.0	0.0	0.0	0.0	0.0	0.0	0.0	0.0	0.0	0.0	0.0	0.0	0.0	0.0	0.0	0.0	0.0	0.0	0.0	0.0	0.0	0.0	0.0	0.0	0.0	0.0	0.0	0.0	0.0	0.0	0.0	0.0	0.0	0.0	0.0	0.0	0.0	0.004267895820663017	0.0	0.0	0.0	0.0	0.0
Roseobacter	0.0	0.0	0.0	0.0	0.0	0.0	0.0	0.0	0.0	0.0	0.0	0.0	0.0	0.0	0.0	0.0	0.0	0.0	0.0	0.0	0.0	0.0020439030372399135	0.0	0.0	0.0	0.0	0.0	0.0	0.0	0.0	0.0	0.0	0.0	0.0	0.0	0.0	0.0	0.0	0.0	0.0	0.0	0.0	0.0	0.0	0.0	0.0	0.0	0.0	0.0
Rubrivivax	0.01637297640244776	0.07034141070208884	0.06968641114982578	0.06498194945848375	0.19278945648622153	0.013965505202150686	0.04188009406913437	0.011512056262558606	0.11257176449986867	0.01689969467884947	0.0	0.05685625520336264	0.042229294770777324	0.059310545172847874	0.1900005428586939	0.0699741095794556	0.13687738403164282	0.05760852606185716	0.0922417231751097	0.00609396900201101	0.08441159091731282	0.18190737031435228	0.1276569246097642	0.13168056078097465	0.10520830260660945	0.03604371119157233	0.04365710737708099	0.06967022758941013	0.15650431951921873	0.30865140726705986	0.051541771244173536	0.04994838666711065	0.017000130770236696	0.007880043227665706	0.08406965771639359	0.10755394860294286	0.047935010217725865	0.04990453046346121	0.4463662993443995	0.0	0.30575951078478275	1.0889236526486918	0.04944650191226778	0.6551220084717732	0.27097814042510326	0.1731630749293383	0.08634253041175793	0.006970462664459354	0.04450608594849714
Ruegeria	9.07062892695606	9.741775661871896	7.9279907084785135	16.472408457968022	15.563664088879205	6.343830738076949	23.092039560581167	12.967808104487608	10.012633053571653	15.50265325206458	1.1904761904761905	11.566186772798343	11.374100052529123	8.123123850101676	11.211117746050704	4.864949968511651	28.83885707384334	6.201317795033665	8.887614678899082	2.5990777793576956	15.47143873527319	18.931651882434696	16.50614413816008	9.586938872497575	18.072229924387678	9.626947589167226	17.905234972253485	6.844572055905079	13.703518217102792	12.513115138180078	7.781686984582288	7.475608537844228	7.317902445403426	2.9156159942363113	9.158445569185897	11.768003844481568	9.637459949037515	5.8431695886130885	10.948760868554425	17.67749072688228	12.654699752480397	14.718362422420581	12.783434412747106	13.038421732125519	24.678150498640072	12.71352124319916	6.360566406999501	12.06587087217914	3.3607270017388426
Sedimentitalea	0.026606086653977613	0.19063541741000886	0.011614401858304297	0.026817947395564725	0.01851650147042806	0.04015082745618323	0.03221545697625721	0.011512056262558606	0.017511163366646237	0.2332157865681227	0.0	0.01421406380084066	0.048409191566500843	0.009683354313934347	0.13245752130720373	0.012245469176404731	0.030193540595215333	0.02520373015206251	0.01994415636218588	0.003046984501005505	0.5173224643361028	0.14000735805093406	0.039438724676187316	0.002970238213104691	0.11700736458118245	0.031128659665448827	0.1882106406923047	0.031668285267913696	0.09598931597178749	0.3371736495227618	0.008963786303334529	0.021644300889081283	0.027461749705766966	0.0	0.018872780303680194	0.05377697430147143	0.02522895274617151	0.03254643291095296	0.008136885665132283	0.07158196134574087	0.10607983027227155	0.1421224297823175	0.01412757197493365	0.05761659357895074	0.042308854638863705	0.00893744902861101	0.07291147012548448	1.0577677093317068	0.016560404073859402
Sideroxydans	0.010233110251529851	0.014272170287380344	0.009291521486643438	0.01444043321299639	0.0	0.0	0.0	0.0	0.0	0.0	0.0	0.0	0.0	0.0	0.006514304326583791	0.00524805821845917	0.0	0.0036005328788660724	0.0	0.0	0.0	0.017373175816539264	0.011416472932580538	0.0	0.006882786151834262	0.004915051526123499	0.024253948542822774	0.0	0.0125203455615375	0.0662123480935937	0.0	0.0	0.0	0.0	0.0	0.01373029131101398	0.0	0.0	0.0	0.0	0.0	0.0	0.0	0.027741322834309613	0.0	0.005585905642881881	0.0	0.0	0.0
Simplicispira	0.0	0.0	0.0	0.0	0.0348545910031587	0.0	0.0	0.0	0.0025015947666637483	0.0	0.0	0.0	0.0	0.0	0.0	0.0	0.0	0.0	0.0	0.0	0.0	0.00919756366757961	0.0	0.0	0.0	0.0	0.0	0.0	0.029214139643587496	0.0	0.0	0.0	0.0	0.0	0.0	0.0	0.0	0.0	0.0	0.0	0.0	0.0	0.0	0.0	0.0	0.0	0.0	0.0	0.0
Sinimarinibacterium	0.04297906305642537	0.08155525878503053	0.017421602787456445	0.06188757091284167	0.03158697309661257	0.026185322254032542	0.017181577054003846	0.10988780977896852	0.031269934583296854	0.006759877871539788	0.0	0.316770564704449	0.07003883035153313	0.00726251573545076	0.029314369469627056	0.00874676369743195	0.044283859539649154	0.0396058616675268	0.023683685680095733	0.003046984501005505	0.004823519480989304	0.008175612148959654	0.06123380936565925	0.3593988237856676	0.06194507536650836	0.014745154578370495	0.07276184562846832	0.010556095089304565	0.1304202662660156	0.05195122696574275	0.01120473287916816	0.011654623555659152	0.04315417810906238	0.01576008645533141	0.042892682508364074	0.16819606855992128	0.020183162196937207	0.004339524388127062	0.030222718184777047	0.05856705928287889	0.0415999334401065	0.0	0.02724603166594347	0.09709462992008365	0.12188979550720258	0.025695165957256648	0.017268506082351587	0.012198309662803868	0.050716237476194415
Skermanella	0.6753852766009701	1.0683738900839002	0.3519163763066202	1.62867457452295	0.3115129070907309	0.7314433349626422	0.8257895471580597	1.2799313462826523	0.5340904826827102	1.8961457429669104	0.08882626807155108	1.2579446463743986	1.30807815509481	3.116829669797618	0.46577275935074103	0.4880694143167028	0.8403868799001601	0.5088753135464048	1.2402772237734343	1.7967051940929128	0.6716750877277605	0.9882271185054982	0.5075141149119894	0.7405793944674363	0.9360589166494596	0.7487261824794798	0.6461251891807986	0.6016974200903602	1.6015608697466717	1.3884220069472033	0.2733954822517031	1.9263427791282342	2.6350202693866875	0.2499099423631124	0.5593205799090675	0.3501224284308565	0.6937962005197165	0.5717323381357403	0.7555679546194263	0.3774321598229973	1.1086382261788381	2.743269633855812	0.9768206908382695	1.0701748770312518	1.4183539840838117	0.4435209080448213	0.45089988103918033	0.7702361244227586	0.6520659104082139
Sphaerotilus	0.0	0.0	0.0	0.0	0.0	0.0	0.0	0.0	0.0	0.0	0.0	0.0	0.0	0.0	0.0	0.0	0.0	0.0	0.0	0.0	0.0	0.0	0.0	0.0	0.0	0.0	0.0	0.0	0.0	0.0	0.0	0.0	0.0	0.0	0.0	0.009153527540675988	0.0	0.0	0.0	0.0	0.0	0.0	0.0	0.0	0.0	0.0	0.0	0.0	0.0
Steroidobacter	0.10028448046499254	0.17432436565300277	0.03368176538908246	0.022692109334708613	0.013070471626184512	0.1361636757209692	2.644889017750717	0.0868636972538513	0.007504784299991244	0.08337182708232405	0.0	0.01421406380084066	0.022659621584319542	0.06173138375133146	0.020628630367515336	0.0174935273948639	0.02113547841665073	0.022803374899485123	0.06232548863183087	0.05789270551910459	0.05788223377187165	0.029636594039978745	0.22106443042178678	0.0	0.04326322724010108	0.1048544325573013	0.10671737358842019	0.05700291348224465	0.1679813029506281	0.08149212073057686	0.1187701685191825	0.004994838666711065	0.024846344971884402	0.25328710374639773	0.11495238912241572	0.03546991922011945	0.06307238186542877	0.07268703350112828	0.09531780350583531	0.0	0.08111987020820767	0.021471733995889697	0.31988859400385483	0.056549619623784984	0.10275007555152614	0.056976237557395185	0.007674891592156261	0.005227846998344515	0.0
Stutzerimonas	28.382554593643196	5.141039625661362	4.488966318234611	5.203713254254771	3.2850452020477072	3.1212904126806786	2.4956240670940586	7.5121399866041525	2.649188857896909	3.258261134082178	0.5482724822347464	1.6528925619834711	4.245589098662053	4.8779897356444275	4.309212312035178	4.4853404240431045	5.08962449300013	28.099758764297118	1.7862485041882727	3.9935810193178813	1.5881437891157282	2.875771573396558	5.213176685486549	3.9266549177244015	3.666558508598566	19.003227550502157	6.746478326671582	6.002195667778575	5.699887316889947	5.362181544071958	2.972615632843313	3.980886417368719	1.9550150385772198	8.985500720461095	2.781161533842327	4.500102977184833	35.20952645255696	2.487632355493838	3.8243362626121726	27.194637860350102	6.077750275599559	5.542774761510383	3.288696933307769	6.924660969025746	3.8561498942278636	4.377115661762241	2.6555124908860663	15.629519909383985	1.2482404570671524
Sulfidibacter	3.2275229733325146	7.13914346589461	2.859465737514518	3.3574007220216604	3.2643502886395814	2.7442217722226103	3.3794014368093808	3.4232669122572004	4.145142528361831	6.5863743395036	0.5452095074736584	2.8621032753264157	5.34458074550155	3.6639391885349086	4.52092720264915	1.4432160100762716	5.266759931158727	1.8686765641314915	3.148683685680096	0.9983952548294703	1.4772028410529743	3.616686424396027	3.5432580538027234	4.7711926496505015	4.433497536945813	3.063715451283648	2.974504249291785	2.548241354558122	3.7321063394683023	3.870875734702401	2.513221584797418	2.0462189071292998	3.311102393095332	1.3013328530259365	1.9867890537874238	4.890272088606147	2.189873098367687	3.4748741537927446	4.209094713349142	2.261339233422268	2.661355741830813	5.704323998241363	3.9042554265013067	2.6087513203802697	4.320539941573486	4.868675358335847	5.982577996085806	1.7007928901280822	3.2623996025503024
Sulfitobacter	0.01227973230183582	0.0	0.59465737514518	0.034038164002062915	0.0	0.0	0.022550819883380046	0.0	0.05253349009993871	0.010139816807309682	0.0030629747610879687	0.010152902714886187	0.01647972478859603	0.0	0.009771456489875685	0.01049611643691834	0.0	0.010801598636598216	0.013711607499002791	0.0	0.003617639610741978	0.0	0.013492195283958818	0.0	0.5643884644504095	0.006553402034831331	0.10380689976328145	0.01477853312502639	0.005216810650640624	0.04889527243834611	0.0	0.014984516000133197	0.0	0.0045028818443804035	0.0	0.005720954712922492	0.04541211494310871	0.003254643291095296	0.005812061189380202	0.0	0.027039956736069223	0.04805578560984836	0.008072898271390658	0.0352101405204699	0.12188979550720258	0.005585905642881881	0.0	0.0	0.0020700505092324253
Sulfuricaulis	0.01227973230183582	0.017330492491818988	0.005807200929152149	0.04538421866941723	0.011981265657335802	0.005237064450806508	0.0	0.019884460817146683	0.0	0.12843767955925595	0.0	0.019290515158283752	0.017509707587883283	0.0	0.00217143477552793	0.013994821915891121	0.04126450548012762	0.009601421010309526	0.06232548863183087	0.0	0.014470558442967912	0.02146098189101909	0.13180836931252077	0.057424605453357355	0.02753114460733705	0.05078886576994282	0.0	0.03589072330363552	0.10850966153332499	0.14464851429677394	0.0033614198637504484	0.0	0.0	0.0	0.017157073003345628	0.019451246023936476	0.012614476373085754	0.007594167679222357	0.012786534616636444	0.006507451031430989	0.1050398319362689	0.0	0.005045561419619161	0.04481290611696168	0.027198549410698096	0.012288992414340137	0.0	0.0	0.018630454583091826
Sulfuriflexus	0.0	0.006116644408877289	0.0313588850174216	0.021660649819494584	0.0	0.0034913763005376716	0.008590788527001923	0.027210314802411255	0.032520731966628726	0.006759877871539788	0.0	0.0	0.009269845193585268	0.013314612181659725	0.0	0.024490938352809462	0.0020129027063476887	0.0	0.014958117271639409	0.0	0.01205879870247326	0.004087806074479827	0.011416472932580538	0.0	0.0	0.011468453560954831	0.018433000892545306	0.006333657053582738	0.003130086390384375	0.009167863582189897	0.0414575116529222	0.0	0.013077023669412841	0.0	0.0	0.009153527540675988	0.0	0.07377191459816004	0.003487236713628121	0.0	0.0	0.0	0.005045561419619161	0.021339479103315087	0.03727208622947517	0.0	0.005756168694117196	0.005227846998344515	0.0
Sulfurifustis	0.478909559771597	0.8196303507895568	0.596980255516841	0.4528107271789582	1.1153469121010784	0.5271978213811885	0.4767887632486067	0.3464082384460817	0.496566561182754	0.457418402640859	0.10822510822510822	0.19290515158283753	0.9177146741649415	0.2747651786578871	1.0270886488247108	0.30963543488909107	0.1539870570355982	0.6588975168324912	0.3365576386118867	0.07617461252513762	0.3714110000361764	1.3040101377590647	0.38608435735636004	0.8554286053741511	1.1258271634071757	0.539017317364877	0.7955295122045869	0.3103491956255542	1.0120612662242812	0.845480752579735	0.7271871638580136	0.7309113915620525	0.4145416503203871	1.0874459654178674	0.5318692631037145	1.3581546488477998	0.4743043116280243	0.883093212983857	2.127214395313154	0.5238498080301945	0.3348794641928573	0.44170424220115945	0.6508774231308718	0.7266092634678788	0.8653168127329506	1.072493883433321	2.5806822978625426	0.5977171734773895	0.09625734867930777
Sulfuritalea	1.2156934978817462	1.713679875220454	0.7119628339140535	2.146467251160392	0.7450168826925172	0.925214719642483	2.506362552752811	0.53374079035499	0.6516654367159064	1.1908651517029258	0.3655149881564976	0.4010396572380044	0.6015099547837551	0.826716374552145	0.8978882796807992	0.3376250787208733	1.2117674292213085	0.5364793989510447	0.5659154367770244	7.354404923926953	0.2713229708056483	0.6039733475043944	1.567170375290601	1.2841329874655947	1.9025987433998997	0.971541851663745	1.8035236136443014	0.8634885783051135	1.595300696965903	1.2172885534129918	0.9176676228038724	2.5540275049115913	1.408395449195763	0.44465958213256485	0.5884876040147551	1.1670747614361885	0.719025153265888	1.1402100329803853	0.9555028595341051	0.829700006507451	1.103438234498825	0.49793973599991825	0.6821599039325106	1.5695186880488248	1.9139719955676437	2.2131358157098013	0.3914194711999693	0.8573669077285005	6.129419557837211
Sulfuritortus	0.0	0.004077762939251527	0.006968641114982578	0.0	0.0	0.0	0.0	0.0	0.0	0.0	0.0	0.0	0.0	0.0	0.0	0.0	0.0	0.0	0.0	0.0	0.0	0.0	0.0	0.0	0.0	0.008191752543539165	0.0	0.0	0.01982388047243437	0.0	0.006722839727500897	0.0	0.0	0.0	0.0	0.0	0.0	0.07377191459816004	0.0	0.0	0.0	0.0	0.0	0.0	0.0	0.0	0.0	0.0	0.0
Thalassobius	0.0	0.0	0.0	0.0	0.0	0.0	0.0	0.0	0.0	0.0	0.0	0.0	0.0	0.0	0.018457195591987406	0.0	0.0	0.0	0.0	0.0	0.0	0.0	0.0	0.0	0.0	0.0	0.0	0.0	0.0	0.0	0.023529939046253136	0.0	0.0	0.0	0.0	0.0	0.0	0.0	0.0	0.0	0.0083199866880213	0.0	0.0	0.0	0.0	0.0	0.0	0.0	0.0
Thalassolituus	0.0	0.0	0.0	0.0	0.0	0.0	0.0	0.0	0.0	0.0	0.0	0.0	0.0	0.0	0.0	0.0	0.0	0.0	0.0	0.0	0.0	0.0	0.0	0.0	0.002949765493643255	0.0	0.0	0.0	0.0	0.0	0.0	0.0	0.0	0.0	0.0	0.0	0.0	0.0	0.0	0.0	0.0	0.0	0.0	0.0	0.0	0.0	0.0	0.0	0.0
Thauera	0.06753852766009702	0.5719062522300266	0.0313588850174216	0.33316142341413096	0.015248883563881932	0.06982752601075344	0.07409555104539157	0.46780810448760884	0.07254624823324869	0.11942450906386957	0.06534346156987667	0.0710703190042033	0.2121764566531739	0.04599593299118815	0.007600021714347755	0.048981876705618925	0.06642578930947372	0.3012445841984614	0.08351615476665337	0.014219261004692356	0.03858815584791443	0.03883415770755835	0.014530056459647958	0.0554444466446209	0.05604554437922185	0.05406556678735849	0.6218712406379758	0.05066925642866191	0.1638078544301156	0.08760402978537013	0.04257798494083901	0.06659784888948087	0.08369295148424219	0.08780619596541787	0.2419147293471734	0.03089315544978146	0.05298080076696016	0.004339524388127062	0.030222718184777047	0.16268627578577471	0.19759968384050589	0.011247098759751746	0.05146472648011544	3.4591295626473757	0.12390450287095799	0.06591368658600619	0.06331785563528915	0.0	0.04140101018464851
Thermomonas	3.008534413949776	8.145331471154925	4.286875725900116	3.0087674058793192	4.663979958610173	4.866978562949514	4.151498555673679	3.865957803081045	6.177688276276126	4.336461654592774	0.8627378910397778	2.384916847726765	6.052178928611892	5.782172944708047	5.26030074371641	1.6164019312854245	1.4462705945108143	2.001896280649536	2.683735540486637	1.3386418574417518	4.458137880304364	7.660548583575196	3.706202258385918	5.430585532959744	6.195490791815384	4.444844930124351	7.223796033994335	1.815648355360385	6.245565710946956	5.597490042681498	10.90556651129437	3.5346808298091967	3.0534850268078984	1.697586455331412	4.081667667495925	11.036865832170072	3.0527032822867524	7.746051032806804	6.450225507974149	2.251578056875122	6.044470328847474	2.7166855822418534	2.1019808874133425	5.323133062321949	5.173768510123904	6.176894459898783	1.7153382708469243	7.754639714211031	1.8713256603461126
Thioalkalivibrio	0.01841959845275373	0.19267429887963464	0.029036004645760744	0.039195461578133056	0.008713647750789675	0.06284477340967809	0.03973239693738389	0.1737273945077026	0.05253349009993871	0.08675176601809394	0.0030629747610879687	0.029443417873169942	0.18333693827313083	0.04115425583422098	0.03365723902068292	0.07522216779791477	0.11876125967451363	0.01680248676804167	0.03490227363382529	0.003046984501005505	3.2679344483702537	0.09095368515717614	0.004151444702756559	0.3494980297419853	0.09439249579658417	0.009830103052246998	0.0892545306375878	0.06755900857154921	0.08868578106089062	0.10288380242235329	0.04818035138042309	1.465152675568579	0.014384726036354125	0.0	0.034314146006691255	0.08009336598091489	0.037843429119257255	0.05532893594862003	0.03603477937415726	0.04229843170430143	0.029119953408074547	0.06032534789321391	0.010091122839238322	0.08642489036842611	0.31328699506396696	0.051390331914513296	0.03261828926666411	0.012198309662803868	0.025875631365405317
Thiobacillus	0.9230265446879925	0.9949741571773726	1.5493612078977932	0.9788550799381124	2.8994662890752645	0.4626073598212415	0.7345124190586644	0.648861352980576	2.4277977210471673	0.657961446163206	0.22461814914645103	0.29748004954616525	1.2318594279475534	0.5350053258448726	2.073720210629173	0.42159401021622	0.38849022232510394	0.4620683861211459	3.450339050658157	0.1340673180442422	0.5522929805732754	0.48951477741895927	1.8961723679840583	1.5583849824755946	0.9222933443457912	1.107524943886495	1.0594124723504987	0.3377950428577461	0.98493385084095	1.0532856604427059	3.2460111150950164	0.10156171955645833	0.6172355171962861	0.5076999279538905	1.252466329244231	2.4817501544657774	0.552514065141156	5.058800555459122	3.5023480727205096	0.6214615735016594	1.0576783077147076	0.29242456775354536	0.7467430901036358	0.7639533518986802	0.8431550317316411	1.9059110053512975	0.37031351932153955	0.39383114054195345	0.31257762689409624
Thiohalomonas	0.02865270870428358	0.09480798833759799	0.06504065040650406	1.8679731820526044	0.08386885960135061	0.4207108442147895	0.30175144701094253	0.19047220361687878	0.22639432638306922	0.45291181739316577	0.05309156252552479	0.29849533981765386	0.14728754029807703	0.5894741938607534	0.17588621681776234	0.10146245889021063	0.11473545426181825	0.2868424526829971	0.40137614678899086	1.4290357309715818	0.13264678572720584	0.17986346727711236	0.15256559282630355	0.4821686699273282	0.20451707422593238	0.2441142257974671	1.675462765338197	0.411687708482878	0.26814406744292807	0.5327547392761462	0.0907583363212621	0.18314408444607239	0.10069308225447889	0.2431556195965418	0.1338251694260959	0.08810270257900638	0.1639881928501148	0.14971359139038362	0.18249872134653833	0.3839396108544283	0.21423965721654847	0.498962199523532	1.4349576677396894	1.050969345838268	3.191296464188577	0.12735864865770688	0.04604934955293757	0.08190293630739741	0.34259335927796636
Thiothrix	0.18214936247723132	0.25893794664247194	0.140534262485482	0.37957710159876223	0.1644701012961551	3.491376300537672	0.09127712809939542	0.24593938379102478	0.1213273461831918	0.12618438693540937	0.02858776443682104	0.06294799683229435	0.4346527412992203	1.4633969206933282	0.23451495575701645	0.14869498285634317	0.6169546794955666	0.1440213151546429	0.1632927802153969	0.3595441711186496	0.13023502598671122	0.1134366185668152	0.5739372301560943	0.035642858557256296	0.3303737352880446	0.19660206104493996	0.6606775583064923	0.2639023772326141	0.65105796919995	0.7303731320477952	0.0414575116529222	0.09323698844527321	0.18307833137177978	0.04165165706051873	0.19215921763747104	0.19565665118194925	0.19678583142013775	0.10740322860614476	0.17436183568140604	0.1659400013014902	0.6728789233937226	0.20040285062830382	0.13925749518148883	0.4417272174386223	0.8663241664148282	0.22343622571527524	0.09593614490195326	0.1132700182974645	0.1707791670116751
Unclassified Bacteria	0.0	0.0	0.0	0.0	0.0	0.0	0.0	0.0	0.0	0.0	0.0	0.0	0.0	0.0	0.00434286955105586	0.0	0.0	0.0	0.0	0.0	0.0	0.0	0.0	0.0	0.0	0.0	0.0	0.0	0.0	0.009167863582189897	0.0	0.0	0.0	0.0	0.0	0.0	0.005045790549234302	0.003254643291095296	0.004649648951504162	0.0	0.010399983360026625	0.0	0.0	0.0	0.0	0.0	0.0	0.0	0.0
Unclassified family	5.60160455168744	6.975013507589736	8.774680603948896	4.569365652398143	7.897832480121991	3.7427553941763843	5.356356646585699	10.72295713328868	5.781185505759922	5.18257303484717	1.49268970023687	20.820557597417103	6.926634325206769	8.684758400309867	11.820205200586287	3.3937443146035964	4.6759729868456805	4.073402863623817	3.493966892700439	5.478478132807898	12.038298744679054	11.703388791235744	11.327216871471272	12.631433040929881	6.017521607032241	6.86468863148582	5.071015561333385	2.989486129291053	8.54617920787947	6.291191720400533	5.432054499820724	15.315840298358363	5.467503596181509	2.402287463976945	5.754482285322124	9.770246458729034	5.139137674395136	9.604452352022218	9.632910215278747	2.9804125723953927	7.4287081140670175	6.982403402758607	9.416026721293278	6.523478761883422	4.801047647829153	8.597825965523791	3.9448942783683183	5.337631785309751	22.368965802765587
Undibacterium	0.026606086653977613	0.0	0.0	0.7148014440433212	0.0	0.0	0.05691397399138773	0.0	0.0	0.0506990840365484	0.0	0.031473998416147175	0.025749569982181298	0.05810012588360608	0.0	0.0	0.30596121136484866	0.05880870368814584	0.03240925408855205	0.0	0.037382275977667107	0.02554878796549892	0.060195948189970115	0.019801588087364607	0.045229737569196585	0.06553402034831332	0.3143311731149831	0.0	0.04486457159550937	0.0	0.0	0.0	0.0	0.042777377521613834	0.0	0.0	0.010091581098468604	0.0	0.0	0.0	0.01247998003203195	0.0	0.2664056429558917	0.038411062385967164	0.10879419764279238	0.0	0.021105951878429716	0.026139234991722576	0.0
Usitatibacter	0.07163177176070895	0.4770982638924286	0.16608594657375145	0.12790097988653945	0.18516501470428057	0.2426506528873682	0.0719478539136411	0.19361185532484929	0.1776132284331261	0.43939206165008615	0.019398840153557133	0.03350457895912441	0.22144630184675915	0.03389174009877021	0.2616578904511156	0.08047022601637394	0.09863223261103674	0.08881314434536311	0.1844834463502194	0.025391537508379206	0.06391163312310827	0.040878060744798266	0.06953669877117237	0.176234133977545	0.12487340589756447	0.045873814243819325	0.053358686794210096	0.1308955791073766	0.39543424731855936	0.18335727164379795	0.5277429186088204	0.00998967733342213	0.11377010592389172	0.03152017291066282	0.09436390151840096	0.2620197258518502	0.015137371647702905	0.1377798993230342	0.24991863114334867	0.07808941237717186	0.09567984691224493	0.05930288436960012	0.03733715450518179	0.25393980132944954	0.14908834491790068	0.26365474634402475	2.4348593576115736	0.08538816763962709	0.03622588391156744
Venatoribacter	0.0	0.0	0.0	0.0	0.0	0.0	0.0	0.0	0.0	0.0	0.0	0.0	0.0	0.0	0.0	0.0	0.0	0.0	0.0	0.0	0.0	0.0	0.0	0.0	0.0	0.0	0.0	0.0	0.0	0.0	0.0	0.0	0.0	0.0	0.0	0.0	0.0	0.0	0.0	0.0	0.0	0.0	0.0	0.0	0.0	0.0	0.0	0.0	0.0
Wenzhouxiangella	0.5321217330795521	2.164272680007748	0.6782810685249709	1.4657039711191335	0.15031042370112188	0.9409259129949025	0.6174629253782631	4.244809109176155	0.6804337765325394	1.0939735688775223	0.20317732581883524	0.41423843076735634	1.2380393247432768	0.6584680933475356	0.38217252049291567	0.44608494856902947	0.4669934278726638	0.717706220520637	0.44749700837654566	0.711978711734953	0.6415280909715774	0.9269100273883008	0.8126453005645965	4.491990257618661	1.0353676882687826	0.6717237085702115	1.9451666731343864	0.7832622556263987	1.8133633821626811	2.1187951389949986	0.9344747221226246	0.6593187040058606	0.5623120177847521	3.6946145533141213	0.7154499442395127	0.8238174786608389	0.5373766934934531	0.8874327373719841	0.4370670014413912	1.3079976573176286	2.8818353890633777	1.471325010480251	3.059628444857059	1.9408256244465072	0.8371109096403748	0.5105517757594039	3.4824820599409034	5.077982051058639	0.6468907841351329
Woeseia	0.09005137021346268	0.14272170287380342	0.09291521486643438	0.3806085611139763	0.07624441781940966	0.07157321416102227	0.040806245503259134	0.08895679839249833	0.11132096711653679	0.08224518077040074	0.02858776443682104	0.02335167624423823	0.2039365942588759	0.025418805074077663	0.13462895608273168	0.1049611643691834	0.18116124357129199	0.055208170809279776	0.0648185081771041	0.00609396900201101	0.11938210715448527	0.01532927277929935	0.19200431750249086	0.10395833745866419	0.07866041316382014	0.13106804069662664	0.23477822189452444	0.12033948401807204	0.18258837277242185	1.1775611445568357	0.17703477949085694	0.034963870666977453	0.045769582842944946	0.10581772334293947	0.13210946212576133	0.2826151628183711	0.08325554406236597	0.24626800902621074	0.1406518807830009	0.048805882735732414	0.47735923622522203	0.40489555535106286	0.0877927687013734	0.4940089412417443	0.3989120580235721	0.16981153154360915	0.11512337388234391	0.027881850657837416	0.030015732383870168
[truncated: 42 more columns]
