# Supplementary material for: Decoding coral resistance to eutrophication through the association of hyper‑efficient denitrifiers as key microbial allies
Source: Nat Commun. 2026 May 19;17:3938. doi: 10.1038/s41467-026-72571-w (PMC13187470; doi:10.1038/s41467-026-72571-w)
Supplement: Supplementary file 21 — Source Data [file 41467_2026_72571_MOESM21_ESM.zip › Source Data/Figure1B/Site2Genus_percentage.tsv]

site	Acidovorax	Ahniella	Alicycliphilus	Aquaspirillum	Aromatoleum	Azoarcus	Azospira	Azospirillum	Bradyrhizobium	Comamonas	Cribrihabitans	Cupriavidus	Dechloromonas	Dechlorospirillum	Denitratisoma	Denitrificimonas	Diaphorobacter	Dinoroseobacter	Ferribacterium	Filomicrobium	Hahella	Halioglobus	Halomonas	Halopseudomonas	Herbaspirillum	Hydrogenophaga	Hydrogenophilus	Idiomarina	Jhaorihella	Kangiella	Ketobacter	Labrenzia	Leptothrix	Luteimonas	Magnetospirillum	Marinobacter	Melaminivora	Nitrogeniibacter	Niveibacterium	Noviherbaspirillum	Oryzomicrobium	Ottowia	Paracoccus	Parazoarcus	Permianibacter	Pistricoccus	Polymorphum	Profundibacter	Pseudomonas
CI	0.1173128295006431	0.13003349775974898	0.3830334553575215	0.0	0.6332065977866037	3.25790448191545	0.0	0.0	1.8190555610521404	0.0	0.026854744102556855	20.174979858941924	0.031094966855592147	0.0	0.08621786264505095	0.0	0.1908100238865882	0.2303854362482509	0.0	0.0	0.09752512331981172	0.04381563511469802	1.910927054034572	0.1328603129284392	0.0	0.04381563511469802	0.0	0.14134075843450977	5.026077369931167	0.0	0.0	7.283289282130288	0.0	1.2522791197297565	0.1865698011335529	0.2742010713629489	0.045229042699043126	0.022614521349521563	0.0	0.0	0.0565363033738039	0.0	0.13568712809712938	0.13568712809712938	0.014134075843450975	0.014134075843450975	0.07067037921725489	0.009893853090415683	5.389323119107857
LC	0.433488430578367	0.31007201264293627	0.24417915834330506	0.0002857806568137661	1.2769088004520233	2.5202587866324873	0.0019188129814638585	0.027434943054121547	5.035536824674792	0.0	0.10210534609874701	3.1183977013437	0.038417085437393424	0.0	0.5026473495272984	0.0	0.5090978272096662	0.6710946338149554	0.0001224774243487569	0.003919277579160221	0.36984099572512963	0.225562589842294	9.142817250210356	0.16130276786731285	0.000653212929860037	0.4214856429921888	0.006083045409321594	0.07773233865334439	11.215339399231903	0.0004899096973950276	0.009144981018040515	0.30827567708582115	0.0057564389443915745	2.66445554089909	0.910007262911264	1.0613893594063273	0.016820232943895952	0.38388507371712044	0.051685473075175424	0.0001224774243487569	0.01873904592535981	0.008246813239482967	0.4892973102732839	0.22956351903768668	0.13958343794946662	0.24328099056474747	0.146278870480532	0.01220691662675944	14.238735445089084
NP	0.2900127322662946	0.1368352756950305	0.12317613944026812	0.0	1.2768853266728784	2.41254494099741	0.0	0.0036586972110970724	1.9095960310452655	0.0	0.035123493226531896	21.1782468498617	0.0065856549799747305	0.000975652589625886	0.08976003824558151	0.0	0.3202579625446971	0.39733451712514206	0.0	0.000975652589625886	0.3958710382407032	0.05122176095535901	5.151933499519491	0.11073656892253807	0.0	0.1361035362528111	0.0	0.03048914342580894	9.01893253850169	0.0	0.0	0.24025445019537442	0.0	1.5468971808518421	0.5244132669239138	0.3592840661297325	0.009268699601445917	0.03536740637393837	0.007317394422194145	0.0	0.03585523266875131	0.001463478884438829	0.3770897258904049	0.15878745896161295	0.05146567410276549	0.00975652589625886	0.11244396095438337	0.006097828685161788	18.39544175110127
PC	0.6042005329860289	0.08733400324154308	0.3023408560336248	0.0	1.8298438493684928	1.841632736858398	0.02919153092738446	0.0020851093519560332	3.209624864768629	0.0	0.04795751509498876	1.948534689402913	0.007859258326603509	0.0	0.13986271960812774	0.0	1.5829187841887762	0.6981106503375872	0.0	0.004009825676838525	0.16945523310319607	0.3397124313417598	6.215470388640324	0.6149468657999562	0.000320786054147082	0.048117908122062306	0.000160393027073541	0.7287457185086336	13.086547275443747	0.002887074487323738	0.0016841267842721804	0.5382789988588036	0.045712012715959184	2.972804560294546	1.2683880580975624	0.9694154556324818	0.07827179721188801	0.09960406981266896	0.008581026948434444	0.0	0.014675961977229002	0.0	1.1177790056755073	0.3220691983636703	0.010104760705633084	0.07634708088700552	0.5824672778175641	0.00481179081220623	11.850719001842114
PI	0.3230989990987145	0.28574308619135713	0.5774156823680091	0.0	1.5002846164792942	5.217790901759878	0.0016009676960296003	0.02158341634647313	2.735579431715763	0.00047436079882358525	0.09398273326692282	2.285411033632181	0.09167022437265784	0.0	0.17290451117119682	0.0	0.39899672691048815	1.0963071011811585	0.0	0.005336558986765334	0.2948152364688582	0.10501162183957118	6.513329538446942	0.24482946729282293	0.00011859019970589631	0.7462288316493525	0.0	0.1621720980978132	12.955742137469759	0.0	0.018500071154119824	0.6783952374175798	0.0006522460983824297	3.237690337270528	0.8327996774346569	0.8985579431715762	0.10026801385133532	0.07305156301883213	0.010376642474265927	0.0	0.06664769223471372	0.012274085669560267	0.5717826478819791	0.3909325933304872	0.03273089511882738	0.023243679142355676	0.12416393909207343	0.0029054598927944594	10.366147241591955
SI	1.3161490573623698	0.24729065308102213	0.34592075348055035	0.0	0.8635380066894864	4.143608860111708	0.0012877237479628925	0.06171535295792529	3.419478872507241	0.0	0.027709907317275576	5.685968055866226	0.011446433315225713	0.0	0.2621233229186688	0.0009061759707887021	0.2719481781809042	1.386926170028182	0.0	0.006915553461282201	0.3460638338969907	0.18757842595326135	7.080906729215066	0.20722813647773217	0.0	0.09056990360672344	0.0	0.06767703697627202	9.229259182066492	0.0	0.025325233709936886	0.490861215334596	0.0007630955543483807	3.8501509259926086	1.3731427565777645	0.6288861237273593	0.02999919398032072	0.09080837096745731	0.028282228983036863	0.0033385430502741657	0.04239949673848191	0.005055508047558023	0.6186797206879497	0.22296698228616751	0.016215780529903093	0.1348771392310763	0.4281919929337351	0.015595765391995033	11.29801122990495
SW	1.562510225138462	0.07765651823946565	0.13524449805749636	0.0	1.1713918622076702	2.1189758937589027	0.0	0.01614208525202376	8.642777834735586	0.0	0.16491103311526975	3.554094527178691	0.005017134605358736	0.0	0.4700836988933946	0.0	2.8285732359863798	0.9785593843321431	0.0	0.004362725743790205	0.5139290926184862	0.044281666299470585	5.221964579029686	0.10230591869188031	0.0	0.11168577904102925	0.0	0.05082575491515589	7.015917404876218	0.0	0.0	0.25194741170388435	0.0006544088615685308	1.72371294137151	1.4143956861367846	1.0184783248878233	0.0	0.045808620309797154	0.1337175440471698	0.0	0.011343086933854534	0.003490180595032164	0.5501397162919449	0.10274219126625934	0.02443126416522515	0.06216884184901043	0.3045182569165563	0.0	7.427540578802824
YTW	1.0855407587579018	0.048131947672122234	0.16405278347788227	0.0	1.2260786975715412	1.4895184417006375	0.030495814173940042	0.004409033374545548	8.450279881764422	0.0	0.024249683560000516	0.1451306819121243	0.061359047795758875	0.0	0.14788632777121524	0.0	1.4926415070076073	5.943376988887398	0.0	0.003123065306969763	0.203182954676974	0.10985841491575991	7.4317931722444	0.526879488258193	0.0	0.07183050206030456	0.0	1.4724334373742738	8.923332420908372	0.0	0.0064298403378789245	0.6536391977763776	0.00936919592090929	3.497098304910377	1.330425820769119	1.177028201279722	0.05235727132272838	0.07458614791939552	0.009736615368788086	0.0	0.036925654511818964	0.0	0.7352063152054701	0.25002893428152045	0.0007348388957575913	0.01763613349818219	0.3428023448709164	0.0	10.388601179049008
[truncated: 42 more columns]
