# Supplementary material for: Decoding coral resistance to eutrophication through the association of hyper‑efficient denitrifiers as key microbial allies
Source: Nat Commun. 2026 May 19;17:3938. doi: 10.1038/s41467-026-72571-w (PMC13187470; doi:10.1038/s41467-026-72571-w)
Supplement: Supplementary file 21 — Source Data [file 41467_2026_72571_MOESM21_ESM.zip › Source Data/Figure1B/Site2Genus_percentage_stats.tsv]

genus	YTW	PC	SW	LC	NP	SI	PI
Acidovorax	1.09 ± 0.58	0.6 ± 0.26	1.55 ± 1.11	0.43 ± 0.24	0.26 ± 0.21	0.97 ± 2.22	0.32 ± 0.13
Ahniella	0.05 ± 0.02	0.09 ± 0.05	0.08 ± 0.09	0.24 ± 0.53	0.13 ± 0.16	0.29 ± 0.45	0.29 ± 0.46
Alicycliphilus	0.16 ± 0.08	0.3 ± 0.1	0.13 ± 0.12	0.25 ± 0.17	0.12 ± 0.11	0.35 ± 0.3	0.56 ± 0.44
Aquaspirillum	0.0 ± 0.0	0.0 ± 0.0	0.0 ± 0.0	0.0 ± 0.0	0.0 ± 0.0	0.0 ± 0.0	0.0 ± 0.0
Aromatoleum	1.22 ± 0.69	1.84 ± 0.63	1.21 ± 0.57	1.27 ± 1.02	1.31 ± 1.38	0.88 ± 0.55	1.51 ± 0.76
Azoarcus	1.49 ± 0.35	1.83 ± 0.59	2.1 ± 1.12	2.5 ± 1.23	2.45 ± 2.34	4.41 ± 8.05	5.14 ± 9.46
Azospira	0.03 ± 0.07	0.03 ± 0.08	0.0 ± 0.0	0.0 ± 0.0	0.0 ± 0.0	0.0 ± 0.0	0.0 ± 0.01
Azospirillum	0.0 ± 0.01	0.0 ± 0.0	0.02 ± 0.01	0.02 ± 0.05	0.0 ± 0.0	0.04 ± 0.12	0.02 ± 0.04
Bradyrhizobium	8.45 ± 5.89	3.2 ± 2.05	8.42 ± 6.66	5.35 ± 7.22	1.92 ± 1.34	3.36 ± 2.09	2.75 ± 2.24
Comamonas	0.0 ± 0.0	0.0 ± 0.0	0.0 ± 0.0	0.0 ± 0.0	0.0 ± 0.0	0.0 ± 0.0	0.0 ± 0.0
Cribrihabitans	0.02 ± 0.01	0.05 ± 0.03	0.18 ± 0.2	0.1 ± 0.16	0.03 ± 0.03	0.03 ± 0.02	0.09 ± 0.09
Cupriavidus	0.15 ± 0.08	2.07 ± 4.81	3.67 ± 2.87	4.79 ± 8.32	22.54 ± 28.52	6.67 ± 10.19	2.51 ± 5.52
Dechloromonas	0.06 ± 0.05	0.01 ± 0.01	0.01 ± 0.01	0.03 ± 0.06	0.01 ± 0.0	0.01 ± 0.01	0.09 ± 0.08
Dechlorospirillum	0.0 ± 0.0	0.0 ± 0.0	0.0 ± 0.0	0.0 ± 0.0	0.0 ± 0.0	0.0 ± 0.0	0.0 ± 0.0
Denitratisoma	0.15 ± 0.07	0.14 ± 0.07	0.51 ± 0.62	0.55 ± 1.31	0.09 ± 0.08	0.27 ± 0.25	0.17 ± 0.16
Denitrificimonas	0.0 ± 0.0	0.0 ± 0.0	0.0 ± 0.0	0.0 ± 0.0	0.0 ± 0.0	0.0 ± 0.0	0.0 ± 0.0
Diaphorobacter	1.48 ± 0.76	1.57 ± 0.8	2.71 ± 3.72	0.48 ± 0.3	0.33 ± 0.4	0.32 ± 0.21	0.41 ± 0.3
Dinoroseobacter	6.01 ± 9.8	0.7 ± 0.51	0.97 ± 0.13	0.79 ± 0.77	0.4 ± 0.3	1.47 ± 3.03	1.14 ± 1.76
Ferribacterium	0.0 ± 0.0	0.0 ± 0.0	0.0 ± 0.0	0.0 ± 0.0	0.0 ± 0.0	0.0 ± 0.0	0.0 ± 0.0
Filomicrobium	0.0 ± 0.0	0.0 ± 0.01	0.0 ± 0.01	0.0 ± 0.01	0.0 ± 0.0	0.01 ± 0.02	0.01 ± 0.01
Hahella	0.2 ± 0.15	0.17 ± 0.07	0.53 ± 0.37	0.34 ± 0.45	0.4 ± 0.38	0.34 ± 0.34	0.29 ± 0.21
Halioglobus	0.11 ± 0.08	0.34 ± 0.2	0.04 ± 0.02	0.21 ± 0.22	0.05 ± 0.03	0.16 ± 0.23	0.1 ± 0.09
Halomonas	7.42 ± 1.22	6.2 ± 1.91	5.14 ± 2.93	10.17 ± 14.21	4.75 ± 3.1	6.79 ± 3.69	6.63 ± 3.19
Halopseudomonas	0.53 ± 0.39	0.61 ± 0.47	0.1 ± 0.08	0.17 ± 0.13	0.11 ± 0.08	0.18 ± 0.27	0.24 ± 0.2
Herbaspirillum	0.0 ± 0.0	0.0 ± 0.0	0.0 ± 0.0	0.0 ± 0.0	0.0 ± 0.0	0.0 ± 0.0	0.0 ± 0.0
Hydrogenophaga	0.07 ± 0.05	0.05 ± 0.05	0.11 ± 0.13	0.6 ± 1.63	0.16 ± 0.26	0.11 ± 0.11	0.72 ± 1.25
Hydrogenophilus	0.0 ± 0.0	0.0 ± 0.0	0.0 ± 0.0	0.0 ± 0.01	0.0 ± 0.0	0.0 ± 0.0	0.0 ± 0.0
Idiomarina	1.49 ± 1.38	0.73 ± 0.34	0.05 ± 0.08	0.1 ± 0.09	0.03 ± 0.02	0.09 ± 0.09	0.16 ± 0.14
Jhaorihella	8.93 ± 3.12	13.07 ± 2.99	7.19 ± 2.99	10.24 ± 6.46	9.01 ± 7.75	8.81 ± 4.41	12.74 ± 5.34
Kangiella	0.0 ± 0.0	0.0 ± 0.0	0.0 ± 0.0	0.0 ± 0.0	0.0 ± 0.0	0.0 ± 0.0	0.0 ± 0.0
Ketobacter	0.01 ± 0.01	0.0 ± 0.0	0.0 ± 0.0	0.01 ± 0.02	0.0 ± 0.0	0.03 ± 0.09	0.02 ± 0.03
Labrenzia	0.65 ± 0.28	0.54 ± 0.22	0.25 ± 0.11	0.31 ± 0.18	0.25 ± 0.28	0.58 ± 0.58	0.71 ± 1.11
Leptothrix	0.01 ± 0.01	0.05 ± 0.1	0.0 ± 0.0	0.0 ± 0.01	0.0 ± 0.0	0.0 ± 0.0	0.0 ± 0.0
Luteimonas	3.53 ± 2.67	2.99 ± 1.01	1.75 ± 0.73	2.75 ± 1.62	1.5 ± 1.13	3.67 ± 2.04	3.2 ± 1.46
Magnetospirillum	1.33 ± 0.69	1.25 ± 0.95	1.41 ± 0.47	0.92 ± 0.93	0.52 ± 0.43	1.36 ± 1.37	0.86 ± 0.83
Marinobacter	1.17 ± 0.65	0.97 ± 0.46	1.07 ± 0.79	0.91 ± 0.91	0.36 ± 0.33	0.6 ± 0.52	0.91 ± 0.83
Melaminivora	0.05 ± 0.02	0.08 ± 0.05	0.0 ± 0.0	0.02 ± 0.02	0.01 ± 0.01	0.03 ± 0.03	0.1 ± 0.08
Nitrogeniibacter	0.07 ± 0.07	0.1 ± 0.14	0.05 ± 0.05	0.39 ± 1.48	0.03 ± 0.04	0.11 ± 0.16	0.08 ± 0.1
Niveibacterium	0.01 ± 0.01	0.01 ± 0.01	0.14 ± 0.18	0.04 ± 0.11	0.01 ± 0.01	0.03 ± 0.04	0.01 ± 0.02
Noviherbaspirillum	0.0 ± 0.0	0.0 ± 0.0	0.0 ± 0.0	0.0 ± 0.0	0.0 ± 0.0	0.0 ± 0.01	0.0 ± 0.0
Oryzomicrobium	0.04 ± 0.02	0.01 ± 0.01	0.01 ± 0.02	0.02 ± 0.03	0.04 ± 0.05	0.04 ± 0.07	0.06 ± 0.09
Ottowia	0.0 ± 0.0	0.0 ± 0.0	0.0 ± 0.01	0.01 ± 0.02	0.0 ± 0.0	0.01 ± 0.03	0.01 ± 0.06
Paracoccus	0.73 ± 0.43	1.1 ± 2.23	0.54 ± 0.36	0.47 ± 0.44	0.39 ± 0.24	0.61 ± 0.76	0.58 ± 0.58
Parazoarcus	0.25 ± 0.13	0.32 ± 0.3	0.1 ± 0.06	0.22 ± 0.17	0.16 ± 0.18	0.29 ± 0.49	0.39 ± 0.62
Permianibacter	0.0 ± 0.0	0.01 ± 0.01	0.02 ± 0.02	0.09 ± 0.21	0.05 ± 0.05	0.01 ± 0.02	0.03 ± 0.12
Pistricoccus	0.02 ± 0.01	0.08 ± 0.04	0.06 ± 0.08	0.36 ± 1.1	0.01 ± 0.02	0.12 ± 0.16	0.02 ± 0.02
Polymorphum	0.34 ± 0.14	0.58 ± 0.38	0.29 ± 0.29	0.15 ± 0.15	0.1 ± 0.11	0.32 ± 0.77	0.13 ± 0.12
Profundibacter	0.0 ± 0.0	0.0 ± 0.01	0.0 ± 0.0	0.01 ± 0.02	0.0 ± 0.01	0.02 ± 0.04	0.0 ± 0.01
Pseudomonas	10.37 ± 4.56	11.9 ± 2.64	7.29 ± 2.35	13.61 ± 7.47	16.0 ± 16.65	11.06 ± 4.92	10.44 ± 3.33
Pukyongiella	0.0 ± 0.0	0.0 ± 0.01	0.08 ± 0.08	0.01 ± 0.02	0.0 ± 0.0	0.0 ± 0.01	0.02 ± 0.06
Pulveribacter	0.0 ± 0.0	0.04 ± 0.12	0.01 ± 0.01	0.02 ± 0.07	0.0 ± 0.0	0.0 ± 0.01	0.02 ± 0.03
Ralstonia	0.0 ± 0.0	0.0 ± 0.0	0.0 ± 0.0	0.0 ± 0.01	0.0 ± 0.0	0.0 ± 0.0	0.0 ± 0.0
Ramlibacter	0.0 ± 0.0	0.0 ± 0.0	0.0 ± 0.0	0.0 ± 0.01	0.0 ± 0.0	0.0 ± 0.0	0.02 ± 0.08
Rhodanobacter	0.1 ± 0.07	0.3 ± 0.49	0.03 ± 0.03	0.03 ± 0.04	0.03 ± 0.05	0.07 ± 0.13	0.08 ± 0.12
Rhodobacter	0.98 ± 0.29	0.52 ± 0.22	0.73 ± 0.64	0.76 ± 0.61	0.58 ± 0.62	0.57 ± 0.59	1.07 ± 1.94
Rhodoblastus	0.3 ± 0.35	0.02 ± 0.03	0.0 ± 0.0	0.01 ± 0.02	0.0 ± 0.01	0.05 ± 0.15	0.02 ± 0.01
Roseibium	1.38 ± 0.77	1.28 ± 0.76	7.26 ± 9.54	1.32 ± 0.85	0.24 ± 0.28	2.58 ± 7.05	2.11 ± 3.88
Roseiflexus	0.0 ± 0.0	0.0 ± 0.0	0.0 ± 0.0	0.0 ± 0.0	0.0 ± 0.0	0.0 ± 0.0	0.0 ± 0.0
Roseobacter	0.0 ± 0.0	0.0 ± 0.0	0.0 ± 0.0	0.0 ± 0.0	0.0 ± 0.0	0.0 ± 0.0	0.0 ± 0.0
Rubrivivax	0.09 ± 0.09	0.12 ± 0.11	0.03 ± 0.01	0.13 ± 0.12	0.08 ± 0.06	0.13 ± 0.24	0.11 ± 0.15
Ruegeria	7.97 ± 3.25	12.48 ± 2.11	16.29 ± 4.67	12.45 ± 6.28	7.72 ± 6.94	8.96 ± 3.48	14.76 ± 6.34
Sedimentitalea	0.02 ± 0.01	0.02 ± 0.03	0.06 ± 0.0	0.11 ± 0.2	0.02 ± 0.02	0.12 ± 0.23	0.08 ± 0.09
Sideroxydans	0.0 ± 0.0	0.0 ± 0.0	0.0 ± 0.0	0.01 ± 0.02	0.01 ± 0.01	0.01 ± 0.02	0.0 ± 0.01
Simplicispira	0.0 ± 0.0	0.0 ± 0.01	0.0 ± 0.0	0.01 ± 0.03	0.0 ± 0.0	0.0 ± 0.0	0.0 ± 0.0
Sinimarinibacterium	0.03 ± 0.02	0.05 ± 0.05	0.12 ± 0.11	0.05 ± 0.04	0.11 ± 0.17	0.08 ± 0.2	0.1 ± 0.12
Skermanella	0.38 ± 0.12	0.55 ± 0.22	0.9 ± 0.26	0.93 ± 0.41	0.54 ± 0.32	1.6 ± 0.9	1.29 ± 0.78
Sphaerotilus	0.0 ± 0.0	0.0 ± 0.0	0.01 ± 0.03	0.02 ± 0.12	0.0 ± 0.01	0.0 ± 0.0	0.0 ± 0.0
Steroidobacter	0.14 ± 0.07	0.05 ± 0.04	0.06 ± 0.07	0.06 ± 0.05	0.07 ± 0.11	0.07 ± 0.08	0.29 ± 0.68
Stutzerimonas	4.16 ± 2.43	3.76 ± 0.88	7.81 ± 7.52	3.79 ± 1.71	10.49 ± 13.62	9.79 ± 9.78	6.34 ± 6.75
Sulfidibacter	3.51 ± 1.42	7.14 ± 6.65	6.56 ± 1.64	4.39 ± 2.48	2.52 ± 2.04	3.87 ± 2.3	3.37 ± 1.34
Sulfitobacter	0.01 ± 0.01	0.05 ± 0.16	0.02 ± 0.02	0.03 ± 0.12	0.0 ± 0.01	0.01 ± 0.02	0.03 ± 0.04
Sulfuricaulis	0.01 ± 0.01	0.01 ± 0.01	0.02 ± 0.02	0.03 ± 0.03	0.05 ± 0.06	0.02 ± 0.04	0.02 ± 0.03
Sulfuriflexus	0.11 ± 0.09	0.01 ± 0.01	0.0 ± 0.0	0.01 ± 0.01	0.0 ± 0.01	0.0 ± 0.0	0.01 ± 0.01
Sulfurifustis	1.05 ± 0.25	1.09 ± 0.38	0.69 ± 0.32	0.72 ± 0.56	0.39 ± 0.35	0.48 ± 0.34	0.58 ± 0.38
Sulfuritalea	0.87 ± 0.25	1.34 ± 0.67	1.11 ± 0.85	1.22 ± 1.22	1.07 ± 0.5	2.09 ± 2.24	1.17 ± 0.65
Sulfuritortus	0.01 ± 0.03	0.0 ± 0.0	0.0 ± 0.0	0.0 ± 0.0	0.0 ± 0.0	0.0 ± 0.0	0.0 ± 0.0
Thalassobius	0.01 ± 0.01	0.0 ± 0.0	0.0 ± 0.0	0.0 ± 0.0	0.0 ± 0.0	0.0 ± 0.0	0.0 ± 0.0
Thalassolituus	0.0 ± 0.0	0.0 ± 0.0	0.0 ± 0.0	0.0 ± 0.0	0.0 ± 0.0	0.0 ± 0.0	0.0 ± 0.0
Thauera	0.03 ± 0.03	0.03 ± 0.02	0.14 ± 0.05	0.46 ± 1.08	0.02 ± 0.02	0.12 ± 0.22	0.5 ± 0.82
Thermomonas	7.53 ± 3.1	5.87 ± 1.88	3.17 ± 2.0	3.95 ± 2.37	2.67 ± 2.35	3.89 ± 1.72	3.6 ± 1.55
Thioalkalivibrio	0.08 ± 0.05	0.06 ± 0.05	0.07 ± 0.07	0.24 ± 0.67	0.09 ± 0.17	0.12 ± 0.31	0.07 ± 0.07
Thiobacillus	3.38 ± 1.57	2.02 ± 0.68	0.9 ± 0.6	0.94 ± 0.59	0.93 ± 0.94	0.62 ± 0.38	1.02 ± 0.79
Thiohalomonas	0.14 ± 0.06	0.23 ± 0.21	0.07 ± 0.04	0.16 ± 0.11	0.16 ± 0.22	0.25 ± 0.32	1.05 ± 0.92
Thiothrix	0.12 ± 0.09	0.22 ± 0.07	0.11 ± 0.06	0.21 ± 0.17	0.19 ± 0.26	0.48 ± 0.77	0.24 ± 0.23
Unclassified Bacteria	0.0 ± 0.0	0.0 ± 0.0	0.0 ± 0.0	0.0 ± 0.01	0.01 ± 0.01	0.04 ± 0.16	0.0 ± 0.0
Unclassified family	7.79 ± 3.21	8.19 ± 2.37	4.92 ± 1.5	6.93 ± 4.35	6.8 ± 6.09	7.9 ± 5.46	6.9 ± 4.27
Undibacterium	0.01 ± 0.02	0.0 ± 0.0	0.0 ± 0.0	0.03 ± 0.06	0.02 ± 0.03	0.01 ± 0.02	0.18 ± 0.29
Usitatibacter	0.29 ± 0.18	0.29 ± 0.16	0.05 ± 0.04	0.35 ± 0.51	0.08 ± 0.07	0.16 ± 0.2	0.15 ± 0.15
Venatoribacter	0.0 ± 0.0	0.0 ± 0.0	0.0 ± 0.0	0.0 ± 0.0	0.0 ± 0.0	0.0 ± 0.0	0.0 ± 0.0
Wenzhouxiangella	1.61 ± 1.06	0.53 ± 0.17	0.87 ± 0.29	1.55 ± 1.24	1.49 ± 2.03	1.28 ± 1.15	1.22 ± 0.76
Woeseia	0.2 ± 0.06	0.14 ± 0.08	0.23 ± 0.19	0.11 ± 0.09	0.1 ± 0.08	0.19 ± 0.28	0.16 ± 0.16
