# Supplementary material for: Decoding coral resistance to eutrophication through the association of hyper‑efficient denitrifiers as key microbial allies
Source: Nat Commun. 2026 May 19;17:3938. doi: 10.1038/s41467-026-72571-w (PMC13187470; doi:10.1038/s41467-026-72571-w)
Supplement: Supplementary file 21 — Source Data [file 41467_2026_72571_MOESM21_ESM.zip › Source Data/FigureS5/A/napA.contree]

(A5:0.0005268804,(((((((((((((((AA2:0.0000000000,C5:0.0000000000):0.0000026913,AA4:0.0000026913)100:0.0010610803,CG1:0.0010606572)84:0.0000026913,AM5:0.0021226900)100:0.0010925771,(I3:0.0026881142,(((((((((((((((((((((((((((AF10:0.0000000000,P10:0.0000000000):0.0000000000,N2:0.0000000000):0.0000026913,AP8:0.0000026913)100:0.0026232933,CL7:0.0021539067)76:0.0005322674,AG6:0.0010951295)78:0.0005513779,(AL3:0.0005675902,N9:0.0010176979)95:0.0015780203)100:0.0064532555,(((A4:0.0000026913,AA1:0.0000026913)100:0.0048087544,AA5:0.0048005332)81:0.0010487615,(AL12:0.0010619294,H8:0.0026627951)82:0.0010728583)79:0.0005213368)100:0.0161585030,(BF10:0.0000026913,BF11:0.0000026913)100:0.0114584730)96:0.0092276109,GNM003443535:0.0168096050)100:0.0177105324,AB9:0.0109109738)95:0.0077736529,GNM001238295:0.0272374403)100:0.0100247098,(AI2:0.0076267360,(((((((((((((((((((((((((((AD12:0.0000000000,BH9:0.0000000000):0.0000000000,CI3:0.0000000000):0.0000000000,O10:0.0000000000):0.0000000000,AF11:0.0000000000):0.0000000000,P5:0.0000000000):0.0000000000,N1:0.0000000000):0.0000000000,AE5:0.0000000000):0.0000000000,O9:0.0000000000):0.0000000000,CI6:0.0000000000):0.0000000000,N5:0.0000000000):0.0000000000,AE9:0.0000000000):0.0000000000,M8:0.0000000000):0.0000000000,P9:0.0000000000):0.0000000000,L8:0.0000000000):0.0000000000,O12:0.0000000000):0.0000000000,P12:0.0000000000):0.0000000000,N3:0.0000000000):0.0000000000,AL7:0.0000000000):0.0000000000,AL4:0.0000000000):0.0000026913,AE1:0.0000026913)98:0.0005978546,(AK11:0.0014791843,(O4:0.0006975622,(((AD9:0.0000024230,AE3:0.0031798530)81:0.0005303155,AL2:0.0010594214)81:0.0005253850,(((AF1:0.0005292408,AF3:0.0010587631)88:0.0005307869,(AG10:0.0000026913,N10:0.0000026913)100:0.0015887213)96:0.0005304593,((AG7:0.0000000000,M6:0.0000000000):0.0000026913,M2:0.0000026913)100:0.0015893578)82:0.0005312604)100:0.0019492652)100:0.0036578877)94:0.0017699727)99:0.0028405683,CH2:0.0007912921)68:0.0010576821,L11:0.0007918724)35:0.0002627106,((((((AE6:0.0000000000,O6:0.0000000000):0.0000000000,P7:0.0000000000):0.0000000000,P2:0.0000000000):0.0000026913,K12:0.0000026913)100:0.0010584545,((((((((AF6:0.0000000000,AK10:0.0000000000):0.0000000000,O2:0.0000000000):0.0000000000,L6:0.0000000000):0.0000000000,BH7:0.0000000000):0.0000000000,P3:0.0000000000):0.0000000000,BH8:0.0000000000):0.0000000000,O3:0.0000000000):0.0000026913,AF9:0.0000026913)100:0.0026489796)78:0.0010537252,(N7:0.0015882947,P8:0.0021114069)33:0.0005284234)25:0.0000026913)68:0.0010471239,AF7:0.0053325932)64:0.0010665189,(AE4:0.0037166670,((AF4:0.0000000000,N12:0.0000000000):0.0000026913,AF5:0.0000026913)100:0.0026492808)78:0.0005291587)78:0.0010701208,(M11:0.0010546536,O5:0.0026424646)90:0.0005153275)93:0.0046741408)100:0.0399738131)100:0.0117809069,(((BC9:0.0005289543,BA11:0.0000026913)100:0.0156628014,CF8:0.0088104860)100:0.0186016644,((AC10:0.0000000000,E8:0.0000000000):0.0000026913,AC6:0.0000026913)100:0.0213873334)100:0.0130488616)100:0.0511149644,(((F11:0.0046313011,G12:0.0040121977)100:0.0755056022,(AK4:0.0000026913,F5:0.0005345865)100:0.0393842250)92:0.0195430621,((((((N4:0.0000026913,P11:0.0000026913)100:0.0010684741,AD6:0.0026956688)87:0.0005346054,AP12:0.0000026913)100:0.0026682053,C12:0.0010685419)83:0.0010679658,(BG5:0.0000026913,K5:0.0000026913)53:0.0000026913)53:0.0000023065,H7:0.0005332173)100:0.0732577240)99:0.0184578525)40:0.0091626401,(((((((A2:0.0026695077,(((((BB4:0.0000000000,CH4:0.0000000000):0.0000000000,BI10:0.0000000000):0.0000026913,BC8:0.0000026913)100:0.0034683019,((CG3:0.0047992553,((((BB9:0.0000026913,GNM4290:0.0000026913)100:0.0021475487,BJ5:0.0010711465)100:0.0010708472,(BJ3:0.0000026913,BJ4:0.0000026913)69:0.0000026913)100:0.0023786760,GNM900185035:0.0040714105)92:0.0018855637)96:0.0013686315,CF2:0.0040376301)98:0.0013347176)56:0.0000023962,(BC2:0.0032164579,((CG8:0.0059337094,CH5:0.0012021616)77:0.0004073981,BC6:0.0026821792)74:0.0010729871)86:0.0016009807)62:0.0005383926)98:0.0026851602,CI8:0.0026700701)64:0.0004002277,(BF8:0.0000026913,BF9:0.0000026913)100:0.0023042830)100:0.0019468832,CI5:0.0033822079)100:0.0343231596,((GNM000161775:0.0000026913,GNM900141625:0.0000026913)100:0.0105379817,GNM900129345:0.0132491456)100:0.0230200308)100:0.0881917292,(((AM1:0.0672633643,(CE12:0.0026222168,CH6:0.0024450243)100:0.0760407376)100:0.1071284851,(CI1:0.0648379161,AF8:0.0399370119)100:0.1127394601)99:0.0318979204,GNM001507595:0.2674026574)100:0.1884406018)97:0.0443504590,(AJ12:0.0000026913,AK1:0.0000026913)100:0.0896299608)90:0.0190247274)88:0.0134836250,(((BB7:0.0349414102,AA6:0.0569809936)68:0.0182914151,((CG11:0.0106719125,(((AD11:0.0020292572,((BF4:0.0000026913,BF7:0.0000026913)100:0.0009347061,BF6:0.0011757148)100:0.0012643437)100:0.0104762819,(AB10:0.0036733822,AM9:0.0015963286)100:0.0298623066)98:0.0102528303,CE10:0.0045455210)86:0.0042288292)99:0.0140257020,CH8:0.0149703079)100:0.0277024530)70:0.0153872654,(((((((BC3:0.0504640265,(BI12:0.0277012944,(GNM001458095:0.0122322038,((GNM001458195:0.0079199610,(GNM2606217183:0.0000026913,GNM900312795:0.0000026913)100:0.0045780349)100:0.0057168569,(GNM003318255:0.0189106422,GNM900143525:0.0055663235)86:0.0018215336)86:0.0064072755)100:0.0189198782)100:0.0193661282)100:0.0320095344,(BF12:0.0000026913,CE8:0.0000026913)100:0.0535762312)100:0.0196341066,(((BB6:0.0005236962,CF7:0.0005240097)100:0.0005243812,(BC7:0.0000026913,CL6:0.0005240362)54:0.0000026913)100:0.0880241622,(((((AB6:0.0040321370,(((((AG4:0.0000000000,BK1:0.0000000000):0.0000000000,AK7:0.0000000000):0.0000026913,AK6:0.0000026913)100:0.0018072938,J8:0.0030151078)100:0.0056419459,F12:0.0022031287)100:0.0018177583)100:0.0031854982,N8:0.0053370048)100:0.0285650137,GNM4727:0.0029243048)90:0.0005629427,D3:0.0066301633)96:0.0125500869,(((((((AL8:0.0000000000,AM7:0.0000000000):0.0000000000,AN3:0.0000000000):0.0000000000,AN2:0.0000000000):0.0000000000,AN5:0.0000000000):0.0000000000,AM12:0.0000000000):0.0000000000,AN4:0.0000000000):0.0000025772,AM11:0.0000025772)100:0.0319519114)100:0.0600419693)96:0.0156681050)100:0.0171750003,GNM000743705:0.0711374499)92:0.0105295861,(GNM900172215:0.0171303824,GNM900182615:0.0146377331)100:0.0731899914)91:0.0071852745,BC1:0.1420794564)98:0.0109633708,(BE9:0.0507551849,(BI11:0.0217233822,(((((((((((((((((((AI1:0.0000000000,BD5:0.0000000000):0.0000000000,BD1:0.0000000000):0.0000000000,BD9:0.0000000000):0.0000000000,BD2:0.0000000000):0.0000000000,BD4:0.0000000000):0.0000000000,BC12:0.0000000000):0.0000000000,BD6:0.0000000000):0.0000000000,CH9:0.0000000000):0.0000000000,CI9:0.0000000000):0.0000000000,BC4:0.0000000000):0.0000000000,BC5:0.0000000000):0.0000000000,BD3:0.0000000000):0.0000000000,BD7:0.0000000000):0.0000000000,BD8:0.0000000000):0.0000026913,BA8:0.0000026913)100:0.0015680971,(CJ7:0.0000026913,CJ9:0.0000026913)59:0.0000026913)93:0.0005865863,(((BA10:0.0000026913,BB10:0.0000026913)100:0.0041330795,(BE10:0.0014954917,(((((BH1:0.0000000000,BH5:0.0000000000):0.0000000000,BH3:0.0000000000):0.0000000000,BH6:0.0000000000):0.0000000000,BH4:0.0000000000):0.0000026913,BH2:0.0000026913)100:0.0011271272)100:0.0020922093)92:0.0006137133,BB5:0.0020916582)80:0.0004555893)66:0.0007152317,(BA12:0.0026691400,(((BA9:0.0000026913,CF11:0.0000026913)100:0.0020961974,BI7:0.0021073045)100:0.0036320888,BB1:0.0021530535)93:0.0005220438)84:0.0003380663)98:0.0096873260,GNM001458295:0.0303383004)98:0.0075905214)100:0.0261633623)100:0.0153465930)70:0.0089096933)100:0.0413428756)79:0.0186326388,((((A1:0.0005359620,(((AE10:0.0000000000,AN11:0.0000000000):0.0000000000,D4:0.0000000000):0.0000026913,AM6:0.0000026913)74:0.0000026913)94:0.0016088588,K7:0.0010746906)62:0.0005340225,((CG4:0.0010781375,BG6:0.0037803005)96:0.0005264097,(D1:0.0000026913,D5:0.0000026913)100:0.0026750531)35:0.0000026913)62:0.0011023464,(AB8:0.0000026913,N11:0.0005358955)100:0.0021247021)100:0.0993587104)98:0.0320419213,((((CL3:0.0111104327,AL11:0.0093594278)54:0.0017774493,(((BG9:0.0000026913,CJ1:0.0000026913)100:0.0062728174,(BG2:0.0000026913,BG3:0.0000026913)100:0.0060937820)100:0.0030795661,(BG11:0.0088673988,CK3:0.0077690068)86:0.0017261675)80:0.0026006455)53:0.0010684438,((AI3:0.0005350843,C8:0.0010531884)100:0.0069368918,(((B10:0.0000000000,B9:0.0000000000):0.0000026913,B8:0.0000026913)100:0.0069159891,(((AB12:0.0000000000,AG1:0.0000000000):0.0000000000,D2:0.0000000000):0.0000026913,AF12:0.0000026913)100:0.0027043997)100:0.0054009241)98:0.0026857190)57:0.0019596745,((((((((((((AN12:0.0000000000,AO2:0.0000000000):0.0000000000,AP6:0.0000000000):0.0000000000,AO9:0.0000000000):0.0000000000,AP1:0.0000000000):0.0000000000,AP3:0.0000000000):0.0000000000,AO10:0.0000000000):0.0000000000,AO4:0.0000000000):0.0000000000,AO1:0.0000000000):0.0000000000,AO7:0.0000000000):0.0000000000,AO3:0.0000000000):0.0000000000,AO12:0.0000000000):0.0000026913,AN8:0.0000026913)100:0.0034813745)100:0.0782469467)100:0.0413590600,((BE1:0.0055678147,CH10:0.0052027468)100:0.0212322104,(((((G1:0.0000000000,G3:0.0000000000):0.0000000000,G4:0.0000000000):0.0000000000,G6:0.0000000000):0.0000026913,G11:0.0000026913)100:0.0026756080,((G10:0.0000026913,G9:0.0000026913)100:0.0016029351,G7:0.0010733183)85:0.0000026913)100:0.0367492356)100:0.0446053458)100:0.0277842484,((AD2:0.0149955449,((((((CJ10:0.0000000000,CJ5:0.0000000000):0.0000000000,CJ8:0.0000000000):0.0000000000,CJ3:0.0000000000):0.0000000000,CL1:0.0000000000):0.0000000000,CJ4:0.0000000000):0.0000026913,CJ11:0.0000026913)100:0.0127960689)100:0.0366179310,(AL1:0.0015973114,K11:0.0005263556)100:0.0479493055)99:0.0148820076)96:0.0118808875,(AM2:0.0912168015,(((GNM3538:0.0000025772,GNM3892:0.0000025772)98:0.0003259086,GNM4677:0.0018077938)100:0.0442860449,(((GNM3559:0.0000025772,GNM4649:0.0000025772)76:0.0000025772,GNM4698:0.0014177690)81:0.0000025772,GNM6322:0.0014026453)100:0.0464328720)100:0.0465677340)100:0.0275896966)100:0.0270709298,(((((((((((((((((((((((((((AK3:0.0000000000,I11:0.0000000000):0.0000000000,J10:0.0000000000):0.0000000000,J3:0.0000000000):0.0000000000,BE8:0.0000000000):0.0000000000,J6:0.0000000000):0.0000000000,BH12:0.0000000000):0.0000000000,J7:0.0000000000):0.0000000000,I12:0.0000000000):0.0000000000,I10:0.0000000000):0.0000000000,I7:0.0000000000):0.0000000000,I8:0.0000000000):0.0000000000,J2:0.0000000000):0.0000000000,AP9:0.0000000000):0.0000000000,BE6:0.0000000000):0.0000000000,J1:0.0000000000):0.0000000000,J4:0.0000000000):0.0000000000,AP11:0.0000000000):0.0000000000,I9:0.0000000000):0.0000000000,J9:0.0000000000):0.0000000000,BE5:0.0000000000):0.0000000000,K2:0.0000000000):0.0000000000,J5:0.0000000000):0.0000000000,J12:0.0000000000):0.0000000000,J11:0.0000000000):0.0000000000,I6:0.0000000000):0.0000026913,AP10:0.0000026913)100:0.0036873974,L12:0.0065632285)100:0.0228800071)98:0.0089148907,GNM900106805:0.0424771445)100:0.0081223616,(((((AG2:0.0000000000,H5:0.0000000000):0.0000026913,AH3:0.0000026913)93:0.0000026913,(BE3:0.0000026913,CH12:0.0000026913)100:0.0010690461)100:0.0026086312,(((CF4:0.0000000000,P1:0.0000000000):0.0000026913,M9:0.0000026913)100:0.0005349941,(H10:0.0000026913,I4:0.0000026913)84:0.0000026913)100:0.0006049738)100:0.0140676832,((BB3:0.0000000000,C2:0.0000000000):0.0000026913,BC10:0.0000026913)100:0.0107512893)100:0.0143473365)84:0.0048395582,(CE9:0.0143687049,(BA2:0.0000026913,C4:0.0000026913)100:0.0084853586)100:0.0404165794)62:0.0040202072,GNM000813985:0.1090764240)76:0.0040714618,(((AA3:0.0044605758,(((((((AA7:0.0000000000,AE12:0.0000000000):0.0000000000,CL8:0.0000000000):0.0000000000,B12:0.0000000000):0.0000000000,C1:0.0000000000):0.0000026913,AB11:0.0000026913)100:0.0057132451,((AN6:0.0000026913,AN7:0.0000026913)100:0.0023023096,(GNM000192475:0.0000026913,GNM003664205:0.0000026913)100:0.0106157144)100:0.0042943798)69:0.0009690793,(AP7:0.0048302503,O11:0.0064358000)98:0.0017283799)69:0.0016820445)91:0.0021309238,G2:0.0069251621)100:0.0054494541,CL5:0.0070324239)99:0.0040421729)100:0.0205983743)86:0.0005515964)98:0.0079944050,((AD5:0.0005306323,AN9:0.0000026913)100:0.0005294076,AF2:0.0010589693)99:0.0010600129)77:0.0000026913,C10:0.0010606790)89:0.0010604701,(AA9:0.0010635789,D6:0.0021304393)96:0.0010592311)66:0.0000026913,C6:0.0005301178)70:0.0005289787,(((AA8:0.0000026913,C9:0.0000026913)100:0.0037144117,AB7:0.0000026913)86:0.0010596774,(CG9:0.0010587348,GNM3479:0.0000026913)100:0.0015892959)76:0.0000023709)74:0.0010634330,CE6:0.0037279365)73:0.0010605249,(((((((((AH1:0.0000000000,I5:0.0000000000):0.0000000000,AH11:0.0000000000):0.0000000000,AH4:0.0000000000):0.0000000000,AH5:0.0000000000):0.0000000000,AH6:0.0000000000):0.0000000000,AH8:0.0000000000):0.0000000000,AH9:0.0000000000):0.0000000000,H9:0.0000000000):0.0000026913,AH10:0.0000026913)100:0.0021244105)30:0.0000026913,(((AC8:0.0000026913,CE7:0.0000026913)100:0.0010648797,((((((AD1:0.0000000000,E2:0.0000000000):0.0000000000,E6:0.0000000000):0.0000000000,E5:0.0000000000):0.0000000000,D12:0.0000000000):0.0000026913,D10:0.0000026913)100:0.0021296633,((((B11:0.0000000000,CG2:0.0000000000):0.0000000000,CF3:0.0000000000):0.0000026913,BJ7:0.0000026913)100:0.0010644221,CF1:0.0000026913)100:0.0021356900)100:0.0015870759)86:0.0010610740,CJ6:0.0015909479)38:0.0000026913)38:0.0000026913,(K3:0.0000026913,K6:0.0000026913)100:0.0010597420)82:0.0010373962,D7:0.0010830681)100:0.0123811645,AB4:0.0000026913);
