# Supplementary material for: Decoding coral resistance to eutrophication through the association of hyper‑efficient denitrifiers as key microbial allies
Source: Nat Commun. 2026 May 19;17:3938. doi: 10.1038/s41467-026-72571-w (PMC13187470; doi:10.1038/s41467-026-72571-w)
Supplement: Supplementary file 21 — Source Data [file 41467_2026_72571_MOESM21_ESM.zip › Source Data/FigureS5/A/napA.log]

IQ-TREE multicore version 1.6.12 for Linux 64-bit built Aug 15 2019
Developed by Bui Quang Minh, Nguyen Lam Tung, Olga Chernomor,
Heiko Schmidt, Dominik Schrempf, Michael Woodhams.

Host:    cl005 (AVX2, FMA3, 125 GB RAM)
Command: iqtree -nt AUTO -m MFP -redo -mset WAG,LG,JTT,Dayhoff -mrate E,I,G,I+G -mfreq FU -wbtl -bb 1000 -s /mnt/ivy/thliao/project/coral_ruegeria/ipynb/paper_denitrification/fullgene_trees/napA.aln -spp /mnt/ivy/thliao/project/coral_ruegeria/ipynb/paper_denitrification/fullgene_trees/napA.partition -pre /mnt/ivy/thliao/project/coral_ruegeria/ipynb/paper_denitrification/fullgene_trees/napA/napA
Seed:    50750 (Using SPRNG - Scalable Parallel Random Number Generator)
Time:    Wed Feb 12 03:10:06 2025
Kernel:  AVX+FMA - auto-detect threads (64 CPU cores detected)

Reading partition model file /mnt/ivy/thliao/project/coral_ruegeria/ipynb/paper_denitrification/fullgene_trees/napA.partition ...
Reading alignment file /mnt/ivy/thliao/project/coral_ruegeria/ipynb/paper_denitrification/fullgene_trees/napA.aln ... Fasta format detected
Alignment most likely contains protein sequences
Alignment has 389 sequences with 2026 columns, 1062 distinct patterns
886 parsimony-informative, 144 singleton sites, 996 constant sites
               Gap/Ambiguity  Composition  p-value
   1  A5               0.00%    passed    100.00%
   2  AA2              0.00%    passed    100.00%
   3  AA4              0.00%    passed    100.00%
   4  AA8              0.00%    passed    100.00%
   5  AA9              0.00%    passed    100.00%
   6  AB4              0.00%    passed    100.00%
   7  AB7              0.00%    passed    100.00%
   8  AC8              0.00%    passed    100.00%
   9  AD1              0.00%    passed    100.00%
  10  AD5              0.00%    passed    100.00%
  11  AF2              0.00%    passed    100.00%
  12  AH1              0.00%    passed    100.00%
  13  AH10             0.00%    passed    100.00%
  14  AH11             0.00%    passed    100.00%
  15  AH4              0.00%    passed    100.00%
  16  AH5              0.00%    passed    100.00%
  17  AH6              0.00%    passed    100.00%
  18  AH8              0.00%    passed    100.00%
  19  AH9              0.00%    passed    100.00%
  20  AM5              0.00%    passed    100.00%
  21  AN9              0.00%    passed    100.00%
  22  B11              0.00%    passed    100.00%
  23  BJ7              0.00%    passed    100.00%
  24  C10              0.00%    passed    100.00%
  25  C5               0.00%    passed    100.00%
  26  C6               0.00%    passed    100.00%
  27  C9               0.00%    passed    100.00%
  28  CE6              0.00%    passed    100.00%
  29  CE7              0.00%    passed    100.00%
  30  CF1              0.00%    passed    100.00%
  31  CF3              0.00%    passed    100.00%
  32  CG1              0.00%    passed    100.00%
  33  CG2              0.00%    passed    100.00%
  34  CG9              0.00%    passed    100.00%
  35  CJ6              0.00%    passed    100.00%
  36  D10              0.00%    passed    100.00%
  37  D12              0.00%    passed    100.00%
  38  D6               0.00%    passed    100.00%
  39  D7               0.00%    passed    100.00%
  40  E2               0.00%    passed    100.00%
  41  E5               0.00%    passed    100.00%
  42  E6               0.00%    passed    100.00%
  43  H9               0.00%    passed    100.00%
  44  I3               0.00%    passed    100.00%
  45  I5               0.00%    passed    100.00%
  46  K3               0.00%    passed    100.00%
  47  K6               0.00%    passed    100.00%
  48  AF10             0.05%    passed    100.00%
  49  AG6              0.05%    passed    100.00%
  50  AL3              0.05%    passed    100.00%
  51  AP8              0.05%    passed    100.00%
  52  CL7              0.05%    passed    100.00%
  53  N2               0.05%    passed    100.00%
  54  N9               0.05%    passed    100.00%
  55  P10              0.05%    passed    100.00%
  56  BC9              0.00%    passed    100.00%
  57  F11              0.00%    passed    100.00%
  58  AB9              0.00%    passed    100.00%
  59  A2               0.30%    passed     99.97%
  60  BB4              2.67%    passed     99.99%
  61  BC2              0.30%    passed     99.98%
  62  BC8              2.67%    passed     99.99%
  63  BF8              0.30%    passed     99.94%
  64  BF9              0.30%    passed     99.94%
  65  BI10             2.67%    passed     99.99%
  66  CG3              0.30%    passed     99.98%
  67  CG8              0.30%    passed     99.99%
  68  CH4              2.67%    passed     99.99%
  69  CH5              0.30%    passed     99.97%
  70  CI5              0.30%    passed     99.99%
  71  CI8              0.30%    passed     99.95%
  72  CL3              0.00%    passed    100.00%
  73  BB7              0.00%    passed    100.00%
  74  BC3              0.00%    passed    100.00%
  75  BF10             0.00%    passed    100.00%
  76  BF11             0.00%    passed    100.00%
  77  CG11             0.00%    passed    100.00%
  78  BC6              0.30%    passed     99.98%
  79  AI2              0.00%    passed    100.00%
  80  AK3              0.00%    passed    100.00%
  81  AP10             0.00%    passed    100.00%
  82  AP11             0.00%    passed    100.00%
  83  AP9              0.00%    passed    100.00%
  84  BE5              0.00%    passed    100.00%
  85  BE6              0.00%    passed    100.00%
  86  BE8              0.00%    passed    100.00%
  87  BH12             0.00%    passed    100.00%
  88  I10              0.00%    passed    100.00%
  89  I11              0.00%    passed    100.00%
  90  I12              0.00%    passed    100.00%
  91  I6               0.00%    passed    100.00%
  92  I7               0.00%    passed    100.00%
  93  I8               0.00%    passed    100.00%
  94  I9               0.00%    passed    100.00%
  95  J1               0.00%    passed    100.00%
  96  J10              0.00%    passed    100.00%
  97  J11              0.00%    passed    100.00%
  98  J12              0.00%    passed    100.00%
  99  J2               0.00%    passed    100.00%
 100  J3               0.00%    passed    100.00%
 101  J4               0.00%    passed    100.00%
 102  J5               0.00%    passed    100.00%
 103  J6               0.00%    passed    100.00%
 104  J7               0.00%    passed    100.00%
 105  J9               0.00%    passed    100.00%
 106  K2               0.00%    passed    100.00%
 107  L12              0.00%    passed    100.00%
 108  BC1              0.00%    passed     99.88%
 109  BE9              0.00%    passed     99.95%
 110  BI11             0.00%    passed    100.00%
 111  BA11             0.00%    passed    100.00%
 112  BB9              0.30%    passed     99.92%
 113  BJ3              0.30%    passed     99.95%
 114  BJ4              0.30%    passed     99.95%
 115  BJ5              0.30%    passed     99.87%
 116  AD2              0.10%    passed    100.00%
 117  CE9              0.00%    passed    100.00%
 118  N4               0.00%    passed    100.00%
 119  P11              0.00%    passed    100.00%
 120  BB6              0.00%    passed    100.00%
 121  BC7              0.00%    passed    100.00%
 122  CF7              0.00%    passed    100.00%
 123  CL6              0.00%    passed    100.00%
 124  A4               0.05%    passed    100.00%
 125  AA1              0.05%    passed    100.00%
 126  AL12             0.05%    passed    100.00%
 127  H8               0.05%    passed    100.00%
 128  AD11             0.00%    passed    100.00%
 129  BF4              0.00%    passed    100.00%
 130  BF6              0.00%    passed    100.00%
 131  BF7              0.00%    passed    100.00%
 132  AI1              0.00%    passed    100.00%
 133  BA10             0.00%    passed    100.00%
 134  BA12             0.00%    passed    100.00%
 135  BA8              0.00%    passed    100.00%
 136  BA9              0.00%    passed    100.00%
 137  BB1              0.00%    passed    100.00%
 138  BB10             0.00%    passed    100.00%
 139  BB5              0.00%    passed    100.00%
 140  BC12             0.00%    passed    100.00%
 141  BC4              0.00%    passed    100.00%
 142  BC5              0.00%    passed    100.00%
 143  BD1              0.00%    passed    100.00%
 144  BD2              0.00%    passed    100.00%
 145  BD3              0.00%    passed    100.00%
 146  BD4              0.00%    passed    100.00%
 147  BD5              0.00%    passed    100.00%
 148  BD6              0.00%    passed    100.00%
 149  BD7              0.00%    passed    100.00%
 150  BD8              0.00%    passed    100.00%
 151  BD9              0.00%    passed    100.00%
 152  BE10             0.00%    passed    100.00%
 153  BH1              0.00%    passed    100.00%
 154  BH2              0.00%    passed    100.00%
 155  BH3              0.00%    passed    100.00%
 156  BH4              0.00%    passed    100.00%
 157  BH5              0.00%    passed    100.00%
 158  BH6              0.00%    passed    100.00%
 159  BI7              0.00%    passed    100.00%
 160  CF11             0.00%    passed    100.00%
 161  CH9              0.00%    passed    100.00%
 162  CI9              0.00%    passed    100.00%
 163  CJ7              0.00%    passed    100.00%
 164  CJ9              0.00%    passed    100.00%
 165  AA5              0.05%    passed    100.00%
 166  AB6              0.00%    passed    100.00%
 167  AG4              0.00%    passed    100.00%
 168  AK6              0.00%    passed    100.00%
 169  AK7              0.00%    passed    100.00%
 170  BK1              0.00%    passed    100.00%
 171  F12              0.00%    passed    100.00%
 172  J8               0.00%    passed    100.00%
 173  N8               0.00%    passed    100.00%
 174  AD6              0.00%    passed    100.00%
 175  AP12             0.00%    passed    100.00%
 176  BG5              0.00%    passed    100.00%
 177  C12              0.00%    passed    100.00%
 178  H7               0.00%    passed    100.00%
 179  K5               0.00%    passed    100.00%
 180  AI3              0.00%    passed    100.00%
 181  C8               0.00%    passed    100.00%
 182  AL11             0.00%    passed    100.00%
 183  BG9              0.00%    passed    100.00%
 184  CJ1              0.00%    passed    100.00%
 185  A1               0.00%    passed     99.97%
 186  AE10             0.00%    passed     99.97%
 187  AM6              0.00%    passed     99.97%
 188  AN11             0.00%    passed     99.97%
 189  CG4              0.00%    passed     99.98%
 190  D1               0.00%    passed     99.99%
 191  D4               0.00%    passed     99.97%
 192  D5               0.00%    passed     99.99%
 193  K7               0.00%    passed     99.98%
 194  AA3              0.00%    passed    100.00%
 195  G2               0.00%    passed    100.00%
 196  AD12             0.00%    passed    100.00%
 197  AE1              0.00%    passed    100.00%
 198  AE4              0.00%    passed    100.00%
 199  AE5              0.00%    passed    100.00%
 200  AE6              0.00%    passed    100.00%
 201  AE9              0.00%    passed    100.00%
 202  AF11             0.00%    passed    100.00%
 203  AF4              0.00%    passed    100.00%
 204  AF5              0.00%    passed    100.00%
 205  AF6              0.00%    passed    100.00%
 206  AF7              0.00%    passed    100.00%
 207  AF9              0.00%    passed    100.00%
 208  AK10             0.00%    passed    100.00%
 209  AK11             0.00%    passed    100.00%
 210  AL4              0.00%    passed    100.00%
 211  AL7              0.00%    passed    100.00%
 212  BH7              0.00%    passed    100.00%
 213  BH8              0.00%    passed    100.00%
 214  BH9              0.00%    passed    100.00%
 215  CH2              0.00%    passed    100.00%
 216  CI3              0.00%    passed    100.00%
 217  CI6              0.00%    passed    100.00%
 218  K12              0.00%    passed    100.00%
 219  L11              0.00%    passed    100.00%
 220  L6               0.00%    passed    100.00%
 221  L8               0.00%    passed    100.00%
 222  M11              0.00%    passed    100.00%
 223  M8               0.00%    passed    100.00%
 224  N1               0.00%    passed    100.00%
 225  N12              0.00%    passed    100.00%
 226  N3               0.00%    passed    100.00%
 227  N5               0.00%    passed    100.00%
 228  N7               0.00%    passed    100.00%
 229  O10              0.00%    passed    100.00%
 230  O12              0.00%    passed    100.00%
 231  O2               0.00%    passed    100.00%
 232  O3               0.00%    passed    100.00%
 233  O4               0.00%    passed    100.00%
 234  O5               0.00%    passed    100.00%
 235  O6               0.00%    passed    100.00%
 236  O9               0.00%    passed    100.00%
 237  P12              0.00%    passed    100.00%
 238  P2               0.00%    passed    100.00%
 239  P3               0.00%    passed    100.00%
 240  P5               0.00%    passed    100.00%
 241  P7               0.00%    passed    100.00%
 242  P8               0.00%    passed    100.00%
 243  P9               0.00%    passed    100.00%
 244  BI12             0.00%    passed    100.00%
 245  BE1              0.05%    passed    100.00%
 246  CH10             0.05%    passed    100.00%
 247  AB8              0.00%    passed     99.97%
 248  N11              0.00%    passed     99.96%
 249  BG6              0.00%    passed     99.97%
 250  AK4              0.00%    passed    100.00%
 251  F5               0.00%    passed    100.00%
 252  AB10             0.00%    passed    100.00%
 253  BF12             0.00%    passed    100.00%
 254  CE8              0.00%    passed    100.00%
 255  CE10             0.00%    passed    100.00%
 256  AL1              0.10%    passed    100.00%
 257  K11              0.10%    passed    100.00%
 258  D3               8.09%    passed     99.99%
 259  AN12             0.00%    passed    100.00%
 260  AN8              0.00%    passed    100.00%
 261  AO1              0.00%    passed    100.00%
 262  AO10             0.00%    passed    100.00%
 263  AO12             0.00%    passed    100.00%
 264  AO2              0.00%    passed    100.00%
 265  AO3              0.00%    passed    100.00%
 266  AO4              0.00%    passed    100.00%
 267  AO7              0.00%    passed    100.00%
 268  AO9              0.00%    passed    100.00%
 269  AP1              0.00%    passed    100.00%
 270  AP3              0.00%    passed    100.00%
 271  AP6              0.00%    passed    100.00%
 272  AL8              8.09%    passed     99.98%
 273  AM11             8.09%    passed     99.98%
 274  AM12             8.09%    passed     99.98%
 275  AM7              8.09%    passed     99.98%
 276  AN2              8.09%    passed     99.98%
 277  AN3              8.09%    passed     99.98%
 278  AN4              8.09%    passed     99.98%
 279  AN5              8.09%    passed     99.98%
 280  AJ12             0.00%    passed     99.99%
 281  AK1              0.00%    passed     99.99%
 282  BG2              0.00%    passed    100.00%
 283  BG3              0.00%    passed    100.00%
 284  G1               0.05%    passed    100.00%
 285  G10              0.05%    passed    100.00%
 286  G11              0.05%    passed    100.00%
 287  G3               0.05%    passed    100.00%
 288  G4               0.05%    passed    100.00%
 289  G6               0.05%    passed    100.00%
 290  G7               0.69%    passed    100.00%
 291  G9               0.05%    passed    100.00%
 292  B10              0.00%    passed    100.00%
 293  B8               0.00%    passed    100.00%
 294  B9               0.00%    passed    100.00%
 295  BG11             0.00%    passed    100.00%
 296  CJ10             0.10%    passed    100.00%
 297  CJ11             0.10%    passed    100.00%
 298  CJ3              0.10%    passed    100.00%
 299  CJ4              0.10%    passed    100.00%
 300  CJ5              0.10%    passed    100.00%
 301  CJ8              0.10%    passed    100.00%
 302  CL1              0.10%    passed    100.00%
 303  CF2              0.30%    passed     99.98%
 304  AA7              0.00%    passed    100.00%
 305  AB11             0.00%    passed    100.00%
 306  AE12             0.00%    passed    100.00%
 307  AN6              0.00%    passed    100.00%
 308  AN7              0.00%    passed    100.00%
 309  AP7              0.00%    passed    100.00%
 310  B12              0.00%    passed    100.00%
 311  C1               0.00%    passed    100.00%
 312  CL5              0.00%    passed    100.00%
 313  CL8              0.00%    passed    100.00%
 314  O11              0.00%    passed    100.00%
 315  BA2              0.00%    passed    100.00%
 316  C4               0.00%    passed    100.00%
 317  AC10             0.00%    passed    100.00%
 318  AC6              0.00%    passed    100.00%
 319  E8               0.00%    passed    100.00%
 320  AB12             0.00%    passed    100.00%
 321  AF12             0.00%    passed    100.00%
 322  AG1              0.00%    passed    100.00%
 323  D2               0.00%    passed    100.00%
 324  AM9              0.00%    passed    100.00%
 325  AD9              0.00%    passed    100.00%
 326  AE3              0.00%    passed    100.00%
 327  AF1              0.00%    passed    100.00%
 328  AF3              0.00%    passed    100.00%
 329  AG10             0.00%    passed    100.00%
 330  AG7              0.00%    passed    100.00%
 331  AL2              0.00%    passed    100.00%
 332  M2               0.00%    passed    100.00%
 333  M6               0.00%    passed    100.00%
 334  N10              0.00%    passed    100.00%
 335  CH8              0.00%    passed    100.00%
 336  AM1              8.39%    passed     93.44%
 337  CK3              0.00%    passed    100.00%
 338  AM2              0.15%    passed     99.99%
 339  CI1              0.69%    passed    100.00%
 340  AF8              8.54%    passed     99.40%
 341  CE12             8.39%    passed     99.85%
 342  AG2              0.00%    passed    100.00%
 343  AH3              0.00%    passed    100.00%
 344  BB3              0.00%    passed    100.00%
 345  BC10             0.00%    passed    100.00%
 346  BE3              0.00%    passed    100.00%
 347  C2               0.00%    passed    100.00%
 348  CF4              0.00%    passed    100.00%
 349  CH12             0.00%    passed    100.00%
 350  H10              0.00%    passed    100.00%
 351  H5               0.00%    passed    100.00%
 352  I4               0.00%    passed    100.00%
 353  M9               0.00%    passed    100.00%
 354  P1               0.00%    passed    100.00%
 355  CH6              8.39%    passed     99.89%
 356  G12              0.00%    passed    100.00%
 357  CF8              0.00%    passed    100.00%
 358  AA6              0.54%    passed    100.00%
 359  GNM000161775     0.10%    passed     99.94%
 360  GNM000192475     0.00%    passed    100.00%
 361  GNM000743705     0.00%    passed    100.00%
 362  GNM000813985     0.00%    passed    100.00%
 363  GNM001238295     0.00%    passed    100.00%
 364  GNM001458095     0.00%    passed    100.00%
 365  GNM001458195     0.00%    passed    100.00%
 366  GNM001458295     0.00%    passed    100.00%
 367  GNM001507595     1.43%    passed     54.37%
 368  GNM003318255     0.00%    passed     99.96%
 369  GNM003443535     0.00%    passed    100.00%
 370  GNM003664205     0.00%    passed    100.00%
 371  GNM2606217183    0.00%    passed     99.98%
 372  GNM900106805     0.00%    passed    100.00%
 373  GNM900129345     0.10%    passed     99.92%
 374  GNM900141625     0.10%    passed     99.94%
 375  GNM900143525     0.00%    passed     99.98%
 376  GNM900172215     0.00%    passed     99.99%
 377  GNM900182615     0.00%    passed     99.99%
 378  GNM900185035     0.30%    passed     99.95%
 379  GNM900312795     0.00%    passed     99.98%
 380  GNM3479          0.00%    passed    100.00%
 381  GNM3538          8.14%    passed     99.97%
 382  GNM3559          8.14%    passed     99.99%
 383  GNM3892          8.14%    passed     99.97%
 384  GNM4290          0.30%    passed     99.92%
 385  GNM4649          8.14%    passed     99.99%
 386  GNM4677          8.14%    passed     99.98%
 387  GNM4698          8.14%    passed     99.99%
 388  GNM4727          8.09%    passed     99.94%
 389  GNM6322          0.05%    passed    100.00%
****  TOTAL            0.48%  0 sequences failed composition chi2 test (p-value<5%; df=19)

Partition file is not in NEXUS format, assuming RAxML-style partition file...
Subset	Type	Seqs	Sites	Infor	Invar	Model	Name
1	AA	389	829	251	545	Protein	napA
2	AA	389	144	71	61	Protein	napB
3	AA	389	228	91	99	Protein	napC
4	AA	389	90	57	28	Protein	napD
5	AA	369	164	124	32	Protein	napF
6	AA	389	268	113	135	Protein	napG
7	AA	389	303	179	96	Protein	napH
Degree of missing data: 0.004
Info: multi-threading strategy over partitions

NOTE: AA4 is identical to AA2 but kept for subsequent analysis
NOTE: C9 is identical to AA8 but kept for subsequent analysis
NOTE: CE7 is identical to AC8 but kept for subsequent analysis
NOTE: D10 is identical to AD1 but kept for subsequent analysis
NOTE: AH10 is identical to AH1 but kept for subsequent analysis
NOTE: BJ7 is identical to B11 but kept for subsequent analysis
NOTE: K6 is identical to K3 but kept for subsequent analysis
NOTE: AP8 is identical to AF10 but kept for subsequent analysis
NOTE: BC8 is identical to BB4 but kept for subsequent analysis
NOTE: BF9 is identical to BF8 but kept for subsequent analysis
NOTE: BF11 is identical to BF10 but kept for subsequent analysis
NOTE: AP10 is identical to AK3 but kept for subsequent analysis
NOTE: GNM4290 is identical to BB9 but kept for subsequent analysis
NOTE: BJ4 is identical to BJ3 but kept for subsequent analysis
NOTE: P11 is identical to N4 but kept for subsequent analysis
NOTE: AA1 is identical to A4 but kept for subsequent analysis
NOTE: BF7 is identical to BF4 but kept for subsequent analysis
NOTE: BA8 is identical to AI1 but kept for subsequent analysis
NOTE: BB10 is identical to BA10 but kept for subsequent analysis
NOTE: CF11 is identical to BA9 but kept for subsequent analysis
NOTE: BH2 is identical to BH1 but kept for subsequent analysis
NOTE: CJ9 is identical to CJ7 but kept for subsequent analysis
NOTE: AK6 is identical to AG4 but kept for subsequent analysis
NOTE: K5 is identical to BG5 but kept for subsequent analysis
NOTE: CJ1 is identical to BG9 but kept for subsequent analysis
NOTE: AM6 is identical to AE10 but kept for subsequent analysis
NOTE: D5 is identical to D1 but kept for subsequent analysis
NOTE: AE1 is identical to AD12 but kept for subsequent analysis
NOTE: K12 is identical to AE6 but kept for subsequent analysis
NOTE: AF5 is identical to AF4 but kept for subsequent analysis
NOTE: AF9 is identical to AF6 but kept for subsequent analysis
NOTE: CE8 is identical to BF12 but kept for subsequent analysis
NOTE: AN8 is identical to AN12 but kept for subsequent analysis
NOTE: AM11 is identical to AL8 but kept for subsequent analysis
NOTE: AK1 is identical to AJ12 but kept for subsequent analysis
NOTE: BG3 is identical to BG2 but kept for subsequent analysis
NOTE: G11 is identical to G1 but kept for subsequent analysis
NOTE: G9 is identical to G10 but kept for subsequent analysis
NOTE: B8 is identical to B10 but kept for subsequent analysis
NOTE: CJ11 is identical to CJ10 but kept for subsequent analysis
NOTE: AB11 is identical to AA7 but kept for subsequent analysis
NOTE: AN7 is identical to AN6 but kept for subsequent analysis
NOTE: C4 is identical to BA2 but kept for subsequent analysis
NOTE: AC6 is identical to AC10 but kept for subsequent analysis
NOTE: AF12 is identical to AB12 but kept for subsequent analysis
NOTE: N10 is identical to AG10 but kept for subsequent analysis
NOTE: M2 is identical to AG7 but kept for subsequent analysis
NOTE: AH3 is identical to AG2 but kept for subsequent analysis
NOTE: BC10 is identical to BB3 but kept for subsequent analysis
NOTE: CH12 is identical to BE3 but kept for subsequent analysis
NOTE: M9 is identical to CF4 but kept for subsequent analysis
NOTE: I4 is identical to H10 but kept for subsequent analysis
NOTE: GNM900141625 is identical to GNM000161775 but kept for subsequent analysis
NOTE: GNM003664205 is identical to GNM000192475 but kept for subsequent analysis
NOTE: GNM900312795 is identical to GNM2606217183 but kept for subsequent analysis
NOTE: GNM3892 is identical to GNM3538 but kept for subsequent analysis
NOTE: GNM4649 is identical to GNM3559 but kept for subsequent analysis
NOTE: 133 identical sequences (see below) will be ignored for subsequent analysis
NOTE: C5 (identical to AA2) is ignored but added at the end
NOTE: D12 (identical to AD1) is ignored but added at the end
NOTE: E2 (identical to AD1) is ignored but added at the end
NOTE: E5 (identical to AD1) is ignored but added at the end
NOTE: E6 (identical to AD1) is ignored but added at the end
NOTE: AH11 (identical to AH1) is ignored but added at the end
NOTE: AH4 (identical to AH1) is ignored but added at the end
NOTE: AH5 (identical to AH1) is ignored but added at the end
NOTE: AH6 (identical to AH1) is ignored but added at the end
NOTE: AH8 (identical to AH1) is ignored but added at the end
NOTE: AH9 (identical to AH1) is ignored but added at the end
NOTE: H9 (identical to AH1) is ignored but added at the end
NOTE: I5 (identical to AH1) is ignored but added at the end
NOTE: CF3 (identical to B11) is ignored but added at the end
NOTE: CG2 (identical to B11) is ignored but added at the end
NOTE: N2 (identical to AF10) is ignored but added at the end
NOTE: P10 (identical to AF10) is ignored but added at the end
NOTE: BI10 (identical to BB4) is ignored but added at the end
NOTE: CH4 (identical to BB4) is ignored but added at the end
NOTE: AP11 (identical to AK3) is ignored but added at the end
NOTE: AP9 (identical to AK3) is ignored but added at the end
NOTE: BE5 (identical to AK3) is ignored but added at the end
NOTE: BE6 (identical to AK3) is ignored but added at the end
NOTE: BE8 (identical to AK3) is ignored but added at the end
NOTE: BH12 (identical to AK3) is ignored but added at the end
NOTE: I10 (identical to AK3) is ignored but added at the end
NOTE: I11 (identical to AK3) is ignored but added at the end
NOTE: I12 (identical to AK3) is ignored but added at the end
NOTE: I6 (identical to AK3) is ignored but added at the end
NOTE: I7 (identical to AK3) is ignored but added at the end
NOTE: I8 (identical to AK3) is ignored but added at the end
NOTE: I9 (identical to AK3) is ignored but added at the end
NOTE: J1 (identical to AK3) is ignored but added at the end
NOTE: J10 (identical to AK3) is ignored but added at the end
NOTE: J11 (identical to AK3) is ignored but added at the end
NOTE: J12 (identical to AK3) is ignored but added at the end
NOTE: J2 (identical to AK3) is ignored but added at the end
NOTE: J3 (identical to AK3) is ignored but added at the end
NOTE: J4 (identical to AK3) is ignored but added at the end
NOTE: J5 (identical to AK3) is ignored but added at the end
NOTE: J6 (identical to AK3) is ignored but added at the end
NOTE: J7 (identical to AK3) is ignored but added at the end
NOTE: J9 (identical to AK3) is ignored but added at the end
NOTE: K2 (identical to AK3) is ignored but added at the end
NOTE: BC12 (identical to AI1) is ignored but added at the end
NOTE: BC4 (identical to AI1) is ignored but added at the end
NOTE: BC5 (identical to AI1) is ignored but added at the end
NOTE: BD1 (identical to AI1) is ignored but added at the end
NOTE: BD2 (identical to AI1) is ignored but added at the end
NOTE: BD3 (identical to AI1) is ignored but added at the end
NOTE: BD4 (identical to AI1) is ignored but added at the end
NOTE: BD5 (identical to AI1) is ignored but added at the end
NOTE: BD6 (identical to AI1) is ignored but added at the end
NOTE: BD7 (identical to AI1) is ignored but added at the end
NOTE: BD8 (identical to AI1) is ignored but added at the end
NOTE: BD9 (identical to AI1) is ignored but added at the end
NOTE: CH9 (identical to AI1) is ignored but added at the end
NOTE: CI9 (identical to AI1) is ignored but added at the end
NOTE: BH3 (identical to BH1) is ignored but added at the end
NOTE: BH4 (identical to BH1) is ignored but added at the end
NOTE: BH5 (identical to BH1) is ignored but added at the end
NOTE: BH6 (identical to BH1) is ignored but added at the end
NOTE: AK7 (identical to AG4) is ignored but added at the end
NOTE: BK1 (identical to AG4) is ignored but added at the end
NOTE: AN11 (identical to AE10) is ignored but added at the end
NOTE: D4 (identical to AE10) is ignored but added at the end
NOTE: AE5 (identical to AD12) is ignored but added at the end
NOTE: AE9 (identical to AD12) is ignored but added at the end
NOTE: AF11 (identical to AD12) is ignored but added at the end
NOTE: AL4 (identical to AD12) is ignored but added at the end
NOTE: AL7 (identical to AD12) is ignored but added at the end
NOTE: BH9 (identical to AD12) is ignored but added at the end
NOTE: CI3 (identical to AD12) is ignored but added at the end
NOTE: CI6 (identical to AD12) is ignored but added at the end
NOTE: L8 (identical to AD12) is ignored but added at the end
NOTE: M8 (identical to AD12) is ignored but added at the end
NOTE: N1 (identical to AD12) is ignored but added at the end
NOTE: N3 (identical to AD12) is ignored but added at the end
NOTE: N5 (identical to AD12) is ignored but added at the end
NOTE: O10 (identical to AD12) is ignored but added at the end
NOTE: O12 (identical to AD12) is ignored but added at the end
NOTE: O9 (identical to AD12) is ignored but added at the end
NOTE: P12 (identical to AD12) is ignored but added at the end
NOTE: P5 (identical to AD12) is ignored but added at the end
NOTE: P9 (identical to AD12) is ignored but added at the end
NOTE: O6 (identical to AE6) is ignored but added at the end
NOTE: P2 (identical to AE6) is ignored but added at the end
NOTE: P7 (identical to AE6) is ignored but added at the end
NOTE: N12 (identical to AF4) is ignored but added at the end
NOTE: AK10 (identical to AF6) is ignored but added at the end
NOTE: BH7 (identical to AF6) is ignored but added at the end
NOTE: BH8 (identical to AF6) is ignored but added at the end
NOTE: L6 (identical to AF6) is ignored but added at the end
NOTE: O2 (identical to AF6) is ignored but added at the end
NOTE: O3 (identical to AF6) is ignored but added at the end
NOTE: P3 (identical to AF6) is ignored but added at the end
NOTE: AO1 (identical to AN12) is ignored but added at the end
NOTE: AO10 (identical to AN12) is ignored but added at the end
NOTE: AO12 (identical to AN12) is ignored but added at the end
NOTE: AO2 (identical to AN12) is ignored but added at the end
NOTE: AO3 (identical to AN12) is ignored but added at the end
NOTE: AO4 (identical to AN12) is ignored but added at the end
NOTE: AO7 (identical to AN12) is ignored but added at the end
NOTE: AO9 (identical to AN12) is ignored but added at the end
NOTE: AP1 (identical to AN12) is ignored but added at the end
NOTE: AP3 (identical to AN12) is ignored but added at the end
NOTE: AP6 (identical to AN12) is ignored but added at the end
NOTE: AM12 (identical to AL8) is ignored but added at the end
NOTE: AM7 (identical to AL8) is ignored but added at the end
NOTE: AN2 (identical to AL8) is ignored but added at the end
NOTE: AN3 (identical to AL8) is ignored but added at the end
NOTE: AN4 (identical to AL8) is ignored but added at the end
NOTE: AN5 (identical to AL8) is ignored but added at the end
NOTE: G3 (identical to G1) is ignored but added at the end
NOTE: G4 (identical to G1) is ignored but added at the end
NOTE: G6 (identical to G1) is ignored but added at the end
NOTE: B9 (identical to B10) is ignored but added at the end
NOTE: CJ3 (identical to CJ10) is ignored but added at the end
NOTE: CJ4 (identical to CJ10) is ignored but added at the end
NOTE: CJ5 (identical to CJ10) is ignored but added at the end
NOTE: CJ8 (identical to CJ10) is ignored but added at the end
NOTE: CL1 (identical to CJ10) is ignored but added at the end
NOTE: AE12 (identical to AA7) is ignored but added at the end
NOTE: B12 (identical to AA7) is ignored but added at the end
NOTE: C1 (identical to AA7) is ignored but added at the end
NOTE: CL8 (identical to AA7) is ignored but added at the end
NOTE: E8 (identical to AC10) is ignored but added at the end
NOTE: AG1 (identical to AB12) is ignored but added at the end
NOTE: D2 (identical to AB12) is ignored but added at the end
NOTE: M6 (identical to AG7) is ignored but added at the end
NOTE: H5 (identical to AG2) is ignored but added at the end
NOTE: C2 (identical to BB3) is ignored but added at the end
NOTE: P1 (identical to CF4) is ignored but added at the end
Concatenated alignment was printed to /mnt/ivy/thliao/project/coral_ruegeria/ipynb/paper_denitrification/fullgene_trees/napA/napA.uniqueseq.phy

For your convenience alignment with unique sequences printed to /mnt/ivy/thliao/project/coral_ruegeria/ipynb/paper_denitrification/fullgene_trees/napA/napA.uniqueseq.phy


Create initial parsimony tree by phylogenetic likelihood library (PLL)... 0.256 seconds
NOTE: ModelFinder requires 210 MB RAM!
NUMBER OF THREADS FOR PARTITION FINDING: 7
Testing LG+F+G on supermatrix...
LG+F+G4 / LnL: -50501.342 / df: 529 / AIC: 102060.684 / AICc: 102435.511 / BIC: 105030.395
Selecting individual models for 7 charsets using BIC...
 No. Model        Score       Charset
   1 JTT+I+G4     6798.829    napB
   2 JTT+I+G4     17887.569   napF
   3 WAG+I+G4     11349.952   napC
   4 JTT+I+G4     6575.585    napD
   5 JTT+I+G4     11943.144   napG
   6 JTT+I+G4     18587.712   napH
   7 LG+I+G4      26500.231   napA
Full partition model BIC score: 103556.661 (LnL: -49764.476  df:529)
Partition information was printed to /mnt/ivy/thliao/project/coral_ruegeria/ipynb/paper_denitrification/fullgene_trees/napA/napA.best_scheme.nex
Partition information in Raxml format was printed to /mnt/ivy/thliao/project/coral_ruegeria/ipynb/paper_denitrification/fullgene_trees/napA/napA.best_scheme

All model information printed to /mnt/ivy/thliao/project/coral_ruegeria/ipynb/paper_denitrification/fullgene_trees/napA/napA.model.gz
CPU time for ModelFinder: 168.956 seconds (0h:2m:48s)
Wall-clock time for ModelFinder: 42.243 seconds (0h:0m:42s)
WARNING: States(s) W rarely appear in partition napD and may cause numerical problems
Generating 1000 samples for ultrafast bootstrap (seed: 50750)...

NOTE: 210 MB RAM (0 GB) is required!
Measuring multi-threading efficiency up to 64 CPU cores
Increase to 10 rounds for branch lengths
11 trees examined
Threads: 1 / Time: 66.530 sec / Speedup: 1.000 / Efficiency: 100% / LogL: -196601
Threads: 2 / Time: 38.457 sec / Speedup: 1.730 / Efficiency: 86% / LogL: -196601
Threads: 3 / Time: 28.847 sec / Speedup: 2.306 / Efficiency: 77% / LogL: -196601
Threads: 4 / Time: 24.913 sec / Speedup: 2.671 / Efficiency: 67% / LogL: -196601
Threads: 5 / Time: 24.663 sec / Speedup: 2.698 / Efficiency: 54% / LogL: -196601
Threads: 6 / Time: 25.021 sec / Speedup: 2.659 / Efficiency: 44% / LogL: -196601
BEST NUMBER OF THREADS: 4

Estimate model parameters (epsilon = 0.100)
Initial log-likelihood: -50090.215
Current log-likelihood at step 1: -49804.586
Current log-likelihood at step 2: -49776.376
Current log-likelihood at step 3: -49768.371
Current log-likelihood at step 4: -49766.411
Current log-likelihood at step 5: -49765.310
Current log-likelihood at step 6: -49764.454
Current log-likelihood at step 7: -49763.679
Current log-likelihood at step 8: -49762.878
Current log-likelihood at step 9: -49762.015
Current log-likelihood at step 10: -49761.172
Current log-likelihood at step 11: -49760.575
Current log-likelihood at step 12: -49760.290
Current log-likelihood at step 13: -49760.198
Partition-specific rates:  0.598 0.799 0.884 1.561 2.572 0.838 1.407
Parameters optimization took 12 rounds (17.290 sec)

Computing ML distances based on estimated model parameters... 104.342 sec
Computing BIONJ tree...
0.074 seconds
Log-likelihood of BIONJ tree: -49946.575
--------------------------------------------------------------------
|             INITIALIZING CANDIDATE TREE SET                      |
--------------------------------------------------------------------
Generating 98 parsimony trees... 24.369 second
Computing log-likelihood of 98 initial trees ... 51.536 seconds
Current best score: -49741.454

Do NNI search on 20 best initial trees
Estimate model parameters (epsilon = 0.100)
Initial log-likelihood: -49647.676
Current log-likelihood at step 1: -49647.222
Current log-likelihood at step 2: -49647.178
Parameters optimization took 1 rounds (1.962 sec)

BETTER TREE FOUND at iteration 1: -49647.178
Iteration 10 / LogL: -49691.160 / Time: 0h:6m:30s
Iteration 20 / LogL: -49687.209 / Time: 0h:7m:34s
Finish initializing candidate tree set (20)
Current best tree score: -49647.178 / CPU time: 199.538
Number of iterations: 20
--------------------------------------------------------------------
|               OPTIMIZING CANDIDATE TREE SET                      |
--------------------------------------------------------------------
Estimate model parameters (epsilon = 0.100)
Initial log-likelihood: -49643.456
Current log-likelihood at step 1: -49643.396
Parameters optimization took 0 rounds (0.941 sec)

BETTER TREE FOUND at iteration 22: -49643.396
Iteration 30 / LogL: -49766.128 / Time: 0h:8m:46s (0h:27m:51s left)
Estimate model parameters (epsilon = 0.100)
Initial log-likelihood: -49640.420
Current log-likelihood at step 1: -49640.397
Parameters optimization took 0 rounds (0.839 sec)

BETTER TREE FOUND at iteration 32: -49640.397
Iteration 40 / LogL: -49716.318 / Time: 0h:9m:52s (0h:23m:18s left)
Estimate model parameters (epsilon = 0.100)
Initial log-likelihood: -49640.323
Current log-likelihood at step 1: -49640.290
Parameters optimization took 0 rounds (0.923 sec)

BETTER TREE FOUND at iteration 42: -49640.290
BETTER TREE FOUND at iteration 45: -49640.284
Iteration 50 / LogL: -49671.911 / Time: 0h:11m:1s (0h:21m:22s left)
Log-likelihood cutoff on original alignment: -49772.466
UFBoot trees printed to /mnt/ivy/thliao/project/coral_ruegeria/ipynb/paper_denitrification/fullgene_trees/napA/napA.ufboot
Estimate model parameters (epsilon = 0.100)
Initial log-likelihood: -49639.649
Current log-likelihood at step 1: -49639.634
Parameters optimization took 0 rounds (0.835 sec)

BETTER TREE FOUND at iteration 51: -49639.634
Iteration 60 / LogL: -49891.729 / Time: 0h:12m:12s (0h:18m:50s left)
Iteration 70 / LogL: -49642.233 / Time: 0h:13m:17s (0h:15m:35s left)
Iteration 80 / LogL: -49684.442 / Time: 0h:14m:22s (0h:12m:55s left)
Iteration 90 / LogL: -49658.321 / Time: 0h:15m:31s (0h:10m:38s left)
Estimate model parameters (epsilon = 0.100)
Initial log-likelihood: -49638.820
Current log-likelihood at step 1: -49638.741
Parameters optimization took 0 rounds (0.855 sec)

BETTER TREE FOUND at iteration 99: -49638.741
Iteration 100 / LogL: -49946.824 / Time: 0h:16m:39s (0h:16m:39s left)
Log-likelihood cutoff on original alignment: -49772.466
NOTE: Bootstrap correlation coefficient of split occurrence frequencies: 0.998
UFBoot trees printed to /mnt/ivy/thliao/project/coral_ruegeria/ipynb/paper_denitrification/fullgene_trees/napA/napA.ufboot
Estimate model parameters (epsilon = 0.100)
Initial log-likelihood: -49637.851
Current log-likelihood at step 1: -49637.591
Current log-likelihood at step 2: -49637.556
Parameters optimization took 1 rounds (1.840 sec)

BETTER TREE FOUND at iteration 102: -49637.556
Iteration 110 / LogL: -49676.682 / Time: 0h:17m:50s (0h:15m:3s left)
Iteration 120 / LogL: -49698.630 / Time: 0h:18m:58s (0h:13m:4s left)
Iteration 130 / LogL: -49677.273 / Time: 0h:20m:5s (0h:11m:12s left)
Iteration 140 / LogL: -49638.315 / Time: 0h:21m:10s (0h:9m:26s left)
Iteration 150 / LogL: -49641.016 / Time: 0h:22m:15s (0h:7m:45s left)
Log-likelihood cutoff on original alignment: -49772.466
UFBoot trees printed to /mnt/ivy/thliao/project/coral_ruegeria/ipynb/paper_denitrification/fullgene_trees/napA/napA.ufboot
Iteration 160 / LogL: -49641.922 / Time: 0h:23m:24s (0h:6m:10s left)
Iteration 170 / LogL: -49676.507 / Time: 0h:24m:35s (0h:4m:39s left)
Iteration 180 / LogL: -49654.908 / Time: 0h:25m:42s (0h:3m:9s left)
Iteration 190 / LogL: -49644.524 / Time: 0h:26m:49s (0h:1m:42s left)
Iteration 200 / LogL: -49689.492 / Time: 0h:27m:58s (0h:0m:16s left)
Log-likelihood cutoff on original alignment: -49772.466
NOTE: Bootstrap correlation coefficient of split occurrence frequencies: 0.997
UFBoot trees printed to /mnt/ivy/thliao/project/coral_ruegeria/ipynb/paper_denitrification/fullgene_trees/napA/napA.ufboot
TREE SEARCH COMPLETED AFTER 203 ITERATIONS / Time: 0h:28m:21s

--------------------------------------------------------------------
|                    FINALIZING TREE SEARCH                        |
--------------------------------------------------------------------
Performs final model parameters optimization
Estimate model parameters (epsilon = 0.010)
Initial log-likelihood: -49637.556
Current log-likelihood at step 1: -49637.551
Partition-specific rates:  0.603 0.802 0.889 1.420 2.592 0.853 1.408
Parameters optimization took 0 rounds (0.792 sec)

BEST SCORE FOUND : -49637.551
Creating bootstrap support values...
Split supports printed to NEXUS file /mnt/ivy/thliao/project/coral_ruegeria/ipynb/paper_denitrification/fullgene_trees/napA/napA.splits.nex
Total tree length: 4.857

Total number of iterations: 203
CPU time used for tree search: 5593.651 sec (1h:33m:13s)
Wall-clock time used for tree search: 1445.955 sec (0h:24m:5s)
Total CPU time used: 6372.015 sec (1h:46m:12s)
Total wall-clock time used: 1703.369 sec (0h:28m:23s)
UFBoot trees printed to /mnt/ivy/thliao/project/coral_ruegeria/ipynb/paper_denitrification/fullgene_trees/napA/napA.ufboot

Computing bootstrap consensus tree...
Reading input file /mnt/ivy/thliao/project/coral_ruegeria/ipynb/paper_denitrification/fullgene_trees/napA/napA.splits.nex...
256 taxa and 1113 splits.
Consensus tree written to /mnt/ivy/thliao/project/coral_ruegeria/ipynb/paper_denitrification/fullgene_trees/napA/napA.contree
Reading input trees file /mnt/ivy/thliao/project/coral_ruegeria/ipynb/paper_denitrification/fullgene_trees/napA/napA.contree
Log-likelihood of consensus tree: -49640.107

Analysis results written to: 
  IQ-TREE report:                /mnt/ivy/thliao/project/coral_ruegeria/ipynb/paper_denitrification/fullgene_trees/napA/napA.iqtree
  Maximum-likelihood tree:       /mnt/ivy/thliao/project/coral_ruegeria/ipynb/paper_denitrification/fullgene_trees/napA/napA.treefile
  Likelihood distances:          /mnt/ivy/thliao/project/coral_ruegeria/ipynb/paper_denitrification/fullgene_trees/napA/napA.mldist
  Best partitioning scheme:      /mnt/ivy/thliao/project/coral_ruegeria/ipynb/paper_denitrification/fullgene_trees/napA/napA.best_scheme.nex
           in RAxML format:      /mnt/ivy/thliao/project/coral_ruegeria/ipynb/paper_denitrification/fullgene_trees/napA/napA.best_scheme

Ultrafast bootstrap approximation results written to:
  Split support values:          /mnt/ivy/thliao/project/coral_ruegeria/ipynb/paper_denitrification/fullgene_trees/napA/napA.splits.nex
  Consensus tree:                /mnt/ivy/thliao/project/coral_ruegeria/ipynb/paper_denitrification/fullgene_trees/napA/napA.contree
  UFBoot trees:                  /mnt/ivy/thliao/project/coral_ruegeria/ipynb/paper_denitrification/fullgene_trees/napA/napA.ufboot
  Screen log file:               /mnt/ivy/thliao/project/coral_ruegeria/ipynb/paper_denitrification/fullgene_trees/napA/napA.log

Date and Time: Wed Feb 12 03:39:17 2025
