# Supplementary material for: Decoding coral resistance to eutrophication through the association of hyper‑efficient denitrifiers as key microbial allies
Source: Nat Commun. 2026 May 19;17:3938. doi: 10.1038/s41467-026-72571-w (PMC13187470; doi:10.1038/s41467-026-72571-w)
Supplement: Supplementary file 21 — Source Data [file 41467_2026_72571_MOESM21_ESM.zip › Source Data/FigureS5/A/napA.MVrooted.newick]

((((AM1:0.0672633643,(CE12:0.0026222168,CH6:0.0024450243)100:0.0760407376)100:0.1071284851,(CI1:0.0648379161,AF8:0.0399370119)100:0.1127394601)99:0.0318979204,GNM001507595:0.2674026574)100:0.10052689790694097,((((((A2:0.0026695077,(((((BB4:0.0,CH4:0.0):0.0,BI10:0.0):2.6913e-06,BC8:2.6913e-06)100:0.0034683019,((CG3:0.0047992553,((((BB9:2.6913e-06,GNM4290:2.6913e-06)100:0.0021475487,BJ5:0.0010711465)100:0.0010708472,(BJ3:2.6913e-06,BJ4:2.6913e-06)69:2.6913e-06)100:0.002378676,GNM900185035:0.0040714105)92:0.0018855637)96:0.0013686315,CF2:0.0040376301)98:0.0013347176)56:2.3962e-06,(BC2:0.0032164579,((CG8:0.0059337094,CH5:0.0012021616)77:0.0004073981,BC6:0.0026821792)74:0.0010729871)86:0.0016009807)62:0.0005383926)98:0.0026851602,CI8:0.0026700701)64:0.0004002277,(BF8:2.6913e-06,BF9:2.6913e-06)100:0.002304283)100:0.0019468832,CI5:0.0033822079)100:0.0343231596,((GNM000161775:2.6913e-06,GNM900141625:2.6913e-06)100:0.0105379817,GNM900129345:0.0132491456)100:0.0230200308)100:0.0881917292,((AJ12:2.6913e-06,AK1:2.6913e-06)100:0.0896299608,(((((((((((((((AF10:0.0,P10:0.0):0.0,N2:0.0):2.6913e-06,AP8:2.6913e-06)100:0.0026232933,CL7:0.0021539067)76:0.0005322674,AG6:0.0010951295)78:0.0005513779,(AL3:0.0005675902,N9:0.0010176979)95:0.0015780203)100:0.0064532555,(((A4:2.6913e-06,AA1:2.6913e-06)100:0.0048087544,AA5:0.0048005332)81:0.0010487615,(AL12:0.0010619294,H8:0.0026627951)82:0.0010728583)79:0.0005213368)100:0.016158503,(BF10:2.6913e-06,BF11:2.6913e-06)100:0.011458473)96:0.0092276109,GNM003443535:0.016809605)100:0.0177105324,AB9:0.0109109738)95:0.0077736529,GNM001238295:0.0272374403)100:0.0100247098,(AI2:0.007626736,(((((((((((((((((((((((((((AD12:0.0,BH9:0.0):0.0,CI3:0.0):0.0,O10:0.0):0.0,AF11:0.0):0.0,P5:0.0):0.0,N1:0.0):0.0,AE5:0.0):0.0,O9:0.0):0.0,CI6:0.0):0.0,N5:0.0):0.0,AE9:0.0):0.0,M8:0.0):0.0,P9:0.0):0.0,L8:0.0):0.0,O12:0.0):0.0,P12:0.0):0.0,N3:0.0):0.0,AL7:0.0):0.0,AL4:0.0):2.6913e-06,AE1:2.6913e-06)98:0.0005978546,(AK11:0.0014791843,(O4:0.0006975622,(((AD9:2.423e-06,AE3:0.003179853)81:0.0005303155,AL2:0.0010594214)81:0.000525385,(((AF1:0.0005292408,AF3:0.0010587631)88:0.0005307869,(AG10:2.6913e-06,N10:2.6913e-06)100:0.0015887213)96:0.0005304593,((AG7:0.0,M6:0.0):2.6913e-06,M2:2.6913e-06)100:0.0015893578)82:0.0005312604)100:0.0019492652)100:0.0036578877)94:0.0017699727)99:0.0028405683,CH2:0.0007912921)68:0.0010576821,L11:0.0007918724)35:0.0002627106,((((((AE6:0.0,O6:0.0):0.0,P7:0.0):0.0,P2:0.0):2.6913e-06,K12:2.6913e-06)100:0.0010584545,((((((((AF6:0.0,AK10:0.0):0.0,O2:0.0):0.0,L6:0.0):0.0,BH7:0.0):0.0,P3:0.0):0.0,BH8:0.0):0.0,O3:0.0):2.6913e-06,AF9:2.6913e-06)100:0.0026489796)78:0.0010537252,(N7:0.0015882947,P8:0.0021114069)33:0.0005284234)25:2.6913e-06)68:0.0010471239,AF7:0.0053325932)64:0.0010665189,(AE4:0.003716667,((AF4:0.0,N12:0.0):2.6913e-06,AF5:2.6913e-06)100:0.0026492808)78:0.0005291587)78:0.0010701208,(M11:0.0010546536,O5:0.0026424646)90:0.0005153275)93:0.0046741408)100:0.0399738131)100:0.0117809069,(((BC9:0.0005289543,BA11:2.6913e-06)100:0.0156628014,CF8:0.008810486)100:0.0186016644,((AC10:0.0,E8:0.0):2.6913e-06,AC6:2.6913e-06)100:0.0213873334)100:0.0130488616)100:0.0511149644,(((F11:0.0046313011,G12:0.0040121977)100:0.0755056022,(AK4:2.6913e-06,F5:0.0005345865)100:0.039384225)92:0.0195430621,((((((N4:2.6913e-06,P11:2.6913e-06)100:0.0010684741,AD6:0.0026956688)87:0.0005346054,AP12:2.6913e-06)100:0.0026682053,C12:0.0010685419)83:0.0010679658,(BG5:2.6913e-06,K5:2.6913e-06)53:2.6913e-06)53:2.3065e-06,H7:0.0005332173)100:0.073257724)99:0.0184578525)40:0.0091626401,((((BB7:0.0349414102,AA6:0.0569809936)68:0.0182914151,((CG11:0.0106719125,(((AD11:0.0020292572,((BF4:2.6913e-06,BF7:2.6913e-06)100:0.0009347061,BF6:0.0011757148)100:0.0012643437)100:0.0104762819,(AB10:0.0036733822,AM9:0.0015963286)100:0.0298623066)98:0.0102528303,CE10:0.004545521)86:0.0042288292)99:0.014025702,CH8:0.0149703079)100:0.027702453)70:0.0153872654,(((((((BC3:0.0504640265,(BI12:0.0277012944,(GNM001458095:0.0122322038,((GNM001458195:0.007919961,(GNM2606217183:2.6913e-06,GNM900312795:2.6913e-06)100:0.0045780349)100:0.0057168569,(GNM003318255:0.0189106422,GNM900143525:0.0055663235)86:0.0018215336)86:0.0064072755)100:0.0189198782)100:0.0193661282)100:0.0320095344,(BF12:2.6913e-06,CE8:2.6913e-06)100:0.0535762312)100:0.0196341066,(((BB6:0.0005236962,CF7:0.0005240097)100:0.0005243812,(BC7:2.6913e-06,CL6:0.0005240362)54:2.6913e-06)100:0.0880241622,(((((AB6:0.004032137,(((((AG4:0.0,BK1:0.0):0.0,AK7:0.0):2.6913e-06,AK6:2.6913e-06)100:0.0018072938,J8:0.0030151078)100:0.0056419459,F12:0.0022031287)100:0.0018177583)100:0.0031854982,N8:0.0053370048)100:0.0285650137,GNM4727:0.0029243048)90:0.0005629427,D3:0.0066301633)96:0.0125500869,(((((((AL8:0.0,AM7:0.0):0.0,AN3:0.0):0.0,AN2:0.0):0.0,AN5:0.0):0.0,AM12:0.0):0.0,AN4:0.0):2.5772e-06,AM11:2.5772e-06)100:0.0319519114)100:0.0600419693)96:0.015668105)100:0.0171750003,GNM000743705:0.0711374499)92:0.0105295861,(GNM900172215:0.0171303824,GNM900182615:0.0146377331)100:0.0731899914)91:0.0071852745,BC1:0.1420794564)98:0.0109633708,(BE9:0.0507551849,(BI11:0.0217233822,(((((((((((((((((((AI1:0.0,BD5:0.0):0.0,BD1:0.0):0.0,BD9:0.0):0.0,BD2:0.0):0.0,BD4:0.0):0.0,BC12:0.0):0.0,BD6:0.0):0.0,CH9:0.0):0.0,CI9:0.0):0.0,BC4:0.0):0.0,BC5:0.0):0.0,BD3:0.0):0.0,BD7:0.0):0.0,BD8:0.0):2.6913e-06,BA8:2.6913e-06)100:0.0015680971,(CJ7:2.6913e-06,CJ9:2.6913e-06)59:2.6913e-06)93:0.0005865863,(((BA10:2.6913e-06,BB10:2.6913e-06)100:0.0041330795,(BE10:0.0014954917,(((((BH1:0.0,BH5:0.0):0.0,BH3:0.0):0.0,BH6:0.0):0.0,BH4:0.0):2.6913e-06,BH2:2.6913e-06)100:0.0011271272)100:0.0020922093)92:0.0006137133,BB5:0.0020916582)80:0.0004555893)66:0.0007152317,(BA12:0.00266914,(((BA9:2.6913e-06,CF11:2.6913e-06)100:0.0020961974,BI7:0.0021073045)100:0.0036320888,BB1:0.0021530535)93:0.0005220438)84:0.0003380663)98:0.009687326,GNM001458295:0.0303383004)98:0.0075905214)100:0.0261633623)100:0.015346593)70:0.0089096933)100:0.0413428756,(((((A1:0.000535962,(((AE10:0.0,AN11:0.0):0.0,D4:0.0):2.6913e-06,AM6:2.6913e-06)74:2.6913e-06)94:0.0016088588,K7:0.0010746906)62:0.0005340225,((CG4:0.0010781375,BG6:0.0037803005)96:0.0005264097,(D1:2.6913e-06,D5:2.6913e-06)100:0.0026750531)35:2.6913e-06)62:0.0011023464,(AB8:2.6913e-06,N11:0.0005358955)100:0.0021247021)100:0.0993587104,(((((CL3:0.0111104327,AL11:0.0093594278)54:0.0017774493,(((BG9:2.6913e-06,CJ1:2.6913e-06)100:0.0062728174,(BG2:2.6913e-06,BG3:2.6913e-06)100:0.006093782)100:0.0030795661,(BG11:0.0088673988,CK3:0.0077690068)86:0.0017261675)80:0.0026006455)53:0.0010684438,((AI3:0.0005350843,C8:0.0010531884)100:0.0069368918,(((B10:0.0,B9:0.0):2.6913e-06,B8:2.6913e-06)100:0.0069159891,(((AB12:0.0,AG1:0.0):0.0,D2:0.0):2.6913e-06,AF12:2.6913e-06)100:0.0027043997)100:0.0054009241)98:0.002685719)57:0.0019596745,((((((((((((AN12:0.0,AO2:0.0):0.0,AP6:0.0):0.0,AO9:0.0):0.0,AP1:0.0):0.0,AP3:0.0):0.0,AO10:0.0):0.0,AO4:0.0):0.0,AO1:0.0):0.0,AO7:0.0):0.0,AO3:0.0):0.0,AO12:0.0):2.6913e-06,AN8:2.6913e-06)100:0.0034813745)100:0.0782469467,(((BE1:0.0055678147,CH10:0.0052027468)100:0.0212322104,(((((G1:0.0,G3:0.0):0.0,G4:0.0):0.0,G6:0.0):2.6913e-06,G11:2.6913e-06)100:0.002675608,((G10:2.6913e-06,G9:2.6913e-06)100:0.0016029351,G7:0.0010733183)85:2.6913e-06)100:0.0367492356)100:0.0446053458,(((AD2:0.0149955449,((((((CJ10:0.0,CJ5:0.0):0.0,CJ8:0.0):0.0,CJ3:0.0):0.0,CL1:0.0):0.0,CJ4:0.0):2.6913e-06,CJ11:2.6913e-06)100:0.0127960689)100:0.036617931,(AL1:0.0015973114,K11:0.0005263556)100:0.0479493055)99:0.0148820076,((AM2:0.0912168015,(((GNM3538:2.5772e-06,GNM3892:2.5772e-06)98:0.0003259086,GNM4677:0.0018077938)100:0.0442860449,(((GNM3559:2.5772e-06,GNM4649:2.5772e-06)76:2.5772e-06,GNM4698:0.001417769)81:2.5772e-06,GNM6322:0.0014026453)100:0.046432872)100:0.046567734)100:0.0275896966,((((((((((((((((((((((((((((AK3:0.0,I11:0.0):0.0,J10:0.0):0.0,J3:0.0):0.0,BE8:0.0):0.0,J6:0.0):0.0,BH12:0.0):0.0,J7:0.0):0.0,I12:0.0):0.0,I10:0.0):0.0,I7:0.0):0.0,I8:0.0):0.0,J2:0.0):0.0,AP9:0.0):0.0,BE6:0.0):0.0,J1:0.0):0.0,J4:0.0):0.0,AP11:0.0):0.0,I9:0.0):0.0,J9:0.0):0.0,BE5:0.0):0.0,K2:0.0):0.0,J5:0.0):0.0,J12:0.0):0.0,J11:0.0):0.0,I6:0.0):2.6913e-06,AP10:2.6913e-06)100:0.0036873974,L12:0.0065632285)100:0.0228800071,(GNM900106805:0.0424771445,((((((AG2:0.0,H5:0.0):2.6913e-06,AH3:2.6913e-06)93:2.6913e-06,(BE3:2.6913e-06,CH12:2.6913e-06)100:0.0010690461)100:0.0026086312,(((CF4:0.0,P1:0.0):2.6913e-06,M9:2.6913e-06)100:0.0005349941,(H10:2.6913e-06,I4:2.6913e-06)84:2.6913e-06)100:0.0006049738)100:0.0140676832,((BB3:0.0,C2:0.0):2.6913e-06,BC10:2.6913e-06)100:0.0107512893)100:0.0143473365,((CE9:0.0143687049,(BA2:2.6913e-06,C4:2.6913e-06)100:0.0084853586)100:0.0404165794,(GNM000813985:0.109076424,((((AA3:0.0044605758,(((((((AA7:0.0,AE12:0.0):0.0,CL8:0.0):0.0,B12:0.0):0.0,C1:0.0):2.6913e-06,AB11:2.6913e-06)100:0.0057132451,((AN6:2.6913e-06,AN7:2.6913e-06)100:0.0023023096,(GNM000192475:2.6913e-06,GNM003664205:2.6913e-06)100:0.0106157144)100:0.0042943798)69:0.0009690793,(AP7:0.0048302503,O11:0.0064358)98:0.0017283799)69:0.0016820445)91:0.0021309238,G2:0.0069251621)100:0.0054494541,CL5:0.0070324239)99:0.0040421729,(I3:0.0026881142,(((((AA2:0.0,C5:0.0):2.6913e-06,AA4:2.6913e-06)100:0.0010610803,CG1:0.0010606572)84:2.6913e-06,AM5:0.00212269)100:0.0010925771,(((AD5:0.0005306323,AN9:2.6913e-06)100:0.0005294076,AF2:0.0010589693)99:0.0010600129,(C10:0.001060679,((AA9:0.0010635789,D6:0.0021304393)96:0.0010592311,(C6:0.0005301178,((((AA8:2.6913e-06,C9:2.6913e-06)100:0.0037144117,AB7:2.6913e-06)86:0.0010596774,(CG9:0.0010587348,GNM3479:2.6913e-06)100:0.0015892959)76:2.3709e-06,(CE6:0.0037279365,((((((((((AH1:0.0,I5:0.0):0.0,AH11:0.0):0.0,AH4:0.0):0.0,AH5:0.0):0.0,AH6:0.0):0.0,AH8:0.0):0.0,AH9:0.0):0.0,H9:0.0):2.6913e-06,AH10:2.6913e-06)100:0.0021244105,((((AC8:2.6913e-06,CE7:2.6913e-06)100:0.0010648797,((((((AD1:0.0,E2:0.0):0.0,E6:0.0):0.0,E5:0.0):0.0,D12:0.0):2.6913e-06,D10:2.6913e-06)100:0.0021296633,((((B11:0.0,CG2:0.0):0.0,CF3:0.0):2.6913e-06,BJ7:2.6913e-06)100:0.0010644221,CF1:2.6913e-06)100:0.00213569)100:0.0015870759)86:0.001061074,CJ6:0.0015909479)38:2.6913e-06,((K3:2.6913e-06,K6:2.6913e-06)100:0.001059742,(D7:0.0010830681,(A5:0.0005268804,AB4:2.6913e-06):0.0123811645)100:0.0010373962)82:2.6913e-06)38:2.6913e-06)30:0.0010605249)73:0.001063433)74:0.0005289787)70:2.6913e-06)66:0.0010604701)89:2.6913e-06)77:0.007994405)98:0.0005515964)86:0.0205983743)100:0.0040714618)76:0.0040202072)62:0.0048395582)84:0.0081223616)100:0.0089148907)98:0.0270709298)100:0.0118808875)96:0.0277842484)100:0.04135906)100:0.0320419213)98:0.0186326388)79:0.013483625)88:0.0190247274)90:0.044350459)97:0.08791370389305903);
