# Supplementary material for: Decoding coral resistance to eutrophication through the association of hyper‑efficient denitrifiers as key microbial allies
Source: Nat Commun. 2026 May 19;17:3938. doi: 10.1038/s41467-026-72571-w (PMC13187470; doi:10.1038/s41467-026-72571-w)
Supplement: Supplementary file 21 — Source Data [file 41467_2026_72571_MOESM21_ESM.zip › Source Data/FigureS5/A/napA.aln]

>A5
MTISESRRTFLKSTAAAATASAAGLPLATGASAQVGNPDIRWDKAACRFCGTGCSVLVGTKDGRVVATQGDPDAPVNRGLNCIKGYFLSKIMYGKDRLTTPMLRKTNGEYDKNGEFEPVSWDEAFDVMAAKWKEALAKKGPTSVGMFGSGQWTVWEGYAAAKMMKAGFRSNNIDPNARHCMASAVVGFMRTFGIDEPMGCYDDFEHADTFVLWGSNMAEMHPILWSRLTDTRLTKPGSEVHVLSTYEHRSFELADNGMVFAPQTDLAILNYIANYIIQNGAVNEEFVNKHVNITKTATDIGYGLRDNNPLQEEAENPNSGKMEPISFEEYAEAVSEYTLEYTSELSGVPAAQLERLAQQYADPNRKVMSLWTMGFNQHTRGSWVNSLMYNVHLLVGKISEPGNSPFSLTGQPSACGTAREVGTFAHRLPADMVVANDKHREICETAWKIPAGTIPPKPGFHAVLQHRKLKDGDLNAYWVQCTNNMQAAPNINEEGYPGYRNPENFIAVSDPYPTVTALSADLILPTAMWVEKEGAYGNAERRTQFWRQQVKAPGEAKSDLWQLMEFSKRFTVEEVWGEELLATMPEHRGKTMYDVLFANGTIDKFPLSETAEGFDNDESEHFGYYVQKGLFEEYAEFGRGHAHDLAPFETYHQARGLRWPVVDGKETLYRFREGYDPYVPEGEDVKFYGHKDGKAKIIFAPYEPAPEVPDEEFNLWLCTGRVLEHWHSGSMTRRVPELHRSYPAAVVYMHPDDARERGLRRGQEIVLSTRRGEVNSRVETRGRNKVPRGLVFMPWFDEGQLTNKLTLDATCPLSKETDFKKCACKVERAMKKSILVGLALIPPLLLGGLALAQSAGVNSLRGVEVDEPAIVDQVHRTVEGRMQRNYRQQPPLIPHSIEQYQIDLRTNQCLSCHDWTKAGERNAPTLSMTHYLDREGRELDQIAGTRYFCNQCHVPQADALPLVDNTFEPSSGNMSDSQEKQGLIRRLWTWFWSPIAVLSVGFTLLAGFLAGILFWGGFHWALELTNTEEFCVSCHTMETNLGEYRETVHYNNDSGVRAICSDCHVPDEWNHKIKAKIMAVKDVYHELAGTISTPEKYEDHRLAMASAVWKKMKESDSRECRNCHNFDYMDFTLQETRAASEHQRALDTGMTCIDCHQGIAHSLPPNYLETYEKIAKEVDGEVLQEHAAASDIRAFLNKSSEMNICGCLVHVAPETTQSAQAAIASTNGAEVHAASEDGRIVVVVEDTPEKMASETIMDLHQIPGVISLTLTYHHFEDLAETRPHLNASRQILASRRAFLKGKLREDTSAIHPPGAVTEFLELCTQCDECREACPKDIIRFDAQGWPVVQLDAGPCTFCGDCANACPTGALNPEHVADWPWRAAVSASCLSMNGVSCRVCQDVCDHNAIRFRLQTGGRAEPQLDTDICTGCGACASACPAGSVSFERHTPPTQEVAMSRVGTPLSPQRRRFLQDSARAAGGCVAAGSLLAWLARDARALPAEALRPPGALPEKDFLSACIRCGLCVRDCPYDTLKLAELGVDAVATGTPYFTARDVPCEMCDDIPCVAACPTGALDPGLDNIDDAKMGVAVLVDQENCLNFHGLRCDVCYRVCPVIDEAITLETEHNARSGSHAIFIPTVHADHCTGCGVCEKSCVLPEAAIKVLPARLARGSSADHYRKGWEEKEPVVEGIIDLPDRLPGPGTDNLVAPGRFEPSFKLPEVTQMTVRTNMPLGHEAIAAKGWLSAHKYLLLRRASQVFFLVLFLLGPWFGIWIVQGTLAGSLTLGVLPLTDPFVLLQSLIAGHWPELTAAIGAVIVLATYALVGGRVYCSWVCPINPVTDSAHWLHRNLGLQKGWQPKRVTRLWIMATVLIVSGLTGAIAWELVNPITMLHRGLVFGMGFVWAMVAAIFLFDLLVSRHGWCGHVCPVGAFYGLIGTKAMLRVSAANRSACDDCMDCYAVCPENHVISPALKGKDTPLILSPDCTNCGRCIDICAEDVFKFTHRFDALTVAPPEPTAAPQPRASRPF
>AA2
MTISESRRTFLKSTAAAATASAAGLPLATGASAQVGNPDIRWDKAACRFCGTGCSVLVGTKDGRVVATQGDPDAPVNRGLNCIKGYFLSKIMYGKDRLTTPMLRKTNGEYDKNGEFEPVSWDEAFDVMAAKWKEALAKKGPTSVGMFGSGQWTVWEGYAAAKLMKAGFRSNNIDPNARHCMASAVVGFMRTFGIDEPMGCYDDFEHADTFVLWGSNMAEMHPILWSRLTDTRLTKPGSEVHVLSTYEHRSFELADNGMVFAPQTDLAILNYIANYIIQNGAVNEEFVNKHVNITKTATDIGYGLRDNNPLQEEAENPNSGKMEPISFEEYAEAVSEYTLEYTSELSGVPAAQLERLAQQYADPNRKVMSLWTMGFNQHTRGSWVNSLMYNVHLLVGKISEPGNSPFSLTGQPSACGTAREVGTFAHRLPADMVVANDKHREICETAWKIPAGTIPPKPGFHAVLQHRKLKDGDLNAYWVQCTNNMQAAPNINEEGYPGYRNPENFIAVSDPYPTVTALSADLILPTAMWVEKEGAYGNAERRTQFWRQQVKAPGEAKSDLWQLMEFSKRFTVEEVWGEELLATMPEHRGKTMYDVLFANGTIDKFPLSETAEGFDNDESEHFGYYVQKGLFEEYAEFGRGHAHDLAPFETYHQARGLRWPVVDGKETLYRFREGYDPYVPEGEDVKFYGHKDGKAKIIFAPYEPAPEVPDEEFNLWLCTGRVLEHWHSGSMTRRVPELHRSYPAAVVYMHPDDARDRGLRRGQEIVLSTRRGEVNSRVETRGRNKVPRGLVFMPWFDEGQLTNKLTLDATCPLSKETDFKKCACKVERAMKKPILVGLALIPPLLLGGLALAQSAGVNSLRGAEVDEPAVLDQVHRTVEGRMQRNYRQQPPLIPHSIEQYQIDLRTNQCLSCHDWTKAGERNAPTLSMTHYLDREGRELDQIAGTRYFCNQCHVPQADALPLVDNTFEPSSGNMSDSQEKQGLIRRLWTWFWSPIAVLSVGFTLLAGFLAGILFWGGFHWTLELTNTEEFCTSCHTMEVNLGEYRETIHYNNHSGVRAICSDCHVPDEWNHKIKAKIMAVKDIYHELAGTISTPEKYEDHRLAMATAVWKKMKASDSRECRNCHNFDYMDFTIQETRAANEHQRAIDNGMTCIDCHQGIAHSLPPNYLETYEKIAKEIDGEVLQEHAAASDIRAFLNKSSDMNICGCLVHVTPETTQSAQAAIAGTNGAEVHAASEDGRIVVVVEDTPEKMASETIMDLHQILGVISLTLTYHHFEDLAETRPHLNASRQILASRRAFLKGKLREDTSAIHPPGAVTEFLELCTQCDECREACPEDIIRFDAQGWPVVQLDAGPCTFCGDCANACPTGALNPEHVADWPWRAAVSASCLSMNGVSCRVCQDVCDQNAIRFRLQTGGRAEPQLDTDICTGCGACASACPAGSVSFERHTPPAQEVAMSRIGTPLSPQRRRFLQDSARAAGGCVAAGSLLAWLARDARALPAEALRPPGALPEKDFLSACIRCGLCVRECPYDTLKLAELGVDAMATGTPYFTARDIPCEMCDDIPCVAACPTGALDPGLDNIDDAKMGVAVLVDQENCLNFFGLRCDVCYRVCPVIDEAITLETEHNARSGSHAIFIPTVHADHCTGCGVCEKSCVLPEAAIKVLPARLARGSSADHYRKGWEEKEPVVEGIIDLPDRLPGPGTDNLVAPGGFEPSFKLPEVTQMTVRTNMPLGHEAIAAKGWLSAHKYLLLRRASQVFFLVLFLLGPWFGLWIVQGTLAGSLTLGVLPLTDPFVFLQSLIAGHWPELTAAIGAVIVLVTYALVGGRVYCSWVCPINPVTDGAHWLHRKLGLQKGWQPKRGTRLWIMATVLVVSGLTGAIAWELVNPITMLHRGLIFGMGFVWAMVAAIFLFDLLVSRHGWCGHVCPVGAFYGLVGSKAMLRVSAANRNACDDCMDCYAVCPENHVISPALKGKDNPLILSPDCTNCGRCIDVCAEDVFKFTHRFDALTVAPPESTAAPQPRASRPF
>AA4
MTISESRRTFLKSTAAAATASAAGLPLATGASAQVGNPDIRWDKAACRFCGTGCSVLVGTKDGRVVATQGDPDAPVNRGLNCIKGYFLSKIMYGKDRLTTPMLRKTNGEYDKNGEFEPVSWDEAFDVMAAKWKEALAKKGPTSVGMFGSGQWTVWEGYAAAKLMKAGFRSNNIDPNARHCMASAVVGFMRTFGIDEPMGCYDDFEHADTFVLWGSNMAEMHPILWSRLTDTRLTKPGSEVHVLSTYEHRSFELADNGMVFAPQTDLAILNYIANYIIQNGAVNEEFVNKHVNITKTATDIGYGLRDNNPLQEEAENPNSGKMEPISFEEYAEAVSEYTLEYTSELSGVPAAQLERLAQQYADPNRKVMSLWTMGFNQHTRGSWVNSLMYNVHLLVGKISEPGNSPFSLTGQPSACGTAREVGTFAHRLPADMVVANDKHREICETAWKIPAGTIPPKPGFHAVLQHRKLKDGDLNAYWVQCTNNMQAAPNINEEGYPGYRNPENFIAVSDPYPTVTALSADLILPTAMWVEKEGAYGNAERRTQFWRQQVKAPGEAKSDLWQLMEFSKRFTVEEVWGEELLATMPEHRGKTMYDVLFANGTIDKFPLSETAEGFDNDESEHFGYYVQKGLFEEYAEFGRGHAHDLAPFETYHQARGLRWPVVDGKETLYRFREGYDPYVPEGEDVKFYGHKDGKAKIIFAPYEPAPEVPDEEFNLWLCTGRVLEHWHSGSMTRRVPELHRSYPAAVVYMHPDDARDRGLRRGQEIVLSTRRGEVNSRVETRGRNKVPRGLVFMPWFDEGQLTNKLTLDATCPLSKETDFKKCACKVERAMKKPILVGLALIPPLLLGGLALAQSAGVNSLRGAEVDEPAVLDQVHRTVEGRMQRNYRQQPPLIPHSIEQYQIDLRTNQCLSCHDWTKAGERNAPTLSMTHYLDREGRELDQIAGTRYFCNQCHVPQADALPLVDNTFEPSSGNMSDSQEKQGLIRRLWTWFWSPIAVLSVGFTLLAGFLAGILFWGGFHWTLELTNTEEFCTSCHTMEVNLGEYRETIHYNNHSGVRAICSDCHVPDEWNHKIKAKIMAVKDIYHELAGTISTPEKYEDHRLAMATAVWKKMKASDSRECRNCHNFDYMDFTIQETRAANEHQRAIDNGMTCIDCHQGIAHSLPPNYLETYEKIAKEIDGEVLQEHAAASDIRAFLNKSSDMNICGCLVHVTPETTQSAQAAIAGTNGAEVHAASEDGRIVVVVEDTPEKMASETIMDLHQILGVISLTLTYHHFEDLAETRPHLNASRQILASRRAFLKGKLREDTSAIHPPGAVTEFLELCTQCDECREACPEDIIRFDAQGWPVVQLDAGPCTFCGDCANACPTGALNPEHVADWPWRAAVSASCLSMNGVSCRVCQDVCDQNAIRFRLQTGGRAEPQLDTDICTGCGACASACPAGSVSFERHTPPAQEVAMSRIGTPLSPQRRRFLQDSARAAGGCVAAGSLLAWLARDARALPAEALRPPGALPEKDFLSACIRCGLCVRECPYDTLKLAELGVDAMATGTPYFTARDIPCEMCDDIPCVAACPTGALDPGLDNIDDAKMGVAVLVDQENCLNFFGLRCDVCYRVCPVIDEAITLETEHNARSGSHAIFIPTVHADHCTGCGVCEKSCVLPEAAIKVLPARLARGSSADHYRKGWEEKEPVVEGIIDLPDRLPGPGTDNLVAPGGFEPSFKLPEVTQMTVRTNMPLGHEAIAAKGWLSAHKYLLLRRASQVFFLVLFLLGPWFGLWIVQGTLAGSLTLGVLPLTDPFVFLQSLIAGHWPELTAAIGAVIVLVTYALVGGRVYCSWVCPINPVTDGAHWLHRKLGLQKGWQPKRGTRLWIMATVLVVSGLTGAIAWELVNPITMLHRGLIFGMGFVWAMVAAIFLFDLLVSRHGWCGHVCPVGAFYGLVGSKAMLRVSAANRNACDDCMDCYAVCPENHVISPALKGKDNPLILSPDCTNCGRCIDVCAEDVFKFTHRFDALTVAPPESTAAPQPRASRPF
>AA8
MTISESRRTFLKSTAAAATASAAGLPLATGASAQVGNPDIRWDKAACRFCGTGCSVLVGTKDGRVVATQGDPDAPVNRGLNCIKGYFLSKIMYGKDRLTTPMLRKTNGEYDKNGEFEPVSWDEALDVMAAKWKEALAKKGPTSVGMFGSGQWTVWEGYAAAKMMKAGFRSNNIDPNARHCMASAVVGFMRTFGIDEPMGCYDDFEHADTFVLWGSNMAEMHPILWSRLTDTRLTKPGSEVHVLSTYEHRSFELADNGMVFAPQTDLAILNYIANYIIQNGAVNEEFVNKHVNITKTATDIGYGLRDNNPLQEEAENPNSGKMEPISFEEYAEAVSEYTLEYTSELSGVPAAQLERLAQQYADPNRKVMSLWTMGFNQHTRGSWVNSLMYNVHLLVGKISEPGNSPFSLTGQPSACGTAREVGTFAHRLPADMVVANDKHREICETAWKIPAGTIPPKPGFHAVLQHRKLKDGDLNAYWVQCTNNMQAAPNINEEGYPGYRNPENFIAVSDPYPTVTALSADLILPTAMWVEKEGAYGNAERRTQFWRQQVKAPGEAKSDLWQLMEFSKRFTVEEVWGEELLATMPEHRGKTMYDVLFANGTIDKFPLSETAEGFDNDESEHFGYYVQKGLFEEYAEFGRGHAHDLAPFETYHQARGLRWPVVDGKETLYRFREGYDPYVPEGEDVKFYGHKDGKAKIIFAPYEPAPEVPDEEFNLWLCTGRVLEHWHSGSMTRRVPELHRSYPAAVVYMHPDDARERGLRRGQEIVLSTRRGEVNSRVETRGRNKVPRGLVFMPWFDEGQLTNKLTLDATCPLSKETDFKKCACKVERAMKKPILVGLALIPPLLLGGLALAQSAGVNSLRGAEVDEPAVLDQVHRTVEGRMQRNYRQQPPLIPHSIEQYQIDLRTNQCLSCHDWTKAGERNAPTLSMTHYLDREGRELDQIAGTRYFCNQCHVPQADALPLVDNTFEPSSGNMSDSQEKQGLIRRLWTWFWSPIAVLSVGFTLLAGFLAGILFWGGFHWALELTNTEEFCVSCHTMETNLGEYRETVHYNNDSGVRAICSDCHVPDEWNHKIKAKIMAVKDVYHELAGTISTKEKYEDHRLSMASAVWKKMKESDSRECRNCHNFDYMDFTLQETRAASEHQRAIDTGMTCIDCHQGIAHSLPPNYLETYEKIAKEVDGEVLQEHAAASDIRAFLNKSSEMNICGCLVHVAPETTQSAQAAIASTNGAEVHAASEDGRIVVVVEDTPEKMASETIMDLHQIPGVISLTLTYHHFEDLAETRPHLNASRQILASRRAFLKGKLREDTSAIHPPGAVTEFLELCTHCDECREACPEDIIRFDTQGWPVVQLDAGPCTFCGDCANACPTGALNPEHVADWPWRAAVSASCLSMNGVSCRVCQDVCDHNAIRFRLQTGGRAEPQLDTDICTGCGACASACPAGSVSFERHTPPTQEVAMSRVGTPLSPQRRRFLQDSARAAGGCVAAGSLLAWLARDARALPAEALRPPGALPEKDFLSACIRCGLCVRECPYDTLKLAELGVDAVATGTPYFTARDVPCEMCDDIPCVAACPTGALDPGLDNIDDAKMGVAVLVDQENCLNFLGLRCDVCYRVCPVIDEAITLETEHNARSGSHAIFIPTVHADHCTGCGVCEKSCVLPEAAIKVLPARLARGSSADHYRKGWEEKEPVVEGIIDLPDRLPGPGTDNLVAPGGFEPRFKLPEVTQMTVRTNMPLGHEAIAAKGWLSAHKYLLLRRASQVFFLVLFLLGPWFGLWIVQGTLAGSLTLGVLPLTDPFVFLQSLIAGHWPELTAAIGAVIVLVTYALVGGRVYCSWVCPINPVTDGAHWLHRKLGLQKGWQPKRGTRLWIMATVLIVSGLTGAIAWELVNPITMLHRGLIFGMGFVWAMVAAIFLFDLLVSRHGWCGHVCPVGAFYGLVGSKAMLRVSAANRNACDDCMDCYAVCPENHVISPALKGKDNPLILSPDCTNCGRCIDVCAEDVFKFTHRFDALTVAPPESTAAPQPRASRPF
>AA9
MTISESRRTFLKSTAAAATASAAGLPLATGASAQVGNPDIRWDKAACRFCGTGCSVLVGTKDGRVVATQGDPDAPVNRGLNCIKGYFLSKIMYGKDRLTTPMLRKTNGEYDKNGEFEPVSWDEAFDVMAAKWKEALAKKGPTSVGMFGSGQWTVWEGYAAAKLMKAGFRSNNIDPNARHCMASAVVGFMRTFGIDEPMGCYDDFEHADTFVLWGSNMAEMHPILWSRLTDTRLTKPGSEVHVLSTYEHRSFELADNGMVFAPQTDLAILNYIANYIIQNGAVNEEFVNKHVNITKTATDIGYGLRDNNPLQEEAENPNSGKMEPISFEEYAEAVSEYTLEYTSELSGVPAAQLERLAQQYADPNRKVMSLWTMGFNQHTRGSWVNSLMYNVHLLVGKISEPGNSPFSLTGQPSACGTAREVGTFAHRLPADMVVANDKHREICETAWKIPAGTIPPKPGFHAVLQHRKLKDGDLNAYWVQCTNNMQAAPNINEEGYPGYRNPENFIAVSDPYPTVTALSADLILPTAMWVEKEGAYGNAERRTQFWRQQVKAPGEAKSDLWQLMEFSKRFTVEEVWGEELLATMPEHRGKTMYDVLFANGTIDKFPLSETAEGFDNDESEHFGYYVQKGLFEEYAEFGRGHAHDLAPFETYHQARGLRWPVVDGKETLYRFREGYDPYVPEGEDVKFYGHKDGKAKIIFAPYEPAPEVPDEEFNLWLCTGRVLEHWHSGSMTRRVPELHRSYPAAVVYMHPDDARERGLRRGQEIVLSTRRGEVNSRVETRGRNKVPRGLVFMPWFDEGQLTNKLTLDATCPLSKETDFKKCACKVERAMKKPILVGLALIPPLLLGGLALAQSAGVNSLRGAEVDEPAVLDQVHRTVEGRMQRNYRQQPPLIPHSIEQYQIDLRTNQCLSCHDWTKAGERNAPTLSMTHYLDREGRELDQIAGTRYFCNQCHVPQADALPLVDNTFEPSSGNMSDSQEKQGLIRRLWTWFWSPIAVLSVGFTLLAGFLAGILFWGGFHWALELTNTEEFCVSCHTMETNLGEYRETVHYNNDSGVRAICSDCHVPDEWNHKIKAKIMAVKDVYHELAGTISTKEKYEDHRLSMASAVWKKMKESDSRECRNCHNFDYMDFTLQETRAASEHQRAIDTGMTCIDCHQGIAHSLPPNYLETYEKIAKEVDGEVLQEHAAASDIRAFLNKSSEMNICGCLVHVTPETTQSAQAAIAGTNGAEVHAASEDGRIVVVVEDTPEKMASETIMDLHQIPGVISLTLTYHHFEDLAETRPHLNASRQILASRRAFLKGKLREDTSAIHPPGAVTEFLELCTQCDECREACPEDIIRFDAQGWPVVQLDAGPCTFCGDCANACPTGALNPEHVADWPWRAAVSASCLSMNGVSCRVCQDVCDHNAIRFRLQTGGRAEPQLDTDICTGCGACASACPAGSVSFERHTPPTQEVAMSRVGTPLSPQRRRFLQDSARAAGGCVAAGSLLAWLARDARALPAEALRPPGALPEKDFLSACIRCGLCVRECPYDTLKLAELGVDAVATGTPYFTARDVPCEMCDDIPCVAACPTGALDPGLDNIDDAKMGVAVLVDQENCLNFLGLRCDVCYRVCPVIDEAITLETEHNARSGSHAIFIPTVHADHCTGCGVCEKSCVLPEAAIKVLPARLARGSSADHYRKGWEEKEPVVEGIIDLPDRLPGPGTDNLVAPGGFEPSFKLPEVTQMTVRTNMPLGHEAIAAKGWLSAHKYLLLRRASQVFFLVLFLLGPWFGLWIVQGTLAGSLTLGVLPLTDPFVFLQSLIAGHWPELTAAIGAVIVLVTYALVGGRVYCSWVCPINPVTDGAHWLHRKLGLQKGWQPKRGTRLWIMATVLVVSGLTGAIAWELVNPITMLHRGLIFGMGFVWAMVAAIFLFDLLVSRHGWCGHVCPVGAFYGLVGSKAMLRVSAANRNACDDCMDCYAVCPENHVISPALKGKDNPLILSPDCTNCGRCIDVCAEDVFKFTHRFDALTVAPPESTAAPQPRASRPF
>AB4
MTISESRRTFLKSTAAAATASAAGLPLATGASAQVGNPDIRWDKAACRFCGTGCSVLVGTKDGRVVATQGDPDAPVNRGLNCIKGYFLSKIMYGKDRLTTPMLRKTNGEYDKNGEFEPVSWDEAFDVMAAKWKEALAKKGPTSVGMFGSGQWTVWEGYAAAKMMKAGFRSNNIDPNARHCMASAVVGFMRTFGIDEPMGCYDDFEHADTFVLWGSNMAEMHPILWSRLTDTRLTKPGSEVHVLSTYEHRSFELADNGMVFAPQTDLAILNYIANYIIQNGAVNEEFVNKHVNITKTATDIGYGLRDNNPLQEEAENPNSGKMEPISFEEYAEAVSEYTLEYTSELSGVPAAQLERLAQQYADPNRKVMSLWTMGFNQHTRGSWVNSLMYNVHLLVGKISEPGNSPFSLTGQPSACGTAREVGTFAHRLPADMVVANDKHREICETAWKIPAGTIPPKPGFHAVLQHRKLKDGDLNAYWVQCTNNMQAAPNINEEGYPGYRNPENFIAVSDPYPTVTALSADLILPTAMWVEKEGAYGNAERRTQFWRQQVKAPGEAKSDLWQLMEFSKRFTVEEVWGEELLATMPEHRGKTMYDVLFANGTIDKFPLSETAEGFDNDESEHFGYYVQKGLFEEYAEFGRGHAHDLAPFETYHQARGLRWPVVDGKETLYRFREGYDPYVPEGEDVKFYGHKDGKAKIIFAPYEPAPEVPDEEFNLWLCTGRVLEHWHSGSMTRRVPELHRSYPAAVVYMHPDDARERGLRRGQEIVLSTRRGEVNSRVETRGRNKVPRGLVFMPWFDEGQLTNKLTLDATCPLSKETDFKKCACKVERAMKKSILVGLALIPPLLLGGLALAQSAGVNSLRGVEVDEPAIVDQVHRTVEGRMQRNYRQQPPLIPHSIEQYQIDLRTNQCLSCHDWTKAGERNAPTLSMTHYLDREGRELDQIAGTRYFCNQCHVPQADALPLVDNTFEPSSGNMSDSQEKQGLIRRLWTWFWSPIAVLSVGFTLLAGFLAGILFWGGFHWALELTNTEEFCVSCHTMETNLGEYRETVHYNNDSGVRAICSDCHVPDEWNHKIKAKIMAVKDVYHELAGTISTPEKYEDHRLAMASAVWKKMKESDSRECRNCHNFDYMDFTLQETRAASEHQRALDTGMTCIDCHQGIAHSLPPNYLETYEKIAKEVDGEVLQEHAAASDIRAFLNKSSEMNICGCLVHVAPETTQSAQAAIASTNGAEVHAASEDGRIVVVVEDTPEKMASETIMDLHQIPGVISLTLTYHHFEDLAETRPHLNASRQILASRRAFLKGKLREDTSAIHPPGAVTEFLELCTQCDECREACPKDIIRFDAQGWPVVQLDAGPCTFCGDCANACPTGALNPEHVADWPWRAAVSASCLSMNGVSCRVCQDVCDHNAIRFRLQTGGRAEPQLDTDICTGCGACASACPAGSVSFERHTPPTQEVAMSRVGTPLSPQRRRFLQDSARAAGGCVAAGSLLAWLARDARALPAEALRPPGALPEKDFLSACIRCGLCVRDCPYDTLKLAELGVDAVATGTPYFTARDVPCEMCDDIPCVAACPTGALDPGLDNIDDAKMGVAVLVDQENCLNFHGLRCDVCYRVCPVIDEAITLETEHNARSGSHAIFIPTVHADHCTGCGVCEKSCVLPEAAIKVLPARLARGSSADHYRKGWEEKEPVVEGIIDLPDRLPGPGTDNLVAPGGFEPSFKLPEVTQMTVRTNMPLGHEAIAAKGWLSAHKYLLLRRASQVFFLVLFLLGPWFGIWIVQGTLAGSLTLGVLPLTDPFVLLQSLIAGHWPELTAAIGAVIVLATYALVGGRVYCSWVCPINPVTDSAHWLHRNLGLQKGWQPKRVTRLWIMATVLIVSGLTGAIAWELVNPITMLHRGLVFGMGFVWAMVAAIFLFDLLVSRHGWCGHVCPVGAFYGLIGTKAMLRVSAANRSACDDCMDCYAVCPENHVISPALKGKDTPLILSPDCTNCGRCIDICAEDVFKFTHRFDALTVAPPEPTAAPQPRASRPF
>AB7
MTISESRRTFLKSTAAAATASAAGLPLATGASAQVGNPDIRWDKAACRFCGTGCSVLVGTKDGRVVATQGDPDAPVNRGLNCIKGYFLSKIMYGKDRLTTPMLRKTNGEYDKNGEFEPVSWDEAFDVMAAKWKEALAKKGPTSVGMFGSGQWTVWEGYAAAKMMKAGFRSNNIDPNARHCMASAVVGFMRTFGIDEPMGCYDDFEHADTFVLWGSNMAEMHPILWSRLTDTRLTKPGSEVHVLSTYEHRSFELADNGMVFAPQTDLAILNYIANYIIQNGAVNEEFVNKHVNITKTATDIGYGLRDNNPLQEEAENPNSGKMEPISFEEYAEAVSEYTLEYTSELSGVPAAQLERLAQQYADPNRKVMSLWTMGFNQHTRGSWVNSLMYNVHLLVGKISEPGNSPFSLTGQPSACGTAREVGTFAHRLPADMVVANDKHREICETAWKIPAGTIPPKPGFHAVLQHRKLKDGDLNAYWVQCTNNMQAAPNINEEGYPGYRNPENFIAVSDPYPTVTALSADLILPTAMWVEKEGAYGNAERRTQFWRQQVKAPGEAKSDLWQLMEFSKRFTVEEVWGEELLATMPEHRGKTMYDVLFANGTIDKFPLSETAEGFDNDESEHFGYYVQKGLFEEYAEFGRGHAHDLAPFETYHQARGLRWPVVDGKETLYRFREGYDPYVPEGEDVKFYGHKDGKAKIIFAPYEPAPEVPDEEFNLWLCTGRVLEHWHSGSMTRRVPELHRSYPAAVVYMHPDDARDRGLRRGQEIVLSTRRGEVNSRVETRGRNKVPRGLVFMPWFDEGQLTNKLTLDATCPLSKETDFKKCACKVERAMKKPILVGLALIPPLLLGGLALAQSAGVNSLRGAEVDEPAVLDQVHRTVEGRMQRNYRQQPPLIPHSIEQYQIDLRTNQCLSCHDWTKAGERNAPTLSMTHYLDREGRELDQIAGTRYFCNQCHVPQADALPLVDNTFEPSSGNMSDSQEKQGLIRRLWTWFWSPIAVLSVGFTLLAGFLAGILFWGGFHWALELTNTEEFCVSCHTMETNLGEYRETVHYNNDSGVRAICSDCHVPDEWNHKIKAKIMAVKDVYHELAGTISTKEKYEDHRLSMASAVWKKMKESDSRECRNCHNFDYMDFTLQETRAASEHQRAIDTGMTCIDCHQGIAHSLPPNYLETYEKIAKEVDGEVLQEHAAASDIRAFLNKSSEMNICGCLVHVAPETTQSAQAAIASTNGAEVHAASEDGRIVVVVEDTPEKMASETIMDLHQIPGVISLTLTYHHFEDLAETRPHLNASRQILASRRAFLKGKLREDTSAIHPPGAVTEFLELCTQCDECREACPEDIIRFDAQGWPVVQLDAGPCTFCGDCANACPTGALNPEHVADWPWRAAVSASCLSMNGVSCRVCQDVCDHNAIRFRLQTGGRAEPQLDTDICTGCGACASACPAGSVSFERHTPPTQEVAMSRVGTPLSPQRRRFLQDSARAAGGCVAAGSLLAWLARDARALPAEALRPPGALPEKDFLSACIRCGLCVRECPYDTLKLAELGVDAVATGTPYFTARDIPCEMCDDIPCVAACPTGALDPGLDNIDDAKMGVAVLVDQENCLNFFGLRCDVCYRVCPVIDEAITLETEHNARSGSHAIFIPTVHADHCTGCGVCEKSCVLPEAAIKVLPARLARGSSADHYRKGWEEKEPVVEGIIDLPDRLPGPGTDNLVAPGGFEPSFKLPEVTQMTVRTNMPLGHEAIAAKGWLSAHKYLLLRRASQVFFLVLFLLGPWFGLWIVQGTLAGSLTLGVLPLTDPFVFLQSLIAGHWPELTAAIGAVIVLVTYALVGGRVYCSWVCPINPVTDGAHWLHRKLGLQKGWQPKRGTRLWIMATVLIVSGLTGAIAWELVNPITMLHRGLIFGMGFVWAMVAAIFLFDLLVSRHGWCGHVCPVGAFYGLVGSKAMLRVSAANRNACDDCMDCYAVCPENHVISPALKGKDNPLILSPDCTNCGRCIDVCAEDVFKFTHRFDALTVAPPESTAAPQPRASRPF
>AC8
MTISESRRTFLKSTAAAATASAAGLPLATGASAQVGNPDIRWDKAACRFCGTGCSVLVGTKDGRVVATQGDPDAPVNRGLNCIKGYFLSKIMYGKDRLTTPMLRKTNGEYDKNGEFEPVSWDEAFDVMAAKWKEALAKKGPTSVGMFGSGQWTVWEGYAAAKMMKAGFRSNNIDPNARHCMASAVVGFMRTFGIDEPMGCYDDFEHADTFVLWGSNMAEMHPILWSRLTDTRLTKPGSEVHVLSTYEHRSFELADNGMVFAPQTDLAILNYIANYIIQNGAVNEEFVNKHVNITKTATDIGYGLRDNNPLQEEAENPNSGKMEPISFEEYAEAVSEYTLEYTSELSGVPAAQLERLAQQYADPNRKVMSLWTMGFNQHTRGSWVNSLMYNVHLLVGKISEPGNSPFSLTGQPSACGTAREVGTFAHRLPADMVVANDKHREICETAWKIPAGTIPPKPGFHAVLQHRKLKDGDLNAYWVQCTNNMQAAPNINEEGYPGYRNPENFIAVSDPYPTVTALSADLILPTAMWVEKEGAYGNAERRTQFWRQQVKAPGEAKSDLWQLMEFSKRFTVEEVWGEELLATMPEHRGKTMYDVLFANGTIDKFPLSETAEGFDNDESEHFGYYVQKGLFEEYAEFGRGHAHDLAPFETYHQARGLRWPVVDGKETLYRFREGYDPYVPEGEDVKFYGHKDGKAKIIFAPYEPAPEVPDEEFNLWLCTGRVLEHWHSGSMTRRVPELHRSYPAAVVYMHPDDARDRGLRRGQEIVLSTRRGEVNSRVETRGRNKVPRGLVFMPWFDEGQLTNKLTLDATCPLSKETDFKKCACKVERAMKKPILVGLALIPPLLLGGLALAQSAGVNSLRGAEVDEPAVLDQVHRTVEGRMQRNYRQQPPLIPHSIEQYQIDLRTNQCLSCHDWTKAGERNAPTLSMTHYLDREGRELDQIAGTRYFCNQCHVPQADALPLVDNTFEPSSGNMSDSQEKQGLIRRLWTWFWSPIAVLSVGFTLLAGFLAGILFWGGFHWALELTNTEEFCVSCHTMETNLGEYRETVHYNNDSGVRAICSDCHVPDEWNHKIKAKIMAVKDVYHELAGTISTKEKYEDHRLSMASAVWKKMKESDSRECRNCHNFDYMDFTLQETRAASEHQRAIDTGMTCIDCHQGIAHSLPPNYLETYEKIAKEVDGEVLQEHAAASDIRAFLNKSSEMNICGCLVHVTPETTQSAQAAIAGTYGAEVHAASEDGRIVVVVEDTPEKMASETIMDLHQIPGVISLTLTYHHFEDLAETRPHLNASRQILASRRAFLKGKLREDTSAIHPPGAVNEFLELCTQCDECREACPEDIIRFDTQGWPVVQLDAGPCTFCGDCANACPTGALNPEHVADWPWRAAVSASCLSMNGVSCRVCQDVCDHNAIRFRLQTGGRAEPQLDTDICTGCGACASACPAGSVSFERHTPPTQEVAMSRVGTPLSPQRRRFLQDSARAAGGCVAAGSLLAWLARDARALPAEALRPPGALPEKDFLSACIRCGLCVRECPYDTLKLAELGVDAVATGTPYFTARDIPCEMCDDIPCVAACPTGALDPGLDNIDDAKMGVAVLVDQENCLNFFGLRCDVCYRVCPVIDEAITLETEHNARSGSHAIFIPTVHADHCTGCGVCEKSCVLPEAAIKVLPARLARGSSADHYRKGWEEKEPVVEGIIDLPDRLPGPGSDNLVAPGGFEPRFKLPEVTQMTVRTNMPLGHEAIAAKGWLSAHKYLLLRRASQVFFLVLFLLGPWFGIWIVQGTLAGSLTLGVLPLTDPFVLLQSLIAGHWPELTAAIGAVIVLATYALVGGRVYCSWVCPINPVTDGAHWLHRKLGLQKGWQPKRGTRLWIMATVLIVSGLTGAIAWELVNPITMLHRGLIFGMGFVWAMVAAIFLFDLLVSRHGWCGHVCPVGAFYGLVGSKAMLRVSAANRNACDDCMDCYAVCPENHVISPALKGKDNPLILSPDCTNCGRCIDVCAEDVFKFTHRFDALTVAPPESTAAPQPRASRPF
>AD1
MTISESRRTFLKSTAAAATASAAGLPLATGASAQVGNPDIRWDKAACRFCGTGCSVLVGTKDGRVVATQGDPDAPVNRGLNCIKGYFLSKIMYGKDRLTTPMLRKTNGEYDKNGEFEPVSWDEAFDVMAAKWKEALAKKGPTSVGMFGSGQWTVWEGYAAAKLMKAGFRSNNIDPNARHCMASAVVGFMRTFGIDEPMGCYDDFEHADTFVLWGSNMAEMHPILWSRLTDTRLTKPGSEVHVLSTYEHRSFELADNGMVFAPQTDLAILNYIANYIIQNGAVNKEFVNKHVNITKTATDIGYGLRDNNPLQEEAENPNSGKMEPISFEEYAEAVSEYTLEYTSELSGVPAAQLERLAQQYADPNRKVMSLWTMGFNQHTRGSWVNSLMYNVHLLVGKISEPGNSPFSLTGQPSACGTAREVGTFAHRLPADMVVANDKHREICETAWKIPAGTIPPKPGFHAVLQHRKLKDGDLNAYWVQCTNNMQAAPNINEEGYPGYRNPENFIAVSDPYPTVTALSADLILPTAMWVEKEGAYGNAERRTQFWRQQVKAPGEAKSDLWQLMEFSKRFTVEEVWGEELLATMPEHRGKTMYDVLFANGTIDKFPLSETAEGFDNDESEHFGYYVQKGLFEEYAEFGRGHAHDLAPFETYHQARGLRWPVVDGKETLYRFREGYDPYVPEGEDVKFYGHKDGKAKIIFAPYEPAPEVPDEEFNLWLCTGRVLEHWHSGSMTRRVPELHRSYPAAVVYMHPDDARDRGLRRGQEIVLSTRRGEVNSRVETRGRNKVPRGLVFMPWFDEGQLTNKLTLDATCPLSKETDFKKCACKVERAMKKPILVGLALIPPLLLGGLALAQSAGVNSLRGAEVDEPAVLDQVHRTVEGRMQRNYRQQPPLIPHSIEQYQIDLRTNQCLSCHDWTKAGERNAPTLSMTHYLDREGRELDQIAGTRYFCNQCHVPQADALPLVDNTFEPSSGNMSDSQEKQGLIRRLWTWFWSPIAVLSVGFTLLAGFLAGILFWGGFHWALELTNTEEFCVSCHTMETNLGEYRETVHYNNDSGVRAICSDCHVPDEWNHKIKAKIMAVKDVYHELAGTISTKEKYEDHRLSMASAVWKKMKESDSRECRNCHNFDYMDFTLQETRAASEHQRAIDTGMTCIDCHQGIAHSLPPNYLETYEKIAKEVDGEVLQEHAAASDIRAFLNKSSEMNICGCLVHVTPETTQSAQAAIAGTNGAEVHAASEDGRIVVVVEDTPEKMASETIMDLHQIPGVISLTLTYHHFEDLAETRPHLNASRQILASRRAFLKGKLREDTSAIHPPGAVNEFLELCTQCDECREACPEDIIRFDTQGWPVVQLDAGPCTFCGDCANACPTGALNPEHVADWPWRAAVSASCLSMNGVSCRVCQDVCDHNAIRFRLQTGGRAEPQLDTDICTGCGACASACPAGSVSFERHTPPTQEVAMSRVGTPLSPQRRRFLQDSARAAGGCVAAGSLLAWLARDARALPAEALRPPGALPEKDFLSACIRCGLCVRECPYDTLKLAELGVDAVATGTPYFTARDIPCEMCDDIPCVAACPTGALDPGLDNIDDAKMGVAVLVDQENCLNLFGLRCDVCYRVCPAIDEAITLETEHNARSGSHAIFIPTVHADHCTGCGVCEKSCVLPEAAIKVLPARLARGSSADHYRKGWEEKEPVVEGIIDLPDRLPGPGTDNLVAPGGFEPRFKLPEVTQMTVRTNMPLGHEAIAAKGWLSAHKYLLLRRASQVFFLVLFLLGPWFGIWIVQGTLAGSLTLGVLPLTDPFVLLQSLIAGHWPELTAAIGAVIVLATYALVGGRVYCSWVCPINPVTDGAHWLHRKLGLQKGWQPKRGTRLWIMATVLVVSGLTGAIAWELVNPITMLHRGLIFGMGFVWTMVAAIFLFDLLVSRHGWCGHVCPVGAFYGLVGSKAMLRVTAANRNACDDCMDCYAVCPENHVISPALKGKDNPLILSPDCTNCGRCIDVCAEDVFKFTHRFDALTVAPPESTAAPQPRASRPF
>AD5
MTISESRRTFLKSTAAAATASAAGLPLATGASAQVGNPDIRWDKAACRFCGTGCSVLVGTKDGRVVATQGDPDAPVNRGLNCIKGYFLSKIMYGKDRLTTPMLRKTNGEYDKNGEFEPVSWDEAFDVMAAKWKEALAKKGPTSVGMFGSGQWTVWEGYAAAKLMKAGFRSNNIDPNARHCMASAVVGFMRTFGIDEPMGCYDDFEHADTFVLWGSNMAEMHPILWSRLTDTRLTKPGSEVHVLSTYEHRSFELADNGMVFAPQTDLAILNYIANYIIQNGAVNEEFVNKHVNITKTATDIGYGLRDNNPLQEEAENPNSGKMEPISFEEYAEAVSEYTLEYTSELSGVPAAQLERLAQQYADPNRKVMSLWTMGFNQHTRGSWVNSLMYNVHLLVGKISEPGNSPFSLTGQPSACGTAREVGTFAHRLPADMVVANDKHREICETAWKIPAGTIPPKPGFHAVLQHRKLKDGDLNAYWVQCTNNMQAAPNINEEGYPGYRNPENFIAVSDPYPTVTALSADLILPTAMWVEKEGAYGNAERRTQFWRQQVKAPGEAKSDLWQLMEFSKRFTVEEVWGEELLATMPEHRGKTMYDVLFANGTIDKFPLSETAEGFDNDESEHFGYYVQKGLFEEYAEFGRGHAHDLAPFETYHQARGLRWPVVDGKETLYRFREGYDPYVPEGEDVKFYGHKDGKAKIIFAPYEPAPEVPDEEFNLWLCTGRVLEHWHSGSMTRRVPELHRSYPAAVVYMHPDDARDRGLRRGQEIVLSTRRGEVNSRVETRGRNKVPRGLVFMPWFDEGQLTNKLTLDATCPLSKETDFKKCACKVERAMKKPILVGLALIPPLLLGGLALAQSAGVNSLRGAEVDEPAVLDQVHRTVEGRMQRNYRQQPPLIPHSIEQYQIDLRTNQCLSCHDWTKAGERNAPTLSMTHYLDREGRELDQIAGTRYFCNQCHVPQADALPLVDNTFEPSSGNMSDSQEKQGLIRRLWTWFWSPIAVLSVGFTLLAGFLAGILFWGGFHWALELTNTEEFCVSCHTMETNLGEYRETVHYNNDSGVRAICSDCHVPDEWNHKIKAKIMAVKDVYHELAGTISTKEKYEDHRLSMASAVWKKMKESDSRECRNCHNFDYMDFTLQETRAASEHQRAIDTGMTCIDCHQGIAHSLPPNYLETYEKIAKEVDGEVLQEHAAASDIRAFLNKSSEMNICGCLVHVTPETTQSAQAAIASTNGAEVHAASEDGRIVVVVEDTPEKMASETIMDLHQIPGVISLTLTYHHFEDLAETRPHLNASRQILASRRAFLKGKLREDTSAIHPPGAVTEFLELCTQCDECREACPEDIIRFDAQGWPVVQLDAGPCTFCGDCANACPTGALNPEHVADWPWRAAVSASCLSMNGVSCRVCQDVCDQNAIRFRLQTGGRAEPKLDTDICTGCGACASACPAGSVSFERHTPPAQEVAMSRVGTPLSPQRRRFLQDSARAAGGCVAAGSLLAWLARDARALPAEALRPPGALPEKDFLSACIRCGLCVRECPYDTLKLAELGVDAVATGTPYFTARDIPCEMCDDIPCVAACPTGALDPGLDNIDDAKMGVAVLVDQENCLNFFGLRCDVCYRVCPVIDEAITLETEHNARSGSHAIFIPTVHADHCTGCGVCEKSCVLPEAAIKVLPARLARGSSADHYRKGWEEKEPVVEGIIDLPDRLPGPGTDNLVAPGGFEPSFKLPEVTQMTVRTNMPLGHEAIAAKGWLSAHKYLLLRRASQVFFLVLFLLGPWFGLWIVQGTLAGSLTLGVLPLTDPFVFLQSLIAGHWPELTAAIGAVIVLVTYALVGGRVYCSWVCPINPVTDGAHWLHRKLGLQKGWQPKRGTRLWIMATVLVVSGLSGAIAWELVNPITMLHRGLIFGMGFVWAMVAAIFLFDLLVSRHGWCGHVCPVGAFYGLVGSKAMLRVSAANRNACDDCMDCYAVCPENHVISPALKGKDNPLILSPDCTNCGRCIDVCAEDVFKFTHRFDALTVAPPESTAAPQPRASRPF
>AF2
MTISESRRTFLKSTAAAATASAAGLPLATGASAQVGNPDIRWDKAACRFCGTGCSVLVGTKDGRVVATQGDPDAPVNRGLNCIKGYFLSKIMYGKDRLTTPMLRKTNGEYDKNGEFEPVSWDEAFDVMAAKWKEALAKKGPTSVGMFGSGQWTVWEGYAAAKMMKAGFRSNNIDPNARHCMASAVVGFMRTFGIDEPMGCYDDFEHADTFVLWGSNMAEMHPILWSRLTDTRLTKPGSEVHVLSTYEHRSFELADNGMVFAPQTDLAILNYIANYIIQNGAVNEEFVNKHVNITKTATDIGYGLRDNNPLQEEAENPNSGKMEPISFEEYAEAVSEYTLEYTSELSGVPAAQLERLAQQYADPNRKVMSLWTMGFNQHTRGSWVNSLMYNVHLLVGKISEPGNSPFSLTGQPSACGTAREVGTFAHRLPADMVVANDKHREICETAWKIPAGTIPPKPGFHAVLQHRKLKDGDLNAYWVQCTNNMQAAPNINEEGYPGYRNPENFIAVSDPYPTVTALSADLILPTAMWVEKEGAYGNAERRTQFWRQQVKAPGEAKSDLWQLMEFSKRFTVEEVWGEELLATMPEHRGKTMYDVLFANGTIDKFPLSETAEGFDNDESEHFGYYVQKGLFEEYAEFGRGHAHDLAPFETYHQARGLRWPVVDGKETLYRFREGYDPYVPEGEDVKFYGHKDGKAKIIFAPYEPAPEVPDEEFNLWLCTGRVLEHWHSGSMTRRVPELHRSYPAAVVYMHPDDARDRGLRRGQEIVLSTRRGEVNSRVETRGRNKVPRGLVFMPWFDEGQLTNKLTLDATCPLSKETDFKKCACKVERAMKKPILVGLALIPPLLLGGLALAQSAGVNSLRGAEVDEPAVLDQVHRTVEGRMQRNYRQQPPLIPHSIEQYQIDLRTNQCLSCHDWTKAGERNAPTLSMTHYLDREGRELDQIAGTRYFCNQCHVPQADALPLVDNTFEPSSGNMSDSQEKQGLIRRLWTWFWSPIAVLSVGFTLLAGFLAGILFWGGFHWALELTNTEEFCVSCHTMETNLGEYRETVHYNNDSGVRAICSDCHVPDEWNHKIKAKIMAVKDVYHELAGTISTKEKYEDHRLSMASAVWKKMKESDSRECRNCHNFDYMDFTLQETRAASEHQRAIDTGMTCIDCHQGIAHSLPPNYLETYEKIAKEVDGEVLQEHAAASDIRAFLNKSSEMNICGCLVHVTPETTQSAQAAIASTNGAEVHAASEDGRIVVVVEDTPEKMASETIMDLHQIPGVISLTLTYHHFEDLAETRPHLNASRQILASRRAFLKGKLREDTSAIHPPGAVTEFLELCTQCDECREACPEDIIRFDAQGWPAVQLDAGPCTFCGDCANACPTGALNPEHVADWPWRAAVSASCLSMNGVSCRVCQDVCDQNAIRFRLQTGGRAEPQLDTDICTGCGACASACPAGSVSFERHTPPAQEVAMSRVGTPLSPQRRRFLQDSARAAGGCVAAGSLLAWLARDARALPAEALRPPGALPEKDFLSACIRCGLCVRECPYDTLKLAELGVDAVATGTPYFTARDIPCEMCDDIPCVAACPTGALDPGLDNIDDAKMGVAVLVDQENCLNFFGLRCDVCYRVCPVIDEAITLETEHNARSGSHAIFIPTVHADHCTGCGVCEKSCVLPEAAIKVLPARLARGSSADHYRKGWEEKEPVVEGIIDLPDRLPGPGTDNLVAPGGFEPSFKLPEVTQMTVRTNMPLGHEAIAAKGWLSAHKYLLLRRASQVFFLVLFLLGPWFGLWIVQGTLAGSLTLGVLPLTDPFVFLQSLIAGHWPELTAAIGAVIVLVTYALVGGRVYCSWVCPINPVTDGAHWLHRKLGLQKGWQPKRGTRLWIMATVLVVSGLSGAIAWELVNPITMLHRGLIFGMGFVWAMVAAIFLFDLLVSRHGWCGHVCPVGAFYGLVGSKAMLRVSAANRNACDDCMDCYAVCPENHVISPALKGKDNPLILSPDCTNCGRCIDVCAEHVFKFTHRFDALTVAPPESTAAPQPRASRPF
>AH1
MTISESRRTFLKSTAAAATASAAGLPLATGASAQVGNPDIRWDKAACRFCGTGCSVLVGTKDGRVVATQGDPDAPVNRGLNCIKGYFLSKIMYGKDRLTTPMLRKTNGEYDKNGEFEPVSWDEAFDVMAAKWKEALAKKGPTSVGMFGSGQWTVWEGYAAAKMMKAGFRSNNIDPNARHCMASAVVGFMRTFGIDEPMGCYDDFEHADTFVLWGSNMAEMHPILWSRLTDTRLTKPGSEVHVLSTYEHRSFELADNGMVFAPQTDLAILNYIANYIIQNGAVNEEFVNKHVNITKTATDIGYGLRDNNPLQEEAENPNSGKMEPISFEEYAEAVSEYTLEYTSELSGVPAAQLERLAQQYADPNRKVMSLWTMGFNQHTRGSWVNSLMYNVHLLVGKISEPGNSPFSLTGQPSACGTAREVGTFAHRLPADMVVANDKHREICETAWKIPAGTIPPKPGFHAVLQHRKLKDGDLNAYWVQCTNNMQAAPNINEEGYPGYRNPENFIAVSDPYPTVTALSADLILPTAMWVEKEGAYGNAERRTQFWRQQVKAPGEAKSDLWQLMEFSKRFTVEEVWGEELLATMPEHRGKTMYDVLFANGTIDKFPLSETAEGFDNDESEHFGYYVQKGLFEEYAEFGRGHAHDLAPFETYHQARGLRWPVVDGKETLYRFREGYDPYVPEGEDVKFYGHKDGKAKIIFAPYEPAPEVPDEEFNLWLCTGRVLEHWHSGSMTRRVPELHRSYPAAVVYMHPDDARDRGLRRGQEIVLSTRRGEVNSRVETRGRNKVPRGLVFMPWFDEGQLTNKLTLDATCPLSKETDFKKCACKVERAMKKPILVGLALIPPLLLGGLALAQSAGVNSLRGAEVDEPAVLDQVHRTVEGRMQRNYRQQPPLIPHSIEQYQIDLRTNQCLSCHDWTKAGERNAPTLSMTHYLDREGRELDQIAGTRYFCNQCHVPQADALPLVDNTFEPSSGNMSDSQEKQGLIRRLWTWFWSPIAVLSVGFTLLAGFLAGILFWGGFHWALELTNTEEFCVSCHTMETNLGEYRETVHYNNDSGVRAICSDCHVPDEWNHKIKAKIMAVKDVYHELAGTISTKEKYEDHRLSMASAVWKKMKESDSRECRNCHNFDYMDFTLQETRAASEHQRAIDTGMTCIDCHQGIAHSLPPNYLETYEKIAKEVDGEVLQEHAAASDIRAFLNKSSEMNICGCLVHVTPETKQSAQAAIAGTNGAEVHAASEDGRIVVVVEDTPEKMASETIMDLHQIPGVISLTLTYHHFEDLAETRPHLNASRQILASRRAFLKGKLREDTSAIHPPGAVTEFLELCTQCDECREACPEDIIRFDAQGWPVVQLDAGPCTFCGDCANACPTGALNPEHVADWPWRAAVSASCLSMNGVSCRVCQDVCDHNAIRFRLQTGGRAEPQLDTDICTGCGACASACPAGSVTFERHTPPAQEVAMSRVGTPLSPQRRRFLQDSARAAGGCVAAGSLLAWLARDARALPAEALRPPGALPEKDFLSACIRCGLCVRECPYDTLKLAELGVDAVATGTPYFTARDIPCEMCDDIPCVAACPTGALDPGLDNIDDAKMGVAVLVDQENCLNFFGLRCDVCYRVCPVIDEAITLETEHNARSGSHAIFIPTVHADHCTGCGVCEKSCVLPEAAIKVLPARLARGSSADHYRKGWEEKEPVVEGIIDLPDRLPGPGSDNLVAPGGFEPRFKLPEVTQMTVRTNMPLGHEAIAAKGWLSAHKYLLLRRASQVFFLVLFLLGPWFGIWIVQGTLAGSLTLGVLPLTDPFVLLQSLIAGHWPELTAAIGAVIVLATYALVGGRVYCSWVCPINPVTDGAHWLHRKLGLQKGWQPKRGTRLWIMATVLIVSGLTGAIAWELVNPITMLHRGLIFGMGFVWAMVAAIFLFDLLVSRHGWCGHVCPVGAFYGLVGSKAMLRVSAANRNACDDCMDCYAVCPENHVISPALKGKDNPLILSPDCTNCGRCIDVCAEDVFKFTHRFDALTVAPPESTAAPQPRASRPF
>AH10
MTISESRRTFLKSTAAAATASAAGLPLATGASAQVGNPDIRWDKAACRFCGTGCSVLVGTKDGRVVATQGDPDAPVNRGLNCIKGYFLSKIMYGKDRLTTPMLRKTNGEYDKNGEFEPVSWDEAFDVMAAKWKEALAKKGPTSVGMFGSGQWTVWEGYAAAKMMKAGFRSNNIDPNARHCMASAVVGFMRTFGIDEPMGCYDDFEHADTFVLWGSNMAEMHPILWSRLTDTRLTKPGSEVHVLSTYEHRSFELADNGMVFAPQTDLAILNYIANYIIQNGAVNEEFVNKHVNITKTATDIGYGLRDNNPLQEEAENPNSGKMEPISFEEYAEAVSEYTLEYTSELSGVPAAQLERLAQQYADPNRKVMSLWTMGFNQHTRGSWVNSLMYNVHLLVGKISEPGNSPFSLTGQPSACGTAREVGTFAHRLPADMVVANDKHREICETAWKIPAGTIPPKPGFHAVLQHRKLKDGDLNAYWVQCTNNMQAAPNINEEGYPGYRNPENFIAVSDPYPTVTALSADLILPTAMWVEKEGAYGNAERRTQFWRQQVKAPGEAKSDLWQLMEFSKRFTVEEVWGEELLATMPEHRGKTMYDVLFANGTIDKFPLSETAEGFDNDESEHFGYYVQKGLFEEYAEFGRGHAHDLAPFETYHQARGLRWPVVDGKETLYRFREGYDPYVPEGEDVKFYGHKDGKAKIIFAPYEPAPEVPDEEFNLWLCTGRVLEHWHSGSMTRRVPELHRSYPAAVVYMHPDDARDRGLRRGQEIVLSTRRGEVNSRVETRGRNKVPRGLVFMPWFDEGQLTNKLTLDATCPLSKETDFKKCACKVERAMKKPILVGLALIPPLLLGGLALAQSAGVNSLRGAEVDEPAVLDQVHRTVEGRMQRNYRQQPPLIPHSIEQYQIDLRTNQCLSCHDWTKAGERNAPTLSMTHYLDREGRELDQIAGTRYFCNQCHVPQADALPLVDNTFEPSSGNMSDSQEKQGLIRRLWTWFWSPIAVLSVGFTLLAGFLAGILFWGGFHWALELTNTEEFCVSCHTMETNLGEYRETVHYNNDSGVRAICSDCHVPDEWNHKIKAKIMAVKDVYHELAGTISTKEKYEDHRLSMASAVWKKMKESDSRECRNCHNFDYMDFTLQETRAASEHQRAIDTGMTCIDCHQGIAHSLPPNYLETYEKIAKEVDGEVLQEHAAASDIRAFLNKSSEMNICGCLVHVTPETKQSAQAAIAGTNGAEVHAASEDGRIVVVVEDTPEKMASETIMDLHQIPGVISLTLTYHHFEDLAETRPHLNASRQILASRRAFLKGKLREDTSAIHPPGAVTEFLELCTQCDECREACPEDIIRFDAQGWPVVQLDAGPCTFCGDCANACPTGALNPEHVADWPWRAAVSASCLSMNGVSCRVCQDVCDHNAIRFRLQTGGRAEPQLDTDICTGCGACASACPAGSVTFERHTPPAQEVAMSRVGTPLSPQRRRFLQDSARAAGGCVAAGSLLAWLARDARALPAEALRPPGALPEKDFLSACIRCGLCVRECPYDTLKLAELGVDAVATGTPYFTARDIPCEMCDDIPCVAACPTGALDPGLDNIDDAKMGVAVLVDQENCLNFFGLRCDVCYRVCPVIDEAITLETEHNARSGSHAIFIPTVHADHCTGCGVCEKSCVLPEAAIKVLPARLARGSSADHYRKGWEEKEPVVEGIIDLPDRLPGPGSDNLVAPGGFEPRFKLPEVTQMTVRTNMPLGHEAIAAKGWLSAHKYLLLRRASQVFFLVLFLLGPWFGIWIVQGTLAGSLTLGVLPLTDPFVLLQSLIAGHWPELTAAIGAVIVLATYALVGGRVYCSWVCPINPVTDGAHWLHRKLGLQKGWQPKRGTRLWIMATVLIVSGLTGAIAWELVNPITMLHRGLIFGMGFVWAMVAAIFLFDLLVSRHGWCGHVCPVGAFYGLVGSKAMLRVSAANRNACDDCMDCYAVCPENHVISPALKGKDNPLILSPDCTNCGRCIDVCAEDVFKFTHRFDALTVAPPESTAAPQPRASRPF
>AH11
MTISESRRTFLKSTAAAATASAAGLPLATGASAQVGNPDIRWDKAACRFCGTGCSVLVGTKDGRVVATQGDPDAPVNRGLNCIKGYFLSKIMYGKDRLTTPMLRKTNGEYDKNGEFEPVSWDEAFDVMAAKWKEALAKKGPTSVGMFGSGQWTVWEGYAAAKMMKAGFRSNNIDPNARHCMASAVVGFMRTFGIDEPMGCYDDFEHADTFVLWGSNMAEMHPILWSRLTDTRLTKPGSEVHVLSTYEHRSFELADNGMVFAPQTDLAILNYIANYIIQNGAVNEEFVNKHVNITKTATDIGYGLRDNNPLQEEAENPNSGKMEPISFEEYAEAVSEYTLEYTSELSGVPAAQLERLAQQYADPNRKVMSLWTMGFNQHTRGSWVNSLMYNVHLLVGKISEPGNSPFSLTGQPSACGTAREVGTFAHRLPADMVVANDKHREICETAWKIPAGTIPPKPGFHAVLQHRKLKDGDLNAYWVQCTNNMQAAPNINEEGYPGYRNPENFIAVSDPYPTVTALSADLILPTAMWVEKEGAYGNAERRTQFWRQQVKAPGEAKSDLWQLMEFSKRFTVEEVWGEELLATMPEHRGKTMYDVLFANGTIDKFPLSETAEGFDNDESEHFGYYVQKGLFEEYAEFGRGHAHDLAPFETYHQARGLRWPVVDGKETLYRFREGYDPYVPEGEDVKFYGHKDGKAKIIFAPYEPAPEVPDEEFNLWLCTGRVLEHWHSGSMTRRVPELHRSYPAAVVYMHPDDARDRGLRRGQEIVLSTRRGEVNSRVETRGRNKVPRGLVFMPWFDEGQLTNKLTLDATCPLSKETDFKKCACKVERAMKKPILVGLALIPPLLLGGLALAQSAGVNSLRGAEVDEPAVLDQVHRTVEGRMQRNYRQQPPLIPHSIEQYQIDLRTNQCLSCHDWTKAGERNAPTLSMTHYLDREGRELDQIAGTRYFCNQCHVPQADALPLVDNTFEPSSGNMSDSQEKQGLIRRLWTWFWSPIAVLSVGFTLLAGFLAGILFWGGFHWALELTNTEEFCVSCHTMETNLGEYRETVHYNNDSGVRAICSDCHVPDEWNHKIKAKIMAVKDVYHELAGTISTKEKYEDHRLSMASAVWKKMKESDSRECRNCHNFDYMDFTLQETRAASEHQRAIDTGMTCIDCHQGIAHSLPPNYLETYEKIAKEVDGEVLQEHAAASDIRAFLNKSSEMNICGCLVHVTPETKQSAQAAIAGTNGAEVHAASEDGRIVVVVEDTPEKMASETIMDLHQIPGVISLTLTYHHFEDLAETRPHLNASRQILASRRAFLKGKLREDTSAIHPPGAVTEFLELCTQCDECREACPEDIIRFDAQGWPVVQLDAGPCTFCGDCANACPTGALNPEHVADWPWRAAVSASCLSMNGVSCRVCQDVCDHNAIRFRLQTGGRAEPQLDTDICTGCGACASACPAGSVTFERHTPPAQEVAMSRVGTPLSPQRRRFLQDSARAAGGCVAAGSLLAWLARDARALPAEALRPPGALPEKDFLSACIRCGLCVRECPYDTLKLAELGVDAVATGTPYFTARDIPCEMCDDIPCVAACPTGALDPGLDNIDDAKMGVAVLVDQENCLNFFGLRCDVCYRVCPVIDEAITLETEHNARSGSHAIFIPTVHADHCTGCGVCEKSCVLPEAAIKVLPARLARGSSADHYRKGWEEKEPVVEGIIDLPDRLPGPGSDNLVAPGGFEPRFKLPEVTQMTVRTNMPLGHEAIAAKGWLSAHKYLLLRRASQVFFLVLFLLGPWFGIWIVQGTLAGSLTLGVLPLTDPFVLLQSLIAGHWPELTAAIGAVIVLATYALVGGRVYCSWVCPINPVTDGAHWLHRKLGLQKGWQPKRGTRLWIMATVLIVSGLTGAIAWELVNPITMLHRGLIFGMGFVWAMVAAIFLFDLLVSRHGWCGHVCPVGAFYGLVGSKAMLRVSAANRNACDDCMDCYAVCPENHVISPALKGKDNPLILSPDCTNCGRCIDVCAEDVFKFTHRFDALTVAPPESTAAPQPRASRPF
>AH4
MTISESRRTFLKSTAAAATASAAGLPLATGASAQVGNPDIRWDKAACRFCGTGCSVLVGTKDGRVVATQGDPDAPVNRGLNCIKGYFLSKIMYGKDRLTTPMLRKTNGEYDKNGEFEPVSWDEAFDVMAAKWKEALAKKGPTSVGMFGSGQWTVWEGYAAAKMMKAGFRSNNIDPNARHCMASAVVGFMRTFGIDEPMGCYDDFEHADTFVLWGSNMAEMHPILWSRLTDTRLTKPGSEVHVLSTYEHRSFELADNGMVFAPQTDLAILNYIANYIIQNGAVNEEFVNKHVNITKTATDIGYGLRDNNPLQEEAENPNSGKMEPISFEEYAEAVSEYTLEYTSELSGVPAAQLERLAQQYADPNRKVMSLWTMGFNQHTRGSWVNSLMYNVHLLVGKISEPGNSPFSLTGQPSACGTAREVGTFAHRLPADMVVANDKHREICETAWKIPAGTIPPKPGFHAVLQHRKLKDGDLNAYWVQCTNNMQAAPNINEEGYPGYRNPENFIAVSDPYPTVTALSADLILPTAMWVEKEGAYGNAERRTQFWRQQVKAPGEAKSDLWQLMEFSKRFTVEEVWGEELLATMPEHRGKTMYDVLFANGTIDKFPLSETAEGFDNDESEHFGYYVQKGLFEEYAEFGRGHAHDLAPFETYHQARGLRWPVVDGKETLYRFREGYDPYVPEGEDVKFYGHKDGKAKIIFAPYEPAPEVPDEEFNLWLCTGRVLEHWHSGSMTRRVPELHRSYPAAVVYMHPDDARDRGLRRGQEIVLSTRRGEVNSRVETRGRNKVPRGLVFMPWFDEGQLTNKLTLDATCPLSKETDFKKCACKVERAMKKPILVGLALIPPLLLGGLALAQSAGVNSLRGAEVDEPAVLDQVHRTVEGRMQRNYRQQPPLIPHSIEQYQIDLRTNQCLSCHDWTKAGERNAPTLSMTHYLDREGRELDQIAGTRYFCNQCHVPQADALPLVDNTFEPSSGNMSDSQEKQGLIRRLWTWFWSPIAVLSVGFTLLAGFLAGILFWGGFHWALELTNTEEFCVSCHTMETNLGEYRETVHYNNDSGVRAICSDCHVPDEWNHKIKAKIMAVKDVYHELAGTISTKEKYEDHRLSMASAVWKKMKESDSRECRNCHNFDYMDFTLQETRAASEHQRAIDTGMTCIDCHQGIAHSLPPNYLETYEKIAKEVDGEVLQEHAAASDIRAFLNKSSEMNICGCLVHVTPETKQSAQAAIAGTNGAEVHAASEDGRIVVVVEDTPEKMASETIMDLHQIPGVISLTLTYHHFEDLAETRPHLNASRQILASRRAFLKGKLREDTSAIHPPGAVTEFLELCTQCDECREACPEDIIRFDAQGWPVVQLDAGPCTFCGDCANACPTGALNPEHVADWPWRAAVSASCLSMNGVSCRVCQDVCDHNAIRFRLQTGGRAEPQLDTDICTGCGACASACPAGSVTFERHTPPAQEVAMSRVGTPLSPQRRRFLQDSARAAGGCVAAGSLLAWLARDARALPAEALRPPGALPEKDFLSACIRCGLCVRECPYDTLKLAELGVDAVATGTPYFTARDIPCEMCDDIPCVAACPTGALDPGLDNIDDAKMGVAVLVDQENCLNFFGLRCDVCYRVCPVIDEAITLETEHNARSGSHAIFIPTVHADHCTGCGVCEKSCVLPEAAIKVLPARLARGSSADHYRKGWEEKEPVVEGIIDLPDRLPGPGSDNLVAPGGFEPRFKLPEVTQMTVRTNMPLGHEAIAAKGWLSAHKYLLLRRASQVFFLVLFLLGPWFGIWIVQGTLAGSLTLGVLPLTDPFVLLQSLIAGHWPELTAAIGAVIVLATYALVGGRVYCSWVCPINPVTDGAHWLHRKLGLQKGWQPKRGTRLWIMATVLIVSGLTGAIAWELVNPITMLHRGLIFGMGFVWAMVAAIFLFDLLVSRHGWCGHVCPVGAFYGLVGSKAMLRVSAANRNACDDCMDCYAVCPENHVISPALKGKDNPLILSPDCTNCGRCIDVCAEDVFKFTHRFDALTVAPPESTAAPQPRASRPF
>AH5
MTISESRRTFLKSTAAAATASAAGLPLATGASAQVGNPDIRWDKAACRFCGTGCSVLVGTKDGRVVATQGDPDAPVNRGLNCIKGYFLSKIMYGKDRLTTPMLRKTNGEYDKNGEFEPVSWDEAFDVMAAKWKEALAKKGPTSVGMFGSGQWTVWEGYAAAKMMKAGFRSNNIDPNARHCMASAVVGFMRTFGIDEPMGCYDDFEHADTFVLWGSNMAEMHPILWSRLTDTRLTKPGSEVHVLSTYEHRSFELADNGMVFAPQTDLAILNYIANYIIQNGAVNEEFVNKHVNITKTATDIGYGLRDNNPLQEEAENPNSGKMEPISFEEYAEAVSEYTLEYTSELSGVPAAQLERLAQQYADPNRKVMSLWTMGFNQHTRGSWVNSLMYNVHLLVGKISEPGNSPFSLTGQPSACGTAREVGTFAHRLPADMVVANDKHREICETAWKIPAGTIPPKPGFHAVLQHRKLKDGDLNAYWVQCTNNMQAAPNINEEGYPGYRNPENFIAVSDPYPTVTALSADLILPTAMWVEKEGAYGNAERRTQFWRQQVKAPGEAKSDLWQLMEFSKRFTVEEVWGEELLATMPEHRGKTMYDVLFANGTIDKFPLSETAEGFDNDESEHFGYYVQKGLFEEYAEFGRGHAHDLAPFETYHQARGLRWPVVDGKETLYRFREGYDPYVPEGEDVKFYGHKDGKAKIIFAPYEPAPEVPDEEFNLWLCTGRVLEHWHSGSMTRRVPELHRSYPAAVVYMHPDDARDRGLRRGQEIVLSTRRGEVNSRVETRGRNKVPRGLVFMPWFDEGQLTNKLTLDATCPLSKETDFKKCACKVERAMKKPILVGLALIPPLLLGGLALAQSAGVNSLRGAEVDEPAVLDQVHRTVEGRMQRNYRQQPPLIPHSIEQYQIDLRTNQCLSCHDWTKAGERNAPTLSMTHYLDREGRELDQIAGTRYFCNQCHVPQADALPLVDNTFEPSSGNMSDSQEKQGLIRRLWTWFWSPIAVLSVGFTLLAGFLAGILFWGGFHWALELTNTEEFCVSCHTMETNLGEYRETVHYNNDSGVRAICSDCHVPDEWNHKIKAKIMAVKDVYHELAGTISTKEKYEDHRLSMASAVWKKMKESDSRECRNCHNFDYMDFTLQETRAASEHQRAIDTGMTCIDCHQGIAHSLPPNYLETYEKIAKEVDGEVLQEHAAASDIRAFLNKSSEMNICGCLVHVTPETKQSAQAAIAGTNGAEVHAASEDGRIVVVVEDTPEKMASETIMDLHQIPGVISLTLTYHHFEDLAETRPHLNASRQILASRRAFLKGKLREDTSAIHPPGAVTEFLELCTQCDECREACPEDIIRFDAQGWPVVQLDAGPCTFCGDCANACPTGALNPEHVADWPWRAAVSASCLSMNGVSCRVCQDVCDHNAIRFRLQTGGRAEPQLDTDICTGCGACASACPAGSVTFERHTPPAQEVAMSRVGTPLSPQRRRFLQDSARAAGGCVAAGSLLAWLARDARALPAEALRPPGALPEKDFLSACIRCGLCVRECPYDTLKLAELGVDAVATGTPYFTARDIPCEMCDDIPCVAACPTGALDPGLDNIDDAKMGVAVLVDQENCLNFFGLRCDVCYRVCPVIDEAITLETEHNARSGSHAIFIPTVHADHCTGCGVCEKSCVLPEAAIKVLPARLARGSSADHYRKGWEEKEPVVEGIIDLPDRLPGPGSDNLVAPGGFEPRFKLPEVTQMTVRTNMPLGHEAIAAKGWLSAHKYLLLRRASQVFFLVLFLLGPWFGIWIVQGTLAGSLTLGVLPLTDPFVLLQSLIAGHWPELTAAIGAVIVLATYALVGGRVYCSWVCPINPVTDGAHWLHRKLGLQKGWQPKRGTRLWIMATVLIVSGLTGAIAWELVNPITMLHRGLIFGMGFVWAMVAAIFLFDLLVSRHGWCGHVCPVGAFYGLVGSKAMLRVSAANRNACDDCMDCYAVCPENHVISPALKGKDNPLILSPDCTNCGRCIDVCAEDVFKFTHRFDALTVAPPESTAAPQPRASRPF
>AH6
MTISESRRTFLKSTAAAATASAAGLPLATGASAQVGNPDIRWDKAACRFCGTGCSVLVGTKDGRVVATQGDPDAPVNRGLNCIKGYFLSKIMYGKDRLTTPMLRKTNGEYDKNGEFEPVSWDEAFDVMAAKWKEALAKKGPTSVGMFGSGQWTVWEGYAAAKMMKAGFRSNNIDPNARHCMASAVVGFMRTFGIDEPMGCYDDFEHADTFVLWGSNMAEMHPILWSRLTDTRLTKPGSEVHVLSTYEHRSFELADNGMVFAPQTDLAILNYIANYIIQNGAVNEEFVNKHVNITKTATDIGYGLRDNNPLQEEAENPNSGKMEPISFEEYAEAVSEYTLEYTSELSGVPAAQLERLAQQYADPNRKVMSLWTMGFNQHTRGSWVNSLMYNVHLLVGKISEPGNSPFSLTGQPSACGTAREVGTFAHRLPADMVVANDKHREICETAWKIPAGTIPPKPGFHAVLQHRKLKDGDLNAYWVQCTNNMQAAPNINEEGYPGYRNPENFIAVSDPYPTVTALSADLILPTAMWVEKEGAYGNAERRTQFWRQQVKAPGEAKSDLWQLMEFSKRFTVEEVWGEELLATMPEHRGKTMYDVLFANGTIDKFPLSETAEGFDNDESEHFGYYVQKGLFEEYAEFGRGHAHDLAPFETYHQARGLRWPVVDGKETLYRFREGYDPYVPEGEDVKFYGHKDGKAKIIFAPYEPAPEVPDEEFNLWLCTGRVLEHWHSGSMTRRVPELHRSYPAAVVYMHPDDARDRGLRRGQEIVLSTRRGEVNSRVETRGRNKVPRGLVFMPWFDEGQLTNKLTLDATCPLSKETDFKKCACKVERAMKKPILVGLALIPPLLLGGLALAQSAGVNSLRGAEVDEPAVLDQVHRTVEGRMQRNYRQQPPLIPHSIEQYQIDLRTNQCLSCHDWTKAGERNAPTLSMTHYLDREGRELDQIAGTRYFCNQCHVPQADALPLVDNTFEPSSGNMSDSQEKQGLIRRLWTWFWSPIAVLSVGFTLLAGFLAGILFWGGFHWALELTNTEEFCVSCHTMETNLGEYRETVHYNNDSGVRAICSDCHVPDEWNHKIKAKIMAVKDVYHELAGTISTKEKYEDHRLSMASAVWKKMKESDSRECRNCHNFDYMDFTLQETRAASEHQRAIDTGMTCIDCHQGIAHSLPPNYLETYEKIAKEVDGEVLQEHAAASDIRAFLNKSSEMNICGCLVHVTPETKQSAQAAIAGTNGAEVHAASEDGRIVVVVEDTPEKMASETIMDLHQIPGVISLTLTYHHFEDLAETRPHLNASRQILASRRAFLKGKLREDTSAIHPPGAVTEFLELCTQCDECREACPEDIIRFDAQGWPVVQLDAGPCTFCGDCANACPTGALNPEHVADWPWRAAVSASCLSMNGVSCRVCQDVCDHNAIRFRLQTGGRAEPQLDTDICTGCGACASACPAGSVTFERHTPPAQEVAMSRVGTPLSPQRRRFLQDSARAAGGCVAAGSLLAWLARDARALPAEALRPPGALPEKDFLSACIRCGLCVRECPYDTLKLAELGVDAVATGTPYFTARDIPCEMCDDIPCVAACPTGALDPGLDNIDDAKMGVAVLVDQENCLNFFGLRCDVCYRVCPVIDEAITLETEHNARSGSHAIFIPTVHADHCTGCGVCEKSCVLPEAAIKVLPARLARGSSADHYRKGWEEKEPVVEGIIDLPDRLPGPGSDNLVAPGGFEPRFKLPEVTQMTVRTNMPLGHEAIAAKGWLSAHKYLLLRRASQVFFLVLFLLGPWFGIWIVQGTLAGSLTLGVLPLTDPFVLLQSLIAGHWPELTAAIGAVIVLATYALVGGRVYCSWVCPINPVTDGAHWLHRKLGLQKGWQPKRGTRLWIMATVLIVSGLTGAIAWELVNPITMLHRGLIFGMGFVWAMVAAIFLFDLLVSRHGWCGHVCPVGAFYGLVGSKAMLRVSAANRNACDDCMDCYAVCPENHVISPALKGKDNPLILSPDCTNCGRCIDVCAEDVFKFTHRFDALTVAPPESTAAPQPRASRPF
>AH8
MTISESRRTFLKSTAAAATASAAGLPLATGASAQVGNPDIRWDKAACRFCGTGCSVLVGTKDGRVVATQGDPDAPVNRGLNCIKGYFLSKIMYGKDRLTTPMLRKTNGEYDKNGEFEPVSWDEAFDVMAAKWKEALAKKGPTSVGMFGSGQWTVWEGYAAAKMMKAGFRSNNIDPNARHCMASAVVGFMRTFGIDEPMGCYDDFEHADTFVLWGSNMAEMHPILWSRLTDTRLTKPGSEVHVLSTYEHRSFELADNGMVFAPQTDLAILNYIANYIIQNGAVNEEFVNKHVNITKTATDIGYGLRDNNPLQEEAENPNSGKMEPISFEEYAEAVSEYTLEYTSELSGVPAAQLERLAQQYADPNRKVMSLWTMGFNQHTRGSWVNSLMYNVHLLVGKISEPGNSPFSLTGQPSACGTAREVGTFAHRLPADMVVANDKHREICETAWKIPAGTIPPKPGFHAVLQHRKLKDGDLNAYWVQCTNNMQAAPNINEEGYPGYRNPENFIAVSDPYPTVTALSADLILPTAMWVEKEGAYGNAERRTQFWRQQVKAPGEAKSDLWQLMEFSKRFTVEEVWGEELLATMPEHRGKTMYDVLFANGTIDKFPLSETAEGFDNDESEHFGYYVQKGLFEEYAEFGRGHAHDLAPFETYHQARGLRWPVVDGKETLYRFREGYDPYVPEGEDVKFYGHKDGKAKIIFAPYEPAPEVPDEEFNLWLCTGRVLEHWHSGSMTRRVPELHRSYPAAVVYMHPDDARDRGLRRGQEIVLSTRRGEVNSRVETRGRNKVPRGLVFMPWFDEGQLTNKLTLDATCPLSKETDFKKCACKVERAMKKPILVGLALIPPLLLGGLALAQSAGVNSLRGAEVDEPAVLDQVHRTVEGRMQRNYRQQPPLIPHSIEQYQIDLRTNQCLSCHDWTKAGERNAPTLSMTHYLDREGRELDQIAGTRYFCNQCHVPQADALPLVDNTFEPSSGNMSDSQEKQGLIRRLWTWFWSPIAVLSVGFTLLAGFLAGILFWGGFHWALELTNTEEFCVSCHTMETNLGEYRETVHYNNDSGVRAICSDCHVPDEWNHKIKAKIMAVKDVYHELAGTISTKEKYEDHRLSMASAVWKKMKESDSRECRNCHNFDYMDFTLQETRAASEHQRAIDTGMTCIDCHQGIAHSLPPNYLETYEKIAKEVDGEVLQEHAAASDIRAFLNKSSEMNICGCLVHVTPETKQSAQAAIAGTNGAEVHAASEDGRIVVVVEDTPEKMASETIMDLHQIPGVISLTLTYHHFEDLAETRPHLNASRQILASRRAFLKGKLREDTSAIHPPGAVTEFLELCTQCDECREACPEDIIRFDAQGWPVVQLDAGPCTFCGDCANACPTGALNPEHVADWPWRAAVSASCLSMNGVSCRVCQDVCDHNAIRFRLQTGGRAEPQLDTDICTGCGACASACPAGSVTFERHTPPAQEVAMSRVGTPLSPQRRRFLQDSARAAGGCVAAGSLLAWLARDARALPAEALRPPGALPEKDFLSACIRCGLCVRECPYDTLKLAELGVDAVATGTPYFTARDIPCEMCDDIPCVAACPTGALDPGLDNIDDAKMGVAVLVDQENCLNFFGLRCDVCYRVCPVIDEAITLETEHNARSGSHAIFIPTVHADHCTGCGVCEKSCVLPEAAIKVLPARLARGSSADHYRKGWEEKEPVVEGIIDLPDRLPGPGSDNLVAPGGFEPRFKLPEVTQMTVRTNMPLGHEAIAAKGWLSAHKYLLLRRASQVFFLVLFLLGPWFGIWIVQGTLAGSLTLGVLPLTDPFVLLQSLIAGHWPELTAAIGAVIVLATYALVGGRVYCSWVCPINPVTDGAHWLHRKLGLQKGWQPKRGTRLWIMATVLIVSGLTGAIAWELVNPITMLHRGLIFGMGFVWAMVAAIFLFDLLVSRHGWCGHVCPVGAFYGLVGSKAMLRVSAANRNACDDCMDCYAVCPENHVISPALKGKDNPLILSPDCTNCGRCIDVCAEDVFKFTHRFDALTVAPPESTAAPQPRASRPF
>AH9
MTISESRRTFLKSTAAAATASAAGLPLATGASAQVGNPDIRWDKAACRFCGTGCSVLVGTKDGRVVATQGDPDAPVNRGLNCIKGYFLSKIMYGKDRLTTPMLRKTNGEYDKNGEFEPVSWDEAFDVMAAKWKEALAKKGPTSVGMFGSGQWTVWEGYAAAKMMKAGFRSNNIDPNARHCMASAVVGFMRTFGIDEPMGCYDDFEHADTFVLWGSNMAEMHPILWSRLTDTRLTKPGSEVHVLSTYEHRSFELADNGMVFAPQTDLAILNYIANYIIQNGAVNEEFVNKHVNITKTATDIGYGLRDNNPLQEEAENPNSGKMEPISFEEYAEAVSEYTLEYTSELSGVPAAQLERLAQQYADPNRKVMSLWTMGFNQHTRGSWVNSLMYNVHLLVGKISEPGNSPFSLTGQPSACGTAREVGTFAHRLPADMVVANDKHREICETAWKIPAGTIPPKPGFHAVLQHRKLKDGDLNAYWVQCTNNMQAAPNINEEGYPGYRNPENFIAVSDPYPTVTALSADLILPTAMWVEKEGAYGNAERRTQFWRQQVKAPGEAKSDLWQLMEFSKRFTVEEVWGEELLATMPEHRGKTMYDVLFANGTIDKFPLSETAEGFDNDESEHFGYYVQKGLFEEYAEFGRGHAHDLAPFETYHQARGLRWPVVDGKETLYRFREGYDPYVPEGEDVKFYGHKDGKAKIIFAPYEPAPEVPDEEFNLWLCTGRVLEHWHSGSMTRRVPELHRSYPAAVVYMHPDDARDRGLRRGQEIVLSTRRGEVNSRVETRGRNKVPRGLVFMPWFDEGQLTNKLTLDATCPLSKETDFKKCACKVERAMKKPILVGLALIPPLLLGGLALAQSAGVNSLRGAEVDEPAVLDQVHRTVEGRMQRNYRQQPPLIPHSIEQYQIDLRTNQCLSCHDWTKAGERNAPTLSMTHYLDREGRELDQIAGTRYFCNQCHVPQADALPLVDNTFEPSSGNMSDSQEKQGLIRRLWTWFWSPIAVLSVGFTLLAGFLAGILFWGGFHWALELTNTEEFCVSCHTMETNLGEYRETVHYNNDSGVRAICSDCHVPDEWNHKIKAKIMAVKDVYHELAGTISTKEKYEDHRLSMASAVWKKMKESDSRECRNCHNFDYMDFTLQETRAASEHQRAIDTGMTCIDCHQGIAHSLPPNYLETYEKIAKEVDGEVLQEHAAASDIRAFLNKSSEMNICGCLVHVTPETKQSAQAAIAGTNGAEVHAASEDGRIVVVVEDTPEKMASETIMDLHQIPGVISLTLTYHHFEDLAETRPHLNASRQILASRRAFLKGKLREDTSAIHPPGAVTEFLELCTQCDECREACPEDIIRFDAQGWPVVQLDAGPCTFCGDCANACPTGALNPEHVADWPWRAAVSASCLSMNGVSCRVCQDVCDHNAIRFRLQTGGRAEPQLDTDICTGCGACASACPAGSVTFERHTPPAQEVAMSRVGTPLSPQRRRFLQDSARAAGGCVAAGSLLAWLARDARALPAEALRPPGALPEKDFLSACIRCGLCVRECPYDTLKLAELGVDAVATGTPYFTARDIPCEMCDDIPCVAACPTGALDPGLDNIDDAKMGVAVLVDQENCLNFFGLRCDVCYRVCPVIDEAITLETEHNARSGSHAIFIPTVHADHCTGCGVCEKSCVLPEAAIKVLPARLARGSSADHYRKGWEEKEPVVEGIIDLPDRLPGPGSDNLVAPGGFEPRFKLPEVTQMTVRTNMPLGHEAIAAKGWLSAHKYLLLRRASQVFFLVLFLLGPWFGIWIVQGTLAGSLTLGVLPLTDPFVLLQSLIAGHWPELTAAIGAVIVLATYALVGGRVYCSWVCPINPVTDGAHWLHRKLGLQKGWQPKRGTRLWIMATVLIVSGLTGAIAWELVNPITMLHRGLIFGMGFVWAMVAAIFLFDLLVSRHGWCGHVCPVGAFYGLVGSKAMLRVSAANRNACDDCMDCYAVCPENHVISPALKGKDNPLILSPDCTNCGRCIDVCAEDVFKFTHRFDALTVAPPESTAAPQPRASRPF
>AM5
MTISESRRTFLKSTAAAATASAAGLPLATGASAQVGNPDIRWDKAACRFCGTGCSVLVGTKDGRVVATQGDPDAPVNRGLNCIKGYFLSKIMYGKDRLTTPMLRKTNGEYDKNGEFEPVSWDEAFDVMAAKWKEALAKKGPTSVGMFGSGQWTVWEGYAAAKLMKAGFRSNNIDPNARHCMASAVVGFMRTFGIDEPMGCYDDFEHADTFVLWGSNMAEMHPILWSRLTDTRLTKPGSEVHVLSTYEHRSFELADNGMVFAPQTDLAILNYIANYIIQNGAVNEEFVNKHVNITKTATDIGYGLRDNNPLQEEAENPNSGKMEPISFEEYAEAVSEYTLEYTSELSGVPAAQLERLAQQYADPNRKVMSLWTMGFNQHTRGSWVNSLMYNVHLLVGKISEPGNSPFSLTGQPSACGTAREVGTFAHRLPADMVVANDKHREICETAWKIPAGTIPPKPGFHAVLQHRKLKDGDLNAYWVQCTNNMQAAPNINEEGYPGYRNPENFIAVSDPYPTVTALSADLILPTAMWVEKEGAYGNAERRTQFWRQQVKAPGEAKSDLWQLMEFSKRFTVEEVWGEELLATMPEHRGKTMYDVLFANGTIDKFPLSETAEGFDNDESEHFGYYVQKGLFEEYAEFGRGHAHDLAPFETYHQARGLRWPVVDGKETLYRFREGYDPYVPEGEDVKFYGHKDGKAKIIFAPYEPAPEVPDEEFNLWLCTGRVLEHWHSGSMTRRVPELHRSYPAAVVYMHPDDARDRGLRRGQEIVLSTRRGEVNSRVETRGRNKVPRGLVFMPWFDEGQLTNKLTLDATCPLSKETDFKKCACKVERAMKKPILVGLALIPPLLLGGLALAQSAGVNSLRGAEVDEPAVLDQVHRTVEGRMQRNYRQQPPLIPHSIEQYQIDLRTNQCLSCHDWTKAGERNAPTLSMTHYLDREGRELDQIAGTRYFCNQCHVPQADALPLVDNTFEPSSGNMSDSQEKQGLIRRLWTWFWSPIAVLSVGFTLLAGFLAGILFWGGFHWTLELTNTEEFCTSCHTMEVNLGEYRETIHYNNHSGVRAICSDCHVPDEWNHKIKAKIMAVKDVYHELAGTISTPEKYEDHRLAMATAVWKKMKASDSRECRNCHNFDYMDFTIQETRAANEHQRAIDNGMTCIDCHQGIAHSLPPNYLETYEKIAKEIDGEVLQEHAAASDIRAFLNKSSDMNICGCLVHVTPETTQSAQAAIAGTNGAEVHAASEDGRIVVVVEDTPEKMASETIMDLHQIPGVISLTLTYHHFEDLAETRPHLNASRQILASRRAFLKGKLREDTSAIHPPGAVTEFLELCTQCDECREACPEDIIRFDAQGWPVVQLDAGPCTFCGDCANACPTGALNPEHVADWPWRAAVSASCLSMNGVSCRVCQDVCDQNAIRFRLQTGGRAEPQLDTDICTGCGACASACPAGSVSFERHTPPAQEVAMSRIGTPLSPQRRRFLQDSARAAGGCVAAGSLLAWLARDARALPAEALRPPGALPEKDFLSACIRCGLCARECPYDTLKLAELGVDAMATGTPYFTARDIPCEMCDDIPCVAACPTGALDPGLDNIDDAKMGVAVLVDQENCLNFFGLRCDVCYRVCPVIDEAITLETEHNARSGSHAIFIPTVHADHCTGCGVCEKSCVLPEAAIKVLPARLARGSSADHYRKGWEEKEPVVEGIIDLPDRLPGPGTDNLVAPGGFEPSFKLPEVTQMTVRTNMPLGHEAIAAKGWLSAHKYLLLRRASQVFFLVLFLLGPWFGLWIVQGTLAGSLTLGVLPLTDPFVFLQSLIAGHWPELTAAIGAVIVLVTYALVGGRVYCSWVCPINPVTEGAHWLHRKLGLQKGWQPKRGTRLWIMATVLVVSGLTGAIAWELVNPITMLHRGLIFGMGFVWAMVAAIFLFDLLVSRHGWCGHVCPVGAFYGLVGSKAMLRVSAANRNACDDCMDCYAVCPENHVISPALKGKDNPLILSPDCTNCGRCIDVCAEDVFNFTHRFDALTAAPPESTAAPQPRASRPF
>AN9
MTISESRRTFLKSTAAAATASAAGLPLATGASAQVGNPDIRWDKAACRFCGTGCSVLVGTKDGRVVATQGDPDAPVNRGLNCIKGYFLSKIMYGKDRLTTPMLRKTNGEYDKNGEFEPVSWDEAFDVMAAKWKEALAKKGPTSVGMFGSGQWTVWEGYAAAKLMKAGFRSNNIDPNARHCMASAVVGFMRTFGIDEPMGCYDDFEHADTFVLWGSNMAEMHPILWSRLTDTRLTKPGSEVHVLSTYEHRSFELADNGMVFAPQTDLAILNYIANYIIQNGAVNEEFVNKHVNITKTATDIGYGLRDNNPLQEEAENPNSGKMEPISFEEYAEAVSEYTLEYTSELSGVPAAQLERLAQQYADPNRKVMSLWTMGFNQHTRGSWVNSLMYNVHLLVGKISEPGNSPFSLTGQPSACGTAREVGTFAHRLPADMVVANDKHREICETAWKIPAGTIPPKPGFHAVLQHRKLKDGDLNAYWVQCTNNMQAAPNINEEGYPGYRNPENFIAVSDPYPTVTALSADLILPTAMWVEKEGAYGNAERRTQFWRQQVKAPGEAKSDLWQLMEFSKRFTVEEVWGEELLATMPEHRGKTMYDVLFANGTIDKFPLSETAEGFDNDESEHFGYYVQKGLFEEYAEFGRGHAHDLAPFETYHQARGLRWPVVDGKETLYRFREGYDPYVPEGEDVKFYGHKDGKAKIIFAPYEPAPEVPDEEFNLWLCTGRVLEHWHSGSMTRRVPELHRSYPAAVVYMHPDDARDRGLRRGQEIVLSTRRGEVNSRVETRGRNKVPRGLVFMPWFDEGQLTNKLTLDATCPLSKETDFKKCACKVERAMKKPILVGLALIPPLLLGGLALAQSAGVNSLRGAEVDEPAVLDQVHRTVEGRMQRNYRQQPPLIPHSIEQYQIDLRTNQCLSCHDWTKAGERNAPTLSMTHYLDREGRELDQIAGTRYFCNQCHVPQADALPLVDNTFEPSSGNMSDSQEKQGLIRRLWTWFWSPIAVLSVGFTLLAGFLAGILFWGGFHWALELTNTEEFCVSCHTMETNLGEYRETVHYNNDSGVRAICSDCHVPDEWNHKIKAKIMAVKDVYHELAGTISTKEKYEDHRLSMASAVWKKMKESDSRECRNCHNFDYMDFTLQETRAASEHQRAIDTGMTCIDCHQGIAHSLPPNYLETYEKIAKEVDGEVLQEHAAASDIRAFLNKSSEMNICGCLVHVTPETTQSAQAAIASTNGAEVHAASEDGRIVVVVEDTPEKMASETIMDLHQIPGVISLTLTYHHFEDLAETRPHLNASRQILASRRAFLKGKLREDTSAIHPPGAVTEFLELCTQCDECREACPEDIIRFDAQGWPVVQLDAGPCTFCGDCANACPTGALNPEHVADWPWRAAVSASCLSMNGVSCRVCQDVCDQNAIRFRLQTGGRAEPQLDTDICTGCGACASACPAGSVSFERHTPPAQEVAMSRVGTPLSPQRRRFLQDSARAAGGCVAAGSLLAWLARDARALPAEALRPPGALPEKDFLSACIRCGLCVRECPYDTLKLAELGVDAVATGTPYFTARDIPCEMCDDIPCVAACPTGALDPGLDNIDDAKMGVAVLVDQENCLNFFGLRCDVCYRVCPVIDEAITLETEHNARSGSHAIFIPTVHADHCTGCGVCEKSCVLPEAAIKVLPARLARGSSADHYRKGWEEKEPVVEGIIDLPDRLPGPGTDNLVAPGGFEPSFKLPEVTQMTVRTNMPLGHEAIAAKGWLSAHKYLLLRRASQVFFLVLFLLGPWFGLWIVQGTLAGSLTLGVLPLTDPFVFLQSLIAGHWPELTAAIGAVIVLVTYALVGGRVYCSWVCPINPVTDGAHWLHRKLGLQKGWQPKRGTRLWIMATVLVVSGLSGAIAWELVNPITMLHRGLIFGMGFVWAMVAAIFLFDLLVSRHGWCGHVCPVGAFYGLVGSKAMLRVSAANRNACDDCMDCYAVCPENHVISPALKGKDNPLILSPDCTNCGRCIDVCAEDVFKFTHRFDALTVAPPESTAAPQPRASRPF
>B11
MTISESRRTFLKSTAAAATASAAGLPLATGASAQVGNLDIRWDKAACRFCGTGCSVLVGTKDGRVVATQGDPDAPVNRGLNCIKGYFLSKIMYGKDRLTTPMLRKTNGEYDKNGEFEPVSWDEAFDVMAAKWKEALAKKGPTSVGMFGSGQWTVWEGYAAAKLMKAGFRSNNIDPNARHCMASAVVGFMRTFGIDEPMGCYDDFEHADTFVLWGSNMAEMHPILWSRLTDTRLTKPGSEVHVLSTYEHRSFELADNGMVFAPQTDLAILNYIANYIIQNGAVNEEFVNKHVNITKTATDIGYGLRDNNPLQEEAENPNSGKMEPISFEEYAEAVSEYTLEYTSELSGVPAAQLERLAQQYADPNRKVMSLWTMGFNQHTRGSWVNSLMYNVHLLVGKISEPGNSPFSLTGQPSACGTAREVGTFAHRLPADMVVANDKHREICETAWKIPAGTIPPKPGFHAVLQHRKLKDGDLNAYWVQCTNNMQAAPNINEEGYPGYRNPENFIAVSDPYPTVTALSADLILPTAMWVEKEGAYGNAERRTQFWRQQVKAPGEAKSDLWQLMEFSKRFTVEEVWGEELLATMPEHRGKTMYDVLFANGTIDKFPLSETAEGFDNDESEHFGYYVQKGLFEEYAEFGRGHAHDLAPFETYHQARGLRWPVVDGKETLYRFREGYDPYVPEGEDVKFYGHKDGKAKIIFAPYEPAPEVPDEEFNLWLCTGRVLEHWHSGSMTRRVPELHRSYPAAVVYMHPDDARDRGLRRGQEIVLSTRRGEVNSRVETRGRNKVPRGLVFMPWFDEGQLTNKLTLDATCPLSKETDFKKCACKVERAMKKPILVGLALIPPLLLGGLALAQSAGVNSLRGAEVDEPAVLDQVHRTVEGRMQRNYRQQPPLIPHSIEQYQIDLRTNQCLSCHDWTKAGERNAPTLSMTHYLDREGRELDQIAGTRYFCNQCHVPQADALPLVDNTFEPSSGNMSDSQEKQGLIRRLWTWFWSPIAVLSVGFTLLAGFLAGILFWGGFHWALELTNTEEFCVSCHTMETNLGEYRETVHYNNDSGVRAICSDCHVPDEWNHKIKAKIMAVKDVYHELAGTISTKEKYEDHRLSMASAVWKKMKESDSRECRNCHNFDYMDFTLQETRAASEHQRAIDTGMTCIDCHQGIAHSLPPNYLETYEKIAKEVDGEVLQEHAAASDIRAFLNKSSEMNICGCLVHVTPETTQSAQAAIAGTYGAEVHAASEDGRIVVVVEDTPEKMASETIMDLHQIPGVISLTLTYHHFEDLAETRPHLNASRQILASRRAFLKGKLREDTSAIHPPGAVNEFLELCTQCDECREACPEDIIRFDTQGWPVVQLDAGPCTFCGDCANACPTGALNPEHVADWPWRAAVSASCLSMNGVSCRVCQDVCDHNAIRFRLQTGGRAEPQLDTDICTGCGACASACPAGSVSFERHTPPTQEVAMSRVGTPLSPQRRRFLQDSARAAGGCVAAGSLLAWLARDARALPAEALRPPGALPEKDFLSACIRCGLCVRECPYDTLKLAELGVDAVATGTPYFTARDIPCEMCDDIPCVAACPTGALDPGLDNIDDAKMGVAVLVDQENCLNFFGLRCDVCYRVCPVIDEAITLETEHNARSGSHAIFIPTVHADHCTGCGVCEKSCVLPEAAIKVLPARLARGSSADHYRKGWEEKEPVVEGIIDLPDRLPGPGTDNLVAPGGFEPSFKLPEFTQMTVRTNMPLGHEAIAAKGWLSAHKYLLLRRASQVFFLVLFLLGPWFGLWIVQGTLAGSLTLGVLPLTDPFVLLQSLIAGHWPELTAAIGAVIVLATYALVGGRVYCSWVCPINPVTDGAHWLHRKLGLQKGWQPKRGTRLWIMATVLVVSGLTGAIAWELVNPITMLHRGLIFGMGFVWTMVAAIFLFDLLVSRHGWCGHVCPVGAFYGLVGSKTMLRVSAANRNACDDCMDCYAVCPENHVISPALKGKDNPLILSPDCTNCGRCIDVCAEDVFKFTHRFDALTVAPPESTAAPQPRASRPF
>BJ7
MTISESRRTFLKSTAAAATASAAGLPLATGASAQVGNLDIRWDKAACRFCGTGCSVLVGTKDGRVVATQGDPDAPVNRGLNCIKGYFLSKIMYGKDRLTTPMLRKTNGEYDKNGEFEPVSWDEAFDVMAAKWKEALAKKGPTSVGMFGSGQWTVWEGYAAAKLMKAGFRSNNIDPNARHCMASAVVGFMRTFGIDEPMGCYDDFEHADTFVLWGSNMAEMHPILWSRLTDTRLTKPGSEVHVLSTYEHRSFELADNGMVFAPQTDLAILNYIANYIIQNGAVNEEFVNKHVNITKTATDIGYGLRDNNPLQEEAENPNSGKMEPISFEEYAEAVSEYTLEYTSELSGVPAAQLERLAQQYADPNRKVMSLWTMGFNQHTRGSWVNSLMYNVHLLVGKISEPGNSPFSLTGQPSACGTAREVGTFAHRLPADMVVANDKHREICETAWKIPAGTIPPKPGFHAVLQHRKLKDGDLNAYWVQCTNNMQAAPNINEEGYPGYRNPENFIAVSDPYPTVTALSADLILPTAMWVEKEGAYGNAERRTQFWRQQVKAPGEAKSDLWQLMEFSKRFTVEEVWGEELLATMPEHRGKTMYDVLFANGTIDKFPLSETAEGFDNDESEHFGYYVQKGLFEEYAEFGRGHAHDLAPFETYHQARGLRWPVVDGKETLYRFREGYDPYVPEGEDVKFYGHKDGKAKIIFAPYEPAPEVPDEEFNLWLCTGRVLEHWHSGSMTRRVPELHRSYPAAVVYMHPDDARDRGLRRGQEIVLSTRRGEVNSRVETRGRNKVPRGLVFMPWFDEGQLTNKLTLDATCPLSKETDFKKCACKVERAMKKPILVGLALIPPLLLGGLALAQSAGVNSLRGAEVDEPAVLDQVHRTVEGRMQRNYRQQPPLIPHSIEQYQIDLRTNQCLSCHDWTKAGERNAPTLSMTHYLDREGRELDQIAGTRYFCNQCHVPQADALPLVDNTFEPSSGNMSDSQEKQGLIRRLWTWFWSPIAVLSVGFTLLAGFLAGILFWGGFHWALELTNTEEFCVSCHTMETNLGEYRETVHYNNDSGVRAICSDCHVPDEWNHKIKAKIMAVKDVYHELAGTISTKEKYEDHRLSMASAVWKKMKESDSRECRNCHNFDYMDFTLQETRAASEHQRAIDTGMTCIDCHQGIAHSLPPNYLETYEKIAKEVDGEVLQEHAAASDIRAFLNKSSEMNICGCLVHVTPETTQSAQAAIAGTYGAEVHAASEDGRIVVVVEDTPEKMASETIMDLHQIPGVISLTLTYHHFEDLAETRPHLNASRQILASRRAFLKGKLREDTSAIHPPGAVNEFLELCTQCDECREACPEDIIRFDTQGWPVVQLDAGPCTFCGDCANACPTGALNPEHVADWPWRAAVSASCLSMNGVSCRVCQDVCDHNAIRFRLQTGGRAEPQLDTDICTGCGACASACPAGSVSFERHTPPTQEVAMSRVGTPLSPQRRRFLQDSARAAGGCVAAGSLLAWLARDARALPAEALRPPGALPEKDFLSACIRCGLCVRECPYDTLKLAELGVDAVATGTPYFTARDIPCEMCDDIPCVAACPTGALDPGLDNIDDAKMGVAVLVDQENCLNFFGLRCDVCYRVCPVIDEAITLETEHNARSGSHAIFIPTVHADHCTGCGVCEKSCVLPEAAIKVLPARLARGSSADHYRKGWEEKEPVVEGIIDLPDRLPGPGTDNLVAPGGFEPSFKLPEFTQMTVRTNMPLGHEAIAAKGWLSAHKYLLLRRASQVFFLVLFLLGPWFGLWIVQGTLAGSLTLGVLPLTDPFVLLQSLIAGHWPELTAAIGAVIVLATYALVGGRVYCSWVCPINPVTDGAHWLHRKLGLQKGWQPKRGTRLWIMATVLVVSGLTGAIAWELVNPITMLHRGLIFGMGFVWTMVAAIFLFDLLVSRHGWCGHVCPVGAFYGLVGSKTMLRVSAANRNACDDCMDCYAVCPENHVISPALKGKDNPLILSPDCTNCGRCIDVCAEDVFKFTHRFDALTVAPPESTAAPQPRASRPF
>C10
MTISESRRTFLKSTAAAATASAAGLPLATGASAQVGNPDIRWDKAACRFCGTGCSVLVGTKDGRVVATQGDPDAPVNRGLNCIKGYFLSKIMYGKDRLTTPMLRKTNGEYDKNGEFEPVSWDEAFDVMAAKWKEALAKKGPTSVGMFGSGQWTVWEGYAAAKMMKAGFRSNNIDPNARHCMASAVVGFMRTFGIDEPMGCYDDFEHADTFVLWGSNMAEMHPILWSRLTDTRLTKPGSEVHVLSTYEHRSFELADNGMVFAPQTDLAILNYIANYIIQNGAVNEEFVNKHVNITKTATDIGYGLRDNNPLQEEAENPNSGKMEPISFEEYAEAVSEYTLEYTSELSGVPAAQLERLAQQYADPNRKVMSLWTMGFNQHTRGSWVNSLMYNVHLLVGKISEPGNSPFSLTGQPSACGTAREVGTFAHRLPADMVVANDKHREICETAWKIPAGTIPPKPGFHAVLQHRKLKDGDLNAYWVQCTNNMQAAPNINEEGYPGYRNPENFIAVSDPYPTVTALSADLILPTAMWVEKEGAYGNAERRTQFWRQQVKAPGEAKSDLWQLMEFSKRFTVEEVWGEELLATMPEHRGKTMYDVLFANGTIDKFPLSETAEGFDNDESEHFGYYVQKGLFEEYAEFGRGHAHDLAPFETYHQARGLRWPVVDGKETLYRFREGYDPYVPEGEDVKFYGHKDGKAKIIFAPYEPAPEVPDEEFNLWLCTGRVLEHWHSGSMTRRVPELHRSYPAAVVYMHPDDARDRGLRRGQEIVLSTRRGEVNSRVETRGRNKVPRGLVFMPWFDEGQLTNKLTLDATCPLSKETDFKKCACKVERAMKKPILVGLALIPPLLLGGLALAQSAGVNSLRGAEVDEPAVLDQVHRTVEGRMQRNYRQQPPLIPHSIEQYQIDLRTNQCLSCHDWTKAGERNAPTLSMTHYLDREGRELDQIAGTRYFCNQCHVPQADALPLVDNTFEPSSGNMSDSQEKQGLIRRLWTWFWSPIAVLSVGFTLLAGFLAGILFWGGFHWALELTNTEEFCVSCHTMETNLGEYRETVHYNNDSGVRAICSDCHVPDEWNHKIKAKIMAVKDVYHELAGTISTKEKYEDHRLSMASAVWKKMKESDSRECRNCHNFDYMDFTLQETRAASEHQRAIDTGMTCIDCHQGIAHSLPPNYLETYEKIAKEVDGEVLQEHAAASDIRAFLNKSSEMNICGCLVHVTPETTQSAQAAIAGTNGAEVHAASEDGRIVVVVEDTPEKMASETIMDLHQIPGVISLTLTYHHFEDLAETRPHLNASRQILASRRAFLKGKLREDTSAIHPPGAVTEFLELCTQCDECREACPEDIIRFDAQGWPVVQLDAGPCTFCGDCANACPTGALNPEHVADWPWRAAVSASCLSMNGVSCRVCQDVCDQNAIRFRLQTGGRAEPQLDTDICTGCGACASACPAGSVSFERHTPPAQEVAMFRVGTPLSPQRRRFLQDSARAAGGCVAAGSLLAWLARDARALPAEALRPPGALPEKDFLSACIRCGLCVRECPYDTLKLAELGVDAVATGTPYFTARDIPCEMCDDIPCVAACPTGALDPGLDNIDDAKMGVAVLVDQENCLNFFGLRCDVCYRVCPVIDEAITLETEHNARSGSHAIFIPTVHADHCTGCGVCEKSCVLPEAAIKVLPARLARGSSADHYRKGWEEKEPVVEGIIDLPDRLPGPGTDNLVAPGGFEPSFKLPEVTQMTVRTNMPLGHEAIAAKGWLSAHKYLLLRRASQVFFLVLFLLGPWFGLWIVQGTLAGSLTLGVLPLTDPFVFLQSLIAGHWPELTAAIGAVIVLATYALVGGRVYCSWVCPINPVTDGAHWLHRKLGLQKGWQPKRGTRLWIMATVLVVSGLTGAIAWELVNPITMLHRGLIFGMGFVWAMVAAIFLFDLLVSRHGWCGHVCPVGAFYGLVGSKAMLRVSAANRNACDDCMDCYAVCPENHVISPALKGKDNPLILSPDCTNCGRCIDVCAEDVFKFTHRFDALTVAPPESTAAPQPRASRPF
>C5
MTISESRRTFLKSTAAAATASAAGLPLATGASAQVGNPDIRWDKAACRFCGTGCSVLVGTKDGRVVATQGDPDAPVNRGLNCIKGYFLSKIMYGKDRLTTPMLRKTNGEYDKNGEFEPVSWDEAFDVMAAKWKEALAKKGPTSVGMFGSGQWTVWEGYAAAKLMKAGFRSNNIDPNARHCMASAVVGFMRTFGIDEPMGCYDDFEHADTFVLWGSNMAEMHPILWSRLTDTRLTKPGSEVHVLSTYEHRSFELADNGMVFAPQTDLAILNYIANYIIQNGAVNEEFVNKHVNITKTATDIGYGLRDNNPLQEEAENPNSGKMEPISFEEYAEAVSEYTLEYTSELSGVPAAQLERLAQQYADPNRKVMSLWTMGFNQHTRGSWVNSLMYNVHLLVGKISEPGNSPFSLTGQPSACGTAREVGTFAHRLPADMVVANDKHREICETAWKIPAGTIPPKPGFHAVLQHRKLKDGDLNAYWVQCTNNMQAAPNINEEGYPGYRNPENFIAVSDPYPTVTALSADLILPTAMWVEKEGAYGNAERRTQFWRQQVKAPGEAKSDLWQLMEFSKRFTVEEVWGEELLATMPEHRGKTMYDVLFANGTIDKFPLSETAEGFDNDESEHFGYYVQKGLFEEYAEFGRGHAHDLAPFETYHQARGLRWPVVDGKETLYRFREGYDPYVPEGEDVKFYGHKDGKAKIIFAPYEPAPEVPDEEFNLWLCTGRVLEHWHSGSMTRRVPELHRSYPAAVVYMHPDDARDRGLRRGQEIVLSTRRGEVNSRVETRGRNKVPRGLVFMPWFDEGQLTNKLTLDATCPLSKETDFKKCACKVERAMKKPILVGLALIPPLLLGGLALAQSAGVNSLRGAEVDEPAVLDQVHRTVEGRMQRNYRQQPPLIPHSIEQYQIDLRTNQCLSCHDWTKAGERNAPTLSMTHYLDREGRELDQIAGTRYFCNQCHVPQADALPLVDNTFEPSSGNMSDSQEKQGLIRRLWTWFWSPIAVLSVGFTLLAGFLAGILFWGGFHWTLELTNTEEFCTSCHTMEVNLGEYRETIHYNNHSGVRAICSDCHVPDEWNHKIKAKIMAVKDIYHELAGTISTPEKYEDHRLAMATAVWKKMKASDSRECRNCHNFDYMDFTIQETRAANEHQRAIDNGMTCIDCHQGIAHSLPPNYLETYEKIAKEIDGEVLQEHAAASDIRAFLNKSSDMNICGCLVHVTPETTQSAQAAIAGTNGAEVHAASEDGRIVVVVEDTPEKMASETIMDLHQILGVISLTLTYHHFEDLAETRPHLNASRQILASRRAFLKGKLREDTSAIHPPGAVTEFLELCTQCDECREACPEDIIRFDAQGWPVVQLDAGPCTFCGDCANACPTGALNPEHVADWPWRAAVSASCLSMNGVSCRVCQDVCDQNAIRFRLQTGGRAEPQLDTDICTGCGACASACPAGSVSFERHTPPAQEVAMSRIGTPLSPQRRRFLQDSARAAGGCVAAGSLLAWLARDARALPAEALRPPGALPEKDFLSACIRCGLCVRECPYDTLKLAELGVDAMATGTPYFTARDIPCEMCDDIPCVAACPTGALDPGLDNIDDAKMGVAVLVDQENCLNFFGLRCDVCYRVCPVIDEAITLETEHNARSGSHAIFIPTVHADHCTGCGVCEKSCVLPEAAIKVLPARLARGSSADHYRKGWEEKEPVVEGIIDLPDRLPGPGTDNLVAPGGFEPSFKLPEVTQMTVRTNMPLGHEAIAAKGWLSAHKYLLLRRASQVFFLVLFLLGPWFGLWIVQGTLAGSLTLGVLPLTDPFVFLQSLIAGHWPELTAAIGAVIVLVTYALVGGRVYCSWVCPINPVTDGAHWLHRKLGLQKGWQPKRGTRLWIMATVLVVSGLTGAIAWELVNPITMLHRGLIFGMGFVWAMVAAIFLFDLLVSRHGWCGHVCPVGAFYGLVGSKAMLRVSAANRNACDDCMDCYAVCPENHVISPALKGKDNPLILSPDCTNCGRCIDVCAEDVFKFTHRFDALTVAPPESTAAPQPRASRPF
>C6
MTISESRRTFLKSTAAAATASAAGLPLATGASAQVGNPDIRWDKAACRFCGTGCSVLVGTKDGRVVATQGDPDAPVNRGLNCIKGYFLSKIMYGKDRLTTPMLRKTNGEYDKNGEFEPVSWDEAFDVMAAKWKEALAKKGPTSVGMFGSGQWTVWEGYAAAKMMKAGFRSNNIDPNARHCMASAVVGFMRTFGIDEPMGCYDDFEHADTFVLWGSNMAEMHPILWSRLTDTRLTKPGSEVHVLSTYEHRSFELADNGMVFAPQTDLAILNYIANYIIQNGAVNEEFVNKHVNITKTATDIGYGLRDNNPLQEEAENPNSGKMEPISFEEYAEAVSEYTLEYTSELSGVPAAQLERLAQQYADPNRKVMSLWTMGFNQHTRGSWVNSLMYNVHLLVGKISEPGNSPFSLTGQPSACGTAREVGTFAHRLPADMVVANDKHREICETAWKIPAGTIPPKPGFHAVLQHRKLKDGDLNAYWVQCTNNMQAAPNINEEGYPGYRNPENFIAVSDPYPTVTALSADLILPTAMWVEKEGAYGNAERRTQFWRQQVKAPGEAKSDLWQLMEFSKRFTVEEVWGEELLATMPEHRGKTMYDVLFANGTIDKFPLSETAEGFDNDESEHFGYYVQKGLFEEYAEFGRGHAHDLAPFETYHQARGLRWPVVDGKETLYRFREGYDPYVPEGEDVKFYGHKDGKAKIIFAPYEPAPEVPDEEFNLWLCTGRVLEHWHSGSMTRRVPELHRSYPAAVVYMHPDDARDRGLRRGQEIVLSTRRGEVNSRVETRGRNKVPRGLVFMPWFDEGQLTNKLTLDATCPLSKETDFKKCACKVERAMKKPILVGLALIPPLLLGGLALAQSAGVNSLRGAEVDEPAVLDQVHRTVEGRMQRNYRQQPPLIPHSIEQYQIDLRTNQCLSCHDWTKAGERNAPTLSMTHYLDREGRELDQIAGTRYFCNQCHVPQADALPLVDNTFEPSSGNMSDSQEKQGLIRRLWTWFWSPIAVLSVGFTLLAGFLAGILFWGGFHWALELTNTEEFCVSCHTMETNLGEYRETVHYNNDSGVRAICSDCHVPDEWNHKIKAKIMAVKDVYHELAGTISTKEKYEDHRLSMASAVWKKMKESDSRECRNCHNFDYMDFTLQETRAASEHQRAIDTGMTCIDCHQGIAHSLPPNYLETYEKIAKEVDGEVLQEHAAASDIRAFLNKSSEMNICGCLVHVTPETTQSAQAAIAGTNGAEVHAASEDGRIVVVVEDTPEKMASETIMDLHQIPGVISLTLTYHHFEDLAETRPHLNASRQILASRRAFLKGKLREDTSAIHPPGAVTEFLELCAQCDECREACPEDIIRFDAQGWPVVQLDAGPCTFCGDCANACPTGALNPEHVADWPWRAAVSASCLSMNGVSCRVCQDVCDHNAIRFRLQTGGRAEPQLDTDICTGCGACASACPAGSVSFERHTPPTQEVAMSRVGTPLSPQRRRFLQDSARAAGGCVAAGSLLAWLARDARALPAEALRPPGALPEKDFLSACIRCGLCVRECPYDTLKLAELGVDAVATGTPYFTARDIPCEMCDDIPCVAACPTGALDPGLDNIDDAKMGVAVLVDQENCLNFFGLRCDVCYRVCPVIDEAITLETEHNARSGSHAIFIPTVHADHCTGCGVCEKSCVLPEAAIKVLPARLARGSSADHYRKGWEEKEPVVEGIIDLPDRLPGPGTDNLVAPGGFEPSFKLPEVTQMTVRTNMPLGHEAIAAKGWLSAHKYLLLRRASQVFFLVLFLLGPWFGLWIVQGTLAGSLTLGVLPLTDPFVFLQSLIAGHWPELTAAIGAVIVLVTYALVGGRVYCSWVCPINPVTDGAHWLHRKLGLQKGWQPKRGTRLWIMATVLVVSGLTGAIAWELVNPITMLHRGLIFGMGFVWAMVAAIFLFDLLVSRHGWCGHVCPVGAFYGLVGSKAMLRVSAANRNACDDCMDCYAVCPENHVISPALKGKDNPLILSPDCTNCGRCIDVCAEDVFKFTHRFDALTVAPPESTAAPQPRASRPF
>C9
MTISESRRTFLKSTAAAATASAAGLPLATGASAQVGNPDIRWDKAACRFCGTGCSVLVGTKDGRVVATQGDPDAPVNRGLNCIKGYFLSKIMYGKDRLTTPMLRKTNGEYDKNGEFEPVSWDEALDVMAAKWKEALAKKGPTSVGMFGSGQWTVWEGYAAAKMMKAGFRSNNIDPNARHCMASAVVGFMRTFGIDEPMGCYDDFEHADTFVLWGSNMAEMHPILWSRLTDTRLTKPGSEVHVLSTYEHRSFELADNGMVFAPQTDLAILNYIANYIIQNGAVNEEFVNKHVNITKTATDIGYGLRDNNPLQEEAENPNSGKMEPISFEEYAEAVSEYTLEYTSELSGVPAAQLERLAQQYADPNRKVMSLWTMGFNQHTRGSWVNSLMYNVHLLVGKISEPGNSPFSLTGQPSACGTAREVGTFAHRLPADMVVANDKHREICETAWKIPAGTIPPKPGFHAVLQHRKLKDGDLNAYWVQCTNNMQAAPNINEEGYPGYRNPENFIAVSDPYPTVTALSADLILPTAMWVEKEGAYGNAERRTQFWRQQVKAPGEAKSDLWQLMEFSKRFTVEEVWGEELLATMPEHRGKTMYDVLFANGTIDKFPLSETAEGFDNDESEHFGYYVQKGLFEEYAEFGRGHAHDLAPFETYHQARGLRWPVVDGKETLYRFREGYDPYVPEGEDVKFYGHKDGKAKIIFAPYEPAPEVPDEEFNLWLCTGRVLEHWHSGSMTRRVPELHRSYPAAVVYMHPDDARERGLRRGQEIVLSTRRGEVNSRVETRGRNKVPRGLVFMPWFDEGQLTNKLTLDATCPLSKETDFKKCACKVERAMKKPILVGLALIPPLLLGGLALAQSAGVNSLRGAEVDEPAVLDQVHRTVEGRMQRNYRQQPPLIPHSIEQYQIDLRTNQCLSCHDWTKAGERNAPTLSMTHYLDREGRELDQIAGTRYFCNQCHVPQADALPLVDNTFEPSSGNMSDSQEKQGLIRRLWTWFWSPIAVLSVGFTLLAGFLAGILFWGGFHWALELTNTEEFCVSCHTMETNLGEYRETVHYNNDSGVRAICSDCHVPDEWNHKIKAKIMAVKDVYHELAGTISTKEKYEDHRLSMASAVWKKMKESDSRECRNCHNFDYMDFTLQETRAASEHQRAIDTGMTCIDCHQGIAHSLPPNYLETYEKIAKEVDGEVLQEHAAASDIRAFLNKSSEMNICGCLVHVAPETTQSAQAAIASTNGAEVHAASEDGRIVVVVEDTPEKMASETIMDLHQIPGVISLTLTYHHFEDLAETRPHLNASRQILASRRAFLKGKLREDTSAIHPPGAVTEFLELCTHCDECREACPEDIIRFDTQGWPVVQLDAGPCTFCGDCANACPTGALNPEHVADWPWRAAVSASCLSMNGVSCRVCQDVCDHNAIRFRLQTGGRAEPQLDTDICTGCGACASACPAGSVSFERHTPPTQEVAMSRVGTPLSPQRRRFLQDSARAAGGCVAAGSLLAWLARDARALPAEALRPPGALPEKDFLSACIRCGLCVRECPYDTLKLAELGVDAVATGTPYFTARDVPCEMCDDIPCVAACPTGALDPGLDNIDDAKMGVAVLVDQENCLNFLGLRCDVCYRVCPVIDEAITLETEHNARSGSHAIFIPTVHADHCTGCGVCEKSCVLPEAAIKVLPARLARGSSADHYRKGWEEKEPVVEGIIDLPDRLPGPGTDNLVAPGGFEPRFKLPEVTQMTVRTNMPLGHEAIAAKGWLSAHKYLLLRRASQVFFLVLFLLGPWFGLWIVQGTLAGSLTLGVLPLTDPFVFLQSLIAGHWPELTAAIGAVIVLVTYALVGGRVYCSWVCPINPVTDGAHWLHRKLGLQKGWQPKRGTRLWIMATVLIVSGLTGAIAWELVNPITMLHRGLIFGMGFVWAMVAAIFLFDLLVSRHGWCGHVCPVGAFYGLVGSKAMLRVSAANRNACDDCMDCYAVCPENHVISPALKGKDNPLILSPDCTNCGRCIDVCAEDVFKFTHRFDALTVAPPESTAAPQPRASRPF
>CE6
MTISESRRTFLKSTAAAATASAAGLPLATGASAQVGNPDIRWDKAACRFCGTGCSVLVGTKDGRVVATQGDPDAPVNRGLNCIKGYFLSKIMYGKDRLTTPMLRKTNGEYDKNGEFEPVSWDEAFDVMAAKWKEALAKKGPTSVGMFGSGQWTVWEGYAAAKMMKAGFRSNNIDPNARHCMASAVVGFMRTFGIDEPMGCYDDFEHADTFVLWGSNMAEMHPILWSRLTDTRLTKPGSEVHVLSTYEHRSFELADNGMVFAPQTDLAILNYIANYIIQNGAVNEEFVNKHVNITKTATDIGYGLRDNNPLQEEAENPNSGKMEPISFEEYAEAVSEYTLEYTSELSGVPAAQLERLAQQYADPNRKVMSLWTMGFNQHTRGSWVNSLMYNVHLLVGKISEPGNSPFSLTGQPSACGTAREVGTFAHRLPADMVVANDKHREICETAWKIPAGTIPPKPGFHAVLQHRKLKDGDLNAYWVQCTNNMQAAPNINEEGYPGYRNPENFIAVSDPYPTVTALSADLILPTAMWVEKEGAYGNAERRTQFWRQQVKAPGEAKSDLWQLMEFSKRFTVEEVWGEELLATMPEHRGKTMYDVLFANGTIDKFPLSETAEGFDNDESEHFGYYVQKGLFEEYAEFGRGHAHDLAPFETYHQARGLRWPVVDGKETLYRFREGYDPYVPEGEDVKFYGHKDGKAKIIFAPYEPAPEVPDEEFNLWLCTGRVLEHWHSGSMTRRVPELHRSYPAAVVYMHPDDARDRGLRRGQEIVLSTRRGEVNSRVETRGRNKVPRGLVFMPWFDEGQLTNKLTLDATCPLSKETDFKKCACKVERAMKKPILVGLALIPPLLLGGLALAQSAGVNSLRGAEVDEPAVLDQVHRTVEGRMQRNYRQQPPLIPHSIEQYQIDLRTNQCLSCHDWTKAGERNAPTLSMTHYLDREGRELDQIAGTRYFCNQCHVPQADALPLVDNTFEPSSGNMSDSQEKQGLIRRLWTWFWSPIAVLSVGFTLLAGFLAGILFWGGFHWALELTNTEEFCVSCHTMETNLGEYRETVHYNNDSGVRAICSDCHVPDEWNHKIKAKIMAVKDVYHELAGTISTKEKYEDHRLSMASAVWKKMKESDSRECRNCHNFDYMDFTLQETRAASEHQRAIDTGMTCIDCHQGIAHSLPPNYLETYEKIAKEVDGEVLQEHAAASDIRAFLNKSSEMNICGCLVHVTPETKQSAQAAIAGTNGAEVHAASEDGRIVVVVEDTPEKMASETIMDLHQIPGVISLTLTYHHFEDLAETRPHLNASRQILASRRAFLKGKLREDTSAIHPPGAVTEFLELCTQCDECREACPEDIIRFDAQGWPVVQLDAGPCTFCGDCANACPTGALNPEHVADWPWRAAVSASCLSMNGVSCRVCQDVCDHNAIRFRLQTGGRAEPQLDTDICTGCGACASACPAGSVSFERHTPPAQEVAMSRVGTPLSPQRRRFLQDSARAAGGCVAAGSLLAWLARDARALPAEALRPPGALPEKDFLSACIRCGLCVRECPYDTLKLAELGVDAVATGTPYFTARDIPCEMCDDIPCVAACPTGALDPGLDNIDDAKMGVAVLVDQENCLNFFGLRCDVCYRVCPVIDEAITLETEHNARSGSHAIFIPTVHADHCTGCGVCEKSCVLPEAAIKVLPARLARGSSADHYRKGWEEKEPVVEGIIDLPDRLPGPGTDNLVAPGGFEPRFKLPEVTQMTVRTNMPLGHEAIAAKGWLSAHKYLLLRRASQLFFLVLFLLGPWFGIWVVQGTLAGSLTLGVLPLTDPFVFLQSLIAGHWPELTAAIGAVIVLVTYALVGGRVYCSWVCPINPVTDGAHWLHRKLGLQKGWQPKRGTRLWIMATVLVVSGLTGVIAWELVNPITMLHRGLIFGMGFVWAMVAAIFLFDLLVSRHGWCGHVCPVGAFYGLVGSKAMLRVSAANRNACDDCMDCYAVCPENHVISPALKGNDNPLILSPDCTNCGRCIDVCAEDVFKFTHRFDALTVAPPESTAAPQPRASRPF
>CE7
MTISESRRTFLKSTAAAATASAAGLPLATGASAQVGNPDIRWDKAACRFCGTGCSVLVGTKDGRVVATQGDPDAPVNRGLNCIKGYFLSKIMYGKDRLTTPMLRKTNGEYDKNGEFEPVSWDEAFDVMAAKWKEALAKKGPTSVGMFGSGQWTVWEGYAAAKMMKAGFRSNNIDPNARHCMASAVVGFMRTFGIDEPMGCYDDFEHADTFVLWGSNMAEMHPILWSRLTDTRLTKPGSEVHVLSTYEHRSFELADNGMVFAPQTDLAILNYIANYIIQNGAVNEEFVNKHVNITKTATDIGYGLRDNNPLQEEAENPNSGKMEPISFEEYAEAVSEYTLEYTSELSGVPAAQLERLAQQYADPNRKVMSLWTMGFNQHTRGSWVNSLMYNVHLLVGKISEPGNSPFSLTGQPSACGTAREVGTFAHRLPADMVVANDKHREICETAWKIPAGTIPPKPGFHAVLQHRKLKDGDLNAYWVQCTNNMQAAPNINEEGYPGYRNPENFIAVSDPYPTVTALSADLILPTAMWVEKEGAYGNAERRTQFWRQQVKAPGEAKSDLWQLMEFSKRFTVEEVWGEELLATMPEHRGKTMYDVLFANGTIDKFPLSETAEGFDNDESEHFGYYVQKGLFEEYAEFGRGHAHDLAPFETYHQARGLRWPVVDGKETLYRFREGYDPYVPEGEDVKFYGHKDGKAKIIFAPYEPAPEVPDEEFNLWLCTGRVLEHWHSGSMTRRVPELHRSYPAAVVYMHPDDARDRGLRRGQEIVLSTRRGEVNSRVETRGRNKVPRGLVFMPWFDEGQLTNKLTLDATCPLSKETDFKKCACKVERAMKKPILVGLALIPPLLLGGLALAQSAGVNSLRGAEVDEPAVLDQVHRTVEGRMQRNYRQQPPLIPHSIEQYQIDLRTNQCLSCHDWTKAGERNAPTLSMTHYLDREGRELDQIAGTRYFCNQCHVPQADALPLVDNTFEPSSGNMSDSQEKQGLIRRLWTWFWSPIAVLSVGFTLLAGFLAGILFWGGFHWALELTNTEEFCVSCHTMETNLGEYRETVHYNNDSGVRAICSDCHVPDEWNHKIKAKIMAVKDVYHELAGTISTKEKYEDHRLSMASAVWKKMKESDSRECRNCHNFDYMDFTLQETRAASEHQRAIDTGMTCIDCHQGIAHSLPPNYLETYEKIAKEVDGEVLQEHAAASDIRAFLNKSSEMNICGCLVHVTPETTQSAQAAIAGTYGAEVHAASEDGRIVVVVEDTPEKMASETIMDLHQIPGVISLTLTYHHFEDLAETRPHLNASRQILASRRAFLKGKLREDTSAIHPPGAVNEFLELCTQCDECREACPEDIIRFDTQGWPVVQLDAGPCTFCGDCANACPTGALNPEHVADWPWRAAVSASCLSMNGVSCRVCQDVCDHNAIRFRLQTGGRAEPQLDTDICTGCGACASACPAGSVSFERHTPPTQEVAMSRVGTPLSPQRRRFLQDSARAAGGCVAAGSLLAWLARDARALPAEALRPPGALPEKDFLSACIRCGLCVRECPYDTLKLAELGVDAVATGTPYFTARDIPCEMCDDIPCVAACPTGALDPGLDNIDDAKMGVAVLVDQENCLNFFGLRCDVCYRVCPVIDEAITLETEHNARSGSHAIFIPTVHADHCTGCGVCEKSCVLPEAAIKVLPARLARGSSADHYRKGWEEKEPVVEGIIDLPDRLPGPGSDNLVAPGGFEPRFKLPEVTQMTVRTNMPLGHEAIAAKGWLSAHKYLLLRRASQVFFLVLFLLGPWFGIWIVQGTLAGSLTLGVLPLTDPFVLLQSLIAGHWPELTAAIGAVIVLATYALVGGRVYCSWVCPINPVTDGAHWLHRKLGLQKGWQPKRGTRLWIMATVLIVSGLTGAIAWELVNPITMLHRGLIFGMGFVWAMVAAIFLFDLLVSRHGWCGHVCPVGAFYGLVGSKAMLRVSAANRNACDDCMDCYAVCPENHVISPALKGKDNPLILSPDCTNCGRCIDVCAEDVFKFTHRFDALTVAPPESTAAPQPRASRPF
>CF1
MTISESRRTFLKSTAAAATASAAGLPLATGASAQVGNPDIRWDKAACRFCGTGCSVLVGTKDGRVVATQGDPDAPVNRGLNCIKGYFLSKIMYGKDRLTTPMLRKTNGEYDKNGEFEPVSWDEAFDVMAAKWKEALAKKGPTSVGMFGSGQWTVWEGYAAAKLMKAGFRSNNIDPNARHCMASAVVGFMRTFGIDEPMGCYDDFEHADTFVLWGSNMAEMHPILWSRLTDTRLTKPGSEVHVLSTYEHRSFELADNGMVFAPQTDLAILNYIANYIIQNGAVNEEFVNKHVNITKTATDIGYGLRDNNPLQEEAENPNSGKMEPISFEEYAEAVSEYTLEYTSELSGVPAAQLERLAQQYADPNRKVMSLWTMGFNQHTRGSWVNSLMYNVHLLVGKISEPGNSPFSLTGQPSACGTAREVGTFAHRLPADMVVANDKHREICETAWKIPAGTIPPKPGFHAVLQHRKLKDGDLNAYWVQCTNNMQAAPNINEEGYPGYRNPENFIAVSDPYPTVTALSADLILPTAMWVEKEGAYGNAERRTQFWRQQVKAPGEAKSDLWQLMEFSKRFTVEEVWGEELLATMPEHRGKTMYDVLFANGTIDKFPLSETAEGFDNDESEHFGYYVQKGLFEEYAEFGRGHAHDLAPFETYHQARGLRWPVVDGKETLYRFREGYDPYVPEGEDVKFYGHKDGKAKIIFAPYEPAPEVPDEEFNLWLCTGRVLEHWHSGSMTRRVPELHRSYPAAVVYMHPDDARDRGLRRGQEIVLSTRRGEVNSRVETRGRNKVPRGLVFMPWFDEGQLTNKLTLDATCPLSKETDFKKCACKVERAMKKPILVGLALIPPLLLGGLALAQSAGVNSLRGAEVDEPAVLDQVHRTVEGRMQRNYRQQPPLIPHSIEQYQIDLRTNQCLSCHDWTKAGERNAPTLSMTHYLDREGRELDQIAGTRYFCNQCHVPQADALPLVDNTFEPSSGNMSDSQEKQGLIRRLWTWFWSPIAVLSVGFTLLAGFLAGILFWGGFHWALELTNTEEFCVSCHTMETNLGEYRETVHYNNDSGVRAICSDCHVPDEWNHKIKAKIMAVKDVYHELAGTISTKEKYEDHRLSMASAVWKKMKESDSRECRNCHNFDYMDFTLQETRAASEHQRAIDTGMTCIDCHQGIAHSLPPNYLETYEKIAKEVDGEVLQEHAAASDIRAFLNKSSEMNICGCLVHVTPETTQSAQAAIAGTNGAEVHAASEDGRIVVVVEDTPEKMASETIMDLHQIPGVISLTLTYHHFEDLAETRPHLNASRQILASRRAFLKGKLREDTSAIHPPGAVNEFLELCTQCDECREACPEDIIRFDTQGWPVVQLDAGPCTFCGDCANACPTGALNPEHVADWPWRAAVSASCLSMNGVSCRVCQDVCDHNAIRFRLQTGGRAEPQLDTDICTGCGACASACPAGSVSFERHTPPTQEVAMSRVGTPLSPQRRRFLQDSARAAGGCVAAGSLLAWLARDARALPAEALRPPGALPEKDFLSACIRCGLCVRECPYDTLKLAELGVDAVATGTPYFTARDIPCEMCDDIPCVAACPTGALDPGLDNIDDAKMGVAVLVDQENCLNFFGLRCDVCYRVCPVIDEAITLETEHNARSGSHAIFIPTVHADHCTGCGVCEKSCVLPEAAIKVLPARLARGSSADHYRKGWEEKEPVVEGIIDLPDRLPGPGTDNLVAPGGFEPSFKLPEFTQMTVRTNMPLGHEAIAAKGWLSAHKYLLLRRASQVFFLVLFLLGPWFGLWIVQGTLAGSLTLGVLPLTDPFVLLQSLIAGHWPELTAAIGAVIVLATYALVGGRVYCSWVCPINPVTDGAHWLHRKLGLQKGWQPKRGTRLWIMATVLVVSGLTGAIAWELVNPITMLHRGLIFGMGFVWTMVAAIFLFDLLVSRHGWCGHVCPVGAFYGLVGSKTMLRVSAANRNACDDCMDCYAVCPENHVISPALKGKDNPLILSPDCTNCGRCIDVCAEDVFKFTHRFDALTVAPPESTAAPQPRASRPF
>CF3
MTISESRRTFLKSTAAAATASAAGLPLATGASAQVGNLDIRWDKAACRFCGTGCSVLVGTKDGRVVATQGDPDAPVNRGLNCIKGYFLSKIMYGKDRLTTPMLRKTNGEYDKNGEFEPVSWDEAFDVMAAKWKEALAKKGPTSVGMFGSGQWTVWEGYAAAKLMKAGFRSNNIDPNARHCMASAVVGFMRTFGIDEPMGCYDDFEHADTFVLWGSNMAEMHPILWSRLTDTRLTKPGSEVHVLSTYEHRSFELADNGMVFAPQTDLAILNYIANYIIQNGAVNEEFVNKHVNITKTATDIGYGLRDNNPLQEEAENPNSGKMEPISFEEYAEAVSEYTLEYTSELSGVPAAQLERLAQQYADPNRKVMSLWTMGFNQHTRGSWVNSLMYNVHLLVGKISEPGNSPFSLTGQPSACGTAREVGTFAHRLPADMVVANDKHREICETAWKIPAGTIPPKPGFHAVLQHRKLKDGDLNAYWVQCTNNMQAAPNINEEGYPGYRNPENFIAVSDPYPTVTALSADLILPTAMWVEKEGAYGNAERRTQFWRQQVKAPGEAKSDLWQLMEFSKRFTVEEVWGEELLATMPEHRGKTMYDVLFANGTIDKFPLSETAEGFDNDESEHFGYYVQKGLFEEYAEFGRGHAHDLAPFETYHQARGLRWPVVDGKETLYRFREGYDPYVPEGEDVKFYGHKDGKAKIIFAPYEPAPEVPDEEFNLWLCTGRVLEHWHSGSMTRRVPELHRSYPAAVVYMHPDDARDRGLRRGQEIVLSTRRGEVNSRVETRGRNKVPRGLVFMPWFDEGQLTNKLTLDATCPLSKETDFKKCACKVERAMKKPILVGLALIPPLLLGGLALAQSAGVNSLRGAEVDEPAVLDQVHRTVEGRMQRNYRQQPPLIPHSIEQYQIDLRTNQCLSCHDWTKAGERNAPTLSMTHYLDREGRELDQIAGTRYFCNQCHVPQADALPLVDNTFEPSSGNMSDSQEKQGLIRRLWTWFWSPIAVLSVGFTLLAGFLAGILFWGGFHWALELTNTEEFCVSCHTMETNLGEYRETVHYNNDSGVRAICSDCHVPDEWNHKIKAKIMAVKDVYHELAGTISTKEKYEDHRLSMASAVWKKMKESDSRECRNCHNFDYMDFTLQETRAASEHQRAIDTGMTCIDCHQGIAHSLPPNYLETYEKIAKEVDGEVLQEHAAASDIRAFLNKSSEMNICGCLVHVTPETTQSAQAAIAGTYGAEVHAASEDGRIVVVVEDTPEKMASETIMDLHQIPGVISLTLTYHHFEDLAETRPHLNASRQILASRRAFLKGKLREDTSAIHPPGAVNEFLELCTQCDECREACPEDIIRFDTQGWPVVQLDAGPCTFCGDCANACPTGALNPEHVADWPWRAAVSASCLSMNGVSCRVCQDVCDHNAIRFRLQTGGRAEPQLDTDICTGCGACASACPAGSVSFERHTPPTQEVAMSRVGTPLSPQRRRFLQDSARAAGGCVAAGSLLAWLARDARALPAEALRPPGALPEKDFLSACIRCGLCVRECPYDTLKLAELGVDAVATGTPYFTARDIPCEMCDDIPCVAACPTGALDPGLDNIDDAKMGVAVLVDQENCLNFFGLRCDVCYRVCPVIDEAITLETEHNARSGSHAIFIPTVHADHCTGCGVCEKSCVLPEAAIKVLPARLARGSSADHYRKGWEEKEPVVEGIIDLPDRLPGPGTDNLVAPGGFEPSFKLPEFTQMTVRTNMPLGHEAIAAKGWLSAHKYLLLRRASQVFFLVLFLLGPWFGLWIVQGTLAGSLTLGVLPLTDPFVLLQSLIAGHWPELTAAIGAVIVLATYALVGGRVYCSWVCPINPVTDGAHWLHRKLGLQKGWQPKRGTRLWIMATVLVVSGLTGAIAWELVNPITMLHRGLIFGMGFVWTMVAAIFLFDLLVSRHGWCGHVCPVGAFYGLVGSKTMLRVSAANRNACDDCMDCYAVCPENHVISPALKGKDNPLILSPDCTNCGRCIDVCAEDVFKFTHRFDALTVAPPESTAAPQPRASRPF
>CG1
MTISESRRTFLKSTAAAATASAAGLPLATGASAQVGNPDIRWDKAACRFCGTGCSVLVGTKDGRVVATQGDPDAPVNRGLNCIKGYFLSKIMYGKDRLTTPMLRKTNGEYDKNGEFEPVSWDEAFDVMAAKWKEALAKKGPTSVGMFGSGQWTVWEGYAAAKLMKAGFRSNNIDPNARHCMASAVVGFMRTFGIDEPMGCYDDFEHADTFVLWGSNMAEMHPILWSRLTDTRLTKPGSEVHVLSTYEHRSFELADNGMVFAPQTDLAILNYIANYIIQNGAVNEEFVNKHVNITKTATDIGYGLRDNNPLQEEAENPNSGKMEPISFEEYAEAVSEYTLEYTSELSGVPAAQLERLAQQYADPNRKVMSLWTMGFNQHTRGSWVNSLMYNVHLLVGKISEPGNSPFSLTGQPSACGTAREVGTFAHRLPADMVVANDKHREICETAWKIPAGTIPPKPGFHAVLQHRKLKDGDLNAYWVQCTNNMQAAPNINEEGYPGYRNPENFIAVSDPYPTVTALSADLILPTAMWVEKEGAYGNAERRTQFWRQQVKAPGEAKSDLWQLMEFSKRFTVEEVWGEELLATMPEHRGKTMYDVLFANGTIDKFPLSETAEGFDNDESEHFGYYVQKGLFEEYAEFGRGHAHDLAPFETYHQARGLRWPVVDGKETLYRFREGYDPYVPEGEDVKFYGHKDGKAKIIFAPYEPAPEVPDEEFNLWLCTGRVLEHWHSGSMTRRVPELHRSYPAAVVYMHPDDARDRGLRRGQEIVLSTRRGEVNSRVETRGRNKVPRGLVFMPWFDEGQLTNKLTLDATCPLSKETDFKKCACKVERAMKKPILVGLALIPPLLLGGLALAQSAGVNSLRGAEVDEPAVLDQVHRTVEGRMQRNYRQQPPLIPHSIEQYQIDLRTNQCLSCHDWTKAGERNAPTLSMTHYLDREGRELDQIAGTRYFCNQCHVPQADALPLVDNTFEPSSGNMSDSQEKQGLIRRLWTWFWSPIAVLSVGFTLLAGFLAGILFWGGFHWTLELTNTEEFCTSCHTMEVNLGEYRETIHYNNHSGVRAICSDCHVPDEWNHKIKAKIMAVKDVYHELAGTISTPEKYEDHRLAMATAVWKKMKASDSRECRNCHNFDYMDFTIQETRAANEHQRAIDNGMTCIDCHQGIAHSLPPNYLETYEKIAKEIDGEVLQEHAAASDIRAFLNKSSDMNICGCLVHVTPETTQSAQAAIASTNGAEVHAASEDGRIVVVVEDTPEKMASETIMDLHQIPGVISLTLTYHHFEDLAETRPHLNASRQILASRRAFLKGKLREDTSAIHPPGAVTEFLELCTQCDECREACPEDIIRFDAQGWPVVQLDAGPCTFCGDCANACPTGALNPEHVADWPWRAAVSASCLSMNGVSCRVCQDVCDQNAIRFRLQTGGRAEPQLDTDICTGCGACASACPAGSVSFERHTPPAQEVAMSRIGTPLSPQRRRFLQDSARAAGGCVAAGSLLAWLARDARALPAEALRPPGALPEKDFLSACIRCGLCVRECPYDTLKLAELGVDAMATGTPYFTARDIPCEMCDDIPCVAACPTGALDPGLDNIDDAKMGVAVLVDQENCLNFFGLRCDVCYRVCPVIDEAITLETEHNARSGSHAIFIPTVHADHCTGCGVCEKSCVLPEAAIKVLPARLARGSSADHYRKGWEEKEPVVEGIIDLPDRLPGPGTDNLVAPGGYEPSFKLPEVTQMTVRTNMPLGHEAIAAKGWLSAHKYLLLRRASQVFFLVLFLLGPWFGLWIVQGTLAGSLTLGVLPLTDPFVFLQSLIAGHWPELTAAIGAVIVLVTYALVGGRVYCSWVCPINPVTDGAHWLHRKLGLQKGWQPKRGTRLWIMATVLVVSGLTGAIAWELVNPITMLHRGLIFGMGFVWAMVAAIFLFDLLVSRHGWCGHVCPVGAFYGLVGSKAMLRVSAANRNACDDCMDCYAVCPENHVISPALKGKDNPLILSPDCTNCGRCIDVCAEDVFKFTHRFDALTVAPPESTAAPQPRASRPF
>CG2
MTISESRRTFLKSTAAAATASAAGLPLATGASAQVGNLDIRWDKAACRFCGTGCSVLVGTKDGRVVATQGDPDAPVNRGLNCIKGYFLSKIMYGKDRLTTPMLRKTNGEYDKNGEFEPVSWDEAFDVMAAKWKEALAKKGPTSVGMFGSGQWTVWEGYAAAKLMKAGFRSNNIDPNARHCMASAVVGFMRTFGIDEPMGCYDDFEHADTFVLWGSNMAEMHPILWSRLTDTRLTKPGSEVHVLSTYEHRSFELADNGMVFAPQTDLAILNYIANYIIQNGAVNEEFVNKHVNITKTATDIGYGLRDNNPLQEEAENPNSGKMEPISFEEYAEAVSEYTLEYTSELSGVPAAQLERLAQQYADPNRKVMSLWTMGFNQHTRGSWVNSLMYNVHLLVGKISEPGNSPFSLTGQPSACGTAREVGTFAHRLPADMVVANDKHREICETAWKIPAGTIPPKPGFHAVLQHRKLKDGDLNAYWVQCTNNMQAAPNINEEGYPGYRNPENFIAVSDPYPTVTALSADLILPTAMWVEKEGAYGNAERRTQFWRQQVKAPGEAKSDLWQLMEFSKRFTVEEVWGEELLATMPEHRGKTMYDVLFANGTIDKFPLSETAEGFDNDESEHFGYYVQKGLFEEYAEFGRGHAHDLAPFETYHQARGLRWPVVDGKETLYRFREGYDPYVPEGEDVKFYGHKDGKAKIIFAPYEPAPEVPDEEFNLWLCTGRVLEHWHSGSMTRRVPELHRSYPAAVVYMHPDDARDRGLRRGQEIVLSTRRGEVNSRVETRGRNKVPRGLVFMPWFDEGQLTNKLTLDATCPLSKETDFKKCACKVERAMKKPILVGLALIPPLLLGGLALAQSAGVNSLRGAEVDEPAVLDQVHRTVEGRMQRNYRQQPPLIPHSIEQYQIDLRTNQCLSCHDWTKAGERNAPTLSMTHYLDREGRELDQIAGTRYFCNQCHVPQADALPLVDNTFEPSSGNMSDSQEKQGLIRRLWTWFWSPIAVLSVGFTLLAGFLAGILFWGGFHWALELTNTEEFCVSCHTMETNLGEYRETVHYNNDSGVRAICSDCHVPDEWNHKIKAKIMAVKDVYHELAGTISTKEKYEDHRLSMASAVWKKMKESDSRECRNCHNFDYMDFTLQETRAASEHQRAIDTGMTCIDCHQGIAHSLPPNYLETYEKIAKEVDGEVLQEHAAASDIRAFLNKSSEMNICGCLVHVTPETTQSAQAAIAGTYGAEVHAASEDGRIVVVVEDTPEKMASETIMDLHQIPGVISLTLTYHHFEDLAETRPHLNASRQILASRRAFLKGKLREDTSAIHPPGAVNEFLELCTQCDECREACPEDIIRFDTQGWPVVQLDAGPCTFCGDCANACPTGALNPEHVADWPWRAAVSASCLSMNGVSCRVCQDVCDHNAIRFRLQTGGRAEPQLDTDICTGCGACASACPAGSVSFERHTPPTQEVAMSRVGTPLSPQRRRFLQDSARAAGGCVAAGSLLAWLARDARALPAEALRPPGALPEKDFLSACIRCGLCVRECPYDTLKLAELGVDAVATGTPYFTARDIPCEMCDDIPCVAACPTGALDPGLDNIDDAKMGVAVLVDQENCLNFFGLRCDVCYRVCPVIDEAITLETEHNARSGSHAIFIPTVHADHCTGCGVCEKSCVLPEAAIKVLPARLARGSSADHYRKGWEEKEPVVEGIIDLPDRLPGPGTDNLVAPGGFEPSFKLPEFTQMTVRTNMPLGHEAIAAKGWLSAHKYLLLRRASQVFFLVLFLLGPWFGLWIVQGTLAGSLTLGVLPLTDPFVLLQSLIAGHWPELTAAIGAVIVLATYALVGGRVYCSWVCPINPVTDGAHWLHRKLGLQKGWQPKRGTRLWIMATVLVVSGLTGAIAWELVNPITMLHRGLIFGMGFVWTMVAAIFLFDLLVSRHGWCGHVCPVGAFYGLVGSKTMLRVSAANRNACDDCMDCYAVCPENHVISPALKGKDNPLILSPDCTNCGRCIDVCAEDVFKFTHRFDALTVAPPESTAAPQPRASRPF
>CG9
MTISESRRTFLKSTAAAATASAAGLPLATGASAQVGNPDIRWDKAACRFCGTGCSVLVGTKDGRVVATQGDPDAPVNRGLNCIKGYFLSKIMYGKDRLTTPMLRKTNGEYDKNGEFEPVSWDEAFDVMAAKWKEALAKKGPTSVGMFGSGQWTVWEGYAAAKMMKAGFRSNNIDPNARHCMASAVVGFMRTFGIDEPMGCYDDFEHADTFVLWGSNMAEMHPILWSRLTDTRLTKPGSEVHVLSTYEHRSFELADNGMVFAPQTDLAILNYIANYIIQNGAVNEEFVNKHVNITKTATDIGYGLRDNNPLQEEAENPNSGKMEPISFEEYAEAVSEYTLEYTSELSGVPAAQLERLAQQYADPNRKVMSLWTMGFNQHTRGSWVNSLMYNVHLLVGKISEPGNSPFSLTGQPSACGTAREVGTFAHRLPADMVVANDKHREICETAWKIPAGTIPPKPGFHAVLQHRKLKDGDLNAYWVQCTNNMQAAPNINEEGYPGYRNPENFIAVSDPYPTVTALSADLILPTAMWVEKEGAYGNAERRTQFWRQQVKAPGEAKSDLWQLMEFSKRFTVEEVWGEELLATMPEHRGKTMYDVLFANGTIDKFPLSETAEGFDNDESEHFGYYVQKGLFEEYAEFGRGHAHDLAPFETYHQARGLRWPVVDGKETLYRFREGYDPYVPEGEDVKFYGHKDGKAKIIFAPYEPAPEVPDEEFNLWLCTGRVLEHWHSGSMTRRVPELHRSYPAAVVYMHPDDARDRGLRRGQEIVLSTRRGEVNSRVETRGRNKVPRGLVFMPWFDEGQLTNKLTLDATCPLSKETDFKKCACKVERAMKKPILVGLALIPPLLLGGLALAQSAGVNSLRGAEVDEPAVLDQVHRTVEGRMQRNYRQQPPLIPHSIEQYQIDLRTNQCLSCHDWTKAGERNAPTLSMTHYLDREGRELDQIAGTRYFCNQCHVPQADALPLVDNTFEPSSGNMSDSQEKQGLIRRLWTWFWSPIAVLSVGFTLLAGFLAGILFWGGFHWALELTNTEEFCVSCHTMETNLGEYRETVHYNNDSGVRAICSDCHVPDEWNHKIKAKIMAVKDVYHELAGTISTKEKYEDHRLSMASAVWKKMKESDSRECRNCHNFDYMDFTLQETRAASEHQRAIDTGMTCIDCHQGIAHSLPPNYLETYEKIAKEVDGEVLQEHAAASDIRAFLNKSSEMNICGCLVHVTPETTQSAQAAIAGTNGAEVHAASEDGRIVVVVEDTPEKMASETIMDLHQIPGVISLTLTYHHFEDLAETRPHLNASRQILASRRAFLKGKLREDTSAIHPPGAVTEFLELCTQCDECREACPEDIIRFDAQGWPVVQLDAGPCTFCGDCANACPTGALNPEHVADWPWRAAVSASCLSMNGVSCRVCQDVCDHNAIRFRLQTGGRAEPQLDTDICTGCGACASACPAGSVSFERHTPPTQEVAMSRVGTPLSPQRRRFLQDSARAAGGCVAAGSLLAWLARDARALPAEALRPPGALPEKDFLSACIRCGLCVRECPYDTLKLAELGVDAVATGTPYFTARDVPCEMCDDIPCVAACPTGALDPGLDNIDDAKMGVAVLVDQENCLNFFGLRCDVCYRVCPVIDEAITLETEHNARSGSHAIFIPTVHADHCTGCGVCEKSCVLPEAAIKVLPARLARGSSADHYRKGWEEKEPVVEGIIDLPDRLPGPGTDNLVAPGGFEPSFKLPEVTQMTVHTNMPLGHEAIAAKGWLSAHKYLLLRRASQVFFLVLFLLGPWFGLWIVQGTLAGSLTLGVLPLTDPFVFLQSLIAGHWPELTAAIGAVIVLVTYALVGGRVYCSWVCPINPVTDGAHWLHRKLGLQKGWQPKRGTRLWIMATVLIVSGLTGAIAWELVNPITMLHRGLIFGMGFVWAMVAAIFLFDLLVSRHGWCGHVCPVGAFYGLVGSKTMLRVSAANRNACDDCMDCYAVCPENHVISPALKGKDNPLILSPDCTNCGRCIDVCAEDVFKFTHRFDALTVAPSESTAAPQPRASRPL
>CJ6
MTISESRRTFLKSTAAAATASAAGLPLATGASAQVGNPDIRWDKAACRFCGTGCSVLVGTKDGRVVATQGDPDAPVNRGLNCIKGYFLSKIMYGKDRLTTPMLRKTNGEYDKNGEFEPVSWDEAFDVMAAKWKEALAKKGPTSVGMFGSGQWTVWEGYAAAKLMKAGFRSNNIDPNARHCMASAVVGFMRTFGIDEPMGCYDDFEHADTFVLWGSNMAEMHPILWSRLTDTRLTKPGSEVHVLSTYEHRSFELADNGMVFAPQTDLAILNYIANYIIQNGAVNEEFVNKHVNITKTATDIGYGLRDNNPLQEEAENPNSGKMEPISFEEYAEAVSEYTLEYTSELSGVPAAQLERLAQQYADPNRKVMSLWTMGFNQHTRGSWVNSLMYNVHLLVGKISEPGNSPFSLTGQPSACGTAREVGTFAHRLPADMVVANDKHREICETAWKIPAGTIPPKPGFHAVLQHRKLKDGDLNAYWVQCTNNMQAAPNINEEGYPGYRNPENFIAVSDPYPTVTALSADLILPTAMWVEKEGAYGNAERRTQFWRQQVKAPGEAKSDLWQLMEFSKRFTVEEVWGEELLATMPEHRGKTMYDVLFANGTIDKFPLSETAEGFDNDESEHFGYYVQKGLFEEYAEFGRGHAHDLAPFETYHQARGLRWPVVDGRETLYRFREGYDPYVPEGEDVKFYGHKDGKAKIIFAPYEPAPEVPDEEFNLWLCTGRVLEHWHSGSMTRRVPELHRSYPAAVVYMHPDDARDRGLRRGQEIVLSTRRGEVNSRVETRGRNKVPRGLVFMPWFDEGQLTNKLTLDATCPLSKETDFKKCACKVERAMKKPILVGLALIPPLLLGGLALAQSAGVNSLRGAEVDEPAVLDQVHRTVEGRMQRNYRQQPPLIPHSIEQYQIDLRTNQCLSCHDWTKAGERNAPTLSMTHYLDREGRELDQIAGTRYFCNQCHVPQADALPLVDNTFEPSSGNMSDSQEKQGLIRRLWTWFWSPIAVLSVGFTLLAGFLAGILFWGGFHWALELTNTEEFCVSCHTMETNLGEYRETVHYNNDSGVRAICSDCHVPDEWNHKIKAKIMAVKDVYHELAGTISTKEKYEDHRLSMASAVWKKMKESDSRECRNCHNFDYMDFTLQETRAASEHQRAIDTGMTCIDCHQGIAHSLPPNYLETYEKIAKEVDGEVLQEHAAASDIRAFLNKSSEMNICGCLVHVTPETTQSAQAAIAGTNGAEVHAASEDGRIVVVVEDTPEKMASETIMDLHQIPGVISLTLTYHHFEDLAETRPHLNASRQILASRRAFLKGKLREDTSAIHPPGAVTEFLELCTQCDECREACPEDIIRFDAQGWPVVQLDAGPCTFCGDCANACPTGALNPEHVADWPWRAAVSASCLSMNGVSCRVCQDVCDHNAIRFRLQTGGRAEPQLDTDICTGCGACASACPAGSVSFERHTPPTQEVAMSRVGTPLSPQRRRFLQDSARAAGGCVAAGSLLAWLARDARALPAEALRPPGALPEKDFLSACIRCGLCVRECPYDTLKLAELGVDAVATGTPYFTARDIPCEMCDDIPCVAACPTGALDPGLDNIDDAKMGVAVLVDQENCLNFFGLRCDVCYRVCPVIDEAITLETEHNARSGSHAIFIPTVHADHCTGCGVCEKSCVLPEAAIKVLPARLARGSSADHYRKGWEEKEPVVEGIIDLPDRLPGPGTDNLVAPGGFEPRFKLPEVTQMTVRTNMPLGHEAIAAKGWLSAHKYLLLRRASQVFFLVLFLLGPWFGIWIVQGTLAGSLTLGVLPLTDPFVLLQSLIAGHWPELTAAIGAVIVLATYALVGGRVYCSWVCPINPVTDGAHWLHRKLGLQKGWQPKRGTRLWIMATVLIVSGLTGAIAWELVNPITMLHRGLIFGMGFVWAMVAAIFLFDLLVSRHGWCGHVCPVGAFYGLVGSKAMLRVSAANRDACDDCMDCYAVCPENHVISPALKGKDNPLILSPDCTNCGRCIDVCAEDVFKFTHRFDALTVAPPESTAAPQPRASRPF
>D10
MTISESRRTFLKSTAAAATASAAGLPLATGASAQVGNPDIRWDKAACRFCGTGCSVLVGTKDGRVVATQGDPDAPVNRGLNCIKGYFLSKIMYGKDRLTTPMLRKTNGEYDKNGEFEPVSWDEAFDVMAAKWKEALAKKGPTSVGMFGSGQWTVWEGYAAAKLMKAGFRSNNIDPNARHCMASAVVGFMRTFGIDEPMGCYDDFEHADTFVLWGSNMAEMHPILWSRLTDTRLTKPGSEVHVLSTYEHRSFELADNGMVFAPQTDLAILNYIANYIIQNGAVNKEFVNKHVNITKTATDIGYGLRDNNPLQEEAENPNSGKMEPISFEEYAEAVSEYTLEYTSELSGVPAAQLERLAQQYADPNRKVMSLWTMGFNQHTRGSWVNSLMYNVHLLVGKISEPGNSPFSLTGQPSACGTAREVGTFAHRLPADMVVANDKHREICETAWKIPAGTIPPKPGFHAVLQHRKLKDGDLNAYWVQCTNNMQAAPNINEEGYPGYRNPENFIAVSDPYPTVTALSADLILPTAMWVEKEGAYGNAERRTQFWRQQVKAPGEAKSDLWQLMEFSKRFTVEEVWGEELLATMPEHRGKTMYDVLFANGTIDKFPLSETAEGFDNDESEHFGYYVQKGLFEEYAEFGRGHAHDLAPFETYHQARGLRWPVVDGKETLYRFREGYDPYVPEGEDVKFYGHKDGKAKIIFAPYEPAPEVPDEEFNLWLCTGRVLEHWHSGSMTRRVPELHRSYPAAVVYMHPDDARDRGLRRGQEIVLSTRRGEVNSRVETRGRNKVPRGLVFMPWFDEGQLTNKLTLDATCPLSKETDFKKCACKVERAMKKPILVGLALIPPLLLGGLALAQSAGVNSLRGAEVDEPAVLDQVHRTVEGRMQRNYRQQPPLIPHSIEQYQIDLRTNQCLSCHDWTKAGERNAPTLSMTHYLDREGRELDQIAGTRYFCNQCHVPQADALPLVDNTFEPSSGNMSDSQEKQGLIRRLWTWFWSPIAVLSVGFTLLAGFLAGILFWGGFHWALELTNTEEFCVSCHTMETNLGEYRETVHYNNDSGVRAICSDCHVPDEWNHKIKAKIMAVKDVYHELAGTISTKEKYEDHRLSMASAVWKKMKESDSRECRNCHNFDYMDFTLQETRAASEHQRAIDTGMTCIDCHQGIAHSLPPNYLETYEKIAKEVDGEVLQEHAAASDIRAFLNKSSEMNICGCLVHVTPETTQSAQAAIAGTNGAEVHAASEDGRIVVVVEDTPEKMASETIMDLHQIPGVISLTLTYHHFEDLAETRPHLNASRQILASRRAFLKGKLREDTSAIHPPGAVNEFLELCTQCDECREACPEDIIRFDTQGWPVVQLDAGPCTFCGDCANACPTGALNPEHVADWPWRAAVSASCLSMNGVSCRVCQDVCDHNAIRFRLQTGGRAEPQLDTDICTGCGACASACPAGSVSFERHTPPTQEVAMSRVGTPLSPQRRRFLQDSARAAGGCVAAGSLLAWLARDARALPAEALRPPGALPEKDFLSACIRCGLCVRECPYDTLKLAELGVDAVATGTPYFTARDIPCEMCDDIPCVAACPTGALDPGLDNIDDAKMGVAVLVDQENCLNLFGLRCDVCYRVCPAIDEAITLETEHNARSGSHAIFIPTVHADHCTGCGVCEKSCVLPEAAIKVLPARLARGSSADHYRKGWEEKEPVVEGIIDLPDRLPGPGTDNLVAPGGFEPRFKLPEVTQMTVRTNMPLGHEAIAAKGWLSAHKYLLLRRASQVFFLVLFLLGPWFGIWIVQGTLAGSLTLGVLPLTDPFVLLQSLIAGHWPELTAAIGAVIVLATYALVGGRVYCSWVCPINPVTDGAHWLHRKLGLQKGWQPKRGTRLWIMATVLVVSGLTGAIAWELVNPITMLHRGLIFGMGFVWTMVAAIFLFDLLVSRHGWCGHVCPVGAFYGLVGSKAMLRVTAANRNACDDCMDCYAVCPENHVISPALKGKDNPLILSPDCTNCGRCIDVCAEDVFKFTHRFDALTVAPPESTAAPQPRASRPF
>D12
MTISESRRTFLKSTAAAATASAAGLPLATGASAQVGNPDIRWDKAACRFCGTGCSVLVGTKDGRVVATQGDPDAPVNRGLNCIKGYFLSKIMYGKDRLTTPMLRKTNGEYDKNGEFEPVSWDEAFDVMAAKWKEALAKKGPTSVGMFGSGQWTVWEGYAAAKLMKAGFRSNNIDPNARHCMASAVVGFMRTFGIDEPMGCYDDFEHADTFVLWGSNMAEMHPILWSRLTDTRLTKPGSEVHVLSTYEHRSFELADNGMVFAPQTDLAILNYIANYIIQNGAVNKEFVNKHVNITKTATDIGYGLRDNNPLQEEAENPNSGKMEPISFEEYAEAVSEYTLEYTSELSGVPAAQLERLAQQYADPNRKVMSLWTMGFNQHTRGSWVNSLMYNVHLLVGKISEPGNSPFSLTGQPSACGTAREVGTFAHRLPADMVVANDKHREICETAWKIPAGTIPPKPGFHAVLQHRKLKDGDLNAYWVQCTNNMQAAPNINEEGYPGYRNPENFIAVSDPYPTVTALSADLILPTAMWVEKEGAYGNAERRTQFWRQQVKAPGEAKSDLWQLMEFSKRFTVEEVWGEELLATMPEHRGKTMYDVLFANGTIDKFPLSETAEGFDNDESEHFGYYVQKGLFEEYAEFGRGHAHDLAPFETYHQARGLRWPVVDGKETLYRFREGYDPYVPEGEDVKFYGHKDGKAKIIFAPYEPAPEVPDEEFNLWLCTGRVLEHWHSGSMTRRVPELHRSYPAAVVYMHPDDARDRGLRRGQEIVLSTRRGEVNSRVETRGRNKVPRGLVFMPWFDEGQLTNKLTLDATCPLSKETDFKKCACKVERAMKKPILVGLALIPPLLLGGLALAQSAGVNSLRGAEVDEPAVLDQVHRTVEGRMQRNYRQQPPLIPHSIEQYQIDLRTNQCLSCHDWTKAGERNAPTLSMTHYLDREGRELDQIAGTRYFCNQCHVPQADALPLVDNTFEPSSGNMSDSQEKQGLIRRLWTWFWSPIAVLSVGFTLLAGFLAGILFWGGFHWALELTNTEEFCVSCHTMETNLGEYRETVHYNNDSGVRAICSDCHVPDEWNHKIKAKIMAVKDVYHELAGTISTKEKYEDHRLSMASAVWKKMKESDSRECRNCHNFDYMDFTLQETRAASEHQRAIDTGMTCIDCHQGIAHSLPPNYLETYEKIAKEVDGEVLQEHAAASDIRAFLNKSSEMNICGCLVHVTPETTQSAQAAIAGTNGAEVHAASEDGRIVVVVEDTPEKMASETIMDLHQIPGVISLTLTYHHFEDLAETRPHLNASRQILASRRAFLKGKLREDTSAIHPPGAVNEFLELCTQCDECREACPEDIIRFDTQGWPVVQLDAGPCTFCGDCANACPTGALNPEHVADWPWRAAVSASCLSMNGVSCRVCQDVCDHNAIRFRLQTGGRAEPQLDTDICTGCGACASACPAGSVSFERHTPPTQEVAMSRVGTPLSPQRRRFLQDSARAAGGCVAAGSLLAWLARDARALPAEALRPPGALPEKDFLSACIRCGLCVRECPYDTLKLAELGVDAVATGTPYFTARDIPCEMCDDIPCVAACPTGALDPGLDNIDDAKMGVAVLVDQENCLNLFGLRCDVCYRVCPAIDEAITLETEHNARSGSHAIFIPTVHADHCTGCGVCEKSCVLPEAAIKVLPARLARGSSADHYRKGWEEKEPVVEGIIDLPDRLPGPGTDNLVAPGGFEPRFKLPEVTQMTVRTNMPLGHEAIAAKGWLSAHKYLLLRRASQVFFLVLFLLGPWFGIWIVQGTLAGSLTLGVLPLTDPFVLLQSLIAGHWPELTAAIGAVIVLATYALVGGRVYCSWVCPINPVTDGAHWLHRKLGLQKGWQPKRGTRLWIMATVLVVSGLTGAIAWELVNPITMLHRGLIFGMGFVWTMVAAIFLFDLLVSRHGWCGHVCPVGAFYGLVGSKAMLRVTAANRNACDDCMDCYAVCPENHVISPALKGKDNPLILSPDCTNCGRCIDVCAEDVFKFTHRFDALTVAPPESTAAPQPRASRPF
>D6
MTISESRRTFLKSTAAAATASAAGLPLATGASAQVGNPDIRWDKAACRFCGTGCSVLVGTKDGRVVATQGDPDAPVNRGLNCIKGYFLSKIMYGKDRLTTPMLRKTNGEYDKNGEFEPVSWDEAFDVMAAKWKEALAKKGPTSVGMFGSGQWTVWEGYAAAKLMKAGFRSNNIDPNARHCMASAVVGFMRTFGIDEPMGCYDDFEHADTFVLWGSNMAEMHPILWSRLTDTRLTKPGSEVHVLSTYEHRSFELADNGMVFAPQTDLAILNYIANYIIQNGAVNEEFVNKHVNITKTATDIGYGLRDNNPLQEEAENPNSGKMEPISFEEYAEAVSEYTLEYTSELSGVPAAQLERLAQQYADPNRKVMSLWTMGFNQHTRGSWVNSLMYNVHLLVGKISEPGNSPFSLTGQPSACGTAREVGTFAHRLPADMVVANDKHREICETAWKIPAGTIPPKPGFHAVLQHRKLKDGDLNAYWVQCTNNMQAAPNINEEGYPGYRNPENFIAVSDPYPTVTALSADLILPTAMWVEKEGAYGNAERRTQFWRQQVKAPGEAKSDLWQLMEFSKRFTVEEVWGEELLATMPEHRGKTMYDVLFANGTIDKFPLSETAEGFDNDESEHFGYYVQKGLFEEYAEFGRGHAHDLAPFETYHQARGLRWPVVDGKETLYRFREGYDPYVPEGEDVKFYGHKDGKAKIIFAPYEPAPEVPDEEFNLWLCTGRVLEHWHSGSMTRRVPELHRSYPAAVVYMHPDDARERGLRRGQEIVLSTRRGEVNSRVETRGRNKVPRGLVFMPWFDEGQLTNKLTLDATCPLSKETDFKKCACKVERAMKKPILVGLALIPPLLLGGLALAQSAGVNSLRGAEVDEPAVLDQVHRTVEGRMQRNYRQQPPLIPHSIEQYQIDLRTNQCLSCHDWTKAGERNAPTLSMTHYLDREGRELDQIAGTRYFCNQCHVPQADALPLVDNTFEPSSGNMSDSQEKQGLIRRLWTWFWSPIAVLSVGFTLLAGFLAGILFWGGFHWALELTNTEEFCVSCHTMETNLGEYRETVHYNNDSGVRAICSDCHVPDEWNHKIKAKIMAVKDVYHELAGTISTKEKYEDHRLSMASAVWKKMKESDSRECRNCHNFDYMDFTLQETRAASEHQRAIDTGMTCIDCHQGIAHSLPPNYLETYEKIAKEVDGEVLQEHAAASDIRAFLNKSSEMNICGCLVHVAPETTQSAQAAIAGTNGAEVHAASEDGRIVVVVEDTPEKMASETIMDLHQIPGVISLTLTYHHFEDLAETRPHLNASRQILASRRAFLKGKLRENTSAIHPPGAVTEFLELCTQCDECREACPEDIIRFDAQGWPVVQLDAGPCTFCGDCANACPTGALNPEHVADWPWRAAVSASCLSMNGVSCRVCQDVCDHNAIRFRLQTGGRAEPQLDTDICTGCGACASACPAGSVSFERHTPPTQEVAMSRVGTPLSPQRRRFLQDSARAAGGCVAAGSLLAWLARDARALPAEALRPPGALPEKDFLSACIRCGLCVRECPYDTLKLAELGVDAVATGTPYFTARDIPCEMCDDIPCVAACPTGALDPGLDNIDDAKMGVAVLVDQENCLNFFGLRCDVCYRVCPVIDEAITLETEHNARSGSHAIFIPTVHADHCTGCGVCEKSCVLPEAAIKVLPARLARGRSADHYRKGWEEKEPVVEGIIDLPDRLPGPGTDNLVAPGGFEPSFKLPEVTQMTVRTNMPLGHEAIAAKGWLSAHKYLLLRRASQVFFLVLFLLGPWFGLWIVQGTLAGSLTLGVLPLTDPFVFLQSLIAGHWPELTAAIGAVIVLATYALVGGRVYCSWVCPINPVTDGAHWLHRKLGLQKGWQPKRGTRLWIMATVLVVSGLTGAIAWELVNPITMLHRGLIFGMGFVWAMVAAIFLFDLLVSRHGWCGHVCPVGAFYGLVGSKAMLRVSAANRNACDDCMDCYAVCPENHVISPALKGKDNPLILSPDCTNCGRCIDVCAEDVFKFTHRFDALTVAPPESTAAPQPRASRPF
>D7
MTISESRRTFLKSTAAAATASAAGLPLATGASAQVGNPDIRWDKAACRFCGTGCSVLVGTKDGRVVATQGDPDAPVNRGLNCIKGYFLSKIMYGKDRLTTPMLRKTNGEYDKNGEFEPVSWDEAFDVMAAKWKEALAKKGPTSVGMFGSGQWTVWEGYAAAKMMKAGFRSNNIDPNARHCMASAVVGFMRTFGIDEPMGCYDDFEHADTFVLWGSNMAEMHPILWSRLTDTRLTKPGSEVHVLSTYEHRSFELADNGMVFAPQTDLAILNYIANYIIQNGAVNEEFVNKHVNITKTATDIGYGLRDNNPLQEEAENPNSGKMEPISFEEYAEAVSEYTLEYTSELSGVPAAQLERLAQQYADPNRKVMSLWTMGFNQHTRGSWVNSLMYNVHLLVGKISEPGNSPFSLTGQPSACGTAREVGTFAHRLPADMVVANDKHREICETAWKIPAGTIPPKPGFHAVLQHRKLKDGDLNAYWVQCTNNMQAAPNINEEGYPGYRNPENFIAVSDPYPTVTALSADLILPTAMWVEKEGAYGNAERRTQFWRQQVKAPGEAKSDLWQLMEFSKRFTVEEVWGEELLATMPEHRGKTMYDVLFANGTIDKFPLSETAEGFDNDESEHFGYYVQKGLFEEYAEFGRGHAHDLAPFETYHQARGLRWPVVDGKETLYRFREGYDPYVPEGEDVKFYGHKDGKAKIIFAPYEPAPEVPDEEFNLWLCTGRVLEHWHSGSMTRRVPELHRSYPAAVVYMHPDDARERGLRRGQEIVLSTRRGEVNSRVETRGRNKVPRGLVFMPWFDEGQLTNKLTLDATCPLSKETDFKKCACKVERAMKKPILVGLALIPPLLLGGLALAQSAGVNSLRGAEVDEPAVLDQVHRTVEGRMQRNYRQQPPLIPHSIEQYQIDLRTNQCLSCHDWTKAGERNAPTLSMTHYLDREGRELDQIAGTRYFCNQCHVPQADALPLVDNTFEPSSGNMSDSQEKQGLIRRLWTWFWSPIAVLSVGFTLLAGFLAGILFWGGFHWALELTNTEEFCVSCHTMETNLGEYRETVHYNNDSGVRAICSDCHVPDEWNHKIKAKIMAVKDVYHELAGTISTKEKYEDHRLSMASVVWKKMKESDSRECRNCHNFDYMDFTLQETRAASEHQRAIDTGMTCIDCHQGIAHSLPPNYLETYEKIAKEVDGEVLQEHAAASDIRAFLNKSSEMNICGCLVHVTPETTQSARAAIAGTNGAEVHAASEDGRIVVVVEDTPEKMASETIMDLHQIPGVISLTLTYHHFEDLAETRPHLNASRQILASRRAFLKGKLREDTSAIHPPGAVTEFLELCTQCDECREACPEDIIRFDAQGWPVVQLDAGPCTFCGDCANACPTGALNPEHVADWPWRAAVSASCLSMNGVSCRVCQDVCDHNAIRFRLQTGGRAEPQLDTDICTGCGACASACPAGSVSFERHTPPTQEVAMSRVGTPLSPQRRRFLQDSARAAGGCVAAGSLLAWLARDARALPAEALRPPGALPEKDFLSACIRCGLCVRECPYDTLKLAELGVDAVATGTPYFTARDVPCEMCDDIPCVAACPTGALDPGLDNIDDAKMGVAVLVDQENCLNFFGLRCDVCYRVCPVIDEAITLETEHNARSGSHAIFIPTVHADHCTGCGVCEKSCVLPEAAIKVLPARLARGSSADHYRKGWEEKEPVVEGIIDLPDRLPGPGTDNLVAPGGFEPRFKLPEVTQMTVRTNMPLGHEAIAAKGWLSAHKYLLLRRASQVFFLVLFLLGPWFGIWIVQGTLAGSLTLGVLPLTDPFVLLQSLIAGHWPELTAAIGAVIVLATYALVGGRVYCSWVCPINPVTDGAHWLHRKLGLQKGWQPKRGTRLWIMATVLIVSGLTGAIAWELVNPITMLHRGLIFGMGFVWAMVAAIFLFDLLVSRHGWCGHVCPVGAFYGLVGSKAMLRVSAANRNACDDCMDCYAVCPENHVISPALKGKDNPLILSPDCTNCGRCIDVCAEDVFKFTHRFDALTVAPPESTAAPQPRASRPF
>E2
MTISESRRTFLKSTAAAATASAAGLPLATGASAQVGNPDIRWDKAACRFCGTGCSVLVGTKDGRVVATQGDPDAPVNRGLNCIKGYFLSKIMYGKDRLTTPMLRKTNGEYDKNGEFEPVSWDEAFDVMAAKWKEALAKKGPTSVGMFGSGQWTVWEGYAAAKLMKAGFRSNNIDPNARHCMASAVVGFMRTFGIDEPMGCYDDFEHADTFVLWGSNMAEMHPILWSRLTDTRLTKPGSEVHVLSTYEHRSFELADNGMVFAPQTDLAILNYIANYIIQNGAVNKEFVNKHVNITKTATDIGYGLRDNNPLQEEAENPNSGKMEPISFEEYAEAVSEYTLEYTSELSGVPAAQLERLAQQYADPNRKVMSLWTMGFNQHTRGSWVNSLMYNVHLLVGKISEPGNSPFSLTGQPSACGTAREVGTFAHRLPADMVVANDKHREICETAWKIPAGTIPPKPGFHAVLQHRKLKDGDLNAYWVQCTNNMQAAPNINEEGYPGYRNPENFIAVSDPYPTVTALSADLILPTAMWVEKEGAYGNAERRTQFWRQQVKAPGEAKSDLWQLMEFSKRFTVEEVWGEELLATMPEHRGKTMYDVLFANGTIDKFPLSETAEGFDNDESEHFGYYVQKGLFEEYAEFGRGHAHDLAPFETYHQARGLRWPVVDGKETLYRFREGYDPYVPEGEDVKFYGHKDGKAKIIFAPYEPAPEVPDEEFNLWLCTGRVLEHWHSGSMTRRVPELHRSYPAAVVYMHPDDARDRGLRRGQEIVLSTRRGEVNSRVETRGRNKVPRGLVFMPWFDEGQLTNKLTLDATCPLSKETDFKKCACKVERAMKKPILVGLALIPPLLLGGLALAQSAGVNSLRGAEVDEPAVLDQVHRTVEGRMQRNYRQQPPLIPHSIEQYQIDLRTNQCLSCHDWTKAGERNAPTLSMTHYLDREGRELDQIAGTRYFCNQCHVPQADALPLVDNTFEPSSGNMSDSQEKQGLIRRLWTWFWSPIAVLSVGFTLLAGFLAGILFWGGFHWALELTNTEEFCVSCHTMETNLGEYRETVHYNNDSGVRAICSDCHVPDEWNHKIKAKIMAVKDVYHELAGTISTKEKYEDHRLSMASAVWKKMKESDSRECRNCHNFDYMDFTLQETRAASEHQRAIDTGMTCIDCHQGIAHSLPPNYLETYEKIAKEVDGEVLQEHAAASDIRAFLNKSSEMNICGCLVHVTPETTQSAQAAIAGTNGAEVHAASEDGRIVVVVEDTPEKMASETIMDLHQIPGVISLTLTYHHFEDLAETRPHLNASRQILASRRAFLKGKLREDTSAIHPPGAVNEFLELCTQCDECREACPEDIIRFDTQGWPVVQLDAGPCTFCGDCANACPTGALNPEHVADWPWRAAVSASCLSMNGVSCRVCQDVCDHNAIRFRLQTGGRAEPQLDTDICTGCGACASACPAGSVSFERHTPPTQEVAMSRVGTPLSPQRRRFLQDSARAAGGCVAAGSLLAWLARDARALPAEALRPPGALPEKDFLSACIRCGLCVRECPYDTLKLAELGVDAVATGTPYFTARDIPCEMCDDIPCVAACPTGALDPGLDNIDDAKMGVAVLVDQENCLNLFGLRCDVCYRVCPAIDEAITLETEHNARSGSHAIFIPTVHADHCTGCGVCEKSCVLPEAAIKVLPARLARGSSADHYRKGWEEKEPVVEGIIDLPDRLPGPGTDNLVAPGGFEPRFKLPEVTQMTVRTNMPLGHEAIAAKGWLSAHKYLLLRRASQVFFLVLFLLGPWFGIWIVQGTLAGSLTLGVLPLTDPFVLLQSLIAGHWPELTAAIGAVIVLATYALVGGRVYCSWVCPINPVTDGAHWLHRKLGLQKGWQPKRGTRLWIMATVLVVSGLTGAIAWELVNPITMLHRGLIFGMGFVWTMVAAIFLFDLLVSRHGWCGHVCPVGAFYGLVGSKAMLRVTAANRNACDDCMDCYAVCPENHVISPALKGKDNPLILSPDCTNCGRCIDVCAEDVFKFTHRFDALTVAPPESTAAPQPRASRPF
>E5
MTISESRRTFLKSTAAAATASAAGLPLATGASAQVGNPDIRWDKAACRFCGTGCSVLVGTKDGRVVATQGDPDAPVNRGLNCIKGYFLSKIMYGKDRLTTPMLRKTNGEYDKNGEFEPVSWDEAFDVMAAKWKEALAKKGPTSVGMFGSGQWTVWEGYAAAKLMKAGFRSNNIDPNARHCMASAVVGFMRTFGIDEPMGCYDDFEHADTFVLWGSNMAEMHPILWSRLTDTRLTKPGSEVHVLSTYEHRSFELADNGMVFAPQTDLAILNYIANYIIQNGAVNKEFVNKHVNITKTATDIGYGLRDNNPLQEEAENPNSGKMEPISFEEYAEAVSEYTLEYTSELSGVPAAQLERLAQQYADPNRKVMSLWTMGFNQHTRGSWVNSLMYNVHLLVGKISEPGNSPFSLTGQPSACGTAREVGTFAHRLPADMVVANDKHREICETAWKIPAGTIPPKPGFHAVLQHRKLKDGDLNAYWVQCTNNMQAAPNINEEGYPGYRNPENFIAVSDPYPTVTALSADLILPTAMWVEKEGAYGNAERRTQFWRQQVKAPGEAKSDLWQLMEFSKRFTVEEVWGEELLATMPEHRGKTMYDVLFANGTIDKFPLSETAEGFDNDESEHFGYYVQKGLFEEYAEFGRGHAHDLAPFETYHQARGLRWPVVDGKETLYRFREGYDPYVPEGEDVKFYGHKDGKAKIIFAPYEPAPEVPDEEFNLWLCTGRVLEHWHSGSMTRRVPELHRSYPAAVVYMHPDDARDRGLRRGQEIVLSTRRGEVNSRVETRGRNKVPRGLVFMPWFDEGQLTNKLTLDATCPLSKETDFKKCACKVERAMKKPILVGLALIPPLLLGGLALAQSAGVNSLRGAEVDEPAVLDQVHRTVEGRMQRNYRQQPPLIPHSIEQYQIDLRTNQCLSCHDWTKAGERNAPTLSMTHYLDREGRELDQIAGTRYFCNQCHVPQADALPLVDNTFEPSSGNMSDSQEKQGLIRRLWTWFWSPIAVLSVGFTLLAGFLAGILFWGGFHWALELTNTEEFCVSCHTMETNLGEYRETVHYNNDSGVRAICSDCHVPDEWNHKIKAKIMAVKDVYHELAGTISTKEKYEDHRLSMASAVWKKMKESDSRECRNCHNFDYMDFTLQETRAASEHQRAIDTGMTCIDCHQGIAHSLPPNYLETYEKIAKEVDGEVLQEHAAASDIRAFLNKSSEMNICGCLVHVTPETTQSAQAAIAGTNGAEVHAASEDGRIVVVVEDTPEKMASETIMDLHQIPGVISLTLTYHHFEDLAETRPHLNASRQILASRRAFLKGKLREDTSAIHPPGAVNEFLELCTQCDECREACPEDIIRFDTQGWPVVQLDAGPCTFCGDCANACPTGALNPEHVADWPWRAAVSASCLSMNGVSCRVCQDVCDHNAIRFRLQTGGRAEPQLDTDICTGCGACASACPAGSVSFERHTPPTQEVAMSRVGTPLSPQRRRFLQDSARAAGGCVAAGSLLAWLARDARALPAEALRPPGALPEKDFLSACIRCGLCVRECPYDTLKLAELGVDAVATGTPYFTARDIPCEMCDDIPCVAACPTGALDPGLDNIDDAKMGVAVLVDQENCLNLFGLRCDVCYRVCPAIDEAITLETEHNARSGSHAIFIPTVHADHCTGCGVCEKSCVLPEAAIKVLPARLARGSSADHYRKGWEEKEPVVEGIIDLPDRLPGPGTDNLVAPGGFEPRFKLPEVTQMTVRTNMPLGHEAIAAKGWLSAHKYLLLRRASQVFFLVLFLLGPWFGIWIVQGTLAGSLTLGVLPLTDPFVLLQSLIAGHWPELTAAIGAVIVLATYALVGGRVYCSWVCPINPVTDGAHWLHRKLGLQKGWQPKRGTRLWIMATVLVVSGLTGAIAWELVNPITMLHRGLIFGMGFVWTMVAAIFLFDLLVSRHGWCGHVCPVGAFYGLVGSKAMLRVTAANRNACDDCMDCYAVCPENHVISPALKGKDNPLILSPDCTNCGRCIDVCAEDVFKFTHRFDALTVAPPESTAAPQPRASRPF
>E6
MTISESRRTFLKSTAAAATASAAGLPLATGASAQVGNPDIRWDKAACRFCGTGCSVLVGTKDGRVVATQGDPDAPVNRGLNCIKGYFLSKIMYGKDRLTTPMLRKTNGEYDKNGEFEPVSWDEAFDVMAAKWKEALAKKGPTSVGMFGSGQWTVWEGYAAAKLMKAGFRSNNIDPNARHCMASAVVGFMRTFGIDEPMGCYDDFEHADTFVLWGSNMAEMHPILWSRLTDTRLTKPGSEVHVLSTYEHRSFELADNGMVFAPQTDLAILNYIANYIIQNGAVNKEFVNKHVNITKTATDIGYGLRDNNPLQEEAENPNSGKMEPISFEEYAEAVSEYTLEYTSELSGVPAAQLERLAQQYADPNRKVMSLWTMGFNQHTRGSWVNSLMYNVHLLVGKISEPGNSPFSLTGQPSACGTAREVGTFAHRLPADMVVANDKHREICETAWKIPAGTIPPKPGFHAVLQHRKLKDGDLNAYWVQCTNNMQAAPNINEEGYPGYRNPENFIAVSDPYPTVTALSADLILPTAMWVEKEGAYGNAERRTQFWRQQVKAPGEAKSDLWQLMEFSKRFTVEEVWGEELLATMPEHRGKTMYDVLFANGTIDKFPLSETAEGFDNDESEHFGYYVQKGLFEEYAEFGRGHAHDLAPFETYHQARGLRWPVVDGKETLYRFREGYDPYVPEGEDVKFYGHKDGKAKIIFAPYEPAPEVPDEEFNLWLCTGRVLEHWHSGSMTRRVPELHRSYPAAVVYMHPDDARDRGLRRGQEIVLSTRRGEVNSRVETRGRNKVPRGLVFMPWFDEGQLTNKLTLDATCPLSKETDFKKCACKVERAMKKPILVGLALIPPLLLGGLALAQSAGVNSLRGAEVDEPAVLDQVHRTVEGRMQRNYRQQPPLIPHSIEQYQIDLRTNQCLSCHDWTKAGERNAPTLSMTHYLDREGRELDQIAGTRYFCNQCHVPQADALPLVDNTFEPSSGNMSDSQEKQGLIRRLWTWFWSPIAVLSVGFTLLAGFLAGILFWGGFHWALELTNTEEFCVSCHTMETNLGEYRETVHYNNDSGVRAICSDCHVPDEWNHKIKAKIMAVKDVYHELAGTISTKEKYEDHRLSMASAVWKKMKESDSRECRNCHNFDYMDFTLQETRAASEHQRAIDTGMTCIDCHQGIAHSLPPNYLETYEKIAKEVDGEVLQEHAAASDIRAFLNKSSEMNICGCLVHVTPETTQSAQAAIAGTNGAEVHAASEDGRIVVVVEDTPEKMASETIMDLHQIPGVISLTLTYHHFEDLAETRPHLNASRQILASRRAFLKGKLREDTSAIHPPGAVNEFLELCTQCDECREACPEDIIRFDTQGWPVVQLDAGPCTFCGDCANACPTGALNPEHVADWPWRAAVSASCLSMNGVSCRVCQDVCDHNAIRFRLQTGGRAEPQLDTDICTGCGACASACPAGSVSFERHTPPTQEVAMSRVGTPLSPQRRRFLQDSARAAGGCVAAGSLLAWLARDARALPAEALRPPGALPEKDFLSACIRCGLCVRECPYDTLKLAELGVDAVATGTPYFTARDIPCEMCDDIPCVAACPTGALDPGLDNIDDAKMGVAVLVDQENCLNLFGLRCDVCYRVCPAIDEAITLETEHNARSGSHAIFIPTVHADHCTGCGVCEKSCVLPEAAIKVLPARLARGSSADHYRKGWEEKEPVVEGIIDLPDRLPGPGTDNLVAPGGFEPRFKLPEVTQMTVRTNMPLGHEAIAAKGWLSAHKYLLLRRASQVFFLVLFLLGPWFGIWIVQGTLAGSLTLGVLPLTDPFVLLQSLIAGHWPELTAAIGAVIVLATYALVGGRVYCSWVCPINPVTDGAHWLHRKLGLQKGWQPKRGTRLWIMATVLVVSGLTGAIAWELVNPITMLHRGLIFGMGFVWTMVAAIFLFDLLVSRHGWCGHVCPVGAFYGLVGSKAMLRVTAANRNACDDCMDCYAVCPENHVISPALKGKDNPLILSPDCTNCGRCIDVCAEDVFKFTHRFDALTVAPPESTAAPQPRASRPF
>H9
MTISESRRTFLKSTAAAATASAAGLPLATGASAQVGNPDIRWDKAACRFCGTGCSVLVGTKDGRVVATQGDPDAPVNRGLNCIKGYFLSKIMYGKDRLTTPMLRKTNGEYDKNGEFEPVSWDEAFDVMAAKWKEALAKKGPTSVGMFGSGQWTVWEGYAAAKMMKAGFRSNNIDPNARHCMASAVVGFMRTFGIDEPMGCYDDFEHADTFVLWGSNMAEMHPILWSRLTDTRLTKPGSEVHVLSTYEHRSFELADNGMVFAPQTDLAILNYIANYIIQNGAVNEEFVNKHVNITKTATDIGYGLRDNNPLQEEAENPNSGKMEPISFEEYAEAVSEYTLEYTSELSGVPAAQLERLAQQYADPNRKVMSLWTMGFNQHTRGSWVNSLMYNVHLLVGKISEPGNSPFSLTGQPSACGTAREVGTFAHRLPADMVVANDKHREICETAWKIPAGTIPPKPGFHAVLQHRKLKDGDLNAYWVQCTNNMQAAPNINEEGYPGYRNPENFIAVSDPYPTVTALSADLILPTAMWVEKEGAYGNAERRTQFWRQQVKAPGEAKSDLWQLMEFSKRFTVEEVWGEELLATMPEHRGKTMYDVLFANGTIDKFPLSETAEGFDNDESEHFGYYVQKGLFEEYAEFGRGHAHDLAPFETYHQARGLRWPVVDGKETLYRFREGYDPYVPEGEDVKFYGHKDGKAKIIFAPYEPAPEVPDEEFNLWLCTGRVLEHWHSGSMTRRVPELHRSYPAAVVYMHPDDARDRGLRRGQEIVLSTRRGEVNSRVETRGRNKVPRGLVFMPWFDEGQLTNKLTLDATCPLSKETDFKKCACKVERAMKKPILVGLALIPPLLLGGLALAQSAGVNSLRGAEVDEPAVLDQVHRTVEGRMQRNYRQQPPLIPHSIEQYQIDLRTNQCLSCHDWTKAGERNAPTLSMTHYLDREGRELDQIAGTRYFCNQCHVPQADALPLVDNTFEPSSGNMSDSQEKQGLIRRLWTWFWSPIAVLSVGFTLLAGFLAGILFWGGFHWALELTNTEEFCVSCHTMETNLGEYRETVHYNNDSGVRAICSDCHVPDEWNHKIKAKIMAVKDVYHELAGTISTKEKYEDHRLSMASAVWKKMKESDSRECRNCHNFDYMDFTLQETRAASEHQRAIDTGMTCIDCHQGIAHSLPPNYLETYEKIAKEVDGEVLQEHAAASDIRAFLNKSSEMNICGCLVHVTPETKQSAQAAIAGTNGAEVHAASEDGRIVVVVEDTPEKMASETIMDLHQIPGVISLTLTYHHFEDLAETRPHLNASRQILASRRAFLKGKLREDTSAIHPPGAVTEFLELCTQCDECREACPEDIIRFDAQGWPVVQLDAGPCTFCGDCANACPTGALNPEHVADWPWRAAVSASCLSMNGVSCRVCQDVCDHNAIRFRLQTGGRAEPQLDTDICTGCGACASACPAGSVTFERHTPPAQEVAMSRVGTPLSPQRRRFLQDSARAAGGCVAAGSLLAWLARDARALPAEALRPPGALPEKDFLSACIRCGLCVRECPYDTLKLAELGVDAVATGTPYFTARDIPCEMCDDIPCVAACPTGALDPGLDNIDDAKMGVAVLVDQENCLNFFGLRCDVCYRVCPVIDEAITLETEHNARSGSHAIFIPTVHADHCTGCGVCEKSCVLPEAAIKVLPARLARGSSADHYRKGWEEKEPVVEGIIDLPDRLPGPGSDNLVAPGGFEPRFKLPEVTQMTVRTNMPLGHEAIAAKGWLSAHKYLLLRRASQVFFLVLFLLGPWFGIWIVQGTLAGSLTLGVLPLTDPFVLLQSLIAGHWPELTAAIGAVIVLATYALVGGRVYCSWVCPINPVTDGAHWLHRKLGLQKGWQPKRGTRLWIMATVLIVSGLTGAIAWELVNPITMLHRGLIFGMGFVWAMVAAIFLFDLLVSRHGWCGHVCPVGAFYGLVGSKAMLRVSAANRNACDDCMDCYAVCPENHVISPALKGKDNPLILSPDCTNCGRCIDVCAEDVFKFTHRFDALTVAPPESTAAPQPRASRPF
>I3
MTISESRRTFLKSTAAAATASAAGLPLATGASAQVGNPDIRWDKAACRFCGTGCSVLVGTKDGRVVATQGDPDAPVNRGLNCIKGYFLSKIMYGKDRLTTPMLRKTNGEYDKNGEFEPVSWDEAFDVMAAKWKEALAKKGPTSVGMFGSGQWTVWEGYAAAKLMKAGFRSNNIDPNARHCMASAVVGFMRTFGIDEPMGCYDDFEHADTFVLWGSNMAEMHPILWSRLTDTRLTKPGSEVHVLSTYEHRSFELADNGMVFAPQTDLAILNYIANYIIQNGAVNEEFVNKHVNITKTATDIGYGLRDNNPLQEEAENPNSGKMEPISFEEYAEAVSEYTLEYTSELSGVPAAQLERLAQQYADPNRKVMSLWTMGFNQHTRGSWVNSLMYNVHLLVGKISEPGNSPFSLTGQPSACGTAREVGTFAHRLPADMVVANDKHREICETAWKIPAGTIPPKPGFHAVLQHRKLKDGDLNAYWVQCTNNMQAAPNINEEGYPGYRNPENFIAVSDPYPTVTALSADLILPTAMWVEKEGAYGNAERRTQFWRQQVKAPGEAKSDLWQLMEFSKRFTVEEVWGEELLATMPEHRGKTMYDVLFANGTIDKFPLSETAEGFDNDESEHFGYYVQKGLFEEYAEFGRGHAHDLAPFETYHQARGLRWPVVDGKETLYRFREGYDPYVPEGEDVKFYGHKDGKAKIIFAPYEPAPEVPDEEFNLWLCTGRVLEHWHSGSMTRRVPELHRSYPAAVVYMHPDDARDRGLRRGQEIVLSTRRGEVNSRVETRGRNKVPRGLVFMPWFDEGQLTNKLTLDATCPLSKETDFKKCACKVERAMKKPILVGLALIPPLLLGGLALAQSAGVNSLRGAEVDEPAVLDQVHRTVEGRMQRNYRQQPPLIPHSIEQYQIDLRTNQCLSCHDWTKAGERNAPTLSMTHYLDREGRELDQIAGTRYFCNQCHVPQADALPLVDNTFEPSSGNMSDSQEKQGLIRRLWTWFWSPIAVLSVGFTLLAGFLAGILFWGGFHWTLELTNTEEFCTSCHTMEVNLGEYRETIHYNNHSGVRAICSDCHVPDEWNHKIKAKIMAVKDVYHELAGTISTPEKYEDHRLAMATAVWKKMKASDSRECRNCHNFDYMDFTIQETRAANEHQRAIDNGMTCIDCHQGIAHSLPPNYLETYEKIAKEIDGEVLQEHAAASDIRAFLNKSSDMNICGCLVHVTPETTQSAQAAIAGTNGAEVHAASEDGRIVVVVEDTPEKMASETIMDLHQIPGVISLTLTYHHFEDLAETRPHLNASRQILASRRAFLKGKLREDTSAIHPPGAVNEFLELCTQCDECREACPEDIIRFDAQGWPVVQLDAGPCTFCGDCANACPTGALNPEHVADWPWRAAVSASCLSMNGVSCRVCQDVCDQNAIRFRLQTGGRAEPQLDTDICTGCGACASACPAGSVSFERHTPPAQEVAMSRVGTPLSPQRRRFLQDSARAAGGCVAAGSLLAWLARDARALPAEALRPPGALPEKDFLSACIRCGLCVRECPYDTLKLAELGVDAVATGTPYFTARDIPCEMCDDIPCVAACPTGALDPGLDNIDDAKMGVAVLVDQENCLNLFGLRCDVCYRVCPVIDEAITLETEHNARSGSHAIFIPTVHADHCTGCGVCEKSCVLPEAAIKVLPARLARGSSADHYRKGWEEKEPVVEGIIDLPDRLPGPGTDNLVAPGGFEPSFKLPEVTQMTVRTNMPLGHEAIAAKGWLSAHKYLLLRRASQVFFLVLFLLGPWFGLWIVQGTLAGSLTLGVLPLTDPFVFLQSLIAGHWPELTAAIGAVIVLATYALVGGRVYCSWVCPINPVTDGAHWLHRKLGLQKGWQPKRGTRLWIMATVLVVSGLTGAIAWELVNPITMLHRGLIFGMGFVWTMVAAIFLFDLLVSRHGWCGHVCPVGAFYGLVGSKAMLRVSAANRNACDDCMDCYAVCPENHVISSALKGKDTPLILSPDCTNCGRCIDVCAEDVFKFTHRFDALTVAPPESTAAPQPRASRPF
>I5
MTISESRRTFLKSTAAAATASAAGLPLATGASAQVGNPDIRWDKAACRFCGTGCSVLVGTKDGRVVATQGDPDAPVNRGLNCIKGYFLSKIMYGKDRLTTPMLRKTNGEYDKNGEFEPVSWDEAFDVMAAKWKEALAKKGPTSVGMFGSGQWTVWEGYAAAKMMKAGFRSNNIDPNARHCMASAVVGFMRTFGIDEPMGCYDDFEHADTFVLWGSNMAEMHPILWSRLTDTRLTKPGSEVHVLSTYEHRSFELADNGMVFAPQTDLAILNYIANYIIQNGAVNEEFVNKHVNITKTATDIGYGLRDNNPLQEEAENPNSGKMEPISFEEYAEAVSEYTLEYTSELSGVPAAQLERLAQQYADPNRKVMSLWTMGFNQHTRGSWVNSLMYNVHLLVGKISEPGNSPFSLTGQPSACGTAREVGTFAHRLPADMVVANDKHREICETAWKIPAGTIPPKPGFHAVLQHRKLKDGDLNAYWVQCTNNMQAAPNINEEGYPGYRNPENFIAVSDPYPTVTALSADLILPTAMWVEKEGAYGNAERRTQFWRQQVKAPGEAKSDLWQLMEFSKRFTVEEVWGEELLATMPEHRGKTMYDVLFANGTIDKFPLSETAEGFDNDESEHFGYYVQKGLFEEYAEFGRGHAHDLAPFETYHQARGLRWPVVDGKETLYRFREGYDPYVPEGEDVKFYGHKDGKAKIIFAPYEPAPEVPDEEFNLWLCTGRVLEHWHSGSMTRRVPELHRSYPAAVVYMHPDDARDRGLRRGQEIVLSTRRGEVNSRVETRGRNKVPRGLVFMPWFDEGQLTNKLTLDATCPLSKETDFKKCACKVERAMKKPILVGLALIPPLLLGGLALAQSAGVNSLRGAEVDEPAVLDQVHRTVEGRMQRNYRQQPPLIPHSIEQYQIDLRTNQCLSCHDWTKAGERNAPTLSMTHYLDREGRELDQIAGTRYFCNQCHVPQADALPLVDNTFEPSSGNMSDSQEKQGLIRRLWTWFWSPIAVLSVGFTLLAGFLAGILFWGGFHWALELTNTEEFCVSCHTMETNLGEYRETVHYNNDSGVRAICSDCHVPDEWNHKIKAKIMAVKDVYHELAGTISTKEKYEDHRLSMASAVWKKMKESDSRECRNCHNFDYMDFTLQETRAASEHQRAIDTGMTCIDCHQGIAHSLPPNYLETYEKIAKEVDGEVLQEHAAASDIRAFLNKSSEMNICGCLVHVTPETKQSAQAAIAGTNGAEVHAASEDGRIVVVVEDTPEKMASETIMDLHQIPGVISLTLTYHHFEDLAETRPHLNASRQILASRRAFLKGKLREDTSAIHPPGAVTEFLELCTQCDECREACPEDIIRFDAQGWPVVQLDAGPCTFCGDCANACPTGALNPEHVADWPWRAAVSASCLSMNGVSCRVCQDVCDHNAIRFRLQTGGRAEPQLDTDICTGCGACASACPAGSVTFERHTPPAQEVAMSRVGTPLSPQRRRFLQDSARAAGGCVAAGSLLAWLARDARALPAEALRPPGALPEKDFLSACIRCGLCVRECPYDTLKLAELGVDAVATGTPYFTARDIPCEMCDDIPCVAACPTGALDPGLDNIDDAKMGVAVLVDQENCLNFFGLRCDVCYRVCPVIDEAITLETEHNARSGSHAIFIPTVHADHCTGCGVCEKSCVLPEAAIKVLPARLARGSSADHYRKGWEEKEPVVEGIIDLPDRLPGPGSDNLVAPGGFEPRFKLPEVTQMTVRTNMPLGHEAIAAKGWLSAHKYLLLRRASQVFFLVLFLLGPWFGIWIVQGTLAGSLTLGVLPLTDPFVLLQSLIAGHWPELTAAIGAVIVLATYALVGGRVYCSWVCPINPVTDGAHWLHRKLGLQKGWQPKRGTRLWIMATVLIVSGLTGAIAWELVNPITMLHRGLIFGMGFVWAMVAAIFLFDLLVSRHGWCGHVCPVGAFYGLVGSKAMLRVSAANRNACDDCMDCYAVCPENHVISPALKGKDNPLILSPDCTNCGRCIDVCAEDVFKFTHRFDALTVAPPESTAAPQPRASRPF
>K3
MTISESRRTFLKSTAAAATASAAGLPLATGASAQVGNPDIRWDKAACRFCGTGCSVLVGTKDGRVVATQGDPDAPVNRGLNCIKGYFLSKIMYGKDRLTTPMLRKTNGEYDKNGEFEPVSWDEAFDVMAAKWKEALAKKGPTSVGMFGSGQWTVWEGYAAAKMMKAGFRSNNIDPNARHCMASAVVGFMRTFGIDEPMGCYDDFEHADTFVLWGSNMAEMHPILWSRLTDTRLTKPGSEVHVLSTYEHRSFELADNGMVFAPQTDLAILNYIANYIIQNGAVNEEFVNKHVNITKTATDIGYGLRDNNPLQEEAENPNSGKMEPISFEEYAEAVSEYTLEYTSELSGVPAAQLERLAQQYADPNRKVMSLWTMGFNQHTRGSWVNSLMYNVHLLVGKISEPGNSPFSLTGQPSACGTAREVGTFAHRLPADMVVANDKHREICETAWKIPAGTIPPKPGFHAVLQHRKLKDGDLNAYWVQCTNNMQAAPNINEEGYPGYRNPENFIAVSDPYPTVTALSADLILPTAMWVEKEGAYGNAERRTQFWRQQVKAPGEAKSDLWQLMEFSKRFTVEEVWGEELLATMPEHRGKTMYDVLFANGTIDKFPLSETAEGFDNDESEHFGYYVQKGLFEEYAEFGRGHAHDLAPFETYHQARGLRWPVVDGKETLYRFREGYDPYVPEGEDVKFYGHKDGKAKIIFAPYEPAPEVPDEEFNLWLCTGRVLEHWHSGSMTRRVPELHRSYPAAVVYMHPDDARDRGLRRGQEIVLSTRRGEVNSRVETRGRNKVPRGLVFMPWFDEGQLTNKLTLDATCPLSKETDFKKCACKVERAMKKPILVGLALIPPLLLGGLALAQSAGVNSLRGAEVDEPAVLDQVHRTVEGRMQRNYRQQPPLIPHSIEQYQIDLRTNQCLSCHDWTKAGERNAPTLSMTHYLDREGRELDQIAGTRYFCNQCHVPQADALPLVDNTFEPSSGNMSDSQEKQGLIRRLWTWFWSPIAVLSVGFTLLAGFLAGILFWGGFHWALELTNTEEFCVSCHTMETNLGEYRETVHYNNDSGVRAICSDCHVPDEWNHKIKAKIMAVKDVYHELAGTISTKEKYEDHRLSMASAVWKKMKESDSRECRNCHNFDYMDFTLQETRAASEHQRAIDTGMTCIDCHQGIAHSLPPNYLETYEKIAKEVDGEVLQEHAAASDIRAFLNKSSEMNICGCLVHVTPETTQSAQAAIAGTNGAEVHAASEDGRIVVVVEDTPEKMASETIMDLHQIPGVISLTLTYHHFEDLAETRPHLNASRQILASRRAFLKGKLREDTSAIHPPGAVTEFLELCTQCDECREACPEDIIRFDAQGWPVVQLDAGPCTFCGDCANACPTGALNPEHVADWPWRAAVSASCLSMNGVSCRVCQDVCDHNAIRFRLQTGGRAEPQLDTDVCTGCGACASACPAGSVSFERHTPPTQEVAMSRVGTPLSPQRRRFLQDSARAAGGCVAAGSLLAWLARDARALPAEALRPPGALPEKDFLSACIRCGLCVRECPYDTLKLAELGVDAVATGTPYFTARDIPCEMCDDIPCVAACPTGALDPGLDNIDDAKMGVAVLVDQENCLNFFGLRCDVCYRVCPVIDEAITLETEHNARSGSHAIFIPTVHADHCTGCGVCEKSCVLPEAAIKVLPARLARGSSADHYRKGWEEKEPVVEGIIDLPDRLPGPGTDNLVAPGGFEPRFKLPEVTQMTVRTNMPLGHEAIAAKGWLSAHKYLLLRRASQVFFLVLFLLGPWFGIWIVQGTLAGSLTLGVLPLTDPFVLLQSLIAGHWPELTAAIGAVIILATYALVGGRVYCSWVCPINPVTDGAHWLHRKLGLQKGWQPKRGTRLWIMATVLIVSGLTGAIAWELVNPITMLHRGLIFGMGFVWAMVAAIFLFDLLVSRHGWCGHVCPVGAFYGLVGSKAMLRVSAANRNACDDCMDCYAVCPENHVISPALKGKDNPLILSPDCTNCGRCIDVCAEDVFKFTHRFDALTVAPPESTAAPQPRASRPF
>K6
MTISESRRTFLKSTAAAATASAAGLPLATGASAQVGNPDIRWDKAACRFCGTGCSVLVGTKDGRVVATQGDPDAPVNRGLNCIKGYFLSKIMYGKDRLTTPMLRKTNGEYDKNGEFEPVSWDEAFDVMAAKWKEALAKKGPTSVGMFGSGQWTVWEGYAAAKMMKAGFRSNNIDPNARHCMASAVVGFMRTFGIDEPMGCYDDFEHADTFVLWGSNMAEMHPILWSRLTDTRLTKPGSEVHVLSTYEHRSFELADNGMVFAPQTDLAILNYIANYIIQNGAVNEEFVNKHVNITKTATDIGYGLRDNNPLQEEAENPNSGKMEPISFEEYAEAVSEYTLEYTSELSGVPAAQLERLAQQYADPNRKVMSLWTMGFNQHTRGSWVNSLMYNVHLLVGKISEPGNSPFSLTGQPSACGTAREVGTFAHRLPADMVVANDKHREICETAWKIPAGTIPPKPGFHAVLQHRKLKDGDLNAYWVQCTNNMQAAPNINEEGYPGYRNPENFIAVSDPYPTVTALSADLILPTAMWVEKEGAYGNAERRTQFWRQQVKAPGEAKSDLWQLMEFSKRFTVEEVWGEELLATMPEHRGKTMYDVLFANGTIDKFPLSETAEGFDNDESEHFGYYVQKGLFEEYAEFGRGHAHDLAPFETYHQARGLRWPVVDGKETLYRFREGYDPYVPEGEDVKFYGHKDGKAKIIFAPYEPAPEVPDEEFNLWLCTGRVLEHWHSGSMTRRVPELHRSYPAAVVYMHPDDARDRGLRRGQEIVLSTRRGEVNSRVETRGRNKVPRGLVFMPWFDEGQLTNKLTLDATCPLSKETDFKKCACKVERAMKKPILVGLALIPPLLLGGLALAQSAGVNSLRGAEVDEPAVLDQVHRTVEGRMQRNYRQQPPLIPHSIEQYQIDLRTNQCLSCHDWTKAGERNAPTLSMTHYLDREGRELDQIAGTRYFCNQCHVPQADALPLVDNTFEPSSGNMSDSQEKQGLIRRLWTWFWSPIAVLSVGFTLLAGFLAGILFWGGFHWALELTNTEEFCVSCHTMETNLGEYRETVHYNNDSGVRAICSDCHVPDEWNHKIKAKIMAVKDVYHELAGTISTKEKYEDHRLSMASAVWKKMKESDSRECRNCHNFDYMDFTLQETRAASEHQRAIDTGMTCIDCHQGIAHSLPPNYLETYEKIAKEVDGEVLQEHAAASDIRAFLNKSSEMNICGCLVHVTPETTQSAQAAIAGTNGAEVHAASEDGRIVVVVEDTPEKMASETIMDLHQIPGVISLTLTYHHFEDLAETRPHLNASRQILASRRAFLKGKLREDTSAIHPPGAVTEFLELCTQCDECREACPEDIIRFDAQGWPVVQLDAGPCTFCGDCANACPTGALNPEHVADWPWRAAVSASCLSMNGVSCRVCQDVCDHNAIRFRLQTGGRAEPQLDTDVCTGCGACASACPAGSVSFERHTPPTQEVAMSRVGTPLSPQRRRFLQDSARAAGGCVAAGSLLAWLARDARALPAEALRPPGALPEKDFLSACIRCGLCVRECPYDTLKLAELGVDAVATGTPYFTARDIPCEMCDDIPCVAACPTGALDPGLDNIDDAKMGVAVLVDQENCLNFFGLRCDVCYRVCPVIDEAITLETEHNARSGSHAIFIPTVHADHCTGCGVCEKSCVLPEAAIKVLPARLARGSSADHYRKGWEEKEPVVEGIIDLPDRLPGPGTDNLVAPGGFEPRFKLPEVTQMTVRTNMPLGHEAIAAKGWLSAHKYLLLRRASQVFFLVLFLLGPWFGIWIVQGTLAGSLTLGVLPLTDPFVLLQSLIAGHWPELTAAIGAVIILATYALVGGRVYCSWVCPINPVTDGAHWLHRKLGLQKGWQPKRGTRLWIMATVLIVSGLTGAIAWELVNPITMLHRGLIFGMGFVWAMVAAIFLFDLLVSRHGWCGHVCPVGAFYGLVGSKAMLRVSAANRNACDDCMDCYAVCPENHVISPALKGKDNPLILSPDCTNCGRCIDVCAEDVFKFTHRFDALTVAPPESTAAPQPRASRPF
>AF10
MTISESRRTFLKASAAAATASAAGIPMAAGANAQVGAPDIRWDKAACRFCGTGCSVLVGTKDGRVVATQGDPDAPVNRGLNCIKGYFLSKIMYGKDRLTTPLLRKTNGQYDKNGEFEPVSWDEAFDVMAAKWKEALAKKGPTSVGMFGSGQWTVWEGYAAAKMMKAGFRSNNIDPNARHCMASAVVGFMRTFGIDEPMGCYDDLEHADTFVLWGSNMAEMHPILWSRLTDTRLTKPGCEVHVLSTFEHRSFELADNGMVFAPQTDLAILNYIANYIIQNGAVNEEFVKNHVNITKTATDIGYGLRDNNPLQQEAENPNSGKLEPISFEEYAEAVSKYTLEYTSELSGVPADKLERLAQQYADPNRKVMSLWTMGFNQHTRGSWVNSLMYNVHLLVGKISEPGNSPFSLTGQPSACGTAREVGTFAHRLPADMVVMNDKHREICETAWNVPAGTIPDKPGFHAVLQHRKLKDGDLNAYWVQCTNNMQAAPNINEEGYPGYRNPENFITVSDPYPTVTAVSADLILPTAMWVEKEGAYGNAERRTQFWRQQVKAPGEAKSDLWQVMEFSKRFTVEEVWGEELLAAMPEHRGKTMYDVLFANGSVDKFPLSETAEGFDNDESEHFGFYVQKGLFEEYANFGRGHAHDLAPFETYHQARGLRWPVVDGKETLYRFREGYDPYVSEGAGVEFYGHKDGKAKIIFAPYEPAAEEPDAEFDLWLCTGRVLEHWHSGSMTRRVPELHRAYPNAVVYMHPQDAKDRGLRRGQEIVLSTRRGEVTSRVETRGRNKVPRGLVFMPWFDEHQLTNKLTLDATCPLSKETDFKKCACKVERAMKRSIVTGGALLPVVLLSGWAFAQSAQVQTLRGADVDEPIPLDQIHKNVEGRMQRNYRQQPPLIPHSIEQYQIDVRTNQCLSCHDWSKAGERNAPTLSMTHYLDREGRELDRVAGTRYFCNQCHVPQADAPPLVENVFQPSTGNMADSPEKRSFLGRLWNAIWTPAVMFSSGFLILAGFLAGILFWGGFHWTLELTNTEEFCVSCHTMETNLGEYRETIHYNNHSGVRAICSDCHVPDEWNHKIKAKIMAVKDVYHELVGTISTPEKYEDHRLAMASAVWKKMKASDSRECRNCHNFDYMDFTIQETRAASEHQRAIDNGMTCIDCHQGIAHSLPPNYLETYEKVTAGLEDEVVQEHAAA-DIRDFLNNSSNMNICGCLVHIAPDYTDAARAAMAETQGVELHAEAEDGRFVVVVEDTADKLASDTIMDLHQIPGVISLSLTYHHFEDLAETAPRPDAPSQPMTSRRAFLSARLREDPDAIRPPGAATGFSDLCTRCEDCAAACPEDIITFDDAGFPVLDLSAGGCTLCGDCADVCPTPALLTERVAEWPWRARIDTSCLSTNGVSCRLCQDNCEQDAIRFRLQLGGRAEPALETETCIGCGSCSAACPAGAIVMHRPVPHHPEVTMSLVDKPLSPQRRRFLQDSARAAGGCVVAGSLLAYLARDARALPADALRPPGALPEKEFLSACIRCGLCVRDCPYDTLKLAELGSDAVATGTPFFIARDVPCEMCDDIPCVAACPTGALDPGLENIDDAEMGVAVLVDQENCLNFLGLRCDVCYRVCPVIDEAITLETAHNTRSGHHALFIPTIHADRCTGCGMCEKSCVLPEAAIKVLPARLARGSSAEHYRKGWEEKAPVVEGIIDLPDRLPGPGTDNLAAPGGFAPQYDLPGVGQMSTRTHMPVGQEAVEGKGWIGAHRFLLMRRASQLFFLVLFLLGPWFGIWIVEGNLAGSLTLGVLPLTDPFILMQSLVAGHWPEVTALIGGLIVLVVYALIGGRVYCSWVCPINPVTDAANWVHRKLDLPKGWQPKRGTRLWILATVLLVSGLSGVIAWELVNPITMLHRGLVFGMGFVWAMIAAIFVFDVFVSRHGWCGHLCPVGAFYGLIGSKSLLRVSAANRTACDDCMDCYAVCPENQVISPALKGKSSPLILSPDCTNCGRCIDVCAVDVFNFTHRFDDLVVQPSDPVAAPEPRAARPI
>AG6
MTISESRRTFLKASAAAATASAAGIPMAAGANAQVGAPDIRWDKAACRFCGTGCSVLVGTKDGRVVATQGDPDAPVNRGLNCIKGYFLSKIMYGKDRLTTPLLRKTNGQYDKNGEFEPVSWDEAFDVMAAKWKEALAKKGPTSVGMFGSGQWTVWEGYAAAKMMKAGFRSNNIDPNARHCMASAVVGFMRTFGIDEPMGCYDDLEHADTFVLWGSNMAEMHPILWSRLTDTRLTKPGCEVHVLSTFEHRSFELADNGMVFAPQTDLAILNYIANYIIQNGAVNEEFVKNHVNITKTATDIGYGLRDNNPLQQEAENPNSGKLEPISFEEYAEAVSKYTLEYTSELSGVPADKLERLAQQYADPNRKVMSLWTMGFNQHTRGSWVNSLMYNVHLLVGKISEPGNSPFSLTGQPSACGTAREVGTFAHRLPADMVVMNDKHREICETAWNVPAGTIPDKPGFHAVLQHRKLKDGDLNAYWVQCTNNMQAAPNINEEGYPGYRNPENFITVSDPYPTVTAVSADLILPTAMWVEKEGAYGNAERRTQFWRQQVKAPGEAKSDLWQVMEFSKRFTVEEVWGEELLAAMPEHRGKTMYDVLFANGSVDKFPLSETAEGFDNDESEHFGFYVQKGLFEEYANFGRGHAHDLAPFETYHQARGLRWPVVDGKETLYRFREGYDPYVSEGAGVEFYGHKDGKAKIIFAPYEPAAEEPDAEFDLWLCTGRVLEHWHSGSMTRRVPELHRAYPNAVVYMHPQDAKDRGLRRGQEIVLSTRRGEVTSRVETRGRNKVPRGLVFMPWFDEHQLTNKLTLDATCPLSKETDFKKCACKVERAMKRSIVTGGALLPVVLLSGWAFAQSAQVETLRGADVDEPIPLDQIHKNVEGRMQRNYRQQPPLIPHSIEQYQIDVRTNQCLSCHDWSKAGERNAPTLSMTHYLDREGRELDRVAGTRYFCNQCHVPQADAPPLVENVFQPSTGNMADSPEKRGFLGRLWNAIWTPAVMFSSGFLILAGFLAGILFWGGFHWTLELTNTEEFCVSCHTMETNLGEYRETIHYNNHSGVRAICSDCHVPDEWNHKIKAKIMAVKDVYHELVGTISTPEKYEDHRLAMASAVWKKMKASDSRECRNCHNFDYMDFTIQETRAASEHQRAIDNGMTCIDCHQGIAHSLPPNYLETYEKVTAGLEDEVVQEHAAA-DIRDFLNNSSNMNICGCLVHIAPDYTDAARAAMAETQGVELHAEAEDGRFVVVVEDTADRLASDTIMDLHQIPGVISLSLTYHHFEDLAETTPRPDAPSQPMTSRRAFLSARLREDPDTIRPPGAATGFSDLCTRCEDCAAACPEDIITFDDAGFPVLDLSAGGCTLCGDCADVCPTPALLTERVAEWPWRARIDTSCLSTNGVSCRLCQDNCEQDAIRFRLQLGGRAEPALETETCIGCGSCSAACPAGAIVMHRPVPHHPEVTMSLVDKPLSPQRRRFLQDSARAAGGCVVAGSLLAYLARDARALPADALRPPGALPEKEFLSACIRCGLCVRDCPYDTLKLAELGSDAVATGTPFFIARDVPCEMCDDIPCVAACPTGALDPGLENIDDAEMGVAVLVDQENCLNFLGLRCDVCYRVCPVIDEAITLETAHNTRSGHHALFIPTVHADRCTGCGMCEKSCVLPEAAIKVLPARLARGSSAEHYRKGWEEKAPVVEGIIDLPDRLPGPGTDNLAAPGGFAPQYDLPGVGQMSTRTHMPVGQEAVEGKGWIGAHRFLLMRRASQLFFLVLFLLGPWFGIWIVEGNLAGSLTLGVLPLTDPFILLQSLVAGHWPEVTALIGGLIVLVVYALIGGRVYCSWVCPINPVTDAANWVHRKLDLPKGWQPKRGTRLWILATVLLVSGLSGVIAWELVNPITMLHRGLVFGMGFVWAMIAAIFVFDVFVSRHGWCGLLCPVGAFYGLIGSKSLLRVSAANRTACDDCMDCYAVCPENQVISPALKGKSSPLILSPDCTNCGRCIDVCAVDVFNFTHRFDDLVVQPSDPVAAPEPRAARPI
>AL3
MTISESRRTFLKASAAAATASAAGIPMAAGANAQVGAPDIRWDKAACRFCGTGCSVLVGTKEGRVVATQGDPDAPVNRGLNCIKGYFLSKIMYGKDRLTTPLLRKTNGQYDKNGEFEPVSWDEAFDVMAAKWKEALAKKGPTSVGMFGSGQWTVWEGYAAAKMMKAGFRSNNIDPNARHCMASAVVGFMRTFGIDEPMGCYDDLEHADTFVLWGSNMAEMHPILWSRLTDTRLTKPGCEVHVLSTFEHRSFELADNGMVFAPQTDLAILNYIANYIIQNGAVNEEFVKNHVNITKTATDIGYGLRDNNPLQQEAENPNSGKLEPISFEEYAEAVSKYTLEYTSELSGVPADKLERLAQQYADPNRKVMSLWTMGFNQHTRGSWVNSLMYNVHLLVGKISEPGNSPFSLTGQPSACGTAREVGTFAHRLPADMVVMNDKHREICETAWNVPAGTIPDKPGFHAVLQHRKLKDGDLNAYWVQCTNNMQAAPNINEEGYPGYRNPENFITVSDPYPTVTAVSADLILPTAMWVEKEGAYGNAERRTQFWRQQVKAPGEAKSDLWQVMEFSKRFTVEEVWGEELLAAMPEHRGKTMYDVLFANGSVDKFPLSETAEGFDNDESEHFGFYVQKGLFEEYANFGRGHAHDLAPFETYHQARGLRWPVVDGKETLYRFREGYDPYVSEGAGVEFYGHKDGKAKIIFAPYEPAAEEPDAEFDLWLCTGRVLEHWHSGSMTRRVPELHRAYPNAVVYMHPQDAKDRGLRRGQEIVLSTRRGEVTSRVETRGRNKVPRGLVFMPWFDEHQLTNKLTLDATCPLSKETDFKKCACKVERAMKRSIVTGGALLPVVLLSGWAFAQSAQVETLRGADVDEPIPLDQIHKNVEGRMQRNYRQQPPLIPHSIEQYQIDVRTNQCLSCHDWSKAGERNAPTLSMTHYLDREGRELDRVAGTRYFCNQCHVPQADAPPLVENVFQPSTGNMADSPEKRGFLGRLWNAIWTPAVMFSSGFLILAGFLAGILFWGGFHWTLELTNTEEFCVSCHTMETNLGEYRETIHYNNHSGVRAICSDCHVPDEWNHKIKAKIMAVKDVYHELVGTISTPEKYEDHRLAMASAVWKKMKASDSRECRNCHNFDYMDFTIQETRAASEHQRAIDNGMTCIDCHQGIAHSLPPNYLETYEKVTAGLEDEVVQEHAAA-DIRDFLNNSSNMNICGCLVHIAPDYTDAARAAMAETQGVELHAEAEDGRFVVVVEDTADRLASDTIMDLHQIPGVISLSLTYHHFEDLAETAPRPDAPSQPMTSRRAFLSARLREDPDTIRPPGAATGFSDLCTRCEDCAAACPEDIITFDDAGFPVLDLSAGGCTLCGDCADVCPTPALLTERVAEWPWRARIDTSCLSTNGVSCRLCQDNCEQDAIRFRLQLGGRAEPALETETCIGCGSCSAACPAGAIVMHRPVPHHPEVTMSLVDKPLSPQRRRFLQDSARAAGGCVVAGSLLAYLARDARALPADALRPPGALPEKEFLSACIRCGLCVRDCPYDTLKLAELGSDAVATGTPFFIARDVPCEMCDDIPCVAACPTGALDPGLENIDDAEMGVAVLVDQENCLNFLGLRCDVCYRVCPVIDEAITLETAHNTRSGHHALFIPTVHADRCTGCGMCEKSCVLPEAAIKVLPARLARGSSAEHYRKGWEEKAPVVEGIIDLPDRLPGPGTDNLAAPGGFAPQYDLPGVGQMSTRTHMPVGQEAVESKGWIGAHRFLLMRRASQLFFLVLFLLGPWFGIWIVEGNLAGSLTLGVLPLTDPFILMQSLVAGHWPEVTALIGGLIVLVVYALIGGRVYCSWVCPINPVTDAANWVHRKLDLPKGWQPKRGTRLWILATVLLVSGLSGVIAWELVNPITMLHRGLVFGMGFVWAMIAAIFVFDVFVSRHGWCGHLCPVGAFYGLIGSKSLLRVSAANRTACDDCMDCYAVCPENQVISPALKGKSSPLMLSPDCTNCGRCIDVCAVDVFNFTHRFDDHVVQPSDPVAAPEPRAARPI
>AP8
MTISESRRTFLKASAAAATASAAGIPMAAGANAQVGAPDIRWDKAACRFCGTGCSVLVGTKDGRVVATQGDPDAPVNRGLNCIKGYFLSKIMYGKDRLTTPLLRKTNGQYDKNGEFEPVSWDEAFDVMAAKWKEALAKKGPTSVGMFGSGQWTVWEGYAAAKMMKAGFRSNNIDPNARHCMASAVVGFMRTFGIDEPMGCYDDLEHADTFVLWGSNMAEMHPILWSRLTDTRLTKPGCEVHVLSTFEHRSFELADNGMVFAPQTDLAILNYIANYIIQNGAVNEEFVKNHVNITKTATDIGYGLRDNNPLQQEAENPNSGKLEPISFEEYAEAVSKYTLEYTSELSGVPADKLERLAQQYADPNRKVMSLWTMGFNQHTRGSWVNSLMYNVHLLVGKISEPGNSPFSLTGQPSACGTAREVGTFAHRLPADMVVMNDKHREICETAWNVPAGTIPDKPGFHAVLQHRKLKDGDLNAYWVQCTNNMQAAPNINEEGYPGYRNPENFITVSDPYPTVTAVSADLILPTAMWVEKEGAYGNAERRTQFWRQQVKAPGEAKSDLWQVMEFSKRFTVEEVWGEELLAAMPEHRGKTMYDVLFANGSVDKFPLSETAEGFDNDESEHFGFYVQKGLFEEYANFGRGHAHDLAPFETYHQARGLRWPVVDGKETLYRFREGYDPYVSEGAGVEFYGHKDGKAKIIFAPYEPAAEEPDAEFDLWLCTGRVLEHWHSGSMTRRVPELHRAYPNAVVYMHPQDAKDRGLRRGQEIVLSTRRGEVTSRVETRGRNKVPRGLVFMPWFDEHQLTNKLTLDATCPLSKETDFKKCACKVERAMKRSIVTGGALLPVVLLSGWAFAQSAQVQTLRGADVDEPIPLDQIHKNVEGRMQRNYRQQPPLIPHSIEQYQIDVRTNQCLSCHDWSKAGERNAPTLSMTHYLDREGRELDRVAGTRYFCNQCHVPQADAPPLVENVFQPSTGNMADSPEKRSFLGRLWNAIWTPAVMFSSGFLILAGFLAGILFWGGFHWTLELTNTEEFCVSCHTMETNLGEYRETIHYNNHSGVRAICSDCHVPDEWNHKIKAKIMAVKDVYHELVGTISTPEKYEDHRLAMASAVWKKMKASDSRECRNCHNFDYMDFTIQETRAASEHQRAIDNGMTCIDCHQGIAHSLPPNYLETYEKVTAGLEDEVVQEHAAA-DIRDFLNNSSNMNICGCLVHIAPDYTDAARAAMAETQGVELHAEAEDGRFVVVVEDTADKLASDTIMDLHQIPGVISLSLTYHHFEDLAETAPRPDAPSQPMTSRRAFLSARLREDPDAIRPPGAATGFSDLCTRCEDCAAACPEDIITFDDAGFPVLDLSAGGCTLCGDCADVCPTPALLTERVAEWPWRARIDTSCLSTNGVSCRLCQDNCEQDAIRFRLQLGGRAEPALETETCIGCGSCSAACPAGAIVMHRPVPHHPEVTMSLVDKPLSPQRRRFLQDSARAAGGCVVAGSLLAYLARDARALPADALRPPGALPEKEFLSACIRCGLCVRDCPYDTLKLAELGSDAVATGTPFFIARDVPCEMCDDIPCVAACPTGALDPGLENIDDAEMGVAVLVDQENCLNFLGLRCDVCYRVCPVIDEAITLETAHNTRSGHHALFIPTIHADRCTGCGMCEKSCVLPEAAIKVLPARLARGSSAEHYRKGWEEKAPVVEGIIDLPDRLPGPGTDNLAAPGGFAPQYDLPGVGQMSTRTHMPVGQEAVEGKGWIGAHRFLLMRRASQLFFLVLFLLGPWFGIWIVEGNLAGSLTLGVLPLTDPFILMQSLVAGHWPEVTALIGGLIVLVVYALIGGRVYCSWVCPINPVTDAANWVHRKLDLPKGWQPKRGTRLWILATVLLVSGLSGVIAWELVNPITMLHRGLVFGMGFVWAMIAAIFVFDVFVSRHGWCGHLCPVGAFYGLIGSKSLLRVSAANRTACDDCMDCYAVCPENQVISPALKGKSSPLILSPDCTNCGRCIDVCAVDVFNFTHRFDDLVVQPSDPVAAPEPRAARPI
>CL7
MTISESRRTFLKASAAAATASAAGIPMAAGANAQVGAPDIRWDKAACRFCGTGCSVLVGTKEGRVVATQGDPDAPVNRGLNCIKGYFLSKIMYGKDRLTTPLLRKTNGQYDKNGEFEPVSWDEAFDVMAAKWKEALAKKGPTSVGMFGSGQWTVWEGYAAAKMMKAGFRSNNIDPNARHCMASAVVGFMRTFGIDEPMGCYDDLEHADTFVLWGSNMAEMHPILWSRLTDTRLTKPGCEVHVLSTFEHRSFELADNGMVFAPQTDLAILNYIANYIIQNGAVNEEFVKNHVNITKTATDIGYGLRDNNPLQQEAENPNSGKLEPISFEEYAEAVSKYTLEYTSELSGVPADKLERLAQQYADPNRKVMSLWTMGFNQHTRGSWVNSLMYNVHLLVGKISEPGNSPFSLTGQPSACGTAREVGTFAHRLPADMVVMNDKHREICETAWNVPAGTIPDKPGFHAVLQHRKLKDGDLNAYWVQCTNNMQAAPNINEEGYPGYRNPENFITVSDPYPTVTAVSADLILPTAMWVEKEGAYGNAERRTQFWRQQVKAPGEAKSDLWQVMEFSKRFTVEEVWGEELLAAMPEHRGKTMYDVLFANGSVDKFPLSETAEGFDNDESEHFGFYVQKGLFEEYANFGRGHAHDLAPFETYHQARGLRWPVVDGKETLYRFREGYDPYVSEGAGVEFYGHKDGKAKIIFAPYEPAAEEPDAEFDLWLCTGRVLEHWHSGSMTRRVPELHRAYPNAVVYMHPQDAKDRGLRRGQEIVLSTRRGEVTSRVETRGRNKVPRGLVFMPWFDEHQLTNKLTLDATCPLSKETDFKKCACKVERAMKRSIVTGGALLPVVFLSGWAFAQSAQVETLRGADVDEPIPLDQIHKNVEGRMQRNYRQQPPLIPHSIEQYQIDVRTNQCLSCHDWSKAGERNAPTLSMTHYLDREGRELDRVAGTRYFCNQCHVPQADAPPLVENVFQPSTGNMADSPEKRSFLGRLWNAIWTPAVMFSSGFLILAGFLAGILFWGGFHWTLELTNTEEFCVSCHTMETNLGEYRETIHYNNHSGVRAICSDCHVPDEWNHKIKAKIMAVKDVYHELVGTISTPEKYEDHRLAMASAVWKKMKASDSRECRNCHNFDYMDFTIQETRAASEHQRAIDNGMTCIDCHQGIAHSLPPNYLETYEKVTAGLEDEVVQEHAAA-DIRDFLNNSSNMNICGCLVHIAPDYTDAARAAMAETQGVELHAEAEDGRFVVVVEDTADRLASDTIMDLHQIPGVISLSLTYHHFEDLAETAPRPDAPSQPMTSRRAFLSARLREDPDTIRPPGAATGFSDLCTRCEDCAAACPEDIITFDDAGFPVLDLSAGGCTLCGDCADVCPTPALLTERVAEWPWRARIDTSCLSTNGVSCRLCQDNCEQDAIRFRLQLGGRAEPALETETCIGCGSCSAACPAGAIMMHRPVPHHPEVTMSLVDKPLSPQRRRFLQDSARAAGGCVVAGSLLAYLARDARALPADALRPPGALPEKEFLSACIRCGLCVRDCPYDTLKLAELGSDAVATGTPFFIARDVPCEMCDDIPCVAACPTGALDPGLENIDDAEMGVAVLVDQENCLNFLGLRCDVCYRVCPVIDEAITLETAHNTRSGHHALFIPTVHADRCTGCGMCEKSCVLPEAAIKVLPARLARGSSAEHYRKGWEEKAPVVEGIIDLPDRLPGPGTDNLAAPGGFAPQYDLPGVGQMSTRTHMPVGQEAVESKGWIGAHRFLLMRRASQLFFLVLFLLGPWFGIWIVEGNLAGSLTLGVLPLTDPFILLQSLVAGHWPEVTALIGGLIVLVVYALIGGRVYCSWVCPINPVTDAANWVHRKLDLPKGWQPKRGTRLWILATVLLVSGLSGVIAWELVNPITMLHRGLVFGMGFVWAMIAAIFVFDVFVSRHGWCGHLCPVGAFYGLIGSKSLLRVSAANRTACDDCMDCYAVCPENQVISPALKGKSSPLILSPDCTNCGRCIDVCAVDVFNFTHRFDDLVVQPSDPVAAPEPRAARPI
>N2
MTISESRRTFLKASAAAATASAAGIPMAAGANAQVGAPDIRWDKAACRFCGTGCSVLVGTKDGRVVATQGDPDAPVNRGLNCIKGYFLSKIMYGKDRLTTPLLRKTNGQYDKNGEFEPVSWDEAFDVMAAKWKEALAKKGPTSVGMFGSGQWTVWEGYAAAKMMKAGFRSNNIDPNARHCMASAVVGFMRTFGIDEPMGCYDDLEHADTFVLWGSNMAEMHPILWSRLTDTRLTKPGCEVHVLSTFEHRSFELADNGMVFAPQTDLAILNYIANYIIQNGAVNEEFVKNHVNITKTATDIGYGLRDNNPLQQEAENPNSGKLEPISFEEYAEAVSKYTLEYTSELSGVPADKLERLAQQYADPNRKVMSLWTMGFNQHTRGSWVNSLMYNVHLLVGKISEPGNSPFSLTGQPSACGTAREVGTFAHRLPADMVVMNDKHREICETAWNVPAGTIPDKPGFHAVLQHRKLKDGDLNAYWVQCTNNMQAAPNINEEGYPGYRNPENFITVSDPYPTVTAVSADLILPTAMWVEKEGAYGNAERRTQFWRQQVKAPGEAKSDLWQVMEFSKRFTVEEVWGEELLAAMPEHRGKTMYDVLFANGSVDKFPLSETAEGFDNDESEHFGFYVQKGLFEEYANFGRGHAHDLAPFETYHQARGLRWPVVDGKETLYRFREGYDPYVSEGAGVEFYGHKDGKAKIIFAPYEPAAEEPDAEFDLWLCTGRVLEHWHSGSMTRRVPELHRAYPNAVVYMHPQDAKDRGLRRGQEIVLSTRRGEVTSRVETRGRNKVPRGLVFMPWFDEHQLTNKLTLDATCPLSKETDFKKCACKVERAMKRSIVTGGALLPVVLLSGWAFAQSAQVQTLRGADVDEPIPLDQIHKNVEGRMQRNYRQQPPLIPHSIEQYQIDVRTNQCLSCHDWSKAGERNAPTLSMTHYLDREGRELDRVAGTRYFCNQCHVPQADAPPLVENVFQPSTGNMADSPEKRSFLGRLWNAIWTPAVMFSSGFLILAGFLAGILFWGGFHWTLELTNTEEFCVSCHTMETNLGEYRETIHYNNHSGVRAICSDCHVPDEWNHKIKAKIMAVKDVYHELVGTISTPEKYEDHRLAMASAVWKKMKASDSRECRNCHNFDYMDFTIQETRAASEHQRAIDNGMTCIDCHQGIAHSLPPNYLETYEKVTAGLEDEVVQEHAAA-DIRDFLNNSSNMNICGCLVHIAPDYTDAARAAMAETQGVELHAEAEDGRFVVVVEDTADKLASDTIMDLHQIPGVISLSLTYHHFEDLAETAPRPDAPSQPMTSRRAFLSARLREDPDAIRPPGAATGFSDLCTRCEDCAAACPEDIITFDDAGFPVLDLSAGGCTLCGDCADVCPTPALLTERVAEWPWRARIDTSCLSTNGVSCRLCQDNCEQDAIRFRLQLGGRAEPALETETCIGCGSCSAACPAGAIVMHRPVPHHPEVTMSLVDKPLSPQRRRFLQDSARAAGGCVVAGSLLAYLARDARALPADALRPPGALPEKEFLSACIRCGLCVRDCPYDTLKLAELGSDAVATGTPFFIARDVPCEMCDDIPCVAACPTGALDPGLENIDDAEMGVAVLVDQENCLNFLGLRCDVCYRVCPVIDEAITLETAHNTRSGHHALFIPTIHADRCTGCGMCEKSCVLPEAAIKVLPARLARGSSAEHYRKGWEEKAPVVEGIIDLPDRLPGPGTDNLAAPGGFAPQYDLPGVGQMSTRTHMPVGQEAVEGKGWIGAHRFLLMRRASQLFFLVLFLLGPWFGIWIVEGNLAGSLTLGVLPLTDPFILMQSLVAGHWPEVTALIGGLIVLVVYALIGGRVYCSWVCPINPVTDAANWVHRKLDLPKGWQPKRGTRLWILATVLLVSGLSGVIAWELVNPITMLHRGLVFGMGFVWAMIAAIFVFDVFVSRHGWCGHLCPVGAFYGLIGSKSLLRVSAANRTACDDCMDCYAVCPENQVISPALKGKSSPLILSPDCTNCGRCIDVCAVDVFNFTHRFDDLVVQPSDPVAAPEPRAARPI
>N9
MTISESRRTFLKASAAAATASAAGIPMAAGANAQVGAPDIRWDKAACRFCGTGCSVLVGTKDGRVVATQGDPDAPVNRGLNCIKGYFLSKIMYGKDRLTTPLLRKTNGQYDKNGEFEPVSWDEAFDVMAAKWKEALAKKGPTSVGMFGSGQWTVWEGYAAAKMMKAGFRSNNIDPNARHCMASAVVGFMRTFGIDEPMGCYDDLEHADTFVLWGSNMAEMHPILWSRLTDTRLTKPGCEVHVLSTFEHRSFELADNGMVFAPQTDLAILNYIANYIIQNGAVNEEFVKNHVNITKTATDIGYGLRDNNPLQQEAENPNSGKLEPISFEEYAEAVSKYTLEYTSELSGVPADKLERLAQQYADPNRKVMSLWTMGFNQHTRGSWVNSLMYNVHLLVGKISEPGNSPFSLTGQPSACGTAREVGTFAHRLPADMVVMNDKHREICETAWNVPAGTIPDKPGFHAVLQHRKLKDGDLNAYWVQCTNNMQAAPNINEEGYPGYRNPENFITVSDPYPTVTAVSADLILPTAMWVEKEGAYGNAERRTQFWRQQVKAPGEAKSDLWQVMEFSKRFTVEEVWGEELLAAMPEHRGKTMYDVLFANGSVDKFPLSETAEGFDNDESEHFGFYVQKGLFEEYANFGRGHAHDLAPFETYHQARGLRWPVVDGKETLYRFREGYDPYVSEGAGVEFYGHKDGKAKIIFAPYEPAAEEPDAEFDLWLCTGRVLEHWHSGSMTRRVPELHRAYPNAVVYMHPQDAKDRGLRRGQEIVLSTRRGEVTSRVETRGRNKVPRGLVFMPWFDEHQLTNKLTLDATCPLSKETDFKKCACKVERAMKRSIVTGGALLPVVLLSGWAFAQSAQVETLRGADVDEPIPLDQIHKNVEGRMQRNYRQQPPLIPHSIEQYQIDVRTNQCLSCHDWSKAGERNAPTLSMTHYLDREGRELDRVAGTRYFCNQCHVPQADAPPLVENVFQPSTGNMADSPEKRGFLGRLWNAIWTPAVMFSSGFLILAGFLAGILFWGGFHWTLELTNTEEFCVSCHTMETNLGEYRETIHYNNHSGVRAICSDCHVPDEWNHKIKAKIMAVKDVYHELVGTISTPEKYEDHRLAMASAVWKKMKASDSRECRNCHNFDYMDFTIQETRAASEHQRAIDNGMTCIDCHQGIAHSLPPNYLETYEKVTAGLEDEVVQEHAAA-DIRDFLNNSSNMNICGCLVHIAPDYTDAARAAMAETQGVELHAEAEDGRFVVVVEDTADKLASDTIMDLHQIPGVISLSLTYHHFEDLAETAPRPDAPSQPMTSRRAFLSARLREDPDAIRPPGAATGFSDLCTRCEDCAAACPEDIITFDDAGFPVLDLSAGGCTLCGDCADVCPTPALLTERVAEWPWRARIDTSCLSTNGVSCRLCQDNCEQDAIRFRLQLGGRAEPALETETCIGCGSCSAACPAGAIVMHRPVPHHPEVTMSLVDKPLSPQRRRFLQDSARAAGGCVVAGSLLAYLARDARALPADALRPPGALPEKEFLSACIRCGLCVRDCPYDTLKLAELGSDAVATGTPFFIARDVPCEMCDDIPCVAACPTGALDPGLENIDDAEMGVAVLVDQENCLNFLGLRCDVCYRVCPVIDEAITLETAHNTRSGHHALFIPTVHADRCTGCGMCEKSCVLPEAAIKVLPARLARGSSAEHYRKGWEEKAPVVEGIIDLPDRLPGPGTDNLAAPGGFAPQYDLPGVGQMSTRTHMPVGQEAVESKGWIGAHRFLLMRRASQLFFLVLFLLGPWFGIWIVEGNLAGSLTLGVLPLTDPFILMQSLVAGHWPEVTALIGGLIVLVVYALIGGRVYCSWVCPINPVTDAANWVHRKLDLPKGWQPKRGTRLWILATVLLVSGLSGVIAWELVNPITMLHRGLVFGMGFVWAMIAAIFVFDVFVSRHGWCGHLCPVGAFYGLIGSKSLLRVSAANRTACDDCMDCYAVCPENQVISPALKGKSSPLMLSPDCTNCGRCIDVCAVDVFNFTHRFDDHVVQPSDPVAAPEPRAARPI
>P10
MTISESRRTFLKASAAAATASAAGIPMAAGANAQVGAPDIRWDKAACRFCGTGCSVLVGTKDGRVVATQGDPDAPVNRGLNCIKGYFLSKIMYGKDRLTTPLLRKTNGQYDKNGEFEPVSWDEAFDVMAAKWKEALAKKGPTSVGMFGSGQWTVWEGYAAAKMMKAGFRSNNIDPNARHCMASAVVGFMRTFGIDEPMGCYDDLEHADTFVLWGSNMAEMHPILWSRLTDTRLTKPGCEVHVLSTFEHRSFELADNGMVFAPQTDLAILNYIANYIIQNGAVNEEFVKNHVNITKTATDIGYGLRDNNPLQQEAENPNSGKLEPISFEEYAEAVSKYTLEYTSELSGVPADKLERLAQQYADPNRKVMSLWTMGFNQHTRGSWVNSLMYNVHLLVGKISEPGNSPFSLTGQPSACGTAREVGTFAHRLPADMVVMNDKHREICETAWNVPAGTIPDKPGFHAVLQHRKLKDGDLNAYWVQCTNNMQAAPNINEEGYPGYRNPENFITVSDPYPTVTAVSADLILPTAMWVEKEGAYGNAERRTQFWRQQVKAPGEAKSDLWQVMEFSKRFTVEEVWGEELLAAMPEHRGKTMYDVLFANGSVDKFPLSETAEGFDNDESEHFGFYVQKGLFEEYANFGRGHAHDLAPFETYHQARGLRWPVVDGKETLYRFREGYDPYVSEGAGVEFYGHKDGKAKIIFAPYEPAAEEPDAEFDLWLCTGRVLEHWHSGSMTRRVPELHRAYPNAVVYMHPQDAKDRGLRRGQEIVLSTRRGEVTSRVETRGRNKVPRGLVFMPWFDEHQLTNKLTLDATCPLSKETDFKKCACKVERAMKRSIVTGGALLPVVLLSGWAFAQSAQVQTLRGADVDEPIPLDQIHKNVEGRMQRNYRQQPPLIPHSIEQYQIDVRTNQCLSCHDWSKAGERNAPTLSMTHYLDREGRELDRVAGTRYFCNQCHVPQADAPPLVENVFQPSTGNMADSPEKRSFLGRLWNAIWTPAVMFSSGFLILAGFLAGILFWGGFHWTLELTNTEEFCVSCHTMETNLGEYRETIHYNNHSGVRAICSDCHVPDEWNHKIKAKIMAVKDVYHELVGTISTPEKYEDHRLAMASAVWKKMKASDSRECRNCHNFDYMDFTIQETRAASEHQRAIDNGMTCIDCHQGIAHSLPPNYLETYEKVTAGLEDEVVQEHAAA-DIRDFLNNSSNMNICGCLVHIAPDYTDAARAAMAETQGVELHAEAEDGRFVVVVEDTADKLASDTIMDLHQIPGVISLSLTYHHFEDLAETAPRPDAPSQPMTSRRAFLSARLREDPDAIRPPGAATGFSDLCTRCEDCAAACPEDIITFDDAGFPVLDLSAGGCTLCGDCADVCPTPALLTERVAEWPWRARIDTSCLSTNGVSCRLCQDNCEQDAIRFRLQLGGRAEPALETETCIGCGSCSAACPAGAIVMHRPVPHHPEVTMSLVDKPLSPQRRRFLQDSARAAGGCVVAGSLLAYLARDARALPADALRPPGALPEKEFLSACIRCGLCVRDCPYDTLKLAELGSDAVATGTPFFIARDVPCEMCDDIPCVAACPTGALDPGLENIDDAEMGVAVLVDQENCLNFLGLRCDVCYRVCPVIDEAITLETAHNTRSGHHALFIPTIHADRCTGCGMCEKSCVLPEAAIKVLPARLARGSSAEHYRKGWEEKAPVVEGIIDLPDRLPGPGTDNLAAPGGFAPQYDLPGVGQMSTRTHMPVGQEAVEGKGWIGAHRFLLMRRASQLFFLVLFLLGPWFGIWIVEGNLAGSLTLGVLPLTDPFILMQSLVAGHWPEVTALIGGLIVLVVYALIGGRVYCSWVCPINPVTDAANWVHRKLDLPKGWQPKRGTRLWILATVLLVSGLSGVIAWELVNPITMLHRGLVFGMGFVWAMIAAIFVFDVFVSRHGWCGHLCPVGAFYGLIGSKSLLRVSAANRTACDDCMDCYAVCPENQVISPALKGKSSPLILSPDCTNCGRCIDVCAVDVFNFTHRFDDLVVQPSDPVAAPEPRAARPI
>BC9
MTVSESRRTFLKASAAAATASAAGIPMAAGANAQTGAPDIRWDKAACRFCGTGCSVLVGTKDGRVVATQGDPDAPVNRGLNCIKGYFLSKIMYGKDRLTTPLLRKTNGEYDKNGEFEPVSWDEAFDVMAAKWKEALAKKGPTSVGMFGSGQWTVWEGYAAAKMMKAGFRSNNIDPNARHCMASAVVGFMRTFGIDEPMGCYDDLEHADTFVLWGSNMAEMHPILWSRLTDTRLTKPGCEVHVLSTFEHRSFELADNGMVFEPQTDLAILNYIANYIIQNGAVNEYFVRNHVNITKTATDIGYGLRETNALQQEAANPNSGKLETISFEEYAEAVAPYTLEYTSELSGVPADKLEKLAQQYADPTRKVMSLWTMGFNQHTRGSWVNSLMYNVHLLVGKISEPGNSPFSLTGQPSACGTAREVGTFAHRLPADMVVANDEHRKICETAWNIPEGTIPPKPGFHAVLQHRKLKDGELNAYWVQCNNNMQAAPNINEEGYPGYRNPENFITVSDPYPTVTAVSADLILPTAMWVEKEGAYGNAERRTQFWRQQVPAPGEAKSDLWQLMEFSKRFTVEEVWGEELLAKMPEHRGKTMYDVLFANGKVDQFPLSETAEGFDNDDAEHFGYYVQKGLFEEYADFGRGHAHDLAPFDMYHQARGMRWPVVDGKETLYRFREGYDPYVPEGADVKFYGHKDGKAKIIFAPYEPAAEVPDEEYDLWLSTGRVLEHWHSGSMTRRVPELHRAYPSAVVYMHPEDAKDRGLRRGQEIVLSTRRGEVTSRVETRGRNKVPRGLVFMPWFDEHQLTNKLTLDATCPLSKETDFKKCACKVERAMKRSIVTGGALLPVLLLSGWALAQSAQVETLRGAEVDEPIPLDQIHKTVEGRMQRNYRQQPPLIPHSIEQYQIDVRTNQCLSCHDWSKAGERNAPTLSMTHYLDREGRELDRIAGTRYFCNQCHVPQADAPPLVENVFQPSTGNMADSPEKRGMLGRLWNAIWTPAVMFSSGFLILAGFLAGILFWGGFHWTLELTNTEEFCVSCHTMETNLGEYRETIHYNNHSGVRAICSDCHVPDEWNHKIKAKIMAVKDVYHELAGTISTPEKYEDHRLAMASAVWKKMKASDSRECRNCHNFDYMDFTIQETRAASEHQRAIDTGMTCIDCHQGIAHSLPPNYLETYENVTAGLEGEVLEEHANASDIRDFLDNSSNMNICGCLVHIAPDHTDAARAAMTGTQGVEVHAEAEDGRFVVVVEDTADRLASETIMDLHQIPGVISLSLTYHHFEDLAEASPQSNAQSQPMTSRRAFLSARLREDRNAIRPPGAVSDFAELCTRCEDCAEACPEDVITFDDSGFPVLDLSAGGCTLCGECAGACPTPALLPELVAEWPWRAQIAENCLSMNGVSCRLCQDNCEQDAIRFRLQLGGRAEPALDTEVCIGCGSCSAACPAGAIALHRPTPQHPEVTMPLVDTPLSPQRRRFLQESARAAGGCVVAGSVLAYLARDARALPAEALRPPGALPEKEFLSACIRCGLCVRDCPYDTLKLAELGSDAVATGTPFFTARDIPCEMCDDIPCVAACPTGALDPGLDDIDDAKMGVAVLVDQENCLNFLGLRCDVCYRVCPVIDEAITLETEHNTRSGHHALFIPTVHSDRCTGCGMCEKSCVLPEAAIKVLPARLARGRSAEHYRKGWEEKAPVVEGIIDLPDRLPGPGTDNLVAPGGFAPGYDLPGVGQMSTRTHMPVGQEAVDSKGWIGAHRYLLLRRASQLFFLILFLLGPWFGIWIVEGNLAGSLTLGVLPLTDPFILLQSFIAGHWPEMTALIGGLIVLAIYALIGGRVYCSWVCPINPVTDAANWLHRKLDLPKGWQPKRSSRLWVLATVLLVSRLSGVIAWELVNPITMLHRGLVFGMGFVWAMIAAIFIFDVIVSRHGWCGHLCPVGAFYGLIGSKSLLRVSATNRAACDDCMDCYAVCPENQVISPALKGKSTPVILSPDCTNCGRCIDVCAVDVFNFTHRFDDHLVQPSDPVAAPETRAARPI
>F11
MTVSESRRTFLKASAAAATASAAGIPMATGASAQIGNPDIRWDKAACRFCGTGCSVLIGTKDGRVVATQGDPDAPVNRGLNCIKGYFLSKIMYGKDRLTTPLLRKTNGEYDKNGEFEPVSWDEAFDVMAAKWKEALAKKGPSSVGMFGSGQWTVWEGYAAAKMMKAGFRSNNIDPNARHCMASAVVGFIRTFGIDEPMGCYDDLEHADTFVLWGSNMAEMHPILWSRLTDTRLTKPGCEVHVLSTFEHRSFELADNGMVFAPQTDLAILNYIANYIIQNGAVNEEFVKNHVNITKTATDIGYGLRDNHPLQEAAENPNVGKMEPISFEEYAEAVSKYTLEYTSELSGVPADKLERLAKQYADPNRKVMSLWTMGFNQHTRGSWVNSLMYNVHLLVGKISEPGNSPFSLTGQPSACGTAREVGTFAHRLPADMVVMNDKHREICETAWNVPAGTIPAKPGFHAVLQHRKLKDGDLNAYWVQCTNNMQAAPNINEEGYPGYRNPENFITVSDPYPTVTAVSADLILPTAMWVEKEGAYGNAERRTQFWRQQVKAPGEAKSDVWQVMEFSKRFTVEEVWGEELLATMPEHRGKTMYDVIFANGVIDKYPLSETAEGFDNDESEHFGYYVQKGLFEEYAEFGRGHAHDLAPFDVYHQARGLRWPVVDGKETLYRFREGYDPYVEAGAGVQFYGKPDGKANIIFAPYEPAAEEPDADFDLWLCTGRVLEHWHSGSMTRRVPELHRSYPNAVVYMHPQDAEDRGLRRGQEIVLSTRRGDVTSRVETRGRNKVPRGLVFMPWFDEHQLTNKLTLDATCPLSKETDFKKCACKVERAMKISIVTGGTLIPVLLLSGFALAQSAQVETLRGADVDEAIPLHEIHKNVEGRIVRNYRQQPPLIPHSIEQYQIDVRANQCLSCHDWTKAGERNAPTLSMTHYLDREGRELDQIAGTRYFCNQCHVPQADAPPLVENVFQPSHDNMADSPEKRGWIGRLWTWIWTPAVAFSSGFLILAGFLAGILFWGGFHWTLELTNTEEFCTSCHTMETNLGEYRETIHYNNHSGVRAICSDCHVPHEWNHKIKAKIMAVKDVYHELAGTISTPEKYEDHRLSMASAVWKKMKASDSRECRNCHNFDYMDFTIQETRAASEHQRAIDENMTCIDCHQGIAHSLPPNYLEEYQNVTEALNGKPLQQQAAAGEIRSFLATRTEMNICGCLVHVSPDRTDSARAAMAGTRGVEVHAEADDGRFVVVVEDTPERLASDTIMDLHQIPGVISLSLTYHHFEELAETSPHTNAPSQPLPTRRAFLSARLREDADVLRPPGSSAGFSDLCTGCGDCVSACPEGILFADDSDFPVLQVNDGACTFCGDCARACPTGALDVDRLAEWPWRAAVPSDCLSLNGVSCRLCQDNCDQGAIRFKLQLAGRAEPELDTDACTGCGGCASVCPVSAVSLQRVTDPQTGVIMSLAARPLSPQRRRFLQDSARAAGGCLVAGSLLAYLARDARALPAEALRPPGALPEKEFLSACIRCGLCVRDCPYDTLKLAELGSESAATGTPYFTARDVPCEMCDDIPCVAACPTGALDPGLDNIDDAEMGVAVLVDQENCLNFLGLRCDVCYRVCPVIDEAITLETAHNARSGHHALFIPTVHADRCTGCGMCEKSCVLPEAAIKVLPTRLARGSSADHYRKGWEEKAPLVDGIIDLPDRLPGPGIDNLAAPGGFEPGYSLPGVGQMSIRTHMPVGQEAIEAKGWLGAHKYLLLRRASQLFFLALFLLGPWFGIWIVQGTLAGSLTLGVLPLTDPFILSQSAVAGHWPELTALIGGLIVLVAYALIGGRVYCSWVCPINPVTDAAHWLHRKLDLPKGWQPKRGTRLWILATVLIVSGLTGVIAWELVNPITMLHRGLIFGMGFVWAMIAAIFVFDLFVARHGWCGHLCPVGAFYGLVGHKAMLRVSATDRSACDDCMDCYAVCPENHVISPALKGKSTPLILSPDCTNCGRCIDVCAVDVFTFTHRFDDHVTEPIRSVAAPDGRAARPI
>AB9
MTISESRRTFLKASAAAATASAAGIPMAAGANAQAAAPDIRWDKAACRFCGTGCSVLVGTKDGRVVATQGDPDAPVNRGLNCIKGYFLSKIMYGKDRLTTPLLRKTNGVYDKNGEFEPVSWDEAFDVMAAKWKEALAKKGPTSVGMFGSGQWTVWEGYAAAKMMKAGFRSNNIDPNARHCMASAVVGFMRTFGIDEPMGCYDDFEHADTFVLWGSNMAEMHPILWSRLTDTRLTKPGSEVHVLSTYEHRSFELADNGMVFAPQTDLAILNYIANYIIQNGAVNEEFVKNHVNITKTATDIGYGLRDNNPLQQEAENPNSGKMEPISFEEYAEAVSEYTLEYTSELSGVPADKLERLAKQYADPNRKVMSLWTMGFNQHTRGSWVNSLMYNVHLLVGKISEPGNSPFSLTGQPSACGTAREVGTFAHRLPADMVVMNDKHREICETAWNVPAGTIPPKPGFHAVLQHRKLKDGDLNAYWVQCTNNMQAAPNINEEGYPGYRNPENFITVSDPYPTVTAVSADLILPTAMWVEKEGAYGNAERRTQFWRQQVKAPGEAKSDVWQVMEFSKRFTVEEVWGEELLATMPEHRGKTMYDVLFANGSVDKFPLSETAEGFDNDESEHFGFYVQKGLFEEYAEFGRGHAHDLAPFETYHQARGLRWPVVDGKETLYRFREGYDPYVSEGAGVEFYGHKDGKAKIIFAPYEPAAEEPDAEFDLWLCTGRVLEHWHSGSMTRRVPELHRAYPAAVVYMHPQDAKDRGLRRGQEIVLSTRRGEVTSRVETRGRNKVPRGLVFMPWFDEHQLTNKLTLDATCPLSKETDFKKCACKVERAMKKTIVTGGALLPVLLLSGWALAQSAQVESLRGAEVDEPVPLDQIHRNVEGRQQRNYRQQPPLIPHSVEQYQIDIRTNQCLTCHDWTKAGERNAPTLSMTHYLDRDGNELDKIAGTRYFCNQCHVPQADAPPLVDNVFQPSAGNMADSPEKRGLLGRLWNAIWTPAVMFSSGFLILAGFLAGILFWGGFHWTLELTNTEEFCVSCHTMETNLGEYRETIHYNNHSGVRAICSDCHVPDEWNHKIKAKIMAVKDVYHELAGTISTPEKYEDHRLAMASAVWKKMKASDSRECRNCHNFDYMDFTIQETRAASEHQRAIDSGMTCIDCHQGIAHSLPPNYLEEYQKVSEAIEGEVLQEHAAATDIRDFLNNSSNMNICGCLVHIAPDHTDAARAAMTGTQGVELHAEAEDGRFVVVVEDTADRLASDTIMDLHQIPGVISLSLTYHHFEDLAEKAPRPDAPSQPMTSRRAFLSARLREDHDAIRPPGAATGFSDLCTRCEDCAGACPEDIITFDDSGFPVLDLSAGGCTMCGDCAEACPTPALLPERVAEWPWRARIAASCLSMNGVSCRLCQDNCEQDAIRFRLQLGGRAEPALETETCIGCGSCSAACPAGAIAMHRPAPQHPEVTMSLVDKPLSPQRRRFLQDSARAAGGCVVAGTVLAYLARDARALPAEALRPPGALPEKEFLSACIRCGLCVRDCPYDTLKLAELGSDAVATGTPYFTARDIPCEMCDDIPCVAACPTGALDPGLDNIDDAEMGVAVLVDQENCLNFLGLRCDVCYRVCPVIDEAITLETAHNTRSGHHALFIPTVHADRCTGCGMCEKSCVLPEAAIKVLPTRLARGSSAEHYRKGWEEKAPVVEGIIDLPDRLPGPGTDNLVTPGGFAPGYDLPGVGQMSTRTHMPVGQEAVASKGWIGAHRYLLLRRASQVFFLVLFLLGPWFGIWIVEGTLAGSLTLGVLPLTDPFILLQSFVAGHWPEMTALIGGVIVLAAYALIGGRVYCSWVCPINPVTDAANWLHRKLDLPKGWQPKRGTRLWILAAVLLVSGLSGVIAWELINPITMLHRGLVFGMGFVWAMIASIFVFDVFVSRHGWCGHLCPVGAFYGLIGSKSLLRVSATNRAACDDCMDCYAVCPENQVISPALKGKTTPLILSPDCTNCGRCIDVCAVDVFNFTHRFDDHIVQPSDPVAAPEPRAARPI
>A2
MTISESRRTFLKATAAAATASAAGIPLATGAAAQVANADIRWDKAPCRFCGTGCSVLVGTKNDRVVATQGDPDAPVNRGLNCIKGYFLSKIMYGKDRLTTPLLRKSNGVYDKNGDFEPVSWDEAFDVMAEKWKEALAKKGPTSVGMFGSGQWTVWEGYAAAKLMKAGFRTNNIDPNARHCMASAVVGFMRTFGIDEPMGCYDDLEHADTFVLWGSNMAEMHPILWSRLTDTRLTKPGAQVHVLSTFEHRSFELADNGIIFKPQTDLAILNYIANHIIQTGAVNEEFVKNHVNITKTATDIGYGLRETNPLQQAAANPDSGKLEPISFEEYAASVADYTLEYVSELSGVPANQLEQLAKEYADPNRKVMSLWTMGFNQHTRGSWVNSLMYNVHLLVGKISEPGNSPFSLTGQPSACGTAREVGTFAHRLPADMVVTNDEHRKITETKWNIPEGTIPPKPGFHAVLQNRKLKDGDLNVYWVQCNNNMQAAPNINEEGYPGYRNPENFIVVSDPYPTVTAVAADLILPTAMWVEKEGAYGNAERRTQFWRQQVKAPGEAKSDLWQLMEFSKRFTVEEVWDEELLAKMPEHRGKTLFDVLYANGKIDQYPLSETAEGFHNDESEHFGFYVQKGLFEEYASFGRGHGHDLAPFETYHQARGLRWPVVDGKETLYRFREGYDSYVPEGAGVKFYGHKDGKAKIIFAPYEPAAEEPDEEFDLWLCTGRVLEHWHSGSMTRRVPELHRAFPAAVVFMHPEDAKERGVRRGQEIVLSTRRGEVISRVETRGRNKVPRGLVFMPWFDEGQLTNKLTLDATCPLSKETDFKKCACKVERAMKKSIATGAALIPVLLVTGLAFAQSASVTTLRGVDIDDPAILDDVHRNIEGRMQRNYRQQPPLIPHKIDQYQIDIRTNQCLSCHDWTKAGERNAPTLSMTHYLDREGNELDQIAGTRYFCNQCHVPQADAPALVDNLFQPSAGNMADSPEKRGLIGRIWAWIWTPAAAFSAGFLVLAGFLAGILFWGGFHWTLEMTNTEEFCVSCHTMETNLGEYRETIHYNNHSGVRAICSDCHVPKEWSFKIEAKIMAVKDVYHELVGTISTPEKYEDHRLKMASAVWKKMKASDSRECRNCHNFEYMDFTIQETRAANEHQRAIDENMTCIDCHQGIAHSLPPGYLEEYQKVVASLDPVEIAQSTGAAEIRSFLNSASDMNICGCLVHVAPDQTSAARSAMTAFDGVEVHAESDDSRFVVVVEDTPTRLASEIIMDLHQIPGVVSLTLTYHHFEDLAETRPRPETPSQDVASRRAFLTGRPREDDSVKRPPGARENFHDLCTRCGDCVSVCPEEVLAMDDAGLPVFQPQQGGCTFCGDCADACKTDALSLDRFAEWPWRAKVSDTCLSANGVSCRVCQDSCDQGAIRFRLKTGGRAEVNLDLASCVGCGACSAACPTGAVSLERYQPATVEVHMSLVGKPLSPQRRRFLQDSARAAGGCLVAGSVLAYLARDARALPAEALRPPGALPEDGFLGACIRCGLCVRGCPYDTLKLAELGVDAVATGTPYFIARDVPCEMCEDIPCVAACPTGALDKGLQDIDGAKMGVAVLVDQENCLNFLGLRCDVCYRVCPVIDEAITLELSHNDRSGHHAIFAPTVHADRCTGCGVCEKSCVLPEAAIKVLPARLARGSSAEHYRKGWEEKAPLVEGIIDLPDRLPGPGADNLAAPGGYEPGYNLPGAGQM------PVGHEAREVKGWVGAHRFLLLRRFSQVFFLALFLLGPWFGIWIVKGTLAGSLTLDVLPLTDPFILLQGLVAGHWPEMTALIGGLIVLVAYALIGGRVYCSWVCPINPVTDAAHWLHRRLDLSKGWQPKRSTRLWILATVLIVSALTGVIAWELVNPITMLHRGLVFGMGFVWAMVVAIFVFDLFVARHGWCGHICPVGAFYGLIGAKSLLRVSATNRAACDDCMDCYAVCPENQVISPALKGKSSPLILSPDCTTCGRCIDVCSVDVFKLTHRFDDAVVAPPDPAAAPEPRAARPA
>BB4
MTISESRRTFLKATAAAATASAAGIPLATGAAAQVANADIRWDKAPCRFCGTGCSVLVGTKNDRVVATQGDPDAPVNRGLNCIKGYFLSKIMYGKDRLTTPLLRKSNGVYDKNGDFEPVSWDEAFDVMAEKWKEALAKKGPTSVGMFGSGQWTVWEGYAAAKLMKAGFRTNNIDPNARHCMASAVVGFMRTFGIDEPMGCYDDLEHADTFVLWGSNMAEMHPILWSRLTDTRLTKPGAQVHVLSTFEHRSFELADNGIIFKPQTDLAILNYIANHIIQTGAVNEEFVKNHVNITKTATDIGYGLRETNPLQQAAANPDSGKLEPISFEEYAASVADYTLEYVSELSGVPANQLEQLAKEYADPNRKVMSLWTMGFNQHTRGSWVNSLMYNVHLLVGKISEPGNSPFSLTGQPSACGTAREVGTFAHRLPADMVVTNDEHRKITETKWNIPEGTIPPKPGFHAVLQNRKLKDGDLNVYWVQCNNNMQAAPNINEEGYPGYRNPENFIVVSDPYPTVTAVAADLILPTAMWVEKEGAYGNAERRTQFWRQQVKAPGEAKSDLWQLMEFSKRFTVEEVWDEELLAKMPEHRGKTLFDVLYANGKIDQYPLSETAEGFHNDESEHFGFYVQKGLFEEYASFGRGHGHDLAPFETYHQARGLRWPVVDGKETLYRFREGYDSYVPEGAGVKFYGHKDGKAKIIFAPYEPAAEEPDEEFDLWLCTGRVLEHWHSGSMTRRVPELHRAFPAAVVFMHPEDAKERGVRRGQEIVLSTRRGEVISRVETRGRNKVPRGLVFMPWFDEGQLTNKLTLDATCPLSKETDFKKCACKVERAMKKSIATGAALIPVLLVTGLAFAQSASVTTLRGVDIDDPAILDDVHRNIEGRMQRNYRQQPPLIPHKIDQYQIDIRTNQCLSCHDWTKAGERNAPTLSMTHYLDREGNELDQIAGTRYFCNQCHVPQADAPALVDNLFQPSAGNMADSPEKRGLIGRIWAWIWTPAAAFSAGFLVLAGFLAGILFWGGFHWTLEMTNTEEFCVSCHTMETNLGEYRETIHYNNHSGVRAICSDCHVPKEWSFKIEAKIMAVKDVYHELVGTISTPEKYEDHRLQMASAVWKKMKASDSRECRNCHNFEYMDFTIQETRAANEHQRAIDENMTCIDCHQGIAHSLPPGYLEEYQKVVASLDPVEVAQSTGAAEIRSFLNSTSDMNICGCLVHVAPDQTSAARSAMTAFDGVEVHAESDDSRFVVVVEDTQTRLASEIIMDLHQIPGVVSLTLTYHHFEDLAETRPRPETPSQD------------------------------------------------MDDAGLPVFQPQQGGCTFCGGCADACKTDALSLDRFAEWPWRAKVSDTCLSANGVSCRVCQDSCDQGAIRFRLKTGGRAEVNLDLASCVGCGACSAACPTGAVSLERYQPATVEVRMSLVGKPLSPQRRRFLQDSARAAGGCLVAGSVLAYLARDARALPAEALRPPGALPEDGFLGACIRCGLCVRDCPYDTLKLAELGVDAVATGTPYFIARDVPCEMCEDIPCVAACPTGALDKGLQDIDDAKMGVAVLVDQENCLNFLGLRCDVCYRVCPVIDEAITLELSHNDRSGHHAIFAPTVHADHCTGCGVCEKSCVLPEAAIKVLPARLARGSSAEHYRKGWEEKAPLVEGIIDLPDRLPGPGADNLAAPGGYEPGYNLPGAGQM------PVGHEAREVKGWVGAHRFLLLRRFSQVFFLALFLLGPWFGIWIVKGTLAGSLTLDVLPLTDPFILLQGLVAGHWPEMTALIGGLIVLVAYALIGGRVYCSWVCPINPVTDAAHWLHRRLDLSKGWQPKRSTRLWILATVLIASALTGVIAWELVNPITMLHRGLVFGMGFVWAMVVAIFVFDLFVARHGWCGHICPVGAFYGLIGAKSLLRVSATNRAACDDCMDCYAVCPENQVISPALKGKSSPLILLPDCTTCGRCIDVCSVDVFKLTHRFDDAVVAPPDPAAAPEPRAARPA
>BC2
MTISESRRTFLKATAAAATASAAGIPLATGAAAQVANADIRWDKAPCRFCGTGCSVLVGTKNDRVVATQGDPDAPVNRGLNCIKGYFLSKIMYGKDRLTTPLLRKSNGVYDKNGDFEPVSWDEAFDVMAEKWKEALAKKGPTSVGMFGSGQWTVWEGYAAAKLMKAGFRTNNIDPNARHCMASAVVGFMRTFGIDEPMGCYDDLEHADTFVLWGSNMAEMHPILWSRLTDTRLTKPGAQVHVLSTFEHRSFELADNGIIFKPQTDLAILNYIANHIIQTGAVNEEFVKNHVNITKTATDIGYGLRETNPLQQAAANPDSGKLEPISFEEYAASVADYTLEYVSELSGVPANQLEQLAKEYADPNRKVMSLWTMGFNQHTRGSWVNSLMYNVHLLVGKISEPGNSPFSLTGQPSACGTAREVGTFAHRLPADMVVTNDEHRKITETKWNIPEGTIPPKPGFHAVLQNRKLKDGDLNVYWVQCNNNMQAAPNINEEGYPGYRNPENFIVVSDPYPTVTAVAADLILPTAMWVEKEGAYGNAERRTQFWRQQVKAPGEAKSDLWQLMEFSKRFTVEEVWDEELLAKMPEHRGKTLFDVLYANGKIDQYPLSETAEGFHNDESEHFGFYVQKGLFEEYASFGRGHGHDLAPFETYHQARGLRWPVVDGKETLYRFREGYDSYVPEGAGVKFYGHKDGKAKIIFAPYEPAAEEPDEEFDLWLCTGRVLEHWHSGSMTRRVPELHRAFPAAVVFMHPEDAKERGVRRGQEIVLSTRRGEVISRVETRGRNKVPRGLVFMPWFDEGQLTNKLTLDATCPLSKETDFKKCACKVERAMKKSIATGAALIPVLLVTGLAFAQSASVTTLRGVDIDDPAILDDVHRNIEGRMQRNYRQQPPLIPHKIDQYQIDIRTNQCLSCHDWTKAGERNAPTLSMTHYLDREGNELDQIAGTRYFCNQCHVPQADAPALVDNLFQPSAGNMADSPEKRGLIGRIWAWIWTPAAAFSAGFLVLAGFLAGILFWGGFHWTLEMTNTEEFCVSCHTMETNLGEYRETIHYNNHSGVRAICSDCHVPKEWSFKIEAKIMAVKDVYHELVGTISTPEKYEDHRLQMASAVWKKMKASDSRECRNCHNFEYMDFTIQETRAANEHQRAIDENMTCIDCHQGIAHSLPPGYLEEYQKVVASLDPVEIAQSTGAAEIRSFLNSASDMNICGCLVHVAPDQTSAARSAMTAFDGVEVHAESDDSRFVVVVEDTPTRLASEIIMDLHQIPGVVSLTLTYHHFEDLAETRPRPETPSQDVASRRAFLTGRPREDDSVKRPPGARENFHDLCTRCGDCVAVCPEGVLAMDDAGLPVFQPQQGGCTFCGDCADACKTDALSLDRLAEWPWRAKVSDTCLSANGVSCRVCQDSCDQGAIRFRLKTGGRAEVNLDLASCVGCGACSVACPTGAVSLERYQPATVEVRMSLVGKPLSPQRRRFLQDSARAAGGCLVAGSVLAYLARDARALPAEALRPPGALPEDGFLGACIRCGLCVRDCPYDTLKLAELGVDAVATGTPYFIARDVPCEMCEDIPCVAACPTGALDKGLQDIDDAKMGVAVLVDQENCLNFLGLRCDVCYRVCPVIDEAITLELSHNDRSGHHAIFAPTVHADHCTGCGVCEKSCVLPEAAIKVLPARLARGSSAEHYRKGWEEKAPLVEGIIDLPDRLPGPGADNLAAPGGYEPGYNLPGAGQM------PVGHEAREVKGWVGAHRFLLLRRFSQVFFLALFLLGPWFGIWIVKGTLAGSLTLDVLPLTDPFILLQGLVAGHWPEMTALIGGLIVLVAYALIGGRVYCSWVCPINPVTDAAHWLHRRLDLPKGWQPKRSTRLWILATVLIVSALTGVIAWELVNPITMLHRGLVFGMGFVWAMVVAIFVFDLFVARHGWCGHICPVGAFYGLIGTKSLLRVSATNRAACDDCMDCYAVCPENQVISPALKGKSSPLILSPGCTTCGRCIDVCSVDVFKLTHRFDDAVVAPPDPAAAPEPRAARPA
>BC8
MTISESRRTFLKATAAAATASAAGIPLATGAAAQVANADIRWDKAPCRFCGTGCSVLVGTKNDRVVATQGDPDAPVNRGLNCIKGYFLSKIMYGKDRLTTPLLRKSNGVYDKNGDFEPVSWDEAFDVMAEKWKEALAKKGPTSVGMFGSGQWTVWEGYAAAKLMKAGFRTNNIDPNARHCMASAVVGFMRTFGIDEPMGCYDDLEHADTFVLWGSNMAEMHPILWSRLTDTRLTKPGAQVHVLSTFEHRSFELADNGIIFKPQTDLAILNYIANHIIQTGAVNEEFVKNHVNITKTATDIGYGLRETNPLQQAAANPDSGKLEPISFEEYAASVADYTLEYVSELSGVPANQLEQLAKEYADPNRKVMSLWTMGFNQHTRGSWVNSLMYNVHLLVGKISEPGNSPFSLTGQPSACGTAREVGTFAHRLPADMVVTNDEHRKITETKWNIPEGTIPPKPGFHAVLQNRKLKDGDLNVYWVQCNNNMQAAPNINEEGYPGYRNPENFIVVSDPYPTVTAVAADLILPTAMWVEKEGAYGNAERRTQFWRQQVKAPGEAKSDLWQLMEFSKRFTVEEVWDEELLAKMPEHRGKTLFDVLYANGKIDQYPLSETAEGFHNDESEHFGFYVQKGLFEEYASFGRGHGHDLAPFETYHQARGLRWPVVDGKETLYRFREGYDSYVPEGAGVKFYGHKDGKAKIIFAPYEPAAEEPDEEFDLWLCTGRVLEHWHSGSMTRRVPELHRAFPAAVVFMHPEDAKERGVRRGQEIVLSTRRGEVISRVETRGRNKVPRGLVFMPWFDEGQLTNKLTLDATCPLSKETDFKKCACKVERAMKKSIATGAALIPVLLVTGLAFAQSASVTTLRGVDIDDPAILDDVHRNIEGRMQRNYRQQPPLIPHKIDQYQIDIRTNQCLSCHDWTKAGERNAPTLSMTHYLDREGNELDQIAGTRYFCNQCHVPQADAPALVDNLFQPSAGNMADSPEKRGLIGRIWAWIWTPAAAFSAGFLVLAGFLAGILFWGGFHWTLEMTNTEEFCVSCHTMETNLGEYRETIHYNNHSGVRAICSDCHVPKEWSFKIEAKIMAVKDVYHELVGTISTPEKYEDHRLQMASAVWKKMKASDSRECRNCHNFEYMDFTIQETRAANEHQRAIDENMTCIDCHQGIAHSLPPGYLEEYQKVVASLDPVEVAQSTGAAEIRSFLNSTSDMNICGCLVHVAPDQTSAARSAMTAFDGVEVHAESDDSRFVVVVEDTQTRLASEIIMDLHQIPGVVSLTLTYHHFEDLAETRPRPETPSQD------------------------------------------------MDDAGLPVFQPQQGGCTFCGGCADACKTDALSLDRFAEWPWRAKVSDTCLSANGVSCRVCQDSCDQGAIRFRLKTGGRAEVNLDLASCVGCGACSAACPTGAVSLERYQPATVEVRMSLVGKPLSPQRRRFLQDSARAAGGCLVAGSVLAYLARDARALPAEALRPPGALPEDGFLGACIRCGLCVRDCPYDTLKLAELGVDAVATGTPYFIARDVPCEMCEDIPCVAACPTGALDKGLQDIDDAKMGVAVLVDQENCLNFLGLRCDVCYRVCPVIDEAITLELSHNDRSGHHAIFAPTVHADHCTGCGVCEKSCVLPEAAIKVLPARLARGSSAEHYRKGWEEKAPLVEGIIDLPDRLPGPGADNLAAPGGYEPGYNLPGAGQM------PVGHEAREVKGWVGAHRFLLLRRFSQVFFLALFLLGPWFGIWIVKGTLAGSLTLDVLPLTDPFILLQGLVAGHWPEMTALIGGLIVLVAYALIGGRVYCSWVCPINPVTDAAHWLHRRLDLSKGWQPKRSTRLWILATVLIASALTGVIAWELVNPITMLHRGLVFGMGFVWAMVVAIFVFDLFVARHGWCGHICPVGAFYGLIGAKSLLRVSATNRAACDDCMDCYAVCPENQVISPALKGKSSPLILLPDCTTCGRCIDVCSVDVFKLTHRFDDAVVAPPDPAAAPEPRAARPA
>BF8
MTISESRRTFLKATAAAATASAAGIPLATGAAAQVANADIRWDKAPCRFCGTGCSVLVGTKDDRVVATQGDPDAPVNRGLNCIKGYFLSKIMYGKDRLTTPLLRKSNGVYDKNGDFEPVSWDEAFDVMAEKWKEALAKKGPTSVGMFGSGQWTVWEGYAAAKLMKAGFRTNNIDPNARHCMASAVVGFMRTFGIDEPMGCYDDLEHADTFVLWGSNMAEMHPILWSRLTDTRLTKAGAQVHVLSTFEHRSFELADNGIIFKPQTDLAILNYIANHIIQTGAVNEEFVKNHVNITKTATDIGYGLRETNPLQQAAANPDSGKLEPISFEEYAASVADYTLEYVSELSGVPANQLEQLAKEYADPNRKVMSLWTMGFNQHTRGSWVNSLMYNVHLLVGKISEPGNSPFSLTGQPSACGTAREVGTFAHRLPADMVVTNDEHRKITETKWNIPEGTIPPKPGFHAVLQNRKLKDGDLNVYWVQCNNNMQAAPNINEEGYPGYRNPENFIVVSDPYPTVTAVAADLILPTAMWVEKEGAYGNAERRTQFWRQQVKAPGEAKSDLWQLMEFSKRFTVEEVWDEELLAKMPEHRGKTLFDVLYANGKIDQYPLSETAEGFHNDESEHFGFYVQKGLFEEYASFGRGKAHDLAPFETYHQARGLRWPVVDGKETLYRFREGYDPYVPEGSEVKFYGHKDGKAKIIFAPYEPAAEEPDEEFDLWLCTGRVLEHWHSGSMTRRVPELHRAFPAAVVFMHPEDAKERGVRRGQEIVLSTRRGEVISRVETRGRNKVPRGLVFMPWFDEGQLTNKLTLDATCPLSKETDFKKCACKVERAMKKSIATGAALIPVLLVTGLAFAQSASVTTLRGVDIDDPAILDDVHRNIEGRMQRNYRQQPPLIPHKIDQYQIDIRTNQCLSCHDWTKAGERNAPTLSMTHYLDREGNELDQIAGTRYFCNQCHVPQADAPALVDNLFQPSAGNMADSPEKRGLIGRIWAWIWTPAAAFSAGFLVLAGFLAGILFWGGFHWTLEMTNTEEFCVSCHTMETNLGEYRETIHYNNHSGVRAICSDCHVPKEWSFKIEAKIMAVKDVYHELVGTISTPEKYEDHRLQMASAVWKKMKASDSRECRNCHNFEYMDFTIQETRAANEHQRAIDENMTCIDCHQGIAHSLPPGYLEEYQKVVASLDPVEIAQSTGAAEIRSFLNSASDMNICGCLVHVAPDQTSAARSAMTAFDGVEVHAESDDSRFVVVVEDTPTRLASEIIMDLHQIPGVVSLTLTYHHFEDLAETRPRPETPSQDVASRRAFLTGRPREDDSVKRPPGARENFHDLCTRCGDCVSVCPEEVLAMDDAGLPVFQPQQGGCTFCGDCADACKTDALSLDRFAEWPWRAKVSDTCLSANGVSCRVCQDSCDQGAIRFRLKTGGRAEVNLDLASCVGCGACSAACPTGAVSLERYQPATVEVRMSLVGKLLSPQRRRFLQDSARAAGGCLVAGSVLAYLARDARALPAEALRPPGALPEDGFLGACIRCGLCVRDCPYDTLKLAELGVDAVATGTPYFIARDVPCEMCEDIPCVAACPTGALDKGLQDIDDAKMGVAVLVDQENCLNFLGLRCDVCYRVCPVIDEAITLELSHNDRSGHHAIFAPTVHADRCTGCGVCEKSCVLPEAAIKVLPARLARGSSAEHYRKGWEEKAPLVEGIIDLPDRLPGPGADNLAAPGGYEPGYNLPGAGQM------PVGHEAREVKGWVGAHRFLLLRRFSQVFFLALFLLGPWFGIWMVKGTLAGSLTLDVLPLTDPFILLQGLVAGHWPEMTALIGGLIVLVAYALIGGRVYCSWVCPINPVTDAAHWLHRRLDLSKGWQPKRSTRLWILATVLIVSALTGVIAWELVNPITMLHRGLVFGMGFVWAMVVAIFVFDLFVARHGWCGHICPVGAFYGLIGAKSLLRVSATNRAACDDCMDCYAVCPENQVISPALKGKSSPLILSPDCTTCGRCIDVCSVDVFKLTHRFDDAVVAPPDPAAAPEPRAARPA
>BF9
MTISESRRTFLKATAAAATASAAGIPLATGAAAQVANADIRWDKAPCRFCGTGCSVLVGTKDDRVVATQGDPDAPVNRGLNCIKGYFLSKIMYGKDRLTTPLLRKSNGVYDKNGDFEPVSWDEAFDVMAEKWKEALAKKGPTSVGMFGSGQWTVWEGYAAAKLMKAGFRTNNIDPNARHCMASAVVGFMRTFGIDEPMGCYDDLEHADTFVLWGSNMAEMHPILWSRLTDTRLTKAGAQVHVLSTFEHRSFELADNGIIFKPQTDLAILNYIANHIIQTGAVNEEFVKNHVNITKTATDIGYGLRETNPLQQAAANPDSGKLEPISFEEYAASVADYTLEYVSELSGVPANQLEQLAKEYADPNRKVMSLWTMGFNQHTRGSWVNSLMYNVHLLVGKISEPGNSPFSLTGQPSACGTAREVGTFAHRLPADMVVTNDEHRKITETKWNIPEGTIPPKPGFHAVLQNRKLKDGDLNVYWVQCNNNMQAAPNINEEGYPGYRNPENFIVVSDPYPTVTAVAADLILPTAMWVEKEGAYGNAERRTQFWRQQVKAPGEAKSDLWQLMEFSKRFTVEEVWDEELLAKMPEHRGKTLFDVLYANGKIDQYPLSETAEGFHNDESEHFGFYVQKGLFEEYASFGRGKAHDLAPFETYHQARGLRWPVVDGKETLYRFREGYDPYVPEGSEVKFYGHKDGKAKIIFAPYEPAAEEPDEEFDLWLCTGRVLEHWHSGSMTRRVPELHRAFPAAVVFMHPEDAKERGVRRGQEIVLSTRRGEVISRVETRGRNKVPRGLVFMPWFDEGQLTNKLTLDATCPLSKETDFKKCACKVERAMKKSIATGAALIPVLLVTGLAFAQSASVTTLRGVDIDDPAILDDVHRNIEGRMQRNYRQQPPLIPHKIDQYQIDIRTNQCLSCHDWTKAGERNAPTLSMTHYLDREGNELDQIAGTRYFCNQCHVPQADAPALVDNLFQPSAGNMADSPEKRGLIGRIWAWIWTPAAAFSAGFLVLAGFLAGILFWGGFHWTLEMTNTEEFCVSCHTMETNLGEYRETIHYNNHSGVRAICSDCHVPKEWSFKIEAKIMAVKDVYHELVGTISTPEKYEDHRLQMASAVWKKMKASDSRECRNCHNFEYMDFTIQETRAANEHQRAIDENMTCIDCHQGIAHSLPPGYLEEYQKVVASLDPVEIAQSTGAAEIRSFLNSASDMNICGCLVHVAPDQTSAARSAMTAFDGVEVHAESDDSRFVVVVEDTPTRLASEIIMDLHQIPGVVSLTLTYHHFEDLAETRPRPETPSQDVASRRAFLTGRPREDDSVKRPPGARENFHDLCTRCGDCVSVCPEEVLAMDDAGLPVFQPQQGGCTFCGDCADACKTDALSLDRFAEWPWRAKVSDTCLSANGVSCRVCQDSCDQGAIRFRLKTGGRAEVNLDLASCVGCGACSAACPTGAVSLERYQPATVEVRMSLVGKLLSPQRRRFLQDSARAAGGCLVAGSVLAYLARDARALPAEALRPPGALPEDGFLGACIRCGLCVRDCPYDTLKLAELGVDAVATGTPYFIARDVPCEMCEDIPCVAACPTGALDKGLQDIDDAKMGVAVLVDQENCLNFLGLRCDVCYRVCPVIDEAITLELSHNDRSGHHAIFAPTVHADRCTGCGVCEKSCVLPEAAIKVLPARLARGSSAEHYRKGWEEKAPLVEGIIDLPDRLPGPGADNLAAPGGYEPGYNLPGAGQM------PVGHEAREVKGWVGAHRFLLLRRFSQVFFLALFLLGPWFGIWMVKGTLAGSLTLDVLPLTDPFILLQGLVAGHWPEMTALIGGLIVLVAYALIGGRVYCSWVCPINPVTDAAHWLHRRLDLSKGWQPKRSTRLWILATVLIVSALTGVIAWELVNPITMLHRGLVFGMGFVWAMVVAIFVFDLFVARHGWCGHICPVGAFYGLIGAKSLLRVSATNRAACDDCMDCYAVCPENQVISPALKGKSSPLILSPDCTTCGRCIDVCSVDVFKLTHRFDDAVVAPPDPAAAPEPRAARPA
>BI10
MTISESRRTFLKATAAAATASAAGIPLATGAAAQVANADIRWDKAPCRFCGTGCSVLVGTKNDRVVATQGDPDAPVNRGLNCIKGYFLSKIMYGKDRLTTPLLRKSNGVYDKNGDFEPVSWDEAFDVMAEKWKEALAKKGPTSVGMFGSGQWTVWEGYAAAKLMKAGFRTNNIDPNARHCMASAVVGFMRTFGIDEPMGCYDDLEHADTFVLWGSNMAEMHPILWSRLTDTRLTKPGAQVHVLSTFEHRSFELADNGIIFKPQTDLAILNYIANHIIQTGAVNEEFVKNHVNITKTATDIGYGLRETNPLQQAAANPDSGKLEPISFEEYAASVADYTLEYVSELSGVPANQLEQLAKEYADPNRKVMSLWTMGFNQHTRGSWVNSLMYNVHLLVGKISEPGNSPFSLTGQPSACGTAREVGTFAHRLPADMVVTNDEHRKITETKWNIPEGTIPPKPGFHAVLQNRKLKDGDLNVYWVQCNNNMQAAPNINEEGYPGYRNPENFIVVSDPYPTVTAVAADLILPTAMWVEKEGAYGNAERRTQFWRQQVKAPGEAKSDLWQLMEFSKRFTVEEVWDEELLAKMPEHRGKTLFDVLYANGKIDQYPLSETAEGFHNDESEHFGFYVQKGLFEEYASFGRGHGHDLAPFETYHQARGLRWPVVDGKETLYRFREGYDSYVPEGAGVKFYGHKDGKAKIIFAPYEPAAEEPDEEFDLWLCTGRVLEHWHSGSMTRRVPELHRAFPAAVVFMHPEDAKERGVRRGQEIVLSTRRGEVISRVETRGRNKVPRGLVFMPWFDEGQLTNKLTLDATCPLSKETDFKKCACKVERAMKKSIATGAALIPVLLVTGLAFAQSASVTTLRGVDIDDPAILDDVHRNIEGRMQRNYRQQPPLIPHKIDQYQIDIRTNQCLSCHDWTKAGERNAPTLSMTHYLDREGNELDQIAGTRYFCNQCHVPQADAPALVDNLFQPSAGNMADSPEKRGLIGRIWAWIWTPAAAFSAGFLVLAGFLAGILFWGGFHWTLEMTNTEEFCVSCHTMETNLGEYRETIHYNNHSGVRAICSDCHVPKEWSFKIEAKIMAVKDVYHELVGTISTPEKYEDHRLQMASAVWKKMKASDSRECRNCHNFEYMDFTIQETRAANEHQRAIDENMTCIDCHQGIAHSLPPGYLEEYQKVVASLDPVEVAQSTGAAEIRSFLNSTSDMNICGCLVHVAPDQTSAARSAMTAFDGVEVHAESDDSRFVVVVEDTQTRLASEIIMDLHQIPGVVSLTLTYHHFEDLAETRPRPETPSQD------------------------------------------------MDDAGLPVFQPQQGGCTFCGGCADACKTDALSLDRFAEWPWRAKVSDTCLSANGVSCRVCQDSCDQGAIRFRLKTGGRAEVNLDLASCVGCGACSAACPTGAVSLERYQPATVEVRMSLVGKPLSPQRRRFLQDSARAAGGCLVAGSVLAYLARDARALPAEALRPPGALPEDGFLGACIRCGLCVRDCPYDTLKLAELGVDAVATGTPYFIARDVPCEMCEDIPCVAACPTGALDKGLQDIDDAKMGVAVLVDQENCLNFLGLRCDVCYRVCPVIDEAITLELSHNDRSGHHAIFAPTVHADHCTGCGVCEKSCVLPEAAIKVLPARLARGSSAEHYRKGWEEKAPLVEGIIDLPDRLPGPGADNLAAPGGYEPGYNLPGAGQM------PVGHEAREVKGWVGAHRFLLLRRFSQVFFLALFLLGPWFGIWIVKGTLAGSLTLDVLPLTDPFILLQGLVAGHWPEMTALIGGLIVLVAYALIGGRVYCSWVCPINPVTDAAHWLHRRLDLSKGWQPKRSTRLWILATVLIASALTGVIAWELVNPITMLHRGLVFGMGFVWAMVVAIFVFDLFVARHGWCGHICPVGAFYGLIGAKSLLRVSATNRAACDDCMDCYAVCPENQVISPALKGKSSPLILLPDCTTCGRCIDVCSVDVFKLTHRFDDAVVAPPDPAAAPEPRAARPA
>CG3
MTISESRRTFLKATAAAATASAAGIPLATGAAAQVANADIRWDKAPCRFCGTGCSVLVGTKEDRVVATQGDPDAPVNRGLNCIKGYFLSKIMYGKDRLTTPLLRKSNGVYDKNGDFEPVSWDEAFDVMAEKWKEALAKKGPTSVGMFGSGQWTVWEGYAAAKLMKAGFRSNNIDPNARHCMASAVVGFMRTFGIDEPMGCYDDLEHADTFVLWGSNMAEMHPILWSRLTDTRLTKPGAQVHVLSTFEHRSFELADNGIIFKPQTDLAILNYIANYIIQTGAVNEEFVKNHVNITKTATDIGYGLRETNPLQQAAANPDSGKLEPISFEEYAASVADYTLEYVSELSGVPANQLEQLAKEYADPNRKVMSLWTMGFNQHTRGSWVNSLMYNVHLLVGKISEPGNSPFSLTGQPSACGTAREVGTFAHRLPADMVVTNDEHRKITETKWNIPAGTIPPKPGFHAVLQNRKLKDGDLNVYWVQCNNNMQAAPNINEEGYPGYRNPENFIVVSDPYPTVTAVAADLILPTAMWVEKEGAYGNAERRTQFWRQQVKAPGEAKSDLWQLMEFSKRFTVEEVWDEELLAKMPEHRGKTLFDVLFANGKIDQYPLSETAEGFHNDESEHFGFYVQKGLFEEYASFGRGHGHDLAPFETYHQARGLRWPVVDGKETLYRFREGYDSYVPEGAGVKFYGHKDGKAKIIFAPYEPAAEEPDEEFDLWLCTGRVLEHWHSGSMTRRVPELHRAFPAAVVFMHPEDAKERGVRRGQEIVLSTRRGEVISRVETRGRNKVPRGLVFMPWFDEGQLTNKLTLDATCPLSKETDFKKCACKVERAMKKSIATGAALIPVLLVTGLAFAQSASVTTLRGVDIDDPAILDDVHRNIEGRMQRNYRQQPPLIPHKIDQYQIDIRTNQCLSCHDWTKAGERNAPTLSMTHYLDREGNELDQIAGTRYFCNQCHVPQADAPALVDNLFQPSAGNMADSPEKRGLIGRIWAWIWTPAAAFSAGFLVLAGFLAGILFWGGFHWTLEMTNTEEFCVSCHTMETNLGEYRETIHYNNHSGVRAICSDCHVPKEWSFKIEAKIMAVKDVYHELVGTISTPEKYEDHRLQMASAVWKKMKASDSRECRNCHNFEYMDFTIQETRAANEHQRAIDENMTCIDCHQGIAHSLPPGYLEEYQKVVASLDPVEIAQSTGAAEIRSFLNSTSDMNICGCLVHVAPDQTSAARSAMTAFDGVEIHAESDDSRFVVVVEDTPTRLASEIIMDLHQIPGVVSLTLTYHHFEDLAETRPRPETPSQDVASRRAFLTGCPREDDSVKRPPGARENFHDLCTRCGDCVSVCPEDVLAMDDAGLPVFQPQQGGCTFCGGCADACKTDALSLDRFAEWPLRAKVSDTCLSANGVSCRVCQDSCDQGAIRFRLKTGGRAEVNLDLASCVGCGACSAACPTGAVSLERYQPATVEVRMSLVGKPLSPQRRRFLQDSARAAGGCLVAGSLLAYLARDARALPTEALRPPGALPEDGFLGACIRCGLCVRDCPYDTLKLAELGVDAVATGTPYFIARDVPCEMCEDIPCVAACPTGALDKGLQDIDDAKMGVAVLVDQENCLNFLGLRCDVCYRVCPVIDEAITLELSHNDRSGHHAIFAPTVHADHCTGCGVCEKSCVLPEAAIKVLPARLARGSSAEHYRKGWEEKAPLVEGIFDLPDRLPGPGADNLAAPGGYEPGYNLPGAGQM------PVGHEAREVKGWVGAHRFLLLRRFSQVFFLALFLLGPWFGIWIVKGTLAGSLTLDVLPLTDPFILLQGLVAGHWPEMTALIGGLIVLVAYALIGGRVYCSWVCPINPVTDAAHWLHRRLDLSKGWQPKRSTRLWILATVLIVSALTGVIAWELVNPITMLHRGLVFGMGFVWAMVVAIFVFDLFVARHGWCGHICPVGAFYGLIGAKSLLRVSATNRAACDDCMDCYAVCPENQVISPALKGKSSPLILSPDCTTCGRCIDVCSVDVFKLTHRFDDAVVAPPDPAAAPEPRAARPA
>CG8
MTISESRRTFLKATAAAATASAAGIPLATGAAAQVANADIRWDKAPCRFCGTGCSVLVGTKEGRVVATQGDPDAPVNRGLNCIKGYFLSKIMYGKDRLTTPLLRKSNGVYDKNGDFEPVSWDEAFDVMAEKWKEALAKKGPTSVGMFGSGQWTVWEGYAAAKLMKAGFRTNNIDPNARHCMASAVVGFMRTFGIDEPMGCYDDLEHADTFVLWGSNMAEMHPILWSRLTDTRLTKPGAQVHVLSTFEHRSFELADNGIIFKPQTDLAILNYIANHIIQTGAVNEEFVKNHVNITKTATDIGYGLRETNPLQQAAANPDSGKLEPISFEEYAASVADYTLEYVSELSGVPANQLEQLAKEYADPNRKVMSLWTMGFNQHTRGSWVNSLMYNVHLLVGKISEPGNSPFSLTGQPSACGTAREVGTFAHRLPADMVVTNDEHRKITETKWNIPEGTIPPKPGFHAVLQNRKLKDGDLNVYWVQCNNNMQAAPNINEEGYPGYRNPENFIVVSDPYPTVTAVAADLILPTAMWVEKEGAYGNAERRTQFWRQQVKAPGEAKSDLWQLMEFSKRFTVEEVWDEELLAKMPEHRGKTLFDVLYANGKIDQYPLSETAEGFHNDESEHFGFYVQKGLFEEYASFGRGHGHDLAPFETYHQARGLRWPVVDGKETLYRFREGYDSYVPEGAGVKFYGHKDGKAKIIFAPYEPAAEEPDEEFDLWLCTGRVLEHWHSGSMTRRVPELHRAFPAAVVFMHPEDAKERGVRRGQEIVLSTRRGEVISRVETRGRNKVPRGLVFMPWFDEGQLTNKLTLDATCPLSKETDFKKCACKVERAMKKSIATGAALIPVLLVTGLAFAQSASVTTLRGVDIDDPAILDDVHRNIEGRMQRNYRQQPPLIPHKIDQYQIDIRTNQCLSCHDWTKAGERNAPTLSMTHYLDREGNELDQIAGTRYFCNQCHVPQADAPALVDNLFQPSAGNMADSPEKRGLIGRIWAWIWTPAAAFSAGFLVLAGFLAGILFWGGFHWTLEMTNTEEFCVSCHTMETNLGEYRETIHYNNHSGVRAICSDCHVPKEWSFKIEAKIMAVKDVYHELVGTISTPEKYEDHRLQMASAVWKKMKASDSRECRNCHNFEYMDFTIQETRAANEHQRAIDENMTCIDCHQGIAHSLPPGYLEEYQKVVASLDPVEIAQSTGAAEIRSFLNSTSDMNICGCLVHVAPDQTSAARSAMTAFDGVEVHAESDDSRFVVVVEDTPTRLASEIIMDLHQIPGVVSLTLTYHHFEDLAETRPRPETPSQDVASRRAFLTGRPREDESVKRPPGARENFHDLCNRCGDCVAVCLESVLAMDDAGLPVFQPQQSGCTFCGDCADACKTDALSLDRFAEWPWRAKVSDTCLSANGVSCRVCQDSCDEGAIRFRLKTGGRAEVNLELASCVGCGACSAACPTGAVSLERYQPATVEVRMSLVGKPLSPQRRRFLQDSARAAGGCLVAGSVLAYLARDARALPAEALRPPGALPEDGFLGACIRCGLCVRGCPYDTLKLAELGVDAVATGTPYFIARDVPCEMCEDIPCVAACPTGALDKGLQDIDGAKMGVAVLVDQENCLNFLGLRCDVCYRVCPVIDEAITLELSHNDRSGHHAIFAPTVHADRCTGCGVCEKSCVLPEAAIKVLPARLARGSSAEHYRKGWEEKAPLVEGIIDLPDRLPGPGADNLAAPGGYEPGYNLPGAGQM------PVGHEAREVKGWVGAHRFLLLRRFTQVFFLALFLLGPWFGIWIVKGTLAGSLTLDVLPLTDPFILLQGLVAGHWPEMTALIGGLIVLVAYALIGGRVYCSWVCPINPVTDAAHWLHRRLDLPKGWQPKRSTRLWILATVLIVSALTGVIAWELVNPITMLHRGLVFGMGFVWAMVVAIFVFDLFVARHGWCGHICPVGAFYGLIGTKSLLRVSATNRAACDDCMDCYAVCPENQVISPALKGKSSPLILSPGCTTCGRCIDVCSVDVFKLTHRFDDAVVAPPDPAAAPEPRAARPA
>CH4
MTISESRRTFLKATAAAATASAAGIPLATGAAAQVANADIRWDKAPCRFCGTGCSVLVGTKNDRVVATQGDPDAPVNRGLNCIKGYFLSKIMYGKDRLTTPLLRKSNGVYDKNGDFEPVSWDEAFDVMAEKWKEALAKKGPTSVGMFGSGQWTVWEGYAAAKLMKAGFRTNNIDPNARHCMASAVVGFMRTFGIDEPMGCYDDLEHADTFVLWGSNMAEMHPILWSRLTDTRLTKPGAQVHVLSTFEHRSFELADNGIIFKPQTDLAILNYIANHIIQTGAVNEEFVKNHVNITKTATDIGYGLRETNPLQQAAANPDSGKLEPISFEEYAASVADYTLEYVSELSGVPANQLEQLAKEYADPNRKVMSLWTMGFNQHTRGSWVNSLMYNVHLLVGKISEPGNSPFSLTGQPSACGTAREVGTFAHRLPADMVVTNDEHRKITETKWNIPEGTIPPKPGFHAVLQNRKLKDGDLNVYWVQCNNNMQAAPNINEEGYPGYRNPENFIVVSDPYPTVTAVAADLILPTAMWVEKEGAYGNAERRTQFWRQQVKAPGEAKSDLWQLMEFSKRFTVEEVWDEELLAKMPEHRGKTLFDVLYANGKIDQYPLSETAEGFHNDESEHFGFYVQKGLFEEYASFGRGHGHDLAPFETYHQARGLRWPVVDGKETLYRFREGYDSYVPEGAGVKFYGHKDGKAKIIFAPYEPAAEEPDEEFDLWLCTGRVLEHWHSGSMTRRVPELHRAFPAAVVFMHPEDAKERGVRRGQEIVLSTRRGEVISRVETRGRNKVPRGLVFMPWFDEGQLTNKLTLDATCPLSKETDFKKCACKVERAMKKSIATGAALIPVLLVTGLAFAQSASVTTLRGVDIDDPAILDDVHRNIEGRMQRNYRQQPPLIPHKIDQYQIDIRTNQCLSCHDWTKAGERNAPTLSMTHYLDREGNELDQIAGTRYFCNQCHVPQADAPALVDNLFQPSAGNMADSPEKRGLIGRIWAWIWTPAAAFSAGFLVLAGFLAGILFWGGFHWTLEMTNTEEFCVSCHTMETNLGEYRETIHYNNHSGVRAICSDCHVPKEWSFKIEAKIMAVKDVYHELVGTISTPEKYEDHRLQMASAVWKKMKASDSRECRNCHNFEYMDFTIQETRAANEHQRAIDENMTCIDCHQGIAHSLPPGYLEEYQKVVASLDPVEVAQSTGAAEIRSFLNSTSDMNICGCLVHVAPDQTSAARSAMTAFDGVEVHAESDDSRFVVVVEDTQTRLASEIIMDLHQIPGVVSLTLTYHHFEDLAETRPRPETPSQD------------------------------------------------MDDAGLPVFQPQQGGCTFCGGCADACKTDALSLDRFAEWPWRAKVSDTCLSANGVSCRVCQDSCDQGAIRFRLKTGGRAEVNLDLASCVGCGACSAACPTGAVSLERYQPATVEVRMSLVGKPLSPQRRRFLQDSARAAGGCLVAGSVLAYLARDARALPAEALRPPGALPEDGFLGACIRCGLCVRDCPYDTLKLAELGVDAVATGTPYFIARDVPCEMCEDIPCVAACPTGALDKGLQDIDDAKMGVAVLVDQENCLNFLGLRCDVCYRVCPVIDEAITLELSHNDRSGHHAIFAPTVHADHCTGCGVCEKSCVLPEAAIKVLPARLARGSSAEHYRKGWEEKAPLVEGIIDLPDRLPGPGADNLAAPGGYEPGYNLPGAGQM------PVGHEAREVKGWVGAHRFLLLRRFSQVFFLALFLLGPWFGIWIVKGTLAGSLTLDVLPLTDPFILLQGLVAGHWPEMTALIGGLIVLVAYALIGGRVYCSWVCPINPVTDAAHWLHRRLDLSKGWQPKRSTRLWILATVLIASALTGVIAWELVNPITMLHRGLVFGMGFVWAMVVAIFVFDLFVARHGWCGHICPVGAFYGLIGAKSLLRVSATNRAACDDCMDCYAVCPENQVISPALKGKSSPLILLPDCTTCGRCIDVCSVDVFKLTHRFDDAVVAPPDPAAAPEPRAARPA
>CH5
MTISESRRTFLKATAAAATASAAGIPLATGAAAQVANADIRWDKAPCRFCGTGCSVLVGTKDDRVVATQGDPDAPVNRGLNCIKGYFLSKIMYGKDRLTTPLLRKSNGVYDKNGDFEPVSWDEAFDVMAEKWKEALAKKGPTSVGMFGSGQWTVWEGYAAAKLMKAGFRTNNIDPNARHCMASAVVGFMRTFGIDEPMGCYDDLEHADTFVLWGSNMAEMHPILWSRLTDTRLTKPGAQVHVLSTFEHRSFELADNGIIFKPQTDLAILNYIANHIIQTGAVNEEFVKNHVNITKTATDIGYGLRETNPLQQAAANPDSGKLEPISFEEYAASVADYTLEYVSELSGVPANQLEQLAKEYADPNRKVMSLWTMGFNQHTRGSWVNSLMYNVHLLVGKISEPGNSPFSLTGQPSACGTAREVGTFAHRLPADMVVTNDEHRKITETKWNIPEGTIPPKPGYHAVLQNRKLKDGDLNVYWVQCNNNMQAAPNINEEGYPGYRNPENFIVVSDPYPTVTAVAADLILPTAMWVEKEGAYGNAERRTQFWRQQVKAPGEAKSDLWQLMEFSKRFTVEEVWDEELLAKMPEHRGKTLFDVLYANGKIDQYPLSETAEGFHNDESEHFGFYVQKGLFEEYASFGRGHGHDLAPFETYHQARGLRWPVVDGKETLYRFREGYDSYVPEGAGVKFYGHKDGKAKIIFAPYEPAAEEPDEEFDLWLCTGRVLEHWHSGSMTRRVPELHRAFPAAVVFMHPEDAKERGVRRGQEIVLSTRRGEVISRVETRGRNKVPRGLVFMPWFDEGQLTNKLTLDATCPLSKETDFKKCACKVERAMKKSIATGAALIPVLLVTGLAFAQSASVTTLRGVDIDDPAILDDVHRNIEGRMQRNYRQQPPLIPHKIDQYQIDIRTNQCLSCHDWTKAGERNAPTLSMTHYLDREGNELDQIAGTRYFCNQCHVPQADAPALVDNLFQPSAGNMADSPEKRGLIGRIWAWIWTPAAAFSAGFLVLAGFLAGILFWGGFHWTLEMTNTEEFCVSCHTMETNLGEYRETIHYNNHSGVRAICSDCHVPKEWSFKIEAKIMAVKDVYHELVGTISTPEKYEDHRLQMASAVWKKMKASDSRECRNCHNFEYMDFTIQETRAANEHQRAIDENMTCIDCHQGIAHSLPPGYLEEYQKVVASLDPVEIAQSTGAAEIRSFLNSTSDMNICGCLVHVAPDQASAARSAMTAFDGVEVHAESDDSRFVVVVEDTPTRLASEIIMDLHQIPGVVSLTLTYHHFEDLAETRPRPETPSQDVASRRAFLTGRPREDDSVKRPPGARENFHDLCTRCGDCVSVCPEDVLAMDDAGLPVFQPQQGGCTFCGDCADACKTDALSLDRFAEWPWRAKVSDTCLSANGVSCRVCQDSCDQGAIRFRLKTGGRAEVNLDLASCVGCGACSAACPTGAVSLERYQPATVEVRMSLVGKPLSPQRRRFLQDSARAAGGCLVAGSVLAYLARDARALPAEALRPPGALPEDGFLGACIRCGLCVRGCPYDTLKLAELGVDAVATGTPYFIARDVPCEMCEDIPCVAACPTGALDKGLQDIDGAKMGVAVLVDQENCLNFLGLRCDVCYRVCPVIDEAITLELSHNDRSGHHAIFAPTVHADRCTGCGVCEKSCVLPEAAIKVLPARLARGSSAEHYRKGWEEKAPLVEGIIDLPDRLPGPGADNLAAPGGYEPGYNLPGAGQM------PVGHEAREVKGWVGAHRFLLLRRFSQVFFLALFLLGPWFGIWIVKGTLAGSLTLDVLPLTDPFILLQGLVAGHWPEMTALIGGLIVLVAYALIGGRVYCSWVCPINPVTDAAHWLHRRLDLPKGWQPKRSTRLWILATVLIVSALTGVIAWELVNPITMLHRGLVFGMGFVWAMVVAIFVFDLFVARHGWCGHICPVGAFYGLIGTKSLLRVSATNRAACDDCMDCYAVCPENQVISPALKGKSSPLILSPGCTTCGRCIDVCSVDVFKLTHRFDDAVVAPPDPAAAPEPRAARPA
>CI5
MTISESRRTFLKATAAAATASAAGIPLATGAAAQVANADIRWDKAPCRFCGTGCSVLVGTKEDRVVATQGDPDAPVNRGLNCIKGYFLSKIMYGKDRLTTPLLRKSNGVYDKNGDFEPVSWDEAFDVMAEKWKEALAKKGPTSVGMFGSGQWTVWEGYAAAKLMKAGFRTNNIDPNARHCMASAVVGFMRTFGIDEPMGCYDDLEHADTFVLWGSNMAEMHPILWSRLTDTRLTKPGAQVHVLSTFEHRSFELADNGIIFKPQTDLAILNYIANHIIQTGAVNEEFVKNHVNITKTATDIGYGLRETNPLQQAAANPDSGKLEPISFEEYAASVADYTLEYVSELSGVPANQLEQLAKEYADPNRKVMSLWTMGFNQHTRGSWVNSLMYNVHLLVGKISEPGNSPFSLTGQPSACGTAREVGTFAHRLPADMVVTNDEHRKITETKWNIPEGTIPPKPGFHAVLQNRKLKDGDLNVYWVQCNNNMQAAPNINEEGYPGYRNPENFIVVSDPYPTVTAVAADLILPTAMWVEKEGAYGNAERRTQFWRQQVKAPGEAKSDLWQLMEFSKRFTVEEVWDEELLAKMPEHRGKTLFDVLYANGKIDQYPLSETAEGFHNDESEHFGFYVQKGLFEEYASFGRGKAHDLAPFETYHQARGLRWPVVDGKETLYRFREGYDPYVPEGSEVKFYGHKDGKAKIIFAPYEPAAEEPDEEFDLWLCTGRVLEHWHSGSMTRRVPELHRAFPAAVVFMHPEDAKERGVRRGQEIVLSTRRGEVISRVETRGRNKVPRGLVFMPWFDEGQLTNKLTLDATCPLSKETDFKKCACKVERAMKKSIATGAALIPVLLVTGLAFAQSASVTTLRGVDIDDPAILDDVHRNIEGRMQRNYRQQPPLIPHKIDQYQIDIRTNQCLSCHDWTKAGERNAPTLSMTHYLDREGNELDQIAGTRYFCNQCHVPQADAPALVDNLFQPSAGNMADSPEKRGLIGRIWAWIWTPAAAFSAGFLVLAGFLAGILFWGGFHWTLEMTNTEEFCVSCHTMETNLGEYRETIHYNNHSGVRAICSDCHVPKEWSFKIEAKIMAVKDVYHELVGTISTPEKYEDHRLQMASAVWKKMKASDSRECRNCHNFEYMDFTIQETRAANEHQRAIDENMTCIDCHQGIAHSLPPGYLEEYQKVVASLDPVEIAQSTGAAEIRSFLNSTSDMNICGCLVHVAPDQTSAARSAMTAFDGVEIHAESDDSRFVVVVEDTPTRLASEIIMDLHQIPGVVSLTLTYHHFEDLAETRPRAETPSQNVASRRAFLTGRPREDDSVKRPPGARENFHDLCTRCGDCVSVCPEDVLAMDDAGLPVFQPQQGGCTFCGDCADACKTDALSLDRFAEWPWRAKVSDTCLSANGVSCRVCQDSCDQGAIRFRLKTGGRAEVNLDLASCVGCGACSAACPTGAVSLERYQPATVEVRMSLVGKPLSPQRRRFLQDSARAAGGCLVAGSVLAYLARDARALPAEALRPPGALPENDFMGACIRCGLCVRDCPYDTLKLAELGVDAVATGTPYFIARDVPCEMCEDIPCVAACPTGALDKGLQDIDGAKMGVAVLVDQENCLNFLGLRCDVCYRVCPVIDEAITLELSHNDRSGHHAIFAPTVHADRCTGCGVCEKSCVLPEAAIKVLPARLARGSSAEHYRKGWEEKAPLVEGIIDLPDRLPGPGADNLAAPGGYEPGYNLPGAGQM------PVGHEAREVKGWVGAHRFLLLRRFSQVFFLALFLLGPWFGIWIVKGTLAGSLTLDVLPLTDPFILLQGLVAGHWPEMTALIGGLIVLVAYALIGGRVYCSWVCPINPVTDAAHWLHRRLDLPKGWQPKRSTRLWILATVLIVSALTGVIAWELVNPITMLHRGLVFGMGFVWAMVVAIFVFDLFVARHGWCGHICPVGAFYGLIGAKSLLRVSATNRAACDDCMDCYAVCPENQVISPALKGKSSPLILSPDCTTCGRCIDVCSVDVFKLTHRFDDAVVAPPDPAAAPEPRAARPA
>CI8
MTISESRRTFLKATAAAATASAAGIPLATGAAAQVANADIRWDKAPCRFCGTGCSVLVGTKNDRVVATQGDPDAPVNRGLNCIKGYFLSKIMYGKDRLTTPLLRKSNGVYDKNGDFEPVSWDEAFDVMAEKWKEALAKKGPTSVGMFGSGQWTVWEGYAAAKLMKAGFRTNNIDPNARHCMASAVVGFMRTFGIDEPMGCYDDLEHADTFVLWGSNMAEMHPILWSRLTDTRLTKPGAQVHVLSTFEHRSFELADNGIIFKPQTDLAILNYIANHIIQTGAVNEEFVKNHVNITKTATDIGYGLRETNPLQQAAANPDSGKLEPISFEEYAASVADYTLEYVSELSGVPANQLEQLAKEYADPNRKVMSLWTMGFNQHTRGSWVNSLMYNVHLLVGKISEPGNSPFSLTGQPSACGTAREVGTFAHRLPADMVVTNDEHRKITETKWNIPEGTIPPKPGFHAVLQNRKLKDGDLNVYWVQCNNNMQAAPNINEEGYPGYRNPENFIVVSDPYPTVTAVAADLILPTAMWVEKEGAYGNAERRTQFWRQQVKAPGEAKSDLWQLMEFSKRFTVEEVWDEELLAKMPEHRGKTLFDVLYANGKIDQYPLSETAEGFHNDESEHFGFYVQKGLFEEYASFGRGKAHDLAPFETYHQARGLRWPVVDGKETLYRFREGYDPYVPEGSEVKFYGHKDGKAKIIFAPYEPAAEEPDEEFDLWLCTGRVLEHWHSGSMTRRVPELHRAFPAAVVFMHPEDAKERGVRRGQEIVLSTRRGEVISRVETRGRNKVPRGLVFMPWFDEGQLTNKLTLDATCPLSKETDFKKCACKVERAMKKSIATGAALIPVLLVTGLAFAQSASVTTLRGVDIDDPAILDDVHRNIEGRMQRNYRQQPPLIPHKIDQYQIDIRTNQCLSCHDWTKAGERNAPTLSMTHYLDREGNELDQIAGTRYFCNQCHVPQADAPALVDNLFQPSAGNMADSPEKRGLIGRIWAWIWTPAAAFSAGFLVLAGFLAGILFWGGFHWTLEMTNTEEFCVSCHTMETNLGEYRETIHYNNHSGVRAICSDCHVPKEWSFKIEAKIMAVKDVYHELVGTISTPEKYEDHRLKMASAVWKKMKASDSRECRNCHNFEYMDFTIQETRAANEHQRAIDENMTCIDCHQGIAHSLPPGYLEEYQKVVASLDPVEIAQSTGAAEIRSFLNSASDMNICGCLVHVAPDQTSAARSAMTAFDGVEVHAESDDSRFVVVVEDTPTRLASEIIMDLHQIPGVVSLTLTYHHFEDLAETRPRPETPSQDVASRRAFLTGRPREDDSVKRPPGARENFHDLCTRCGDCVSVCPEDVLALDDAGLPVFQPQQGGCTFCGDCADACNTDALSLDRFAEWPWRAKVSDTCLSANGVSCRVCQDSCDQGAIRFRLKTGGRAEVNLDLASCVGCGACSAACPTGAVSLERYQPATVEVRMSLVGKPLSPQRRRFLQDSARAAGGCLVAGSVLAYLARDARALPAEALRPPGALPEDGFLGACIRCGLCVRDCPYDTLKLAELGVDAVATGTPYFIARDVPCEMCEDIPCVAACPTGALDKGLQDIDDAKMGVAVLVDQENCLNFLGLRCDVCYRVCPVIDEAITLELSHNDRSGHHAIFAPTVHADHCTGCGVCEKSCVLPEAAIKVLPARLARGSSAEHYRKGWEEKAPLVEGIIDLPDRLPGQGADNLAAPGGYEPGYNLPGAGQM------PVGHEAREVKGWVGAHRFLLLRRFSQVFFLALFLLGPWFGIWIVKGTLAGSLTLDVLPLTDPFILLQGLVAGHWPEMTALIGGLIVLVAYALIGGRVYCSWVCPINPVTDAAHWLHRRLDLSKGWQPKRSTRLWILATVLIVSALTGVIAWELVNPITMLHRGLVFGMGFVWAMVVAIFVFDLFVARHGWCGHICPVGAFYGLIGAKSLLRVSATNRAACDDCMDCYAVCPENQVISPALKGKSSPLILSPDCTTCGRCIDVCSVDVFKLTHRFDDAVVAPPDPAAAPEPRAARPA
>CL3
MTISESRRTFLKSTAAAATASAAGLPLATGAQAQVGTSDIRWDKAACRFCGTGCSVLVGTKEGRVVATQGDPDAPVNRGLNCIKGYFLSKIMYGKDRLTTPLLRKTNGEYDKNGEFEPVSWDEAFDVMAAKWKEALAKKGPTSVGMFGSGQWTVWEGYAAAKMMKAGFRSNNIDPNARHCMASAVVGFMRTFGIDEPMGCYDDFEHADTFVLWGSNMAEMHPILWSRLTDTRLTKPGSEVHVLSTFEHRSFELADNGMVFAPQTDLAILNYIANYIIQNGAVNEDFVKNHVNITKTVTDIGYGLRDNHPLQEAAENPNGGNMEPISFEEYAEAVSKYTLEYTSELSSVPADQLERLAQQYADPNRKVMSLWTMGFNQHTRGSWVNSLMYNVHLLVGKISEPGNSPFSLTGQPSACGTAREVGTFAHRLPADMVVTNDKHREICETAWNIPAGTIPDKPGFHAVLQHRKLKDGDLNAYWVQCNNNMQAAPNINEEGFPGYRNPENFITVSDPYPTVTAVSADLILPTAMWVEKEGAYGNAERRTQFWRQQVQAPGEAKSDLWQLMEFSKRFTVEEVWGEELLATMPEHRGKTMYDVLYANGKIDQFPLSETAEGFHNDDAEHFGYYVQKGLFEEYADFGRGHAHDLAPFEMYHEARGMRWPVVDGKETLYRFREGYDPYVPEGAGVKFYGKPDGKASIIFAPYEPAAEEPDEEFDLWLSTGRVLEHWHSGSMTRRVPELHRAYPNAVVYMHPQDAEDRGLRRGQEIVLSTRRGEVTSRVETRGRNKVPRGLVFMPWFDEHQLTNKLTLDATCPLSKETDFKKCACKVERAMNKPILTGVALIPVVLLSGFALAQSAQVETLRGGEVDETVPLDQVHKTMEGRIVRNYRQQPPLIPHSIEQYQIDTRTNQCLSCHDWTVAGERNAPTLSMTHYLDRDGNELDHIAGTRYFCNQCHVPQVNAPTLVDNLFEPSHSNMADSPEKRGWIGRLWNAFWTPAVLFSSGFLILAGFLGGILFWGGFHWTLELTNTEEFCVSCHTMETNLGEYRETIHYNNHSGVRAICSDCHVPDEWNHKIKAKIMAVKDVYHELAGTISTPEKYEDHRLAMASAVWKKMKESDSRECRNCHNFDYMDFTLQETRAASEHQRAIDTGMTCIDCHQGIAHSLPPGYLETYQDIAEAVDGKPLHKQAAVSDIQSFLNSSADMNICGCLVHVAPDATQTAQEAMLGFDGVEIHAAAEDGRVVVVVEDTPEKLASETIMDLHQIPGVISLTLTYHHFEDLAETRPHLNASCQTLASRRAFLRGALREDRTAIIPPGAQDHFFELCVQCNDCISACPEHIITFDRQGWPVVSLEASPCTFCGTCAEACTTGALKPENLSDWPWRAHVTAGCLSMNGVSCRVCQDVCDSNAIGFKLLLGGRSEPAVDQEACTGCGACASACPANTIRFERHETLPQESLMSLTGTPLSPQRRRFLQDSARAAGGCVVAGSFLAWLARDARALPAEALRPPGALSEDEFLSACIRCGLCVRDCPYDTLKLAELGVDAVATGTPYFTARDVPCEMCDDIPCVAACPTGALDPGLDNIDDAKMGVAVLVDQENCLNFLGLRCDVCYRVCPVIDEAITLESAHNARSGHHAMFIPTVHADRCTGCGMCEKSCVLPEAAIKVLPARLARGSSADHYRKGWEEKEPLVDGLIDLPDRLPGPGTDNLATPGGFAPSYDLPGAGQMSAHTHIPVGQEAIEAKGWIVAHKFLLLRRTSQLFFLALFLLGPWFGLWIVQGTLAGSLTLGVLPLTDPFVLLQSFVAGHWPELTALIGGIIVLVAYALIGGRVYCSWVCPINPVTDVANWLHRKLDLPKGWQPKRSTRLWILATVLIVSGLSGVIAWELVNPITMLHRGLIFGTGFVWALIAAIFIFDLVVARHGWCGHICPVGAFYGLIGSKSLLRVSAANRTACNDCLDCYAVCPENQVISPALKGNVTPLILSPDCSNCGRCIDVCAVDVFKFTHRFDDQVVAPFDPVPAPDARTARPI
>BB7
MTTSESRRTFLKASAAAATASAAGIPLATGANAQTGTPDIRWDKAACRFCGTGCSVLVGTKEGRVVATQGDPDAPVNRGLNCIKGYFLSKIMYGKDRLTTPLLRKTNGVYDKNGEFEPVSWDEAFDVMAEKWKEALAKKGPTSVGMFGSGQWTVWEGYAASKLMKAGFRSNNIDPNARHCMASAVVGFIRTFGIDEPMGCYDDFEHADTFVLWGSNMAEMHPILWSRLTDTRLTKPGCEVHVLSTFEHRSFELADNGMVFAPQTDLAILNYIANYIIQNGAVNEEFVKKHVNITKTATDIGYGLRDTHELQQEAENPNSGKMEPISFEEYAEAVAPYTLEYTAELSGVPADKLEKLAKQYADPNRKVMSLWTMGFNQHTRGSWVNSLMYNVHLLVGKISEPGNSPFSLTGQPSACGTAREVGTFAHRLPADMVVANDKHREICETAWNVPAGTIPPKPGFHAVLQHRKLKDGDLNAYWVQCNNNMQAAPNINEEGYPGYRNPENFITVSDPYPTVTAVSADLILPTAMWVEKEGAYGNAERRTQFWRQQVKAPGEAKSDLWQLMEFSKRFTVEEVWGEELLAKMPEHRGKTMYDVLYANGKIDQFPLSETAEGFDNDDAEHFGYYVQKGLFEEYAEFGRGHAHDLAPFEMYHEARGMRWPVVDGKETLYRFREGYDPYVSEGAGVEFYGKPDGKANIIFAPYEPAAEEPDEEYDLWLSTGRVLEHWHSGSMTRRVPELHRAYPNAVVYMHPQDAKDRGLRRGQEIILSTRRGEVTSRVETRGRNKVPRGLVFMPWFDEHQLTNKLTLDATCPLSKETDFKKCACKVERAMKKSILTGGALIPVLLLSGFALAQSAQVETLRGADVDEPIPLHQIHKDIEGRIVRNYRQQPPLIPHSIEQYQIDTRTNQCLACHDWTKAGERNAPTLSMTHYLDREGRELDHIAGTRYFCNQCHVPQADAPALVDNVFEPSSGNMADSPEKRGWIGRIWNVIWTPTVLFSSGFLVLTGFLAGILFWGGFHWTLELTNTEEFCTSCHTMETNLGEYRETIHYNNHSGVRAICSDCHVPHEWNHKIKAKIMAVKDIYHELAGTISTPEKYEAHRLSMASAVWKKMKASDSRECRNCHNFDYMDFTIQETRAASEHQRAIDEGLTCIDCHQGIAHRLPSDYLETYQEITDELAGEKLYQQVADGEIRSFLTNTADMNICGCLIHVAPDQAEAAAQSMRGTPGVEVHAQAEDGRFVVVVEDTSDRLASEIIMDLHQIPGVISLTLTYHHFEDLAESTPHPDALSQTMTSRRAFLSAKFREDSSIVRPPGSVPGFVDQCTKCGDCVEACEEAVISFDPQGFPVFQPGDDPCTFCGECAKACPTDALQIERVVDWPWRAEIDGTCLSMNGVSCRVCQDNCEQNAIRFKLQRGGRATPLLEVDACNGCGACVALCPVNAVALQRQPTLQTEALMSLTGTPLSPQRRRFLQDSARAAGGCVVAGSTLAWLARDARALPAEALRPPGALPEKEFLSACIRCGLCVRDCPYDTLKLAELGVDAVATGTPYFTARSVPCEMCDDIPCVAACPTGALDPGLDNIDDAKMGVAVLVDQENCLNFLGLRCDVCYRVCPVIDEAITLEAAHNDRSGHHALFIPTVHADRCTGCGMCEKSCVLPEAAIKVLPARLARGSSADHYRKGWEEKDPLVDGLIDLPDRLPGPGTDNLATPGGFAPSYDLPGVGQMSARTHLPIGHEAIEAKGWIGAHRFLLLRRTSQFFFLALFLLGPWFGVWIVQGTLAGSLTLGVLPLTDPLVLLQSIVAGHWPELTALIGGLIVLVAYALIGGRVFCSWVCPINPVTDAANWLHRKLDMQKGWQPKRGTRLWILATVLIVSGLTGVIAWELVNPITMLHRGLIFGTGFVWAMVAAIFVFDVFVSRHGWCGHLCPVGAFYGLIGSKSLLRVSAANRAACDDCMDCYAVCPENQIISPALKGKTTPLILSPDCTNCGRCIDVCAVDVFNFTHRFDDHVAAPSDPVPAPETRAARPI
>BC3
MTHSESRRTFLKASAAAATASAAGIPLAAGASAQIGVPDIRWDKAACRFCGTGCSVLVGTKEGRVVATQGDPDAPVNRGLNCIKGYFLSKIMYGKDRLTTPLLRKTNGEYDKNGEFEPVSWDEAFDVMAAKWKEALAKKGPTSVGMFGSGQWTVWEGYAASKLMKAGFRSNNIDPNARHCMASAVVGFMRTFGIDEPMGCYDDLEHADTFVLWGSNMAEMHPILWSRLTDTRLTKPGCEVHVLSTFEHRSFELADNGIVFEPQTDLAILNYIANYIIQNNAVNEYFVRNHVNITKTATDIGYGLRETNPLQQEAENPNSGKLETISFEEYAEAVAPYTLEYTSELSGVPADKLEKLAQQYADPTRKVMSLWTMGFNQHTRGSWVNSLMYNVHLLVGKISEPGNSPFSLTGQPSACGTAREVGTFAHRLPADMVVANDEHRQICETAWNIPEGTIPPKPGFHAVLQHRKLKDGELNAYWVQCNNNMQAAPNINEEGYPGYRNPENFITVSDPYPTVTAVSADLILPTAMWVEKEGAYGNAERRTQFWRQQVQAPGEAKSDLWQLMEFSKRFTVEEVWGEELLAKMPEHRGKTMFDVLYANGKVDQFPLSETAEGFHNDDAEHFGFYVQKGLFEEYADFGRGHAHDLAPFEMYHEARGMRWPVVDGKETLYRFREGFDPYVPEGAGVKFYGHKDGKAKIIFAPYEPAAEVPDDEYDLWLSTGRVLEHWHSGSMTRRVPELHRAFPSAVVYMHPEDAKDRGLRRGQEIVLSTRRGEVTSRVETRGRNKVPRGLVFMPWFDEHQLTNKLTLDATCPLSKETDYKKCACKVERAMNKPIRTGLALIPVLLLGGFALAQSANVDTLRGADVDELIPLDKVHKNIEGRMQRNYRQQPPLIPHSIEQYQIDTRTNQCLTCHDWTKAGERNAPTLSMTHYLDREGNELDHIAGTRYFCNQCHVPQADAPPLVENVFQPSSGNMADSPEKRGWIGRIWNWIWTPAVAFSSGFLILAGFLAGILFWGGFHWTLELTNTEEFCVSCHTMETNLGEYRETIHYNNHSGVRAICSDCHVPHEWNHKIKAKIMAVKDVYHELVGTISTPEKYEEHRLSMATAVWKKMKASDSRECRNCHNFDYMDFTLQEARAASEHQRAIDENMTCIDCHQGIAHSLPPGHQERYQEVIDTLAGKQLQRHAATNDIKSFLTSRADMNICGCLAHVAPDHTSAAARAMKNTQGVEIHAETEDGRFVVVVEDTPTRLASETIMDLHQIPGVISLTLTYHHFEDLADADPQPDAPSPTMTSRRAFLSARRQEDGLIARPPGAVQSFADLCTKCGDCAEVCPEDVIVIGTDGFPQFQPVDDPCTFCGDCARACPTDALNIDRVTEWPWRAALPESCLSMNGVSCRICQDNCERDAIRFTLLTGGRSEPGLDASLCNGCGLCPSLCPADAIALERQPEPEMEALMPFEGKPLSPQRRRFLQDVARATGGCVVAGSLLAWLARDARALPAEALRPPGALPEKEFLSACIRCGLCVRDCPYDTLKLAELGADAVATGTPYFTARDVPCEMCDDIPCVAACPTGALDPGLDDIDDAKMGVAVLVDQENCLNFLGLRCDVCYRVCPVIDDAITLETAHNERSGHHAMFIPTVHADHCTGCGMCEKSCVLPEAAIKVLPARLARGSSADHYRKGWEEKEPLVEGIIDLPDRLPGPGTDNLSTPGGFAPSYNLPGAGQMSARTHMPVGQEAIDEKGWVRAHKYLLLRRASQLFFLVLFLLGPWFGIWIVQGTLAGSLTLGVLPLTDPLILFQSVMAGHWPEMTALIGGVIVLIAYALIGGRVYCSWVCPINPITDAANWLHRRLDLPKGWQPKRSTRLWVLATVLIVSGATGVIAWELVNPITMLHRGLIFGAGFVWAMVVAIFAFDVFVARHGWCGHICPVGAFYGLIGAKGLLRVSAANRAACDDCMDCYAVCPENQVISPALKGRSTPLILSPDCTTCGRCIDVCAVDVFKFTHRFDDQIAVPSDPVPAPDPREARPI
>BF10
MTISESRRTFLKASAAAATASAAGIPMAAGASAQVGAPDIRWDKAACRFCGTGCSVLVGTKDGRVVATQGDPDAPVNRGLNCIKGYFLSKIMYGKDRLTTPLLRKTNGQYDKNGEFEPVSWDEAFDVMAAKWKEALAKKGPTSVGMFGSGQWTVWEGYAAAKMMKAGFRSNNIDPNARHCMASAVVGFMRTFGIDEPMGCYDDLEHADTFVLWGSNMAEMHPILWSRLTDTRLTKPGCEVHVLSTFEHRSFELADNGMVFKPQTDLAILNYIANYIIQNGAVNEEFVKNHVNITKTATDIGYGLRENNPLQQEAENPNSGKLEPISFEEYAEAVSKYTLEYTSELSGVPADKLERLAKQYADPDRKVMSLWTMGFNQHTRGSWVNSLMYNVHLLVGKISEPGNSPFSLTGQPSACGTAREVGTFAHRLPADMVVMNDKHREICETAWNVPAGTIPAKPGFHAVLQHRKLKDGDLNAYWVQCTNNMQAAPNINEEGYPGYRNPENFITVSDPYPTVTAVSADLILPTAMWVEKEGAYGNAERRTQFWRQQVKAPGEAKSDLWQVMEFSKRFTVEEVWGEELLATMPEHRGKTMYDVLFANGSVDKFPLSETAEGFDNDESEHFGFYVQKGLFEEYANFGRGHAHDLAPFETYHQARGLRWPVVDGKETLYRFREGYDPYVSEGAGVEFYGHKDGKAKIIFAPYEPAAEEPDEEFDLWLCTGRVLEHWHSGSMTRRVPELHRAYPAAVVYMHPQDAKDRGLRRGQEIVLSTRRGEVTSRVETRGRNKVPRGLVFMPWFDESQLTNKLTLDATCPLSKETDFKKCACKVERAMKRTIVTGGALLPVVLLSGWALAQSAQVESLRGAGVDEPVPLDQIHRNVEGRQQRNYRQQPPLIPHSVEQYQIDIRTNQCLSCHDWTKAGERNAPTLSMTHYLDRDGNELDKIAGTRYFCNQCHVPQADAPPLVDNVFQPSAGNMADSPEKRGLLGRLWNAIWTPAVMFSSGFLILAGFLAGILFWGGFHWTLELTNTEEFCVSCHTMETNLGEYRETVHYNNHSGVRAICSDCHVPDEWNHKIKAKIMAVKDVYHELAGTISTPEKYEEHRLAMASAVWKKMKASDSRECRNCHNFDYMDFTIQETRAASEHQRAIDSGMTCIDCHQGIAHSLPPNYLETYEKVTAALEEEDAQEHAAATDIRDFLNNSSNMNICGCLVHIAPDYTDAARAAMAGTQGVELHAEAEDGRFVVVVEDTADRLASDTIMDLHQIPGVISLSLTYHHFEDLAETAPRPDAPSQPLTSRRAFLSARLREDPDAIRPPGAATGFGDLCTRCEDCAAACPEDIITFDDSGFPVLDLSAGGCTLCGDCADICPTPALLPERVAEWPWRAQIDASCLSTNGVSCRLCQDNCEQDAIRFRLQLGGRAEPALETETCIGCGSCSSACPAGAIVMHRPTLQHPEVNMSLVDKPLSPQRRRFLQDSARAAGGCVVAGSLLAYLARDARALPADALRPPGALPEKEFLSACIRCGLCVRDCPYDTLKLAELGSDAVATGTPFFTARDVPCEMCDDIPCVAACPTGALDPGLENIDDAEMGTAVLVDQENCLNFLGLRCDVCYRVCPVIDEAITLETAHNTRSGHHALFIPTVHADHCTGCGMCEKSCVLPEAAIKVLPARLARGSSAEHYRKGWEEKAPVVEGIIDLPDRLPGPGTDNLAAPGGFAPEYDLPGVGQMSARTHIPVGREAVEGKGWIGAHRFLLMRRASQLFFLVLFLLGPWFGIWIVEGTLAGSLTLGVLPLTDPFILLQSFVAGHWPEVTALIGGLIVLVVYALIGGRVYCSWVCPINPVTDAANWVHRKLDLPKGWQPKRGTRLWILATVLLVSGLSGVIAWELVNPITMLHRGLVFGMGFVWAMITAIFVFDVFVSRHGWCGHLCPVGAFYGLIGSKSLLRVSAANRTACDDCMDCYAVCPENQVISPALKGKSSPLILSPDCTNCGRCIDVCAVDVFNFTHRFDDHVVQPSDPVAAPEPRAARPI
>BF11
MTISESRRTFLKASAAAATASAAGIPMAAGASAQVGAPDIRWDKAACRFCGTGCSVLVGTKDGRVVATQGDPDAPVNRGLNCIKGYFLSKIMYGKDRLTTPLLRKTNGQYDKNGEFEPVSWDEAFDVMAAKWKEALAKKGPTSVGMFGSGQWTVWEGYAAAKMMKAGFRSNNIDPNARHCMASAVVGFMRTFGIDEPMGCYDDLEHADTFVLWGSNMAEMHPILWSRLTDTRLTKPGCEVHVLSTFEHRSFELADNGMVFKPQTDLAILNYIANYIIQNGAVNEEFVKNHVNITKTATDIGYGLRENNPLQQEAENPNSGKLEPISFEEYAEAVSKYTLEYTSELSGVPADKLERLAKQYADPDRKVMSLWTMGFNQHTRGSWVNSLMYNVHLLVGKISEPGNSPFSLTGQPSACGTAREVGTFAHRLPADMVVMNDKHREICETAWNVPAGTIPAKPGFHAVLQHRKLKDGDLNAYWVQCTNNMQAAPNINEEGYPGYRNPENFITVSDPYPTVTAVSADLILPTAMWVEKEGAYGNAERRTQFWRQQVKAPGEAKSDLWQVMEFSKRFTVEEVWGEELLATMPEHRGKTMYDVLFANGSVDKFPLSETAEGFDNDESEHFGFYVQKGLFEEYANFGRGHAHDLAPFETYHQARGLRWPVVDGKETLYRFREGYDPYVSEGAGVEFYGHKDGKAKIIFAPYEPAAEEPDEEFDLWLCTGRVLEHWHSGSMTRRVPELHRAYPAAVVYMHPQDAKDRGLRRGQEIVLSTRRGEVTSRVETRGRNKVPRGLVFMPWFDESQLTNKLTLDATCPLSKETDFKKCACKVERAMKRTIVTGGALLPVVLLSGWALAQSAQVESLRGAGVDEPVPLDQIHRNVEGRQQRNYRQQPPLIPHSVEQYQIDIRTNQCLSCHDWTKAGERNAPTLSMTHYLDRDGNELDKIAGTRYFCNQCHVPQADAPPLVDNVFQPSAGNMADSPEKRGLLGRLWNAIWTPAVMFSSGFLILAGFLAGILFWGGFHWTLELTNTEEFCVSCHTMETNLGEYRETVHYNNHSGVRAICSDCHVPDEWNHKIKAKIMAVKDVYHELAGTISTPEKYEEHRLAMASAVWKKMKASDSRECRNCHNFDYMDFTIQETRAASEHQRAIDSGMTCIDCHQGIAHSLPPNYLETYEKVTAALEEEDAQEHAAATDIRDFLNNSSNMNICGCLVHIAPDYTDAARAAMAGTQGVELHAEAEDGRFVVVVEDTADRLASDTIMDLHQIPGVISLSLTYHHFEDLAETAPRPDAPSQPLTSRRAFLSARLREDPDAIRPPGAATGFGDLCTRCEDCAAACPEDIITFDDSGFPVLDLSAGGCTLCGDCADICPTPALLPERVAEWPWRAQIDASCLSTNGVSCRLCQDNCEQDAIRFRLQLGGRAEPALETETCIGCGSCSSACPAGAIVMHRPTLQHPEVNMSLVDKPLSPQRRRFLQDSARAAGGCVVAGSLLAYLARDARALPADALRPPGALPEKEFLSACIRCGLCVRDCPYDTLKLAELGSDAVATGTPFFTARDVPCEMCDDIPCVAACPTGALDPGLENIDDAEMGTAVLVDQENCLNFLGLRCDVCYRVCPVIDEAITLETAHNTRSGHHALFIPTVHADHCTGCGMCEKSCVLPEAAIKVLPARLARGSSAEHYRKGWEEKAPVVEGIIDLPDRLPGPGTDNLAAPGGFAPEYDLPGVGQMSARTHIPVGREAVEGKGWIGAHRFLLMRRASQLFFLVLFLLGPWFGIWIVEGTLAGSLTLGVLPLTDPFILLQSFVAGHWPEVTALIGGLIVLVVYALIGGRVYCSWVCPINPVTDAANWVHRKLDLPKGWQPKRGTRLWILATVLLVSGLSGVIAWELVNPITMLHRGLVFGMGFVWAMITAIFVFDVFVSRHGWCGHLCPVGAFYGLIGSKSLLRVSAANRTACDDCMDCYAVCPENQVISPALKGKSSPLILSPDCTNCGRCIDVCAVDVFNFTHRFDDHVVQPSDPVAAPEPRAARPI
>CG11
MTTSESRRTFLKASAAAATASAAGIPLATGANAQTGAPDIRWDKAACRFCGTGCSVLVGTKDGRVVATQGDPDAPVNRGLNCIKGYFLSKIMYGKDRLTTPLLRKSNGVYDKNGEFEPVSWDEAFDVMAEKWKEALAKKGPTSVGMFGSGQWTVWEGYAAAKMMKAGFRSNNIDPNARHCMASAVVGFMRTFGIDEPMGCYDDLEHADTFVLWGSNMAEMHPILWSRLTDTRLTKPGCEVHVLSTFEHRSFELADNGMVFAPQTDLAILNYIANYIIQNGAVNEEFVKNHVNITKTATDIGYGLRDTHELQQEAENPNSGKMEPISFEEYAEAVAPYTLEYTAELSGVPADRLEKLAKQYADPNRKVMSLWTMGFNQHTRGSWVNSLMYNVHLLVGKISEPGNSPFSLTGQPSACGTAREVGTFAHRLPADMVVMNDKHREICETAWNVPAGTIPAKPGFHAVLQHRKLKDGDLNAYWVQCTNNMQAAPNINEEGYPGYRNPENFIAVSDPYPTVTAVSADLILPTAMWVEKEGAYGNAERRTQFWRQQVQAPGEAKSDLWQVMEFSKRFTVEEVWGEELLATMPEHRGKTMYEVLFANGKIDQFPLSETAEGFDNDESEHFGYYVQKGLFEEYAEFGRGHAHDLAPFETYHEARGLRWPVVDGKETLYRFREGYDPYVSEGAGVEFYGHKDGKAKIIFAPYEPAAEEPDEEYDLWLCTGRVLEHWHSGSMTRRVPELHRAYPNAVVYMHPQDAKDRGLRRGQEIVLSTRRGEVTSRVETRGRNKAPRGLVFMPWFDEHQLTNKLTLDATCPLSKETDFKKCACKVERAMKKSILTGGALIPVLLLSGFALAQSAEVETLRGADVDEPIPLHQIHKDVEGRMQRNYRQQPPLIPHSVEQYQIDVRTNQCLSCHDWTKAGDRNAPTLSMTHYLDRDGNELDRIAGTRYFCNQCHVPQADAPALVDNVFEPSSGNMADSPENRGWIGRIWNAIWTPAVMFSSGFLVLAGFLAGILFWGGFHWTLELTNTEEFCTSCHTMETNLGEYRETIHYNNHSGVRAICSDCHVPHEWNHKIKAKIMAVKDVYHEMVGTISTPEKYEEHRLSMASAVWKKMKASDSRECRNCHNFDYMDFTIQETRAASEHQRAIDNNMTCIDCHQGIAHTLPPNYLETYQEITEELAGEKLQHQVADGEIRSFLTDRAEMNICGCLAHVAQEQTDAAAQTMRDTPGVEVHAQAEDGRFVIVVEDTPDRLASEIIMDLHQIPGVISLTLTYHHFEDLAESAPHPEAPSQTMTSRRAFLSASFREDSNTVRPPGSVPGFMDQCSKCGDCAEACPENVIAIGQDGFPVFQPGDDPCTFCGDCAKACPTDALQIERLADWPWRAAIDASCLSMNGVSCRVCQDNCEQNAIRFKLQLGGRAEPALDTDTCNGCGACVALCPVDAVAFERRPITQTETVMSLTGTPLSPQRRRFLQDSARAAGGCVVAGSLLAWLARDARALPAEALRPPGALPEEAFLSACIRCGLCVRDCPYDTLKLAELGVDAVATGTPYFTARDVPCEMCDDIPCVAACPTGALDPGLDNIDDAKMGVAVLVDQENCLNFLGLRCDVCYRVCPIIDEAITLETAHNDRSGHHAMFIPTVHADRCTGCGMCEKSCVLPEAAIKVLPTRLARGSSADHYRKGWEEKEPLVDGLIDLPDRLPGPGTDNLATPGGFAPSYDLPGVGQMSARTHLPVGQEAVASKGWIGAHRFLLLRRTSQLFFLALFLLGPWFGIWIVQGTLAGSLTLGVLPLTDPLVLLQSLVAGHWPELTALIGGVIVLIAYALIGGRAYCSWVCPINPVTDAANWLHRKLDLPKGWQPKRSTRLWVLATVLIVSGLTGVIAWELVNPITMLHRGLIFGAGFVWALIVAIFVFDLVVARHGWCGHICPVGAFYGLIGSKSLLRVSAANRTACDDCMDCYAVCPENQIISPALKGKTTPLILSPDCTNCGRCIDVCAVDVFNFTHRFDDHVVAPSDPVPAPEPREARPI
>BC6
MTISESRRTFLKATAAAATASAAGIPLATGAAAQVANADIRWDKAPCRFCGTGCSVLVGTKNDRVVATQGDPDAPVNRGLNCIKGYFLSKIMYGKDRLTTPLLRKSNGVYDKNGDFEPVSWDEAFDVMAEKWKEALAKKGPTSVGMFGSGQWTVWEGYAAAKLMKAGFRTNNIDPNARHCMASAVVGFMRTFGIDEPMGCYDDLEHADTFVLWGSNMAEMHPILWSRLTDTRLTKPGAQVHVLSTFEHRSFELADNGIIFKPQTDLAILNYIANHIIQTGAVNEEFVKNHVNITKTATDIGYGLRETNPLQQAAANPDSGKLEPISFEEYAASVADYTLEYVSELSGVPANQLEQLAKEYADPNRKVMSLWTMGFNQHTRGSWVNSLMYNVHLLVGKISEPGNSPFSLTGQPSACGTAREVGTFAHRLPADMVVTNDEHRKITEAKWNIPEGTIPPKPGFHAVLQNRKLKDGDLNVYWVQCNNNMQAAPNINEEGYPGYRNPENFIVVSDPYPTVTAVAADLILPTAMWVEKEGAYGNAERRTQFWRQQVKAPGEAKSDLWQLMEFSKRFTVEEVWDEELLAKMPEHRGKTLFDVLYANGKIDQYPLSETAEGFHNDESEHFGFYVQKGLFEEYASFGRGHGHDLAPFETYHQARGLRWPVVDGKETLYRFREGYDSYVPEGAGVKFYGHKDGKAKIIFAPYEPAAEEPDEEFDLWLCTGRVLEHWHSGSMTRRVPELHRAFPAAVVFMHPEDAKERGVRRGQEIVLSTRRGEVISRIETRGRNKVPRGLVFMPWFDEGQLTNKLTLDATCPLSKETDFKKCACKVERAMKKSIATGAALIPVLLVTGLAFAQSASVTTLRGVDIDDPAILDDVHRNIEGRMQRNYRQQPPLIPHKIDQYQIDIRTNQCLSCHDWTKAGERNAPTLSMTHYLDREGNELDQIAGTRYFCNQCHVPQADAPALVDNLFQPSAGNMADSPEKRGLIGRIWAWIWTPAAAFSAGFLVLAGFLAGILFWGGFHWTLEMTNTEEFCVSCHTMETNLGEYRETIHYNNHSGVRAICSDCHVPKEWSFKIEAKIMAVKDVYHELVGTISTPEKYEDHRLKMASAVWKKMKASDSRECRNCHNFEYMDFTIQETRAANEHQRAIDENMTCIDCHQGIAHSLPPGYLEEYQKVVASLDPVEIAQSTGAAEIRSFLNSTSDMNICGCLVHVAPDQTSAARSAMTAFDGVEVHAESDDSRFVVVVEDTPTRLASEIIMDLHQIPGVVSLTLTYHHFEDLAETRPRPETPSQDVASRRAFLTGRPREDDSVKRPPGARENFHDLCTRCGDCVSVCPEDVLAMDDAGLPVFQPQQGGCTFCGDCADACNTDALSLDRFAEWPWRAKVSDTCLSANGVSCRVCQDSCDQGAIRFRLKTGGRAEVNLDLASCVGCGACSAACPTGAVSLERYQPAKVEVRMSLVGKPLSPQRRRFLQDSARAAGGCLVAGSVLAYLARDARALPAEALRPPGALPEDGFLGACIRCGLCVRGCPYDTLKLAELGVDAVATGTPYFIARDVPCEMCEDIPCVAACPTGALDKGLQDIDGAKMGVAVLVDQENCLNFLGLRCDVCYRVCPVIDEAITLELSHNDRSGHHAIFAPTVHADRCTGCGVCEKSCVLPEAAIKVLPARLARGSSAEHYRKGWEEKAPLVEGIIDLPDRLPGPGADNLAAPGGYEPGYNLPGAGQM------PVGHEAREVKGWVGAHRFLLLRRFSQVFFLALFLLGPWFGIWIVKGTLAGSLTLDVLPLTDPFILLQGLVAGHWPEMTALIGGLIVLVAYALIGGRVYCSWVCPINPVTDAAHWLHRRLDLPKGWQPKRSTRLWILATVLIVSALTGVIAWELVNPITMLHRGLVFGMGFVWAMVVAIFVFDLFVARHGWCGHICPVGAFYGLIGTKSLLRVSATNRAACDDCMDCYAVCPENQVISPALKGKSSPLILSPGCTTCGRCIDVCSVDVFKLTHRFDDAVVAPPDPAAAPEPRAARPA
>AI2
MTISESRRTFLKASAAAATASAAGIPLAAGASAQAAAPDIRWDKAACRFCGTGCSVLVGTKDGRVVATQGDPDAPVNRGLNCIKGYFLSKIMYGKDRLTTPLLRKTNGEYDKNGEFEPVSWDEAFDVMAAKWKEALAKKGPTSVGMFGSGQWTVWEGYAAAKMMKAGFRSNNIDPNARHCMASAVVGFIRTFGIDEPMGCYDDLEHADTFVLWGSNMAEMHPILWSRLTDTRLTKPGCEVHVLSTFEHRSFELADNGMVFNPQTDLAILNYIANYIIQNGAVNEEFVKNHVNITKTATDIGYGLRDNHPLQQEAANPNVGKMEPISFEEYAEAVSAYTLEYTSELSGVPADKLERLAQQYADPNRKVMSLWTMGFNQHTRGSWVNSLMYNVHLLVGKISEPGNSPFSLTGQPSACGTAREVGTFAHRLPADMVVMNDEHRKICETAWNVPAGTIPAKPGFHAVLQHRKLKDGDLNAYWVQCNNNMQAAPNINEEGYPGYRNPENFITVSDPYPTVTAVSADLILPTAMWVEKEGAYGNAERRTQFWRQQVKAPGEAKSDVWQVMEFSKRFTVEEVWGEELLATMPEHRGKTMYEVLFANGSVDKFPLSETAEGFDNDESEHFGFYVQKGLFEEYANFGRGHAHDLAPFEMYHQARGMRWPVVDGKETLYRFREGYDPYVPEGAGVKFYGKKDGKASIIFAPYEPAAEEPDAEYDLWLCTGRVLEHWHSGSMTRRVPELHRAYPAAVVYMHPQDAKDRDLRRGQEIVLSTRRGEVTSRVETRGRNKVPRGLVFMPWFDEGQLTNKLTLDATCPLSKETDFKKCACKVERAMKKSIVTGGALLPVLLLSGWAVAQSAQVETLRGADVDELIPLDQIHKNVEGRMQRNYRQQPPLIPHSIEQYQIDVRTNQCLSCHDWSKAGERNAPTLSMTHYLDREGRELDRIAGTRYFCNQCHVPQADAPPLVENVFQPSAGNMADSPENRGLPGRLWNAIWTPTVLFSSGFLVLAGFLAGILFWGGFHWTLELTNTEEFCTSCHTMETNLGEYRETVHYNNHSGVRAICSDCHVPDEWSHKIKAKIMAVKDVYHELAGTISTPEQYEEHRLSMASAVWKKMKESDSRECRNCHNFDYMDFTIQETRAASEHQRAIDTGMTCIDCHQGIAHNLPANYLEQYQKISEAVEGVVLQEHASASDIRAFLNNSSNMNICGCLVHIAPDHTDAARAAMTGTDGVELHAEAEDGRFVVVVEDTADRLASETIMDLHQIPGVISLSLTYHHFEDLAEAAPRPDAPSQPLTSRRAFLSARLREDPDAIRPPGAVTGFADLCTGCEDCAGACPEEVITFDNSGFPVLDLSAGGCTLCGACAEVCPTPALLPERVAEWPWRARIAASCLSMNGVSCRLCQDTCEQEAIRFRLQLGGRAEPALETETCIGCGTCSAACPAGAITMHRPAPLHPEVTMSFADKPLSPQRRRFLQDSARAAGGCVVAGTVLAYLARDARALPAEALRPPGALPEKEFLSACIRCGLCVRDCPYDTLKLAELGSDAVATGTPFFTARDIPCEMCDDIPCVAACPTGALDPALDNIDDAKMGVAVLVDQENCLNFLGLRCDVCYRVCPVIDEAITLDTTHNTRSGHHAMFIPTVHADRCTGCGMCEKSCVLPEAAIKVLPARLARGSSAEHYRKGWEEKAPVVEGIIDLPDRLPGPGTDNLATPGGFAPGYDLPGVGQMSARTDMPTGHEAIASKGWIGAHRYLLLRRASQLFFLVLFLLGPWFGIWIVQGTLAGSLTLGVLPLTDPFILLQSMVAGHWPEMTALIGGLIVLVVYALIGGRVYCSWVCPINPVTDAANWLHRKLDLPKGWQPKRGTRLWILATVLLVSGLSGMIAWELINPITMLHRGLVFGMGFVWALIAAIFVFDVFVSRHGWCGHLCPVGEFYGLIGAKSLLRISAANRAACDDCMDCYAVCPENQVISPALKGKSTPLILSPDCTNCGRCIDVCAVDVFTFTHRFDDHIVQPSDPVAAPEPRAARPI
>AK3
MTISESRRTFLKSTAAAATASAAGLPLATGANAQAATPDIRWDKAACRFCGTGCSVLVGTKDGRVVATQGDPDAPVNRGLNCIKGYFLSKIMYGKDRLTTPMLRKTNGEYDKNGEFEPVSWDEAFDVMAAKWKEALAKKGPTSVGMFGSGQWTVWEGYAAAKMMKAGFRSNNIDPNARHCMASAVVGFMRTFGIDEPMGCYDDFEHADTFVLWGSNMAEMHPILWSRLTDTRLTKPGAEVHVLSTYEHRSFELADNGMVFAPQTDLAILNYIANYIIQNGAVNEEFVKNHVNITKTATDIGYGLRDNHPLQQEAENPNVGKMDPISFEEYAEAVSEYTLEYTSELSGVPAAQLERLAQQYADPNRKVMSLWTMGFNQHTRGSWVNSLMYNVHLLVGKISEPGNSPFSLTGQPSACGTAREVGTFAHRLPADMVVANDKHREICETAWNIPAGTIPPKPGFHAVLQHRKLKDGDLNAYWVQCTNNMQAAPNINEEGYPGYRNPENFIAVSDPYPTVTALSADLILPTAMWVEKEGAYGNAERRTQFWRQQVKAPGEAKSDLWQVMEFSKRFTVEEVWGEELLATMPEHRGKTMYEVLFANGSVDQFPLSETAEGFDNDESEHFGFYVQKGLFEEYANFGRGHAHDLAPFETYHQARGLRWPVVDGKETLYRFREGYDPYVPEGAGVKFYGKKDGKASIIFAPYEPAPEEPDAEYDLWLCTGRVLEHWHSGSMTRRVPELHRAYPAAVVYMHPEDARERGLRRGQEIVLSTRRGEVTSRVETRGRNKVPRGLVFMPWFDEGQLTNKLTLDATCPLSKETDFKKCACKVERAMKKPILVGLALIPPLLLGGLALAQSTGVTTLRGADVDEPVVLDQVHRNVEGRLQRNYRQQPPLIPHSIEQYQIDLRTNQCLSCHDWTKAGERNAPTLSMTHYLDREGRELDQIAGTRYFCNQCHVPQADALPLVDNTFEPSSGNMSDSQEKQGLIRRLWTWFWSPIAVLSVGFTLLAGFLAGILFWGGFHWALELTNTEEFCVSCHTMETNLGEYRETVHYNNDSGVRAICSDCHVPDEWNHKIKAKIMAVKDVYHELAGTISTPEKYEDHRLAMASAVWKKMKESDSRECRNCHNFDYMDFTLQETRAASEHQRALDTGMTCIDCHQGIAHSLPPGYLEEYQKISDAVDGEVLQKHAAASDIRAFLNKSSDMNICGCLVHVTPETTQSAKAAIAATNGAEIHAAAEDGRLVVVVEDTPEKLASETIMDLHQIPGVISLTLTYHHFEDLAETRPHLNASRQILASRRAFLRGKLRMDKSAIRPPGADAEFYDLCTQCDECQEACPEDIIRFDAQGWPVVKLDVGPCTFCGDCANACPTGALNPEHVADWPWRATVSASCLSMNGVSCRICQDVCDHRAIRFRLQTGGRAEPVLDTDSCTGCGACASACPAGSVSFERHTPPTQEVAMSRVGSPLSPQRRRFLQDSARAAGGCVAAGSLLAWLARDARALPAEALRPPGALPEKDFLSACIRCGLCVRDCPYDTLKLAELGVDAVATGTPYFTARDIPCEMCDDIPCVAACPTGALDPGLDNIDDAKMGVAVLVDQENCLNFLGLRCDVCYRVCPVIDEAITLETEHNARSGSHAIFIPTVHADRCTGCGVCEKSCVLPEAAIKVLPARLARGSSADHYRKGWEEKEPVVEGIIDLPDRLPGPGTDNLVAPGGFEPTFNLPEVTQMTARAHMPLGQEAIAAKGWLGAHKYLLLRRASQLLFLVLFLLGPWFGIWIVQGTLAGSLTLGVLPLTDPFVFLQSLIAGHWPELTAAIGAVIVLVAYALIGGRVYCSWVCPINPVTDGAHWLHRKLGLQKGWQPKRGTRLWIMATVLIVSGLTGAIAWELVNPITMLHRGLIFGMGFVWAMVAAIFLFDLFVSRHGWCGHVCPVGAFYGLVGQKAMLRVSAANRAACDDCMDCYAVCPENHVISPALKGNDTPLILSPDCTNCGRCIDVCAEDVFKFTHRFDALTVAPPEPTAAPQPRASRPF
>AP10
MTISESRRTFLKSTAAAATASAAGLPLATGANAQAATPDIRWDKAACRFCGTGCSVLVGTKDGRVVATQGDPDAPVNRGLNCIKGYFLSKIMYGKDRLTTPMLRKTNGEYDKNGEFEPVSWDEAFDVMAAKWKEALAKKGPTSVGMFGSGQWTVWEGYAAAKMMKAGFRSNNIDPNARHCMASAVVGFMRTFGIDEPMGCYDDFEHADTFVLWGSNMAEMHPILWSRLTDTRLTKPGAEVHVLSTYEHRSFELADNGMVFAPQTDLAILNYIANYIIQNGAVNEEFVKNHVNITKTATDIGYGLRDNHPLQQEAENPNVGKMDPISFEEYAEAVSEYTLEYTSELSGVPAAQLERLAQQYADPNRKVMSLWTMGFNQHTRGSWVNSLMYNVHLLVGKISEPGNSPFSLTGQPSACGTAREVGTFAHRLPADMVVANDKHREICETAWNIPAGTIPPKPGFHAVLQHRKLKDGDLNAYWVQCTNNMQAAPNINEEGYPGYRNPENFIAVSDPYPTVTALSADLILPTAMWVEKEGAYGNAERRTQFWRQQVKAPGEAKSDLWQVMEFSKRFTVEEVWGEELLATMPEHRGKTMYEVLFANGSVDQFPLSETAEGFDNDESEHFGFYVQKGLFEEYANFGRGHAHDLAPFETYHQARGLRWPVVDGKETLYRFREGYDPYVPEGAGVKFYGKKDGKASIIFAPYEPAPEEPDAEYDLWLCTGRVLEHWHSGSMTRRVPELHRAYPAAVVYMHPEDARERGLRRGQEIVLSTRRGEVTSRVETRGRNKVPRGLVFMPWFDEGQLTNKLTLDATCPLSKETDFKKCACKVERAMKKPILVGLALIPPLLLGGLALAQSTGVTTLRGADVDEPVVLDQVHRNVEGRLQRNYRQQPPLIPHSIEQYQIDLRTNQCLSCHDWTKAGERNAPTLSMTHYLDREGRELDQIAGTRYFCNQCHVPQADALPLVDNTFEPSSGNMSDSQEKQGLIRRLWTWFWSPIAVLSVGFTLLAGFLAGILFWGGFHWALELTNTEEFCVSCHTMETNLGEYRETVHYNNDSGVRAICSDCHVPDEWNHKIKAKIMAVKDVYHELAGTISTPEKYEDHRLAMASAVWKKMKESDSRECRNCHNFDYMDFTLQETRAASEHQRALDTGMTCIDCHQGIAHSLPPGYLEEYQKISDAVDGEVLQKHAAASDIRAFLNKSSDMNICGCLVHVTPETTQSAKAAIAATNGAEIHAAAEDGRLVVVVEDTPEKLASETIMDLHQIPGVISLTLTYHHFEDLAETRPHLNASRQILASRRAFLRGKLRMDKSAIRPPGADAEFYDLCTQCDECQEACPEDIIRFDAQGWPVVKLDVGPCTFCGDCANACPTGALNPEHVADWPWRATVSASCLSMNGVSCRICQDVCDHRAIRFRLQTGGRAEPVLDTDSCTGCGACASACPAGSVSFERHTPPTQEVAMSRVGSPLSPQRRRFLQDSARAAGGCVAAGSLLAWLARDARALPAEALRPPGALPEKDFLSACIRCGLCVRDCPYDTLKLAELGVDAVATGTPYFTARDIPCEMCDDIPCVAACPTGALDPGLDNIDDAKMGVAVLVDQENCLNFLGLRCDVCYRVCPVIDEAITLETEHNARSGSHAIFIPTVHADRCTGCGVCEKSCVLPEAAIKVLPARLARGSSADHYRKGWEEKEPVVEGIIDLPDRLPGPGTDNLVAPGGFEPTFNLPEVTQMTARAHMPLGQEAIAAKGWLGAHKYLLLRRASQLLFLVLFLLGPWFGIWIVQGTLAGSLTLGVLPLTDPFVFLQSLIAGHWPELTAAIGAVIVLVAYALIGGRVYCSWVCPINPVTDGAHWLHRKLGLQKGWQPKRGTRLWIMATVLIVSGLTGAIAWELVNPITMLHRGLIFGMGFVWAMVAAIFLFDLFVSRHGWCGHVCPVGAFYGLVGQKAMLRVSAANRAACDDCMDCYAVCPENHVISPALKGNDTPLILSPDCTNCGRCIDVCAEDVFKFTHRFDALTVAPPEPTAAPQPRASRPF
>AP11
MTISESRRTFLKSTAAAATASAAGLPLATGANAQAATPDIRWDKAACRFCGTGCSVLVGTKDGRVVATQGDPDAPVNRGLNCIKGYFLSKIMYGKDRLTTPMLRKTNGEYDKNGEFEPVSWDEAFDVMAAKWKEALAKKGPTSVGMFGSGQWTVWEGYAAAKMMKAGFRSNNIDPNARHCMASAVVGFMRTFGIDEPMGCYDDFEHADTFVLWGSNMAEMHPILWSRLTDTRLTKPGAEVHVLSTYEHRSFELADNGMVFAPQTDLAILNYIANYIIQNGAVNEEFVKNHVNITKTATDIGYGLRDNHPLQQEAENPNVGKMDPISFEEYAEAVSEYTLEYTSELSGVPAAQLERLAQQYADPNRKVMSLWTMGFNQHTRGSWVNSLMYNVHLLVGKISEPGNSPFSLTGQPSACGTAREVGTFAHRLPADMVVANDKHREICETAWNIPAGTIPPKPGFHAVLQHRKLKDGDLNAYWVQCTNNMQAAPNINEEGYPGYRNPENFIAVSDPYPTVTALSADLILPTAMWVEKEGAYGNAERRTQFWRQQVKAPGEAKSDLWQVMEFSKRFTVEEVWGEELLATMPEHRGKTMYEVLFANGSVDQFPLSETAEGFDNDESEHFGFYVQKGLFEEYANFGRGHAHDLAPFETYHQARGLRWPVVDGKETLYRFREGYDPYVPEGAGVKFYGKKDGKASIIFAPYEPAPEEPDAEYDLWLCTGRVLEHWHSGSMTRRVPELHRAYPAAVVYMHPEDARERGLRRGQEIVLSTRRGEVTSRVETRGRNKVPRGLVFMPWFDEGQLTNKLTLDATCPLSKETDFKKCACKVERAMKKPILVGLALIPPLLLGGLALAQSTGVTTLRGADVDEPVVLDQVHRNVEGRLQRNYRQQPPLIPHSIEQYQIDLRTNQCLSCHDWTKAGERNAPTLSMTHYLDREGRELDQIAGTRYFCNQCHVPQADALPLVDNTFEPSSGNMSDSQEKQGLIRRLWTWFWSPIAVLSVGFTLLAGFLAGILFWGGFHWALELTNTEEFCVSCHTMETNLGEYRETVHYNNDSGVRAICSDCHVPDEWNHKIKAKIMAVKDVYHELAGTISTPEKYEDHRLAMASAVWKKMKESDSRECRNCHNFDYMDFTLQETRAASEHQRALDTGMTCIDCHQGIAHSLPPGYLEEYQKISDAVDGEVLQKHAAASDIRAFLNKSSDMNICGCLVHVTPETTQSAKAAIAATNGAEIHAAAEDGRLVVVVEDTPEKLASETIMDLHQIPGVISLTLTYHHFEDLAETRPHLNASRQILASRRAFLRGKLRMDKSAIRPPGADAEFYDLCTQCDECQEACPEDIIRFDAQGWPVVKLDVGPCTFCGDCANACPTGALNPEHVADWPWRATVSASCLSMNGVSCRICQDVCDHRAIRFRLQTGGRAEPVLDTDSCTGCGACASACPAGSVSFERHTPPTQEVAMSRVGSPLSPQRRRFLQDSARAAGGCVAAGSLLAWLARDARALPAEALRPPGALPEKDFLSACIRCGLCVRDCPYDTLKLAELGVDAVATGTPYFTARDIPCEMCDDIPCVAACPTGALDPGLDNIDDAKMGVAVLVDQENCLNFLGLRCDVCYRVCPVIDEAITLETEHNARSGSHAIFIPTVHADRCTGCGVCEKSCVLPEAAIKVLPARLARGSSADHYRKGWEEKEPVVEGIIDLPDRLPGPGTDNLVAPGGFEPTFNLPEVTQMTARAHMPLGQEAIAAKGWLGAHKYLLLRRASQLLFLVLFLLGPWFGIWIVQGTLAGSLTLGVLPLTDPFVFLQSLIAGHWPELTAAIGAVIVLVAYALIGGRVYCSWVCPINPVTDGAHWLHRKLGLQKGWQPKRGTRLWIMATVLIVSGLTGAIAWELVNPITMLHRGLIFGMGFVWAMVAAIFLFDLFVSRHGWCGHVCPVGAFYGLVGQKAMLRVSAANRAACDDCMDCYAVCPENHVISPALKGNDTPLILSPDCTNCGRCIDVCAEDVFKFTHRFDALTVAPPEPTAAPQPRASRPF
>AP9
MTISESRRTFLKSTAAAATASAAGLPLATGANAQAATPDIRWDKAACRFCGTGCSVLVGTKDGRVVATQGDPDAPVNRGLNCIKGYFLSKIMYGKDRLTTPMLRKTNGEYDKNGEFEPVSWDEAFDVMAAKWKEALAKKGPTSVGMFGSGQWTVWEGYAAAKMMKAGFRSNNIDPNARHCMASAVVGFMRTFGIDEPMGCYDDFEHADTFVLWGSNMAEMHPILWSRLTDTRLTKPGAEVHVLSTYEHRSFELADNGMVFAPQTDLAILNYIANYIIQNGAVNEEFVKNHVNITKTATDIGYGLRDNHPLQQEAENPNVGKMDPISFEEYAEAVSEYTLEYTSELSGVPAAQLERLAQQYADPNRKVMSLWTMGFNQHTRGSWVNSLMYNVHLLVGKISEPGNSPFSLTGQPSACGTAREVGTFAHRLPADMVVANDKHREICETAWNIPAGTIPPKPGFHAVLQHRKLKDGDLNAYWVQCTNNMQAAPNINEEGYPGYRNPENFIAVSDPYPTVTALSADLILPTAMWVEKEGAYGNAERRTQFWRQQVKAPGEAKSDLWQVMEFSKRFTVEEVWGEELLATMPEHRGKTMYEVLFANGSVDQFPLSETAEGFDNDESEHFGFYVQKGLFEEYANFGRGHAHDLAPFETYHQARGLRWPVVDGKETLYRFREGYDPYVPEGAGVKFYGKKDGKASIIFAPYEPAPEEPDAEYDLWLCTGRVLEHWHSGSMTRRVPELHRAYPAAVVYMHPEDARERGLRRGQEIVLSTRRGEVTSRVETRGRNKVPRGLVFMPWFDEGQLTNKLTLDATCPLSKETDFKKCACKVERAMKKPILVGLALIPPLLLGGLALAQSTGVTTLRGADVDEPVVLDQVHRNVEGRLQRNYRQQPPLIPHSIEQYQIDLRTNQCLSCHDWTKAGERNAPTLSMTHYLDREGRELDQIAGTRYFCNQCHVPQADALPLVDNTFEPSSGNMSDSQEKQGLIRRLWTWFWSPIAVLSVGFTLLAGFLAGILFWGGFHWALELTNTEEFCVSCHTMETNLGEYRETVHYNNDSGVRAICSDCHVPDEWNHKIKAKIMAVKDVYHELAGTISTPEKYEDHRLAMASAVWKKMKESDSRECRNCHNFDYMDFTLQETRAASEHQRALDTGMTCIDCHQGIAHSLPPGYLEEYQKISDAVDGEVLQKHAAASDIRAFLNKSSDMNICGCLVHVTPETTQSAKAAIAATNGAEIHAAAEDGRLVVVVEDTPEKLASETIMDLHQIPGVISLTLTYHHFEDLAETRPHLNASRQILASRRAFLRGKLRMDKSAIRPPGADAEFYDLCTQCDECQEACPEDIIRFDAQGWPVVKLDVGPCTFCGDCANACPTGALNPEHVADWPWRATVSASCLSMNGVSCRICQDVCDHRAIRFRLQTGGRAEPVLDTDSCTGCGACASACPAGSVSFERHTPPTQEVAMSRVGSPLSPQRRRFLQDSARAAGGCVAAGSLLAWLARDARALPAEALRPPGALPEKDFLSACIRCGLCVRDCPYDTLKLAELGVDAVATGTPYFTARDIPCEMCDDIPCVAACPTGALDPGLDNIDDAKMGVAVLVDQENCLNFLGLRCDVCYRVCPVIDEAITLETEHNARSGSHAIFIPTVHADRCTGCGVCEKSCVLPEAAIKVLPARLARGSSADHYRKGWEEKEPVVEGIIDLPDRLPGPGTDNLVAPGGFEPTFNLPEVTQMTARAHMPLGQEAIAAKGWLGAHKYLLLRRASQLLFLVLFLLGPWFGIWIVQGTLAGSLTLGVLPLTDPFVFLQSLIAGHWPELTAAIGAVIVLVAYALIGGRVYCSWVCPINPVTDGAHWLHRKLGLQKGWQPKRGTRLWIMATVLIVSGLTGAIAWELVNPITMLHRGLIFGMGFVWAMVAAIFLFDLFVSRHGWCGHVCPVGAFYGLVGQKAMLRVSAANRAACDDCMDCYAVCPENHVISPALKGNDTPLILSPDCTNCGRCIDVCAEDVFKFTHRFDALTVAPPEPTAAPQPRASRPF
>BE5
MTISESRRTFLKSTAAAATASAAGLPLATGANAQAATPDIRWDKAACRFCGTGCSVLVGTKDGRVVATQGDPDAPVNRGLNCIKGYFLSKIMYGKDRLTTPMLRKTNGEYDKNGEFEPVSWDEAFDVMAAKWKEALAKKGPTSVGMFGSGQWTVWEGYAAAKMMKAGFRSNNIDPNARHCMASAVVGFMRTFGIDEPMGCYDDFEHADTFVLWGSNMAEMHPILWSRLTDTRLTKPGAEVHVLSTYEHRSFELADNGMVFAPQTDLAILNYIANYIIQNGAVNEEFVKNHVNITKTATDIGYGLRDNHPLQQEAENPNVGKMDPISFEEYAEAVSEYTLEYTSELSGVPAAQLERLAQQYADPNRKVMSLWTMGFNQHTRGSWVNSLMYNVHLLVGKISEPGNSPFSLTGQPSACGTAREVGTFAHRLPADMVVANDKHREICETAWNIPAGTIPPKPGFHAVLQHRKLKDGDLNAYWVQCTNNMQAAPNINEEGYPGYRNPENFIAVSDPYPTVTALSADLILPTAMWVEKEGAYGNAERRTQFWRQQVKAPGEAKSDLWQVMEFSKRFTVEEVWGEELLATMPEHRGKTMYEVLFANGSVDQFPLSETAEGFDNDESEHFGFYVQKGLFEEYANFGRGHAHDLAPFETYHQARGLRWPVVDGKETLYRFREGYDPYVPEGAGVKFYGKKDGKASIIFAPYEPAPEEPDAEYDLWLCTGRVLEHWHSGSMTRRVPELHRAYPAAVVYMHPEDARERGLRRGQEIVLSTRRGEVTSRVETRGRNKVPRGLVFMPWFDEGQLTNKLTLDATCPLSKETDFKKCACKVERAMKKPILVGLALIPPLLLGGLALAQSTGVTTLRGADVDEPVVLDQVHRNVEGRLQRNYRQQPPLIPHSIEQYQIDLRTNQCLSCHDWTKAGERNAPTLSMTHYLDREGRELDQIAGTRYFCNQCHVPQADALPLVDNTFEPSSGNMSDSQEKQGLIRRLWTWFWSPIAVLSVGFTLLAGFLAGILFWGGFHWALELTNTEEFCVSCHTMETNLGEYRETVHYNNDSGVRAICSDCHVPDEWNHKIKAKIMAVKDVYHELAGTISTPEKYEDHRLAMASAVWKKMKESDSRECRNCHNFDYMDFTLQETRAASEHQRALDTGMTCIDCHQGIAHSLPPGYLEEYQKISDAVDGEVLQKHAAASDIRAFLNKSSDMNICGCLVHVTPETTQSAKAAIAATNGAEIHAAAEDGRLVVVVEDTPEKLASETIMDLHQIPGVISLTLTYHHFEDLAETRPHLNASRQILASRRAFLRGKLRMDKSAIRPPGADAEFYDLCTQCDECQEACPEDIIRFDAQGWPVVKLDVGPCTFCGDCANACPTGALNPEHVADWPWRATVSASCLSMNGVSCRICQDVCDHRAIRFRLQTGGRAEPVLDTDSCTGCGACASACPAGSVSFERHTPPTQEVAMSRVGSPLSPQRRRFLQDSARAAGGCVAAGSLLAWLARDARALPAEALRPPGALPEKDFLSACIRCGLCVRDCPYDTLKLAELGVDAVATGTPYFTARDIPCEMCDDIPCVAACPTGALDPGLDNIDDAKMGVAVLVDQENCLNFLGLRCDVCYRVCPVIDEAITLETEHNARSGSHAIFIPTVHADRCTGCGVCEKSCVLPEAAIKVLPARLARGSSADHYRKGWEEKEPVVEGIIDLPDRLPGPGTDNLVAPGGFEPTFNLPEVTQMTARAHMPLGQEAIAAKGWLGAHKYLLLRRASQLLFLVLFLLGPWFGIWIVQGTLAGSLTLGVLPLTDPFVFLQSLIAGHWPELTAAIGAVIVLVAYALIGGRVYCSWVCPINPVTDGAHWLHRKLGLQKGWQPKRGTRLWIMATVLIVSGLTGAIAWELVNPITMLHRGLIFGMGFVWAMVAAIFLFDLFVSRHGWCGHVCPVGAFYGLVGQKAMLRVSAANRAACDDCMDCYAVCPENHVISPALKGNDTPLILSPDCTNCGRCIDVCAEDVFKFTHRFDALTVAPPEPTAAPQPRASRPF
>BE6
MTISESRRTFLKSTAAAATASAAGLPLATGANAQAATPDIRWDKAACRFCGTGCSVLVGTKDGRVVATQGDPDAPVNRGLNCIKGYFLSKIMYGKDRLTTPMLRKTNGEYDKNGEFEPVSWDEAFDVMAAKWKEALAKKGPTSVGMFGSGQWTVWEGYAAAKMMKAGFRSNNIDPNARHCMASAVVGFMRTFGIDEPMGCYDDFEHADTFVLWGSNMAEMHPILWSRLTDTRLTKPGAEVHVLSTYEHRSFELADNGMVFAPQTDLAILNYIANYIIQNGAVNEEFVKNHVNITKTATDIGYGLRDNHPLQQEAENPNVGKMDPISFEEYAEAVSEYTLEYTSELSGVPAAQLERLAQQYADPNRKVMSLWTMGFNQHTRGSWVNSLMYNVHLLVGKISEPGNSPFSLTGQPSACGTAREVGTFAHRLPADMVVANDKHREICETAWNIPAGTIPPKPGFHAVLQHRKLKDGDLNAYWVQCTNNMQAAPNINEEGYPGYRNPENFIAVSDPYPTVTALSADLILPTAMWVEKEGAYGNAERRTQFWRQQVKAPGEAKSDLWQVMEFSKRFTVEEVWGEELLATMPEHRGKTMYEVLFANGSVDQFPLSETAEGFDNDESEHFGFYVQKGLFEEYANFGRGHAHDLAPFETYHQARGLRWPVVDGKETLYRFREGYDPYVPEGAGVKFYGKKDGKASIIFAPYEPAPEEPDAEYDLWLCTGRVLEHWHSGSMTRRVPELHRAYPAAVVYMHPEDARERGLRRGQEIVLSTRRGEVTSRVETRGRNKVPRGLVFMPWFDEGQLTNKLTLDATCPLSKETDFKKCACKVERAMKKPILVGLALIPPLLLGGLALAQSTGVTTLRGADVDEPVVLDQVHRNVEGRLQRNYRQQPPLIPHSIEQYQIDLRTNQCLSCHDWTKAGERNAPTLSMTHYLDREGRELDQIAGTRYFCNQCHVPQADALPLVDNTFEPSSGNMSDSQEKQGLIRRLWTWFWSPIAVLSVGFTLLAGFLAGILFWGGFHWALELTNTEEFCVSCHTMETNLGEYRETVHYNNDSGVRAICSDCHVPDEWNHKIKAKIMAVKDVYHELAGTISTPEKYEDHRLAMASAVWKKMKESDSRECRNCHNFDYMDFTLQETRAASEHQRALDTGMTCIDCHQGIAHSLPPGYLEEYQKISDAVDGEVLQKHAAASDIRAFLNKSSDMNICGCLVHVTPETTQSAKAAIAATNGAEIHAAAEDGRLVVVVEDTPEKLASETIMDLHQIPGVISLTLTYHHFEDLAETRPHLNASRQILASRRAFLRGKLRMDKSAIRPPGADAEFYDLCTQCDECQEACPEDIIRFDAQGWPVVKLDVGPCTFCGDCANACPTGALNPEHVADWPWRATVSASCLSMNGVSCRICQDVCDHRAIRFRLQTGGRAEPVLDTDSCTGCGACASACPAGSVSFERHTPPTQEVAMSRVGSPLSPQRRRFLQDSARAAGGCVAAGSLLAWLARDARALPAEALRPPGALPEKDFLSACIRCGLCVRDCPYDTLKLAELGVDAVATGTPYFTARDIPCEMCDDIPCVAACPTGALDPGLDNIDDAKMGVAVLVDQENCLNFLGLRCDVCYRVCPVIDEAITLETEHNARSGSHAIFIPTVHADRCTGCGVCEKSCVLPEAAIKVLPARLARGSSADHYRKGWEEKEPVVEGIIDLPDRLPGPGTDNLVAPGGFEPTFNLPEVTQMTARAHMPLGQEAIAAKGWLGAHKYLLLRRASQLLFLVLFLLGPWFGIWIVQGTLAGSLTLGVLPLTDPFVFLQSLIAGHWPELTAAIGAVIVLVAYALIGGRVYCSWVCPINPVTDGAHWLHRKLGLQKGWQPKRGTRLWIMATVLIVSGLTGAIAWELVNPITMLHRGLIFGMGFVWAMVAAIFLFDLFVSRHGWCGHVCPVGAFYGLVGQKAMLRVSAANRAACDDCMDCYAVCPENHVISPALKGNDTPLILSPDCTNCGRCIDVCAEDVFKFTHRFDALTVAPPEPTAAPQPRASRPF
>BE8
MTISESRRTFLKSTAAAATASAAGLPLATGANAQAATPDIRWDKAACRFCGTGCSVLVGTKDGRVVATQGDPDAPVNRGLNCIKGYFLSKIMYGKDRLTTPMLRKTNGEYDKNGEFEPVSWDEAFDVMAAKWKEALAKKGPTSVGMFGSGQWTVWEGYAAAKMMKAGFRSNNIDPNARHCMASAVVGFMRTFGIDEPMGCYDDFEHADTFVLWGSNMAEMHPILWSRLTDTRLTKPGAEVHVLSTYEHRSFELADNGMVFAPQTDLAILNYIANYIIQNGAVNEEFVKNHVNITKTATDIGYGLRDNHPLQQEAENPNVGKMDPISFEEYAEAVSEYTLEYTSELSGVPAAQLERLAQQYADPNRKVMSLWTMGFNQHTRGSWVNSLMYNVHLLVGKISEPGNSPFSLTGQPSACGTAREVGTFAHRLPADMVVANDKHREICETAWNIPAGTIPPKPGFHAVLQHRKLKDGDLNAYWVQCTNNMQAAPNINEEGYPGYRNPENFIAVSDPYPTVTALSADLILPTAMWVEKEGAYGNAERRTQFWRQQVKAPGEAKSDLWQVMEFSKRFTVEEVWGEELLATMPEHRGKTMYEVLFANGSVDQFPLSETAEGFDNDESEHFGFYVQKGLFEEYANFGRGHAHDLAPFETYHQARGLRWPVVDGKETLYRFREGYDPYVPEGAGVKFYGKKDGKASIIFAPYEPAPEEPDAEYDLWLCTGRVLEHWHSGSMTRRVPELHRAYPAAVVYMHPEDARERGLRRGQEIVLSTRRGEVTSRVETRGRNKVPRGLVFMPWFDEGQLTNKLTLDATCPLSKETDFKKCACKVERAMKKPILVGLALIPPLLLGGLALAQSTGVTTLRGADVDEPVVLDQVHRNVEGRLQRNYRQQPPLIPHSIEQYQIDLRTNQCLSCHDWTKAGERNAPTLSMTHYLDREGRELDQIAGTRYFCNQCHVPQADALPLVDNTFEPSSGNMSDSQEKQGLIRRLWTWFWSPIAVLSVGFTLLAGFLAGILFWGGFHWALELTNTEEFCVSCHTMETNLGEYRETVHYNNDSGVRAICSDCHVPDEWNHKIKAKIMAVKDVYHELAGTISTPEKYEDHRLAMASAVWKKMKESDSRECRNCHNFDYMDFTLQETRAASEHQRALDTGMTCIDCHQGIAHSLPPGYLEEYQKISDAVDGEVLQKHAAASDIRAFLNKSSDMNICGCLVHVTPETTQSAKAAIAATNGAEIHAAAEDGRLVVVVEDTPEKLASETIMDLHQIPGVISLTLTYHHFEDLAETRPHLNASRQILASRRAFLRGKLRMDKSAIRPPGADAEFYDLCTQCDECQEACPEDIIRFDAQGWPVVKLDVGPCTFCGDCANACPTGALNPEHVADWPWRATVSASCLSMNGVSCRICQDVCDHRAIRFRLQTGGRAEPVLDTDSCTGCGACASACPAGSVSFERHTPPTQEVAMSRVGSPLSPQRRRFLQDSARAAGGCVAAGSLLAWLARDARALPAEALRPPGALPEKDFLSACIRCGLCVRDCPYDTLKLAELGVDAVATGTPYFTARDIPCEMCDDIPCVAACPTGALDPGLDNIDDAKMGVAVLVDQENCLNFLGLRCDVCYRVCPVIDEAITLETEHNARSGSHAIFIPTVHADRCTGCGVCEKSCVLPEAAIKVLPARLARGSSADHYRKGWEEKEPVVEGIIDLPDRLPGPGTDNLVAPGGFEPTFNLPEVTQMTARAHMPLGQEAIAAKGWLGAHKYLLLRRASQLLFLVLFLLGPWFGIWIVQGTLAGSLTLGVLPLTDPFVFLQSLIAGHWPELTAAIGAVIVLVAYALIGGRVYCSWVCPINPVTDGAHWLHRKLGLQKGWQPKRGTRLWIMATVLIVSGLTGAIAWELVNPITMLHRGLIFGMGFVWAMVAAIFLFDLFVSRHGWCGHVCPVGAFYGLVGQKAMLRVSAANRAACDDCMDCYAVCPENHVISPALKGNDTPLILSPDCTNCGRCIDVCAEDVFKFTHRFDALTVAPPEPTAAPQPRASRPF
>BH12
MTISESRRTFLKSTAAAATASAAGLPLATGANAQAATPDIRWDKAACRFCGTGCSVLVGTKDGRVVATQGDPDAPVNRGLNCIKGYFLSKIMYGKDRLTTPMLRKTNGEYDKNGEFEPVSWDEAFDVMAAKWKEALAKKGPTSVGMFGSGQWTVWEGYAAAKMMKAGFRSNNIDPNARHCMASAVVGFMRTFGIDEPMGCYDDFEHADTFVLWGSNMAEMHPILWSRLTDTRLTKPGAEVHVLSTYEHRSFELADNGMVFAPQTDLAILNYIANYIIQNGAVNEEFVKNHVNITKTATDIGYGLRDNHPLQQEAENPNVGKMDPISFEEYAEAVSEYTLEYTSELSGVPAAQLERLAQQYADPNRKVMSLWTMGFNQHTRGSWVNSLMYNVHLLVGKISEPGNSPFSLTGQPSACGTAREVGTFAHRLPADMVVANDKHREICETAWNIPAGTIPPKPGFHAVLQHRKLKDGDLNAYWVQCTNNMQAAPNINEEGYPGYRNPENFIAVSDPYPTVTALSADLILPTAMWVEKEGAYGNAERRTQFWRQQVKAPGEAKSDLWQVMEFSKRFTVEEVWGEELLATMPEHRGKTMYEVLFANGSVDQFPLSETAEGFDNDESEHFGFYVQKGLFEEYANFGRGHAHDLAPFETYHQARGLRWPVVDGKETLYRFREGYDPYVPEGAGVKFYGKKDGKASIIFAPYEPAPEEPDAEYDLWLCTGRVLEHWHSGSMTRRVPELHRAYPAAVVYMHPEDARERGLRRGQEIVLSTRRGEVTSRVETRGRNKVPRGLVFMPWFDEGQLTNKLTLDATCPLSKETDFKKCACKVERAMKKPILVGLALIPPLLLGGLALAQSTGVTTLRGADVDEPVVLDQVHRNVEGRLQRNYRQQPPLIPHSIEQYQIDLRTNQCLSCHDWTKAGERNAPTLSMTHYLDREGRELDQIAGTRYFCNQCHVPQADALPLVDNTFEPSSGNMSDSQEKQGLIRRLWTWFWSPIAVLSVGFTLLAGFLAGILFWGGFHWALELTNTEEFCVSCHTMETNLGEYRETVHYNNDSGVRAICSDCHVPDEWNHKIKAKIMAVKDVYHELAGTISTPEKYEDHRLAMASAVWKKMKESDSRECRNCHNFDYMDFTLQETRAASEHQRALDTGMTCIDCHQGIAHSLPPGYLEEYQKISDAVDGEVLQKHAAASDIRAFLNKSSDMNICGCLVHVTPETTQSAKAAIAATNGAEIHAAAEDGRLVVVVEDTPEKLASETIMDLHQIPGVISLTLTYHHFEDLAETRPHLNASRQILASRRAFLRGKLRMDKSAIRPPGADAEFYDLCTQCDECQEACPEDIIRFDAQGWPVVKLDVGPCTFCGDCANACPTGALNPEHVADWPWRATVSASCLSMNGVSCRICQDVCDHRAIRFRLQTGGRAEPVLDTDSCTGCGACASACPAGSVSFERHTPPTQEVAMSRVGSPLSPQRRRFLQDSARAAGGCVAAGSLLAWLARDARALPAEALRPPGALPEKDFLSACIRCGLCVRDCPYDTLKLAELGVDAVATGTPYFTARDIPCEMCDDIPCVAACPTGALDPGLDNIDDAKMGVAVLVDQENCLNFLGLRCDVCYRVCPVIDEAITLETEHNARSGSHAIFIPTVHADRCTGCGVCEKSCVLPEAAIKVLPARLARGSSADHYRKGWEEKEPVVEGIIDLPDRLPGPGTDNLVAPGGFEPTFNLPEVTQMTARAHMPLGQEAIAAKGWLGAHKYLLLRRASQLLFLVLFLLGPWFGIWIVQGTLAGSLTLGVLPLTDPFVFLQSLIAGHWPELTAAIGAVIVLVAYALIGGRVYCSWVCPINPVTDGAHWLHRKLGLQKGWQPKRGTRLWIMATVLIVSGLTGAIAWELVNPITMLHRGLIFGMGFVWAMVAAIFLFDLFVSRHGWCGHVCPVGAFYGLVGQKAMLRVSAANRAACDDCMDCYAVCPENHVISPALKGNDTPLILSPDCTNCGRCIDVCAEDVFKFTHRFDALTVAPPEPTAAPQPRASRPF
>I10
MTISESRRTFLKSTAAAATASAAGLPLATGANAQAATPDIRWDKAACRFCGTGCSVLVGTKDGRVVATQGDPDAPVNRGLNCIKGYFLSKIMYGKDRLTTPMLRKTNGEYDKNGEFEPVSWDEAFDVMAAKWKEALAKKGPTSVGMFGSGQWTVWEGYAAAKMMKAGFRSNNIDPNARHCMASAVVGFMRTFGIDEPMGCYDDFEHADTFVLWGSNMAEMHPILWSRLTDTRLTKPGAEVHVLSTYEHRSFELADNGMVFAPQTDLAILNYIANYIIQNGAVNEEFVKNHVNITKTATDIGYGLRDNHPLQQEAENPNVGKMDPISFEEYAEAVSEYTLEYTSELSGVPAAQLERLAQQYADPNRKVMSLWTMGFNQHTRGSWVNSLMYNVHLLVGKISEPGNSPFSLTGQPSACGTAREVGTFAHRLPADMVVANDKHREICETAWNIPAGTIPPKPGFHAVLQHRKLKDGDLNAYWVQCTNNMQAAPNINEEGYPGYRNPENFIAVSDPYPTVTALSADLILPTAMWVEKEGAYGNAERRTQFWRQQVKAPGEAKSDLWQVMEFSKRFTVEEVWGEELLATMPEHRGKTMYEVLFANGSVDQFPLSETAEGFDNDESEHFGFYVQKGLFEEYANFGRGHAHDLAPFETYHQARGLRWPVVDGKETLYRFREGYDPYVPEGAGVKFYGKKDGKASIIFAPYEPAPEEPDAEYDLWLCTGRVLEHWHSGSMTRRVPELHRAYPAAVVYMHPEDARERGLRRGQEIVLSTRRGEVTSRVETRGRNKVPRGLVFMPWFDEGQLTNKLTLDATCPLSKETDFKKCACKVERAMKKPILVGLALIPPLLLGGLALAQSTGVTTLRGADVDEPVVLDQVHRNVEGRLQRNYRQQPPLIPHSIEQYQIDLRTNQCLSCHDWTKAGERNAPTLSMTHYLDREGRELDQIAGTRYFCNQCHVPQADALPLVDNTFEPSSGNMSDSQEKQGLIRRLWTWFWSPIAVLSVGFTLLAGFLAGILFWGGFHWALELTNTEEFCVSCHTMETNLGEYRETVHYNNDSGVRAICSDCHVPDEWNHKIKAKIMAVKDVYHELAGTISTPEKYEDHRLAMASAVWKKMKESDSRECRNCHNFDYMDFTLQETRAASEHQRALDTGMTCIDCHQGIAHSLPPGYLEEYQKISDAVDGEVLQKHAAASDIRAFLNKSSDMNICGCLVHVTPETTQSAKAAIAATNGAEIHAAAEDGRLVVVVEDTPEKLASETIMDLHQIPGVISLTLTYHHFEDLAETRPHLNASRQILASRRAFLRGKLRMDKSAIRPPGADAEFYDLCTQCDECQEACPEDIIRFDAQGWPVVKLDVGPCTFCGDCANACPTGALNPEHVADWPWRATVSASCLSMNGVSCRICQDVCDHRAIRFRLQTGGRAEPVLDTDSCTGCGACASACPAGSVSFERHTPPTQEVAMSRVGSPLSPQRRRFLQDSARAAGGCVAAGSLLAWLARDARALPAEALRPPGALPEKDFLSACIRCGLCVRDCPYDTLKLAELGVDAVATGTPYFTARDIPCEMCDDIPCVAACPTGALDPGLDNIDDAKMGVAVLVDQENCLNFLGLRCDVCYRVCPVIDEAITLETEHNARSGSHAIFIPTVHADRCTGCGVCEKSCVLPEAAIKVLPARLARGSSADHYRKGWEEKEPVVEGIIDLPDRLPGPGTDNLVAPGGFEPTFNLPEVTQMTARAHMPLGQEAIAAKGWLGAHKYLLLRRASQLLFLVLFLLGPWFGIWIVQGTLAGSLTLGVLPLTDPFVFLQSLIAGHWPELTAAIGAVIVLVAYALIGGRVYCSWVCPINPVTDGAHWLHRKLGLQKGWQPKRGTRLWIMATVLIVSGLTGAIAWELVNPITMLHRGLIFGMGFVWAMVAAIFLFDLFVSRHGWCGHVCPVGAFYGLVGQKAMLRVSAANRAACDDCMDCYAVCPENHVISPALKGNDTPLILSPDCTNCGRCIDVCAEDVFKFTHRFDALTVAPPEPTAAPQPRASRPF
>I11
MTISESRRTFLKSTAAAATASAAGLPLATGANAQAATPDIRWDKAACRFCGTGCSVLVGTKDGRVVATQGDPDAPVNRGLNCIKGYFLSKIMYGKDRLTTPMLRKTNGEYDKNGEFEPVSWDEAFDVMAAKWKEALAKKGPTSVGMFGSGQWTVWEGYAAAKMMKAGFRSNNIDPNARHCMASAVVGFMRTFGIDEPMGCYDDFEHADTFVLWGSNMAEMHPILWSRLTDTRLTKPGAEVHVLSTYEHRSFELADNGMVFAPQTDLAILNYIANYIIQNGAVNEEFVKNHVNITKTATDIGYGLRDNHPLQQEAENPNVGKMDPISFEEYAEAVSEYTLEYTSELSGVPAAQLERLAQQYADPNRKVMSLWTMGFNQHTRGSWVNSLMYNVHLLVGKISEPGNSPFSLTGQPSACGTAREVGTFAHRLPADMVVANDKHREICETAWNIPAGTIPPKPGFHAVLQHRKLKDGDLNAYWVQCTNNMQAAPNINEEGYPGYRNPENFIAVSDPYPTVTALSADLILPTAMWVEKEGAYGNAERRTQFWRQQVKAPGEAKSDLWQVMEFSKRFTVEEVWGEELLATMPEHRGKTMYEVLFANGSVDQFPLSETAEGFDNDESEHFGFYVQKGLFEEYANFGRGHAHDLAPFETYHQARGLRWPVVDGKETLYRFREGYDPYVPEGAGVKFYGKKDGKASIIFAPYEPAPEEPDAEYDLWLCTGRVLEHWHSGSMTRRVPELHRAYPAAVVYMHPEDARERGLRRGQEIVLSTRRGEVTSRVETRGRNKVPRGLVFMPWFDEGQLTNKLTLDATCPLSKETDFKKCACKVERAMKKPILVGLALIPPLLLGGLALAQSTGVTTLRGADVDEPVVLDQVHRNVEGRLQRNYRQQPPLIPHSIEQYQIDLRTNQCLSCHDWTKAGERNAPTLSMTHYLDREGRELDQIAGTRYFCNQCHVPQADALPLVDNTFEPSSGNMSDSQEKQGLIRRLWTWFWSPIAVLSVGFTLLAGFLAGILFWGGFHWALELTNTEEFCVSCHTMETNLGEYRETVHYNNDSGVRAICSDCHVPDEWNHKIKAKIMAVKDVYHELAGTISTPEKYEDHRLAMASAVWKKMKESDSRECRNCHNFDYMDFTLQETRAASEHQRALDTGMTCIDCHQGIAHSLPPGYLEEYQKISDAVDGEVLQKHAAASDIRAFLNKSSDMNICGCLVHVTPETTQSAKAAIAATNGAEIHAAAEDGRLVVVVEDTPEKLASETIMDLHQIPGVISLTLTYHHFEDLAETRPHLNASRQILASRRAFLRGKLRMDKSAIRPPGADAEFYDLCTQCDECQEACPEDIIRFDAQGWPVVKLDVGPCTFCGDCANACPTGALNPEHVADWPWRATVSASCLSMNGVSCRICQDVCDHRAIRFRLQTGGRAEPVLDTDSCTGCGACASACPAGSVSFERHTPPTQEVAMSRVGSPLSPQRRRFLQDSARAAGGCVAAGSLLAWLARDARALPAEALRPPGALPEKDFLSACIRCGLCVRDCPYDTLKLAELGVDAVATGTPYFTARDIPCEMCDDIPCVAACPTGALDPGLDNIDDAKMGVAVLVDQENCLNFLGLRCDVCYRVCPVIDEAITLETEHNARSGSHAIFIPTVHADRCTGCGVCEKSCVLPEAAIKVLPARLARGSSADHYRKGWEEKEPVVEGIIDLPDRLPGPGTDNLVAPGGFEPTFNLPEVTQMTARAHMPLGQEAIAAKGWLGAHKYLLLRRASQLLFLVLFLLGPWFGIWIVQGTLAGSLTLGVLPLTDPFVFLQSLIAGHWPELTAAIGAVIVLVAYALIGGRVYCSWVCPINPVTDGAHWLHRKLGLQKGWQPKRGTRLWIMATVLIVSGLTGAIAWELVNPITMLHRGLIFGMGFVWAMVAAIFLFDLFVSRHGWCGHVCPVGAFYGLVGQKAMLRVSAANRAACDDCMDCYAVCPENHVISPALKGNDTPLILSPDCTNCGRCIDVCAEDVFKFTHRFDALTVAPPEPTAAPQPRASRPF
>I12
MTISESRRTFLKSTAAAATASAAGLPLATGANAQAATPDIRWDKAACRFCGTGCSVLVGTKDGRVVATQGDPDAPVNRGLNCIKGYFLSKIMYGKDRLTTPMLRKTNGEYDKNGEFEPVSWDEAFDVMAAKWKEALAKKGPTSVGMFGSGQWTVWEGYAAAKMMKAGFRSNNIDPNARHCMASAVVGFMRTFGIDEPMGCYDDFEHADTFVLWGSNMAEMHPILWSRLTDTRLTKPGAEVHVLSTYEHRSFELADNGMVFAPQTDLAILNYIANYIIQNGAVNEEFVKNHVNITKTATDIGYGLRDNHPLQQEAENPNVGKMDPISFEEYAEAVSEYTLEYTSELSGVPAAQLERLAQQYADPNRKVMSLWTMGFNQHTRGSWVNSLMYNVHLLVGKISEPGNSPFSLTGQPSACGTAREVGTFAHRLPADMVVANDKHREICETAWNIPAGTIPPKPGFHAVLQHRKLKDGDLNAYWVQCTNNMQAAPNINEEGYPGYRNPENFIAVSDPYPTVTALSADLILPTAMWVEKEGAYGNAERRTQFWRQQVKAPGEAKSDLWQVMEFSKRFTVEEVWGEELLATMPEHRGKTMYEVLFANGSVDQFPLSETAEGFDNDESEHFGFYVQKGLFEEYANFGRGHAHDLAPFETYHQARGLRWPVVDGKETLYRFREGYDPYVPEGAGVKFYGKKDGKASIIFAPYEPAPEEPDAEYDLWLCTGRVLEHWHSGSMTRRVPELHRAYPAAVVYMHPEDARERGLRRGQEIVLSTRRGEVTSRVETRGRNKVPRGLVFMPWFDEGQLTNKLTLDATCPLSKETDFKKCACKVERAMKKPILVGLALIPPLLLGGLALAQSTGVTTLRGADVDEPVVLDQVHRNVEGRLQRNYRQQPPLIPHSIEQYQIDLRTNQCLSCHDWTKAGERNAPTLSMTHYLDREGRELDQIAGTRYFCNQCHVPQADALPLVDNTFEPSSGNMSDSQEKQGLIRRLWTWFWSPIAVLSVGFTLLAGFLAGILFWGGFHWALELTNTEEFCVSCHTMETNLGEYRETVHYNNDSGVRAICSDCHVPDEWNHKIKAKIMAVKDVYHELAGTISTPEKYEDHRLAMASAVWKKMKESDSRECRNCHNFDYMDFTLQETRAASEHQRALDTGMTCIDCHQGIAHSLPPGYLEEYQKISDAVDGEVLQKHAAASDIRAFLNKSSDMNICGCLVHVTPETTQSAKAAIAATNGAEIHAAAEDGRLVVVVEDTPEKLASETIMDLHQIPGVISLTLTYHHFEDLAETRPHLNASRQILASRRAFLRGKLRMDKSAIRPPGADAEFYDLCTQCDECQEACPEDIIRFDAQGWPVVKLDVGPCTFCGDCANACPTGALNPEHVADWPWRATVSASCLSMNGVSCRICQDVCDHRAIRFRLQTGGRAEPVLDTDSCTGCGACASACPAGSVSFERHTPPTQEVAMSRVGSPLSPQRRRFLQDSARAAGGCVAAGSLLAWLARDARALPAEALRPPGALPEKDFLSACIRCGLCVRDCPYDTLKLAELGVDAVATGTPYFTARDIPCEMCDDIPCVAACPTGALDPGLDNIDDAKMGVAVLVDQENCLNFLGLRCDVCYRVCPVIDEAITLETEHNARSGSHAIFIPTVHADRCTGCGVCEKSCVLPEAAIKVLPARLARGSSADHYRKGWEEKEPVVEGIIDLPDRLPGPGTDNLVAPGGFEPTFNLPEVTQMTARAHMPLGQEAIAAKGWLGAHKYLLLRRASQLLFLVLFLLGPWFGIWIVQGTLAGSLTLGVLPLTDPFVFLQSLIAGHWPELTAAIGAVIVLVAYALIGGRVYCSWVCPINPVTDGAHWLHRKLGLQKGWQPKRGTRLWIMATVLIVSGLTGAIAWELVNPITMLHRGLIFGMGFVWAMVAAIFLFDLFVSRHGWCGHVCPVGAFYGLVGQKAMLRVSAANRAACDDCMDCYAVCPENHVISPALKGNDTPLILSPDCTNCGRCIDVCAEDVFKFTHRFDALTVAPPEPTAAPQPRASRPF
>I6
MTISESRRTFLKSTAAAATASAAGLPLATGANAQAATPDIRWDKAACRFCGTGCSVLVGTKDGRVVATQGDPDAPVNRGLNCIKGYFLSKIMYGKDRLTTPMLRKTNGEYDKNGEFEPVSWDEAFDVMAAKWKEALAKKGPTSVGMFGSGQWTVWEGYAAAKMMKAGFRSNNIDPNARHCMASAVVGFMRTFGIDEPMGCYDDFEHADTFVLWGSNMAEMHPILWSRLTDTRLTKPGAEVHVLSTYEHRSFELADNGMVFAPQTDLAILNYIANYIIQNGAVNEEFVKNHVNITKTATDIGYGLRDNHPLQQEAENPNVGKMDPISFEEYAEAVSEYTLEYTSELSGVPAAQLERLAQQYADPNRKVMSLWTMGFNQHTRGSWVNSLMYNVHLLVGKISEPGNSPFSLTGQPSACGTAREVGTFAHRLPADMVVANDKHREICETAWNIPAGTIPPKPGFHAVLQHRKLKDGDLNAYWVQCTNNMQAAPNINEEGYPGYRNPENFIAVSDPYPTVTALSADLILPTAMWVEKEGAYGNAERRTQFWRQQVKAPGEAKSDLWQVMEFSKRFTVEEVWGEELLATMPEHRGKTMYEVLFANGSVDQFPLSETAEGFDNDESEHFGFYVQKGLFEEYANFGRGHAHDLAPFETYHQARGLRWPVVDGKETLYRFREGYDPYVPEGAGVKFYGKKDGKASIIFAPYEPAPEEPDAEYDLWLCTGRVLEHWHSGSMTRRVPELHRAYPAAVVYMHPEDARERGLRRGQEIVLSTRRGEVTSRVETRGRNKVPRGLVFMPWFDEGQLTNKLTLDATCPLSKETDFKKCACKVERAMKKPILVGLALIPPLLLGGLALAQSTGVTTLRGADVDEPVVLDQVHRNVEGRLQRNYRQQPPLIPHSIEQYQIDLRTNQCLSCHDWTKAGERNAPTLSMTHYLDREGRELDQIAGTRYFCNQCHVPQADALPLVDNTFEPSSGNMSDSQEKQGLIRRLWTWFWSPIAVLSVGFTLLAGFLAGILFWGGFHWALELTNTEEFCVSCHTMETNLGEYRETVHYNNDSGVRAICSDCHVPDEWNHKIKAKIMAVKDVYHELAGTISTPEKYEDHRLAMASAVWKKMKESDSRECRNCHNFDYMDFTLQETRAASEHQRALDTGMTCIDCHQGIAHSLPPGYLEEYQKISDAVDGEVLQKHAAASDIRAFLNKSSDMNICGCLVHVTPETTQSAKAAIAATNGAEIHAAAEDGRLVVVVEDTPEKLASETIMDLHQIPGVISLTLTYHHFEDLAETRPHLNASRQILASRRAFLRGKLRMDKSAIRPPGADAEFYDLCTQCDECQEACPEDIIRFDAQGWPVVKLDVGPCTFCGDCANACPTGALNPEHVADWPWRATVSASCLSMNGVSCRICQDVCDHRAIRFRLQTGGRAEPVLDTDSCTGCGACASACPAGSVSFERHTPPTQEVAMSRVGSPLSPQRRRFLQDSARAAGGCVAAGSLLAWLARDARALPAEALRPPGALPEKDFLSACIRCGLCVRDCPYDTLKLAELGVDAVATGTPYFTARDIPCEMCDDIPCVAACPTGALDPGLDNIDDAKMGVAVLVDQENCLNFLGLRCDVCYRVCPVIDEAITLETEHNARSGSHAIFIPTVHADRCTGCGVCEKSCVLPEAAIKVLPARLARGSSADHYRKGWEEKEPVVEGIIDLPDRLPGPGTDNLVAPGGFEPTFNLPEVTQMTARAHMPLGQEAIAAKGWLGAHKYLLLRRASQLLFLVLFLLGPWFGIWIVQGTLAGSLTLGVLPLTDPFVFLQSLIAGHWPELTAAIGAVIVLVAYALIGGRVYCSWVCPINPVTDGAHWLHRKLGLQKGWQPKRGTRLWIMATVLIVSGLTGAIAWELVNPITMLHRGLIFGMGFVWAMVAAIFLFDLFVSRHGWCGHVCPVGAFYGLVGQKAMLRVSAANRAACDDCMDCYAVCPENHVISPALKGNDTPLILSPDCTNCGRCIDVCAEDVFKFTHRFDALTVAPPEPTAAPQPRASRPF
>I7
MTISESRRTFLKSTAAAATASAAGLPLATGANAQAATPDIRWDKAACRFCGTGCSVLVGTKDGRVVATQGDPDAPVNRGLNCIKGYFLSKIMYGKDRLTTPMLRKTNGEYDKNGEFEPVSWDEAFDVMAAKWKEALAKKGPTSVGMFGSGQWTVWEGYAAAKMMKAGFRSNNIDPNARHCMASAVVGFMRTFGIDEPMGCYDDFEHADTFVLWGSNMAEMHPILWSRLTDTRLTKPGAEVHVLSTYEHRSFELADNGMVFAPQTDLAILNYIANYIIQNGAVNEEFVKNHVNITKTATDIGYGLRDNHPLQQEAENPNVGKMDPISFEEYAEAVSEYTLEYTSELSGVPAAQLERLAQQYADPNRKVMSLWTMGFNQHTRGSWVNSLMYNVHLLVGKISEPGNSPFSLTGQPSACGTAREVGTFAHRLPADMVVANDKHREICETAWNIPAGTIPPKPGFHAVLQHRKLKDGDLNAYWVQCTNNMQAAPNINEEGYPGYRNPENFIAVSDPYPTVTALSADLILPTAMWVEKEGAYGNAERRTQFWRQQVKAPGEAKSDLWQVMEFSKRFTVEEVWGEELLATMPEHRGKTMYEVLFANGSVDQFPLSETAEGFDNDESEHFGFYVQKGLFEEYANFGRGHAHDLAPFETYHQARGLRWPVVDGKETLYRFREGYDPYVPEGAGVKFYGKKDGKASIIFAPYEPAPEEPDAEYDLWLCTGRVLEHWHSGSMTRRVPELHRAYPAAVVYMHPEDARERGLRRGQEIVLSTRRGEVTSRVETRGRNKVPRGLVFMPWFDEGQLTNKLTLDATCPLSKETDFKKCACKVERAMKKPILVGLALIPPLLLGGLALAQSTGVTTLRGADVDEPVVLDQVHRNVEGRLQRNYRQQPPLIPHSIEQYQIDLRTNQCLSCHDWTKAGERNAPTLSMTHYLDREGRELDQIAGTRYFCNQCHVPQADALPLVDNTFEPSSGNMSDSQEKQGLIRRLWTWFWSPIAVLSVGFTLLAGFLAGILFWGGFHWALELTNTEEFCVSCHTMETNLGEYRETVHYNNDSGVRAICSDCHVPDEWNHKIKAKIMAVKDVYHELAGTISTPEKYEDHRLAMASAVWKKMKESDSRECRNCHNFDYMDFTLQETRAASEHQRALDTGMTCIDCHQGIAHSLPPGYLEEYQKISDAVDGEVLQKHAAASDIRAFLNKSSDMNICGCLVHVTPETTQSAKAAIAATNGAEIHAAAEDGRLVVVVEDTPEKLASETIMDLHQIPGVISLTLTYHHFEDLAETRPHLNASRQILASRRAFLRGKLRMDKSAIRPPGADAEFYDLCTQCDECQEACPEDIIRFDAQGWPVVKLDVGPCTFCGDCANACPTGALNPEHVADWPWRATVSASCLSMNGVSCRICQDVCDHRAIRFRLQTGGRAEPVLDTDSCTGCGACASACPAGSVSFERHTPPTQEVAMSRVGSPLSPQRRRFLQDSARAAGGCVAAGSLLAWLARDARALPAEALRPPGALPEKDFLSACIRCGLCVRDCPYDTLKLAELGVDAVATGTPYFTARDIPCEMCDDIPCVAACPTGALDPGLDNIDDAKMGVAVLVDQENCLNFLGLRCDVCYRVCPVIDEAITLETEHNARSGSHAIFIPTVHADRCTGCGVCEKSCVLPEAAIKVLPARLARGSSADHYRKGWEEKEPVVEGIIDLPDRLPGPGTDNLVAPGGFEPTFNLPEVTQMTARAHMPLGQEAIAAKGWLGAHKYLLLRRASQLLFLVLFLLGPWFGIWIVQGTLAGSLTLGVLPLTDPFVFLQSLIAGHWPELTAAIGAVIVLVAYALIGGRVYCSWVCPINPVTDGAHWLHRKLGLQKGWQPKRGTRLWIMATVLIVSGLTGAIAWELVNPITMLHRGLIFGMGFVWAMVAAIFLFDLFVSRHGWCGHVCPVGAFYGLVGQKAMLRVSAANRAACDDCMDCYAVCPENHVISPALKGNDTPLILSPDCTNCGRCIDVCAEDVFKFTHRFDALTVAPPEPTAAPQPRASRPF
>I8
MTISESRRTFLKSTAAAATASAAGLPLATGANAQAATPDIRWDKAACRFCGTGCSVLVGTKDGRVVATQGDPDAPVNRGLNCIKGYFLSKIMYGKDRLTTPMLRKTNGEYDKNGEFEPVSWDEAFDVMAAKWKEALAKKGPTSVGMFGSGQWTVWEGYAAAKMMKAGFRSNNIDPNARHCMASAVVGFMRTFGIDEPMGCYDDFEHADTFVLWGSNMAEMHPILWSRLTDTRLTKPGAEVHVLSTYEHRSFELADNGMVFAPQTDLAILNYIANYIIQNGAVNEEFVKNHVNITKTATDIGYGLRDNHPLQQEAENPNVGKMDPISFEEYAEAVSEYTLEYTSELSGVPAAQLERLAQQYADPNRKVMSLWTMGFNQHTRGSWVNSLMYNVHLLVGKISEPGNSPFSLTGQPSACGTAREVGTFAHRLPADMVVANDKHREICETAWNIPAGTIPPKPGFHAVLQHRKLKDGDLNAYWVQCTNNMQAAPNINEEGYPGYRNPENFIAVSDPYPTVTALSADLILPTAMWVEKEGAYGNAERRTQFWRQQVKAPGEAKSDLWQVMEFSKRFTVEEVWGEELLATMPEHRGKTMYEVLFANGSVDQFPLSETAEGFDNDESEHFGFYVQKGLFEEYANFGRGHAHDLAPFETYHQARGLRWPVVDGKETLYRFREGYDPYVPEGAGVKFYGKKDGKASIIFAPYEPAPEEPDAEYDLWLCTGRVLEHWHSGSMTRRVPELHRAYPAAVVYMHPEDARERGLRRGQEIVLSTRRGEVTSRVETRGRNKVPRGLVFMPWFDEGQLTNKLTLDATCPLSKETDFKKCACKVERAMKKPILVGLALIPPLLLGGLALAQSTGVTTLRGADVDEPVVLDQVHRNVEGRLQRNYRQQPPLIPHSIEQYQIDLRTNQCLSCHDWTKAGERNAPTLSMTHYLDREGRELDQIAGTRYFCNQCHVPQADALPLVDNTFEPSSGNMSDSQEKQGLIRRLWTWFWSPIAVLSVGFTLLAGFLAGILFWGGFHWALELTNTEEFCVSCHTMETNLGEYRETVHYNNDSGVRAICSDCHVPDEWNHKIKAKIMAVKDVYHELAGTISTPEKYEDHRLAMASAVWKKMKESDSRECRNCHNFDYMDFTLQETRAASEHQRALDTGMTCIDCHQGIAHSLPPGYLEEYQKISDAVDGEVLQKHAAASDIRAFLNKSSDMNICGCLVHVTPETTQSAKAAIAATNGAEIHAAAEDGRLVVVVEDTPEKLASETIMDLHQIPGVISLTLTYHHFEDLAETRPHLNASRQILASRRAFLRGKLRMDKSAIRPPGADAEFYDLCTQCDECQEACPEDIIRFDAQGWPVVKLDVGPCTFCGDCANACPTGALNPEHVADWPWRATVSASCLSMNGVSCRICQDVCDHRAIRFRLQTGGRAEPVLDTDSCTGCGACASACPAGSVSFERHTPPTQEVAMSRVGSPLSPQRRRFLQDSARAAGGCVAAGSLLAWLARDARALPAEALRPPGALPEKDFLSACIRCGLCVRDCPYDTLKLAELGVDAVATGTPYFTARDIPCEMCDDIPCVAACPTGALDPGLDNIDDAKMGVAVLVDQENCLNFLGLRCDVCYRVCPVIDEAITLETEHNARSGSHAIFIPTVHADRCTGCGVCEKSCVLPEAAIKVLPARLARGSSADHYRKGWEEKEPVVEGIIDLPDRLPGPGTDNLVAPGGFEPTFNLPEVTQMTARAHMPLGQEAIAAKGWLGAHKYLLLRRASQLLFLVLFLLGPWFGIWIVQGTLAGSLTLGVLPLTDPFVFLQSLIAGHWPELTAAIGAVIVLVAYALIGGRVYCSWVCPINPVTDGAHWLHRKLGLQKGWQPKRGTRLWIMATVLIVSGLTGAIAWELVNPITMLHRGLIFGMGFVWAMVAAIFLFDLFVSRHGWCGHVCPVGAFYGLVGQKAMLRVSAANRAACDDCMDCYAVCPENHVISPALKGNDTPLILSPDCTNCGRCIDVCAEDVFKFTHRFDALTVAPPEPTAAPQPRASRPF
>I9
MTISESRRTFLKSTAAAATASAAGLPLATGANAQAATPDIRWDKAACRFCGTGCSVLVGTKDGRVVATQGDPDAPVNRGLNCIKGYFLSKIMYGKDRLTTPMLRKTNGEYDKNGEFEPVSWDEAFDVMAAKWKEALAKKGPTSVGMFGSGQWTVWEGYAAAKMMKAGFRSNNIDPNARHCMASAVVGFMRTFGIDEPMGCYDDFEHADTFVLWGSNMAEMHPILWSRLTDTRLTKPGAEVHVLSTYEHRSFELADNGMVFAPQTDLAILNYIANYIIQNGAVNEEFVKNHVNITKTATDIGYGLRDNHPLQQEAENPNVGKMDPISFEEYAEAVSEYTLEYTSELSGVPAAQLERLAQQYADPNRKVMSLWTMGFNQHTRGSWVNSLMYNVHLLVGKISEPGNSPFSLTGQPSACGTAREVGTFAHRLPADMVVANDKHREICETAWNIPAGTIPPKPGFHAVLQHRKLKDGDLNAYWVQCTNNMQAAPNINEEGYPGYRNPENFIAVSDPYPTVTALSADLILPTAMWVEKEGAYGNAERRTQFWRQQVKAPGEAKSDLWQVMEFSKRFTVEEVWGEELLATMPEHRGKTMYEVLFANGSVDQFPLSETAEGFDNDESEHFGFYVQKGLFEEYANFGRGHAHDLAPFETYHQARGLRWPVVDGKETLYRFREGYDPYVPEGAGVKFYGKKDGKASIIFAPYEPAPEEPDAEYDLWLCTGRVLEHWHSGSMTRRVPELHRAYPAAVVYMHPEDARERGLRRGQEIVLSTRRGEVTSRVETRGRNKVPRGLVFMPWFDEGQLTNKLTLDATCPLSKETDFKKCACKVERAMKKPILVGLALIPPLLLGGLALAQSTGVTTLRGADVDEPVVLDQVHRNVEGRLQRNYRQQPPLIPHSIEQYQIDLRTNQCLSCHDWTKAGERNAPTLSMTHYLDREGRELDQIAGTRYFCNQCHVPQADALPLVDNTFEPSSGNMSDSQEKQGLIRRLWTWFWSPIAVLSVGFTLLAGFLAGILFWGGFHWALELTNTEEFCVSCHTMETNLGEYRETVHYNNDSGVRAICSDCHVPDEWNHKIKAKIMAVKDVYHELAGTISTPEKYEDHRLAMASAVWKKMKESDSRECRNCHNFDYMDFTLQETRAASEHQRALDTGMTCIDCHQGIAHSLPPGYLEEYQKISDAVDGEVLQKHAAASDIRAFLNKSSDMNICGCLVHVTPETTQSAKAAIAATNGAEIHAAAEDGRLVVVVEDTPEKLASETIMDLHQIPGVISLTLTYHHFEDLAETRPHLNASRQILASRRAFLRGKLRMDKSAIRPPGADAEFYDLCTQCDECQEACPEDIIRFDAQGWPVVKLDVGPCTFCGDCANACPTGALNPEHVADWPWRATVSASCLSMNGVSCRICQDVCDHRAIRFRLQTGGRAEPVLDTDSCTGCGACASACPAGSVSFERHTPPTQEVAMSRVGSPLSPQRRRFLQDSARAAGGCVAAGSLLAWLARDARALPAEALRPPGALPEKDFLSACIRCGLCVRDCPYDTLKLAELGVDAVATGTPYFTARDIPCEMCDDIPCVAACPTGALDPGLDNIDDAKMGVAVLVDQENCLNFLGLRCDVCYRVCPVIDEAITLETEHNARSGSHAIFIPTVHADRCTGCGVCEKSCVLPEAAIKVLPARLARGSSADHYRKGWEEKEPVVEGIIDLPDRLPGPGTDNLVAPGGFEPTFNLPEVTQMTARAHMPLGQEAIAAKGWLGAHKYLLLRRASQLLFLVLFLLGPWFGIWIVQGTLAGSLTLGVLPLTDPFVFLQSLIAGHWPELTAAIGAVIVLVAYALIGGRVYCSWVCPINPVTDGAHWLHRKLGLQKGWQPKRGTRLWIMATVLIVSGLTGAIAWELVNPITMLHRGLIFGMGFVWAMVAAIFLFDLFVSRHGWCGHVCPVGAFYGLVGQKAMLRVSAANRAACDDCMDCYAVCPENHVISPALKGNDTPLILSPDCTNCGRCIDVCAEDVFKFTHRFDALTVAPPEPTAAPQPRASRPF
>J1
MTISESRRTFLKSTAAAATASAAGLPLATGANAQAATPDIRWDKAACRFCGTGCSVLVGTKDGRVVATQGDPDAPVNRGLNCIKGYFLSKIMYGKDRLTTPMLRKTNGEYDKNGEFEPVSWDEAFDVMAAKWKEALAKKGPTSVGMFGSGQWTVWEGYAAAKMMKAGFRSNNIDPNARHCMASAVVGFMRTFGIDEPMGCYDDFEHADTFVLWGSNMAEMHPILWSRLTDTRLTKPGAEVHVLSTYEHRSFELADNGMVFAPQTDLAILNYIANYIIQNGAVNEEFVKNHVNITKTATDIGYGLRDNHPLQQEAENPNVGKMDPISFEEYAEAVSEYTLEYTSELSGVPAAQLERLAQQYADPNRKVMSLWTMGFNQHTRGSWVNSLMYNVHLLVGKISEPGNSPFSLTGQPSACGTAREVGTFAHRLPADMVVANDKHREICETAWNIPAGTIPPKPGFHAVLQHRKLKDGDLNAYWVQCTNNMQAAPNINEEGYPGYRNPENFIAVSDPYPTVTALSADLILPTAMWVEKEGAYGNAERRTQFWRQQVKAPGEAKSDLWQVMEFSKRFTVEEVWGEELLATMPEHRGKTMYEVLFANGSVDQFPLSETAEGFDNDESEHFGFYVQKGLFEEYANFGRGHAHDLAPFETYHQARGLRWPVVDGKETLYRFREGYDPYVPEGAGVKFYGKKDGKASIIFAPYEPAPEEPDAEYDLWLCTGRVLEHWHSGSMTRRVPELHRAYPAAVVYMHPEDARERGLRRGQEIVLSTRRGEVTSRVETRGRNKVPRGLVFMPWFDEGQLTNKLTLDATCPLSKETDFKKCACKVERAMKKPILVGLALIPPLLLGGLALAQSTGVTTLRGADVDEPVVLDQVHRNVEGRLQRNYRQQPPLIPHSIEQYQIDLRTNQCLSCHDWTKAGERNAPTLSMTHYLDREGRELDQIAGTRYFCNQCHVPQADALPLVDNTFEPSSGNMSDSQEKQGLIRRLWTWFWSPIAVLSVGFTLLAGFLAGILFWGGFHWALELTNTEEFCVSCHTMETNLGEYRETVHYNNDSGVRAICSDCHVPDEWNHKIKAKIMAVKDVYHELAGTISTPEKYEDHRLAMASAVWKKMKESDSRECRNCHNFDYMDFTLQETRAASEHQRALDTGMTCIDCHQGIAHSLPPGYLEEYQKISDAVDGEVLQKHAAASDIRAFLNKSSDMNICGCLVHVTPETTQSAKAAIAATNGAEIHAAAEDGRLVVVVEDTPEKLASETIMDLHQIPGVISLTLTYHHFEDLAETRPHLNASRQILASRRAFLRGKLRMDKSAIRPPGADAEFYDLCTQCDECQEACPEDIIRFDAQGWPVVKLDVGPCTFCGDCANACPTGALNPEHVADWPWRATVSASCLSMNGVSCRICQDVCDHRAIRFRLQTGGRAEPVLDTDSCTGCGACASACPAGSVSFERHTPPTQEVAMSRVGSPLSPQRRRFLQDSARAAGGCVAAGSLLAWLARDARALPAEALRPPGALPEKDFLSACIRCGLCVRDCPYDTLKLAELGVDAVATGTPYFTARDIPCEMCDDIPCVAACPTGALDPGLDNIDDAKMGVAVLVDQENCLNFLGLRCDVCYRVCPVIDEAITLETEHNARSGSHAIFIPTVHADRCTGCGVCEKSCVLPEAAIKVLPARLARGSSADHYRKGWEEKEPVVEGIIDLPDRLPGPGTDNLVAPGGFEPTFNLPEVTQMTARAHMPLGQEAIAAKGWLGAHKYLLLRRASQLLFLVLFLLGPWFGIWIVQGTLAGSLTLGVLPLTDPFVFLQSLIAGHWPELTAAIGAVIVLVAYALIGGRVYCSWVCPINPVTDGAHWLHRKLGLQKGWQPKRGTRLWIMATVLIVSGLTGAIAWELVNPITMLHRGLIFGMGFVWAMVAAIFLFDLFVSRHGWCGHVCPVGAFYGLVGQKAMLRVSAANRAACDDCMDCYAVCPENHVISPALKGNDTPLILSPDCTNCGRCIDVCAEDVFKFTHRFDALTVAPPEPTAAPQPRASRPF
>J10
MTISESRRTFLKSTAAAATASAAGLPLATGANAQAATPDIRWDKAACRFCGTGCSVLVGTKDGRVVATQGDPDAPVNRGLNCIKGYFLSKIMYGKDRLTTPMLRKTNGEYDKNGEFEPVSWDEAFDVMAAKWKEALAKKGPTSVGMFGSGQWTVWEGYAAAKMMKAGFRSNNIDPNARHCMASAVVGFMRTFGIDEPMGCYDDFEHADTFVLWGSNMAEMHPILWSRLTDTRLTKPGAEVHVLSTYEHRSFELADNGMVFAPQTDLAILNYIANYIIQNGAVNEEFVKNHVNITKTATDIGYGLRDNHPLQQEAENPNVGKMDPISFEEYAEAVSEYTLEYTSELSGVPAAQLERLAQQYADPNRKVMSLWTMGFNQHTRGSWVNSLMYNVHLLVGKISEPGNSPFSLTGQPSACGTAREVGTFAHRLPADMVVANDKHREICETAWNIPAGTIPPKPGFHAVLQHRKLKDGDLNAYWVQCTNNMQAAPNINEEGYPGYRNPENFIAVSDPYPTVTALSADLILPTAMWVEKEGAYGNAERRTQFWRQQVKAPGEAKSDLWQVMEFSKRFTVEEVWGEELLATMPEHRGKTMYEVLFANGSVDQFPLSETAEGFDNDESEHFGFYVQKGLFEEYANFGRGHAHDLAPFETYHQARGLRWPVVDGKETLYRFREGYDPYVPEGAGVKFYGKKDGKASIIFAPYEPAPEEPDAEYDLWLCTGRVLEHWHSGSMTRRVPELHRAYPAAVVYMHPEDARERGLRRGQEIVLSTRRGEVTSRVETRGRNKVPRGLVFMPWFDEGQLTNKLTLDATCPLSKETDFKKCACKVERAMKKPILVGLALIPPLLLGGLALAQSTGVTTLRGADVDEPVVLDQVHRNVEGRLQRNYRQQPPLIPHSIEQYQIDLRTNQCLSCHDWTKAGERNAPTLSMTHYLDREGRELDQIAGTRYFCNQCHVPQADALPLVDNTFEPSSGNMSDSQEKQGLIRRLWTWFWSPIAVLSVGFTLLAGFLAGILFWGGFHWALELTNTEEFCVSCHTMETNLGEYRETVHYNNDSGVRAICSDCHVPDEWNHKIKAKIMAVKDVYHELAGTISTPEKYEDHRLAMASAVWKKMKESDSRECRNCHNFDYMDFTLQETRAASEHQRALDTGMTCIDCHQGIAHSLPPGYLEEYQKISDAVDGEVLQKHAAASDIRAFLNKSSDMNICGCLVHVTPETTQSAKAAIAATNGAEIHAAAEDGRLVVVVEDTPEKLASETIMDLHQIPGVISLTLTYHHFEDLAETRPHLNASRQILASRRAFLRGKLRMDKSAIRPPGADAEFYDLCTQCDECQEACPEDIIRFDAQGWPVVKLDVGPCTFCGDCANACPTGALNPEHVADWPWRATVSASCLSMNGVSCRICQDVCDHRAIRFRLQTGGRAEPVLDTDSCTGCGACASACPAGSVSFERHTPPTQEVAMSRVGSPLSPQRRRFLQDSARAAGGCVAAGSLLAWLARDARALPAEALRPPGALPEKDFLSACIRCGLCVRDCPYDTLKLAELGVDAVATGTPYFTARDIPCEMCDDIPCVAACPTGALDPGLDNIDDAKMGVAVLVDQENCLNFLGLRCDVCYRVCPVIDEAITLETEHNARSGSHAIFIPTVHADRCTGCGVCEKSCVLPEAAIKVLPARLARGSSADHYRKGWEEKEPVVEGIIDLPDRLPGPGTDNLVAPGGFEPTFNLPEVTQMTARAHMPLGQEAIAAKGWLGAHKYLLLRRASQLLFLVLFLLGPWFGIWIVQGTLAGSLTLGVLPLTDPFVFLQSLIAGHWPELTAAIGAVIVLVAYALIGGRVYCSWVCPINPVTDGAHWLHRKLGLQKGWQPKRGTRLWIMATVLIVSGLTGAIAWELVNPITMLHRGLIFGMGFVWAMVAAIFLFDLFVSRHGWCGHVCPVGAFYGLVGQKAMLRVSAANRAACDDCMDCYAVCPENHVISPALKGNDTPLILSPDCTNCGRCIDVCAEDVFKFTHRFDALTVAPPEPTAAPQPRASRPF
>J11
MTISESRRTFLKSTAAAATASAAGLPLATGANAQAATPDIRWDKAACRFCGTGCSVLVGTKDGRVVATQGDPDAPVNRGLNCIKGYFLSKIMYGKDRLTTPMLRKTNGEYDKNGEFEPVSWDEAFDVMAAKWKEALAKKGPTSVGMFGSGQWTVWEGYAAAKMMKAGFRSNNIDPNARHCMASAVVGFMRTFGIDEPMGCYDDFEHADTFVLWGSNMAEMHPILWSRLTDTRLTKPGAEVHVLSTYEHRSFELADNGMVFAPQTDLAILNYIANYIIQNGAVNEEFVKNHVNITKTATDIGYGLRDNHPLQQEAENPNVGKMDPISFEEYAEAVSEYTLEYTSELSGVPAAQLERLAQQYADPNRKVMSLWTMGFNQHTRGSWVNSLMYNVHLLVGKISEPGNSPFSLTGQPSACGTAREVGTFAHRLPADMVVANDKHREICETAWNIPAGTIPPKPGFHAVLQHRKLKDGDLNAYWVQCTNNMQAAPNINEEGYPGYRNPENFIAVSDPYPTVTALSADLILPTAMWVEKEGAYGNAERRTQFWRQQVKAPGEAKSDLWQVMEFSKRFTVEEVWGEELLATMPEHRGKTMYEVLFANGSVDQFPLSETAEGFDNDESEHFGFYVQKGLFEEYANFGRGHAHDLAPFETYHQARGLRWPVVDGKETLYRFREGYDPYVPEGAGVKFYGKKDGKASIIFAPYEPAPEEPDAEYDLWLCTGRVLEHWHSGSMTRRVPELHRAYPAAVVYMHPEDARERGLRRGQEIVLSTRRGEVTSRVETRGRNKVPRGLVFMPWFDEGQLTNKLTLDATCPLSKETDFKKCACKVERAMKKPILVGLALIPPLLLGGLALAQSTGVTTLRGADVDEPVVLDQVHRNVEGRLQRNYRQQPPLIPHSIEQYQIDLRTNQCLSCHDWTKAGERNAPTLSMTHYLDREGRELDQIAGTRYFCNQCHVPQADALPLVDNTFEPSSGNMSDSQEKQGLIRRLWTWFWSPIAVLSVGFTLLAGFLAGILFWGGFHWALELTNTEEFCVSCHTMETNLGEYRETVHYNNDSGVRAICSDCHVPDEWNHKIKAKIMAVKDVYHELAGTISTPEKYEDHRLAMASAVWKKMKESDSRECRNCHNFDYMDFTLQETRAASEHQRALDTGMTCIDCHQGIAHSLPPGYLEEYQKISDAVDGEVLQKHAAASDIRAFLNKSSDMNICGCLVHVTPETTQSAKAAIAATNGAEIHAAAEDGRLVVVVEDTPEKLASETIMDLHQIPGVISLTLTYHHFEDLAETRPHLNASRQILASRRAFLRGKLRMDKSAIRPPGADAEFYDLCTQCDECQEACPEDIIRFDAQGWPVVKLDVGPCTFCGDCANACPTGALNPEHVADWPWRATVSASCLSMNGVSCRICQDVCDHRAIRFRLQTGGRAEPVLDTDSCTGCGACASACPAGSVSFERHTPPTQEVAMSRVGSPLSPQRRRFLQDSARAAGGCVAAGSLLAWLARDARALPAEALRPPGALPEKDFLSACIRCGLCVRDCPYDTLKLAELGVDAVATGTPYFTARDIPCEMCDDIPCVAACPTGALDPGLDNIDDAKMGVAVLVDQENCLNFLGLRCDVCYRVCPVIDEAITLETEHNARSGSHAIFIPTVHADRCTGCGVCEKSCVLPEAAIKVLPARLARGSSADHYRKGWEEKEPVVEGIIDLPDRLPGPGTDNLVAPGGFEPTFNLPEVTQMTARAHMPLGQEAIAAKGWLGAHKYLLLRRASQLLFLVLFLLGPWFGIWIVQGTLAGSLTLGVLPLTDPFVFLQSLIAGHWPELTAAIGAVIVLVAYALIGGRVYCSWVCPINPVTDGAHWLHRKLGLQKGWQPKRGTRLWIMATVLIVSGLTGAIAWELVNPITMLHRGLIFGMGFVWAMVAAIFLFDLFVSRHGWCGHVCPVGAFYGLVGQKAMLRVSAANRAACDDCMDCYAVCPENHVISPALKGNDTPLILSPDCTNCGRCIDVCAEDVFKFTHRFDALTVAPPEPTAAPQPRASRPF
>J12
MTISESRRTFLKSTAAAATASAAGLPLATGANAQAATPDIRWDKAACRFCGTGCSVLVGTKDGRVVATQGDPDAPVNRGLNCIKGYFLSKIMYGKDRLTTPMLRKTNGEYDKNGEFEPVSWDEAFDVMAAKWKEALAKKGPTSVGMFGSGQWTVWEGYAAAKMMKAGFRSNNIDPNARHCMASAVVGFMRTFGIDEPMGCYDDFEHADTFVLWGSNMAEMHPILWSRLTDTRLTKPGAEVHVLSTYEHRSFELADNGMVFAPQTDLAILNYIANYIIQNGAVNEEFVKNHVNITKTATDIGYGLRDNHPLQQEAENPNVGKMDPISFEEYAEAVSEYTLEYTSELSGVPAAQLERLAQQYADPNRKVMSLWTMGFNQHTRGSWVNSLMYNVHLLVGKISEPGNSPFSLTGQPSACGTAREVGTFAHRLPADMVVANDKHREICETAWNIPAGTIPPKPGFHAVLQHRKLKDGDLNAYWVQCTNNMQAAPNINEEGYPGYRNPENFIAVSDPYPTVTALSADLILPTAMWVEKEGAYGNAERRTQFWRQQVKAPGEAKSDLWQVMEFSKRFTVEEVWGEELLATMPEHRGKTMYEVLFANGSVDQFPLSETAEGFDNDESEHFGFYVQKGLFEEYANFGRGHAHDLAPFETYHQARGLRWPVVDGKETLYRFREGYDPYVPEGAGVKFYGKKDGKASIIFAPYEPAPEEPDAEYDLWLCTGRVLEHWHSGSMTRRVPELHRAYPAAVVYMHPEDARERGLRRGQEIVLSTRRGEVTSRVETRGRNKVPRGLVFMPWFDEGQLTNKLTLDATCPLSKETDFKKCACKVERAMKKPILVGLALIPPLLLGGLALAQSTGVTTLRGADVDEPVVLDQVHRNVEGRLQRNYRQQPPLIPHSIEQYQIDLRTNQCLSCHDWTKAGERNAPTLSMTHYLDREGRELDQIAGTRYFCNQCHVPQADALPLVDNTFEPSSGNMSDSQEKQGLIRRLWTWFWSPIAVLSVGFTLLAGFLAGILFWGGFHWALELTNTEEFCVSCHTMETNLGEYRETVHYNNDSGVRAICSDCHVPDEWNHKIKAKIMAVKDVYHELAGTISTPEKYEDHRLAMASAVWKKMKESDSRECRNCHNFDYMDFTLQETRAASEHQRALDTGMTCIDCHQGIAHSLPPGYLEEYQKISDAVDGEVLQKHAAASDIRAFLNKSSDMNICGCLVHVTPETTQSAKAAIAATNGAEIHAAAEDGRLVVVVEDTPEKLASETIMDLHQIPGVISLTLTYHHFEDLAETRPHLNASRQILASRRAFLRGKLRMDKSAIRPPGADAEFYDLCTQCDECQEACPEDIIRFDAQGWPVVKLDVGPCTFCGDCANACPTGALNPEHVADWPWRATVSASCLSMNGVSCRICQDVCDHRAIRFRLQTGGRAEPVLDTDSCTGCGACASACPAGSVSFERHTPPTQEVAMSRVGSPLSPQRRRFLQDSARAAGGCVAAGSLLAWLARDARALPAEALRPPGALPEKDFLSACIRCGLCVRDCPYDTLKLAELGVDAVATGTPYFTARDIPCEMCDDIPCVAACPTGALDPGLDNIDDAKMGVAVLVDQENCLNFLGLRCDVCYRVCPVIDEAITLETEHNARSGSHAIFIPTVHADRCTGCGVCEKSCVLPEAAIKVLPARLARGSSADHYRKGWEEKEPVVEGIIDLPDRLPGPGTDNLVAPGGFEPTFNLPEVTQMTARAHMPLGQEAIAAKGWLGAHKYLLLRRASQLLFLVLFLLGPWFGIWIVQGTLAGSLTLGVLPLTDPFVFLQSLIAGHWPELTAAIGAVIVLVAYALIGGRVYCSWVCPINPVTDGAHWLHRKLGLQKGWQPKRGTRLWIMATVLIVSGLTGAIAWELVNPITMLHRGLIFGMGFVWAMVAAIFLFDLFVSRHGWCGHVCPVGAFYGLVGQKAMLRVSAANRAACDDCMDCYAVCPENHVISPALKGNDTPLILSPDCTNCGRCIDVCAEDVFKFTHRFDALTVAPPEPTAAPQPRASRPF
>J2
MTISESRRTFLKSTAAAATASAAGLPLATGANAQAATPDIRWDKAACRFCGTGCSVLVGTKDGRVVATQGDPDAPVNRGLNCIKGYFLSKIMYGKDRLTTPMLRKTNGEYDKNGEFEPVSWDEAFDVMAAKWKEALAKKGPTSVGMFGSGQWTVWEGYAAAKMMKAGFRSNNIDPNARHCMASAVVGFMRTFGIDEPMGCYDDFEHADTFVLWGSNMAEMHPILWSRLTDTRLTKPGAEVHVLSTYEHRSFELADNGMVFAPQTDLAILNYIANYIIQNGAVNEEFVKNHVNITKTATDIGYGLRDNHPLQQEAENPNVGKMDPISFEEYAEAVSEYTLEYTSELSGVPAAQLERLAQQYADPNRKVMSLWTMGFNQHTRGSWVNSLMYNVHLLVGKISEPGNSPFSLTGQPSACGTAREVGTFAHRLPADMVVANDKHREICETAWNIPAGTIPPKPGFHAVLQHRKLKDGDLNAYWVQCTNNMQAAPNINEEGYPGYRNPENFIAVSDPYPTVTALSADLILPTAMWVEKEGAYGNAERRTQFWRQQVKAPGEAKSDLWQVMEFSKRFTVEEVWGEELLATMPEHRGKTMYEVLFANGSVDQFPLSETAEGFDNDESEHFGFYVQKGLFEEYANFGRGHAHDLAPFETYHQARGLRWPVVDGKETLYRFREGYDPYVPEGAGVKFYGKKDGKASIIFAPYEPAPEEPDAEYDLWLCTGRVLEHWHSGSMTRRVPELHRAYPAAVVYMHPEDARERGLRRGQEIVLSTRRGEVTSRVETRGRNKVPRGLVFMPWFDEGQLTNKLTLDATCPLSKETDFKKCACKVERAMKKPILVGLALIPPLLLGGLALAQSTGVTTLRGADVDEPVVLDQVHRNVEGRLQRNYRQQPPLIPHSIEQYQIDLRTNQCLSCHDWTKAGERNAPTLSMTHYLDREGRELDQIAGTRYFCNQCHVPQADALPLVDNTFEPSSGNMSDSQEKQGLIRRLWTWFWSPIAVLSVGFTLLAGFLAGILFWGGFHWALELTNTEEFCVSCHTMETNLGEYRETVHYNNDSGVRAICSDCHVPDEWNHKIKAKIMAVKDVYHELAGTISTPEKYEDHRLAMASAVWKKMKESDSRECRNCHNFDYMDFTLQETRAASEHQRALDTGMTCIDCHQGIAHSLPPGYLEEYQKISDAVDGEVLQKHAAASDIRAFLNKSSDMNICGCLVHVTPETTQSAKAAIAATNGAEIHAAAEDGRLVVVVEDTPEKLASETIMDLHQIPGVISLTLTYHHFEDLAETRPHLNASRQILASRRAFLRGKLRMDKSAIRPPGADAEFYDLCTQCDECQEACPEDIIRFDAQGWPVVKLDVGPCTFCGDCANACPTGALNPEHVADWPWRATVSASCLSMNGVSCRICQDVCDHRAIRFRLQTGGRAEPVLDTDSCTGCGACASACPAGSVSFERHTPPTQEVAMSRVGSPLSPQRRRFLQDSARAAGGCVAAGSLLAWLARDARALPAEALRPPGALPEKDFLSACIRCGLCVRDCPYDTLKLAELGVDAVATGTPYFTARDIPCEMCDDIPCVAACPTGALDPGLDNIDDAKMGVAVLVDQENCLNFLGLRCDVCYRVCPVIDEAITLETEHNARSGSHAIFIPTVHADRCTGCGVCEKSCVLPEAAIKVLPARLARGSSADHYRKGWEEKEPVVEGIIDLPDRLPGPGTDNLVAPGGFEPTFNLPEVTQMTARAHMPLGQEAIAAKGWLGAHKYLLLRRASQLLFLVLFLLGPWFGIWIVQGTLAGSLTLGVLPLTDPFVFLQSLIAGHWPELTAAIGAVIVLVAYALIGGRVYCSWVCPINPVTDGAHWLHRKLGLQKGWQPKRGTRLWIMATVLIVSGLTGAIAWELVNPITMLHRGLIFGMGFVWAMVAAIFLFDLFVSRHGWCGHVCPVGAFYGLVGQKAMLRVSAANRAACDDCMDCYAVCPENHVISPALKGNDTPLILSPDCTNCGRCIDVCAEDVFKFTHRFDALTVAPPEPTAAPQPRASRPF
>J3
MTISESRRTFLKSTAAAATASAAGLPLATGANAQAATPDIRWDKAACRFCGTGCSVLVGTKDGRVVATQGDPDAPVNRGLNCIKGYFLSKIMYGKDRLTTPMLRKTNGEYDKNGEFEPVSWDEAFDVMAAKWKEALAKKGPTSVGMFGSGQWTVWEGYAAAKMMKAGFRSNNIDPNARHCMASAVVGFMRTFGIDEPMGCYDDFEHADTFVLWGSNMAEMHPILWSRLTDTRLTKPGAEVHVLSTYEHRSFELADNGMVFAPQTDLAILNYIANYIIQNGAVNEEFVKNHVNITKTATDIGYGLRDNHPLQQEAENPNVGKMDPISFEEYAEAVSEYTLEYTSELSGVPAAQLERLAQQYADPNRKVMSLWTMGFNQHTRGSWVNSLMYNVHLLVGKISEPGNSPFSLTGQPSACGTAREVGTFAHRLPADMVVANDKHREICETAWNIPAGTIPPKPGFHAVLQHRKLKDGDLNAYWVQCTNNMQAAPNINEEGYPGYRNPENFIAVSDPYPTVTALSADLILPTAMWVEKEGAYGNAERRTQFWRQQVKAPGEAKSDLWQVMEFSKRFTVEEVWGEELLATMPEHRGKTMYEVLFANGSVDQFPLSETAEGFDNDESEHFGFYVQKGLFEEYANFGRGHAHDLAPFETYHQARGLRWPVVDGKETLYRFREGYDPYVPEGAGVKFYGKKDGKASIIFAPYEPAPEEPDAEYDLWLCTGRVLEHWHSGSMTRRVPELHRAYPAAVVYMHPEDARERGLRRGQEIVLSTRRGEVTSRVETRGRNKVPRGLVFMPWFDEGQLTNKLTLDATCPLSKETDFKKCACKVERAMKKPILVGLALIPPLLLGGLALAQSTGVTTLRGADVDEPVVLDQVHRNVEGRLQRNYRQQPPLIPHSIEQYQIDLRTNQCLSCHDWTKAGERNAPTLSMTHYLDREGRELDQIAGTRYFCNQCHVPQADALPLVDNTFEPSSGNMSDSQEKQGLIRRLWTWFWSPIAVLSVGFTLLAGFLAGILFWGGFHWALELTNTEEFCVSCHTMETNLGEYRETVHYNNDSGVRAICSDCHVPDEWNHKIKAKIMAVKDVYHELAGTISTPEKYEDHRLAMASAVWKKMKESDSRECRNCHNFDYMDFTLQETRAASEHQRALDTGMTCIDCHQGIAHSLPPGYLEEYQKISDAVDGEVLQKHAAASDIRAFLNKSSDMNICGCLVHVTPETTQSAKAAIAATNGAEIHAAAEDGRLVVVVEDTPEKLASETIMDLHQIPGVISLTLTYHHFEDLAETRPHLNASRQILASRRAFLRGKLRMDKSAIRPPGADAEFYDLCTQCDECQEACPEDIIRFDAQGWPVVKLDVGPCTFCGDCANACPTGALNPEHVADWPWRATVSASCLSMNGVSCRICQDVCDHRAIRFRLQTGGRAEPVLDTDSCTGCGACASACPAGSVSFERHTPPTQEVAMSRVGSPLSPQRRRFLQDSARAAGGCVAAGSLLAWLARDARALPAEALRPPGALPEKDFLSACIRCGLCVRDCPYDTLKLAELGVDAVATGTPYFTARDIPCEMCDDIPCVAACPTGALDPGLDNIDDAKMGVAVLVDQENCLNFLGLRCDVCYRVCPVIDEAITLETEHNARSGSHAIFIPTVHADRCTGCGVCEKSCVLPEAAIKVLPARLARGSSADHYRKGWEEKEPVVEGIIDLPDRLPGPGTDNLVAPGGFEPTFNLPEVTQMTARAHMPLGQEAIAAKGWLGAHKYLLLRRASQLLFLVLFLLGPWFGIWIVQGTLAGSLTLGVLPLTDPFVFLQSLIAGHWPELTAAIGAVIVLVAYALIGGRVYCSWVCPINPVTDGAHWLHRKLGLQKGWQPKRGTRLWIMATVLIVSGLTGAIAWELVNPITMLHRGLIFGMGFVWAMVAAIFLFDLFVSRHGWCGHVCPVGAFYGLVGQKAMLRVSAANRAACDDCMDCYAVCPENHVISPALKGNDTPLILSPDCTNCGRCIDVCAEDVFKFTHRFDALTVAPPEPTAAPQPRASRPF
>J4
MTISESRRTFLKSTAAAATASAAGLPLATGANAQAATPDIRWDKAACRFCGTGCSVLVGTKDGRVVATQGDPDAPVNRGLNCIKGYFLSKIMYGKDRLTTPMLRKTNGEYDKNGEFEPVSWDEAFDVMAAKWKEALAKKGPTSVGMFGSGQWTVWEGYAAAKMMKAGFRSNNIDPNARHCMASAVVGFMRTFGIDEPMGCYDDFEHADTFVLWGSNMAEMHPILWSRLTDTRLTKPGAEVHVLSTYEHRSFELADNGMVFAPQTDLAILNYIANYIIQNGAVNEEFVKNHVNITKTATDIGYGLRDNHPLQQEAENPNVGKMDPISFEEYAEAVSEYTLEYTSELSGVPAAQLERLAQQYADPNRKVMSLWTMGFNQHTRGSWVNSLMYNVHLLVGKISEPGNSPFSLTGQPSACGTAREVGTFAHRLPADMVVANDKHREICETAWNIPAGTIPPKPGFHAVLQHRKLKDGDLNAYWVQCTNNMQAAPNINEEGYPGYRNPENFIAVSDPYPTVTALSADLILPTAMWVEKEGAYGNAERRTQFWRQQVKAPGEAKSDLWQVMEFSKRFTVEEVWGEELLATMPEHRGKTMYEVLFANGSVDQFPLSETAEGFDNDESEHFGFYVQKGLFEEYANFGRGHAHDLAPFETYHQARGLRWPVVDGKETLYRFREGYDPYVPEGAGVKFYGKKDGKASIIFAPYEPAPEEPDAEYDLWLCTGRVLEHWHSGSMTRRVPELHRAYPAAVVYMHPEDARERGLRRGQEIVLSTRRGEVTSRVETRGRNKVPRGLVFMPWFDEGQLTNKLTLDATCPLSKETDFKKCACKVERAMKKPILVGLALIPPLLLGGLALAQSTGVTTLRGADVDEPVVLDQVHRNVEGRLQRNYRQQPPLIPHSIEQYQIDLRTNQCLSCHDWTKAGERNAPTLSMTHYLDREGRELDQIAGTRYFCNQCHVPQADALPLVDNTFEPSSGNMSDSQEKQGLIRRLWTWFWSPIAVLSVGFTLLAGFLAGILFWGGFHWALELTNTEEFCVSCHTMETNLGEYRETVHYNNDSGVRAICSDCHVPDEWNHKIKAKIMAVKDVYHELAGTISTPEKYEDHRLAMASAVWKKMKESDSRECRNCHNFDYMDFTLQETRAASEHQRALDTGMTCIDCHQGIAHSLPPGYLEEYQKISDAVDGEVLQKHAAASDIRAFLNKSSDMNICGCLVHVTPETTQSAKAAIAATNGAEIHAAAEDGRLVVVVEDTPEKLASETIMDLHQIPGVISLTLTYHHFEDLAETRPHLNASRQILASRRAFLRGKLRMDKSAIRPPGADAEFYDLCTQCDECQEACPEDIIRFDAQGWPVVKLDVGPCTFCGDCANACPTGALNPEHVADWPWRATVSASCLSMNGVSCRICQDVCDHRAIRFRLQTGGRAEPVLDTDSCTGCGACASACPAGSVSFERHTPPTQEVAMSRVGSPLSPQRRRFLQDSARAAGGCVAAGSLLAWLARDARALPAEALRPPGALPEKDFLSACIRCGLCVRDCPYDTLKLAELGVDAVATGTPYFTARDIPCEMCDDIPCVAACPTGALDPGLDNIDDAKMGVAVLVDQENCLNFLGLRCDVCYRVCPVIDEAITLETEHNARSGSHAIFIPTVHADRCTGCGVCEKSCVLPEAAIKVLPARLARGSSADHYRKGWEEKEPVVEGIIDLPDRLPGPGTDNLVAPGGFEPTFNLPEVTQMTARAHMPLGQEAIAAKGWLGAHKYLLLRRASQLLFLVLFLLGPWFGIWIVQGTLAGSLTLGVLPLTDPFVFLQSLIAGHWPELTAAIGAVIVLVAYALIGGRVYCSWVCPINPVTDGAHWLHRKLGLQKGWQPKRGTRLWIMATVLIVSGLTGAIAWELVNPITMLHRGLIFGMGFVWAMVAAIFLFDLFVSRHGWCGHVCPVGAFYGLVGQKAMLRVSAANRAACDDCMDCYAVCPENHVISPALKGNDTPLILSPDCTNCGRCIDVCAEDVFKFTHRFDALTVAPPEPTAAPQPRASRPF
>J5
MTISESRRTFLKSTAAAATASAAGLPLATGANAQAATPDIRWDKAACRFCGTGCSVLVGTKDGRVVATQGDPDAPVNRGLNCIKGYFLSKIMYGKDRLTTPMLRKTNGEYDKNGEFEPVSWDEAFDVMAAKWKEALAKKGPTSVGMFGSGQWTVWEGYAAAKMMKAGFRSNNIDPNARHCMASAVVGFMRTFGIDEPMGCYDDFEHADTFVLWGSNMAEMHPILWSRLTDTRLTKPGAEVHVLSTYEHRSFELADNGMVFAPQTDLAILNYIANYIIQNGAVNEEFVKNHVNITKTATDIGYGLRDNHPLQQEAENPNVGKMDPISFEEYAEAVSEYTLEYTSELSGVPAAQLERLAQQYADPNRKVMSLWTMGFNQHTRGSWVNSLMYNVHLLVGKISEPGNSPFSLTGQPSACGTAREVGTFAHRLPADMVVANDKHREICETAWNIPAGTIPPKPGFHAVLQHRKLKDGDLNAYWVQCTNNMQAAPNINEEGYPGYRNPENFIAVSDPYPTVTALSADLILPTAMWVEKEGAYGNAERRTQFWRQQVKAPGEAKSDLWQVMEFSKRFTVEEVWGEELLATMPEHRGKTMYEVLFANGSVDQFPLSETAEGFDNDESEHFGFYVQKGLFEEYANFGRGHAHDLAPFETYHQARGLRWPVVDGKETLYRFREGYDPYVPEGAGVKFYGKKDGKASIIFAPYEPAPEEPDAEYDLWLCTGRVLEHWHSGSMTRRVPELHRAYPAAVVYMHPEDARERGLRRGQEIVLSTRRGEVTSRVETRGRNKVPRGLVFMPWFDEGQLTNKLTLDATCPLSKETDFKKCACKVERAMKKPILVGLALIPPLLLGGLALAQSTGVTTLRGADVDEPVVLDQVHRNVEGRLQRNYRQQPPLIPHSIEQYQIDLRTNQCLSCHDWTKAGERNAPTLSMTHYLDREGRELDQIAGTRYFCNQCHVPQADALPLVDNTFEPSSGNMSDSQEKQGLIRRLWTWFWSPIAVLSVGFTLLAGFLAGILFWGGFHWALELTNTEEFCVSCHTMETNLGEYRETVHYNNDSGVRAICSDCHVPDEWNHKIKAKIMAVKDVYHELAGTISTPEKYEDHRLAMASAVWKKMKESDSRECRNCHNFDYMDFTLQETRAASEHQRALDTGMTCIDCHQGIAHSLPPGYLEEYQKISDAVDGEVLQKHAAASDIRAFLNKSSDMNICGCLVHVTPETTQSAKAAIAATNGAEIHAAAEDGRLVVVVEDTPEKLASETIMDLHQIPGVISLTLTYHHFEDLAETRPHLNASRQILASRRAFLRGKLRMDKSAIRPPGADAEFYDLCTQCDECQEACPEDIIRFDAQGWPVVKLDVGPCTFCGDCANACPTGALNPEHVADWPWRATVSASCLSMNGVSCRICQDVCDHRAIRFRLQTGGRAEPVLDTDSCTGCGACASACPAGSVSFERHTPPTQEVAMSRVGSPLSPQRRRFLQDSARAAGGCVAAGSLLAWLARDARALPAEALRPPGALPEKDFLSACIRCGLCVRDCPYDTLKLAELGVDAVATGTPYFTARDIPCEMCDDIPCVAACPTGALDPGLDNIDDAKMGVAVLVDQENCLNFLGLRCDVCYRVCPVIDEAITLETEHNARSGSHAIFIPTVHADRCTGCGVCEKSCVLPEAAIKVLPARLARGSSADHYRKGWEEKEPVVEGIIDLPDRLPGPGTDNLVAPGGFEPTFNLPEVTQMTARAHMPLGQEAIAAKGWLGAHKYLLLRRASQLLFLVLFLLGPWFGIWIVQGTLAGSLTLGVLPLTDPFVFLQSLIAGHWPELTAAIGAVIVLVAYALIGGRVYCSWVCPINPVTDGAHWLHRKLGLQKGWQPKRGTRLWIMATVLIVSGLTGAIAWELVNPITMLHRGLIFGMGFVWAMVAAIFLFDLFVSRHGWCGHVCPVGAFYGLVGQKAMLRVSAANRAACDDCMDCYAVCPENHVISPALKGNDTPLILSPDCTNCGRCIDVCAEDVFKFTHRFDALTVAPPEPTAAPQPRASRPF
>J6
MTISESRRTFLKSTAAAATASAAGLPLATGANAQAATPDIRWDKAACRFCGTGCSVLVGTKDGRVVATQGDPDAPVNRGLNCIKGYFLSKIMYGKDRLTTPMLRKTNGEYDKNGEFEPVSWDEAFDVMAAKWKEALAKKGPTSVGMFGSGQWTVWEGYAAAKMMKAGFRSNNIDPNARHCMASAVVGFMRTFGIDEPMGCYDDFEHADTFVLWGSNMAEMHPILWSRLTDTRLTKPGAEVHVLSTYEHRSFELADNGMVFAPQTDLAILNYIANYIIQNGAVNEEFVKNHVNITKTATDIGYGLRDNHPLQQEAENPNVGKMDPISFEEYAEAVSEYTLEYTSELSGVPAAQLERLAQQYADPNRKVMSLWTMGFNQHTRGSWVNSLMYNVHLLVGKISEPGNSPFSLTGQPSACGTAREVGTFAHRLPADMVVANDKHREICETAWNIPAGTIPPKPGFHAVLQHRKLKDGDLNAYWVQCTNNMQAAPNINEEGYPGYRNPENFIAVSDPYPTVTALSADLILPTAMWVEKEGAYGNAERRTQFWRQQVKAPGEAKSDLWQVMEFSKRFTVEEVWGEELLATMPEHRGKTMYEVLFANGSVDQFPLSETAEGFDNDESEHFGFYVQKGLFEEYANFGRGHAHDLAPFETYHQARGLRWPVVDGKETLYRFREGYDPYVPEGAGVKFYGKKDGKASIIFAPYEPAPEEPDAEYDLWLCTGRVLEHWHSGSMTRRVPELHRAYPAAVVYMHPEDARERGLRRGQEIVLSTRRGEVTSRVETRGRNKVPRGLVFMPWFDEGQLTNKLTLDATCPLSKETDFKKCACKVERAMKKPILVGLALIPPLLLGGLALAQSTGVTTLRGADVDEPVVLDQVHRNVEGRLQRNYRQQPPLIPHSIEQYQIDLRTNQCLSCHDWTKAGERNAPTLSMTHYLDREGRELDQIAGTRYFCNQCHVPQADALPLVDNTFEPSSGNMSDSQEKQGLIRRLWTWFWSPIAVLSVGFTLLAGFLAGILFWGGFHWALELTNTEEFCVSCHTMETNLGEYRETVHYNNDSGVRAICSDCHVPDEWNHKIKAKIMAVKDVYHELAGTISTPEKYEDHRLAMASAVWKKMKESDSRECRNCHNFDYMDFTLQETRAASEHQRALDTGMTCIDCHQGIAHSLPPGYLEEYQKISDAVDGEVLQKHAAASDIRAFLNKSSDMNICGCLVHVTPETTQSAKAAIAATNGAEIHAAAEDGRLVVVVEDTPEKLASETIMDLHQIPGVISLTLTYHHFEDLAETRPHLNASRQILASRRAFLRGKLRMDKSAIRPPGADAEFYDLCTQCDECQEACPEDIIRFDAQGWPVVKLDVGPCTFCGDCANACPTGALNPEHVADWPWRATVSASCLSMNGVSCRICQDVCDHRAIRFRLQTGGRAEPVLDTDSCTGCGACASACPAGSVSFERHTPPTQEVAMSRVGSPLSPQRRRFLQDSARAAGGCVAAGSLLAWLARDARALPAEALRPPGALPEKDFLSACIRCGLCVRDCPYDTLKLAELGVDAVATGTPYFTARDIPCEMCDDIPCVAACPTGALDPGLDNIDDAKMGVAVLVDQENCLNFLGLRCDVCYRVCPVIDEAITLETEHNARSGSHAIFIPTVHADRCTGCGVCEKSCVLPEAAIKVLPARLARGSSADHYRKGWEEKEPVVEGIIDLPDRLPGPGTDNLVAPGGFEPTFNLPEVTQMTARAHMPLGQEAIAAKGWLGAHKYLLLRRASQLLFLVLFLLGPWFGIWIVQGTLAGSLTLGVLPLTDPFVFLQSLIAGHWPELTAAIGAVIVLVAYALIGGRVYCSWVCPINPVTDGAHWLHRKLGLQKGWQPKRGTRLWIMATVLIVSGLTGAIAWELVNPITMLHRGLIFGMGFVWAMVAAIFLFDLFVSRHGWCGHVCPVGAFYGLVGQKAMLRVSAANRAACDDCMDCYAVCPENHVISPALKGNDTPLILSPDCTNCGRCIDVCAEDVFKFTHRFDALTVAPPEPTAAPQPRASRPF
>J7
MTISESRRTFLKSTAAAATASAAGLPLATGANAQAATPDIRWDKAACRFCGTGCSVLVGTKDGRVVATQGDPDAPVNRGLNCIKGYFLSKIMYGKDRLTTPMLRKTNGEYDKNGEFEPVSWDEAFDVMAAKWKEALAKKGPTSVGMFGSGQWTVWEGYAAAKMMKAGFRSNNIDPNARHCMASAVVGFMRTFGIDEPMGCYDDFEHADTFVLWGSNMAEMHPILWSRLTDTRLTKPGAEVHVLSTYEHRSFELADNGMVFAPQTDLAILNYIANYIIQNGAVNEEFVKNHVNITKTATDIGYGLRDNHPLQQEAENPNVGKMDPISFEEYAEAVSEYTLEYTSELSGVPAAQLERLAQQYADPNRKVMSLWTMGFNQHTRGSWVNSLMYNVHLLVGKISEPGNSPFSLTGQPSACGTAREVGTFAHRLPADMVVANDKHREICETAWNIPAGTIPPKPGFHAVLQHRKLKDGDLNAYWVQCTNNMQAAPNINEEGYPGYRNPENFIAVSDPYPTVTALSADLILPTAMWVEKEGAYGNAERRTQFWRQQVKAPGEAKSDLWQVMEFSKRFTVEEVWGEELLATMPEHRGKTMYEVLFANGSVDQFPLSETAEGFDNDESEHFGFYVQKGLFEEYANFGRGHAHDLAPFETYHQARGLRWPVVDGKETLYRFREGYDPYVPEGAGVKFYGKKDGKASIIFAPYEPAPEEPDAEYDLWLCTGRVLEHWHSGSMTRRVPELHRAYPAAVVYMHPEDARERGLRRGQEIVLSTRRGEVTSRVETRGRNKVPRGLVFMPWFDEGQLTNKLTLDATCPLSKETDFKKCACKVERAMKKPILVGLALIPPLLLGGLALAQSTGVTTLRGADVDEPVVLDQVHRNVEGRLQRNYRQQPPLIPHSIEQYQIDLRTNQCLSCHDWTKAGERNAPTLSMTHYLDREGRELDQIAGTRYFCNQCHVPQADALPLVDNTFEPSSGNMSDSQEKQGLIRRLWTWFWSPIAVLSVGFTLLAGFLAGILFWGGFHWALELTNTEEFCVSCHTMETNLGEYRETVHYNNDSGVRAICSDCHVPDEWNHKIKAKIMAVKDVYHELAGTISTPEKYEDHRLAMASAVWKKMKESDSRECRNCHNFDYMDFTLQETRAASEHQRALDTGMTCIDCHQGIAHSLPPGYLEEYQKISDAVDGEVLQKHAAASDIRAFLNKSSDMNICGCLVHVTPETTQSAKAAIAATNGAEIHAAAEDGRLVVVVEDTPEKLASETIMDLHQIPGVISLTLTYHHFEDLAETRPHLNASRQILASRRAFLRGKLRMDKSAIRPPGADAEFYDLCTQCDECQEACPEDIIRFDAQGWPVVKLDVGPCTFCGDCANACPTGALNPEHVADWPWRATVSASCLSMNGVSCRICQDVCDHRAIRFRLQTGGRAEPVLDTDSCTGCGACASACPAGSVSFERHTPPTQEVAMSRVGSPLSPQRRRFLQDSARAAGGCVAAGSLLAWLARDARALPAEALRPPGALPEKDFLSACIRCGLCVRDCPYDTLKLAELGVDAVATGTPYFTARDIPCEMCDDIPCVAACPTGALDPGLDNIDDAKMGVAVLVDQENCLNFLGLRCDVCYRVCPVIDEAITLETEHNARSGSHAIFIPTVHADRCTGCGVCEKSCVLPEAAIKVLPARLARGSSADHYRKGWEEKEPVVEGIIDLPDRLPGPGTDNLVAPGGFEPTFNLPEVTQMTARAHMPLGQEAIAAKGWLGAHKYLLLRRASQLLFLVLFLLGPWFGIWIVQGTLAGSLTLGVLPLTDPFVFLQSLIAGHWPELTAAIGAVIVLVAYALIGGRVYCSWVCPINPVTDGAHWLHRKLGLQKGWQPKRGTRLWIMATVLIVSGLTGAIAWELVNPITMLHRGLIFGMGFVWAMVAAIFLFDLFVSRHGWCGHVCPVGAFYGLVGQKAMLRVSAANRAACDDCMDCYAVCPENHVISPALKGNDTPLILSPDCTNCGRCIDVCAEDVFKFTHRFDALTVAPPEPTAAPQPRASRPF
>J9
MTISESRRTFLKSTAAAATASAAGLPLATGANAQAATPDIRWDKAACRFCGTGCSVLVGTKDGRVVATQGDPDAPVNRGLNCIKGYFLSKIMYGKDRLTTPMLRKTNGEYDKNGEFEPVSWDEAFDVMAAKWKEALAKKGPTSVGMFGSGQWTVWEGYAAAKMMKAGFRSNNIDPNARHCMASAVVGFMRTFGIDEPMGCYDDFEHADTFVLWGSNMAEMHPILWSRLTDTRLTKPGAEVHVLSTYEHRSFELADNGMVFAPQTDLAILNYIANYIIQNGAVNEEFVKNHVNITKTATDIGYGLRDNHPLQQEAENPNVGKMDPISFEEYAEAVSEYTLEYTSELSGVPAAQLERLAQQYADPNRKVMSLWTMGFNQHTRGSWVNSLMYNVHLLVGKISEPGNSPFSLTGQPSACGTAREVGTFAHRLPADMVVANDKHREICETAWNIPAGTIPPKPGFHAVLQHRKLKDGDLNAYWVQCTNNMQAAPNINEEGYPGYRNPENFIAVSDPYPTVTALSADLILPTAMWVEKEGAYGNAERRTQFWRQQVKAPGEAKSDLWQVMEFSKRFTVEEVWGEELLATMPEHRGKTMYEVLFANGSVDQFPLSETAEGFDNDESEHFGFYVQKGLFEEYANFGRGHAHDLAPFETYHQARGLRWPVVDGKETLYRFREGYDPYVPEGAGVKFYGKKDGKASIIFAPYEPAPEEPDAEYDLWLCTGRVLEHWHSGSMTRRVPELHRAYPAAVVYMHPEDARERGLRRGQEIVLSTRRGEVTSRVETRGRNKVPRGLVFMPWFDEGQLTNKLTLDATCPLSKETDFKKCACKVERAMKKPILVGLALIPPLLLGGLALAQSTGVTTLRGADVDEPVVLDQVHRNVEGRLQRNYRQQPPLIPHSIEQYQIDLRTNQCLSCHDWTKAGERNAPTLSMTHYLDREGRELDQIAGTRYFCNQCHVPQADALPLVDNTFEPSSGNMSDSQEKQGLIRRLWTWFWSPIAVLSVGFTLLAGFLAGILFWGGFHWALELTNTEEFCVSCHTMETNLGEYRETVHYNNDSGVRAICSDCHVPDEWNHKIKAKIMAVKDVYHELAGTISTPEKYEDHRLAMASAVWKKMKESDSRECRNCHNFDYMDFTLQETRAASEHQRALDTGMTCIDCHQGIAHSLPPGYLEEYQKISDAVDGEVLQKHAAASDIRAFLNKSSDMNICGCLVHVTPETTQSAKAAIAATNGAEIHAAAEDGRLVVVVEDTPEKLASETIMDLHQIPGVISLTLTYHHFEDLAETRPHLNASRQILASRRAFLRGKLRMDKSAIRPPGADAEFYDLCTQCDECQEACPEDIIRFDAQGWPVVKLDVGPCTFCGDCANACPTGALNPEHVADWPWRATVSASCLSMNGVSCRICQDVCDHRAIRFRLQTGGRAEPVLDTDSCTGCGACASACPAGSVSFERHTPPTQEVAMSRVGSPLSPQRRRFLQDSARAAGGCVAAGSLLAWLARDARALPAEALRPPGALPEKDFLSACIRCGLCVRDCPYDTLKLAELGVDAVATGTPYFTARDIPCEMCDDIPCVAACPTGALDPGLDNIDDAKMGVAVLVDQENCLNFLGLRCDVCYRVCPVIDEAITLETEHNARSGSHAIFIPTVHADRCTGCGVCEKSCVLPEAAIKVLPARLARGSSADHYRKGWEEKEPVVEGIIDLPDRLPGPGTDNLVAPGGFEPTFNLPEVTQMTARAHMPLGQEAIAAKGWLGAHKYLLLRRASQLLFLVLFLLGPWFGIWIVQGTLAGSLTLGVLPLTDPFVFLQSLIAGHWPELTAAIGAVIVLVAYALIGGRVYCSWVCPINPVTDGAHWLHRKLGLQKGWQPKRGTRLWIMATVLIVSGLTGAIAWELVNPITMLHRGLIFGMGFVWAMVAAIFLFDLFVSRHGWCGHVCPVGAFYGLVGQKAMLRVSAANRAACDDCMDCYAVCPENHVISPALKGNDTPLILSPDCTNCGRCIDVCAEDVFKFTHRFDALTVAPPEPTAAPQPRASRPF
>K2
MTISESRRTFLKSTAAAATASAAGLPLATGANAQAATPDIRWDKAACRFCGTGCSVLVGTKDGRVVATQGDPDAPVNRGLNCIKGYFLSKIMYGKDRLTTPMLRKTNGEYDKNGEFEPVSWDEAFDVMAAKWKEALAKKGPTSVGMFGSGQWTVWEGYAAAKMMKAGFRSNNIDPNARHCMASAVVGFMRTFGIDEPMGCYDDFEHADTFVLWGSNMAEMHPILWSRLTDTRLTKPGAEVHVLSTYEHRSFELADNGMVFAPQTDLAILNYIANYIIQNGAVNEEFVKNHVNITKTATDIGYGLRDNHPLQQEAENPNVGKMDPISFEEYAEAVSEYTLEYTSELSGVPAAQLERLAQQYADPNRKVMSLWTMGFNQHTRGSWVNSLMYNVHLLVGKISEPGNSPFSLTGQPSACGTAREVGTFAHRLPADMVVANDKHREICETAWNIPAGTIPPKPGFHAVLQHRKLKDGDLNAYWVQCTNNMQAAPNINEEGYPGYRNPENFIAVSDPYPTVTALSADLILPTAMWVEKEGAYGNAERRTQFWRQQVKAPGEAKSDLWQVMEFSKRFTVEEVWGEELLATMPEHRGKTMYEVLFANGSVDQFPLSETAEGFDNDESEHFGFYVQKGLFEEYANFGRGHAHDLAPFETYHQARGLRWPVVDGKETLYRFREGYDPYVPEGAGVKFYGKKDGKASIIFAPYEPAPEEPDAEYDLWLCTGRVLEHWHSGSMTRRVPELHRAYPAAVVYMHPEDARERGLRRGQEIVLSTRRGEVTSRVETRGRNKVPRGLVFMPWFDEGQLTNKLTLDATCPLSKETDFKKCACKVERAMKKPILVGLALIPPLLLGGLALAQSTGVTTLRGADVDEPVVLDQVHRNVEGRLQRNYRQQPPLIPHSIEQYQIDLRTNQCLSCHDWTKAGERNAPTLSMTHYLDREGRELDQIAGTRYFCNQCHVPQADALPLVDNTFEPSSGNMSDSQEKQGLIRRLWTWFWSPIAVLSVGFTLLAGFLAGILFWGGFHWALELTNTEEFCVSCHTMETNLGEYRETVHYNNDSGVRAICSDCHVPDEWNHKIKAKIMAVKDVYHELAGTISTPEKYEDHRLAMASAVWKKMKESDSRECRNCHNFDYMDFTLQETRAASEHQRALDTGMTCIDCHQGIAHSLPPGYLEEYQKISDAVDGEVLQKHAAASDIRAFLNKSSDMNICGCLVHVTPETTQSAKAAIAATNGAEIHAAAEDGRLVVVVEDTPEKLASETIMDLHQIPGVISLTLTYHHFEDLAETRPHLNASRQILASRRAFLRGKLRMDKSAIRPPGADAEFYDLCTQCDECQEACPEDIIRFDAQGWPVVKLDVGPCTFCGDCANACPTGALNPEHVADWPWRATVSASCLSMNGVSCRICQDVCDHRAIRFRLQTGGRAEPVLDTDSCTGCGACASACPAGSVSFERHTPPTQEVAMSRVGSPLSPQRRRFLQDSARAAGGCVAAGSLLAWLARDARALPAEALRPPGALPEKDFLSACIRCGLCVRDCPYDTLKLAELGVDAVATGTPYFTARDIPCEMCDDIPCVAACPTGALDPGLDNIDDAKMGVAVLVDQENCLNFLGLRCDVCYRVCPVIDEAITLETEHNARSGSHAIFIPTVHADRCTGCGVCEKSCVLPEAAIKVLPARLARGSSADHYRKGWEEKEPVVEGIIDLPDRLPGPGTDNLVAPGGFEPTFNLPEVTQMTARAHMPLGQEAIAAKGWLGAHKYLLLRRASQLLFLVLFLLGPWFGIWIVQGTLAGSLTLGVLPLTDPFVFLQSLIAGHWPELTAAIGAVIVLVAYALIGGRVYCSWVCPINPVTDGAHWLHRKLGLQKGWQPKRGTRLWIMATVLIVSGLTGAIAWELVNPITMLHRGLIFGMGFVWAMVAAIFLFDLFVSRHGWCGHVCPVGAFYGLVGQKAMLRVSAANRAACDDCMDCYAVCPENHVISPALKGNDTPLILSPDCTNCGRCIDVCAEDVFKFTHRFDALTVAPPEPTAAPQPRASRPF
>L12
MTISESRRTFLKSTAAAATASAAGLPLATGASAQVGNPDIRWDKAACRFCGTGCSVLVGTKDGRVVATQGDPDAPVNRGLNCIKGYFLSKIMYGKDRLTTPMLRKTNGEYDKNGEFEPVSWDEAFDVMAAKWKEALAKKGPTSVGMFGSGQWTVWEGYAAAKMMKAGFRSNNIDPNARHCMASAVVGFMRTFGIDEPMGCYDDFEHADTFVLWGSNMAEMHPILWSRLTDTRLTKPGAEVHVLSTYEHRSFELADNGMIFAPQTDLAILNYIANYIIQNGAVNEEFVKNHVNITKTATDIGYGLRDNHPLQQEAENPNVGKMDPISFEEYAEAVSEYTLEYTSELSGVPAAQLERLAQQYADPNRKVMSLWTMGFNQHTRGSWVNSLMYNVHLLVGKISEPGNSPFSLTGQPSACGTAREVGTFAHRLPADMVVANDKHREICETAWNIPAGTIPPKPGFHAVLQHRKLKDGDLNAYWVQCTNNMQAAPNINEEGYPGYRNPENFIAVSDPYPTVTALSADLILPTAMWVEKEGAYGNAERRTQFWRQQVKAPGEAKSDLWQVMEFSKRFTVEEVWGEELLATMPEHRGKTMYEVLFANGSVDQFPLSETAEGFDNDESEHFGFYVQKGLFEEYANFGRGHAHDLAPFETYHQARGLRWPVVDGKETLYRFREGYDPYVPEGAGVKFYGKKDGKASIIFAPYEPAPEEPDAEYDLWLCTGRVLEHWHSGSMTRRVPELHRAYPAAVVYMHPEDARDRGLRRGQEIVLSTRRGEVTSRVETRGRNKVPRGLVFMPWFDEGQLTNKLTLDATCPLSKETDFKKCACKVERAMKKPILVGLALIPPLLLGGLALAQSTGVTTLRGADVDEPVVLDQAHRNVEGRLQRNYRQQPPLIPHSIEQYQIDLRTNQCLSCHDWTKAGERNAPTLSMTHYLDREGRELDQIAGTRYFCNQCHVPQADALPLVDNTFEPSSGNMSDSQEKQGLIRRLWTWFWSPIAVLSVGFTLLAGFLAGILFWGGFHWALELTNTEEFCVSCHTMETNLGEYRETVHYNNDSGVRAICSDCHVPDEWNHKIKAKIMAVKDVYHELAGTISTPEKYEDHRLAMASAVWKKMKESDSRECRNCHNFDYMDFTLQETRAASEHQRALDTGMTCIDCHQGIAHSLPPGYLEEYQKISDAVDGEVLQKHAAASDIRAFLNKSSDMNICGCLIHVTPETTQSAKAAIAATNGAEIHAAAEDGRLVVVVEDTPEKLASETIMDLHQIPGVISLSLTYHHFEDLAETRPHLNASRQTLASRRAFLRGKLRMDKSAIRPPGADAEFYDLCTQCDECQEACPEDIIRFDAQGWPVVKLDAGPCTFCGDCANACPTGALNPEHVADWPWRAAVSASCLSMNGVSCRICQDVCDHRAIRFRLQTGGRAEPVLDTDSCTGCGACASACPAGSVSFERHTPPTQEVAMSRVGSPLSPQRRRFLQDSARAAGGCVAAGSLLAWLARDARALPAEALRPPGALPEKDFLSACIRCGLCVRDCPYDTLKLAELGVDAVATGTPYFTARDIPCEMCDDIPCVAACPTGALDPGLDNIDDAKMGVAVLVDQENCLNFLGLRCDVCYRVCPVIDEAITLETEHNARSGSHAIFIPTVHADRCTGCGVCEKSCVLPEAAIKVLPARLARGSSADHYRKGWEEKEPVVEGIIDLPDRLPGPGTDNLVAPGGFEPTFNLPEVTQMTSRTHMPLGQEAIAAKGWLGAHKYLLLRRASQLLFLVLFLLGPWFGIWIVQGTLAGSLTLGVLPLTDPFVFLQSLIAGHWPELTAAIGAVIVLVAYALVGGRVYCSWVCPINPVTDGAHWLHRKLGLQKGWQPKRGTRLWIMATVLIVSGMTGAIAWELINPITMLHRGLIFGMGFVWAMVAAIFLFDLFVSRHGWCGHVCPVGAFYGLVGQKAILRVSAANRAACDDCMDCYAVCPENHVISPALKGKDTPLILSPDCTNCGRCIDVCAEDVFKFTHRFDALTVAPPEPTAAPQPRASRPF
>BC1
MTTSESRRTFLKASAAAATASAAGIPLATGANAQIGIPDIRWDKAPCRFCGTGCSVLVGTKEGRVVATQGDPDAPVNRGLNCIKGYFLSKIMYGKDRLTTPLLRKTNGEYDKNGEFEPVSWDEAFDVMAAKWKEALAKKGPTSVGMFGSGQWTVWEGYAAAKMMKAGFRSNNIDPNARHCMASAVTGFMRTFGIDEPMGCYDDLEAADTFVLWGSNMAEMHPILWSRLTDTRLTKPGCEVHVLSTFEHRSFELADNGMVFTPQADLAILNYIANYIIENDAVNWDFVDKHTNFTKTATDIGYGLRPEHELEQAAANPNHGKIEKISFEEYKDFVSDYTLEYASELSGVPAEKLERLAKQYADPNRKVMSLWTMGFNQHTRGTWVNSLMYNVHLLTGKISEPGNSPFSLTGQPSACGTAREVGTFAHRLPADMVVMNEKHRDICESFWEIPKGTIPPKPGYHAVLQNRKLKDGELNAYWVMCNNNMQAAPNINEEGYPGYRNPENFIVVSDPYPTVTAVSADLILPTAMWVEKEGAYGNAERRTQFWRQQVNAPGEAKSDLWQLMEFSKRFTVDELWPEELLAQKPELRGKTIYEVLFENGKVNKYPLEETAEGFANDEANHFGYYVQKGLFEEYAYFGRGHGHDLAPFDTYHKARGLRWPVVDGKETLYRFREGYDSYVKEGEEVRFYGKEDGKANIIFAPFEIPAEVPNEEFDLWLVTGRVLEHWHSGSMTRRVPELHRAFPSAVVYMHPQDADDRGLRRGQEVTISSKRGEMQSRVETRGRNKPPRGVVFVPWFDEGQLINKLTLDATDPISKETDFKKCACKVERAMNKPILTGVALIPVVLLSGFALAQSVQVETLRGAEVDAAIPVDEIHKTVEGRLVRNYRQQPPLIPHSVEQYQIDTRTNQCLSCHDWTKAGDRNAPTLSMTHYLDREGRELDHIAGTRYFCNQCHVPQADAPALVDNVFEPSHNNMADSPEKRGWIGRIWNWIWTPAVAFSSGFLVLAGFLAGILFWGGFHWTLELTNTEEFCTSCHTMETNLGEYRETIHYNNHSGVRAICSDCHVPHEWNYKIKAKIMAVKDVYHELAGTISTPEKYEEHRLSMASAVWKKMKASDSRECRNCHNFDYMDFTIQEARAASEHQRAIDNNMTCIDCHQGIAHSLPPGYLEEYQSVTEKLASESLQQRVADGEIRSYLTTQADMNICGCLAHIVPEKAEAAAQTMRDTSGVEVHAQSEDGRIVVVVEDTPERLASEIIMDLHQIPGVISLTLTYHHFEDLAENTPHPDAPSQTLTSRRAFLNASLREDSSIVRPPGSAPGFLEHCTKCGDCADVCPEDVITIGRDGFPVFQPSDNPCTFCGDCAMSCPTDALNIDRLSEWPWRASIGASCLSVSGVSCRICQDNCEQNAIRFRLQPGGRAEPSLETDACTGCGGCTALCPVDAVSLERSPTSQQEASMPFAGTPLSPQRRRFLQDSARAAGGCVVAGSLLAWLARDARALPAEALRPPGALPEDEFLSACIRCGLCVRDCPYDTLKLAELGSDAAATGTPYFTARDIPCEMCEDIPCVAACPTGALDPGLDNIDDARMGVAVLVDQENCLNFLGLRCDVCYRVCPVIDEAITLETAHNARTGNHAMFIPTVHADHCTGCGVCEKSCVLPESAIKVLPARLARVSAADHYRKGWEEKEPLVDGIVDLPDRLPGPGTDNLSTSGGFAPGYELPGAGQMSARVHIGIGHEAIEAKGWIAAHRFLLLRRASQLFFLVLFLLGPWFGIWIVQGTLAGSLTLGVLPLTDPFILLQSIVAGHWPELTALIGALIVLLVYALIGGRVYCSWVCPINPVTDAANWLHRRLNMPKGWQPKRSTRLWILAMVLVVSGLTGVIAWELVNPITMLHRGLIFGAGSIWAMVTAIFIFDLFVARHGWCGHICPVGAFYGLISRKSLLRVSAVNRAACDDCMDCYAVCPENQIISPALKGQTTPLILSPDCTNCGRCIDVCAEDVFKFTHRFDDHVAAPSDPVSAPEPRAARPI
>BE9
MTTSESRRTFLKASAAAATASAAGIPLATGANAQAGVPDIRWDKAACRFCGTGCSVLVGTKDGRVVATQGDPDAPVNRGLNCIKGYFLSKIMYGKDRLTTPLLRKSNGVYDKNGEFEPVSWDEAFDVMAEKWKEALAKKGPTSVGMFGSGQWTIWEGYAASKLMKAGFRSNNIDPNARHCMASAVVGFMRTFGIDEPMGCYDDFEHADTFVLWGSNMAEMHPILWSRLTDTRLTKPGCEVHVLSTFEHRSFELADNGIVFEPQTDLAILNYIANYIIQNNAVNEYFVRNHVNITKTATDIGYGLRETNALQQEAENPNSGALESISFEEYAEAVAPYTLEYTSELSGVPADKLEKLAQQYADPTRKVMSLWTMGFNQHTRGSWVNSLMYNVHLLVGKISEPGNSPFSLTGQPSACGTAREVGTFAHRLPADMVVANDEHREICETAWNIPEGTIPPKPGFHAVLQHRKLKDGELNAYWVQCNNNMQAAPNINEEGYPGYRNPENFITVSDPYPTVTAVSADLILPTAMWVEKEGAYGNAERRTQFWRQQVQAPGEAKSDLWQLMEFSKRFTVEEVWGEELLAKMPEHRGKTMFDVLYANGKVDQFPLSETAEGFHNDDAEHFGFYVQKGLFEEYADFGRGHAHDLAPFEMYHQARGMRWPVVDGKETLYRFREGFDPYVPEGAGVKFYGHKDGKAKIIFAPYEPAAEEPDEEFDLWLSTGRVLEHWHSGSMTRRVPELHRAFPSAVVYMHPQDAKDRGLRRGQEIVLSTRRGEVTSRVETRGRNKVPRGLVFMPWFDEHQLTNKLTLDATCPLSKETDYKKCACKVERAMKRSIVTGGALIPVLLLSGFALAQSAQVESLRGAEVDEPIPLDQIHKNVEGRMQRNYRQQPPLIPHSIEQYQIDVRTNQCLSCHDWTKAGERNAPTLSMTHYLDRDGNELDHIAGTRYFCNQCHVPQADAPALVDNVFEPSSGNMADSPENRGWIGRIWNAIWTPAVMFSSGFLILAGFLAGILFWGGFHWTLELTNTEEFCTSCHTMETNLGEYRETIHYNNHSGVRAICSDCHVPHEWNHKIKAKIMAVKDIYHELAGTISTPEKYEEHRLSMASAVWKKMKASDSRECRNCHNFDYMDFTIQEARAASEHQRAIDNNMTCIDCHQGIAHSLPPGYLEEYQKVTDTLASETHQQQVADGEIRSYLTTQAEMNICGCLVHVAPDQIRAASQAMKGTSGVEVHAEAEDGRFVVVVEDTHERLASEIIMDLHQIPGVISLTLTYHHFEDLAESTPHPDAQSQTLTSRRAFLSARLREDSSIVRPPGSMSGFLDQCTKCGDCVEACPEHVISFGPDGFPVLQPTDGPCTFCGACAESCPTDALTIERVSEWPWRASLASSCLSVNGVSCRICQDNCEERAINFKLQLGGRAQPSLDTDLCTGCGSCAALCPVDAVSLKRQPNLQTEALMSLAGSPLSPQRRRFLQDSARAAGGCVVAGSLLAWLARDARALPAEALRPPGALPEESFLSACIRCGLCVRDCPYDTLKLAELGVDAVATGTPYFTARNVPCEMCDDIPCVAACPTGALDPGLDNIDNAKMGVAVLVDQENCLNFLGLRCDVCYRVCPVIDEAITLETAHNERSGHHAMFIPTVHADRCTGCGMCEKSCVLPEAAIKVLPARLARGSSADHYRKGWEEKEPLVDGLIDLPDRLPGPGTDNLATPGGFAPSYDLPGSGQMSARTHLPAGQEAIDTKGWISAHRFLLLRRTSQLFFLALFLLGPWFGIWIVQGTLAGSLTFGVLPLTDPFVLLQSVVAGHWPELTALIGGLIVLVAYALIGGRVYCSWVCPINPVTDAANWLHRRLDLPKGWQPKRGTRLWILATVLVVSGITGVIAWELVNPITMLHRGLIFGVGFVWAMIAAIFIFDLLVSRHGWCGHVCPVGAFYGLIGSKSLLRVSASNRAACDDCMDCYAVCPENQVISPALKGKSTPLILSADCTNCGRCIDVCAVDVFKFTHRFDDHVAVPSDPVPAPERREARPI
>BI11
MTTSESRRTFLKASAAAATASAAGIPLATGANAQAGAPDIRWDKAACRFCGTGCSVLVGTKDGRVVATQGDPDAPVNRGLNCIKGYFLSKIMYGKDRLTTPLLRKTNGEYDKNGEFEPVSWDEAFDVMAAKWKEALANKGPTSVGMFGSGQWTIWEGYAASKLMKAGFRSNNIDPNARHCMASAVVGFMRTFGIDEPMGCYDDFEHADTFVLWGSNMAEMHPILWSRLTDTRLTKPGCEVHVLSTFEHRSFELADNGIVFEPQTDLAILNYIANYIIQNNAVNEYFVRNHVNITKTATDIGYGLRETNALQQEAENPNSGALESISFEEYAEAVAPYTLEYTSELSGVPADKLEKLAQQYADPTRKVMSLWTMGFNQHTRGSWVNSLMYNVHLLVGKISEPGNSPFSLTGQPSACGTAREVGTFAHRLPADMVVANDEHREICETAWNIPEGTIPPKPGFHAVLQHRKLKDGELNAYWVQCNNNMQAAPNINEEGYPGYRNPENFITVSDPYPTVTAVSADLILPTAMWVEKEGAYGNAERRTQFWRQQVQAPGEAKSDLWQLMEFSKRFTVEEVWGEELLAKMPEHRGKTMFDVLYANGKVDQFPLSETAEGFHNDDAEHFGFYVQKGLFEEYAEFGRGHAHDLAPFEMYHQARGMRWPVVDGKETLYRFREGFDPYVPEGADVKFYGHKDGKAKIIFAPYEPAAEEPDEEFDLWLSTGRVLEHWHSGSMTRRVPELHRAFPSAVVYMHPQDAKDRGLRRGQEIVLSTRRGEVTSRVETRGRNKVPRGLVFMPWFDEHQLTNKLTLDATCPLSKETDYKKCACKVERAMKKSIVTGGALIPVLLLSGFALAQSANVETLRGADVDELIPLDQIHKNVEGRMQRNYRQQPPLIPHSIEQYQIDVRTNQCLSCHDWTKAGERNAPTLSMTHYLDREGRELDHIAGTRYFCNQCHVPQADAPALVDNVFEPSSGNMADSPEKRGWIGRIWNWIWTPAVAFSSGFLILAGFLAGILFWGGFHWTLELTNTEEFCTSCHTMEVNLGEYRETIHYNNHSGVRAICSDCHVPHEWNHKIKAKIMAVKDVYHELAGTISTPEKYEAHRLSMASAVWKKMKASDSRECRNCHNFDYMDFTIQETRAASEHQRAIDENMTCIDCHQGIAHSLPPNYLETYQKITDELAGDSLHQQVADGEIRSFLTEQADMNICGCLVHIVPDQAEAAAQTMRDTPGVEVHAQAEDGRFVVVVEDTSDHLASEIIMDLHQIPGVVSLTLTYHHFEDLAEAPPHPDAPSQTMTSRRAFLSAKLREDSSIVRPPGSVSGFLDHCTKCGDCVEACQEMVIAVGQDGFPVFQPSEDPCTFCGNCATVCPTDALQVERLPDWPWRAAITSACLSMNGVSCRVCQDNCEQNAIRFRLQLGGLAEPSLDAKTCVGCGACVPSCPVNAIALDRQPTSQTEAIMSLAGTPLSPQRRRFLQDSARAAGGCVVAGSLLAWLARDARALPAEALRPPGALPEEAFLSACIRCGLCVRDCPYDTLKLAELGVDAVATGTPYFTARDVPCEMCDDIPCVAACPTGALDPGLDNIDDAKMGVAVLVDQENCLNFQGLRCDVCYRVCPVIDQAITLEVTHDARSGHHAMFIPTVHAERCTGCGMCEKSCVLPEAAIKVLPERLARGSSSDHYRKGWEEKEPLVDGLIDLPDRLPGPGTDNLATPGGFAPSYDLPGVGQMNARTQMPVGHEAVEVKGWIGAHRFLLLRRTSQLFFLALFLLGPWFGIWIVQGTLAGSLTLGVLPLTDPLIVLQSIIAGHWPELTALIGGLIVLVTYALIGGRVYCSWICPINPITDAANWLHRQLNLQKGWQPKRSTRLWVLATVLVVSGLTGVIAWELINPVTMLHRGLIFGAGFVWAMVTAIFVFDLLIARHGWCGHICPVGAFYGLIGSKSLLRVSAGNRTACDDCMDCYAVCPENQIISPALKGKTTPLILSPDCTNCGRCIDVCAVDVFTFTHRFDDHVAAPSDPVPAPERRAARPI
>BA11
MTVSESRRTFLKASAAAATASAAGIPMAAGANAQTGAPDIRWDKAACRFCGTGCSVLVGTKDGRVVATQGDPDAPVNRGLNCIKGYFLSKIMYGKDRLTTPLLRKTNGEYDKNGEFEPVSWDEAFDVMAAKWKEALAKKGPTSVGMFGSGQWTVWEGYAAAKMMKAGFRSNNIDPNARHCMASAVVGFMRTFGIDEPMGCYDDLEHADTFVLWGSNMAEMHPILWSRLTDTRLTKPGCEVHVLSTFEHRSFELADNGMVFEPQTDLAILNYIANYIIQNGAVNEYFVRNHVNITKTATDIGYGLRETNALQQEAANPNSGKLETISFEEYAEAVAPYTLEYTSELSGVPADKLEKLAQQYADPTRKVMSLWTMGFNQHTRGSWVNSLMYNVHLLVGKISEPGNSPFSLTGQPSACGTAREVGTFAHRLPADMVVANDEHRKICETAWNIPEGTIPPKPGFHAVLQHRKLKDGELNAYWVQCNNNMQAAPNINEEGYPGYRNPENFITVSDPYPTVTAVSADLILPTAMWVEKEGAYGNAERRTQFWRQQVPAPGEAKSDLWQLMEFSKRFTVEEVWGEELLAKMPEHRGKTMYDVLFANGKVDQFPLSETAEGFDNDDAEHFGYYVQKGLFEEYADFGRGHAHDLAPFDMYHQARGMRWPVVDGKETLYRFREGYDPYVPEGADVKFYGHKDGKAKIIFAPYEPAAEVPDEEYDLWLSTGRVLEHWHSGSMTRRVPELHRAYPSAVVYMHPEDAKDRGLRRGQEIVLSTRRGEVTSRVETRGRNKVPRGLVFMPWFDEHQLTNKLTLDATCPLSKETDFKKCACKVERAMKRSIVTGGALLPVLLLSGWALAQSAQVETLRGAEVDEPIPLDQIHKTVEGRMQRNYRQQPPLIPHSIEQYQIDVRTNQCLSCHDWSKAGERNAPTLSMTHYLDREGRELDRIAGTRYFCNQCHVPQADAPPLVENVFQPSTGNMADSPEKRGMLGRLWNAIWTPAVMFSSGFLILAGFLAGILFWGGFHWTLELTNTEEFCVSCHTMETNLGEYRETIHYNNHSGVRAICSDCHVPDEWNHKIKAKIMAVKDVYHELAGTISTPEKYEDHRLAMASAVWKKMKASDSRECRNCHNFDYMDFTIQETRAASEHQRAIDTGMTCIDCHQGIAHSLPPNYLETYENVTAGLEGEVLEEHANASDIRDFLDNSSNMNICGCLVHIAPDHTDAARAAMTGTQGVEVHAEAEDGRFVVVVEDTADRLASETIMDLHQIPGVISLSLTYHHFEDLAEASPQSNAQSQPMTSRRAFLSARLREDRNAIRPPGAVSDFAELCTRCEDCAEACPEDVITFDDSGFPVLDLSAGGCTLCGECAGACPTPALLPELVAEWPWRAQIAENCLSMNGVSCRLCQDNCEQDAIRFRLQLGGRAEPALDTEVCIGCGSCSAACPAGAIALHRPTPQHPEVTMPLVDTPLSPQRRRFLQESARAAGGCVVAGSVLAYLARDARALPAEALRPPGALPEKEFLSACIRCGLCVRDCPYDTLKLAELGSDAVATGTPFFTARDIPCEMCDDIPCVAACPTGALDPGLDDIDDAKMGVAVLVDQENCLNFLGLRCDVCYRVCPVIDEAITLETEHNTRSGHHALFIPTVHSDRCTGCGMCEKSCVLPEAAIKVLPARLARGRSAEHYRKGWEEKAPVVEGIIDLPDRLPGPGTDNLVAPGGFAPGYDLPGVGQMSTRTHMPVGQEAVDSKGWIGAHRYLLLRRASQLFFLILFLLGPWFGIWIVEGNLAGSLTLGVLPLTDPFILLQSFIAGHWPEMTALIGGLIVLAIYALIGGRVYCSWVCPINPVTDAANWLHRKLDLPKGWQPKRSSRLWVLATVLLVSGLSGVIAWELVNPITMLHRGLVFGMGFVWAMIAAIFIFDVIVSRHGWCGHLCPVGAFYGLIGSKSLLRVSATNRAACDDCMDCYAVCPENQVISPALKGKSTPVILSPDCTNCGRCIDVCAVDVFNFTHRFDDHLVQPSDPVAAPETRAARPI
>BB9
MTISESRRTFLKATAAAATASAAGIPLATGAAAQVANADIRWDKAPCRFCGTGCSVLVGTKEDRVVATQGDPDAPVNRGLNCIKGYFLSKIMYGKDRLTTPLLRKSNGVYDKNGDFEPVSWDEAFDVMAEKWKEALAKKGPTSVGMFGSGQWTVWEGYAAAKLMKAGFRTNNIDPNARHCMASAVVGFMRTFGIDEPMGCYDDLEHADTFVLWGSNMAEMHPILWSRLTDTRLTKPGAQVHALSTFEHRSFELADNGIIFKPQTDLAILNYIANHIIQTGAVNEEFVKNHVNITKTATDIGYGLRETNPLQQAAANPDSGKLEPISFEEYAASVADYTLEYVSELSGVPANQLEQLAKEYADPNRKVMSLWTMGFNQHTRGSWVNSLMYNVHLLVGKISEPGNSPFSLTGQPSACGTAREVGTFAHRLPADMVVTNDEHRKITETKWNIPAGTIPPKPGFHAVLQNRKLKDGDLNVYWVQCNNNMQAAPNINEEGYPGYRNPENFIVVSDPYPTVTAVAADLILPTAMWVEKEGAYGNAERRTQFWRQQVKAPGEAKSDLWQLMEFSKRFTVEEVWDEELLAKMPEHRGKTLFDVLFANGKIDQYPLSETAEGFHNDESEHFGFYVQKGLFEEYASFGRGHGHDLAPFETYHQARGLRWPVVDGKETLYRFREGYDSYVPEGAGVKFYGHKDGKAKIIFAPYEPAAEEPDEEFDLWLCTGRVLEHWHSGSMTRRVPELHRAFPAAVVFMHPEDAKERGVRRGQEIVLSTRRGEVISRVETRGRNKVPRGLVFMPWFDEGQLTNKLTLDATCPLSKETDFKKCACKVERAMKKSIATGAALIPVLLVTGLAFAQSASVTTLRGVDIDDPAILDDVHRNIEGRMQRNYRQQPPLIPHKIDQYQIDIRTNQCLSCHDWTKAGERNAPTLSMTHYLDREGNELDQIAGTRYFCNQCHVPQADAPALVDNLFQPSAGNMADSPEKRGLIGRIWAWIWTPAAAFSAGFLVLAGFLAGILFWGGFHWTLEMTNTEEFCVSCHTMETNLGEYRETIHYNNHSGVRAICSDCHVPKEWSFKIEAKIMAVKDVYHELVGTISTPEKYEDHRLQMASAVWKKMKASDSRECRNCHNFEYMDFTIQETRAANEHQRAIDENMTCIDCHQGIAHSLPPGYLEEYRKVVASLDPVEIAQSTGAAEIRSFLNSASDMNICGCLVHVAPDQTSAARSAMTAFDGVEIHAESDDSRFVVVVEDTPTRLASEIIMDLHQIPGVVSLTLTYHHFEDLAETRPRPETPSQDVASRRAFLTGRPREDDSVKRPPGARENFHDLCTRCGDCVSVCPEDVLAMDDAGLPVFQPQQGGCTFCGGCADACKTDALSLDRFAEWPWRAKVSDTCLSANGVSCRVCQDSCDQGAIRFRLKTGGRAEVNLDLASCVGCGACSAACPTGAVSLERYQPATVEVRMSLVGKPLSPQRRRFLQDSARAAGGCLVAGSLLAYLARDARALPAEALRPPGALPEDGFLGACVRCGLCVRDCPYDTLKLAELGIDAVATGTPYFIARDVPCEMCEDIPCVAACPTGALDKGLQDIDDAKMGVAVLVDQENCLNFLGLRCDVCYRVCPVIDEAITLELSHNDRSGHHAIFAPTVHADRCTGCGVCEKSCVLPEAAIKVLPARLARGSSAEHYRKGWEEKAPLVEGIIDLPDRLPGPGADNLAAPGGYEPGYNLPGAGQM------PVGHEAREVKGWFGAHRFLLLRRFSQVFFLVLFLLGPWFGIWIVKGTLAGSLTLDVLPLTDPFILLQGLVAGHWPEMTALVGGLIVLVAYALIGGRVYCSWVCPINPVTDAAHWLHRRLDLPKGWQPKRSTRLWILATVLIVSALTGVIAWELVNPITMLHRGLVFGMGFVWAMVVAIFVFDLFVARHGWCGHICPVGAFYGLIGAKSLLRVSASNRAACDDCMDCYSVCPESQVISPALKGKSSPLILSPDCTTCGRCIDVCSVDVFKLTHRFDDAVVAPPDPAAAPELRAARPA
>BJ3
MTISESRRTFLKATAAAATASAAGIPLATGAAAQVANADIRWDKAPCRFCGTGCSVLVGTKEDRVVATQGDPDAPVNRGLNCIKGYFLSKIMYGKDRLTTPLLRKSNGVYDKNGDFEPVSWDEAFDVMAEKWKEALAKKGPTSVGMFGSGQWTVWEGYAAAKLMKAGFRTNNIDPNARHCMASAVVGFMRTFGIDEPMGCYDDLEHADTFVLWGSNMAEMHPILWSRLTDTRLTKPGAQVHVLSTFEHRSFELADNGIIFKPQTDLAILNYIANHIIQTGAVNEEFVKNHVNITKTATDIGYGLRETNPLQQAAANPDSGKLEPISFEEYAASVADYTLEYVSELSGVPANQLEQLAKEYADPNRKVMSLWTMGFNQHTRGSWVNSLMYNVHLLVGKISEPGNSPFSLTGQPSACGTAREVGTFAHRLPADMVVTNDEHRKITETKWNIPAGTIPPKPGFHAVLQNRKLKDGDLNVYWVQCNNNMQAAPNINEEGYPGYRNPENFIVVSDPYPTVTAVAADLILPTAMWVEKEGAYGNAERRTQFWRQQVKAPGEAKSDLWQLMEFSKRFTVEEVWDEELLAKMPEHRGKTLFDVLFANGKIDQYPLSETAEGFHNDESEHFGFYVQKGLFEEYASFGRGHGHDLAPFETYHQARGLRWPVVDGKETLYRFREGYDSYVPEGAGVKFYGHKDGKAKIIFAPYEPAAEEPDEEFDLWLCTGRVLEHWHSGSMTRRVPELHRAFPAAVVFMHPEDAKERGVRRGQEIVLSTRRGEVISRVETRGRNKVPRGLVFMPWFDEGQLTNKLTLDATCPLSKETDFKKCACKVERAMKKSIATGAALIPVLLVTGLAFAQSASVTTLRGVDIDDPAILDDVHRNIEGRMQRNYRQQPPLIPHKIDQYQIDIRTNQCLSCHDWTKAGERNAPTLSMTHYLDREGNELDQIAGTRYFCNQCHVPQADAPALVDNLFQPSAGNMADSPEKRGLIGRIWAWIWTPAAAFSAGFLVLAGFLAGILFWGGFHWTLEMTNTEEFCVSCHTMETNLGEYRETIHYNNHSGVRAICSDCHVPKEWSFKIEAKIMAVKDVYHELVGTISTPEKYEDHRLQMASAVWKKMKASDSRECRNCHNFEYMDFTIQETRAANEHQRAIDENMTCIDCHQGIAHSLPPGYLEEYQKVVASLDPVEIAQSTGAAEIRSFLNSASDMNICGCLVHVAPDQTSAARSAMTAFDGVEIHAESDDSRFVVVVEDTPTRLASEIIMDLHQIPGVVSLTLTYHHFEDLAETRPRPETPSQDVASRRAFLTGRPREDDSVKRPPGARENFHDLCTRCGDCVSVCPEDVLAMDDAGLPVFQPQQGGCTFCGGCADACKTDALSLDRFAEWPWRAKVSDTCLSANGVSCRVCQDSCDQGAIRFRLKTGGRAEVNLDLASCVGCGACSAACPTGAVSLERYQPATVEVRMSLVGKPLSPQRRRFLQDSARAAGGCLVAGSLLAYLARDARALPAEALRPPGALPEDGFLGACVRCGLCVRDCPYDTLKLAELGIDAVATGTPYFIARDVPCEMCEDIPCVAACPTGALDKGLQDIDDAKMGVAVLVDQENCLNFLGLRCDVCYRVCPVIDEAITLELSHNDRSGHHAIFAPTVHADRCTGCGVCEKSCVLPEAAIKVLPARLARGSSAEHYRKGWEEKAPLVEGIIDLPDRLPGPGADNLAAPGGYEPGYNLPGAGQM------PVGHEAREVKGWFGAHRFLLLRRFSQVFFLVLFLLGPWFGIWIVKGTLAGSLTLDVLPLTDPFILLQGLVAGHWPEMTALVGGLIVLVAYALIGGRVYCSWVCPINPVTDAAHWLHRRLDLPKGWQPKRSTRLWILATVLIVSALTGVIAWELVNPITMLHRGLVFGMGFVWAMVVAIFVFDLFVARHGWCGHICPVGAFYGLIGAKSLLRVSATNRAACDDCMDCYAVCPENQVISPALKGKSSPLILSPDCTTCGRCIDVCSVDVFKLTHRFDDAVVAPPDPAAAPEPRAARPA
>BJ4
MTISESRRTFLKATAAAATASAAGIPLATGAAAQVANADIRWDKAPCRFCGTGCSVLVGTKEDRVVATQGDPDAPVNRGLNCIKGYFLSKIMYGKDRLTTPLLRKSNGVYDKNGDFEPVSWDEAFDVMAEKWKEALAKKGPTSVGMFGSGQWTVWEGYAAAKLMKAGFRTNNIDPNARHCMASAVVGFMRTFGIDEPMGCYDDLEHADTFVLWGSNMAEMHPILWSRLTDTRLTKPGAQVHVLSTFEHRSFELADNGIIFKPQTDLAILNYIANHIIQTGAVNEEFVKNHVNITKTATDIGYGLRETNPLQQAAANPDSGKLEPISFEEYAASVADYTLEYVSELSGVPANQLEQLAKEYADPNRKVMSLWTMGFNQHTRGSWVNSLMYNVHLLVGKISEPGNSPFSLTGQPSACGTAREVGTFAHRLPADMVVTNDEHRKITETKWNIPAGTIPPKPGFHAVLQNRKLKDGDLNVYWVQCNNNMQAAPNINEEGYPGYRNPENFIVVSDPYPTVTAVAADLILPTAMWVEKEGAYGNAERRTQFWRQQVKAPGEAKSDLWQLMEFSKRFTVEEVWDEELLAKMPEHRGKTLFDVLFANGKIDQYPLSETAEGFHNDESEHFGFYVQKGLFEEYASFGRGHGHDLAPFETYHQARGLRWPVVDGKETLYRFREGYDSYVPEGAGVKFYGHKDGKAKIIFAPYEPAAEEPDEEFDLWLCTGRVLEHWHSGSMTRRVPELHRAFPAAVVFMHPEDAKERGVRRGQEIVLSTRRGEVISRVETRGRNKVPRGLVFMPWFDEGQLTNKLTLDATCPLSKETDFKKCACKVERAMKKSIATGAALIPVLLVTGLAFAQSASVTTLRGVDIDDPAILDDVHRNIEGRMQRNYRQQPPLIPHKIDQYQIDIRTNQCLSCHDWTKAGERNAPTLSMTHYLDREGNELDQIAGTRYFCNQCHVPQADAPALVDNLFQPSAGNMADSPEKRGLIGRIWAWIWTPAAAFSAGFLVLAGFLAGILFWGGFHWTLEMTNTEEFCVSCHTMETNLGEYRETIHYNNHSGVRAICSDCHVPKEWSFKIEAKIMAVKDVYHELVGTISTPEKYEDHRLQMASAVWKKMKASDSRECRNCHNFEYMDFTIQETRAANEHQRAIDENMTCIDCHQGIAHSLPPGYLEEYQKVVASLDPVEIAQSTGAAEIRSFLNSASDMNICGCLVHVAPDQTSAARSAMTAFDGVEIHAESDDSRFVVVVEDTPTRLASEIIMDLHQIPGVVSLTLTYHHFEDLAETRPRPETPSQDVASRRAFLTGRPREDDSVKRPPGARENFHDLCTRCGDCVSVCPEDVLAMDDAGLPVFQPQQGGCTFCGGCADACKTDALSLDRFAEWPWRAKVSDTCLSANGVSCRVCQDSCDQGAIRFRLKTGGRAEVNLDLASCVGCGACSAACPTGAVSLERYQPATVEVRMSLVGKPLSPQRRRFLQDSARAAGGCLVAGSLLAYLARDARALPAEALRPPGALPEDGFLGACVRCGLCVRDCPYDTLKLAELGIDAVATGTPYFIARDVPCEMCEDIPCVAACPTGALDKGLQDIDDAKMGVAVLVDQENCLNFLGLRCDVCYRVCPVIDEAITLELSHNDRSGHHAIFAPTVHADRCTGCGVCEKSCVLPEAAIKVLPARLARGSSAEHYRKGWEEKAPLVEGIIDLPDRLPGPGADNLAAPGGYEPGYNLPGAGQM------PVGHEAREVKGWFGAHRFLLLRRFSQVFFLVLFLLGPWFGIWIVKGTLAGSLTLDVLPLTDPFILLQGLVAGHWPEMTALVGGLIVLVAYALIGGRVYCSWVCPINPVTDAAHWLHRRLDLPKGWQPKRSTRLWILATVLIVSALTGVIAWELVNPITMLHRGLVFGMGFVWAMVVAIFVFDLFVARHGWCGHICPVGAFYGLIGAKSLLRVSATNRAACDDCMDCYAVCPENQVISPALKGKSSPLILSPDCTTCGRCIDVCSVDVFKLTHRFDDAVVAPPDPAAAPEPRAARPA
>BJ5
MTISESRRTFLKATAAAATASAAGIPLATGAAAQVANADIRWDKAPCRFCGTGCSVLVGTKEDRVVATQGDPDAPVNRGLNCIKGYFLSKIMYGKDRLTTPLLRKSNGVYDKNGDFEPVSWDEAFDVMAEKWKEALAKKGPTSVGMFGSGQWTVWEGYAAAKVMKAGFRTNNIDPNARHCMASAVVGFMRTFGIDEPMGCYDDLEHADTFVLWGSNMAEMHPILWSRLTDTRLTKPGAQVHVLSTFEHRSFELADNGIIFKPQTDLAILNYIANHIIQTGAVNEEFVKNHVNITKTATDIGYGLRETNPLQQAAANPDSGKLEPISFEEYAASVADYTLEYVSELSGVPANQLEQLAKEYADPNRKVMSLWTMGFNQHTRGSWVNSLMYNVHLLVGKISEPGNSPFSLTGQPSACGTAREVGTFAHRLPADMVVTNDEHRKITETKWNIPAGTIPPKPGFHAVLQNRKLKDGDLNVYWVQCNNNMQAAPNINEEGYPGYRNPENFIVVSDPYPTVTAVAADLILPTAMWVEKEGAYGNAERRTQFWRQQVKAPGEAKSDLWQLMEFSKRFTVEEVWDEELLAKMPEHRGKTLFDVLFANGKIDQYPLSETAEGFHNDESEHFGFYVQKGLFEEYASFGRGHGHDLAPFETYHQARGLRWPVVDGKETLYRFREGYDSYVPEGAGVKFYGHKDGKAKIIFAPYEPAAEEPDEEFDLWLCTGRVLEHWHSGSMTRRVPELHRAFPAAVVFMHPEDAKERGVRRGQEIVLSTRRGEVISRVETRGRNKVPRGLVFMPWFDEGQLTNKLTLDATCPLSKETDFKKCACKVERAMKKSIATGAALIPVLLVTGLAFAQSASVTTLRGVDIDDPAILDDVHRNIEGRMQRNYRQQPPLIPHKIDQYQIDIRTNQCLSCHDWTKAGERNAPTLSMTHYLDREGNELDQIAGTRYFCNQCHVPQADAPALVDNLFQPSAGNMADSPEKRGLIGRIWAWIWTPAAAFSAGFLVLAGFLAGILFWGGFHWTLEMTNTEEFCVSCHTMETNLGEYRETIHYNNHSGVRAICSDCHVPKEWSFKIEAKIMAVKDVYHELVGTISTPEKYEDHRLQMASAVWKKMKASDSRECRNCHNFEYMDFTIQETRAANEHQRAIDENMTCIDCHQGIAHSLPPGYLEEYQKVVASLDPVEIAQSTGAAEIRSFLNSASDMNICGCLVHVAPDQTSAARSAMTAFDGVEIHAESDDSRFVVVVEDTPTRLASEIIMDLHQIPGVVSLTLTYHHFEDLAETRPRPETPSQDVASRRAFLTGRPREDDSVKRPPGARENFHDLCTRCGDCVSVCPEDVLAMDDAGLPVFQPQQGGCTFCGGCADACKTDALSLDRFAEWPWRAKVSDTCLSANGVSCRVCQDSCDQGAIRFRLKTGGRAEVNLDLASCVGCGACSAACPTGAVSLERYQPATVEVRMSLVGKPLSPQRRRFLQDSARAAGGCLVAGSLLAYLARDARALPAEALRPPGALPEDGFLGACVRCGLCVRDCPYDTLKLAELGIDAVATGTPYFIARDVPCEMCEDIPCVAACPTGALDKGLQDIDDAKMGVAVLVDQENCLNFLGLRCDVCYRVCPVIDEAITLELSHNDRSGHHAIFAPTVHADRCTGCGVCEKSCVLPEAAIKVLPARLARGSSAEHYRKGWEEKAPLVEGIIDLPDRLPGPGADNLAAPGGYEPGYNLPGAGQM------PVGHEAREVKGWFGAHRFLLLRRFSQVFFLVLFLLGPWFGIWIVKGTLAGSLTLDVLPLTDPFILLQGLVAGHWPEMTALVGGLIVLVAYALIGGRVYCSWVCPINPVTDAAHWLHRRLDLPKGWQPKRSTRLWILATVLVVSALTGVIAWELVNPITMLHRGLVFGMGFVWAMVVAIFVFDLFVARHGWCGHICPVGAFYGLIGAKSLLRVSASNRAACDDCMDCYAVCPESQVISPALKGKSSPLILSPDCTTCGRCIDVCSVDVFKLTHRFDDAVVAPPDPAAAPEPRAARPA
>AD2
MTISESRRTFLKSTAAAATASAAGLPLATGANAQIGNPDIRWDKAACRFCGTGCSVLIGTKDGRVVATQGDPDAPVNRGLNCIKGYFLSKIMYGKDRLTTPMLRKSNGQYDKNGEFEPVSWDEAFDVMAAKWKEALAKKGPTSVGMFGSGQWTVWEGYAAAKMMKAGFRSNNIDPNARHCMASAVVGFIRTFGIDEPMGCYDDLEHADTFVLWGSNMAEMHPILWSRLTDTRLTKPGCEVHVLSTYEHRSFELADNGMIFAPQTDLAILNYIANYIIQNGAVNEEFVKNHVNITKTATDIGYGLRDNHPLQEAAENPNVGKMEPISFEEYAEAVSKYTLEYTSELSGVPAASLERLAQQYADPNRKVMSLWTMGFNQHTRGSWVNSLMYNVHLLVGKISEPGNSPFSLTGQPSACGTAREVGTFAHRLPADMVVMNDKHREICEKAWNVPAGTIPAKPGFHAVLQHRKLKDGDLNAYWVQCTNNMQAAPNINEEGYPGYRNPENFITVSDPYPTVTALSADLILPTAMWVEKEGAYGNAERRTQFWRQQVKAPGEAKSDVWQVMEFSKRFTVEEVWGEELLATMPEHRGKTMYDVIFANGTIDKYPLSETAEGFDNDESEHFGYYVQKGLFEEYAEFGRGHAHDLAPFEVYHQARGLRWPVVDGKETLYRFREGYDPYVEAGAGVQFYGKPDGKANIIFAPYEPAAEEPDDEFNLWLCTGRVLEHWHSGSMTRRVPELHRAYPAAVVYMHPEDAKERGLRRGQEIVLSTRRGEVNSRVETRGRNKVPRGLVFMPWFDEGQLTNKLTLDATCPLSKETDFKKCACKIERAMKKSILLGLALIPPLLLGGLALAQSSGVSTLRGAEVDEPVILDQVHRNAEGRVQRNYRQQPPVIPHKADQYQIDLRTNQCLSCHDWTKAGERNAPTLSMTHYLDRDGNELDQIAGTRYFCNQCHVPQADAPPLVDNVFQPS--NMADSPEKRGWLGRLWNGFWTPAVMFSSGFLILAGFLAGILFWGGFHWTLEITNTEEFCVSCHTMETNLGEYRETVHYNNHSGVRAICSDCHVPDEWNHKIKAKIMAVKDVYHELAGTISTPEKYEEHRLSMASAVWKKMKASDSRECRNCHNFDYMDFTIQETRAASEHQRAIDNNMTCIDCHQGIAHSLPPDYLEEYQNVTEALNAEALQQQAAVDDIRTFLNTSTDMNICGCLVHVTPETTQSAQDAIARTNGAEVHAAAEDGRLVVVVEDTPEKLASETIMDLHQIPGVISLSLTYHHFEDLAETRPHLNASRQILASRRAFLRGELRSDKASIYPPGAEPDFTGLCTQCDECREACPEDIITFDAQGWPVVQLEAGPCTFCGDCVSACPTGALNADLMADWPWRAKVSASCLSMNRVSCRVCQDVCDHNAIRFRLQTGGRAEPVLDTDNCTGCGACASACPAGSVSFERHTPPAPEVAMSRVGPPLSPQRRRFLQDSARAAGGCVAAGSLLAWLARDARALPAEALRPPGALPEKDFLSACIRCGLCVRDCPYNTLKLAELGVDAVATGTPYFTARDVPCEMCDDIPCVAACPTGALDPGLDNIDDAEMGVAVLVDQENCLNFLGLRCDVCYRVCPVIDEAITLETEHNARSGHHAVFIPTVHADHCTGCGMCEKSCVLPEAAIKVLPTRLARGSSAEHYRKGWEEKEPVVEGIIDLPDRLPGPGTDNLVTPGGFEPSFKLPEVTQMTARTHLPLGQEAIEVKGWVGAHKYLLLRRASQLFFLLLFLLGPWFGIWIVQGTLAGSLTLGVLPLTDPFVFLQSLVAGHWPELTAALGAAIVLVAYALIGGRVYCSWVCPINPVTDGAHWLHRKLGLQKGWQPKRTTRLWIMVTVLIVSGLTGVIAWELVNPITMLHRGLVFGMGFVWAMVTAIFLFDLFVSRHGWCGHVCPVGAFYGLVGHKAMLRVSATNRSACNDCMDCYAVCPENHVISPALKGMSTPLILSPDCTNCGRCIDICAVDVFKFTHRFDALTVAPPESTAAPEPRASRPF
>CE9
MTISESRRTFLKSTAAAATASAAGLPLATGAGAQIGNPDIRWDKAACRFCGTGCSVLIGTKDGRVVATQGDPDAPVNRGLNCIKGYFLSKIMYGKDRLTTPMLRKTNGEYDKNGEFEPVSWDEAFDVMAAKWKEALAKKGPTSVGMFGSGQWTVWEGYAASKLMKAGFRSNNIDPNARHCMASAVVGFMRTFGIDEPMGCYDDLEHADTFVLWGSNMAEMHPILWSRLTDTRLTKPGCEVHVLSTFEHRSFELADNGIVFAPQTDLAILNYIANYIIQNNAVNEFFVRNHVNITKTATDIGYGLRETNPLQQEAANPDSGKLEEISFDEYAEAVSEYTLEYTSELSGVPEAQLERLAQQYADPNRKVMSLWTMGFNQHTRGSWVNSLMYNVHLLVGKISEPGNSPFSLTGQPSACGTAREVGTFAHRLPADMVVANDKHREICETAWKIPAGTIPPKPGFHAVLQHRKLKDGDLNAYWVQCNNNMQAAPNINEEGYPGYRNPENFITVSDPYPTVTALSADLILPTAMWVEKEGAYGNAERRTQFWRQQVKAPGEAKSDLWQLMEFSKRFTVEEVWGEELLASMPEHRGKTMYDVLYANGTVDQFPLSETAEGFDNDESEHFGYYVQKGLFEEYAEFGRGHAHDLAPFEIYHQARGLRWPVVDEKETLYRFREGYDPYVPEGADVKFYGHKDGKAKIIFAPYEPAPEEPDEEFNLWLCTGRVLEHWHSGSMTRRVPELHRAYPAAVVYMHPDDARERGLRRGQEIVLSTRRGEVNSRVETRGRNKVPRGLVFMPWFDEGQLTNKLTLDATCPLSKETDFKKCACKVERAMKKPILVGLALIPPLLLCGLALAQSAGVTSLRGAEVDEPVRLDQVHNTIEGRMQRNYRQQPPLIPHSIEQYQIDLRTNQCLSCHDWTKAGERNAPTLSMTHYLDREGRELDQIAGTRYFCNQCHVPQADALPLVDNTFQPSSGNMSDSQEKQGLIRRLWTWFWSPIAVLSVGFTLLAGFLAGILFWGGFHWTLELTNTEEFCTSCHTMEVNLGEYRETIHYNNHSGVRAICSDCHVPDEWNHKIKAKIMAVKDVYHELAGTISTPEKYEDHRLAMASAVWKKMKESDSRECRNCHNFDYMDFTLQETRAANEHQRAIDTGMTCIDCHQGIAHSLPPNYLETYQEIAKEVGGEVLQEHAAASDIRAFLNKSSDMNICGCLVHVTPETTQSAQDVIARTDGAEVHAAAEDGRLVVVVEDTPEKMASETIMDLHQIPGVISLTLTYHHFEDLAETRPHLNASRQILASRRAFLRGKLREDRSAIRPPGAEVELYDLCTQCDDCRDACPEDIIHFDAQGWPVVDLSAGPCTFCGDCANACPAGALVPELVAEWPWRALVTASCLSMNGVSCRICQDVCDQGAIRFKLQFGGRAEPQLDADSCTGCGACASACPAGSVSFTRQTSQTQQVAMSRVGSPLSPQRRRFLQDSARAAGGCVAAGSLLAWLARDARALPAEALRPPGALSEKDFLSACIRCGLCVRECPYDTLKLAELGVDAVATGTPYFIARDIPCEMCDDIPCVAACPTGALDPALDNIDDAKMGVAVLVDQENCLNFLGLRCDVCYRVCPVIDDAITLEAEHNARSGRHAIFIPTVHADHCTGCGMCEKSCVLPEAAIKVLPARLARGSSADHYRKGWEEKEPLVEGIIDLPDRLPGPGTDNLVAPGGFEPSFKLPEVTQMTARTDIPLGQEAIAAKGWLGAHKYLLLRRASQLFFLMLFLLGPWFGIWIVQGTLAGSLTLGVLPLTDPFVFLQSLIAGHWPELTAAIGAAIVLVAYALIGGRVYCSWVCPINPVTDGAHWLHRKLGLQKGWQPKRGTHLWIMITVLIVSGLTGAIAWELVNPITMLHRGLIFGMGFVWAMIAAIFLFDLFVSRHGWCGHVCPVGAFYGLIGPKALLRVSAFNRTACDDCMDCYAVCPENHVISPALKGNDTPLILSPDCTNCGRCIDICAEDVFKFTHRFDALTVAPPEPTAAPQPRASRPF
>N4
MTVSESRRTFLKASAAAATASAAGIPMAAGANAQADAPDIRWDKAACRFCGTGCSVLVGTKDGRVVATQGDPDAPVNRGLNCIKGYFLSKIMYGQDRLTTPLLRKTNGEYDKNGEFEPVSWDEAFDVMAAKWKEALAKKGPTSVGMFGSGQWTVWEGYAASKLMKAGFRSNNIDPNARHCMASAVVGFIRTFGIDEPMGCYDDLEHADTFVLWGSNMAEMHPILWSRLTDTRLTKPGCEVHVLSTFEHRSFELADNGIVFEPQTDLAILNYIANYIIQTGAVNEEFVKNHVNITKTATDIGYGLRDNNPLQQEAENPNSGKLEPISFEEYAKAVEPYTLEYTAELSGVPADKLEKLAKQYADPNRKVMSLWTMGFNQHTRGSWVNSLMYNVHLLVGKISEPGNSPFSLTGQPSACGTAREVGTFAHRLPADMVVANDEHRKICETAWNIPEGTIPPKPGFHAVLQHRKLKDGDLNAYWVQCNNNMQAAPNINEEGYPGYRNPENFITVSDPYPTVTAVSADLILPTAMWVEKEGAYGNAERRTQFWRQQVKAPGEAKSDLWQLMEFSKRFTVEEVWGEELLAKMPEHRGKTMFDVLYANGQVDKFPLSETAEGFDNDDAEHFGFYVQKGLFEEYAEFGRGHAHDLAPFEMYHQARGMRWPVVDGKETLYRFREGYDPYVSEGAGVEFYGHKDGKAKIIFAPFEPAAEVPDEEYDLWLSTGRVLEHWHSGSMTRRVPELHRAYPNAVVYMHPEDARDRGLRRGQEIVLSTRRGEVTSRVETRGRNKVPRGLVFMPWFDEHQLTNKLTLDATCPLSKETDFKKCACKVERAMKISIVTGGALIPVLLLSGFALAQSAQVETLRGADVDELIPLDQIHKNVEGRMQRNYRQQPPLIPHSIEQYQIDIRTNQCLSCHDWTKAGERNAPTLSMTHYLDREGRELDQIAGTRYFCNQCHVPQADAPPLVENVFQPSSGNMAASPEKRGWIRRLWSWIWTPAVAFSSGFLILAGFLAGILFWGGFHWTLELTNTEEFCVSCHTMETNLGEYRETIHYNNHSGVRAICSDCHVPHEWNHKIKAKIMAVKDVYHELAGTISTPEKYEAHRLSMASAVWKKMKASDSRECRNCHNFDYMDFTIQETRAASEHQRAIDNNMTCIDCHQGIAHSLPPNYLETYEDVTAELEGKPLQQHATADEIRSFLSTRTDMNICGCLVHVAADRTASARATMTETDGVEVHAEAEDGRFVVVVEDTSDRLASETIMDLHQIPGVISLTLTYHHFEDLAETPPQPNAPSQPMTTRRAFLSARLREDKDAIRPPGAESGFVDACSACGDCINACPEGILSKDADGYPILELNAGACTFCAGCAEVCETDALQVDRVPDWPWRAAVATTCLSMKGISCRVCQDSCDARAIRFQLQLGGRAEPVLDQDSCIGCAACASACPVGAVALERPQTPKPEVIYPLVDTPLSPQRRRFLQDSARAAGGCAVAGLGLAWLARDARALPAEALRPPGALPEKEFLSACIRCGLCVRDCPYDTLKLAELGSDAAATGTPYFTARDVPCEMCDDIPCVAACPTGALDPGLQNIDDAEMGVAVLVDQENCLNFLGLRCDVCYRVCPVIDEAITLETAHNTRSGHHALFIPTVHADRCTGCGVCEKSCVLPEAAIKVLPTRLARGSSADHYRKGWEEKEPLVEGLIDLPDRLPGPGIDNLAAPGGFEPGYALPGAGQMSARTHMPVGREAIEAKGWIGAHRFLLLRRSSQLFFLALFLLGPWFGIWIIQGTLAGSLTLGVLPLTDPFVLMQSLIAGHWPELTALIGAVIVLVAYALIGGRVYCSWVCPINPVTDAANWLHRKLDLPKGWQPKRGTRLWVLATVLIVSGLGGVIAWELVNPITMLHRGLIFGMGFVWAMVAAIFVFDLFVSRHGWCGHLCPVGAFYGLIGTKSLLRVSAHNRVACDDCMDCYAVCPENQVISPALKGKSSPLILSPDCTNCGRCIDVCAVDVFNFTHRFDDHVTKPIRPVAAPETRAARLH
>P11
MTVSESRRTFLKASAAAATASAAGIPMAAGANAQADAPDIRWDKAACRFCGTGCSVLVGTKDGRVVATQGDPDAPVNRGLNCIKGYFLSKIMYGQDRLTTPLLRKTNGEYDKNGEFEPVSWDEAFDVMAAKWKEALAKKGPTSVGMFGSGQWTVWEGYAASKLMKAGFRSNNIDPNARHCMASAVVGFIRTFGIDEPMGCYDDLEHADTFVLWGSNMAEMHPILWSRLTDTRLTKPGCEVHVLSTFEHRSFELADNGIVFEPQTDLAILNYIANYIIQTGAVNEEFVKNHVNITKTATDIGYGLRDNNPLQQEAENPNSGKLEPISFEEYAKAVEPYTLEYTAELSGVPADKLEKLAKQYADPNRKVMSLWTMGFNQHTRGSWVNSLMYNVHLLVGKISEPGNSPFSLTGQPSACGTAREVGTFAHRLPADMVVANDEHRKICETAWNIPEGTIPPKPGFHAVLQHRKLKDGDLNAYWVQCNNNMQAAPNINEEGYPGYRNPENFITVSDPYPTVTAVSADLILPTAMWVEKEGAYGNAERRTQFWRQQVKAPGEAKSDLWQLMEFSKRFTVEEVWGEELLAKMPEHRGKTMFDVLYANGQVDKFPLSETAEGFDNDDAEHFGFYVQKGLFEEYAEFGRGHAHDLAPFEMYHQARGMRWPVVDGKETLYRFREGYDPYVSEGAGVEFYGHKDGKAKIIFAPFEPAAEVPDEEYDLWLSTGRVLEHWHSGSMTRRVPELHRAYPNAVVYMHPEDARDRGLRRGQEIVLSTRRGEVTSRVETRGRNKVPRGLVFMPWFDEHQLTNKLTLDATCPLSKETDFKKCACKVERAMKISIVTGGALIPVLLLSGFALAQSAQVETLRGADVDELIPLDQIHKNVEGRMQRNYRQQPPLIPHSIEQYQIDIRTNQCLSCHDWTKAGERNAPTLSMTHYLDREGRELDQIAGTRYFCNQCHVPQADAPPLVENVFQPSSGNMAASPEKRGWIRRLWSWIWTPAVAFSSGFLILAGFLAGILFWGGFHWTLELTNTEEFCVSCHTMETNLGEYRETIHYNNHSGVRAICSDCHVPHEWNHKIKAKIMAVKDVYHELAGTISTPEKYEAHRLSMASAVWKKMKASDSRECRNCHNFDYMDFTIQETRAASEHQRAIDNNMTCIDCHQGIAHSLPPNYLETYEDVTAELEGKPLQQHATADEIRSFLSTRTDMNICGCLVHVAADRTASARATMTETDGVEVHAEAEDGRFVVVVEDTSDRLASETIMDLHQIPGVISLTLTYHHFEDLAETPPQPNAPSQPMTTRRAFLSARLREDKDAIRPPGAESGFVDACSACGDCINACPEGILSKDADGYPILELNAGACTFCAGCAEVCETDALQVDRVPDWPWRAAVATTCLSMKGISCRVCQDSCDARAIRFQLQLGGRAEPVLDQDSCIGCAACASACPVGAVALERPQTPKPEVIYPLVDTPLSPQRRRFLQDSARAAGGCAVAGLGLAWLARDARALPAEALRPPGALPEKEFLSACIRCGLCVRDCPYDTLKLAELGSDAAATGTPYFTARDVPCEMCDDIPCVAACPTGALDPGLQNIDDAEMGVAVLVDQENCLNFLGLRCDVCYRVCPVIDEAITLETAHNTRSGHHALFIPTVHADRCTGCGVCEKSCVLPEAAIKVLPTRLARGSSADHYRKGWEEKEPLVEGLIDLPDRLPGPGIDNLAAPGGFEPGYALPGAGQMSARTHMPVGREAIEAKGWIGAHRFLLLRRSSQLFFLALFLLGPWFGIWIIQGTLAGSLTLGVLPLTDPFVLMQSLIAGHWPELTALIGAVIVLVAYALIGGRVYCSWVCPINPVTDAANWLHRKLDLPKGWQPKRGTRLWVLATVLIVSGLGGVIAWELVNPITMLHRGLIFGMGFVWAMVAAIFVFDLFVSRHGWCGHLCPVGAFYGLIGTKSLLRVSAHNRVACDDCMDCYAVCPENQVISPALKGKSSPLILSPDCTNCGRCIDVCAVDVFNFTHRFDDHVTKPIRPVAAPETRAARLH
>BB6
MTISESRRTFLKTTAAAATASAAGIPMATGANAQIGTPDIRWDKAACRFCGTGCSVLVGTKEGRVVATQGDPDASVNRGLNCIKGYFLSKIMYGKDRLTTPLLRKTNGEYDKNGEFEPVSWDEAFDVMAAKWKEALAKKGPTSVGMFGSGQWTVWEGYAASKLMKAGFRSNNIDPNARHCMASAVVGFMRTFGIDEPMGCYDDLEAADTFVLWGSNMAEMHPILWSRLTDTRLTKPDCEVHVLSTFEHRSFELADNGIIFNPQTDLAILNYIANYIIQNGAVNENFVKNHVNITKTATDIGYGLREENPLQQGAANPDSGKLETISFEEYAESVAPYTLEYTAELSGVPADKLEKLAQQYADPNRKVMSLWTMGFNQHTRGSWVNSLMYNVHLLVGKISEPGNSPFSLTGQPSACGTAREVGTFAHRLPADMVVANDEHRQICETAWNVPEGTIPPKPGFHAVLQHRKLKDGELNAYWVQCNNNMQAAPNINEEGYPGYRNPENFITVSDPYPTVTAVSADLILPTAMWVEKEGAYGNAERRTQFWHQQVKAPGEAKSDLWQLMEFSKRFTLEEVWGEELLAKMPEHRGKTMFDVLYKNGSVDKFPLSETAEGFDNDESEHFGFYVQKGLFEEYAEFGRGHAHDLAPFEMYHQARGMRWPVVDGKETLYRFREGYDPYVPEGAEVKFYGHKDGKAKIIFAPYEPAPEEPDAEYDLWLCTGRVLEHWHSGSMTRRVPELHRAFPAAVVYMHPDDASDRGLRRGQEIVLSTRRGEVTSRVETRGRNKVPRGLVFMPWFDEGQLTNKLTLDATCPLSKETDYKKCACKVERAMNKPILTGVALIPVILLSGFAFAQSTQVQPLRGAEVDEPAALDQVHKTVEGRMQRNYRQQPPLIPHSIEQYQIDLRTNQCLSCHDWTKAGERNAPTLSMTHYLDREGRELDHIAGTRYFCNQCHVPQADAPALVDNVFQPSSGNMADSPENRGWIGRIWNAIWTPAVAFSSGFLLLAGFLAGILFWGGFHWTLELTNTEEFCTSCHSMETNLGEYRETIHYNNHSGVRAICSDCHVPHEWNHKIKAKIMAVKDVYHELAGTISTSEKYEDHRLSMASAVWKKMKASDSRECRNCHNFEYMDFTIQETRAASEHQRAIDENMTCIDCHQGIAHSLPPGYLERYQEVTETLAGKSLQQQVADGEIRSFLTTRADMNICGCLAHIAPDHVSTAAQAMEQTPGVEIHAQSDDGRFVVVVEDTPARLASEIIMDLHQIPGVISLTLTYHHFEDLAETSARPDAHSQTVTSRRGFLSAKLREDDIFVRPPGSVHGFSDACTKCGECVEACPENVITFDPAGFPVFNPSDNPCTFCGNCARACPTSALDVERLSEWPWRATFSASCLSMNGVSCRICQDNCEQNAIRFTLQTGGRAAPSLDDTACNGCGACQALCPADAINLEDLTSPQMEARMALAQKPLSPQRRRFLQDSARAAGGCVAAGSLLAWLARDARALPAEALRPPGALPESAFLSACIRCGLCVRDCPYDTLKLAELGADAVATGTPYFTARDIPCEMCDDIPCVAACPTGALDPGLNNIDDAKMGVAVLVDQENCLNFLGLRCDVCYRVCPVIDEAITLETRHDERSGHHAQFIPTVHADHCTGCGVCEKSCVLPEAAIKVLPARLARGSSADHYRKGWEEKEPVVEGIIDLPDRLPGPGTDNLATPGGFAPAYNLPEAGQMSAQPHLPAGHEAVLVKGWLAAHKYLLLRRTSQLVFLAVFLLGPWFGIWIVQGTLSGSLTFGVLPLTDPFILLQSIVAGHWPELTALIGGLIVLAVYALIGGRTYCSWVCPINPVTDAAHWVHRRLDLPKGWQPKRGARIWILATALIVSGLTGVIAWELINPITMLHRGLIFGMGFVWAMIIAIFFFDVFVSRRGWCGRVCPVGAFYGLIGTRSLLRVSASNRAACNDCMDCYEVCPENHVISPALKGNTSPLILSPDCSNCGRCIDVCAVDVFKFTHRYDDHVAAPSEPVSAPDPRPARTI
>BC7
MTISESRRTFLKTTAAAATASAAGIPMATGANAQIGTPDIRWDKAACRFCGTGCSVLVGTKEGRVVATQGDPDASVNRGLNCIKGYFLSKIMYGKDRLTTPLLRKTNGEYDKNGEFEPVSWDEAFDVMAAKWKEALAKKGPTSVGMFGSGQWTVWEGYAASKLMKAGFRSNNIDPNARHCMASAVVGFMRTFGIDEPMGCYDDLEAADTFVLWGSNMAEMHPILWSRLTDTRLTKPDCEVHVLSTFEHRSFELADNGIIFNPQTDLAILNYIANYIIQNGAVNEDFVKNHVNITKTATDIGYGLREENPLQQGAANPDSGKLETISFEEYAESVAPYTLEYTAELSGVPADKLEKLAQQYADPNRKVMSLWTMGFNQHTRGSWVNSLMYNVHLLVGKISEPGNSPFSLTGQPSACGTAREVGTFAHRLPADMVVANDEHRQICETAWNVPEGTIPPKPGFHAVLQHRKLKDGELNAYWVQCNNNMQAAPNINEEGYPGYRNPENFITVSDPYPTVTAVSADLILPTAMWVEKEGAYGNAERRTQFWHQQVKAPGEAKSDLWQLMEFSKRFTVEEVWGEELLAKMPEHRGKTMFDVLYKNGSVDKFPLSETAEGFDNDESEHFGFYVQKGLFEEYAEFGRGHAHDLAPFEMYHQARGMRWPVVDGKETLYRFREGYDPYVPEGAEVKFYGHKDGKAKIIFAPYEPAPEEPDAEYDLWLCTGRVLEHWHSGSMTRRVPELHRAFPAAVVYMHPDDASDRGLRRGQEIVLSTRRGEVTSRVETRGRNKVPRGLVFMPWFDEGQLTNKLTLDATCPLSKETDYKKCACKVERAMNKPILTGVALIPVILLSGFAFAQSTQVQPLRGAEVDEPAALDQVHKTVEGRMQRNYRQQPPLIPHSIEQYQIDLRTNQCLSCHDWTKAGERNAPTLSMTHYLDREGRELDHIAGTRYFCNQCHVPQADAPALVDNVFQPSSGNMADSPENRGWIGRIWNAIWTPAVAFSSGFLLLAGFLAGILFWGGFHWTLELTNTEEFCTSCHSMETNLGEYRETIHYNNHSGVRAICSDCHVPHEWNHKIKAKIMAVKDVYHELAGTISTSEKYEDHRLSMASAVWKKMKASDSRECRNCHNFEYMDFTIQETRAASEHQRAIDENMTCIDCHQGIAHSLPPGYLERYQEVTETLAGKSLQQQVADGEIRSFLTTRADMNICGCLAHIAPDHVSTAAQAMEQTPGVEIHAQSDDGRFVVVVEDTPARLASEIIMDLHQIPGVISLTLTYHHFEDLAETSARPDAHSQTVTSRRGFLSAKLREDDIFVRPPGSVHGFSDACTKCGECVEACPENVITFDPAGFPVFNPSDNPCTFCGNCARACPTSALDVERLSEWPWRATFSASCLSMNGVSCRICQDNCEQNAIRFTLQTGGRAAPSLDDTACNGCGACQALCPADAINLEDLTSPQMEARMALAQKPLSPQRRRFLQDSARAAGGCVAAGSLLAWLARDARALPAEALRPPGALPESAFLSACIRCGLCVRDCPYDTLKLAELGADAVATGTPYFTARDIPCEMCDDIPCVAACPTGALDPGLNNIDDAKMGVAVLVDQENCLNFLGLRCDVCYRVCPVIDEAITLETRHDERSGHHAQFIPTVHADHCTGCGVCEKSCVLPEAAIKVLPARLARGSSADHYRKGWEEKEPVVEGIIDLPDRLPGPGTDNLATPGGFAPAYNLPEAGQMSAQPHLPAGHEAVLVKGWLAAHKYLLLRRTSQLVFLAVFLLGPWFGIWIVQGTLSGSLTFGVLPLTDPFILLQSIVAGHWPELTALIGGLIVLAVYALIGGRTYCSWVCPINPVTDAAHWVHRRLDLPKGWQPKRGARIWILATALIVSGLTGVIAWELINPITMLHRGLIFGMGFVWAMIIAIFFFDVFVSRRGWCGRVCPVGAFYGLIGTRSLLRVSASNRAACNDCMDCYEVCPENHVISPALKGNTSPLILSPDCSNCGRCIDVCAVDVFKFTHRYDDHVAAPSEPVSAPDPRPARTI
>CF7
MTISESRRTFLKTTAAAATASAAGIPMATGANAQIGTPDIRWDKAACRFCGTGCSVLVGTKEGRVVATQGDPDASVNRGLNCIKGYFLSKIMYGKDRLTTPLLRKTNGEYDKNGEFEPVSWDEAFDVMAAKWKEALAKKGPTSVGMFGSGQWTVWEGYAASKLMKAGFRSNNIDPNARHCMASAVVGFMRTFGIDEPMGCYDDLEAADTFVLWGSNMAEMHPILWSRLTDTRLTKPDCEVHVLSTFEHRSFELADNGIIFNPQTDLAILNYIANYIIQNGAVNEDFVKNHVNITKTATDIGYGLREENPLQQGAANPDSGKLETISFEEYAESVASYTLEYTAELSGVPADKLEKLAQQYADPNRKVMSLWTMGFNQHTRGSWVNSLMYNVHLLVGKISEPGNSPFSLTGQPSACGTAREVGTFAHRLPADMVVANDEHRQICETAWNVPEGTIPPKPGFHAVLQHRKLKDGELNAYWVQCNNNMQAAPNINEEGYPGYRNPENFITVSDPYPTVTAVSADLILPTAMWVEKEGAYGNAERRTQFWHQQVKAPGEAKSDLWQLMEFSKRFTLEEVWGEELLAKMPEHRGKTMFDVLYKNGSVDKFPLSETAEGFDNDESEHFGFYVQKGLFEEYAEFGRGHAHDLAPFEMYHQARGMRWPVVDGKETLYRFREGYDPYVPEGAEVKFYGHKDGKAKIIFAPYEPAPEEPDAEYDLWLCTGRVLEHWHSGSMTRRVPELHRAFPAAVVYMHPDDASDRGLRRGQEIVLSTRRGEVTSRVETRGRNKVPRGLVFMPWFDEGQLTNKLTLDATCPLSKETDYKKCACKVERAMNKPILTGVALIPVILLSGFAFAQSTQVQPLRGAEVDEPAALDQVHKTVEGRMQRNYRQQPPLIPHSIEQYQIDLRTNQCLSCHDWTKAGERNAPTLSMTHYLDREGRELDHIAGTRYFCNQCHVPQADAPALVDNVFQPSSGNMADSPENRGWIGRIWNAIWTPAVAFSSGFLLLAGFLAGILFWGGFHWTLELTNTEEFCTSCHSMETNLGEYRETIHYNNHSGVRAICSDCHVPHEWNHKIKAKIMAVKDVYHELAGTISTSEKYEDHRLSMASAVWKKMKASDSRECRNCHNFEYMDFTIQETRAASEHQRAIDENMTCIDCHQGIAHSLPPGYLERYQEVTETLAGKSLQQQVADGEIRSFLTTRADMNICGCLAHIAPDHVSTAAQAMEQTPGVEIHAQSDDGRFVVVVEDTPARLASEIIMDLHQIPGVISLTLTYHHFEDLAETSARPDAHSQTVTSRRGFLSAKLREDDIFVRPPGSVHGFSDACTKCGECVEACPENVITFDPAGFPVFNPSDNPCTFCGNCARACPTSALDVERLSEWPWRATFSASCLSMNGVSCRICQDNCEQNAIRFTLQTGGRAAPSLDDTACNGCGACQALCPADAINLEDLTSPQMEARMALAQKPLSPQRRRFLQDSARAAGGCVAAGSLLAWLARDARALPAEALRPPGALPESAFLSACIRCGLCVRDCPYDTLKLAELGADAVATGTPYFTARDIPCEMCDDIPCVAACPTGALDPGLNNIDDAKMGVAVLVDQENCLNFLGLRCDVCYRVCPVIDEAITLETRHDERSGHHAQFIPTVHADHCTGCGVCEKSCVLPEAAIKVLPARLARGSSADHYRKGWEEKEPVVEGIIDLPDRLPGPGTDNLATPGGFAPAYNLPEAGQMSAQPHLPAGHEAVLVKGWLAAHKYLLLRRTSQLVFLAVFLLGPWFGIWIVQGTLSGSLTFGVLPLTDPFILLQSIVAGHWPELTALIGGLIVLAVYALIGGRTYCSWVCPINPVTDAAHWVHRRLDLPKGWQPKRGARIWILATALIVSGLTGVIAWELINPITMLHRGLIFGMGFVWAMIIAIFFFDVFVSRRGWCGRVCPVGAFYGLIGTRSLLRVSASNRAACNDCMDCYEVCPENHVISPALKGNTSPLILSPDCSNCGRCIDVCAVDVFKFTHRYDDHVAAPSEPVSAPDPRPARTI
>CL6
MTISESRRTFLKTTAAAATASAAGIPMATGANAQIGTPDIRWDKAACRFCGTGCSVLVGTKEGRVVATQGDPDASVNRGLNCIKGYFLSKIMYGKDRLTTPLLRKTNGEYDKNGEFEPVSWDEAFDVMAAKWKEALAKKGPTSVGMFGSGQWTVWEGYAASKLMKAGFRSNNIDPNARHCMASAVVGFMRTFGIDEPMGCYDDLEAADTFVLWGSNMAEMHPILWSRLTDTRLTKPDCEVHVLSTFEHRSFELADNGIIFNPQTDLAILNYIANYIIQNGAVNEDFVKNHVNITKTATDIGYGLREENPLQQGAANPDSGKLETISFEEYAESVAPYTLEYTAELSGVPADKLEKLAQQYADPNRKVMSLWTMGFNQHTRGSWVNSLMYNVHLLVGKISEPGNSPFSLTGQPSACGTAREVGTFAHRLPADMVVANDEHRQICETAWNVPEGTIPPKPGFHAVLQHRKLKDGELNAYWVQCNNNMQAAPNINEEGYPGYRNPENFITVSDPYPTVTAVSADLILPTAMWVEKEGAYGNAERRTQFWHQQVKAPGEAKSDLWQLMEFSKRFTVEEVWGEELLAKMPEHRGKTMFDVLYKNGSVDKFPLSETAEGFDNDESEHFGFYVQKGLFEEYAEFGRGHAHDLAPFEMYHQARGMRWPVVDGKETLYRFREGYDPYVPEGAEVKFYGHKDGKAKIIFAPYETAPEEPDAEYDLWLCTGRVLEHWHSGSMTRRVPELHRAFPAAVVYMHPDDASDRGLRRGQEIVLSTRRGEVTSRVETRGRNKVPRGLVFMPWFDEGQLTNKLTLDATCPLSKETDYKKCACKVERAMNKPILTGVALIPVILLSGFAFAQSTQVQPLRGAEVDEPAALDQVHKTVEGRMQRNYRQQPPLIPHSIEQYQIDLRTNQCLSCHDWTKAGERNAPTLSMTHYLDREGRELDHIAGTRYFCNQCHVPQADAPALVDNVFQPSSGNMADSPENRGWIGRIWNAIWTPAVAFSSGFLLLAGFLAGILFWGGFHWTLELTNTEEFCTSCHSMETNLGEYRETIHYNNHSGVRAICSDCHVPHEWNHKIKAKIMAVKDVYHELAGTISTSEKYEDHRLSMASAVWKKMKASDSRECRNCHNFEYMDFTIQETRAASEHQRAIDENMTCIDCHQGIAHSLPPGYLERYQEVTETLAGKSLQQQVADGEIRSFLTTRADMNICGCLAHIAPDHVSTAAQAMEQTPGVEIHAQSDDGRFVVVVEDTPARLASEIIMDLHQIPGVISLTLTYHHFEDLAETSARPDAHSQTVTSRRGFLSAKLREDDIFVRPPGSVHGFSDACTKCGECVEACPENVITFDPAGFPVFNPSDNPCTFCGNCARACPTSALDVERLSEWPWRATFSASCLSMNGVSCRICQDNCEQNAIRFTLQTGGRAAPSLDDTACNGCGACQALCPADAINLEDLTSPQMEARMALAQKPLSPQRRRFLQDSARAAGGCVAAGSLLAWLARDARALPAEALRPPGALPESAFLSACIRCGLCVRDCPYDTLKLAELGADAVATGTPYFTARDIPCEMCDDIPCVAACPTGALDPGLNNIDDAKMGVAVLVDQENCLNFLGLRCDVCYRVCPVIDEAITLETRHDERSGHHAQFIPTVHADHCTGCGVCEKSCVLPEAAIKVLPARLARGSSADHYRKGWEEKEPVVEGIIDLPDRLPGPGTDNLATPGGFAPAYNLPEAGQMSAQPHLPAGHEAVLVKGWLAAHKYLLLRRTSQLVFLAVFLLGPWFGIWIVQGTLSGSLTFGVLPLTDPFILLQSIVAGHWPELTALIGGLIVLAVYALIGGRTYCSWVCPINPVTDAAHWVHRRLDLPKGWQPKRGARIWILATALIVSGLTGVIAWELINPITMLHRGLIFGMGFVWAMIIAIFFFDVFVSRRGWCGRVCPVGAFYGLIGTRSLLRVSASNRAACNDCMDCYEVCPENHVISPALKGNTSPLILSPDCSNCGRCIDVCAVDVFKFTHRYDDHVAAPSEPVSAPDPRPARTI
>A4
MTISESRRTFLKASAAAATASAAGIPMAAGANAQVGAPDIRWDKAACRFCGTGCSVLVGTKDGRVVATQGDPDAPVNRGLNCIKGYFLSKIMYGKDRLTTPLLRKTNGEYDKNGEFEPVSWDEAFDVMAAKWKEALAKKGPTSVGMFGSGQWTVWEGYAAAKMMKAGFRSNNIDPNARHCMASAVVGFMRTFGIDEPMGCYDDLEHADTFVLWGSNMAEMHPILWSRLTDTRLTKPGCEVHVLSTFEHRSFELADNGMVFAPQTDLAILNYIANYIIQNGAVNEEFVKNHVNITKTATDIGYGLRDDNALQQEAENPNSGKLEPISFEEYAEAVSKYTLEYTSELSGVPADKLERLAKQYADPNRKVMSLWTMGFNQHTRGSWVNSLMYNVHLLVGKISEPGNSPFSLTGQPSACGTAREVGTFAHRLPADMVVMNDKHREICETAWNVPAGTIPDKPGFHAVLQHRKLKDGDLNAYWVQCTNNMQAAPNINEEGYPGYRNPENFITVSDPYPTVTAVSADLILPTAMWVEKEGAYGNAERRTQFWRQQVKAPGEAKSDLWQVMEFSKRFTVEEVWGEELLATMPEHRGKTMYDVLFANGSVDKFPLSETAEGFDNDESEHFGFYVQKGLFEEYANFGRGHAHDLAPFETYHQARGLRWPVVDGKETLYRFREGYDPYVSEGAGVEFYGHKDGKAKIIFAPYEPAAEEPDAEFDLWLCTGRVLEHWHSGSMTRRVPELHRAYPAAVVYMHPQDAKDRGLRRGQEIVLSTRRGEVTSRVETRGRNKVPRGLVFMPWFDEHQLTNKLTLDATCPLSKETDFKKCACKVERAMKRSIVTGGALLPVVLLSGWAFAQSAQVETLRGADVDEPIPLDQIHKNVEGRMQRNYRQQPPLIPHSIEQYQIDVRTNQCLSCHDWSKAGERNAPTLSMTHYLDREGRELDRVAGTRYFCNQCHVPQADAPPLVENVFQPSTGNMADSPEKRGFLGRLWNAIWTPAVMFSSGFLILAGFLAGILFWGGFHWTLELTNTEEFCVSCHTMETNLGEYRETIHYNNHSGVRAICSDCHVPDEWNHKIKAKIMAVKDVYHELAGTISTPEKYEDHRLAMASAVWKKMKASDSRECRNCHNFDYMDFTIQETRAASEHQRAIDNGMTCIDCHQGIAHSLPPNYLETYEKVTAALEDEVVQEHAAA-DIRDFLNNNSNMNICGCLVHIAPDYTDAARAAMAETQGVELHAEAEDGRFVVVVEDTADRLASDTIMDLHQIPGVISLSLTYHHFEDLAETAPRPDAPSQPMTSRRAFLSARLREDPDAIRPPGAATGFSDLCTRCEDCAAACPEDIITFDDAGFPVLDLSAGGCTLCGDCADICPTPALLSERVAEWPWRARIDTSCLSTNGVSCRLCQDNCEQDAIRFRLQLGGRAEPALETETCIGCGSCSAACPAGAIVMHRPAPQHPEVTMSLVDKPLSPQRRRFLQDSARAAGGCVVAGSLLAYLARDARALPADALRPPGALPEKEFLSACIRCGLCVLDCPYDTLKLAELGSDAVATGTPFFTARYVPCEMCDDIPCVAACPTGALDPGLENIDDAEMGVAVLVDQENCLNFLGLRCDVCYRVCPVIDEAITLETAHNTRSGHHALFIPTVHAERCTGCGMCEKSCVLPEAAIKVLPARLARGSSAEHYRKGWEEKAPVVEGIIDLPDRLPGPGTDNLAAPGGFAPEYDLPGVGQMSTRTHMPVGQEAVEGKGWIGAHRFLLMRRASQLFFLFLFLLGPWFGIWIVEGNLAGSLTLGVLPLTDPFILLQSLVAGHWPEMTALIGGLIVLVVYALIGGRVYCSWVCPINPVTDAANWVHRKLDLPKGWQPKRGTRLWILATVLLASGLSGVIAWELVNPITMLHRGLVFGMGFVWAMIAAIFVFDVFVSRHGWCGHLCPVGAFYGLIGSKSLLRVSAANRTACDDCMDCYAVCPENQVISPALKGKSSPLILSPDCTNCGRCIDVCAVDVFNFTHRFDDHVVQPSDPVAAPEPRAARPI
>AA1
MTISESRRTFLKASAAAATASAAGIPMAAGANAQVGAPDIRWDKAACRFCGTGCSVLVGTKDGRVVATQGDPDAPVNRGLNCIKGYFLSKIMYGKDRLTTPLLRKTNGEYDKNGEFEPVSWDEAFDVMAAKWKEALAKKGPTSVGMFGSGQWTVWEGYAAAKMMKAGFRSNNIDPNARHCMASAVVGFMRTFGIDEPMGCYDDLEHADTFVLWGSNMAEMHPILWSRLTDTRLTKPGCEVHVLSTFEHRSFELADNGMVFAPQTDLAILNYIANYIIQNGAVNEEFVKNHVNITKTATDIGYGLRDDNALQQEAENPNSGKLEPISFEEYAEAVSKYTLEYTSELSGVPADKLERLAKQYADPNRKVMSLWTMGFNQHTRGSWVNSLMYNVHLLVGKISEPGNSPFSLTGQPSACGTAREVGTFAHRLPADMVVMNDKHREICETAWNVPAGTIPDKPGFHAVLQHRKLKDGDLNAYWVQCTNNMQAAPNINEEGYPGYRNPENFITVSDPYPTVTAVSADLILPTAMWVEKEGAYGNAERRTQFWRQQVKAPGEAKSDLWQVMEFSKRFTVEEVWGEELLATMPEHRGKTMYDVLFANGSVDKFPLSETAEGFDNDESEHFGFYVQKGLFEEYANFGRGHAHDLAPFETYHQARGLRWPVVDGKETLYRFREGYDPYVSEGAGVEFYGHKDGKAKIIFAPYEPAAEEPDAEFDLWLCTGRVLEHWHSGSMTRRVPELHRAYPAAVVYMHPQDAKDRGLRRGQEIVLSTRRGEVTSRVETRGRNKVPRGLVFMPWFDEHQLTNKLTLDATCPLSKETDFKKCACKVERAMKRSIVTGGALLPVVLLSGWAFAQSAQVETLRGADVDEPIPLDQIHKNVEGRMQRNYRQQPPLIPHSIEQYQIDVRTNQCLSCHDWSKAGERNAPTLSMTHYLDREGRELDRVAGTRYFCNQCHVPQADAPPLVENVFQPSTGNMADSPEKRGFLGRLWNAIWTPAVMFSSGFLILAGFLAGILFWGGFHWTLELTNTEEFCVSCHTMETNLGEYRETIHYNNHSGVRAICSDCHVPDEWNHKIKAKIMAVKDVYHELAGTISTPEKYEDHRLAMASAVWKKMKASDSRECRNCHNFDYMDFTIQETRAASEHQRAIDNGMTCIDCHQGIAHSLPPNYLETYEKVTAALEDEVVQEHAAA-DIRDFLNNNSNMNICGCLVHIAPDYTDAARAAMAETQGVELHAEAEDGRFVVVVEDTADRLASDTIMDLHQIPGVISLSLTYHHFEDLAETAPRPDAPSQPMTSRRAFLSARLREDPDAIRPPGAATGFSDLCTRCEDCAAACPEDIITFDDAGFPVLDLSAGGCTLCGDCADICPTPALLSERVAEWPWRARIDTSCLSTNGVSCRLCQDNCEQDAIRFRLQLGGRAEPALETETCIGCGSCSAACPAGAIVMHRPAPQHPEVTMSLVDKPLSPQRRRFLQDSARAAGGCVVAGSLLAYLARDARALPADALRPPGALPEKEFLSACIRCGLCVLDCPYDTLKLAELGSDAVATGTPFFTARYVPCEMCDDIPCVAACPTGALDPGLENIDDAEMGVAVLVDQENCLNFLGLRCDVCYRVCPVIDEAITLETAHNTRSGHHALFIPTVHAERCTGCGMCEKSCVLPEAAIKVLPARLARGSSAEHYRKGWEEKAPVVEGIIDLPDRLPGPGTDNLAAPGGFAPEYDLPGVGQMSTRTHMPVGQEAVEGKGWIGAHRFLLMRRASQLFFLFLFLLGPWFGIWIVEGNLAGSLTLGVLPLTDPFILLQSLVAGHWPEMTALIGGLIVLVVYALIGGRVYCSWVCPINPVTDAANWVHRKLDLPKGWQPKRGTRLWILATVLLASGLSGVIAWELVNPITMLHRGLVFGMGFVWAMIAAIFVFDVFVSRHGWCGHLCPVGAFYGLIGSKSLLRVSAANRTACDDCMDCYAVCPENQVISPALKGKSSPLILSPDCTNCGRCIDVCAVDVFNFTHRFDDHVVQPSDPVAAPEPRAARPI
>AL12
MTISESRRTFLKASAAAATASAAGIPMATGANAQVGAPDIRWDKAACRFCGTGCSVLVGTKEGRVVATQGDPDAPVNRGLNCIKGYFLSKIMYGKDRLTTPLLRKTNGQYDKNGEFEPVSWDEAFDVMAAKWKEALAKKGPTSVGMFGSGQWTVWEGYAAAKMMKAGFRSNNIDPNARHCMASAVVGFMRTFGIDEPMGCYDDLEHADTFVLWGSNMAEMHPILWSRLTDTRLTKPGCEVHVLSTFEHRSFELADNGMVFAPQTDLAILNYIANYIIQNGAVNEEFVKNHVNITKTATDIGYGLRDNNPLQQEAENPNSGKLEPISFEEYAEAVSKYTLEYTSELSGVPADKLERLAKQYADPNRKVMSLWTMGFNQHTRGSWVNSLMYNVHLLVGKISEPGNSPFSLTGQPSACGTAREVGTFAHRLPADMVVMNDKHREICETAWNVPAGTIPDKPGFHAVLQHRKLKDGDLNAYWVQCTNNMQAAPNINEEGYPGYRNPENFITVSDPYPTVTAVSADLILPTAMWVEKEGAYGNAERRTQFWRQQVKAPGEAKSDLWQVMEFSKRFTVEEVWGEELLATMPEHRGKTMYDVLFANGSVDKFPLSETAEGFDNDESEHFGFYVQKGLFEEYANFGRGHAHDLAPFETYHQARGLRWPVVDGKETLYRFREGYDPYVSEGAGVEFYGHKDGKAKIIFAPYEPAAEEPDAEFDLWLCTGRVLEHWHSGSMTRRVPELHRAYPAAVVYMHPQDAKDRGLRRGQEIVLSTRRGEVTSRVETRGRNKVPRGLVFMPWFDEHQLTNKLTLDATCPLSKETDFKKCACKVERAMKRSIVTGGALLPVVLLSGWAFAQSAQVETLRGADVDEPIPLDQIHKNVEGRMQRNYRQQPPLIPHSIEQYQIDVRTNQCLSCHDWSKAGERNAPTLSMTHYLDREGRELDRVAGTRYFCNQCHVPQADAPPLVENVFQPSTGNMADSPEKRGFLGRLWNAIWTPAVMFSSGFLILAGFLAGILFWGGFHWTLELTNTEEFCVSCHTMETNLGEYRETIHYNNHSGVRAICSDCHVPDEWNHKIKAKIMAVKDVYHELVGTISTPEKYEDHRLAMASAVWKKMKASDSRECRNCHNFDYMDFTIQETRAASEHQRAIDNGMTCIDCHQGIAHSLPPNYLETYEKVTAALEDEVVQEHAAA-DIRDFLNNSSNMNICGCLVHIAPDYTDAARAAMAETQGVELHAEAEDGRFVVVVEDTADRLASDTIMDLHQIPGVISLSLTYHHFEDLAETAPRPDAPSQPMTSRRAFLSARLREDPDAIRPPGAATGFSDLCTRCEDCAAACPEDIITFDDAGFPVLDLSAGGCTLCGDCADICPTPALLSERVAEWPWRARIDSSCLSTNGVSCRLCQDNCEQDAIRFRLQLGGRAEPALETETCIGCGSCSAACPAGAIVMHRPAPQHPEVTMSLVDKPLSPQRRRFLQDSARAAGGCVVAGSLLAYLARDARALPADALRPPGALPEKEFLSACIRCGLCVRDCPYDTLKLAELGSDAVATGTPFFTARDVPCEMCDDIPCVAACPTGALDPGLENIDDAEMGVAVLVDQENCLNFLGLRCDVCYRVCPVIDEAITLETAHNTRSGHHALFIPTVHAERCTGCGMCEKSCVLPEAAIKVLPARLARGSSAEHYRKGWEEKAPVVEGIIDLPDRLPGPGTDNLAAPGGFAPEYDLPGVGQMSTRTHMPVGQEAVEDKGWIGAHRFLLMRRASQLFFLVLFLLGPWFGIWIVEGNLAGSLTLGVLPLTDPFILLQSFVAGHWPEVTALIGGLIVLVVYALIGGRVYCSWVCPINPVTDAANWVHRKLDLPKGWQPKRGTRLWILATVLLVSGLSGVIAWELVNPITMLHRGLVFGMGFVWAMIAAIFVFDVFVSRHGWCGHLCPVGAFYGLIGSKSLLRVSAANRTACDDCMDCYAVCPENQVISPALKGKSSPLILSPDCTNCGRCIDVCAVDVFNFTHRFDDHVVQPSDPVAAPEPRAARPI
>H8
MTISESRRTFLKASAAAATASAAGIPMAAGANAQVGAPDIRWDKAACRFCGTGCSVLVGTKEGRVVATQGDPDAPVNRGLNCIKGYFLSKIMYGKDRLTTPLLRKTNGQYDKNGEFEPVSWDEAFDVMAAKWKEALAKKGPTSVGMFGSGQWTVWEGYAAAKMMKAGFRSNNIDPNARHCMASAVVGFMRTFGIDEPMGCYDDLEHADTFVLWGSNMAEMHPILWSRLTDTRLTKPGCEVHVLSTFEHRSFELADNGMVFAPQTDLAILNYIANYIIQNGAVNEEFVKNHVNITKTATDIGYGLRDNNPLQQEAENPNSGKLEPISFEEYAEAVSKYTLEYTSELSGVPADKLERLAKQYADPNRKVMSLWTMGFNQHTRGSWVNSLMYNVHLLVGKISEPGNSPFSLTGQPSACGTAREVGTFAHRLPADMVVMNDKHREICETAWNVPAGTIPDKPGFHAVLQHRKLKDGDLNAYWVQCTNNMQAAPNINEEGYPGYRNPENFITVSDPYPTVTAVSADLILPTAMWVEKEGAYGNAERRTQFWRQQVKAPGEAKSDLWQVMEFSKRFTVEEVWGEELLAKMPEHRGKTMYEVLFANGSVDKFPLSETAEGFDNDESEHFGFYVQKGLFEEYANFGRGHAHDLAPFETYHQARGLRWPVVDGKETLYRFREGYDPYVSEGAGVEFYGHKDGKAKIIFAPYEPAAEEPDAEFDLWLCTGRVLEHWHSGSMTRRVPELHRAYPAAVVYMHPQDAKDRGLRRGQEIVLSTRRGEVTSRVETRGRNKVPRGLVFMPWFDEHQLTNKLTLDATCPLSKETDFKKCACKVERAMKRSIVTGGALLPVVLLSGWAFAQSAQVETLRGADVDEPIPLDQIHKNVEGRMQRNYRQQPPLIPHSIEQYQIDVRTNQCLSCHDWSKAGERNAPTLSMTHYLDREGRELDRVAGTRYFCNQCHVPQADAPPLVENVFQPSTGNMADSPEKRGFLGRLWNAIWTPAVMFSSGFLILAGFLAGILFWGGFHWTLELTNTEEFCVSCHTMETNLGEYRETIHYNNHSGVRAICSDCHVPDEWNHKIKAKIMAVKDVYHELVGTISTPEKYEDHRLAMASAVWKKMKASDSRECRNCHNFDYMDFTIQETRAASEHQRAIDNGMTCIDCHQGIAHSLPPNYLETYEKVTAALEDEVVQEHAAA-DIRDFLNNSSNMNICGCLVHIAPDYTDAARAAMAETQGVELHAEAEDGRFVVVVEDTADRLASDTIMDLHQIPGVISLSLTYHHFEDLAETAPRPDAPSQPMTSRRAFLSARLREDPDAIRPPGAATGFSDLCTRCEDCAAACPEDIITFDDAGFPVLDLSAGGCTLCGDCADICPTPALLSERVAEWPWRARIDTSCLSTNGVSCRLCQDNCEQDAIRFRLQLGGRAEPALETETCIGCGSCSAACPTGAIVMHRPAPLHPEVNMSLVDKPLSPQRRRFLQDSARAAGGCVVAGSLLAYLARDARALPADALRPPGALPEKEFLSACIRCGLCVRDCPYDTLKLAELGSDAVATGTPFFTARDVPCEMCDDIPCVAACPTGALDPGLENIDDAEMGVAVLVDQENCLNFLGLRCDVCYRVCPVIDEAITLETAHNTRSGHHALFIPTVHAERCTGCGMCEKSCVLPEAAIKVLPARLARGSSAEHYRKGWEEKAPVVEGIIDLPDRLPGPGTDNLAAPGGFAPEYDLPGVGQMSTRTHMPVGQEAVEDKGWIGAHRFLLMRRASQLFFLVLFLLGPWFGIWIVEGNLAGSLTLGVLPLTDPFILLQSFVAGHWPEVTALIGGLIVLVVYALIGGRVYCSWVCPINPVTDAANWVHRKLDLPKGWQPKRGTRLWILATVLLVSGLSGVIAWELVNPITMLHRGLVFGMGFVWAMIAAIFVFDVFVSRHGWCGHLCPVGAFYGLIGSKSLLRVSAANRTACDDCMDCYAVCPENQVISPALKGKSSPLILSPDCTNCGRCIDVCAVDVFNFTHRFDDHVVQPSDPVAAPEPRAARPI
>AD11
MTTSESRRTFLKASAAAATASAAGIPLATGANAQTGAPDIRWDKAACRFCGTGCSVLVGTKDGRVVATQGDPDAPVNRGLNCIKGYFLSKIMYGKDRLTTPLLRKSNGVYDKNGEFEPVSWDEAFDVMAAKWKEALAKKGPTSVGMFGSGQWTVWEGYAAAKMMKAGFRSNNIDPNARHCMASAVVGFIRTFGIDEPMGCYDDLEHADTFVLWGSNMAEMHPILWSRLTDTRLTKPGCEVHVLSTFEHRSFELADNGMVFNPQTDLAILNYIANYIIQTGAVNEEFVKNHVNITKTATDIGYGLRDNHPLQQEAANPNVGKMEPISFEEYAEAVAPYTLEYTAELSGVPADRLEKLAKQYADPNRKVMSLWTMGFNQHTRGSWVNSLMYNVHLLVGKISEPGNSPFSLTGQPSACGTAREVGTFAHRLPADMVVMNDKHREICETAWNVPAGTIPAKPGFHAVLQHRKLKDGDLNAYWVQCTNNMQAAPNINEEGYPGYRNPENFIAVSDPYPTVTAVSADLILPTAMWVEKEGAYGNAERRTQFWRQQVKAPGEAKSDLWQVMEFSKRFTVEEVWGEELLATMPEHRGKTMYEVLFANGAIDKYPLSETAEGFDNDESEHFGYYVQKGLFEEYAEFGRGHAHDLAPFETYHEARGLRWPVVDGKETLYRFREGYDPYVPEGAGVKFYGKKDGKANIIFAPYEPAAEEPDEEFDLWLCTGRVLEHWHSGSMTRRVPELHRAYPNAVVYMHPQDAKDRGLRRGQEIVLSTRRGEVTSRVETRGRNKAPRGLVFMPWFDEHQLTNKLTLDATCPLSKETDFKKCACKVERAMKKSIVTGGTLIPVLLLSGFALAQSAQVETLRGAEVDEPIPLHQIHKDVEGRMQRNYRQQPPLIPHSVEQYQIDVRTNQCLSCHDWTKAGDRNAPTLSMTHYLDRDGNELDQVAGTRYFCNQCHVPQADAPALVDNVFEPSSGNMADSPEKRGWIGRIWNAIWTPAVMFSSGFLILAGFLAGILFWGGFHWTLELTNTEEFCTSCHTMETNLGEYRETIHYNNHSGVRAICSDCHVPHEWNHKIKAKIMAVKDVYHELAGTISTPEKYEEHRLSMASAVWKKMKASDSRECRNCHNFDYMDFTIQETRAASEHQRAIDNNMTCIDCHQGIAHTLPPNYLETYQQITEELAGAKLQHQVADGEIRSFLTNQAEMNICGCLAHVAQEQTDAAAQTMRDTPGVEVHAQAEDGRFVIVVEDTPDRLASEIIMDLHQIPGVISLTLTYHHFEDLAESAPHPEAPSQTMTSRRAFLSASFREDSNTVRPPGSVPGFVDQCSKCGDCAEACPENVIAIGQDGFPVFQPGDDPCTFCGDCAKACPTDALQIERLADWSWRAAIDASCLSMNGVSCRICQDNCEQNAIRFRLQLGGRAEPALDAETCNGCGACVALCPVDAVAFERRPITQMETVMSLTGTPLSPQRRRFLQDSARAAGGCVVAGSLLAWLARDARALPAEALRPPGALPEQEFLSACIRCGLCVRDCPYDTLKLAELGADAVATGTPYFTARDVPCEMCDDIPCVAACPTGALDPGLDNIDDAEMGVAVLVDQENCLNFLGLRCDVCYRVCPVIDEAITLETAHNDRSGHHAMFIPTVHADRCTGCGMCEKSCVLPEAAIKVLPTRLARGSSADHYRKGWEEKEPLVDGLIDLPDRLPGPGTDNLATPGGFAPTYDLPGVGQMSARTHLPVGQEAKATKGWIGAHRYLLLRRASQLFFLALFLLGPWFGIWVVQGTLAGSLTLGVLPLTDPLVLLQSIVAGHWPELTALLGGVIVLVAYALIGGRVYCSWVCPINPVTDAANWLHRRLDLPKGWQPKRNTRLWILATVLIVSGLTGVIAWELVNPITMLHRGLIFGAGFVWALIAAIFVFDLVVARHGWCGHICPVGAFYGLIGSKSLLRVSAANRTACDDCMDCYAVCPENQIISPALKGKTTPLILSPDCTNCGRCIDVCAVDVFKFTHRFDDHVVAPSDPVPAPEPREARPI
>BF4
MTTSESRRTFLKASAAAATASAAGIPLATGANAQTGAPDIRWDKAACRFCGTGCSVLVGTKDGRVVATQGDPDAPVNRGLNCIKGYFLSKIMYGKDRLTTPLLRKSNGVYDKNGEFEPVSWDEAFDVMAAKWKEALAKKGPTSVGMFGSGQWTVWEGYAAAKMMKAGFRSNNIDPNARHCMASAVVGFIRTFGIDEPMGCYDDLEHADTFVLWGSNMAEMHPILWSRLTDTRLTKPGCEVHVLSTFEHRSFELADNGMVFNPQTDLAILNYIANYIIQTGAVNEEFVKNHVNITKTATDIGYGLRDSHPLQQEAANPNVGKMEPISFEEYAEAVAPYTLEYTAELSGVPADRLEKLAKQYADPNRKVMSLWTMGFNQHTRGSWVNSLMYNVHLLVGKISEPGNSPFSLTGQPSACGTAREVGTFAHRLPADMVVMNDKHREICETAWNVPAGTIPAKPGFHAVLQHRKLKDGDLNAYWVQCTNNMQAAPNINEEGYPGYRNPENFIAVSDPYPTVTAVSADLILPTAMWVEKEGAYGNAERRTQFWRQQVKAPGEAKSDLWQVMEFSKRFTVEEVWGEELLATMPEHRGKTMYEVLFANGAIDKYPLSETAEGFDNDESEHFGYYVQKGLFEEYAEFGRGHAHDLAPFETYHEARGLRWPVVDGKETLYRFREGYDPYVPEGAGVKFYGKKDGKANIIFAPYEPAAEEPDEEYDLWLCTGRVLEHWHSGSMTRRVPELHRAYPNAVVYMHPQDAKDRGLRRGQEIVLSTRRGEVTSRVETRGRNKAPRGLVFMPWFDEHQLTNKLTLDATCPLSKETDFKKCACKVERAMKKSIVTGGTLIPVLLLSGFALAQSAQVETLRGAEVDEPIPLHQIHKDVEGRMQRNYRQQPPLIPHSVEQYQIDVRTNQCLSCHDWTKAGDRNAPTLSMTHYLDRDGNELDQVAGTRYFCNQCHVPQADAPALVDNVFEPSSGNMADSPEKRGWIGRIWNAIWTPAVMFSSGFLILAGFLAGILFWGGFHWTLELTNTEEFCTSCHTMETNLGEYRETIHYNNHSGVRAICSDCHVPHEWNHKIKAKIMAVKDVYHELAGTISTPEKYEEHRLSMASAVWKKMKASDSRECRNCHNFDYMDFTIQETRAASEHQRAIDNNMTCIDCHQGIAHTLPPNYLETYQQITEELAGAKLQHQVADGEIRSFLTNQAEMNICGCLAHVAQEQTDAAAQTMRDTPGVEVHAQAEDGRFVIVVEDTPDRLASEIIMDLHQIPGVISLTLTYHHFEDLAESAPHPEAPSQTMTSRRAFLSASFREDSNTVRPPGSAPGFVDQCSKCGDCAEACPENVIAIGQDGFPVFQPGGDPCTFCGDCAKACPTDALQIERLADWSWRAAIDASCLSMNGVSCRICQDNCEQNAIRFRLQLGGRAEPALDAETCNGCGACVALCPVDAVAFERRPITQTETVMSLTGTPISPQRRRFLQDSARAAGGCVVAGSLLAWLARDARALPAEALRPPGALPEQEFLSACIRCGLCVRDCPYDTLKLAELGADAVATGTPYFTARDVPCEMCDDIPCVAACPTGALDPGLDNIDDAEMGVAVLVDQENCLNFLGLRCDVCYRVCPVIDEAITLETAHNDRSGHHAMFIPTVHADRCTGCGMCEKSCVLPEAAIKVLPTRLARGSSADHYRKGWEEKEPLVDGLIDLPDRLPGPGTDNLATPGGFAPTYDLPGVGQMSARTHLPVGQEAKATKGWIGAHRYLLLRRTSQLFFLALFLLGPWFGIWVVQGTLAGSLTLGVLPLTDPLVLLQSIVAGHWPELTALIGGVIVLVAYALIGGRVYCSWVCPINPVTDAANWLHRRLDLPKGWQPKRNTRLWILATVLIVSGLTGVIAWELVNPITMLHRGLIFGAGFVWALIAAIFVFDLVVARHGWCGHICPVGAFYGLIGSKSLLRVSAANRTACDDCMDCYAVCPENQIISPALKGKTTPLILSPDCTNCGRCIDVCAVDVFKFTHRFDDHVVAPSDPVPAPEPREARPI
>BF6
MTTSESRRTFLKASAAAATASAAGIPLATGANAQTGAPDIRWDKAACRFCGTGCSVLVGTKDGRVVATQGDPDAPVNRGLNCIKGYFLSKIMYGKDRLTTPLLRKSNGVYDKNGEFEPVSWDEAFDVMAAKWKEALAKKGPTSVGMFGSGQWTVWEGYAAAKMMKAGFRSNNIDPNARHCMASAVVGFIRTFGIDEPMGCYDDLEHADTFVLWGSNMAEMHPILWSRLTDTRLTKPGCEVHVLSTFEHRSFELADNGMVFNPQTDLAILNYIANYIIQTGAVNEEFVNNHVNITKTATDIGYGLRDSHPLQQEAANPNVGKMEPISFEEYAEAVAPYTLEYTAELSGVPADRLEKLAKQYADPNRKVMSLWTMGFNQHTRGSWVNSLMYNVHLLVGKISEPGNSPFSLTGQPSACGTAREVGTFAHRLPADMVVMNDKHREICETAWNVPAGTIPAKPGFHAVLQHRKLKDGDLNAYWVQCTNNMQAAPNINEEGYPGYRNPENFIAVSDPYPTVTAVSADLILPTAMWVEKEGAYGNAERRTQFWRQQVKAPGEAKSDLWQVMEFSKRFTVEEVWGEELLATMPEHRGKTMYEVLFANGAIDKYPLSETAEGFDNDESEHFGYYVQKGLFEEYAEFGRGHAHDLAPFETYHEARGLRWPVVDGKETLYRFREGYDPYVPEGAGVKFYGKKDGKANIIFAPYEPAAEEPDEEFDLWLCTGRVLEHWHSGSMTRRVPELHRAYPNAVVYMHPQDAKDRGLRRGQEIVLSTRRGEVTSRVETRGRNKAPRGLVFMPWFDEHQLTNKLTLDATCPLSKETDFKKCACKVERAMKKSIVTGGTLIPVLLLSGFALAQSAQVETLRGAEVDEPIPLHQIHKDVEGRMQRNYRQQPPLIPHSVEQYQIDVRTNQCLSCHDWTKAGDRNAPTLSMTHYLDRDGNELDQVAGTRYFCNQCHVPQADAPALVDNVFEPSSGNMADSPEKRGWIGRIWNAIWTPAVMFSSGFLILAGFLAGILFWGGFHWTLELTNTEEFCTSCHTMETNLGEYRETIHYNNHSGVRAICSDCHVPHEWNHKIKAKIMAVKDVYHELAGTISTPEKYEEHRLSMASAVWKKMKASDSRECRNCHNFDYMDFTIQETRAASEHQRAIDNNMTCIDCHQGIAHTLPPNYLETYQQITEELAGAKLQHQVADGEIRSFLTNQAEMNICGCLAHVAQEQTDAAAQTMRDTPGVEVHAQAEDGRFVIVVEDTPDRLASEIIMDLHQIPGVISLTLTYHHFEDLAESAPHPEAPSQTMTSRRAFLSASFREDSNTVRPPGSAPGFVDQCSKCGDCAEACPENVIAIGQDGFPVFQPGGDPCTFCGDCAKACPTDALQIERLADWSWRAAIDASCLSMNGVSCRICQDNCEQNAIRFRLQLGGRAEPALDAETCNGCGACVALCPVDAVAFERRPITQTETVMSLTGTPLSPQRRRFLQDSARAAGGCVVAGSLLAWLARDARALPAEALRPPGALAEQEFLSACIRCGLCVRDCPYDTLKLAELGADAVATGTPYFTARDVPCEMCDDIPCVAACPTGALDPGLDNIDDAEMGVAVLVDQENCLNFLGLRCDVCYRVCPVIDEAITLETAHNDRSGHHAMFIPTVHADRCTGCGMCEKSCVLPEAAIKVLPTRLARGSSADHYRKGWEEKEPLVDGLIDLPDRLPGPGTDNLATPGGFAPTYDLPGVGQMSARTHLPVGQEAKATKGWIGAHRYLLLRRTSQLFFLALFLLGPWFGIWVVQGTLAGSLTLGVLPLTDPLVLLQSIVAGHWPELTALIGGVIVLVAYALIGGRVYCSWVCPINPVTDAANWLHRRLDLPKGWQPKRNTRLWILATVLIVSGLTGVIAWELVNPITMLHRGLIFGAGFVWALIAAIFVFDLVVARHGWCGHICPVGAFYGLIGSKSLLRVSAANRTACDDCMDCYAVCPENQIISPALKGKTTPLILSPDCTNCGRCIDVCAVDVFKFTHRFDDHVVAPSDPVPAPEPREARPI
>BF7
MTTSESRRTFLKASAAAATASAAGIPLATGANAQTGAPDIRWDKAACRFCGTGCSVLVGTKDGRVVATQGDPDAPVNRGLNCIKGYFLSKIMYGKDRLTTPLLRKSNGVYDKNGEFEPVSWDEAFDVMAAKWKEALAKKGPTSVGMFGSGQWTVWEGYAAAKMMKAGFRSNNIDPNARHCMASAVVGFIRTFGIDEPMGCYDDLEHADTFVLWGSNMAEMHPILWSRLTDTRLTKPGCEVHVLSTFEHRSFELADNGMVFNPQTDLAILNYIANYIIQTGAVNEEFVKNHVNITKTATDIGYGLRDSHPLQQEAANPNVGKMEPISFEEYAEAVAPYTLEYTAELSGVPADRLEKLAKQYADPNRKVMSLWTMGFNQHTRGSWVNSLMYNVHLLVGKISEPGNSPFSLTGQPSACGTAREVGTFAHRLPADMVVMNDKHREICETAWNVPAGTIPAKPGFHAVLQHRKLKDGDLNAYWVQCTNNMQAAPNINEEGYPGYRNPENFIAVSDPYPTVTAVSADLILPTAMWVEKEGAYGNAERRTQFWRQQVKAPGEAKSDLWQVMEFSKRFTVEEVWGEELLATMPEHRGKTMYEVLFANGAIDKYPLSETAEGFDNDESEHFGYYVQKGLFEEYAEFGRGHAHDLAPFETYHEARGLRWPVVDGKETLYRFREGYDPYVPEGAGVKFYGKKDGKANIIFAPYEPAAEEPDEEYDLWLCTGRVLEHWHSGSMTRRVPELHRAYPNAVVYMHPQDAKDRGLRRGQEIVLSTRRGEVTSRVETRGRNKAPRGLVFMPWFDEHQLTNKLTLDATCPLSKETDFKKCACKVERAMKKSIVTGGTLIPVLLLSGFALAQSAQVETLRGAEVDEPIPLHQIHKDVEGRMQRNYRQQPPLIPHSVEQYQIDVRTNQCLSCHDWTKAGDRNAPTLSMTHYLDRDGNELDQVAGTRYFCNQCHVPQADAPALVDNVFEPSSGNMADSPEKRGWIGRIWNAIWTPAVMFSSGFLILAGFLAGILFWGGFHWTLELTNTEEFCTSCHTMETNLGEYRETIHYNNHSGVRAICSDCHVPHEWNHKIKAKIMAVKDVYHELAGTISTPEKYEEHRLSMASAVWKKMKASDSRECRNCHNFDYMDFTIQETRAASEHQRAIDNNMTCIDCHQGIAHTLPPNYLETYQQITEELAGAKLQHQVADGEIRSFLTNQAEMNICGCLAHVAQEQTDAAAQTMRDTPGVEVHAQAEDGRFVIVVEDTPDRLASEIIMDLHQIPGVISLTLTYHHFEDLAESAPHPEAPSQTMTSRRAFLSASFREDSNTVRPPGSAPGFVDQCSKCGDCAEACPENVIAIGQDGFPVFQPGGDPCTFCGDCAKACPTDALQIERLADWSWRAAIDASCLSMNGVSCRICQDNCEQNAIRFRLQLGGRAEPALDAETCNGCGACVALCPVDAVAFERRPITQTETVMSLTGTPISPQRRRFLQDSARAAGGCVVAGSLLAWLARDARALPAEALRPPGALPEQEFLSACIRCGLCVRDCPYDTLKLAELGADAVATGTPYFTARDVPCEMCDDIPCVAACPTGALDPGLDNIDDAEMGVAVLVDQENCLNFLGLRCDVCYRVCPVIDEAITLETAHNDRSGHHAMFIPTVHADRCTGCGMCEKSCVLPEAAIKVLPTRLARGSSADHYRKGWEEKEPLVDGLIDLPDRLPGPGTDNLATPGGFAPTYDLPGVGQMSARTHLPVGQEAKATKGWIGAHRYLLLRRTSQLFFLALFLLGPWFGIWVVQGTLAGSLTLGVLPLTDPLVLLQSIVAGHWPELTALIGGVIVLVAYALIGGRVYCSWVCPINPVTDAANWLHRRLDLPKGWQPKRNTRLWILATVLIVSGLTGVIAWELVNPITMLHRGLIFGAGFVWALIAAIFVFDLVVARHGWCGHICPVGAFYGLIGSKSLLRVSAANRTACDDCMDCYAVCPENQIISPALKGKTTPLILSPDCTNCGRCIDVCAVDVFKFTHRFDDHVVAPSDPVPAPEPREARPI
>AI1
MTTSESRRTFLKASAAAATASAAGIPLATGANAQAGAPDIRWDKAACRFCGTGCSVLVGTKDGRVVATQGDPDAPVNRGLNCIKGYFLSKIMYGKDRLTTPLLRKTNGEYDKNGEFEPVSWDEAFDVMAAKWKEALAKKGPTSVGMFGSGQWTIWEGYAASKLMKAGFRSNNIDPNARHCMASAVVGFMRTFGIDEPMGCYDDFEHADTFVLWGSNMAEMHPILWSRLTDTRLTKPGCEVHVLSTFEHRSFELADNGIVFEPQTDLAILNYIANYIIQNNAVNEYFVRNHVNITKTATDIGYGLRETNALQQEAENPNSGALESISFEEYAEAVAPYTLEYTSELSGVPADKLEKLAQQYADPTRKVMSLWTMGFNQHTRGSWVNSLMYNVHLLVGKISEPGNSPFSLTGQPSACGTAREVGTFAHRLPADMVVANDEHREICETAWNIPEGTIPPKPGFHAVLQHRKLKDGELNAYWVQCNNNMQAAPNINEEGYPGYRNPENFITVSDPYPTVTAVSADLILPTAMWVEKEGAYGNAERRTQFWRQQVQAPGEAKSDLWQLMEFSKRFTVEEVWGEELLAKMPEHRGKTMFDVLYANGKVDQFPLSETAEGFHNDDAEHFGFYVQKGLFEEYAEFGRGHAHDLAPFEMYHQARGMRWPVVDGKETLYRFREGFDPYVPEGADVKFYGHKDGKAKIIFAPYEPAAEEPDEEFDLWLSTGRVLEHWHSGSMTRRVPELHRAFPSAVVYMHPQDAKDRGLRRGQEIILSTRRGEVTSRVETRGRNKVPRGLVFMPWFDEHQLTNKLTLDATCPLSKETDYKKCACKVERAMKKSIVTGGALIPVLLLSGFALAQSAQVETLRGAEVDELIPLDQIHKNVEGRMQRNYRQQPPLVPHSIEQYQIDVRTNQCLSCHDWTKAGERNAPTLSMTHYLDRDGNELDHIAGTRYFCNQCHVPQADAPALVDNVFEPSSGNMADSPEKRGWIGRLWNWIWTPAVAFSSGFLILAGFLAGILFWGGFHWTLELTNTEEFCTSCHTMEVNLGEYRETIHYNNHSGVRAICSDCHVPHEWNHKIKAKIMAVKDVYHELAGTISTPEKYEAHRLSMASAVWKKMKASDSRECRNCHNFDYMDFTIQETRAASEHQRAIDTNMTCIDCHQGIAHSLPSDYLEEYQRVTDELAGEAQSHQVADSEIRSFLNKSADMNICGCLVHIVPDQAEAAAQTMRDTPGVEVHAQAEDGRFVVVVEDTSDHLASEIIMDLHQIPGVVSLTLTYHHFEDLAEATPHPDAQSQTMTSRRAFLSAKCREDSSIVRPPGSVPGFLDHCTKCGDCVDACQETVIVVGQDGFPVFKPSENPCTFCGDCATVCPTDALQIERLPDWPWRAAITSSCLSMNGVSCRVCQDNCEQNAIRFRLQLGGLAEPSLDADTCVGCGACVPSCPVNAIALDRQPTSKTEAIMSLAGTPLSPQRRRFLQDSARAAGGCVVAGSLLAWLARDARALPAEALRPPGALPEEAFLSACIRCGLCVRDCPYDTLKLAELGVDAVATGTPYFTARNVPCEMCDDIPCVAACPTGALDPGLDNIDDAKMGVAVLVDQENCLNFQGLRCDVCYRVCPVIDDAITLEAAHDARSGHHAMFIPTVHAERCTGCGMCEKSCVLPEAAIKVLPERLARGSAADHYRKGWEEKEPLVDGLIDLPDRLPGPGTDNLTTPGGFAPSYDLPGVGQMSARTHIPVGHEAIEAKGWIGAHRFLLLRRTSQLFFLVLFLLGPWFGIWIVQGTLAGSLTLGVLPLTDPIIVLQSIIAGHWPELTALIGGLIVLVAYALIGGRVYCSWVCPINPVTDAANWLHRRLDLPKGWQPKRSTRLWVLAMVLVVSGLTGVIAWELINPITMLHRGLIFGAGFVWAMVAAIFIFDLFVARHGWCGHICPVGAFYGLIGNKSLLRVSAANRAACDDCMDCYAVCPENQIISPALKGKTTPLILSPDCTNCGRCIDVCAVDVFTFTHRFDDHVAAPSDPVPAPDRRVARPI
>BA10
MTTSESRRTFLKASAAAATASAAGIPLATGANAQAGAPDIRWDKAACRFCGTGCSVLVGTKDGRVVATQGDPDAPVNRGLNCIKGYFLSKIMYGKDRLTTPLLRKTNGEYDKNGEFEPVSWDEAFDVMAAKWKEALAKKGPTSVGMFGSGQWTIWEGYAASKLMKAGFRSNNIDPNARHCMASAVVGFMRTFGIDEPMGCYDDFEHADTFVLWGSNMAEMHPILWSRLTDTRLTKPGCEVHVLSTFEHRSFELADNGIVFEPQTDLAILNYIANYIIQNNAVNEYFVRNHVNITKTATDIGYGLRETNALQQEAENPNSGALESISFEEYAEAVAPYTLEYTSELSGVPADKLEKLAQQYADPTRKVMSLWTMGFNQHTRGSWVNSLMYNVHLLVGKISEPGNSPFSLTGQPSACGTAREVGTFAHRLPADMVVANDEHREICETAWNIPEGTIPPKPGFHAVLQHRKLKDGELNAYWVQCNNNMQAAPNINEEGYPGYRNPENFITVSDPYPTVTAVSADLILPTAMWVEKEGAYGNAERRTQFWRQQVQAPGEAKSDLWQLMEFSKRFTVEEVWGEELLAKMPEHRGKTMFDVLYANGKVDQFPLSETAEGFHNDDAEHFGFYVQKGLFEEYAEFGRGHAHDLAPFEMYHQARGMRWPVVDGKETLYRFREGFDPYVPEGADVKFYGHKDGKAKIIFAPYEPAAEEPDEEFDLWLSTGRVLEHWHSGSMTRRVPELHRAFPSAVVYMHPQDAKDRGLRRGQEIVLSTRRGEVTSRVETRGRNKVPRGLVFMPWFDEHQLTNKLTLDATCPLSKETDYKKCACKVERAMKKSIVTGGALIPVLLLSGFALAQSAQVETLRGADVDELIPLDQIHKNVEGRMQRNYRQQPPLVPHSIEQYQIDVRTNQCLSCHDWTKAGERNAPTLSMTHYLDRDGNELDHIAGTRYFCNQCHVPQADAPALVDNVFEPSSGNMADSPEKRGWIGRLWNWIWTPAVAFSSGFLILAGFLAGILFWGGFHWTLELTNTEEFCTSCHTMEVNLGEYRETIHYNNHSGVRAICSDCHVPHEWNHKIKAKIMAVKDVYHELAGTISTPEKYEAHRLSMASAVWKKMKASDSRECRNCHNFDYMDFTIQETRAASEHQRAIDTNMTCIDCHQGIAHSLPSDYLEEYQRVTDELAGEAQSHQVADSEIRSFLNKSADMNICGCLVHIVPDQAEAAAQTMRDTPGVEVHAQAEDGRFVVVVEDTSDHLASEIIMDLHQIPGVVSLTLTYHHFEELAEATPHPDAQSQTMTSRRAFLSAKCREDSSIVRPPGSVPCFLDHCTKCGDCVDVCQETVIVFGQDGFPVFKPSENPCTFCGDCATVCPTDALQIERLPDWPWRAAITSSCLSMNGVSCRVCQDNCEQNAIRFRLQLGGVAEPSLDAKTCVGCGACVPSCPVNAIALDRQPTSKTEAIMSLAGTPLSPQRRRFLQDSARAAGGCVVAGSLLAWLARDARALPAEALRPPGALPEEAFLSACIRCGLCVRDCPYDTLKLAELGVDAVATGTPYFTARNVPCEMCDDIPCVAACPTGALDPGLDNIDDAKMGVAVLVDQENCLNFQGLRCDVCYRVCPVIDDAITLEAAHDARSGHHAMFIPTVHAERCTGCGMCEKSCVLPEAAIKVLPERLARGSAADHYRKGWEEKEPLVDGLIDLPDRLPGPGTDNLTTPGGFAPSYDLPGVGQMSARTHIPVGHEAIEAKGWIGANRFLLLRRTSQLFFLVLFLLGPWFGIWIVQGTLAGSLTLGVLPLTDPFIVLQSIVAGHWPELTALIGGLIVLVAYALIGGRVYCSWVCPINPVTDAANWLHRRLDLPKGWQPKRATRLWVLAMVLVVSGLTGVIAWELINPITMLHRGLIFGAGFVWAMVAAIFIFDLFVARHGWCGHICPVGAFYGLIGSKSLLRVSAANRAACDDCMDCYAVCPENQIISPALKGKTTPLILSPDCTNCGRCIDVCAVDVFTFTHRFDDHVAAPSDPVPAPDRRAARPI
>BA12
MTTSESRRTFLKASAAAATASAAGIPLATGANAQAGAPDIRWDKAACRFCGTGCSVLVGTKDGRVVATQGDPDAPVNRGLNCIKGYFLSKIMYGKDRLTTPLLRKTNGEYDKNGEFEPVSWDEAFDVMAAKWKEALAKKGPTSVGMFGSGQWTIWEGYAASKLMKAGFRSNNIDPNARHCMASAVVGFMRTFGIDEPMGCYDDFEHADTFVLWGSNMAEMHPILWSRLTDTRLTKPGCEVHVLSTFEHRSFELADNGIVFEPQTDLAILNYIANYIIQNNAVNEYFVRNHVNITKTATDIGYGLRETNALQQEAENPNSGALESISFEEYAEAVAPYTLEYTSELSGVPADKLEKLAQQYADPTRKVMSLWTMGFNQHTRGSWVNSLMYNVHLLVGKISEPGNSPFSLTGQPSACGTAREVGTFAHRLPADMVVANDEHREICETAWNIPEGTIPPKPGFHAVLQHRKLKDGELNAYWVQCNNNMQAAPNINEEGYPGYRNPENFITVSDPYPTVTAVSADLILPTAMWVEKEGAYGNAERRTQFWRQQVQAPGEAKSDLWQLMEFSKRFTVEEVWGEELLAKMPEHRGKTMFDVLYANGKVDQFPLSETAEGFHNDDAEHFGFYVQKGLFEEYAEFGRGHAHDLAPFEMYHQARGMRWPVVDGKETLYRFREGFDPYVPEGADVKFYGHKDGKAKIIFAPYEPAAEEPDEEFDLWLSTGRVLEHWHSGSMTRRVPELHRAFPSAVVYMHPQDAKDRGLRRGQEIILSTRRGEVTSRVETRGRNKVPRGLVFMPWFDEHQLTNKLTLDATCPLSKETDYKKCACKVERAMKKSIVTGGALIPVLLLSGFALAQSAQVETLRGAEVDELIPLDQIHKNVEGRMQRNYRQQPPLVPHSIEQYQIDVRTNQCLSCHDWTKAGERNAPTLSMTHYLDRDGNELDHIAGTRYFCNQCHVPQADAPALVDNVFEPSSGNMADSPEKRGWIGRLWNWIWTPAVAFSSGFLILAGFLAGILFWGGFHWTLELTNTEEFCTSCHTMEVNLGEYRETIHYNNHSGVRAICSDCHVPHEWNHKIKAKIMAVKDVYHELAGTISTPEKYEAHRLSMASAVWKKMKASDSRECRNCHNFDYMDFTIQETRAASEHQRAIDTNMTCIDCHQGIAHSLPSDYLEEYQRVTDELAGEAQSHQVADSEIRSFLNKSADMNICGCLVHIVPDQAEAAAQTMRDTPGVEVHAQAEDGRFVVVVEDTSDHLASEIIMDLHQIPGVVSLTLTYHHFEELAEATPHPDAQSQTMTSRRAFLSAKCREDSSTVRPPGSVPGFLDHCTKCGDCVDACQETVIVVGQDGFPVFKPSENPCTFCGDCATVCPTDALQIERLPDWPWRAAITSSCLSMNGVSCRVCQDNCEQNAIRFRLQLGGRAEPSLDADTCIGCGACVPSCPVNAIALDRQPTSKTEAIMSLAGTPLSPQRRRFLQDSARAAGGCVVAGSLLAWLARDARALPAESLRPPGALPEEAFLSACIRCGLCVRDCPYDTLKLAELGVDAVATGTPYFTARNVPCEMCDDIPCVAACPTGALDPGLDNIDDAKMGVAVLVDQENCLNFQGLRCDVCYRVCPVIDDAITLEAAHDARSGHHAMFIPTVHAERCTGCGMCEKSCVLPEAAIKVLPERLARGSAADHYRKGWEEKEPLVDGLIDLPDRLPGPGTDNLTTPGGFAPSYDLPGVGQMSARTHIPVGHEAIEAKGWIGAHRFLLLRRTSQLFFLVLFLLGPWFGIWIVQGTLAGSLTLGVLPLTDPFIVLQSIIAGHWPELTALIGGLIVLVAYALIGGRVYCSWVCPINPVTDAANWLHRRLDLPKGWQPKRSARLWVLAMVLVVSGLTGVIAWELINPITMLHRGLIFGAGFVWAMVAAIFIFDLFVARHGWCGHICPVGAFYGLIGSKSLLRVSAANRAACDDCMDCYAVCPENQIISPALKGKTTPLILSPDCTNCGRCIDVCAVDVFTFTHRFDDHVAAPSDPVPAPDRRAARPI
>BA8
MTTSESRRTFLKASAAAATASAAGIPLATGANAQAGAPDIRWDKAACRFCGTGCSVLVGTKDGRVVATQGDPDAPVNRGLNCIKGYFLSKIMYGKDRLTTPLLRKTNGEYDKNGEFEPVSWDEAFDVMAAKWKEALAKKGPTSVGMFGSGQWTIWEGYAASKLMKAGFRSNNIDPNARHCMASAVVGFMRTFGIDEPMGCYDDFEHADTFVLWGSNMAEMHPILWSRLTDTRLTKPGCEVHVLSTFEHRSFELADNGIVFEPQTDLAILNYIANYIIQNNAVNEYFVRNHVNITKTATDIGYGLRETNALQQEAENPNSGALESISFEEYAEAVAPYTLEYTSELSGVPADKLEKLAQQYADPTRKVMSLWTMGFNQHTRGSWVNSLMYNVHLLVGKISEPGNSPFSLTGQPSACGTAREVGTFAHRLPADMVVANDEHREICETAWNIPEGTIPPKPGFHAVLQHRKLKDGELNAYWVQCNNNMQAAPNINEEGYPGYRNPENFITVSDPYPTVTAVSADLILPTAMWVEKEGAYGNAERRTQFWRQQVQAPGEAKSDLWQLMEFSKRFTVEEVWGEELLAKMPEHRGKTMFDVLYANGKVDQFPLSETAEGFHNDDAEHFGFYVQKGLFEEYAEFGRGHAHDLAPFEMYHQARGMRWPVVDGKETLYRFREGFDPYVPEGADVKFYGHKDGKAKIIFAPYEPAAEEPDEEFDLWLSTGRVLEHWHSGSMTRRVPELHRAFPSAVVYMHPQDAKDRGLRRGQEIILSTRRGEVTSRVETRGRNKVPRGLVFMPWFDEHQLTNKLTLDATCPLSKETDYKKCACKVERAMKKSIVTGGALIPVLLLSGFALAQSAQVETLRGAEVDELIPLDQIHKNVEGRMQRNYRQQPPLVPHSIEQYQIDVRTNQCLSCHDWTKAGERNAPTLSMTHYLDRDGNELDHIAGTRYFCNQCHVPQADAPALVDNVFEPSSGNMADSPEKRGWIGRLWNWIWTPAVAFSSGFLILAGFLAGILFWGGFHWTLELTNTEEFCTSCHTMEVNLGEYRETIHYNNHSGVRAICSDCHVPHEWNHKIKAKIMAVKDVYHELAGTISTPEKYEAHRLSMASAVWKKMKASDSRECRNCHNFDYMDFTIQETRAASEHQRAIDTNMTCIDCHQGIAHSLPSDYLEEYQRVTDELAGEAQSHQVADSEIRSFLNKSADMNICGCLVHIVPDQAEAAAQTMRDTPGVEVHAQAEDGRFVVVVEDTSDHLASEIIMDLHQIPGVVSLTLTYHHFEDLAEATPHPDAQSQTMTSRRAFLSAKCREDSSIVRPPGSVPGFLDHCTKCGDCVDACQETVIVVGQDGFPVFKPSENPCTFCGDCATVCPTDALQIERLPDWPWRAAITSSCLSMNGVSCRVCQDNCEQNAIRFRLQLGGLAEPSLDADTCVGCGACVPSCPVNAIALDRQPTSKTEAIMSLAGTPLSPQRRRFLQDSARAAGGCVVAGSLLAWLARDARALPAEALRPPGALPEEAFLSACIRCGLCVRDCPYDTLKLAELGVDAVATGTPYFTARNVPCEMCDDIPCVAACPTGALDPGLDNIDDAKMGVAVLVDQENCLNFQGLRCDVCYRVCPVIDDAITLEAAHDARSGHHAMFIPTVHAERCTGCGMCEKSCVLPEAAIKVLPERLARGSAADHYRKGWEEKEPLVDGLIDLPDRLPGPGTDNLTTPGGFAPSYDLPGVGQMSARTHIPVGHEAIEAKGWIGAHRFLLLRRTSQLFFLVLFLLGPWFGIWIVQGTLAGSLTLGVLPLTDPIIVLQSIIAGHWPELTALIGGLIVLVAYALIGGRVYCSWVCPINPVTDAANWLHRRLDLPKGWQPKRSTRLWVLAMVLVVSGLTGVIAWELINPITMLHRGLIFGAGFVWAMVAAIFIFDLFVARHGWCGHICPVGAFYGLIGNKSLLRVSAANRAACDDCMDCYAVCPENQIISPALKGKTTPLILSPDCTNCGRCIDVCAVDVFTFTHRFDDHVAAPSDPVPAPDRRVARPI
>BA9
MTTSESRRTFLKASAAAATASAAGIPLATGANAQAGAPDIRWDKAACRFCGTGCSVLVGTKDGRVVATQGDPDAPVNRGLNCIKGYFLSKIMYGKDRLTTPLLRKTNGEYDKNGEFEPVSWDEAFDVMAAKWKEALAKKGPTSVGMFGSGQWTIWEGYAASKLMKAGFRSNNIDPNARHCMASAVVGFMRTFGIDEPMGCYDDFEHADTFVLWGSNMAEMHPILWSRLTDTRLTKPGCEVHVLSTFEHRSFELADNGIVFEPQTDLAILNYIANYIIQNNAVNEYFVRNHVNITKTATDIGYGLRETNALQQEAENPNSGALESISFEEYAEAVAPYTLEYTSELSGVPADKLEKLAQQYADPTRKVMSLWTMGFNQHTRGSWVNSLMYNVHLLVGKISEPGNSPFSLTGQPSACGTAREVGTFAHRLPADMVVANDEHREICETAWNIPEGTIPPKPGFHAVLQHRKLKDGELNAYWVQCNNNMQAAPNINEEGYPGYRNPENFITVSDPYPTVTAVSADLILPTAMWVEKEGAYGNAERRTQFWRQQVQAPGEAKSDLWQLMEFSKRFTVEEVWGEELLAKMPEHRGKTMFDVLYANGKVDQFPLSETAEGFHNDDAEHFGFYVQKGLFEEYAEFGRGHAHDLAPFEMYHQARGMRWPVVDGKETLYRFREGFDPYVPEGADVKFYGHKDGKAKIIFAPYEPAAEEPDEEFDLWLSTGRVLEHWHSGSMTRRVPELHRAFPSAVVYMHPQDAKDRGLRRGQEIVLSTRRGEVTSRVETRGRNKVPRGLVFMPWFDEHQLTNKLTLDATCPLSKETDYKKCACKVERAMKKSIVTGGALIPVLLLSGFALAQSAQVETLRGADVDELIPLDQIHKNVEGRMQRNYRQQPPLVPHSIEQYQIDVRTNQCLSCHDWTKAGERNAPTLSMTHYLDRDGNELDHIAGTRYFCNQCHVPQADAPALVDNVFEPSSGNMADSPEKRGWIGRLWNWIWTPAVAFSSGFLILAGFLAGILFWGGFHWTLELTNTEEFCTSCHTMEVNLGEYRETIHYNNHSGVRAICSDCHVPHEWNHKIKAKIMAVKDVYHELAGTISTPEKYEAHRLSMASAVWKKMKASDSRECRNCHNFDYMDFTIQETRAASEHQRAIDTNMTCIDCHQGIAHSLPSDYLEEYKRVTDELAGEAQSHQVADSEIRSFLNKSADMNICGCLVHIVPDQAEAAAQTMRDTPGVEVHAQAEDGRFVVVVEDTSDHLASEIIMDLHQIPGVVSLTLTYHHFEDLAEATPHPDAQSQTMTSRRAFLSAKCREDSSIVRPPGSVPGFLDHCTKCGDCVDACQETVIVFGQDGFPVFKPSENPCTFCGDCATVCPTDALQVERLPDWPWRAAITSSCLSVNGVSCRVCQDNCEQNAIRFRLQLGGRAEPSLDADTCIGCGTCVPSCPVNAIALDRQPTSKTEAIMSLAGTPLSPQRRRFLQDSARAAGGCVVAGSLLAWLARDARALPAEALRPPGALPEEAFLSACIRCGLCVRDCPYDTLKLAELGVDAVATGTPYFTARNVPCEMCDDIPCVAACPTGALDPGLDNIDDAKMGVAVLVDQENCLNFQGLRCDVCYRVCPVIDDAITLEAAHDARSGHHAMFIPTVHAERCTGCGMCEKSCVLPEAAIKVLPERLARGSAADHYRKGWEEKEPLVDGLIDLPDRLPGPGTDNLTTPGGFAPSYDLPGVGQMSARTHIPVGHEAIEAKGWIGAHRYLLLRRTSQLFFLVLFLLGPWFGIWIVQGTLAGSLTLGVLPLTDPFIVLQSIIAGHWPELTALIGGLIVLVAYALIGGRVYCSWVCPINPVTDAANWLHRRLDLPKGWQPKRAIRLWVLAMVLVVSGLTGVIAWELINPITMLHRGLIFGAGFVWAMIAAIFIFDLLVARHGWCGHICPVGAFYGLIGSKSLLRVSAANRAACDDCMDCYAVCPENQIISPALKGKTTPLILSPDCTNCGRCIDVCAVDVFTFTHRFDDHVAAPSDPVPAPNRRAARPI
>BB1
MTTSESRRTFLKASAAAATASAAGIPLATGANAQAGAPDIRWDKAACRFCGTGCSVLVGTKDGRVVATQGDPDAPVNRGLNCIKGYFLSKIMYGKDRLTTPLLRKTNGEYDKNGEFEPVSWDEAFDVMAAKWKEALAKKGPTSVGMFGSGQWTIWEGYAASKLMKAGFRSNNIDPNARHCMASAVVGFMRTFGIDEPMGCYDDFEHADTFVLWGSNMAEMHPILWSRLTDTRLTKPGCEVHVLSTFEHRSFELADNGIVFEPQTDLAILNYIANYIIQNNAVNEYFVRNHVNITKTATDIGYGLRETNALQQEAENPNSGALESISFEEYAEAVAPYTLEYTSELSGVPADKLEKLAQQYADPTRKVMSLWTMGFNQHTRGSWVNSLMYNVHLLVGKISEPGNSPFSLTGQPSACGTAREVGTFAHRLPADMVVANDEHREICETAWNIPEGTIPPKPGFHAVLQHRKLKDGELNAYWVQCNNNMQAAPNINEEGYPGYRNPENFITVSDPYPTVTAVSADLILPTAMWVEKEGAYGNAERRTQFWRQQVQAPGEAKSDLWQLMEFSKRFTVEEVWGEELLAKMPEHRGKTMFDVLYANGKVDQFPLSETAEGFHNDDAEHFGFYVQKGLFEEYAEFGRGHAHDLAPFEMYHQARGMRWPVVDGKETLYRFREGFDPYVPEGADVKFYGHKDGKAKIIFAPYEPAAEEPDEEFDLWLSTGRVLEHWHSGSMTRRVPELHRAFPSAVVYMHPQDAKDRGLRRGQEIVLSTRRGEVTSRVETRGRNKVPRGLVFMPWFDEHQLTNKLTLDATCPLSKETDYKKCACKVERAMKKSIVTGGALIPVLLLSGFALAQSAQVETLRGAEVDELIPLDQIHKNVEGRMQRNYRQQPPLVPHSIEQYQIDVRTNQCLSCHDWTKAGERNAPTLSMTHYLDRDGNELDHIAGTRYFCNQCHVPQADAPALVDNVFEPSSGNMADSPEKRGWIGRLWNWIWTPAVAFSSGFLILAGFLAGILFWGGFHWTLELTNTEEFCTSCHTMEVNLGEYRETIHYNNHSGVRAICSDCHVPHEWNHKIKAKIMAVKDVYHELAGTISTPEKYEAHRLSMASAVWKKMKASDSRECRNCHNFDYMDFTIQETRAASEHQRAIDTNMTCIDCHQGIAHSLPSDYLEEYQRVTDELADEAQSHQVADSEIRSFLNKSADMNICGCLVHIVPDQAEAAAQTMRDTPGVEVHAQAEDGRFVVVVEDTSDHLASEIIMDLHQIPGVVSLTLTYHHFEDLAEATPHPDAPSQTMTSRRAFLSAKCREDSSIVRPPGSVPGFLDHCTKCGDCVDACQETVIVVGQDGFPVFKPSENPCTFCGDCATVCPTDALQIERLPDWPWRAAIASSCLSVNGVSCRVCQDNCEQNAIRFRLQLGGRAEPSLDADTCIGCGACVPSCPVNAIALDRQPTSKTEAIMSLAGTPLSPQRRRFLQDSARAAGGCVVAGSLLAWLARDARALPAEALRPPGALPEEAFLSACIRCGLCVRDCPYDTLKLAELGVDAVATGTPYFTARNVPCEMCDDIPCVAACPTGALDPGLDNIDDAKMGVAVLVDQENCLNFQGLRCDVCYRVCPVIDDAITLEAAHDARSGHHAMFIPTVHAERCTGCGMCEKSCVLPEAAIKVLPERLARGSAADHYRKGWEEKEPLVDGLIDLPDRLPGPGTDNLTTPGGFAPSYDLPGVGQMSARTHIPVGHEAIEAKGWIGAHRFLLLRRTSQLFFLVLFLLGPWFGIWIVQGTLAGSLTLGVLPLTDPFIVLQSIIAGHWPELTALIGGLIVLVAYALIGGRVYCSWVCPINPVTDAANWLHRRLDLPKGWQPKRSTRLWVLAMVLVVSGLTGVIAWELINPITMLHRGLIFGAGFIWAMVAAIFIFDLFVARHGWCGHICPVGAFYGLIGSKSLLRVSAANRAACDDCMDCYAVCPENQIISPALKGKTTPLILSPDCTNCGRCIDVCAVDVFTFTHRFDDHVAAPSDPVPAPDRRAARPI
>BB10
MTTSESRRTFLKASAAAATASAAGIPLATGANAQAGAPDIRWDKAACRFCGTGCSVLVGTKDGRVVATQGDPDAPVNRGLNCIKGYFLSKIMYGKDRLTTPLLRKTNGEYDKNGEFEPVSWDEAFDVMAAKWKEALAKKGPTSVGMFGSGQWTIWEGYAASKLMKAGFRSNNIDPNARHCMASAVVGFMRTFGIDEPMGCYDDFEHADTFVLWGSNMAEMHPILWSRLTDTRLTKPGCEVHVLSTFEHRSFELADNGIVFEPQTDLAILNYIANYIIQNNAVNEYFVRNHVNITKTATDIGYGLRETNALQQEAENPNSGALESISFEEYAEAVAPYTLEYTSELSGVPADKLEKLAQQYADPTRKVMSLWTMGFNQHTRGSWVNSLMYNVHLLVGKISEPGNSPFSLTGQPSACGTAREVGTFAHRLPADMVVANDEHREICETAWNIPEGTIPPKPGFHAVLQHRKLKDGELNAYWVQCNNNMQAAPNINEEGYPGYRNPENFITVSDPYPTVTAVSADLILPTAMWVEKEGAYGNAERRTQFWRQQVQAPGEAKSDLWQLMEFSKRFTVEEVWGEELLAKMPEHRGKTMFDVLYANGKVDQFPLSETAEGFHNDDAEHFGFYVQKGLFEEYAEFGRGHAHDLAPFEMYHQARGMRWPVVDGKETLYRFREGFDPYVPEGADVKFYGHKDGKAKIIFAPYEPAAEEPDEEFDLWLSTGRVLEHWHSGSMTRRVPELHRAFPSAVVYMHPQDAKDRGLRRGQEIVLSTRRGEVTSRVETRGRNKVPRGLVFMPWFDEHQLTNKLTLDATCPLSKETDYKKCACKVERAMKKSIVTGGALIPVLLLSGFALAQSAQVETLRGADVDELIPLDQIHKNVEGRMQRNYRQQPPLVPHSIEQYQIDVRTNQCLSCHDWTKAGERNAPTLSMTHYLDRDGNELDHIAGTRYFCNQCHVPQADAPALVDNVFEPSSGNMADSPEKRGWIGRLWNWIWTPAVAFSSGFLILAGFLAGILFWGGFHWTLELTNTEEFCTSCHTMEVNLGEYRETIHYNNHSGVRAICSDCHVPHEWNHKIKAKIMAVKDVYHELAGTISTPEKYEAHRLSMASAVWKKMKASDSRECRNCHNFDYMDFTIQETRAASEHQRAIDTNMTCIDCHQGIAHSLPSDYLEEYQRVTDELAGEAQSHQVADSEIRSFLNKSADMNICGCLVHIVPDQAEAAAQTMRDTPGVEVHAQAEDGRFVVVVEDTSDHLASEIIMDLHQIPGVVSLTLTYHHFEELAEATPHPDAQSQTMTSRRAFLSAKCREDSSIVRPPGSVPCFLDHCTKCGDCVDVCQETVIVFGQDGFPVFKPSENPCTFCGDCATVCPTDALQIERLPDWPWRAAITSSCLSMNGVSCRVCQDNCEQNAIRFRLQLGGVAEPSLDAKTCVGCGACVPSCPVNAIALDRQPTSKTEAIMSLAGTPLSPQRRRFLQDSARAAGGCVVAGSLLAWLARDARALPAEALRPPGALPEEAFLSACIRCGLCVRDCPYDTLKLAELGVDAVATGTPYFTARNVPCEMCDDIPCVAACPTGALDPGLDNIDDAKMGVAVLVDQENCLNFQGLRCDVCYRVCPVIDDAITLEAAHDARSGHHAMFIPTVHAERCTGCGMCEKSCVLPEAAIKVLPERLARGSAADHYRKGWEEKEPLVDGLIDLPDRLPGPGTDNLTTPGGFAPSYDLPGVGQMSARTHIPVGHEAIEAKGWIGANRFLLLRRTSQLFFLVLFLLGPWFGIWIVQGTLAGSLTLGVLPLTDPFIVLQSIVAGHWPELTALIGGLIVLVAYALIGGRVYCSWVCPINPVTDAANWLHRRLDLPKGWQPKRATRLWVLAMVLVVSGLTGVIAWELINPITMLHRGLIFGAGFVWAMVAAIFIFDLFVARHGWCGHICPVGAFYGLIGSKSLLRVSAANRAACDDCMDCYAVCPENQIISPALKGKTTPLILSPDCTNCGRCIDVCAVDVFTFTHRFDDHVAAPSDPVPAPDRRAARPI
>BB5
MTTSESRRTFLKASAAAATASAAGIPLATGANAQAGAPDIRWDKAACRFCGTGCSVLVGTKDGRVVATQGDPDAPVNRGLNCIKGYFLSKIMYGKDRLTTPLLRKTNGEYDKNGEFEPVSWDEAFDVMAAKWKEALAKKGPTSVGMFGSGQWTIWEGYAASKLMKAGFRSNNIDPNARHCMASAVVGFMRTFGIDEPMGCYDDFEHADTFVLWGSNMAEMHPILWSRLTDTRLTKPGCEVHVLSTFEHRSFELADNGIVFEPQTDLAILNYIANYIIQNNAVNEYFVRNHVNITKTATDIGYGLRETNALQQEAENPNSGALESISFEEYAEAVAPYTLEYTSELSGVPADKLEKLAQQYADPTRKVMSLWTMGFNQHTRGSWVNSLMYNVHLLVGKISEPGNSPFSLTGQPSACGTAREVGTFAHRLPADMVVANDEHREICETAWNIPEGTIPPKPGFHAVLQHRKLKDGELNAYWVQCNNNMQAAPNINEEGYPGYRNPENFITVSDPYPTVTAVSADLILPTAMWVEKEGAYGNAERRTQFWRQQVQAPGEAKSDLWQLMEFSKRFTVEEVWGEELLAKMPEHRGKTMFDVLYANGKVDQFPLSETAEGFHNDDAEHFGFYVQKGLFEEYAEFGRGHAHDLAPFEMYHQARGMRWPVVDGKETLYRFREGFDPYVPEGADVKFYGHKDGKAKIIFAPYEPAAEEPDEEFDLWLSTGRVLEHWHSGSMTRRVPELHRAFPSAVVYMHPQDAKDRGLRRGQEIVLSTRRGEVTSRVETRGRNKVPRGLVFMPWFDEHQLTNKLTLDATCPLSKETDYKKCACKVERAMKKSIVTGGALIPVLLLSGFALAQSAQVETLRGADVDELIPLDQIHKNVEGRMQRNYRQQPPLVPHSIEQYQIDVRTNQCLSCHDWTKAGERNAPTLSMTHYLDRDGNELDHIAGTRYFCNQCHVPQADAPALVDNVFEPSSGNMADSPEKRGWFGRLWNWIWTPAVAFSSGFLILAGFLAGILFWGGFHWTLELTNTEEFCTSCHTMEVNLGEYRETIHYNNHSGVRAICSDCHVPHEWNHKIKAKIMAVKDVYHELAGTISTPEKYEAHRLSMASAVWKKMKASDSRECRNCHNFDYMDFTIQETRAASEHQRAIDTNMTCIDCHQGIAHSLPSDYLEEYQRVTDELAGEAQSHQVADSEIRSFLNKSADMNICGCLVHIVPDQAEAAAQTMRDTPGVEVHAQAEDGRFVVVVEDTSDHLASEIIMDLHQIPGVVSLTLTYHHFEDLAEATPHPDAQSQTMTSRRAFLSAKCREDSSIARPPGSVPGFLDHCTKCGDCVDACQETVIVVGQDGFPVFKPSENPCTFCGDCATVCPTDALQIERLPDWPWRAAITSSCLSMNGVSCRVCQDNCEQNAIRFRLQLGGLAEPSLDADTCVGCGACVPSCPVNAIALDRQPTSKTEAIMSLAGTPLSPQRRRFLQDSARAAGGCVVAGSLLAWLARDARALPAEALRPPGALPEEAFLSACIRCGLCVRDCPYDTLKLAELGVDAVATGTPYFTARNVPCEMCDDIPCVAACPTGALDPGLDNIDDAKMGVAVLVDQENCLNFQGLRCDVCYRVCPVIDDAITLEAAHDARSGHHAMFIPTVHAERCTGCGMCEKSCVLPEAAIKVLPERLARGSAADHYRKGWEEKEPLVDGLIDLPDRLPGPGTDNLTTPGGFAPSYDLPGVGQMSARTHIPVGHEAIEAKGWIGAHRFLLLRRTSQLFFLVLFLLGPWFGIWIVQGTLAGSLTLGVLPLTDPFIVLQSIIAGHWPELTALIGGLIVLVAYALIGGRVYCSWVCPINPVTDAANWLHRRLDLPKGWQPKRSTRLWVLAMVLVVSGLTGVIAWELINPITMLHRGLIFGAGFIWAMVAAIFIFDLFVARHGWCGHICPIGAFYGLIGSKSLLRVSAANRAACDDCMDCYAVCPENQIISPALKGKTTPLILSPDCTNCGRCIDVCAVDVFTFTHRFDDHVAAPSDPVPAPDRRAARPI
>BC12
MTTSESRRTFLKASAAAATASAAGIPLATGANAQAGAPDIRWDKAACRFCGTGCSVLVGTKDGRVVATQGDPDAPVNRGLNCIKGYFLSKIMYGKDRLTTPLLRKTNGEYDKNGEFEPVSWDEAFDVMAAKWKEALAKKGPTSVGMFGSGQWTIWEGYAASKLMKAGFRSNNIDPNARHCMASAVVGFMRTFGIDEPMGCYDDFEHADTFVLWGSNMAEMHPILWSRLTDTRLTKPGCEVHVLSTFEHRSFELADNGIVFEPQTDLAILNYIANYIIQNNAVNEYFVRNHVNITKTATDIGYGLRETNALQQEAENPNSGALESISFEEYAEAVAPYTLEYTSELSGVPADKLEKLAQQYADPTRKVMSLWTMGFNQHTRGSWVNSLMYNVHLLVGKISEPGNSPFSLTGQPSACGTAREVGTFAHRLPADMVVANDEHREICETAWNIPEGTIPPKPGFHAVLQHRKLKDGELNAYWVQCNNNMQAAPNINEEGYPGYRNPENFITVSDPYPTVTAVSADLILPTAMWVEKEGAYGNAERRTQFWRQQVQAPGEAKSDLWQLMEFSKRFTVEEVWGEELLAKMPEHRGKTMFDVLYANGKVDQFPLSETAEGFHNDDAEHFGFYVQKGLFEEYAEFGRGHAHDLAPFEMYHQARGMRWPVVDGKETLYRFREGFDPYVPEGADVKFYGHKDGKAKIIFAPYEPAAEEPDEEFDLWLSTGRVLEHWHSGSMTRRVPELHRAFPSAVVYMHPQDAKDRGLRRGQEIILSTRRGEVTSRVETRGRNKVPRGLVFMPWFDEHQLTNKLTLDATCPLSKETDYKKCACKVERAMKKSIVTGGALIPVLLLSGFALAQSAQVETLRGAEVDELIPLDQIHKNVEGRMQRNYRQQPPLVPHSIEQYQIDVRTNQCLSCHDWTKAGERNAPTLSMTHYLDRDGNELDHIAGTRYFCNQCHVPQADAPALVDNVFEPSSGNMADSPEKRGWIGRLWNWIWTPAVAFSSGFLILAGFLAGILFWGGFHWTLELTNTEEFCTSCHTMEVNLGEYRETIHYNNHSGVRAICSDCHVPHEWNHKIKAKIMAVKDVYHELAGTISTPEKYEAHRLSMASAVWKKMKASDSRECRNCHNFDYMDFTIQETRAASEHQRAIDTNMTCIDCHQGIAHSLPSDYLEEYQRVTDELAGEAQSHQVADSEIRSFLNKSADMNICGCLVHIVPDQAEAAAQTMRDTPGVEVHAQAEDGRFVVVVEDTSDHLASEIIMDLHQIPGVVSLTLTYHHFEDLAEATPHPDAQSQTMTSRRAFLSAKCREDSSIVRPPGSVPGFLDHCTKCGDCVDACQETVIVVGQDGFPVFKPSENPCTFCGDCATVCPTDALQIERLPDWPWRAAITSSCLSMNGVSCRVCQDNCEQNAIRFRLQLGGLAEPSLDADTCVGCGACVPSCPVNAIALDRQPTSKTEAIMSLAGTPLSPQRRRFLQDSARAAGGCVVAGSLLAWLARDARALPAEALRPPGALPEEAFLSACIRCGLCVRDCPYDTLKLAELGVDAVATGTPYFTARNVPCEMCDDIPCVAACPTGALDPGLDNIDDAKMGVAVLVDQENCLNFQGLRCDVCYRVCPVIDDAITLEAAHDARSGHHAMFIPTVHAERCTGCGMCEKSCVLPEAAIKVLPERLARGSAADHYRKGWEEKEPLVDGLIDLPDRLPGPGTDNLTTPGGFAPSYDLPGVGQMSARTHIPVGHEAIEAKGWIGAHRFLLLRRTSQLFFLVLFLLGPWFGIWIVQGTLAGSLTLGVLPLTDPIIVLQSIIAGHWPELTALIGGLIVLVAYALIGGRVYCSWVCPINPVTDAANWLHRRLDLPKGWQPKRSTRLWVLAMVLVVSGLTGVIAWELINPITMLHRGLIFGAGFVWAMVAAIFIFDLFVARHGWCGHICPVGAFYGLIGNKSLLRVSAANRAACDDCMDCYAVCPENQIISPALKGKTTPLILSPDCTNCGRCIDVCAVDVFTFTHRFDDHVAAPSDPVPAPDRRVARPI
>BC4
MTTSESRRTFLKASAAAATASAAGIPLATGANAQAGAPDIRWDKAACRFCGTGCSVLVGTKDGRVVATQGDPDAPVNRGLNCIKGYFLSKIMYGKDRLTTPLLRKTNGEYDKNGEFEPVSWDEAFDVMAAKWKEALAKKGPTSVGMFGSGQWTIWEGYAASKLMKAGFRSNNIDPNARHCMASAVVGFMRTFGIDEPMGCYDDFEHADTFVLWGSNMAEMHPILWSRLTDTRLTKPGCEVHVLSTFEHRSFELADNGIVFEPQTDLAILNYIANYIIQNNAVNEYFVRNHVNITKTATDIGYGLRETNALQQEAENPNSGALESISFEEYAEAVAPYTLEYTSELSGVPADKLEKLAQQYADPTRKVMSLWTMGFNQHTRGSWVNSLMYNVHLLVGKISEPGNSPFSLTGQPSACGTAREVGTFAHRLPADMVVANDEHREICETAWNIPEGTIPPKPGFHAVLQHRKLKDGELNAYWVQCNNNMQAAPNINEEGYPGYRNPENFITVSDPYPTVTAVSADLILPTAMWVEKEGAYGNAERRTQFWRQQVQAPGEAKSDLWQLMEFSKRFTVEEVWGEELLAKMPEHRGKTMFDVLYANGKVDQFPLSETAEGFHNDDAEHFGFYVQKGLFEEYAEFGRGHAHDLAPFEMYHQARGMRWPVVDGKETLYRFREGFDPYVPEGADVKFYGHKDGKAKIIFAPYEPAAEEPDEEFDLWLSTGRVLEHWHSGSMTRRVPELHRAFPSAVVYMHPQDAKDRGLRRGQEIILSTRRGEVTSRVETRGRNKVPRGLVFMPWFDEHQLTNKLTLDATCPLSKETDYKKCACKVERAMKKSIVTGGALIPVLLLSGFALAQSAQVETLRGAEVDELIPLDQIHKNVEGRMQRNYRQQPPLVPHSIEQYQIDVRTNQCLSCHDWTKAGERNAPTLSMTHYLDRDGNELDHIAGTRYFCNQCHVPQADAPALVDNVFEPSSGNMADSPEKRGWIGRLWNWIWTPAVAFSSGFLILAGFLAGILFWGGFHWTLELTNTEEFCTSCHTMEVNLGEYRETIHYNNHSGVRAICSDCHVPHEWNHKIKAKIMAVKDVYHELAGTISTPEKYEAHRLSMASAVWKKMKASDSRECRNCHNFDYMDFTIQETRAASEHQRAIDTNMTCIDCHQGIAHSLPSDYLEEYQRVTDELAGEAQSHQVADSEIRSFLNKSADMNICGCLVHIVPDQAEAAAQTMRDTPGVEVHAQAEDGRFVVVVEDTSDHLASEIIMDLHQIPGVVSLTLTYHHFEDLAEATPHPDAQSQTMTSRRAFLSAKCREDSSIVRPPGSVPGFLDHCTKCGDCVDACQETVIVVGQDGFPVFKPSENPCTFCGDCATVCPTDALQIERLPDWPWRAAITSSCLSMNGVSCRVCQDNCEQNAIRFRLQLGGLAEPSLDADTCVGCGACVPSCPVNAIALDRQPTSKTEAIMSLAGTPLSPQRRRFLQDSARAAGGCVVAGSLLAWLARDARALPAEALRPPGALPEEAFLSACIRCGLCVRDCPYDTLKLAELGVDAVATGTPYFTARNVPCEMCDDIPCVAACPTGALDPGLDNIDDAKMGVAVLVDQENCLNFQGLRCDVCYRVCPVIDDAITLEAAHDARSGHHAMFIPTVHAERCTGCGMCEKSCVLPEAAIKVLPERLARGSAADHYRKGWEEKEPLVDGLIDLPDRLPGPGTDNLTTPGGFAPSYDLPGVGQMSARTHIPVGHEAIEAKGWIGAHRFLLLRRTSQLFFLVLFLLGPWFGIWIVQGTLAGSLTLGVLPLTDPIIVLQSIIAGHWPELTALIGGLIVLVAYALIGGRVYCSWVCPINPVTDAANWLHRRLDLPKGWQPKRSTRLWVLAMVLVVSGLTGVIAWELINPITMLHRGLIFGAGFVWAMVAAIFIFDLFVARHGWCGHICPVGAFYGLIGNKSLLRVSAANRAACDDCMDCYAVCPENQIISPALKGKTTPLILSPDCTNCGRCIDVCAVDVFTFTHRFDDHVAAPSDPVPAPDRRVARPI
>BC5
MTTSESRRTFLKASAAAATASAAGIPLATGANAQAGAPDIRWDKAACRFCGTGCSVLVGTKDGRVVATQGDPDAPVNRGLNCIKGYFLSKIMYGKDRLTTPLLRKTNGEYDKNGEFEPVSWDEAFDVMAAKWKEALAKKGPTSVGMFGSGQWTIWEGYAASKLMKAGFRSNNIDPNARHCMASAVVGFMRTFGIDEPMGCYDDFEHADTFVLWGSNMAEMHPILWSRLTDTRLTKPGCEVHVLSTFEHRSFELADNGIVFEPQTDLAILNYIANYIIQNNAVNEYFVRNHVNITKTATDIGYGLRETNALQQEAENPNSGALESISFEEYAEAVAPYTLEYTSELSGVPADKLEKLAQQYADPTRKVMSLWTMGFNQHTRGSWVNSLMYNVHLLVGKISEPGNSPFSLTGQPSACGTAREVGTFAHRLPADMVVANDEHREICETAWNIPEGTIPPKPGFHAVLQHRKLKDGELNAYWVQCNNNMQAAPNINEEGYPGYRNPENFITVSDPYPTVTAVSADLILPTAMWVEKEGAYGNAERRTQFWRQQVQAPGEAKSDLWQLMEFSKRFTVEEVWGEELLAKMPEHRGKTMFDVLYANGKVDQFPLSETAEGFHNDDAEHFGFYVQKGLFEEYAEFGRGHAHDLAPFEMYHQARGMRWPVVDGKETLYRFREGFDPYVPEGADVKFYGHKDGKAKIIFAPYEPAAEEPDEEFDLWLSTGRVLEHWHSGSMTRRVPELHRAFPSAVVYMHPQDAKDRGLRRGQEIILSTRRGEVTSRVETRGRNKVPRGLVFMPWFDEHQLTNKLTLDATCPLSKETDYKKCACKVERAMKKSIVTGGALIPVLLLSGFALAQSAQVETLRGAEVDELIPLDQIHKNVEGRMQRNYRQQPPLVPHSIEQYQIDVRTNQCLSCHDWTKAGERNAPTLSMTHYLDRDGNELDHIAGTRYFCNQCHVPQADAPALVDNVFEPSSGNMADSPEKRGWIGRLWNWIWTPAVAFSSGFLILAGFLAGILFWGGFHWTLELTNTEEFCTSCHTMEVNLGEYRETIHYNNHSGVRAICSDCHVPHEWNHKIKAKIMAVKDVYHELAGTISTPEKYEAHRLSMASAVWKKMKASDSRECRNCHNFDYMDFTIQETRAASEHQRAIDTNMTCIDCHQGIAHSLPSDYLEEYQRVTDELAGEAQSHQVADSEIRSFLNKSADMNICGCLVHIVPDQAEAAAQTMRDTPGVEVHAQAEDGRFVVVVEDTSDHLASEIIMDLHQIPGVVSLTLTYHHFEDLAEATPHPDAQSQTMTSRRAFLSAKCREDSSIVRPPGSVPGFLDHCTKCGDCVDACQETVIVVGQDGFPVFKPSENPCTFCGDCATVCPTDALQIERLPDWPWRAAITSSCLSMNGVSCRVCQDNCEQNAIRFRLQLGGLAEPSLDADTCVGCGACVPSCPVNAIALDRQPTSKTEAIMSLAGTPLSPQRRRFLQDSARAAGGCVVAGSLLAWLARDARALPAEALRPPGALPEEAFLSACIRCGLCVRDCPYDTLKLAELGVDAVATGTPYFTARNVPCEMCDDIPCVAACPTGALDPGLDNIDDAKMGVAVLVDQENCLNFQGLRCDVCYRVCPVIDDAITLEAAHDARSGHHAMFIPTVHAERCTGCGMCEKSCVLPEAAIKVLPERLARGSAADHYRKGWEEKEPLVDGLIDLPDRLPGPGTDNLTTPGGFAPSYDLPGVGQMSARTHIPVGHEAIEAKGWIGAHRFLLLRRTSQLFFLVLFLLGPWFGIWIVQGTLAGSLTLGVLPLTDPIIVLQSIIAGHWPELTALIGGLIVLVAYALIGGRVYCSWVCPINPVTDAANWLHRRLDLPKGWQPKRSTRLWVLAMVLVVSGLTGVIAWELINPITMLHRGLIFGAGFVWAMVAAIFIFDLFVARHGWCGHICPVGAFYGLIGNKSLLRVSAANRAACDDCMDCYAVCPENQIISPALKGKTTPLILSPDCTNCGRCIDVCAVDVFTFTHRFDDHVAAPSDPVPAPDRRVARPI
>BD1
MTTSESRRTFLKASAAAATASAAGIPLATGANAQAGAPDIRWDKAACRFCGTGCSVLVGTKDGRVVATQGDPDAPVNRGLNCIKGYFLSKIMYGKDRLTTPLLRKTNGEYDKNGEFEPVSWDEAFDVMAAKWKEALAKKGPTSVGMFGSGQWTIWEGYAASKLMKAGFRSNNIDPNARHCMASAVVGFMRTFGIDEPMGCYDDFEHADTFVLWGSNMAEMHPILWSRLTDTRLTKPGCEVHVLSTFEHRSFELADNGIVFEPQTDLAILNYIANYIIQNNAVNEYFVRNHVNITKTATDIGYGLRETNALQQEAENPNSGALESISFEEYAEAVAPYTLEYTSELSGVPADKLEKLAQQYADPTRKVMSLWTMGFNQHTRGSWVNSLMYNVHLLVGKISEPGNSPFSLTGQPSACGTAREVGTFAHRLPADMVVANDEHREICETAWNIPEGTIPPKPGFHAVLQHRKLKDGELNAYWVQCNNNMQAAPNINEEGYPGYRNPENFITVSDPYPTVTAVSADLILPTAMWVEKEGAYGNAERRTQFWRQQVQAPGEAKSDLWQLMEFSKRFTVEEVWGEELLAKMPEHRGKTMFDVLYANGKVDQFPLSETAEGFHNDDAEHFGFYVQKGLFEEYAEFGRGHAHDLAPFEMYHQARGMRWPVVDGKETLYRFREGFDPYVPEGADVKFYGHKDGKAKIIFAPYEPAAEEPDEEFDLWLSTGRVLEHWHSGSMTRRVPELHRAFPSAVVYMHPQDAKDRGLRRGQEIILSTRRGEVTSRVETRGRNKVPRGLVFMPWFDEHQLTNKLTLDATCPLSKETDYKKCACKVERAMKKSIVTGGALIPVLLLSGFALAQSAQVETLRGAEVDELIPLDQIHKNVEGRMQRNYRQQPPLVPHSIEQYQIDVRTNQCLSCHDWTKAGERNAPTLSMTHYLDRDGNELDHIAGTRYFCNQCHVPQADAPALVDNVFEPSSGNMADSPEKRGWIGRLWNWIWTPAVAFSSGFLILAGFLAGILFWGGFHWTLELTNTEEFCTSCHTMEVNLGEYRETIHYNNHSGVRAICSDCHVPHEWNHKIKAKIMAVKDVYHELAGTISTPEKYEAHRLSMASAVWKKMKASDSRECRNCHNFDYMDFTIQETRAASEHQRAIDTNMTCIDCHQGIAHSLPSDYLEEYQRVTDELAGEAQSHQVADSEIRSFLNKSADMNICGCLVHIVPDQAEAAAQTMRDTPGVEVHAQAEDGRFVVVVEDTSDHLASEIIMDLHQIPGVVSLTLTYHHFEDLAEATPHPDAQSQTMTSRRAFLSAKCREDSSIVRPPGSVPGFLDHCTKCGDCVDACQETVIVVGQDGFPVFKPSENPCTFCGDCATVCPTDALQIERLPDWPWRAAITSSCLSMNGVSCRVCQDNCEQNAIRFRLQLGGLAEPSLDADTCVGCGACVPSCPVNAIALDRQPTSKTEAIMSLAGTPLSPQRRRFLQDSARAAGGCVVAGSLLAWLARDARALPAEALRPPGALPEEAFLSACIRCGLCVRDCPYDTLKLAELGVDAVATGTPYFTARNVPCEMCDDIPCVAACPTGALDPGLDNIDDAKMGVAVLVDQENCLNFQGLRCDVCYRVCPVIDDAITLEAAHDARSGHHAMFIPTVHAERCTGCGMCEKSCVLPEAAIKVLPERLARGSAADHYRKGWEEKEPLVDGLIDLPDRLPGPGTDNLTTPGGFAPSYDLPGVGQMSARTHIPVGHEAIEAKGWIGAHRFLLLRRTSQLFFLVLFLLGPWFGIWIVQGTLAGSLTLGVLPLTDPIIVLQSIIAGHWPELTALIGGLIVLVAYALIGGRVYCSWVCPINPVTDAANWLHRRLDLPKGWQPKRSTRLWVLAMVLVVSGLTGVIAWELINPITMLHRGLIFGAGFVWAMVAAIFIFDLFVARHGWCGHICPVGAFYGLIGNKSLLRVSAANRAACDDCMDCYAVCPENQIISPALKGKTTPLILSPDCTNCGRCIDVCAVDVFTFTHRFDDHVAAPSDPVPAPDRRVARPI
>BD2
MTTSESRRTFLKASAAAATASAAGIPLATGANAQAGAPDIRWDKAACRFCGTGCSVLVGTKDGRVVATQGDPDAPVNRGLNCIKGYFLSKIMYGKDRLTTPLLRKTNGEYDKNGEFEPVSWDEAFDVMAAKWKEALAKKGPTSVGMFGSGQWTIWEGYAASKLMKAGFRSNNIDPNARHCMASAVVGFMRTFGIDEPMGCYDDFEHADTFVLWGSNMAEMHPILWSRLTDTRLTKPGCEVHVLSTFEHRSFELADNGIVFEPQTDLAILNYIANYIIQNNAVNEYFVRNHVNITKTATDIGYGLRETNALQQEAENPNSGALESISFEEYAEAVAPYTLEYTSELSGVPADKLEKLAQQYADPTRKVMSLWTMGFNQHTRGSWVNSLMYNVHLLVGKISEPGNSPFSLTGQPSACGTAREVGTFAHRLPADMVVANDEHREICETAWNIPEGTIPPKPGFHAVLQHRKLKDGELNAYWVQCNNNMQAAPNINEEGYPGYRNPENFITVSDPYPTVTAVSADLILPTAMWVEKEGAYGNAERRTQFWRQQVQAPGEAKSDLWQLMEFSKRFTVEEVWGEELLAKMPEHRGKTMFDVLYANGKVDQFPLSETAEGFHNDDAEHFGFYVQKGLFEEYAEFGRGHAHDLAPFEMYHQARGMRWPVVDGKETLYRFREGFDPYVPEGADVKFYGHKDGKAKIIFAPYEPAAEEPDEEFDLWLSTGRVLEHWHSGSMTRRVPELHRAFPSAVVYMHPQDAKDRGLRRGQEIILSTRRGEVTSRVETRGRNKVPRGLVFMPWFDEHQLTNKLTLDATCPLSKETDYKKCACKVERAMKKSIVTGGALIPVLLLSGFALAQSAQVETLRGAEVDELIPLDQIHKNVEGRMQRNYRQQPPLVPHSIEQYQIDVRTNQCLSCHDWTKAGERNAPTLSMTHYLDRDGNELDHIAGTRYFCNQCHVPQADAPALVDNVFEPSSGNMADSPEKRGWIGRLWNWIWTPAVAFSSGFLILAGFLAGILFWGGFHWTLELTNTEEFCTSCHTMEVNLGEYRETIHYNNHSGVRAICSDCHVPHEWNHKIKAKIMAVKDVYHELAGTISTPEKYEAHRLSMASAVWKKMKASDSRECRNCHNFDYMDFTIQETRAASEHQRAIDTNMTCIDCHQGIAHSLPSDYLEEYQRVTDELAGEAQSHQVADSEIRSFLNKSADMNICGCLVHIVPDQAEAAAQTMRDTPGVEVHAQAEDGRFVVVVEDTSDHLASEIIMDLHQIPGVVSLTLTYHHFEDLAEATPHPDAQSQTMTSRRAFLSAKCREDSSIVRPPGSVPGFLDHCTKCGDCVDACQETVIVVGQDGFPVFKPSENPCTFCGDCATVCPTDALQIERLPDWPWRAAITSSCLSMNGVSCRVCQDNCEQNAIRFRLQLGGLAEPSLDADTCVGCGACVPSCPVNAIALDRQPTSKTEAIMSLAGTPLSPQRRRFLQDSARAAGGCVVAGSLLAWLARDARALPAEALRPPGALPEEAFLSACIRCGLCVRDCPYDTLKLAELGVDAVATGTPYFTARNVPCEMCDDIPCVAACPTGALDPGLDNIDDAKMGVAVLVDQENCLNFQGLRCDVCYRVCPVIDDAITLEAAHDARSGHHAMFIPTVHAERCTGCGMCEKSCVLPEAAIKVLPERLARGSAADHYRKGWEEKEPLVDGLIDLPDRLPGPGTDNLTTPGGFAPSYDLPGVGQMSARTHIPVGHEAIEAKGWIGAHRFLLLRRTSQLFFLVLFLLGPWFGIWIVQGTLAGSLTLGVLPLTDPIIVLQSIIAGHWPELTALIGGLIVLVAYALIGGRVYCSWVCPINPVTDAANWLHRRLDLPKGWQPKRSTRLWVLAMVLVVSGLTGVIAWELINPITMLHRGLIFGAGFVWAMVAAIFIFDLFVARHGWCGHICPVGAFYGLIGNKSLLRVSAANRAACDDCMDCYAVCPENQIISPALKGKTTPLILSPDCTNCGRCIDVCAVDVFTFTHRFDDHVAAPSDPVPAPDRRVARPI
>BD3
MTTSESRRTFLKASAAAATASAAGIPLATGANAQAGAPDIRWDKAACRFCGTGCSVLVGTKDGRVVATQGDPDAPVNRGLNCIKGYFLSKIMYGKDRLTTPLLRKTNGEYDKNGEFEPVSWDEAFDVMAAKWKEALAKKGPTSVGMFGSGQWTIWEGYAASKLMKAGFRSNNIDPNARHCMASAVVGFMRTFGIDEPMGCYDDFEHADTFVLWGSNMAEMHPILWSRLTDTRLTKPGCEVHVLSTFEHRSFELADNGIVFEPQTDLAILNYIANYIIQNNAVNEYFVRNHVNITKTATDIGYGLRETNALQQEAENPNSGALESISFEEYAEAVAPYTLEYTSELSGVPADKLEKLAQQYADPTRKVMSLWTMGFNQHTRGSWVNSLMYNVHLLVGKISEPGNSPFSLTGQPSACGTAREVGTFAHRLPADMVVANDEHREICETAWNIPEGTIPPKPGFHAVLQHRKLKDGELNAYWVQCNNNMQAAPNINEEGYPGYRNPENFITVSDPYPTVTAVSADLILPTAMWVEKEGAYGNAERRTQFWRQQVQAPGEAKSDLWQLMEFSKRFTVEEVWGEELLAKMPEHRGKTMFDVLYANGKVDQFPLSETAEGFHNDDAEHFGFYVQKGLFEEYAEFGRGHAHDLAPFEMYHQARGMRWPVVDGKETLYRFREGFDPYVPEGADVKFYGHKDGKAKIIFAPYEPAAEEPDEEFDLWLSTGRVLEHWHSGSMTRRVPELHRAFPSAVVYMHPQDAKDRGLRRGQEIILSTRRGEVTSRVETRGRNKVPRGLVFMPWFDEHQLTNKLTLDATCPLSKETDYKKCACKVERAMKKSIVTGGALIPVLLLSGFALAQSAQVETLRGAEVDELIPLDQIHKNVEGRMQRNYRQQPPLVPHSIEQYQIDVRTNQCLSCHDWTKAGERNAPTLSMTHYLDRDGNELDHIAGTRYFCNQCHVPQADAPALVDNVFEPSSGNMADSPEKRGWIGRLWNWIWTPAVAFSSGFLILAGFLAGILFWGGFHWTLELTNTEEFCTSCHTMEVNLGEYRETIHYNNHSGVRAICSDCHVPHEWNHKIKAKIMAVKDVYHELAGTISTPEKYEAHRLSMASAVWKKMKASDSRECRNCHNFDYMDFTIQETRAASEHQRAIDTNMTCIDCHQGIAHSLPSDYLEEYQRVTDELAGEAQSHQVADSEIRSFLNKSADMNICGCLVHIVPDQAEAAAQTMRDTPGVEVHAQAEDGRFVVVVEDTSDHLASEIIMDLHQIPGVVSLTLTYHHFEDLAEATPHPDAQSQTMTSRRAFLSAKCREDSSIVRPPGSVPGFLDHCTKCGDCVDACQETVIVVGQDGFPVFKPSENPCTFCGDCATVCPTDALQIERLPDWPWRAAITSSCLSMNGVSCRVCQDNCEQNAIRFRLQLGGLAEPSLDADTCVGCGACVPSCPVNAIALDRQPTSKTEAIMSLAGTPLSPQRRRFLQDSARAAGGCVVAGSLLAWLARDARALPAEALRPPGALPEEAFLSACIRCGLCVRDCPYDTLKLAELGVDAVATGTPYFTARNVPCEMCDDIPCVAACPTGALDPGLDNIDDAKMGVAVLVDQENCLNFQGLRCDVCYRVCPVIDDAITLEAAHDARSGHHAMFIPTVHAERCTGCGMCEKSCVLPEAAIKVLPERLARGSAADHYRKGWEEKEPLVDGLIDLPDRLPGPGTDNLTTPGGFAPSYDLPGVGQMSARTHIPVGHEAIEAKGWIGAHRFLLLRRTSQLFFLVLFLLGPWFGIWIVQGTLAGSLTLGVLPLTDPIIVLQSIIAGHWPELTALIGGLIVLVAYALIGGRVYCSWVCPINPVTDAANWLHRRLDLPKGWQPKRSTRLWVLAMVLVVSGLTGVIAWELINPITMLHRGLIFGAGFVWAMVAAIFIFDLFVARHGWCGHICPVGAFYGLIGNKSLLRVSAANRAACDDCMDCYAVCPENQIISPALKGKTTPLILSPDCTNCGRCIDVCAVDVFTFTHRFDDHVAAPSDPVPAPDRRVARPI
>BD4
MTTSESRRTFLKASAAAATASAAGIPLATGANAQAGAPDIRWDKAACRFCGTGCSVLVGTKDGRVVATQGDPDAPVNRGLNCIKGYFLSKIMYGKDRLTTPLLRKTNGEYDKNGEFEPVSWDEAFDVMAAKWKEALAKKGPTSVGMFGSGQWTIWEGYAASKLMKAGFRSNNIDPNARHCMASAVVGFMRTFGIDEPMGCYDDFEHADTFVLWGSNMAEMHPILWSRLTDTRLTKPGCEVHVLSTFEHRSFELADNGIVFEPQTDLAILNYIANYIIQNNAVNEYFVRNHVNITKTATDIGYGLRETNALQQEAENPNSGALESISFEEYAEAVAPYTLEYTSELSGVPADKLEKLAQQYADPTRKVMSLWTMGFNQHTRGSWVNSLMYNVHLLVGKISEPGNSPFSLTGQPSACGTAREVGTFAHRLPADMVVANDEHREICETAWNIPEGTIPPKPGFHAVLQHRKLKDGELNAYWVQCNNNMQAAPNINEEGYPGYRNPENFITVSDPYPTVTAVSADLILPTAMWVEKEGAYGNAERRTQFWRQQVQAPGEAKSDLWQLMEFSKRFTVEEVWGEELLAKMPEHRGKTMFDVLYANGKVDQFPLSETAEGFHNDDAEHFGFYVQKGLFEEYAEFGRGHAHDLAPFEMYHQARGMRWPVVDGKETLYRFREGFDPYVPEGADVKFYGHKDGKAKIIFAPYEPAAEEPDEEFDLWLSTGRVLEHWHSGSMTRRVPELHRAFPSAVVYMHPQDAKDRGLRRGQEIILSTRRGEVTSRVETRGRNKVPRGLVFMPWFDEHQLTNKLTLDATCPLSKETDYKKCACKVERAMKKSIVTGGALIPVLLLSGFALAQSAQVETLRGAEVDELIPLDQIHKNVEGRMQRNYRQQPPLVPHSIEQYQIDVRTNQCLSCHDWTKAGERNAPTLSMTHYLDRDGNELDHIAGTRYFCNQCHVPQADAPALVDNVFEPSSGNMADSPEKRGWIGRLWNWIWTPAVAFSSGFLILAGFLAGILFWGGFHWTLELTNTEEFCTSCHTMEVNLGEYRETIHYNNHSGVRAICSDCHVPHEWNHKIKAKIMAVKDVYHELAGTISTPEKYEAHRLSMASAVWKKMKASDSRECRNCHNFDYMDFTIQETRAASEHQRAIDTNMTCIDCHQGIAHSLPSDYLEEYQRVTDELAGEAQSHQVADSEIRSFLNKSADMNICGCLVHIVPDQAEAAAQTMRDTPGVEVHAQAEDGRFVVVVEDTSDHLASEIIMDLHQIPGVVSLTLTYHHFEDLAEATPHPDAQSQTMTSRRAFLSAKCREDSSIVRPPGSVPGFLDHCTKCGDCVDACQETVIVVGQDGFPVFKPSENPCTFCGDCATVCPTDALQIERLPDWPWRAAITSSCLSMNGVSCRVCQDNCEQNAIRFRLQLGGLAEPSLDADTCVGCGACVPSCPVNAIALDRQPTSKTEAIMSLAGTPLSPQRRRFLQDSARAAGGCVVAGSLLAWLARDARALPAEALRPPGALPEEAFLSACIRCGLCVRDCPYDTLKLAELGVDAVATGTPYFTARNVPCEMCDDIPCVAACPTGALDPGLDNIDDAKMGVAVLVDQENCLNFQGLRCDVCYRVCPVIDDAITLEAAHDARSGHHAMFIPTVHAERCTGCGMCEKSCVLPEAAIKVLPERLARGSAADHYRKGWEEKEPLVDGLIDLPDRLPGPGTDNLTTPGGFAPSYDLPGVGQMSARTHIPVGHEAIEAKGWIGAHRFLLLRRTSQLFFLVLFLLGPWFGIWIVQGTLAGSLTLGVLPLTDPIIVLQSIIAGHWPELTALIGGLIVLVAYALIGGRVYCSWVCPINPVTDAANWLHRRLDLPKGWQPKRSTRLWVLAMVLVVSGLTGVIAWELINPITMLHRGLIFGAGFVWAMVAAIFIFDLFVARHGWCGHICPVGAFYGLIGNKSLLRVSAANRAACDDCMDCYAVCPENQIISPALKGKTTPLILSPDCTNCGRCIDVCAVDVFTFTHRFDDHVAAPSDPVPAPDRRVARPI
>BD5
MTTSESRRTFLKASAAAATASAAGIPLATGANAQAGAPDIRWDKAACRFCGTGCSVLVGTKDGRVVATQGDPDAPVNRGLNCIKGYFLSKIMYGKDRLTTPLLRKTNGEYDKNGEFEPVSWDEAFDVMAAKWKEALAKKGPTSVGMFGSGQWTIWEGYAASKLMKAGFRSNNIDPNARHCMASAVVGFMRTFGIDEPMGCYDDFEHADTFVLWGSNMAEMHPILWSRLTDTRLTKPGCEVHVLSTFEHRSFELADNGIVFEPQTDLAILNYIANYIIQNNAVNEYFVRNHVNITKTATDIGYGLRETNALQQEAENPNSGALESISFEEYAEAVAPYTLEYTSELSGVPADKLEKLAQQYADPTRKVMSLWTMGFNQHTRGSWVNSLMYNVHLLVGKISEPGNSPFSLTGQPSACGTAREVGTFAHRLPADMVVANDEHREICETAWNIPEGTIPPKPGFHAVLQHRKLKDGELNAYWVQCNNNMQAAPNINEEGYPGYRNPENFITVSDPYPTVTAVSADLILPTAMWVEKEGAYGNAERRTQFWRQQVQAPGEAKSDLWQLMEFSKRFTVEEVWGEELLAKMPEHRGKTMFDVLYANGKVDQFPLSETAEGFHNDDAEHFGFYVQKGLFEEYAEFGRGHAHDLAPFEMYHQARGMRWPVVDGKETLYRFREGFDPYVPEGADVKFYGHKDGKAKIIFAPYEPAAEEPDEEFDLWLSTGRVLEHWHSGSMTRRVPELHRAFPSAVVYMHPQDAKDRGLRRGQEIILSTRRGEVTSRVETRGRNKVPRGLVFMPWFDEHQLTNKLTLDATCPLSKETDYKKCACKVERAMKKSIVTGGALIPVLLLSGFALAQSAQVETLRGAEVDELIPLDQIHKNVEGRMQRNYRQQPPLVPHSIEQYQIDVRTNQCLSCHDWTKAGERNAPTLSMTHYLDRDGNELDHIAGTRYFCNQCHVPQADAPALVDNVFEPSSGNMADSPEKRGWIGRLWNWIWTPAVAFSSGFLILAGFLAGILFWGGFHWTLELTNTEEFCTSCHTMEVNLGEYRETIHYNNHSGVRAICSDCHVPHEWNHKIKAKIMAVKDVYHELAGTISTPEKYEAHRLSMASAVWKKMKASDSRECRNCHNFDYMDFTIQETRAASEHQRAIDTNMTCIDCHQGIAHSLPSDYLEEYQRVTDELAGEAQSHQVADSEIRSFLNKSADMNICGCLVHIVPDQAEAAAQTMRDTPGVEVHAQAEDGRFVVVVEDTSDHLASEIIMDLHQIPGVVSLTLTYHHFEDLAEATPHPDAQSQTMTSRRAFLSAKCREDSSIVRPPGSVPGFLDHCTKCGDCVDACQETVIVVGQDGFPVFKPSENPCTFCGDCATVCPTDALQIERLPDWPWRAAITSSCLSMNGVSCRVCQDNCEQNAIRFRLQLGGLAEPSLDADTCVGCGACVPSCPVNAIALDRQPTSKTEAIMSLAGTPLSPQRRRFLQDSARAAGGCVVAGSLLAWLARDARALPAEALRPPGALPEEAFLSACIRCGLCVRDCPYDTLKLAELGVDAVATGTPYFTARNVPCEMCDDIPCVAACPTGALDPGLDNIDDAKMGVAVLVDQENCLNFQGLRCDVCYRVCPVIDDAITLEAAHDARSGHHAMFIPTVHAERCTGCGMCEKSCVLPEAAIKVLPERLARGSAADHYRKGWEEKEPLVDGLIDLPDRLPGPGTDNLTTPGGFAPSYDLPGVGQMSARTHIPVGHEAIEAKGWIGAHRFLLLRRTSQLFFLVLFLLGPWFGIWIVQGTLAGSLTLGVLPLTDPIIVLQSIIAGHWPELTALIGGLIVLVAYALIGGRVYCSWVCPINPVTDAANWLHRRLDLPKGWQPKRSTRLWVLAMVLVVSGLTGVIAWELINPITMLHRGLIFGAGFVWAMVAAIFIFDLFVARHGWCGHICPVGAFYGLIGNKSLLRVSAANRAACDDCMDCYAVCPENQIISPALKGKTTPLILSPDCTNCGRCIDVCAVDVFTFTHRFDDHVAAPSDPVPAPDRRVARPI
>BD6
MTTSESRRTFLKASAAAATASAAGIPLATGANAQAGAPDIRWDKAACRFCGTGCSVLVGTKDGRVVATQGDPDAPVNRGLNCIKGYFLSKIMYGKDRLTTPLLRKTNGEYDKNGEFEPVSWDEAFDVMAAKWKEALAKKGPTSVGMFGSGQWTIWEGYAASKLMKAGFRSNNIDPNARHCMASAVVGFMRTFGIDEPMGCYDDFEHADTFVLWGSNMAEMHPILWSRLTDTRLTKPGCEVHVLSTFEHRSFELADNGIVFEPQTDLAILNYIANYIIQNNAVNEYFVRNHVNITKTATDIGYGLRETNALQQEAENPNSGALESISFEEYAEAVAPYTLEYTSELSGVPADKLEKLAQQYADPTRKVMSLWTMGFNQHTRGSWVNSLMYNVHLLVGKISEPGNSPFSLTGQPSACGTAREVGTFAHRLPADMVVANDEHREICETAWNIPEGTIPPKPGFHAVLQHRKLKDGELNAYWVQCNNNMQAAPNINEEGYPGYRNPENFITVSDPYPTVTAVSADLILPTAMWVEKEGAYGNAERRTQFWRQQVQAPGEAKSDLWQLMEFSKRFTVEEVWGEELLAKMPEHRGKTMFDVLYANGKVDQFPLSETAEGFHNDDAEHFGFYVQKGLFEEYAEFGRGHAHDLAPFEMYHQARGMRWPVVDGKETLYRFREGFDPYVPEGADVKFYGHKDGKAKIIFAPYEPAAEEPDEEFDLWLSTGRVLEHWHSGSMTRRVPELHRAFPSAVVYMHPQDAKDRGLRRGQEIILSTRRGEVTSRVETRGRNKVPRGLVFMPWFDEHQLTNKLTLDATCPLSKETDYKKCACKVERAMKKSIVTGGALIPVLLLSGFALAQSAQVETLRGAEVDELIPLDQIHKNVEGRMQRNYRQQPPLVPHSIEQYQIDVRTNQCLSCHDWTKAGERNAPTLSMTHYLDRDGNELDHIAGTRYFCNQCHVPQADAPALVDNVFEPSSGNMADSPEKRGWIGRLWNWIWTPAVAFSSGFLILAGFLAGILFWGGFHWTLELTNTEEFCTSCHTMEVNLGEYRETIHYNNHSGVRAICSDCHVPHEWNHKIKAKIMAVKDVYHELAGTISTPEKYEAHRLSMASAVWKKMKASDSRECRNCHNFDYMDFTIQETRAASEHQRAIDTNMTCIDCHQGIAHSLPSDYLEEYQRVTDELAGEAQSHQVADSEIRSFLNKSADMNICGCLVHIVPDQAEAAAQTMRDTPGVEVHAQAEDGRFVVVVEDTSDHLASEIIMDLHQIPGVVSLTLTYHHFEDLAEATPHPDAQSQTMTSRRAFLSAKCREDSSIVRPPGSVPGFLDHCTKCGDCVDACQETVIVVGQDGFPVFKPSENPCTFCGDCATVCPTDALQIERLPDWPWRAAITSSCLSMNGVSCRVCQDNCEQNAIRFRLQLGGLAEPSLDADTCVGCGACVPSCPVNAIALDRQPTSKTEAIMSLAGTPLSPQRRRFLQDSARAAGGCVVAGSLLAWLARDARALPAEALRPPGALPEEAFLSACIRCGLCVRDCPYDTLKLAELGVDAVATGTPYFTARNVPCEMCDDIPCVAACPTGALDPGLDNIDDAKMGVAVLVDQENCLNFQGLRCDVCYRVCPVIDDAITLEAAHDARSGHHAMFIPTVHAERCTGCGMCEKSCVLPEAAIKVLPERLARGSAADHYRKGWEEKEPLVDGLIDLPDRLPGPGTDNLTTPGGFAPSYDLPGVGQMSARTHIPVGHEAIEAKGWIGAHRFLLLRRTSQLFFLVLFLLGPWFGIWIVQGTLAGSLTLGVLPLTDPIIVLQSIIAGHWPELTALIGGLIVLVAYALIGGRVYCSWVCPINPVTDAANWLHRRLDLPKGWQPKRSTRLWVLAMVLVVSGLTGVIAWELINPITMLHRGLIFGAGFVWAMVAAIFIFDLFVARHGWCGHICPVGAFYGLIGNKSLLRVSAANRAACDDCMDCYAVCPENQIISPALKGKTTPLILSPDCTNCGRCIDVCAVDVFTFTHRFDDHVAAPSDPVPAPDRRVARPI
>BD7
MTTSESRRTFLKASAAAATASAAGIPLATGANAQAGAPDIRWDKAACRFCGTGCSVLVGTKDGRVVATQGDPDAPVNRGLNCIKGYFLSKIMYGKDRLTTPLLRKTNGEYDKNGEFEPVSWDEAFDVMAAKWKEALAKKGPTSVGMFGSGQWTIWEGYAASKLMKAGFRSNNIDPNARHCMASAVVGFMRTFGIDEPMGCYDDFEHADTFVLWGSNMAEMHPILWSRLTDTRLTKPGCEVHVLSTFEHRSFELADNGIVFEPQTDLAILNYIANYIIQNNAVNEYFVRNHVNITKTATDIGYGLRETNALQQEAENPNSGALESISFEEYAEAVAPYTLEYTSELSGVPADKLEKLAQQYADPTRKVMSLWTMGFNQHTRGSWVNSLMYNVHLLVGKISEPGNSPFSLTGQPSACGTAREVGTFAHRLPADMVVANDEHREICETAWNIPEGTIPPKPGFHAVLQHRKLKDGELNAYWVQCNNNMQAAPNINEEGYPGYRNPENFITVSDPYPTVTAVSADLILPTAMWVEKEGAYGNAERRTQFWRQQVQAPGEAKSDLWQLMEFSKRFTVEEVWGEELLAKMPEHRGKTMFDVLYANGKVDQFPLSETAEGFHNDDAEHFGFYVQKGLFEEYAEFGRGHAHDLAPFEMYHQARGMRWPVVDGKETLYRFREGFDPYVPEGADVKFYGHKDGKAKIIFAPYEPAAEEPDEEFDLWLSTGRVLEHWHSGSMTRRVPELHRAFPSAVVYMHPQDAKDRGLRRGQEIILSTRRGEVTSRVETRGRNKVPRGLVFMPWFDEHQLTNKLTLDATCPLSKETDYKKCACKVERAMKKSIVTGGALIPVLLLSGFALAQSAQVETLRGAEVDELIPLDQIHKNVEGRMQRNYRQQPPLVPHSIEQYQIDVRTNQCLSCHDWTKAGERNAPTLSMTHYLDRDGNELDHIAGTRYFCNQCHVPQADAPALVDNVFEPSSGNMADSPEKRGWIGRLWNWIWTPAVAFSSGFLILAGFLAGILFWGGFHWTLELTNTEEFCTSCHTMEVNLGEYRETIHYNNHSGVRAICSDCHVPHEWNHKIKAKIMAVKDVYHELAGTISTPEKYEAHRLSMASAVWKKMKASDSRECRNCHNFDYMDFTIQETRAASEHQRAIDTNMTCIDCHQGIAHSLPSDYLEEYQRVTDELAGEAQSHQVADSEIRSFLNKSADMNICGCLVHIVPDQAEAAAQTMRDTPGVEVHAQAEDGRFVVVVEDTSDHLASEIIMDLHQIPGVVSLTLTYHHFEDLAEATPHPDAQSQTMTSRRAFLSAKCREDSSIVRPPGSVPGFLDHCTKCGDCVDACQETVIVVGQDGFPVFKPSENPCTFCGDCATVCPTDALQIERLPDWPWRAAITSSCLSMNGVSCRVCQDNCEQNAIRFRLQLGGLAEPSLDADTCVGCGACVPSCPVNAIALDRQPTSKTEAIMSLAGTPLSPQRRRFLQDSARAAGGCVVAGSLLAWLARDARALPAEALRPPGALPEEAFLSACIRCGLCVRDCPYDTLKLAELGVDAVATGTPYFTARNVPCEMCDDIPCVAACPTGALDPGLDNIDDAKMGVAVLVDQENCLNFQGLRCDVCYRVCPVIDDAITLEAAHDARSGHHAMFIPTVHAERCTGCGMCEKSCVLPEAAIKVLPERLARGSAADHYRKGWEEKEPLVDGLIDLPDRLPGPGTDNLTTPGGFAPSYDLPGVGQMSARTHIPVGHEAIEAKGWIGAHRFLLLRRTSQLFFLVLFLLGPWFGIWIVQGTLAGSLTLGVLPLTDPIIVLQSIIAGHWPELTALIGGLIVLVAYALIGGRVYCSWVCPINPVTDAANWLHRRLDLPKGWQPKRSTRLWVLAMVLVVSGLTGVIAWELINPITMLHRGLIFGAGFVWAMVAAIFIFDLFVARHGWCGHICPVGAFYGLIGNKSLLRVSAANRAACDDCMDCYAVCPENQIISPALKGKTTPLILSPDCTNCGRCIDVCAVDVFTFTHRFDDHVAAPSDPVPAPDRRVARPI
>BD8
MTTSESRRTFLKASAAAATASAAGIPLATGANAQAGAPDIRWDKAACRFCGTGCSVLVGTKDGRVVATQGDPDAPVNRGLNCIKGYFLSKIMYGKDRLTTPLLRKTNGEYDKNGEFEPVSWDEAFDVMAAKWKEALAKKGPTSVGMFGSGQWTIWEGYAASKLMKAGFRSNNIDPNARHCMASAVVGFMRTFGIDEPMGCYDDFEHADTFVLWGSNMAEMHPILWSRLTDTRLTKPGCEVHVLSTFEHRSFELADNGIVFEPQTDLAILNYIANYIIQNNAVNEYFVRNHVNITKTATDIGYGLRETNALQQEAENPNSGALESISFEEYAEAVAPYTLEYTSELSGVPADKLEKLAQQYADPTRKVMSLWTMGFNQHTRGSWVNSLMYNVHLLVGKISEPGNSPFSLTGQPSACGTAREVGTFAHRLPADMVVANDEHREICETAWNIPEGTIPPKPGFHAVLQHRKLKDGELNAYWVQCNNNMQAAPNINEEGYPGYRNPENFITVSDPYPTVTAVSADLILPTAMWVEKEGAYGNAERRTQFWRQQVQAPGEAKSDLWQLMEFSKRFTVEEVWGEELLAKMPEHRGKTMFDVLYANGKVDQFPLSETAEGFHNDDAEHFGFYVQKGLFEEYAEFGRGHAHDLAPFEMYHQARGMRWPVVDGKETLYRFREGFDPYVPEGADVKFYGHKDGKAKIIFAPYEPAAEEPDEEFDLWLSTGRVLEHWHSGSMTRRVPELHRAFPSAVVYMHPQDAKDRGLRRGQEIILSTRRGEVTSRVETRGRNKVPRGLVFMPWFDEHQLTNKLTLDATCPLSKETDYKKCACKVERAMKKSIVTGGALIPVLLLSGFALAQSAQVETLRGAEVDELIPLDQIHKNVEGRMQRNYRQQPPLVPHSIEQYQIDVRTNQCLSCHDWTKAGERNAPTLSMTHYLDRDGNELDHIAGTRYFCNQCHVPQADAPALVDNVFEPSSGNMADSPEKRGWIGRLWNWIWTPAVAFSSGFLILAGFLAGILFWGGFHWTLELTNTEEFCTSCHTMEVNLGEYRETIHYNNHSGVRAICSDCHVPHEWNHKIKAKIMAVKDVYHELAGTISTPEKYEAHRLSMASAVWKKMKASDSRECRNCHNFDYMDFTIQETRAASEHQRAIDTNMTCIDCHQGIAHSLPSDYLEEYQRVTDELAGEAQSHQVADSEIRSFLNKSADMNICGCLVHIVPDQAEAAAQTMRDTPGVEVHAQAEDGRFVVVVEDTSDHLASEIIMDLHQIPGVVSLTLTYHHFEDLAEATPHPDAQSQTMTSRRAFLSAKCREDSSIVRPPGSVPGFLDHCTKCGDCVDACQETVIVVGQDGFPVFKPSENPCTFCGDCATVCPTDALQIERLPDWPWRAAITSSCLSMNGVSCRVCQDNCEQNAIRFRLQLGGLAEPSLDADTCVGCGACVPSCPVNAIALDRQPTSKTEAIMSLAGTPLSPQRRRFLQDSARAAGGCVVAGSLLAWLARDARALPAEALRPPGALPEEAFLSACIRCGLCVRDCPYDTLKLAELGVDAVATGTPYFTARNVPCEMCDDIPCVAACPTGALDPGLDNIDDAKMGVAVLVDQENCLNFQGLRCDVCYRVCPVIDDAITLEAAHDARSGHHAMFIPTVHAERCTGCGMCEKSCVLPEAAIKVLPERLARGSAADHYRKGWEEKEPLVDGLIDLPDRLPGPGTDNLTTPGGFAPSYDLPGVGQMSARTHIPVGHEAIEAKGWIGAHRFLLLRRTSQLFFLVLFLLGPWFGIWIVQGTLAGSLTLGVLPLTDPIIVLQSIIAGHWPELTALIGGLIVLVAYALIGGRVYCSWVCPINPVTDAANWLHRRLDLPKGWQPKRSTRLWVLAMVLVVSGLTGVIAWELINPITMLHRGLIFGAGFVWAMVAAIFIFDLFVARHGWCGHICPVGAFYGLIGNKSLLRVSAANRAACDDCMDCYAVCPENQIISPALKGKTTPLILSPDCTNCGRCIDVCAVDVFTFTHRFDDHVAAPSDPVPAPDRRVARPI
>BD9
MTTSESRRTFLKASAAAATASAAGIPLATGANAQAGAPDIRWDKAACRFCGTGCSVLVGTKDGRVVATQGDPDAPVNRGLNCIKGYFLSKIMYGKDRLTTPLLRKTNGEYDKNGEFEPVSWDEAFDVMAAKWKEALAKKGPTSVGMFGSGQWTIWEGYAASKLMKAGFRSNNIDPNARHCMASAVVGFMRTFGIDEPMGCYDDFEHADTFVLWGSNMAEMHPILWSRLTDTRLTKPGCEVHVLSTFEHRSFELADNGIVFEPQTDLAILNYIANYIIQNNAVNEYFVRNHVNITKTATDIGYGLRETNALQQEAENPNSGALESISFEEYAEAVAPYTLEYTSELSGVPADKLEKLAQQYADPTRKVMSLWTMGFNQHTRGSWVNSLMYNVHLLVGKISEPGNSPFSLTGQPSACGTAREVGTFAHRLPADMVVANDEHREICETAWNIPEGTIPPKPGFHAVLQHRKLKDGELNAYWVQCNNNMQAAPNINEEGYPGYRNPENFITVSDPYPTVTAVSADLILPTAMWVEKEGAYGNAERRTQFWRQQVQAPGEAKSDLWQLMEFSKRFTVEEVWGEELLAKMPEHRGKTMFDVLYANGKVDQFPLSETAEGFHNDDAEHFGFYVQKGLFEEYAEFGRGHAHDLAPFEMYHQARGMRWPVVDGKETLYRFREGFDPYVPEGADVKFYGHKDGKAKIIFAPYEPAAEEPDEEFDLWLSTGRVLEHWHSGSMTRRVPELHRAFPSAVVYMHPQDAKDRGLRRGQEIILSTRRGEVTSRVETRGRNKVPRGLVFMPWFDEHQLTNKLTLDATCPLSKETDYKKCACKVERAMKKSIVTGGALIPVLLLSGFALAQSAQVETLRGAEVDELIPLDQIHKNVEGRMQRNYRQQPPLVPHSIEQYQIDVRTNQCLSCHDWTKAGERNAPTLSMTHYLDRDGNELDHIAGTRYFCNQCHVPQADAPALVDNVFEPSSGNMADSPEKRGWIGRLWNWIWTPAVAFSSGFLILAGFLAGILFWGGFHWTLELTNTEEFCTSCHTMEVNLGEYRETIHYNNHSGVRAICSDCHVPHEWNHKIKAKIMAVKDVYHELAGTISTPEKYEAHRLSMASAVWKKMKASDSRECRNCHNFDYMDFTIQETRAASEHQRAIDTNMTCIDCHQGIAHSLPSDYLEEYQRVTDELAGEAQSHQVADSEIRSFLNKSADMNICGCLVHIVPDQAEAAAQTMRDTPGVEVHAQAEDGRFVVVVEDTSDHLASEIIMDLHQIPGVVSLTLTYHHFEDLAEATPHPDAQSQTMTSRRAFLSAKCREDSSIVRPPGSVPGFLDHCTKCGDCVDACQETVIVVGQDGFPVFKPSENPCTFCGDCATVCPTDALQIERLPDWPWRAAITSSCLSMNGVSCRVCQDNCEQNAIRFRLQLGGLAEPSLDADTCVGCGACVPSCPVNAIALDRQPTSKTEAIMSLAGTPLSPQRRRFLQDSARAAGGCVVAGSLLAWLARDARALPAEALRPPGALPEEAFLSACIRCGLCVRDCPYDTLKLAELGVDAVATGTPYFTARNVPCEMCDDIPCVAACPTGALDPGLDNIDDAKMGVAVLVDQENCLNFQGLRCDVCYRVCPVIDDAITLEAAHDARSGHHAMFIPTVHAERCTGCGMCEKSCVLPEAAIKVLPERLARGSAADHYRKGWEEKEPLVDGLIDLPDRLPGPGTDNLTTPGGFAPSYDLPGVGQMSARTHIPVGHEAIEAKGWIGAHRFLLLRRTSQLFFLVLFLLGPWFGIWIVQGTLAGSLTLGVLPLTDPIIVLQSIIAGHWPELTALIGGLIVLVAYALIGGRVYCSWVCPINPVTDAANWLHRRLDLPKGWQPKRSTRLWVLAMVLVVSGLTGVIAWELINPITMLHRGLIFGAGFVWAMVAAIFIFDLFVARHGWCGHICPVGAFYGLIGNKSLLRVSAANRAACDDCMDCYAVCPENQIISPALKGKTTPLILSPDCTNCGRCIDVCAVDVFTFTHRFDDHVAAPSDPVPAPDRRVARPI
>BE10
MTTSESRRTFLKASAAAATASAAGIPLATGANAQAGAPDIRWDKAACRFCGTGCSVLVGTKDGRVVATQGDPDAPVNRGLNCIKGYFLSKIMYGKDRLTTPLLRKTNGEYDKNGEFEPVSWDEAFDVMAAKWKEALAKKGPTSVGMFGSGQWTIWEGYAASKLMKAGFRSNNIDPNARHCMASAVVGFMRTFGIDEPMGCYDDFEHADTFVLWGSNMAEMHPILWSRLTDTRLTKPGCEVHVLSTFEHRSFELADNGIVFEPQTDLAILNYIANYIIQNKAVNEYFVRNHVNITKTATDIGYGLRETNALQQEAENPNSGALESISFEEYAEAVAPYTLEYTSELSGVPADKLEKLAQQYADPTRKVMSLWTMGFNQHTRGSWVNSLMYNVHLLVGKISEPGNSPFSLTGQPSACGTAREVGTFAHRLPADMVVANDEHREICETAWNIPEGTIPPKPGFHAVLQHRKLKDGELNAYWVQCNNNMQAAPNINEEGYPGYRNPENFITVSDPYPTVTAVSADLILPTAMWVEKEGAYGNAERRTQFWRQQVQAPGEAKSDLWQLMEFSKRFTVEEVWGEELLAKMPEHRGKTMFDVLYANGKVDQFPLSETAEGFHNDDAEHFGFYVQKGLFEEYAEFGRGHAHDLAPFEMYHQARGMRWPVVDGKETLYRFREGFDPYVPEGADVKFYGHKDGKAKIIFAPYEPAAEEPDEEFDLWLSTGRVLEHWHSGSMTRRVPELHRAFPSAVVYMHPQDAKDRGLRRGQEIVLSTRRGEVTSRVETRGRNKVPRGLVFMPWFDEHQLTNKLTLDATCPLSKETDYKKCACKVERAMKKSIVTGGALIPVLLLSGFALAQSAQVETLRGADVDELIPLDQIHKNVEGRMQRNYRQQPPLVPHSIEQYQIDVRTNQCLSCHDWTKAGERNAPTLSMTHYLDRDGNELDHIAGTRYFCNQCHVPQADAPALVDNVFEPSSGNMADSPEKRGWIGRLWNWIWTPAVAFSSGFLILAGFLAGILFWGGFHWTLELTNTEEFCTSCHTMEVNLGEYRETIHYNNHSGVRAICSDCHVPHEWNHKIKAKIMAVKDVYHELAGTISTPEKYEAHRLSMASAVWKKMKASDSRECRNCHNFDYMDFTIQETRAASEHQRAIDTNMTCIDCHQGIAHSLPSDYLEEYQRVTDELAGEAQSHQVADSEIRSFLNKSADMNICGCLVHIVPDQAEAAAQTMRDTPGVEVHAQAEDGRFVVVVEDTFDHLASEIIMDLHQIPGVVSLTLTYHHFEDLAEATPHPDAPSQTMTSRRAFLSAKCREDSSIVRPPGSVPGFLDHCTKCGDCVDACQETVIVFGQDGFPVFKPSENPCTFCGDCATVCPTDALQIERLPDWPWRAAITSSCLSMNGVSCRVCQDNCEQNAIRFRLQLGGLAEPSLDAKTCVGCGACVPSCPVNAIALDRQPTSKTEAIMSLAGTPLSPQRRRFLQDSARAAGGCVVAGSLLAWLARDARALPAEALRPPGALPEEAFLSACIRCGLCVRDCPYDTLKLAELGVDAVATGTPYFTARNVPCEMCDDIPCVAACPTGALDPGLDNIDDAKMGVAVLVDQENCLNFQGLRCDVCYRVCPVIDDAITLEAAHDARSGHHAMFIPTVHAERCTGCGMCEKSCVLPEAAIKVLPERLARGSAADHYRKGWEEKEPLVDGLIDLPDRLPGPGTDNLTTPGGFAPSYDLPGVGQMSARTHIPVGHEAIEAKGWIGAHRFLLLRRTSQLFFLVLFLLGPWFGIWIVQGTLAGSLTLGVLPLTDPFIVLQSIIAGHWPELTALIGGLIVLVAYALIGGRVYCSWVCPINPVTDAANWLHRRLDLPKGWQPKRSTRLWVLAMVLVVSGLTGVIAWELINPITMLHRGLIFGAGFVWAMIAAIFIFDLLVARHGWCGHICPVGAFYGLIGSKSLLRVSAANRAACDDCMDCYAVCPENQIISPALKGKTTPLILSPDCTNCGRCIDVCAVDVFTFTHRFDDHVAAPSDPVPAPNRRAARPI
>BH1
MTTSESRRTFLKASAAAATASAAGIPLATGANAQAGAPDIRWDKAACRFCGTGCSVLVGTKDGRVVATQGDPDAPVNRGLNCIKGYFLSKIMYGKDRLTTPLLRKTNGEYDKNGEFEPVSWDEAFDVMAAKWKEALAKKGPTSVGMFGSGQWTIWEGYAASKLMKAGFRSNNIDPNARHCMASAVVGFMRTFGIDEPMGCYDDFEHADTFVLWGSNMAEMHPILWSRLTDTRLTKPGCEVHVLSTFEHRSFELADNGIVFEPQTDLAILNYIANYIIQNNAVNEYFVRNHVNITKTATDIGYGLRETNALQQEAENPNSGALESISFEEYAEAVAPYTLEYTSELSGVPADKLEKLAQQYADPTRKVMSLWTMGFNQHTRGSWVNSLMYNVHLLVGKISEPGNSPFSLTGQPSACGTAREVGTFAHRLPADMVVANDEHREICETAWNIPEGTIPPKPGFHAVLQHRKLKDGELNAYWVQCNNNMQAAPNINEEGYPGYRNPENFITVSDPYPTVTAVSADLILPTAMWVEKEGAYGNAERRTQFWRQQVQAPGEAKSDLWQLMEFSKRFTVEEVWGEELLAKMPEHRGKTMFDVLYANGKVDQFPLSETAEGFHNDDAEHFGFYVQKGLFEEYAEFGRGHAHDLAPFEMYHQARGMRWPVVDGKETLYRFREGFDPYVPEGADVKFYGHKDGKAKIIFAPYEPAAEEPDEEFDLWLSTGRVLEHWHSGSMTRRVPELHRAFPSAVVYMHPQDAKDRGLRRGQEIVLSTRRGEVTSRVETRGRNKVPRGLVFMPWFDEHQLTNKLTLDATCPLSKETDYKKCACKVERAMKKSIVTGGALIPVLLLSGFALAQSAQVETLRGADVDELIPLDQIHKNVEGRMQRNYRQQPPLVPHSIEQYQIDVRTNQCLSCHDWTKAGERNAPTLSMTHYLDRDGNELDHIAGTRYFCNQCHVPQADAPALVDNVFEPSSGNMADSPEKRGWIGRLWNWIWTPAVAFSSGFLILAGFLAGILFWGGFHWTLELTNTEEFCTSCHTMEVNLGEYRETIHYNNHSGVRAICSDCHVPHEWNHKIKAKIMAVKDVYHELAGTISTPEKYEAHRLSMASAVWKKMKASDSRECRNCHNFDYMDFTIQETRAASEHQRAIDTNMTCIDCHQGIAHSLPSDYLEEYQRVTDELAGEAQSHQVADSEIRSFLNKSADMNICGCLVHIVPDQAEAAAQTMRDTPGVEVHAQAEDGRFVVVVEDTSDHLASEIIMDLHQIPGVVSLTLTYHHFEDLAEATPHPDAPSQTMTSRRAFLSAKCREDSSIVRPPGSVPGFLDHCTKCGDCVDACQETVIVVGQDGFPVFKPSENPCTFCGDCATVCPTDALQIERLPDWPWRAAITSSCLSMNGVSCRVCQDNCEQNAIRFRLQLGGLAEPSLDAKTCVGCGACVPSCPVNAIALDRQPTSKTEAIMSLAGTPLSPQRRRFLQDSARAAGGCVVAGSLLAWLARDARALPAEALRPPGALPEEAFLSACIRCGLCVRDCPYDTLKLAELGVDAVATGTPYFTARNVPCEMCDDIPCVAACPTGALDPGLDNIDDAKMGVAVLVDQENCLNFQGLRCDVCYRVCPVIDDAITLEAAHDARSGHHAMFIPTVHADRCTGCGMCEKSCVLPEAAIKVLPERLARGSAADHYRKGWEEKEPLVDGLIDLPDRLPGPGTDNLTTPGGFAPSYDLPGVGQMSARTHIPVGHEAIEAKGWIGAHRFLLLRRTSQLFFLVLFLLGPWFGIWIVQGTLAGSLTLRVLPLTDPFIVLQSIIAGHWPELTALIGGLIVLVAYALIGGRVYCSWVCPINPVTDAANWLHRRLDLPKGWQPKRSTRLWVLAMVLVVSGLTGVIAWELINPITMLHRGLIFGAGFVWAMIAAIFIFDLLVARHGWCGHICPVGAFYGLIGSKSLLRVSAANRAACDDCMDCYAVCPENQIISPALKGKTTPLILSPDCTNCGRCIDVCAVDVFTFTHRFDDHVAAPSDPVPAPNRRAARPI
>BH2
MTTSESRRTFLKASAAAATASAAGIPLATGANAQAGAPDIRWDKAACRFCGTGCSVLVGTKDGRVVATQGDPDAPVNRGLNCIKGYFLSKIMYGKDRLTTPLLRKTNGEYDKNGEFEPVSWDEAFDVMAAKWKEALAKKGPTSVGMFGSGQWTIWEGYAASKLMKAGFRSNNIDPNARHCMASAVVGFMRTFGIDEPMGCYDDFEHADTFVLWGSNMAEMHPILWSRLTDTRLTKPGCEVHVLSTFEHRSFELADNGIVFEPQTDLAILNYIANYIIQNNAVNEYFVRNHVNITKTATDIGYGLRETNALQQEAENPNSGALESISFEEYAEAVAPYTLEYTSELSGVPADKLEKLAQQYADPTRKVMSLWTMGFNQHTRGSWVNSLMYNVHLLVGKISEPGNSPFSLTGQPSACGTAREVGTFAHRLPADMVVANDEHREICETAWNIPEGTIPPKPGFHAVLQHRKLKDGELNAYWVQCNNNMQAAPNINEEGYPGYRNPENFITVSDPYPTVTAVSADLILPTAMWVEKEGAYGNAERRTQFWRQQVQAPGEAKSDLWQLMEFSKRFTVEEVWGEELLAKMPEHRGKTMFDVLYANGKVDQFPLSETAEGFHNDDAEHFGFYVQKGLFEEYAEFGRGHAHDLAPFEMYHQARGMRWPVVDGKETLYRFREGFDPYVPEGADVKFYGHKDGKAKIIFAPYEPAAEEPDEEFDLWLSTGRVLEHWHSGSMTRRVPELHRAFPSAVVYMHPQDAKDRGLRRGQEIVLSTRRGEVTSRVETRGRNKVPRGLVFMPWFDEHQLTNKLTLDATCPLSKETDYKKCACKVERAMKKSIVTGGALIPVLLLSGFALAQSAQVETLRGADVDELIPLDQIHKNVEGRMQRNYRQQPPLVPHSIEQYQIDVRTNQCLSCHDWTKAGERNAPTLSMTHYLDRDGNELDHIAGTRYFCNQCHVPQADAPALVDNVFEPSSGNMADSPEKRGWIGRLWNWIWTPAVAFSSGFLILAGFLAGILFWGGFHWTLELTNTEEFCTSCHTMEVNLGEYRETIHYNNHSGVRAICSDCHVPHEWNHKIKAKIMAVKDVYHELAGTISTPEKYEAHRLSMASAVWKKMKASDSRECRNCHNFDYMDFTIQETRAASEHQRAIDTNMTCIDCHQGIAHSLPSDYLEEYQRVTDELAGEAQSHQVADSEIRSFLNKSADMNICGCLVHIVPDQAEAAAQTMRDTPGVEVHAQAEDGRFVVVVEDTSDHLASEIIMDLHQIPGVVSLTLTYHHFEDLAEATPHPDAPSQTMTSRRAFLSAKCREDSSIVRPPGSVPGFLDHCTKCGDCVDACQETVIVVGQDGFPVFKPSENPCTFCGDCATVCPTDALQIERLPDWPWRAAITSSCLSMNGVSCRVCQDNCEQNAIRFRLQLGGLAEPSLDAKTCVGCGACVPSCPVNAIALDRQPTSKTEAIMSLAGTPLSPQRRRFLQDSARAAGGCVVAGSLLAWLARDARALPAEALRPPGALPEEAFLSACIRCGLCVRDCPYDTLKLAELGVDAVATGTPYFTARNVPCEMCDDIPCVAACPTGALDPGLDNIDDAKMGVAVLVDQENCLNFQGLRCDVCYRVCPVIDDAITLEAAHDARSGHHAMFIPTVHADRCTGCGMCEKSCVLPEAAIKVLPERLARGSAADHYRKGWEEKEPLVDGLIDLPDRLPGPGTDNLTTPGGFAPSYDLPGVGQMSARTHIPVGHEAIEAKGWIGAHRFLLLRRTSQLFFLVLFLLGPWFGIWIVQGTLAGSLTLRVLPLTDPFIVLQSIIAGHWPELTALIGGLIVLVAYALIGGRVYCSWVCPINPVTDAANWLHRRLDLPKGWQPKRSTRLWVLAMVLVVSGLTGVIAWELINPITMLHRGLIFGAGFVWAMIAAIFIFDLLVARHGWCGHICPVGAFYGLIGSKSLLRVSAANRAACDDCMDCYAVCPENQIISPALKGKTTPLILSPDCTNCGRCIDVCAVDVFTFTHRFDDHVAAPSDPVPAPNRRAARPI
>BH3
MTTSESRRTFLKASAAAATASAAGIPLATGANAQAGAPDIRWDKAACRFCGTGCSVLVGTKDGRVVATQGDPDAPVNRGLNCIKGYFLSKIMYGKDRLTTPLLRKTNGEYDKNGEFEPVSWDEAFDVMAAKWKEALAKKGPTSVGMFGSGQWTIWEGYAASKLMKAGFRSNNIDPNARHCMASAVVGFMRTFGIDEPMGCYDDFEHADTFVLWGSNMAEMHPILWSRLTDTRLTKPGCEVHVLSTFEHRSFELADNGIVFEPQTDLAILNYIANYIIQNNAVNEYFVRNHVNITKTATDIGYGLRETNALQQEAENPNSGALESISFEEYAEAVAPYTLEYTSELSGVPADKLEKLAQQYADPTRKVMSLWTMGFNQHTRGSWVNSLMYNVHLLVGKISEPGNSPFSLTGQPSACGTAREVGTFAHRLPADMVVANDEHREICETAWNIPEGTIPPKPGFHAVLQHRKLKDGELNAYWVQCNNNMQAAPNINEEGYPGYRNPENFITVSDPYPTVTAVSADLILPTAMWVEKEGAYGNAERRTQFWRQQVQAPGEAKSDLWQLMEFSKRFTVEEVWGEELLAKMPEHRGKTMFDVLYANGKVDQFPLSETAEGFHNDDAEHFGFYVQKGLFEEYAEFGRGHAHDLAPFEMYHQARGMRWPVVDGKETLYRFREGFDPYVPEGADVKFYGHKDGKAKIIFAPYEPAAEEPDEEFDLWLSTGRVLEHWHSGSMTRRVPELHRAFPSAVVYMHPQDAKDRGLRRGQEIVLSTRRGEVTSRVETRGRNKVPRGLVFMPWFDEHQLTNKLTLDATCPLSKETDYKKCACKVERAMKKSIVTGGALIPVLLLSGFALAQSAQVETLRGADVDELIPLDQIHKNVEGRMQRNYRQQPPLVPHSIEQYQIDVRTNQCLSCHDWTKAGERNAPTLSMTHYLDRDGNELDHIAGTRYFCNQCHVPQADAPALVDNVFEPSSGNMADSPEKRGWIGRLWNWIWTPAVAFSSGFLILAGFLAGILFWGGFHWTLELTNTEEFCTSCHTMEVNLGEYRETIHYNNHSGVRAICSDCHVPHEWNHKIKAKIMAVKDVYHELAGTISTPEKYEAHRLSMASAVWKKMKASDSRECRNCHNFDYMDFTIQETRAASEHQRAIDTNMTCIDCHQGIAHSLPSDYLEEYQRVTDELAGEAQSHQVADSEIRSFLNKSADMNICGCLVHIVPDQAEAAAQTMRDTPGVEVHAQAEDGRFVVVVEDTSDHLASEIIMDLHQIPGVVSLTLTYHHFEDLAEATPHPDAPSQTMTSRRAFLSAKCREDSSIVRPPGSVPGFLDHCTKCGDCVDACQETVIVVGQDGFPVFKPSENPCTFCGDCATVCPTDALQIERLPDWPWRAAITSSCLSMNGVSCRVCQDNCEQNAIRFRLQLGGLAEPSLDAKTCVGCGACVPSCPVNAIALDRQPTSKTEAIMSLAGTPLSPQRRRFLQDSARAAGGCVVAGSLLAWLARDARALPAEALRPPGALPEEAFLSACIRCGLCVRDCPYDTLKLAELGVDAVATGTPYFTARNVPCEMCDDIPCVAACPTGALDPGLDNIDDAKMGVAVLVDQENCLNFQGLRCDVCYRVCPVIDDAITLEAAHDARSGHHAMFIPTVHADRCTGCGMCEKSCVLPEAAIKVLPERLARGSAADHYRKGWEEKEPLVDGLIDLPDRLPGPGTDNLTTPGGFAPSYDLPGVGQMSARTHIPVGHEAIEAKGWIGAHRFLLLRRTSQLFFLVLFLLGPWFGIWIVQGTLAGSLTLRVLPLTDPFIVLQSIIAGHWPELTALIGGLIVLVAYALIGGRVYCSWVCPINPVTDAANWLHRRLDLPKGWQPKRSTRLWVLAMVLVVSGLTGVIAWELINPITMLHRGLIFGAGFVWAMIAAIFIFDLLVARHGWCGHICPVGAFYGLIGSKSLLRVSAANRAACDDCMDCYAVCPENQIISPALKGKTTPLILSPDCTNCGRCIDVCAVDVFTFTHRFDDHVAAPSDPVPAPNRRAARPI
>BH4
MTTSESRRTFLKASAAAATASAAGIPLATGANAQAGAPDIRWDKAACRFCGTGCSVLVGTKDGRVVATQGDPDAPVNRGLNCIKGYFLSKIMYGKDRLTTPLLRKTNGEYDKNGEFEPVSWDEAFDVMAAKWKEALAKKGPTSVGMFGSGQWTIWEGYAASKLMKAGFRSNNIDPNARHCMASAVVGFMRTFGIDEPMGCYDDFEHADTFVLWGSNMAEMHPILWSRLTDTRLTKPGCEVHVLSTFEHRSFELADNGIVFEPQTDLAILNYIANYIIQNNAVNEYFVRNHVNITKTATDIGYGLRETNALQQEAENPNSGALESISFEEYAEAVAPYTLEYTSELSGVPADKLEKLAQQYADPTRKVMSLWTMGFNQHTRGSWVNSLMYNVHLLVGKISEPGNSPFSLTGQPSACGTAREVGTFAHRLPADMVVANDEHREICETAWNIPEGTIPPKPGFHAVLQHRKLKDGELNAYWVQCNNNMQAAPNINEEGYPGYRNPENFITVSDPYPTVTAVSADLILPTAMWVEKEGAYGNAERRTQFWRQQVQAPGEAKSDLWQLMEFSKRFTVEEVWGEELLAKMPEHRGKTMFDVLYANGKVDQFPLSETAEGFHNDDAEHFGFYVQKGLFEEYAEFGRGHAHDLAPFEMYHQARGMRWPVVDGKETLYRFREGFDPYVPEGADVKFYGHKDGKAKIIFAPYEPAAEEPDEEFDLWLSTGRVLEHWHSGSMTRRVPELHRAFPSAVVYMHPQDAKDRGLRRGQEIVLSTRRGEVTSRVETRGRNKVPRGLVFMPWFDEHQLTNKLTLDATCPLSKETDYKKCACKVERAMKKSIVTGGALIPVLLLSGFALAQSAQVETLRGADVDELIPLDQIHKNVEGRMQRNYRQQPPLVPHSIEQYQIDVRTNQCLSCHDWTKAGERNAPTLSMTHYLDRDGNELDHIAGTRYFCNQCHVPQADAPALVDNVFEPSSGNMADSPEKRGWIGRLWNWIWTPAVAFSSGFLILAGFLAGILFWGGFHWTLELTNTEEFCTSCHTMEVNLGEYRETIHYNNHSGVRAICSDCHVPHEWNHKIKAKIMAVKDVYHELAGTISTPEKYEAHRLSMASAVWKKMKASDSRECRNCHNFDYMDFTIQETRAASEHQRAIDTNMTCIDCHQGIAHSLPSDYLEEYQRVTDELAGEAQSHQVADSEIRSFLNKSADMNICGCLVHIVPDQAEAAAQTMRDTPGVEVHAQAEDGRFVVVVEDTSDHLASEIIMDLHQIPGVVSLTLTYHHFEDLAEATPHPDAPSQTMTSRRAFLSAKCREDSSIVRPPGSVPGFLDHCTKCGDCVDACQETVIVVGQDGFPVFKPSENPCTFCGDCATVCPTDALQIERLPDWPWRAAITSSCLSMNGVSCRVCQDNCEQNAIRFRLQLGGLAEPSLDAKTCVGCGACVPSCPVNAIALDRQPTSKTEAIMSLAGTPLSPQRRRFLQDSARAAGGCVVAGSLLAWLARDARALPAEALRPPGALPEEAFLSACIRCGLCVRDCPYDTLKLAELGVDAVATGTPYFTARNVPCEMCDDIPCVAACPTGALDPGLDNIDDAKMGVAVLVDQENCLNFQGLRCDVCYRVCPVIDDAITLEAAHDARSGHHAMFIPTVHADRCTGCGMCEKSCVLPEAAIKVLPERLARGSAADHYRKGWEEKEPLVDGLIDLPDRLPGPGTDNLTTPGGFAPSYDLPGVGQMSARTHIPVGHEAIEAKGWIGAHRFLLLRRTSQLFFLVLFLLGPWFGIWIVQGTLAGSLTLRVLPLTDPFIVLQSIIAGHWPELTALIGGLIVLVAYALIGGRVYCSWVCPINPVTDAANWLHRRLDLPKGWQPKRSTRLWVLAMVLVVSGLTGVIAWELINPITMLHRGLIFGAGFVWAMIAAIFIFDLLVARHGWCGHICPVGAFYGLIGSKSLLRVSAANRAACDDCMDCYAVCPENQIISPALKGKTTPLILSPDCTNCGRCIDVCAVDVFTFTHRFDDHVAAPSDPVPAPNRRAARPI
>BH5
MTTSESRRTFLKASAAAATASAAGIPLATGANAQAGAPDIRWDKAACRFCGTGCSVLVGTKDGRVVATQGDPDAPVNRGLNCIKGYFLSKIMYGKDRLTTPLLRKTNGEYDKNGEFEPVSWDEAFDVMAAKWKEALAKKGPTSVGMFGSGQWTIWEGYAASKLMKAGFRSNNIDPNARHCMASAVVGFMRTFGIDEPMGCYDDFEHADTFVLWGSNMAEMHPILWSRLTDTRLTKPGCEVHVLSTFEHRSFELADNGIVFEPQTDLAILNYIANYIIQNNAVNEYFVRNHVNITKTATDIGYGLRETNALQQEAENPNSGALESISFEEYAEAVAPYTLEYTSELSGVPADKLEKLAQQYADPTRKVMSLWTMGFNQHTRGSWVNSLMYNVHLLVGKISEPGNSPFSLTGQPSACGTAREVGTFAHRLPADMVVANDEHREICETAWNIPEGTIPPKPGFHAVLQHRKLKDGELNAYWVQCNNNMQAAPNINEEGYPGYRNPENFITVSDPYPTVTAVSADLILPTAMWVEKEGAYGNAERRTQFWRQQVQAPGEAKSDLWQLMEFSKRFTVEEVWGEELLAKMPEHRGKTMFDVLYANGKVDQFPLSETAEGFHNDDAEHFGFYVQKGLFEEYAEFGRGHAHDLAPFEMYHQARGMRWPVVDGKETLYRFREGFDPYVPEGADVKFYGHKDGKAKIIFAPYEPAAEEPDEEFDLWLSTGRVLEHWHSGSMTRRVPELHRAFPSAVVYMHPQDAKDRGLRRGQEIVLSTRRGEVTSRVETRGRNKVPRGLVFMPWFDEHQLTNKLTLDATCPLSKETDYKKCACKVERAMKKSIVTGGALIPVLLLSGFALAQSAQVETLRGADVDELIPLDQIHKNVEGRMQRNYRQQPPLVPHSIEQYQIDVRTNQCLSCHDWTKAGERNAPTLSMTHYLDRDGNELDHIAGTRYFCNQCHVPQADAPALVDNVFEPSSGNMADSPEKRGWIGRLWNWIWTPAVAFSSGFLILAGFLAGILFWGGFHWTLELTNTEEFCTSCHTMEVNLGEYRETIHYNNHSGVRAICSDCHVPHEWNHKIKAKIMAVKDVYHELAGTISTPEKYEAHRLSMASAVWKKMKASDSRECRNCHNFDYMDFTIQETRAASEHQRAIDTNMTCIDCHQGIAHSLPSDYLEEYQRVTDELAGEAQSHQVADSEIRSFLNKSADMNICGCLVHIVPDQAEAAAQTMRDTPGVEVHAQAEDGRFVVVVEDTSDHLASEIIMDLHQIPGVVSLTLTYHHFEDLAEATPHPDAPSQTMTSRRAFLSAKCREDSSIVRPPGSVPGFLDHCTKCGDCVDACQETVIVVGQDGFPVFKPSENPCTFCGDCATVCPTDALQIERLPDWPWRAAITSSCLSMNGVSCRVCQDNCEQNAIRFRLQLGGLAEPSLDAKTCVGCGACVPSCPVNAIALDRQPTSKTEAIMSLAGTPLSPQRRRFLQDSARAAGGCVVAGSLLAWLARDARALPAEALRPPGALPEEAFLSACIRCGLCVRDCPYDTLKLAELGVDAVATGTPYFTARNVPCEMCDDIPCVAACPTGALDPGLDNIDDAKMGVAVLVDQENCLNFQGLRCDVCYRVCPVIDDAITLEAAHDARSGHHAMFIPTVHADRCTGCGMCEKSCVLPEAAIKVLPERLARGSAADHYRKGWEEKEPLVDGLIDLPDRLPGPGTDNLTTPGGFAPSYDLPGVGQMSARTHIPVGHEAIEAKGWIGAHRFLLLRRTSQLFFLVLFLLGPWFGIWIVQGTLAGSLTLRVLPLTDPFIVLQSIIAGHWPELTALIGGLIVLVAYALIGGRVYCSWVCPINPVTDAANWLHRRLDLPKGWQPKRSTRLWVLAMVLVVSGLTGVIAWELINPITMLHRGLIFGAGFVWAMIAAIFIFDLLVARHGWCGHICPVGAFYGLIGSKSLLRVSAANRAACDDCMDCYAVCPENQIISPALKGKTTPLILSPDCTNCGRCIDVCAVDVFTFTHRFDDHVAAPSDPVPAPNRRAARPI
>BH6
MTTSESRRTFLKASAAAATASAAGIPLATGANAQAGAPDIRWDKAACRFCGTGCSVLVGTKDGRVVATQGDPDAPVNRGLNCIKGYFLSKIMYGKDRLTTPLLRKTNGEYDKNGEFEPVSWDEAFDVMAAKWKEALAKKGPTSVGMFGSGQWTIWEGYAASKLMKAGFRSNNIDPNARHCMASAVVGFMRTFGIDEPMGCYDDFEHADTFVLWGSNMAEMHPILWSRLTDTRLTKPGCEVHVLSTFEHRSFELADNGIVFEPQTDLAILNYIANYIIQNNAVNEYFVRNHVNITKTATDIGYGLRETNALQQEAENPNSGALESISFEEYAEAVAPYTLEYTSELSGVPADKLEKLAQQYADPTRKVMSLWTMGFNQHTRGSWVNSLMYNVHLLVGKISEPGNSPFSLTGQPSACGTAREVGTFAHRLPADMVVANDEHREICETAWNIPEGTIPPKPGFHAVLQHRKLKDGELNAYWVQCNNNMQAAPNINEEGYPGYRNPENFITVSDPYPTVTAVSADLILPTAMWVEKEGAYGNAERRTQFWRQQVQAPGEAKSDLWQLMEFSKRFTVEEVWGEELLAKMPEHRGKTMFDVLYANGKVDQFPLSETAEGFHNDDAEHFGFYVQKGLFEEYAEFGRGHAHDLAPFEMYHQARGMRWPVVDGKETLYRFREGFDPYVPEGADVKFYGHKDGKAKIIFAPYEPAAEEPDEEFDLWLSTGRVLEHWHSGSMTRRVPELHRAFPSAVVYMHPQDAKDRGLRRGQEIVLSTRRGEVTSRVETRGRNKVPRGLVFMPWFDEHQLTNKLTLDATCPLSKETDYKKCACKVERAMKKSIVTGGALIPVLLLSGFALAQSAQVETLRGADVDELIPLDQIHKNVEGRMQRNYRQQPPLVPHSIEQYQIDVRTNQCLSCHDWTKAGERNAPTLSMTHYLDRDGNELDHIAGTRYFCNQCHVPQADAPALVDNVFEPSSGNMADSPEKRGWIGRLWNWIWTPAVAFSSGFLILAGFLAGILFWGGFHWTLELTNTEEFCTSCHTMEVNLGEYRETIHYNNHSGVRAICSDCHVPHEWNHKIKAKIMAVKDVYHELAGTISTPEKYEAHRLSMASAVWKKMKASDSRECRNCHNFDYMDFTIQETRAASEHQRAIDTNMTCIDCHQGIAHSLPSDYLEEYQRVTDELAGEAQSHQVADSEIRSFLNKSADMNICGCLVHIVPDQAEAAAQTMRDTPGVEVHAQAEDGRFVVVVEDTSDHLASEIIMDLHQIPGVVSLTLTYHHFEDLAEATPHPDAPSQTMTSRRAFLSAKCREDSSIVRPPGSVPGFLDHCTKCGDCVDACQETVIVVGQDGFPVFKPSENPCTFCGDCATVCPTDALQIERLPDWPWRAAITSSCLSMNGVSCRVCQDNCEQNAIRFRLQLGGLAEPSLDAKTCVGCGACVPSCPVNAIALDRQPTSKTEAIMSLAGTPLSPQRRRFLQDSARAAGGCVVAGSLLAWLARDARALPAEALRPPGALPEEAFLSACIRCGLCVRDCPYDTLKLAELGVDAVATGTPYFTARNVPCEMCDDIPCVAACPTGALDPGLDNIDDAKMGVAVLVDQENCLNFQGLRCDVCYRVCPVIDDAITLEAAHDARSGHHAMFIPTVHADRCTGCGMCEKSCVLPEAAIKVLPERLARGSAADHYRKGWEEKEPLVDGLIDLPDRLPGPGTDNLTTPGGFAPSYDLPGVGQMSARTHIPVGHEAIEAKGWIGAHRFLLLRRTSQLFFLVLFLLGPWFGIWIVQGTLAGSLTLRVLPLTDPFIVLQSIIAGHWPELTALIGGLIVLVAYALIGGRVYCSWVCPINPVTDAANWLHRRLDLPKGWQPKRSTRLWVLAMVLVVSGLTGVIAWELINPITMLHRGLIFGAGFVWAMIAAIFIFDLLVARHGWCGHICPVGAFYGLIGSKSLLRVSAANRAACDDCMDCYAVCPENQIISPALKGKTTPLILSPDCTNCGRCIDVCAVDVFTFTHRFDDHVAAPSDPVPAPNRRAARPI
>BI7
MTTSESRRTFLKASAAAATASAAGIPLATGANAQAGAPDIRWDKAACRFCGTGCSVLVGTKDGRVVATQGDPDAPVNRGLNCIKGYFLSKIMYGKDRLTTPLLRKTNGEYDKNGEFEPVSWDEAFDVMAAKWKEALAKKGPTSVGMFGSGQWTIWEGYAASKLMKAGFRSNNIDPNARHCMASAVVGFMRTFGIDEPMGCYDDFEHADTFVLWGSNMAEMHPILWSRLTDTRLTKPGCEVHVLSTFEHRSFELADNGIVFEPQTDLAILNYIANYIIQNNAVNEYFVRNHVNITKTATDIGYGLRETNALQQEAENPNSGALESISFEEYAEAVAPYTLEYTSELSGVPADKLEKLAQQYADPTRKVMSLWTMGFNQHTRGSWVNSLMYNVHLLVGKISEPGNSPFSLTGQPSACGTAREVGTFAHRLPADMVVANDEHREICETAWNIPEGTIPPKPGFHAVLQHRKLKDGELNAYWVQCNNNMQAAPNINEEGYPGYRNPENFITVSDPYPTVTAVSADLILPTAMWVEKEGAYGNAERRTQFWRQQVQAPGEAKSDLWQLMEFSKRFTVEEVWGEELLAKMPEHRGKTMFDVLYANGKVDQFPLSETAEGFHNDDAEHFGFYVQKGLFEEYAEFGRGHAHDLAPFEMYHQARGMRWPVVDGKETLYRFREGFDPYVPEGADVKFYGHKDGKAKIIFAPYEPAAEEPDEEFDLWLSTGRVLEHWHSGSMTRRVPELHRAFPSAVVYMHPQDAKDRGLRRGQEIVLSTRRGEVTSRVETRGRNKVPRGLVFMPWFDEHQLTNKLTLDATCPLSKETDYKKCACKVERAMKKSIVTGGALIPVLLLSGFALAQSAQVETLRGADVDELIPLDQIHKNVEGRMQRNYRQQPPLVPHSIEQYQIDVRTNQCLSCHDWTKAGERNAPTLSMTHYLDRDGNELDHIAGTRYFCNQCHVPQADAPALVDNVFEPSSGNMADSPEKRGWIGRLWNWIWTPAVAFSSGFLILAGFLAGILFWGGFHWTLELTNTEEFCTSCHTMEVNLGEYRETIHYNNHSGVRAICSDCHVPHEWNHKIKAKIMAVKDVYHELAGTISTPEKYEAHRLSMASAVWKKMKASDSRECRNCHNFDYMDFTIQETRAASEHQRAIDNNMTCIDCHQGIAHSLPSDYLEEYQKVTDELAGEGQSHQVADGEIRSFLNKSADMNICGCLVHIVPDQAEAAAQTMRDTPGVEVHAQAEDGRFVVVVEDTSDHLASEIIMDLHQIPGVVSLTLTYHHFEDLAEATPHPDAQSQTMTSRRAFLSAKCREDSSIVRPPGSVPGFLDHCTKCGDCVDACQETVIVFGQDGFPVFKPSENPCTFCGDCATVCPTDALQVERLPDWPWRAAITSSCLSVNGVSCRVCQDNCEQNAIRFRLQLGGRAEPSLDADTCIGCGTCVPSCPVNAIALDRQPTSKTEAIMSLAGTPLSPQRRRFLQDSARAAGGCVVAGSLLAWLARDARALPAEALRPPGALPEEAFLSACIRCGLCVRDCPYDTLKLAELGVDAVATGTPYFTARNVPCEMCDDIPCVAACPTGALDPGLDNIDDAKMGVAVLVDQENCLNFQGLRCDVCYRVCPVIDDAITLEAAHDARSGHHAMFIPTVHAERCTGCGMCEKSCVLPEAAIKVLPERLARGSAADHYRKGWEEKEPLVDGLIDLPDRLPGPGTDNLTTPGGFAPSYDLPGVGQMSARTHIPVGHEAIEAKGWIGAHRYLLLRRTSQLFFLVLFLLGPWFGIWIVQGTLAGSLTLGVLPLTDPFIVLQSIIAGHWPELTALIGGLIVLVAYALIGGRVYCSWVCPINPVTDAANWLHRRLDLPKGWQPKRAIRLWVLAMVLVVSGLTGVIAWELINPITMLHRGLIFGAGFVWAMVAAIFIFDLFVARHGWCGHICPVGAFYGLIGSKSLLRVSAANRAACDDCMDCYAVCPENQIISPALKGKTTPLILSPDCTNCGRCIDVCAVDVFTFTHRFDDHVAAPSDPVPAPDRRAARPI
>CF11
MTTSESRRTFLKASAAAATASAAGIPLATGANAQAGAPDIRWDKAACRFCGTGCSVLVGTKDGRVVATQGDPDAPVNRGLNCIKGYFLSKIMYGKDRLTTPLLRKTNGEYDKNGEFEPVSWDEAFDVMAAKWKEALAKKGPTSVGMFGSGQWTIWEGYAASKLMKAGFRSNNIDPNARHCMASAVVGFMRTFGIDEPMGCYDDFEHADTFVLWGSNMAEMHPILWSRLTDTRLTKPGCEVHVLSTFEHRSFELADNGIVFEPQTDLAILNYIANYIIQNNAVNEYFVRNHVNITKTATDIGYGLRETNALQQEAENPNSGALESISFEEYAEAVAPYTLEYTSELSGVPADKLEKLAQQYADPTRKVMSLWTMGFNQHTRGSWVNSLMYNVHLLVGKISEPGNSPFSLTGQPSACGTAREVGTFAHRLPADMVVANDEHREICETAWNIPEGTIPPKPGFHAVLQHRKLKDGELNAYWVQCNNNMQAAPNINEEGYPGYRNPENFITVSDPYPTVTAVSADLILPTAMWVEKEGAYGNAERRTQFWRQQVQAPGEAKSDLWQLMEFSKRFTVEEVWGEELLAKMPEHRGKTMFDVLYANGKVDQFPLSETAEGFHNDDAEHFGFYVQKGLFEEYAEFGRGHAHDLAPFEMYHQARGMRWPVVDGKETLYRFREGFDPYVPEGADVKFYGHKDGKAKIIFAPYEPAAEEPDEEFDLWLSTGRVLEHWHSGSMTRRVPELHRAFPSAVVYMHPQDAKDRGLRRGQEIVLSTRRGEVTSRVETRGRNKVPRGLVFMPWFDEHQLTNKLTLDATCPLSKETDYKKCACKVERAMKKSIVTGGALIPVLLLSGFALAQSAQVETLRGADVDELIPLDQIHKNVEGRMQRNYRQQPPLVPHSIEQYQIDVRTNQCLSCHDWTKAGERNAPTLSMTHYLDRDGNELDHIAGTRYFCNQCHVPQADAPALVDNVFEPSSGNMADSPEKRGWIGRLWNWIWTPAVAFSSGFLILAGFLAGILFWGGFHWTLELTNTEEFCTSCHTMEVNLGEYRETIHYNNHSGVRAICSDCHVPHEWNHKIKAKIMAVKDVYHELAGTISTPEKYEAHRLSMASAVWKKMKASDSRECRNCHNFDYMDFTIQETRAASEHQRAIDTNMTCIDCHQGIAHSLPSDYLEEYKRVTDELAGEAQSHQVADSEIRSFLNKSADMNICGCLVHIVPDQAEAAAQTMRDTPGVEVHAQAEDGRFVVVVEDTSDHLASEIIMDLHQIPGVVSLTLTYHHFEDLAEATPHPDAQSQTMTSRRAFLSAKCREDSSIVRPPGSVPGFLDHCTKCGDCVDACQETVIVFGQDGFPVFKPSENPCTFCGDCATVCPTDALQVERLPDWPWRAAITSSCLSVNGVSCRVCQDNCEQNAIRFRLQLGGRAEPSLDADTCIGCGTCVPSCPVNAIALDRQPTSKTEAIMSLAGTPLSPQRRRFLQDSARAAGGCVVAGSLLAWLARDARALPAEALRPPGALPEEAFLSACIRCGLCVRDCPYDTLKLAELGVDAVATGTPYFTARNVPCEMCDDIPCVAACPTGALDPGLDNIDDAKMGVAVLVDQENCLNFQGLRCDVCYRVCPVIDDAITLEAAHDARSGHHAMFIPTVHAERCTGCGMCEKSCVLPEAAIKVLPERLARGSAADHYRKGWEEKEPLVDGLIDLPDRLPGPGTDNLTTPGGFAPSYDLPGVGQMSARTHIPVGHEAIEAKGWIGAHRYLLLRRTSQLFFLVLFLLGPWFGIWIVQGTLAGSLTLGVLPLTDPFIVLQSIIAGHWPELTALIGGLIVLVAYALIGGRVYCSWVCPINPVTDAANWLHRRLDLPKGWQPKRAIRLWVLAMVLVVSGLTGVIAWELINPITMLHRGLIFGAGFVWAMIAAIFIFDLLVARHGWCGHICPVGAFYGLIGSKSLLRVSAANRAACDDCMDCYAVCPENQIISPALKGKTTPLILSPDCTNCGRCIDVCAVDVFTFTHRFDDHVAAPSDPVPAPNRRAARPI
>CH9
MTTSESRRTFLKASAAAATASAAGIPLATGANAQAGAPDIRWDKAACRFCGTGCSVLVGTKDGRVVATQGDPDAPVNRGLNCIKGYFLSKIMYGKDRLTTPLLRKTNGEYDKNGEFEPVSWDEAFDVMAAKWKEALAKKGPTSVGMFGSGQWTIWEGYAASKLMKAGFRSNNIDPNARHCMASAVVGFMRTFGIDEPMGCYDDFEHADTFVLWGSNMAEMHPILWSRLTDTRLTKPGCEVHVLSTFEHRSFELADNGIVFEPQTDLAILNYIANYIIQNNAVNEYFVRNHVNITKTATDIGYGLRETNALQQEAENPNSGALESISFEEYAEAVAPYTLEYTSELSGVPADKLEKLAQQYADPTRKVMSLWTMGFNQHTRGSWVNSLMYNVHLLVGKISEPGNSPFSLTGQPSACGTAREVGTFAHRLPADMVVANDEHREICETAWNIPEGTIPPKPGFHAVLQHRKLKDGELNAYWVQCNNNMQAAPNINEEGYPGYRNPENFITVSDPYPTVTAVSADLILPTAMWVEKEGAYGNAERRTQFWRQQVQAPGEAKSDLWQLMEFSKRFTVEEVWGEELLAKMPEHRGKTMFDVLYANGKVDQFPLSETAEGFHNDDAEHFGFYVQKGLFEEYAEFGRGHAHDLAPFEMYHQARGMRWPVVDGKETLYRFREGFDPYVPEGADVKFYGHKDGKAKIIFAPYEPAAEEPDEEFDLWLSTGRVLEHWHSGSMTRRVPELHRAFPSAVVYMHPQDAKDRGLRRGQEIILSTRRGEVTSRVETRGRNKVPRGLVFMPWFDEHQLTNKLTLDATCPLSKETDYKKCACKVERAMKKSIVTGGALIPVLLLSGFALAQSAQVETLRGAEVDELIPLDQIHKNVEGRMQRNYRQQPPLVPHSIEQYQIDVRTNQCLSCHDWTKAGERNAPTLSMTHYLDRDGNELDHIAGTRYFCNQCHVPQADAPALVDNVFEPSSGNMADSPEKRGWIGRLWNWIWTPAVAFSSGFLILAGFLAGILFWGGFHWTLELTNTEEFCTSCHTMEVNLGEYRETIHYNNHSGVRAICSDCHVPHEWNHKIKAKIMAVKDVYHELAGTISTPEKYEAHRLSMASAVWKKMKASDSRECRNCHNFDYMDFTIQETRAASEHQRAIDTNMTCIDCHQGIAHSLPSDYLEEYQRVTDELAGEAQSHQVADSEIRSFLNKSADMNICGCLVHIVPDQAEAAAQTMRDTPGVEVHAQAEDGRFVVVVEDTSDHLASEIIMDLHQIPGVVSLTLTYHHFEDLAEATPHPDAQSQTMTSRRAFLSAKCREDSSIVRPPGSVPGFLDHCTKCGDCVDACQETVIVVGQDGFPVFKPSENPCTFCGDCATVCPTDALQIERLPDWPWRAAITSSCLSMNGVSCRVCQDNCEQNAIRFRLQLGGLAEPSLDADTCVGCGACVPSCPVNAIALDRQPTSKTEAIMSLAGTPLSPQRRRFLQDSARAAGGCVVAGSLLAWLARDARALPAEALRPPGALPEEAFLSACIRCGLCVRDCPYDTLKLAELGVDAVATGTPYFTARNVPCEMCDDIPCVAACPTGALDPGLDNIDDAKMGVAVLVDQENCLNFQGLRCDVCYRVCPVIDDAITLEAAHDARSGHHAMFIPTVHAERCTGCGMCEKSCVLPEAAIKVLPERLARGSAADHYRKGWEEKEPLVDGLIDLPDRLPGPGTDNLTTPGGFAPSYDLPGVGQMSARTHIPVGHEAIEAKGWIGAHRFLLLRRTSQLFFLVLFLLGPWFGIWIVQGTLAGSLTLGVLPLTDPIIVLQSIIAGHWPELTALIGGLIVLVAYALIGGRVYCSWVCPINPVTDAANWLHRRLDLPKGWQPKRSTRLWVLAMVLVVSGLTGVIAWELINPITMLHRGLIFGAGFVWAMVAAIFIFDLFVARHGWCGHICPVGAFYGLIGNKSLLRVSAANRAACDDCMDCYAVCPENQIISPALKGKTTPLILSPDCTNCGRCIDVCAVDVFTFTHRFDDHVAAPSDPVPAPDRRVARPI
>CI9
MTTSESRRTFLKASAAAATASAAGIPLATGANAQAGAPDIRWDKAACRFCGTGCSVLVGTKDGRVVATQGDPDAPVNRGLNCIKGYFLSKIMYGKDRLTTPLLRKTNGEYDKNGEFEPVSWDEAFDVMAAKWKEALAKKGPTSVGMFGSGQWTIWEGYAASKLMKAGFRSNNIDPNARHCMASAVVGFMRTFGIDEPMGCYDDFEHADTFVLWGSNMAEMHPILWSRLTDTRLTKPGCEVHVLSTFEHRSFELADNGIVFEPQTDLAILNYIANYIIQNNAVNEYFVRNHVNITKTATDIGYGLRETNALQQEAENPNSGALESISFEEYAEAVAPYTLEYTSELSGVPADKLEKLAQQYADPTRKVMSLWTMGFNQHTRGSWVNSLMYNVHLLVGKISEPGNSPFSLTGQPSACGTAREVGTFAHRLPADMVVANDEHREICETAWNIPEGTIPPKPGFHAVLQHRKLKDGELNAYWVQCNNNMQAAPNINEEGYPGYRNPENFITVSDPYPTVTAVSADLILPTAMWVEKEGAYGNAERRTQFWRQQVQAPGEAKSDLWQLMEFSKRFTVEEVWGEELLAKMPEHRGKTMFDVLYANGKVDQFPLSETAEGFHNDDAEHFGFYVQKGLFEEYAEFGRGHAHDLAPFEMYHQARGMRWPVVDGKETLYRFREGFDPYVPEGADVKFYGHKDGKAKIIFAPYEPAAEEPDEEFDLWLSTGRVLEHWHSGSMTRRVPELHRAFPSAVVYMHPQDAKDRGLRRGQEIILSTRRGEVTSRVETRGRNKVPRGLVFMPWFDEHQLTNKLTLDATCPLSKETDYKKCACKVERAMKKSIVTGGALIPVLLLSGFALAQSAQVETLRGAEVDELIPLDQIHKNVEGRMQRNYRQQPPLVPHSIEQYQIDVRTNQCLSCHDWTKAGERNAPTLSMTHYLDRDGNELDHIAGTRYFCNQCHVPQADAPALVDNVFEPSSGNMADSPEKRGWIGRLWNWIWTPAVAFSSGFLILAGFLAGILFWGGFHWTLELTNTEEFCTSCHTMEVNLGEYRETIHYNNHSGVRAICSDCHVPHEWNHKIKAKIMAVKDVYHELAGTISTPEKYEAHRLSMASAVWKKMKASDSRECRNCHNFDYMDFTIQETRAASEHQRAIDTNMTCIDCHQGIAHSLPSDYLEEYQRVTDELAGEAQSHQVADSEIRSFLNKSADMNICGCLVHIVPDQAEAAAQTMRDTPGVEVHAQAEDGRFVVVVEDTSDHLASEIIMDLHQIPGVVSLTLTYHHFEDLAEATPHPDAQSQTMTSRRAFLSAKCREDSSIVRPPGSVPGFLDHCTKCGDCVDACQETVIVVGQDGFPVFKPSENPCTFCGDCATVCPTDALQIERLPDWPWRAAITSSCLSMNGVSCRVCQDNCEQNAIRFRLQLGGLAEPSLDADTCVGCGACVPSCPVNAIALDRQPTSKTEAIMSLAGTPLSPQRRRFLQDSARAAGGCVVAGSLLAWLARDARALPAEALRPPGALPEEAFLSACIRCGLCVRDCPYDTLKLAELGVDAVATGTPYFTARNVPCEMCDDIPCVAACPTGALDPGLDNIDDAKMGVAVLVDQENCLNFQGLRCDVCYRVCPVIDDAITLEAAHDARSGHHAMFIPTVHAERCTGCGMCEKSCVLPEAAIKVLPERLARGSAADHYRKGWEEKEPLVDGLIDLPDRLPGPGTDNLTTPGGFAPSYDLPGVGQMSARTHIPVGHEAIEAKGWIGAHRFLLLRRTSQLFFLVLFLLGPWFGIWIVQGTLAGSLTLGVLPLTDPIIVLQSIIAGHWPELTALIGGLIVLVAYALIGGRVYCSWVCPINPVTDAANWLHRRLDLPKGWQPKRSTRLWVLAMVLVVSGLTGVIAWELINPITMLHRGLIFGAGFVWAMVAAIFIFDLFVARHGWCGHICPVGAFYGLIGNKSLLRVSAANRAACDDCMDCYAVCPENQIISPALKGKTTPLILSPDCTNCGRCIDVCAVDVFTFTHRFDDHVAAPSDPVPAPDRRVARPI
>CJ7
MTTSESRRTFLKASAAAATASAAGIPLATGANAQAGAPDIRWDKAACRFCGTGCSVLVGTKDGRVVATQGDPDAPVNRGLNCIKGYFLSKIMYGKDRLTTPLLRKTNGEYDKNGEFEPVSWDEAFDVMAAKWKEALAKKGPTSVGMFGSGQWTIWEGYAASKLMKAGFRSNNIDPNARHCMASAVVGFMRTFGIDEPMGCYDDFEHADTFVLWGSNMAEMHPILWSRLTDTRLTKPGCEVHVLSTFEHRSFELADNGIVFEPQTDLAILNYIANYIIQNNAVNEYFVRNHVNITKTATDIGYGLRETNALQQEAENPNSGALESISFEEYAEAVAPYTLEYTSELSGVPADKLEKLAQQYADPTRKVMSLWTMGFNQHTRGSWVNSLMYNVHLLVGKISEPGNSPFSLTGQPSACGTAREVGTFAHRLPADMVVANDEHREICETAWNIPEGTIPPKPGFHAVLQHRKLKDGELNAYWVQCNNNMQAAPNINEEGYPGYRNPENFITVSDPYPTVTAVSADLILPTAMWVEKEGAYGNAERRTQFWRQQVQAPGEAKSDLWQLMEFSKRFTVEEVWGEELLAKMPEHRGKTMFDVLYANGKVDQFPLSETAEGFHNDDAEHFGFYVQKGLFEEYAEFGRGHAHDLAPFEMYHQARGMRWPVVDGKETLYRFREGFDPYVPEGADVKFYGHKDGKAKIIFAPYEPAAEEPDEEFDLWLSTGRVLEHWHSGSMTRRVPELHRAFPSAVVYMHPQDAKDRGLRRGQEIILSTRRGEVTSRVETRGRNKVPRGLVFMPWFDEHQLTNKLTLDATCPLSKETDYKKCACKVERAMKKSIVTGGALIPVLLLSGFALAQSAQVETLRGAEVDELIPLDQIHKNVEGRMQRNYRQQPPLVPHSIEQYQIDVRTNQCLSCHDWTKAGERNAPTLSMTHYLDRDGNELDHIAGTRYFCNQCHVPQADAPALVDNVFEPSSGNMADSPEKRGWIGRLWNWIWTPAVAFSSGFLILAGFLAGILFWGGFHWTLELTNTEEFCTSCHTMEVNLGEYRETIHYNNHSGVRAICSDCHVPHEWNHKIKAKIMAVKDVYHELAGTISTPEKYEAHRLSMASAVWKKMKASDSRECRNCHNFDYMDFTIQETRAASEHQRAIDTNMTCIDCHQGIAHSLPSDYLEEYQRVTDELAGEAQSHQVADSEIRSFLNKSADMNICGCLVHIVPDQAEAAAQTMRDTPGVEVHAQAEDGRFVVVVEDTSDHLASEIIMDLHQIPGVVSLTLTYHHFEDLAEATPHPDAQSQTMTSRRAFLSAKCREDSSIVRPPGSVPGFLDHCTKCGDCVDACQETVIVVGQDGFPVFKPSENPCTFCGDCATVCPTDALQIERLPDWPWRAAITSSCLSMNGVSCRVCQDNCEQNAIRFRLQLGGLAEPSLDADTCVGCGACVPSCPVNAIALDRQPTSKTEAIMSLAGTPLSPQRRRFLQDSARAAGGCVVAGSLLAWLARDARALPAEALRPPGALPEEAFLSACIRCGLCVRDCPYDTLKLAELGVDAVATGTPYFTARNVPCEMCDDIPCVAACPTGALDPGLDNIDDAKMGVAVLVDQENCLNFQGLRCDVCYRVCPVIDDAITLEAAHDARSGHHAMFIPTVHAERCTGCGMCEKSCVLPEAAIKVLPERLARGSAADHYRKGWEEKEPLVDGLIDLPDRLPGPGTDNLTTPGGFAPSYDLPGVGQMSARTHIPVGHEAIEAKGWIGAHRFLLLRRTSQLFFLVLFLLGPWFGIWIVQGTLAGSLTLGVLPLTDPFIVLQSIIAGHWPELTALIGGLIVLVAYALIGGRVYCSWVCPINPVTDAANWLHRRLDLPKGWQPKRSTRLWVLAMVLVVSGLTGVIAWELINPITMLHRGLIFGAGFVWAMVAAIFIFDLFVARHGWCGHICPVGAFYGLIGSKSLLRVSAANRAACDDCMDCYAVCPENQIISPALKGKTTPLILSPDCTNCGRCIDVCAVDVFTFTHRFDDHVAAPSDPVPAPDRRAARPI
>CJ9
MTTSESRRTFLKASAAAATASAAGIPLATGANAQAGAPDIRWDKAACRFCGTGCSVLVGTKDGRVVATQGDPDAPVNRGLNCIKGYFLSKIMYGKDRLTTPLLRKTNGEYDKNGEFEPVSWDEAFDVMAAKWKEALAKKGPTSVGMFGSGQWTIWEGYAASKLMKAGFRSNNIDPNARHCMASAVVGFMRTFGIDEPMGCYDDFEHADTFVLWGSNMAEMHPILWSRLTDTRLTKPGCEVHVLSTFEHRSFELADNGIVFEPQTDLAILNYIANYIIQNNAVNEYFVRNHVNITKTATDIGYGLRETNALQQEAENPNSGALESISFEEYAEAVAPYTLEYTSELSGVPADKLEKLAQQYADPTRKVMSLWTMGFNQHTRGSWVNSLMYNVHLLVGKISEPGNSPFSLTGQPSACGTAREVGTFAHRLPADMVVANDEHREICETAWNIPEGTIPPKPGFHAVLQHRKLKDGELNAYWVQCNNNMQAAPNINEEGYPGYRNPENFITVSDPYPTVTAVSADLILPTAMWVEKEGAYGNAERRTQFWRQQVQAPGEAKSDLWQLMEFSKRFTVEEVWGEELLAKMPEHRGKTMFDVLYANGKVDQFPLSETAEGFHNDDAEHFGFYVQKGLFEEYAEFGRGHAHDLAPFEMYHQARGMRWPVVDGKETLYRFREGFDPYVPEGADVKFYGHKDGKAKIIFAPYEPAAEEPDEEFDLWLSTGRVLEHWHSGSMTRRVPELHRAFPSAVVYMHPQDAKDRGLRRGQEIILSTRRGEVTSRVETRGRNKVPRGLVFMPWFDEHQLTNKLTLDATCPLSKETDYKKCACKVERAMKKSIVTGGALIPVLLLSGFALAQSAQVETLRGAEVDELIPLDQIHKNVEGRMQRNYRQQPPLVPHSIEQYQIDVRTNQCLSCHDWTKAGERNAPTLSMTHYLDRDGNELDHIAGTRYFCNQCHVPQADAPALVDNVFEPSSGNMADSPEKRGWIGRLWNWIWTPAVAFSSGFLILAGFLAGILFWGGFHWTLELTNTEEFCTSCHTMEVNLGEYRETIHYNNHSGVRAICSDCHVPHEWNHKIKAKIMAVKDVYHELAGTISTPEKYEAHRLSMASAVWKKMKASDSRECRNCHNFDYMDFTIQETRAASEHQRAIDTNMTCIDCHQGIAHSLPSDYLEEYQRVTDELAGEAQSHQVADSEIRSFLNKSADMNICGCLVHIVPDQAEAAAQTMRDTPGVEVHAQAEDGRFVVVVEDTSDHLASEIIMDLHQIPGVVSLTLTYHHFEDLAEATPHPDAQSQTMTSRRAFLSAKCREDSSIVRPPGSVPGFLDHCTKCGDCVDACQETVIVVGQDGFPVFKPSENPCTFCGDCATVCPTDALQIERLPDWPWRAAITSSCLSMNGVSCRVCQDNCEQNAIRFRLQLGGLAEPSLDADTCVGCGACVPSCPVNAIALDRQPTSKTEAIMSLAGTPLSPQRRRFLQDSARAAGGCVVAGSLLAWLARDARALPAEALRPPGALPEEAFLSACIRCGLCVRDCPYDTLKLAELGVDAVATGTPYFTARNVPCEMCDDIPCVAACPTGALDPGLDNIDDAKMGVAVLVDQENCLNFQGLRCDVCYRVCPVIDDAITLEAAHDARSGHHAMFIPTVHAERCTGCGMCEKSCVLPEAAIKVLPERLARGSAADHYRKGWEEKEPLVDGLIDLPDRLPGPGTDNLTTPGGFAPSYDLPGVGQMSARTHIPVGHEAIEAKGWIGAHRFLLLRRTSQLFFLVLFLLGPWFGIWIVQGTLAGSLTLGVLPLTDPFIVLQSIIAGHWPELTALIGGLIVLVAYALIGGRVYCSWVCPINPVTDAANWLHRRLDLPKGWQPKRSTRLWVLAMVLVVSGLTGVIAWELINPITMLHRGLIFGAGFVWAMVAAIFIFDLFVARHGWCGHICPVGAFYGLIGSKSLLRVSAANRAACDDCMDCYAVCPENQIISPALKGKTTPLILSPDCTNCGRCIDVCAVDVFTFTHRFDDHVAAPSDPVPAPDRRAARPI
>AA5
MTISESRRTFLKASAAAATASAAGIPMAAGANAQVGAPDIRWDKAACRFCGTGCSVLVGTKDGRVVATQGDPDAPVNRGLNCIKGYFLSKIMYGKDRLTTPLLRKTNGQYDKNGEFEPVSWDEAFDVMAAKWKEALAKKGPTSVGMFGSGQWTVWEGYAAAKMMKAGFRSNNIDPNARHCMASAVVGFMRTFGIDEPMGCYDDLEHADTFVLWGSNMAEMHPILWSRLTDTRLTKPGCEVHVLSTFEHRSFELADNGMVFAPQTDLAILNYIANYIIQNGAVNEEFVKNHVNITKTATDIGYGLRDNNPLQQEAENPNSGKLEPISFEEYAEAVSKYTLEYTSELSGVPADKLERLAKQYADPNRKVMSLWTMGFNQHTRGSWVNSLMYNVHLLVGKISEPGNSPFSLTGQPSACGTAREVGTFAHRLPADMVVMNEKHREICETAWNVPAGTIPDKPGFHAVLQHRKLKDGDLNAYWVQCTNNMQAAPNINEEGYPGYRNPENFITVSDPYPTVTAVSADLILPTAMWVEKEGAYGNAERRTQFWRQQVKAPGEAKSDLWQVMEFSKRFTVEEVWGEELLATMPEHRGKTMYDVLFANGSVDKFPLSETAEGFDNDESEHFGFYVQKGLFEEYANFGRGHAHDLAPFETYHQARGLRWPVVDGKETLYRFREGYDPYVSEGAGVEFYGHKDGKAKIIFAPYEPAAEEPDAEFDLWLCTGRVLEHWHSGSMTRRVPELHRAYPAAVVYMHPQDAKDRGLRRGQEIVLSTRRGEVTSRVETRGRNKVPRGLVFMPWFDEHQLTNKLTLDATCPLSKETDFKKCACKVERAMKRSIVTGGALLPVVLLSGWAFAQSAQVETLRGADVDEPIPLDQIHKNVEGRMQRNYRQQPPLIPHSIEQYQIDVRTNQCLSCHDWSKAGERNAPTLSMTHYLDREGRELDRVAGTRYFCNQCHVPQADAPPLVENVFQPSTGNMADSPEKRGFLGRLWNAIWTPAVMFSSGFLILAGFLAGILFWGGFHWTLELTNTEEFCVSCHTMETNLGEYRETIHYNNHSGVRAICSDCHVPDEWNHKIKAKIMAVKDVYHELVGTISTPEKYEDHRLAMASAVWKKMKASDSRECRNCHNFDYMDFTIQETRAASEHQRAIDNGMTCIDCHQGIAHSLPPNYLETYEKVTAALEDEVVQEHAAA-DIRDFLNNSSNMNICGCLVHIAPDYTDTARAAMAETQGVELHAEAEDGRFVVVVEDTADRLASDTIMDLHQIPGVISLSLTYHHFEDLAETAPRPDAPSQPMTSRRAFLSARLREDPDAIRPPGAATGFSDLCTRCDDCAAACPEDIITFDDAGFPVLDLSAGGCTLCGDCADICPTPALLSERVAEWPWRARIDTSCLSTNGVSCRLCQDNCEQDAIRFRLQLGGRAEPALETETCIGCGSCSAACPTGAIVMHRPAPLHPEVNMSLVDKPLSPQRRRFLQDSARAAGGCVVAGSLLAYLARDARALPADALRPPGALPEKEFLSACIRCGLCVRDCPYDTLKLAELGSDAVATGTPFFTARDVPCEMCDDIPCVAACPTGALDPGLENIDDAEMGVAVLVDQENCLNFLGLRCDVCYRVCPVIDEAITLETAHNTRSGHHALFIPTVHAERCTGCGMCEKSCVLPEAAIKVLPARLARGSSAEHYRKGWEEKAPVVEGIIDLPDRLPGPGTDNLAAPGGFAPEYDLPGVGQMSTRTHMPVGQEAVEGKGWIGAHRFLLMRRASQLLFLVLFLLGPWFGIWIVEGTLAGSLTLGVLPLTDPFILLQSFVAGHWPEMTALIGGLIVLVVYALIGGRVYCSWVCPINPVTDAANWVHRKLDLPKGWQPKRGTRLWILATVLLASGLSGVIAWELVNPITMLHRGLVFGMGFVWAMIAAIFVFDVFVSRHGWCGHLCPVGAFYGLIGSKSLLRVSAANRTACDDCMDCYAVCPENQVISPALKGKSSPLILSPDCTNCGRCVDVCAVDVFNFTHRFDDHVVQPSDPVAAPEPRAARPI
>AB6
MTHSESRRTFLKATAATATASAAGIPLATGADAQAATPDIRWDKAACRFCGTGCSVLVGTKEGRVVATQGDPDAPVNRGLNCIKGYFLSKIMYGKDRLTTPLLRKTNGEYDKNGEFEPVSWDEAFDVMAAKWKEALAKKGPTSVGMFGSGQWTVWEGYAAAKLMKAGFRSNNIDPNARHCMASAVVGFMRTFGIDEPMGCYDDFEHADTFVLWGSNMAEMHPILWSRLTDTRLTKPGSEVHVLSTFEHRSFELADNGIVFNPQTDLAILNYIANYIIQNGAVNEDFVKKHVNITKTATDIGYGLRDENQLQQDAENPNSGKMEPISFEEYAKAVEPYTLEYVSELSGVPADKLEKLAKQYADPNRKVMSLWTMGFNQHTRGSWVNSLMYNVHLLVGKISEPGNSPFSLTGQPSACGTAREVGTFAHRLPADMVVANDEHREICETAWKIPEGTIPPKPGFHAVLQHRMLKDGVLNAYWVQCNNNMQAAPNINEEGYPGYRNPENFITVSDPYPTVTAVSADLILPTAMWVEKEGAYGNAERRTQFWHQQVKAPGEAKSDLWQLMEFSKRFTVEEVWGEELLAKMPEHRGKTMFEVLFQNGNVDKYPLSETAEGFDNDEAQHFGFYVQKGLFEEYAEFGRGHGHDLAPFEMYHQARGMRWPVVDGKETLYRFREGYDPYVPEGADVKFYGHKDGKAKIIFAPYEPAAEEPDNEYDLWLCTGRVLEHWHSGSMTRRVPELHRAFPSAVVFMHPDDARDRGLRRGQEIVLSTRRGEVTSRVETRGRNKVPRGLVFMPWFDEHQLTNKLTLDATCPLSKETDYKKCACKVERAMNKPILTGVALIPVILLSGFALAQSAQVEALRGAEVDEPVPLDQVHRTIEGRMQRNYRQQPPLIPHSIEQYQIDLRTNQCLSCHDWTKAGERNAPTLSMTHYLDREGRELDQIAGTRYFCNQCHVPQADTPALVDNVFEPSSGNMADSPEKRGWIGRIWNAIWTPTVLFSSGFLVLAGFLAGILFWGGFHWTLELTNTEEFCTSCHTMETNLGEYRETIHYNNHSGVRAICSDCHVPHEWNHKIKAKIMAVKDVYHELAGTIGTPEKYEEHRLSMATAVWKKMKASDSRECRNCHNFDYMDFTLQENRAASEHQRAIDTGMTCIDCHQGIAHSLPPGHLQRYQEITEELAADPLGQQVADGEIRSFLTNRSEMNICGCLAHVAPDYATAAAQSMSDTPGVEIHAQTEDGRFVVVVEDTPERLASETIMDLHQIPGVVSLTLTYHHFEDLAETRPRPDALSQTVTTRRAFLSARNDEDGVTARPPGSGPDFLKHCTKCGDCASACPEDVIAIAADGFPVFQPSDNPCTFCGECANACPTPALDIDLVFDWPWRAALLDSCLSMNGVSCRLCQDNCEESAIRFSLQTGGRAKPTLDVAACTGCGLCPTVCPADAISLGHTPQPKMEAVMSGVGSPLSPQRRRFLQDSARAAGGCVAAGSLLAWLARDARALPAEALRPPGALPEQDFLSACIRCGLCVRDCPYNTLKLAELGVDAVATGTPYFTARDVPCEMCDDIPCVAACPTGALDPSLDNIDDADMGVAVLVDQENCLNFLGLRCDVCYRVCPVIDEAITLETAHNTRSGHHALFLPTVHGDRCTGCGMCEKSCVLPEAAIKVLPTRLARGSSADHYRKGWEEKAPVVEGIIDLPDRLPGPGTDNLVTPGGFAPGYNLPGAGQMSARTHLPVGQEAIEAKGWLGAHKYLLLRRASQLFFLVLFLLGPWFGIWIVQGTLAGSLTLGVLPLTDPFVLLQSVVAGHWPELTALIGGLIVLVAYALIGGRVYCSWVCPINPVTDAAHWLHRKLDLPKGWQPKRGTRLWILATVLIVSGLTGVIAWELINPITMLHRGLIFGAGFVWAMIVAIFFFDLFVSRHGWCGHLCPVGAFYGLIGTKAMLRVSAPNRAACDDCMDCFAVCPENHVISPALRGKTTPLILSPDCTNCGRCIDVCAVDVFKFTHRFDDHVAAPSDPVPAPIQRAARPT
>AG4
MTHSESRRTFLKATAATATASAAGIPLATGADAQAATPDIRWDKAACRFCGTGCSVLVGTKEGRVVATQGDPDAPVNRGLNCIKGYFLSKIMYGKDRLTTPLLRKTNGEYDKNGEFEPVSWDEAFDVMAAKWKEALAKKGPTSVGMFGSGQWTVWEGYAAAKLMKAGFRSNNIDPNARHCMASAVVGFMRTFGIDEPMGCYDDFEHADTFVLWGSNMAEMHPILWSRLTDTRLTKPGSEVHVLSTFEHRSFELADNGIVFNPQTDLAILNYIANYIIQNGAVNEDFVKKHVNITKTATDIGYGLRDENQLQQDAENPNSGKMEPISFEEYAKAVEPYTLEYVSELSGVPADKLEKLAKQYADPNRKVMSLWTMGFNQHTRGSWVNSLMYNVHLLVGKISEPGNSPFSLTGQPSACGTAREVGTFAHRLPADMVVANDEHREICETAWKIPEGTIPPKPGFHAVLQHRMLKDGVLNAYWVQCNNNMQAAPNINEEGYPGYRNPENFITVSDPYPTVTAVSADLILPTAMWVEKEGAYGNAERRTQFWHQQVKAPGEAKSDLWQLMEFSKRFTVEEVWGEELLAKMPEHRGKTMFEVLFQNGNVDKYPLSETAEGFDNDEAKHFGFYVQKGLFEEYAEFGRGHGHDLAPFEMYHQARGMRWPVVDGKETLYRFREGYDPYVPEGADVKFYGHKDGKAKIIFAPYEPAAEEPDNEYDLWLCTGRVLEHWHSGSMTRRVPELHRAFPSAVVFMHPDDARDRGLRRGQEIVLSTRRGEVTSRVETRGRNKVPRGLVFMPWFDEHQLTNKLTLDATCPLSKETDYKKCACKVERAMNKLILTGVALIPVILLSGFALAQSAQVEALRGAEVDEPVPLDQVHRTIEGRMQRNYRQQPPLIPHSIEQYQIDLRTNQCLSCHDWTKAGERNAPTLSMTHYLDREGRELDQIAGTRYFCNQCHVPQADTPALVDNVFEPSSGNMADSPEKRGWIGRIWNAIWTPTVLFSSGFLVLAGFLAGILFWGGFHWTLELTNTEEFCTSCHTMETNLGEYRETIHYNNHSGVRAICSDCHVPHEWNHKIKAKIMAVKDVYHELAGTIGTPEKYEEHRLSMATAVWKKMKASDSRECRNCHNFDYMDFTLQENRAASEHQRAIDTGMTCIDCHQGIAHSLPPGHLQRYQEITEELAADPLGQQVADGEIRSFLTNRSEMNICGCLAHVAPDYATAAAQSMSDTPGVEIHAQTEDGRFVVVVEDTPERLASETIMDLHQIPGVVSLTLTYHHFEDLAETRPRPDALSQTVTTRRAFLSARHDEDGVTARPPGSGPDFLKHCTKCGDCASACPEDVIAIAADGFPVFQPSDNPCTFCGDCANACPTPALDIDLVSNWPWRAALLDSCLSMNGVSCRLCQDNCEESAIRFSLQTGGRAKPTLDVAACTGCGLCPTVCPADAISLDHTPQPKMEAVMSGVGSPLSPRRRRFLQDSARAAGGCVAAGSLLAWLARDARALPAEALRPPGALPEQDFLSACIRCGLCVRDCPYNTLKLAELGVDAVATGTPYFTARDVPCEMCDDIPCVAACPTGALDPALDNIDDADMGVAVLVDQENCLNFQGLRCDVCYRVCPVIDEAITLETAHNTRSGHHALFIPTVHANRCTGCGMCEKSCVLPEAAIKVLPARLARGSGADHYRKGWEEKEPVVEGIIDLPDRLPGPGTDNLVTPGGFAPEYNLPGAGQMSARTHLPVGQEAIEAKGWLGAHKYLLLRRASQLFFLVLFLLGPWFGIWIVQGTLAGSLTLGVLPLTDPFVLLQSVIAGHWPELTALIGGLIVLVAYALIGGRVYCSWVCPINPVTDAVHWLHRKLGLPKGWQPKRGTRLWILATVLIVSGLSGVIAWELINPITMLHRGLIFGAGFVWAMIVAIFFFDLFVSRHGWCGHLCPVGAFYGLIGTKAMLRVSAPNRAACDDCMDCFAVCPENHVISPALRGKTTPLILSPDCTNCGRCIDVCAVDVFKFTHRFDDHVAAPSDPVPAPIQRAARPT
>AK6
MTHSESRRTFLKATAATATASAAGIPLATGADAQAATPDIRWDKAACRFCGTGCSVLVGTKEGRVVATQGDPDAPVNRGLNCIKGYFLSKIMYGKDRLTTPLLRKTNGEYDKNGEFEPVSWDEAFDVMAAKWKEALAKKGPTSVGMFGSGQWTVWEGYAAAKLMKAGFRSNNIDPNARHCMASAVVGFMRTFGIDEPMGCYDDFEHADTFVLWGSNMAEMHPILWSRLTDTRLTKPGSEVHVLSTFEHRSFELADNGIVFNPQTDLAILNYIANYIIQNGAVNEDFVKKHVNITKTATDIGYGLRDENQLQQDAENPNSGKMEPISFEEYAKAVEPYTLEYVSELSGVPADKLEKLAKQYADPNRKVMSLWTMGFNQHTRGSWVNSLMYNVHLLVGKISEPGNSPFSLTGQPSACGTAREVGTFAHRLPADMVVANDEHREICETAWKIPEGTIPPKPGFHAVLQHRMLKDGVLNAYWVQCNNNMQAAPNINEEGYPGYRNPENFITVSDPYPTVTAVSADLILPTAMWVEKEGAYGNAERRTQFWHQQVKAPGEAKSDLWQLMEFSKRFTVEEVWGEELLAKMPEHRGKTMFEVLFQNGNVDKYPLSETAEGFDNDEAKHFGFYVQKGLFEEYAEFGRGHGHDLAPFEMYHQARGMRWPVVDGKETLYRFREGYDPYVPEGADVKFYGHKDGKAKIIFAPYEPAAEEPDNEYDLWLCTGRVLEHWHSGSMTRRVPELHRAFPSAVVFMHPDDARDRGLRRGQEIVLSTRRGEVTSRVETRGRNKVPRGLVFMPWFDEHQLTNKLTLDATCPLSKETDYKKCACKVERAMNKLILTGVALIPVILLSGFALAQSAQVEALRGAEVDEPVPLDQVHRTIEGRMQRNYRQQPPLIPHSIEQYQIDLRTNQCLSCHDWTKAGERNAPTLSMTHYLDREGRELDQIAGTRYFCNQCHVPQADTPALVDNVFEPSSGNMADSPEKRGWIGRIWNAIWTPTVLFSSGFLVLAGFLAGILFWGGFHWTLELTNTEEFCTSCHTMETNLGEYRETIHYNNHSGVRAICSDCHVPHEWNHKIKAKIMAVKDVYHELAGTIGTPEKYEEHRLSMATAVWKKMKASDSRECRNCHNFDYMDFTLQENRAASEHQRAIDTGMTCIDCHQGIAHSLPPGHLQRYQEITEELAADPLGQQVADGEIRSFLTNRSEMNICGCLAHVAPDYATAAAQSMSDTPGVEIHAQTEDGRFVVVVEDTPERLASETIMDLHQIPGVVSLTLTYHHFEDLAETRPRPDALSQTVTTRRAFLSARHDEDGVTARPPGSGPDFLKHCTKCGDCASACPEDVIAIAADGFPVFQPSDNPCTFCGDCANACPTPALDIDLVSNWPWRAALLDSCLSMNGVSCRLCQDNCEESAIRFSLQTGGRAKPTLDVAACTGCGLCPTVCPADAISLDHTPQPKMEAVMSGVGSPLSPRRRRFLQDSARAAGGCVAAGSLLAWLARDARALPAEALRPPGALPEQDFLSACIRCGLCVRDCPYNTLKLAELGVDAVATGTPYFTARDVPCEMCDDIPCVAACPTGALDPALDNIDDADMGVAVLVDQENCLNFQGLRCDVCYRVCPVIDEAITLETAHNTRSGHHALFIPTVHANRCTGCGMCEKSCVLPEAAIKVLPARLARGSGADHYRKGWEEKEPVVEGIIDLPDRLPGPGTDNLVTPGGFAPEYNLPGAGQMSARTHLPVGQEAIEAKGWLGAHKYLLLRRASQLFFLVLFLLGPWFGIWIVQGTLAGSLTLGVLPLTDPFVLLQSVIAGHWPELTALIGGLIVLVAYALIGGRVYCSWVCPINPVTDAVHWLHRKLGLPKGWQPKRGTRLWILATVLIVSGLSGVIAWELINPITMLHRGLIFGAGFVWAMIVAIFFFDLFVSRHGWCGHLCPVGAFYGLIGTKAMLRVSAPNRAACDDCMDCFAVCPENHVISPALRGKTTPLILSPDCTNCGRCIDVCAVDVFKFTHRFDDHVAAPSDPVPAPIQRAARPT
>AK7
MTHSESRRTFLKATAATATASAAGIPLATGADAQAATPDIRWDKAACRFCGTGCSVLVGTKEGRVVATQGDPDAPVNRGLNCIKGYFLSKIMYGKDRLTTPLLRKTNGEYDKNGEFEPVSWDEAFDVMAAKWKEALAKKGPTSVGMFGSGQWTVWEGYAAAKLMKAGFRSNNIDPNARHCMASAVVGFMRTFGIDEPMGCYDDFEHADTFVLWGSNMAEMHPILWSRLTDTRLTKPGSEVHVLSTFEHRSFELADNGIVFNPQTDLAILNYIANYIIQNGAVNEDFVKKHVNITKTATDIGYGLRDENQLQQDAENPNSGKMEPISFEEYAKAVEPYTLEYVSELSGVPADKLEKLAKQYADPNRKVMSLWTMGFNQHTRGSWVNSLMYNVHLLVGKISEPGNSPFSLTGQPSACGTAREVGTFAHRLPADMVVANDEHREICETAWKIPEGTIPPKPGFHAVLQHRMLKDGVLNAYWVQCNNNMQAAPNINEEGYPGYRNPENFITVSDPYPTVTAVSADLILPTAMWVEKEGAYGNAERRTQFWHQQVKAPGEAKSDLWQLMEFSKRFTVEEVWGEELLAKMPEHRGKTMFEVLFQNGNVDKYPLSETAEGFDNDEAKHFGFYVQKGLFEEYAEFGRGHGHDLAPFEMYHQARGMRWPVVDGKETLYRFREGYDPYVPEGADVKFYGHKDGKAKIIFAPYEPAAEEPDNEYDLWLCTGRVLEHWHSGSMTRRVPELHRAFPSAVVFMHPDDARDRGLRRGQEIVLSTRRGEVTSRVETRGRNKVPRGLVFMPWFDEHQLTNKLTLDATCPLSKETDYKKCACKVERAMNKLILTGVALIPVILLSGFALAQSAQVEALRGAEVDEPVPLDQVHRTIEGRMQRNYRQQPPLIPHSIEQYQIDLRTNQCLSCHDWTKAGERNAPTLSMTHYLDREGRELDQIAGTRYFCNQCHVPQADTPALVDNVFEPSSGNMADSPEKRGWIGRIWNAIWTPTVLFSSGFLVLAGFLAGILFWGGFHWTLELTNTEEFCTSCHTMETNLGEYRETIHYNNHSGVRAICSDCHVPHEWNHKIKAKIMAVKDVYHELAGTIGTPEKYEEHRLSMATAVWKKMKASDSRECRNCHNFDYMDFTLQENRAASEHQRAIDTGMTCIDCHQGIAHSLPPGHLQRYQEITEELAADPLGQQVADGEIRSFLTNRSEMNICGCLAHVAPDYATAAAQSMSDTPGVEIHAQTEDGRFVVVVEDTPERLASETIMDLHQIPGVVSLTLTYHHFEDLAETRPRPDALSQTVTTRRAFLSARHDEDGVTARPPGSGPDFLKHCTKCGDCASACPEDVIAIAADGFPVFQPSDNPCTFCGDCANACPTPALDIDLVSNWPWRAALLDSCLSMNGVSCRLCQDNCEESAIRFSLQTGGRAKPTLDVAACTGCGLCPTVCPADAISLDHTPQPKMEAVMSGVGSPLSPRRRRFLQDSARAAGGCVAAGSLLAWLARDARALPAEALRPPGALPEQDFLSACIRCGLCVRDCPYNTLKLAELGVDAVATGTPYFTARDVPCEMCDDIPCVAACPTGALDPALDNIDDADMGVAVLVDQENCLNFQGLRCDVCYRVCPVIDEAITLETAHNTRSGHHALFIPTVHANRCTGCGMCEKSCVLPEAAIKVLPARLARGSGADHYRKGWEEKEPVVEGIIDLPDRLPGPGTDNLVTPGGFAPEYNLPGAGQMSARTHLPVGQEAIEAKGWLGAHKYLLLRRASQLFFLVLFLLGPWFGIWIVQGTLAGSLTLGVLPLTDPFVLLQSVIAGHWPELTALIGGLIVLVAYALIGGRVYCSWVCPINPVTDAVHWLHRKLGLPKGWQPKRGTRLWILATVLIVSGLSGVIAWELINPITMLHRGLIFGAGFVWAMIVAIFFFDLFVSRHGWCGHLCPVGAFYGLIGTKAMLRVSAPNRAACDDCMDCFAVCPENHVISPALRGKTTPLILSPDCTNCGRCIDVCAVDVFKFTHRFDDHVAAPSDPVPAPIQRAARPT
>BK1
MTHSESRRTFLKATAATATASAAGIPLATGADAQAATPDIRWDKAACRFCGTGCSVLVGTKEGRVVATQGDPDAPVNRGLNCIKGYFLSKIMYGKDRLTTPLLRKTNGEYDKNGEFEPVSWDEAFDVMAAKWKEALAKKGPTSVGMFGSGQWTVWEGYAAAKLMKAGFRSNNIDPNARHCMASAVVGFMRTFGIDEPMGCYDDFEHADTFVLWGSNMAEMHPILWSRLTDTRLTKPGSEVHVLSTFEHRSFELADNGIVFNPQTDLAILNYIANYIIQNGAVNEDFVKKHVNITKTATDIGYGLRDENQLQQDAENPNSGKMEPISFEEYAKAVEPYTLEYVSELSGVPADKLEKLAKQYADPNRKVMSLWTMGFNQHTRGSWVNSLMYNVHLLVGKISEPGNSPFSLTGQPSACGTAREVGTFAHRLPADMVVANDEHREICETAWKIPEGTIPPKPGFHAVLQHRMLKDGVLNAYWVQCNNNMQAAPNINEEGYPGYRNPENFITVSDPYPTVTAVSADLILPTAMWVEKEGAYGNAERRTQFWHQQVKAPGEAKSDLWQLMEFSKRFTVEEVWGEELLAKMPEHRGKTMFEVLFQNGNVDKYPLSETAEGFDNDEAKHFGFYVQKGLFEEYAEFGRGHGHDLAPFEMYHQARGMRWPVVDGKETLYRFREGYDPYVPEGADVKFYGHKDGKAKIIFAPYEPAAEEPDNEYDLWLCTGRVLEHWHSGSMTRRVPELHRAFPSAVVFMHPDDARDRGLRRGQEIVLSTRRGEVTSRVETRGRNKVPRGLVFMPWFDEHQLTNKLTLDATCPLSKETDYKKCACKVERAMNKLILTGVALIPVILLSGFALAQSAQVEALRGAEVDEPVPLDQVHRTIEGRMQRNYRQQPPLIPHSIEQYQIDLRTNQCLSCHDWTKAGERNAPTLSMTHYLDREGRELDQIAGTRYFCNQCHVPQADTPALVDNVFEPSSGNMADSPEKRGWIGRIWNAIWTPTVLFSSGFLVLAGFLAGILFWGGFHWTLELTNTEEFCTSCHTMETNLGEYRETIHYNNHSGVRAICSDCHVPHEWNHKIKAKIMAVKDVYHELAGTIGTPEKYEEHRLSMATAVWKKMKASDSRECRNCHNFDYMDFTLQENRAASEHQRAIDTGMTCIDCHQGIAHSLPPGHLQRYQEITEELAADPLGQQVADGEIRSFLTNRSEMNICGCLAHVAPDYATAAAQSMSDTPGVEIHAQTEDGRFVVVVEDTPERLASETIMDLHQIPGVVSLTLTYHHFEDLAETRPRPDALSQTVTTRRAFLSARHDEDGVTARPPGSGPDFLKHCTKCGDCASACPEDVIAIAADGFPVFQPSDNPCTFCGDCANACPTPALDIDLVSNWPWRAALLDSCLSMNGVSCRLCQDNCEESAIRFSLQTGGRAKPTLDVAACTGCGLCPTVCPADAISLDHTPQPKMEAVMSGVGSPLSPRRRRFLQDSARAAGGCVAAGSLLAWLARDARALPAEALRPPGALPEQDFLSACIRCGLCVRDCPYNTLKLAELGVDAVATGTPYFTARDVPCEMCDDIPCVAACPTGALDPALDNIDDADMGVAVLVDQENCLNFQGLRCDVCYRVCPVIDEAITLETAHNTRSGHHALFIPTVHANRCTGCGMCEKSCVLPEAAIKVLPARLARGSGADHYRKGWEEKEPVVEGIIDLPDRLPGPGTDNLVTPGGFAPEYNLPGAGQMSARTHLPVGQEAIEAKGWLGAHKYLLLRRASQLFFLVLFLLGPWFGIWIVQGTLAGSLTLGVLPLTDPFVLLQSVIAGHWPELTALIGGLIVLVAYALIGGRVYCSWVCPINPVTDAVHWLHRKLGLPKGWQPKRGTRLWILATVLIVSGLSGVIAWELINPITMLHRGLIFGAGFVWAMIVAIFFFDLFVSRHGWCGHLCPVGAFYGLIGTKAMLRVSAPNRAACDDCMDCFAVCPENHVISPALRGKTTPLILSPDCTNCGRCIDVCAVDVFKFTHRFDDHVAAPSDPVPAPIQRAARPT
>F12
MTHSESRRTFLKATAATATASAAGIPLATGADAQAATPDIRWDKAACRFCGTGCSVLVGTKEGRVVATQGDPDAPVNRGLNCIKGYFLSKIMYGKDRLTTPLLRKTNGEYDKNGEFEPVSWDEAFDVMAAKWKEALAKKGPTSVGMFGSGQWTVWEGYAAAKLMKAGFRSNNIDPNARHCMASAVVGFMRTFGIDEPMGCYDDFEHADTFVLWGSNMAEMHPILWSRLTDTRLTKPGSEVHVLSTFEHRSFELADNGIVFNPQTDLAILNYIANYIIQNGAVNEDFVKKHVNITKTATDIGYGLRDENQLQQDAENPNSGKMEPISFEEYAKAVEPYTLEYVSELSGVPADKLEKLAKQYADPNRKVMSLWTMGFNQHTRGSWVNSLMYNVHLLVGKISEPGNSPFSLTGQPSACGTAREVGTFAHRLPADMVVANDEHREICETAWKIPEGTIPPKPGFHAVLQHRMLKDGVLNAYWVQCNNNMQAAPNINEEGYPGYRNPENFITVSDPYPTVTAVSADLILPTAMWVEKEGAYGNAERRTQFWHQQVKAPGEAKSDLWQLMEFSKRFTVEEVWGEELLAKMPEHRGKTMFEVLFQNGNVDKYPLSETAEGFDNDEAQHFGFYVQKGLFEEYAEFGRGHGHDLAPFEMYHQARGMRWPVVDGKETLYRFREGYDPYVPEGADVKFYGHKDGKAKIIFAPYEPAAEEPDNEYDLWLCTGRVLEHWHSGSMTRRVPELHRAFPSAVVFMHPDDARDRGLRRGQEIVLSTRRGEVTSRVETRGRNKVPRGLVFMPWFDEHQLTNKLTLDATCPLSKETDYKKCACKVERAMNKPILTGVALIPVILLSGFALAQSAQVEALRGAEVDEPVPLDQVHRTIEGRMQRNYRQQPPLIPHSIEQYQIDLRTNQCLSCHDWTKAGERNAPTLSMTHYLDREGRELDQIAGTRYFCNQCHVPQADTPALVDNVFEPSSGNMADSPEKRGWIGRIWNAIWTPTVLFSSGFLVLAGFLAGILFWGGFHWTLELTNTEEFCTSCHTMETNLGEYRETIHYNNHSGVRAICSDCHVPHEWNHKIKAKIMAVKDVYHELAGTIGTPEKYEEHRLSMATAVWKKMKASDSRECRNCHNFDYMDFTLQENRAASEHQRAIDTGMTCIDCHQGIAHSLPPGHLQRYQEITEELAADPLGQQVADGEIRSFLTNRSEMNICGCLAHVAPDYATAAAQSMSDTPGVEIHAQTEDGRFVVVVEDTPERLASETIMDLHQIPGVVSLTLTYHHFEDLAETRPRPDALSQTVTTRRAFLSARHDEDGVTARPPGSGPDFLKHCTKCGDCASACPEDVIAIAADGFPVFQPSDNPCTFCGDCANACPTPALDIDLVSNWPWRAALLDSCLSMNGVSCRLCQDNCEESAIRFSLQTGGRAKPTLDVAACTGCGLCPTVCPADAISLDHTPQPKMEAVMSGVGTPLSPQRRRFLQDSARAAGGCVAAGSLLAWLARDARALPAEALRPPGALPEQNFLSACIRCGLCVRDCPYDTLKLAELGVDAVATGTPYFTARDVPCEMCDDIPCVAACPTGALDPSLDNIDDADMGVAVLVDQENCLNFLGLRCDVCYRVCPVIEEAITLETAHNTRSGHHSLFLPTVHADRCTGCGMCEKSCVLPEAAIKVLPTRLARGSSADHYRKGWEEKAPVVEGIIDLPDRLPGPGTDNLVTPGGFAPEYNLPGAGQMSARTHLPVGQEAIEAKGWLGAHKYLLLRRASQLFFLVLFLLGPWFGIWIVQGTLAGSLTLGVLPLTDPFVLLQSVVAGHWPELTALIGGLIVLVAYALIGGRVYCSWVCPINPVTDAAHWLHRKLGLPKGWQPKRGTRLWILATVLIVSGLSGVIAWELINPITMLHRGLIFGAGFVWAMIVAIFFFDLFVSRHGWCGHLCPVGAFYGLIGTKAMLRVSAPNRAACNDCMDCFAVCPENHVISPALRGKTTPLILSPDCTNCGRCIDVCAVDVFKFTHRFDDHVAAPSDPVPAPIQRAARPT
>J8
MTHSESRRTFLKATAATATASAAGIPLATGADAQAATPDIRWDKAACRFCGTGCSVLVGTKEGRVVATQGDPDAPVNRGLNCIKGYFLSKIMYGKDRLTTPLLRKTNGEYDKNGEFEPVSWDEAFDVMAAKWKEALAKKGPTSVGMFGSGQWTVWEGYAAAKLMKAGFRSNNIDPNARHCMASAVVGFMRTFGIDEPMGCYDDFEHADTFVLWGSNMAEMHPILWSRLTDTRLTKPGSEVHVLSTFEHRSFELADNGIVFNPQTDLAILNYIANYIIQNGAVNEDFVKKHVNITKTATDIGYGLRDENQLQQDAENPNSGKMEPISFEEYAKAVEPYTLEYVSELSGVPADKLEKLAKQYADPNRKVMSLWTMGFNQHTRGSWVNSLMYNVHLLVGKISEPGNSPFSLTGQPSACGTAREVGTFAHRLPADMVVANDEHREICETAWKIPEGTIPPKPGFHAVLQHRMLKDGVLNAYWVQCNNNMQAAPNINEEGYPGYRNPENFITVSDPYPTVTAVSADLILPTAMWVEKEGAYGNAERRTQFWHQQVKAPGEAKSDLWQLMEFSKRFTVEEVWGEELLAKMPEHRGKTMFEVLFQNGNVDKYPLSETAEGFDNDEAQHFGFYVQKGLFEEYAEFGRGHGHDLAPFEMYHQARGMRWPVVDGKETLYRFREGYDPYVPEGADVKFYGHKDGKAKIIFAPYEPAAEEPDNEYDLWLCTGRVLEHWHSGSMTRRVPELHRAFPSAVVFMHPDDARDRGLRRGQEIVLSTRRGEVTSRVETRGRNKVPRGLVFMPWFDEHQLTNKLTLDATCPLSKETDYKKCACKVERAMNKLILTGVALIPVILLSGFALAQSAQVEALRGAEVDEPVPLDQVHRTIEGRMQRNYRQQPPLIPHSIEQYQIDLRTNQCLSCHDWTKAGERNAPTLSMTHYLDREGRELDQIAGTRYFCNQCHVPQADTPALVDNVFEPSSGNMADSPEKRGWIGRIWNAIWTPTVLFSSGFLVLAGFLAGILFWGGFHWTLELTNTEEFCTSCHTMETNLGEYRETIHYNNHSGVRAICSDCHVPHEWNHKIKAKIMAVKDVYHELAGTIGTPEKYEEHRLSMATAVWKKMKASDSRECRNCHNFDYMDFTLQENRAASEHQRAIDTGMTCIDCHQGIAHSLPPGHLQRYQEITEELAADPLGQQVADGEIRSFLTNRSEMNICGCLAHVAPDYATAAAQSLSDTPGVEIHAQTEDGRFVVVVEDTPERLASETIMDLHQIPGVVSLTLTYHHFEDLAETRPRPDALSQTVTTRRAFLSARHDEDGVTARPPGSGPDFLKHCTKCGDCASACPEDVIAIAADGFPVFQPSDNPCTFCGECAIACPTPALDIDLVSNWPWRAALLDSCLSMNGVSCRLCQDNCEESAIRFSLQTGGRAKPTLDVAACTGCGLCPTVCPADAISLDHTPQPKMEAVMSGVGTPLSPQRRRFLQDSARAAGGCVAAGSLLAWLAHDARALPAEALRPPGALPEQDFLSACIRCGLCVRDCPYNTLKLAELGVDAVATGTPYFTARDVPCEMCDDIPCVAACPTGALDPALDNIDDADMGVAVLVDQENCLNFQGLRCDVCYRVCPVIDEAITLETAHNTRSGHHALFIPTVHANRCTGCGMCEKSCVLPVAAIKVLPARLARGSGADHYRKGWEEKEPVVEGIIDLPDRLPGPGTDNLVTPGGFAPEYNLPGAGQMSARTHLPVGQEAIEAKGWLGAHKYLLLRRASQLFFLVLFLLGPWFGIWIVQGTLAGSLTLGVLPLTDPFVLLQSVIAGHWPELTALIGGLIVLVAYALIGGRVYCSWVCPINPVTDAAHWLHRKLGLPKGWQPKRGTRLWILATVLIVSGLSGVIAWELINPITMLHRGLIFGAGFVWAMIVAIFFFDLFVSRHGWCGHLCPVGAFYGLIGTKAMLRVSAPNRAACDDCMDCFAVCPENHVISPALRGKTTPLILSPDCTNCGRCIDVCAVDVFKFTHRFDDHVAAPSDPVPAPIQRAARPT
>N8
MTHSESRRTFLKATAATATASAAGIPLATGADAQAATPDIRWDKAACRFCGTGCSVLVGTKEGRVVATQGDPDAPVNRGLNCIKGYFLSKIMYGKDRLTTPLLRKTNGEYDKNGEFEPVSWDEAFDVMAAKWKEALAKKGPTSVGMFGSGQWTVWEGYAAAKLMKAGFRSNNIDPNARHCMASAVVGFMRTFGIDEPMGCYDDFEHADTFVLWGSNMAEMHPILWSRLTDTRLTKPGSEVHVLSTFEHRSFELADNGIVFNPQTDLAILNYIANYIIQNGAVNEDFVKKHVNITKTATDIGYGLRDENQLQQDAENPNSGKMEPISFEEYAKAVEPYTLEYVSELSGVPADKLEKLAKQYADPNRKVMSLWTMGFNQHTRGSWVNSLMYNVHLLVGKISEPGNSPFSLTGQPSACGTAREVGTFAHRLPADMVVANDEHREICETAWKIPEGTIPPKPGFHAVLQHRMLKDGVLNAYWVQCNNNMQAAPNINEEGYPGYRNPENFITVSDPYPTVTAVSADLILPTAMWVEKEGAYGNAERRTQFWHQQVKAPGEAKSDLWQLMEFSKRFTVEEVWGEELLTKMPEHRGKTMFEVLFQNGNVDKYPLSETAEGFDNDEAEHFGFYVQKGLFEEYAEFGRGHGHDLAPFEMYHQARGMRWPVVDGKETLYRFREGYDSYVPEGAGVKFYGHKDGKAKIIFAPYEPAAEEPDNEYDLWLCTGRVLEHWHSGSMTRRVPELHRAFPSAVVFMHPDDARDRGLRRGQEIVLSTRRGDVTSRVETRGRNKVPRGLVFMPWFDEGQLTNKLTLDATCPLSKETDYKKCACKVERAMNKPILTGVALIPVILLSGFALAQSAQVEALRGAEVDEPVPLDQVHRTIEGRMQRNYRQQPPLIPHSIEQYQIDLRTNQCLSCHDWTKAGERNAPTLSMTHYLDREGRELDQIAGTRYFCNQCHVPQADTPALVDNVFEPSSGNMADSPEKRGWIGRIWNAIWTPTVLFSSGFLVLAGFLAGILFWGGFHWTLELTNTEEFCTSCHTMETNLGEYRETIHYNNHSGVRAICSDCHVPHEWNHKIKAKIMAVKDVYHELAGTIGTPEKYEEHRLSMATAVWKKMKASDSRECRNCHNFDYMDFTLQENRAASEHQRAIDTGMTCIDCHQGIAHSLPPGHLQRYQEITEELAADPLGQQVADGEIRSFLTNRSEMNICGCLAHVAPDYATAAAQSMSDTPGVEIHAQTEDGRFVVVVEDTPERLASETIMDLHQIPGVVSLTLTYHHFEDLAETRPRPDALSQTVTTRRAFLSARHDEDGVTARPPGSGPDFLKHCTKCGDCASVCPEDVIAIAADGFPVFQPSDNPCTFCGDCANACPTPALDIDLVSNWPWRAALLDSCLSMNGVSCRLCQDNCEESAIRFSLQTGGRAKPTLDVAACTGCGLCPTVCPADAISLDHTPQPKMEAVMSGVGSPLSPQRRRFLQDSARAAGGCVAAGSMLAWLARDARALPAEALRPPGALPEQNFLSACIRCGLCVRDCPYDTLKLAELGVDAVATGTPYFTARDVPCEMCDDIPCVAACPTGALDPALDNIDDADMGVAVLVDQENCLNFLGLRCDVCYRVCPVIDQAITLETAHNTRSGHHALFLPTVHGDRCTGCGMCEKSCVLPEAAIKVLPTRLARGSSADHYRKGWEEKAPVVEGIIDLPDRLPGPGTDNLVTPGGFAPEYNLPGTGQMSIRTHMPVGQEAIEVKGWIGAHKYLLLRRASQLFFLVLFLLGPWFGIWIVQGTLAGSLTLGVLPLTDPFVLLQSVVAGHWPELTALIGGLIVLVAYALIGGRVYCSWVCPINPVTDAAHWLHRKLDLPKGWQPKRGTRLWILATVLIVSGLTGVIAWELINPITMLHRGLIFGAGFVWAMIVAIFFFDLFVSRHGWCGHLCPVGAFYGLIGTKAMLRVSAPNRAACDDCMDCFAVCPENHVISPALRGKTTPLILSPDCTNCGRCIDVCAVDVFKFTHRFDDHVAAPSDPVPAPIQRAARPT
>AD6
MTVSESRRTFLKASAAAATASAAGIPMAAGANAQAVAPDIRWDKAACRFCGTGCSVLVGTKDGRVVATQGDPDAPVNRGLNCIKGYFLSKIMYGQDRLTTPLLRKTNGEYDKNGEFEPVSWDEAFDVMAAKWKEALAKKGPTSVGMFGSGQWTVWEGYAASKLMKAGFRSNNIDPNARHCMASAVVGFIRTFGIDEPMGCYDDLEHADTFVLWGSNMAEMHPILWSRLTDTRLTKPGCEVHVLSTFEHRSFELADNGIVFEPQTDLAILNYIANYIIQTGAVNEEFVKNHVNITKTATDIGYGLRDNNPLQQEAENPNSGKLEPISFEEYAKAVEPYTLEYTAELSGVPADKLEKLAKQYADPNRKVMSLWTMGFNQHTRGSWVNSLMYNVHLLVGKISEPGNSPFSLTGQPSACGTAREVGTFAHRLPADMVVANDEHRKICETAWNIPEGTIPPKPGFHAVLQHRKLKDGDLNAYWVQCNNNMQAAPNINEEGYPGYRNPENFITVSDPYPTVTAVSADLILPTAMWVEKEGAYGNAERRTQFWRQQVKAPGEAKSDLWQLMEFSKRFTVEEVWGEELLAKMPEHRGKTMFDVLYANGQVDKFPLSETAEGFDNDDAEHFGFYVQKGLFEEYAEFGRGHAHDLAPFEMYHQARGMRWPVVDGKETLYRFREGYDPYVSEGAGVEFYGHKDGKAKIIFAPFEPAAEVPDEEYDLWLSTGRVLEHWHSGSMTRRVPELHRAYPNAVVYMHPEDARDRGLRRGQEIVLSTRRGEVTSRVETRGRNKVPRGLVFMPWFDEHQLTNKLTLDATCPLSKETDFKKCACKVERAMKISIVTGGALIPVLLLSGFALAQSAQVETLRGADVDELIPLDQIHKNVEGRMQRNYRQQPPLIPHSIEQYQIDIRTNQCLSCHDWTKAGERNAPTLSMTHYLDREGRELDQIAGTRYFCNQCHVPQADAPPLVENVFQPSSGNMAASPEKRGWIRRLWSWIWTPAVAFSSGFLILAGFLAGILFWGGFHWTLELTNTEEFCVSCHTMETNLGEYRETIHYNNHSGVRAICSDCHVPHEWNHKIKAKIMAVKDVYHELAGTISTPEKYEDHRLSMASAVWKKMKASDSRECRNCHNFDYMDFTIQETRAASEHQRAIDNNMTCIDCHQGIAHSLPPNYLETYEDVTAELEGKPLQQHATADEIRSFLSTRTDMNICGCLVHVAADRTASARATMTETDGVEVHAEAEDGRFVVVVEDTSDRLASETIMDLHQIPGVISLTLTYHHFEDLAESPPQPNAPSQPMTTRRAFLSARLREDKDAIRPPGAESGFVDACSACGDCITACPEGILSKGADGYPILELNAGACTFCAGCAEVCETDALQVDRVPDWPWRAAVATTCLSMKGISCRVCQDSCDARAIRFQLQLGGRAEPVLDQDSCIGCAACASACPVGAVALERPQTPKPEVIYPLVDTPLSPQRRRFLQDSARAAGGCAVAGLGLAWLARDARALPAEALRPPGALPEKEFLSACIRCGLCVRDCPYDTLKLAELGSDAAATGTPYFTARDVPCEMCDDIPCVAACPTGALDPGLQNIDDAEMGVAVLVDQENCLNFLGLRCDVCYRVCPVIDEAITLETAHNTRSGHHALFIPTVHADRCTGCGVCEKSCVLPEAAIKVLPTRLARGSSADHYRKGWEEKEPLIEGLIDLPDRLPGPGIDNLAAPGGFEPGYALPGAGQMSARTHMPVGREAVEAKGWIGAHRFLLLRRSSQLFFLALFLLGPWFGIWIIQGTLAGSLTLGVLPLTDPFVLMQSLIAGHWPELTALIGAVIVLVAYALIGGRVYCSWVCPINPVTDAANWLHRKLDLPKGWQPKRGTRLWVLATVLIVSGLGGVIAWELVNPITMLHRGLIFGMGFVWAMVAAIFVFDLFVSRHGWCGHLCPVGAFYGLIGTKSLLRVSAHNRVACDDCMDCYAVCPENQVISPALKGKSSPLILSPDCTNCGRCIDVCAVDVFNFTHRFDDHVTKPIRPVAAPETRAARLH
>AP12
MTVSESRRTFLKASAAAATASAAGIPMAAGANAQADAPDIRWDKAACRFCGTGCSVLVGTKDGRVVATQGDPDAPVNRGLNCIKGYFLSKIMYGQDRLTTPLLRKTNGEYDKNGEFEPVSWDEAFDVMAAKWKEALAKKGPTSVGMFGSGQWTVWEGYAASKLMKAGFRSNNIDPNARHCMASAVVGFMRTFGIDEPMGCYDDLEHADTFVLWGSNMAEMHPILWSRLTDTRLTKPGCEVHVLSTFEHRSFELADNGIVFEPQTDLAILNYIANYIIQTGAVNEEFVKNHVNITKTATDIGYGLRDNNPLQQEAENPNSGKLEPISFEEYAKAVEPYTLEYTAELSGVPADKLEKLAKQYADPNRKVMSLWTMGFNQHTRGSWVNSLMYNVHLLVGKISEPGNSPFSLTGQPSACGTAREVGTFAHRLPADMVVANDEHRKICETAWNIPEGTIPPKPGFHAVLQHRKLKDGDLNAYWVQCNNNMQAAPNINEEGYPGYRNPENFITVSDPYPTVTAVSADLILPTAMWVEKEGAYGNAERRTQFWRQQVKAPGEAKSDLWQLMEFSKRFTVEEVWGEELLAKMPEHRGKTMFDVLYANGQVDKFPLSETAEGFDNDDAEHFGFYVQKGLFEEYAEFGRGHAHDLAPFEMYHQARGMRWPVVDGKETLYRFREGYDPYVSEGAGVEFYGHKDGKAKIIFAPFEPAAEVPDEEYDLWLSTGRVLEHWHSGSMTRRVPELHRAYPNAVVYMHPEDARDRGLRRGQEIVLSTRRGEVTSRVETRGRNKVPRGLVFMPWFDEHQLTNKLTLDATCPLSKETDFKKCACKVERAMKISIVTGGALIPVLLLSGFALAQSAQVETLRGADVDELIPLDQIHKNVEGRMQRNYRQQPPLIPHSIEQYQIDIRTNQCLSCHDWTKAGERNAPTLSMTHYLDREGRELDQIAGTRYFCNQCHVPQADAPPLVENVFQPSSGNMAASPEKRGWIRRLWSWIWTPAVAFSSGFLILAGFLAGILFWGGFHWTLELTNTEEFCVSCHTMETNLGEYRETIHYNNHSGVRAICSDCHVPHEWNHKIKAKIMAVKDVYHELAGTISTPEKYEAHRLSMASAVWKKMKASDSRECRNCHNFDYMDFTIQETRAASEHQRAIDNNMTCIDCHQGIAHSLPPNYLETYEDVTAELEGKPLQQHATADEIRSFLSTRTDMNICGCLVHVAADRTASARATMTETDGVEVHAEAEDGRFVVVVEDTSDRLASETIMDLHQIPGVISLTLTYHHFEDLAESPPQPNAPSQPMTTRRAFLSARLREDKDAIRPPGAESGFVDACSACGDCITACPEGILSKDADGYPILELNAGACTFCAGCAEVCETDALQVDRVPDWPWRAAVATTCLSMKGISCRVCQDSCDARAIRFQLQLGGRAEPVLDQDSCIGCAACASACPVGAVALERPQTPKPEVIYPLVDTPLSPQRRRFLQDSARAAGGCAVAGLGLAWLARDARALPAEALRPPGALPEKEFLSACIRCGLCVRDCPYDTLKLAELGSDAAATGTPYFTARDVPCEMCDDIPCVAACPTGALDPGLQNIDDAEMGVAVLVDQENCLNFLGLRCDVCYRVCPVIDEAITLETAHNTRSGHHALFIPTVHADRCTGCGVCEKSCVLPEAAIKVLPTRLARGSSADHYRKGWEEKEPLVEGLIDLPDRLPGPGIDNLAAPGGFEPGYALPGAGQMSARTHMPVGREAIEAKGWIGAHRFLLLRRSSQLFFLALFLLGPWFGIWIIQGTLAGSLTLGVLPLTDPFVLMQSLIAGHWPELTALIGAVIVLVAYALIGGRVYCSWVCPINPVTDAANWLHRKLDLPKGWQPKRGTRLWVLATVLIVSGLGGVIAWELVNPITMLHRGLIFGMGFVWAMVAAIFVFDLFVSRHGWCGHLCPVGAFYGLIGTKSLLRVSAHNRVACDDCMDCYAVCPENQVISPALKGKSSPLILSPDCTNCGRCIDVCAVDVFNFTHRFDDHVTKPIRPVAAPETRAARLH
>BG5
MTVSESRRTFLKASAAAATASAAGIPMAAGANAQADAPDIRWDKAACRFCGTGCSVLVGTKDGRVVATQGDPDAPVNRGLNCIKGYFLSKIMYGQDRLTTPLLRKTNGEYDKNGEFEPVSWDEAFDVMAAKWKEALAKKGPTSVGMFGSGQWTVWEGYAASKLMKAGFRSNNIDPNARHCMASAVVGFMRTFGIDEPMGCYDDLEHADTFVLWGSNMAEMHPILWSRLTDTRLTKPGCEVHVLSTFEHRSFELADNGIVFEPQTDLAILNYIANYIIQTGAVNEEFVKNHVNITKTATDIGYGLRDNNPLQQEAENPNSGKLEPISFEEYAKAVEPYTLEYTAELSGVPADKLEKLAKQYADPNRKVMSLWTMGFNQHTRGSWVNSLMYNVHLLVGKISEPGNSPFSLTGQPSACGTAREVGTFAHRLPADMVVANDEHRKICETAWNIPEGTIPPKPGFHAVLQHRKLKDGDLNAYWVQCNNNMQAAPNINEEGYPGYRNPENFITVSDPYPTVTAVSADLILPTAMWVEKEGAYGNAERRTQFWRQQVKAPGEAKSDLWQLMEFSKRFTVEEVWGEELLAKMPEHRGKTMFDVLYANGQVDKFPLSETAEGFDNDDAEHFGFYVQKGLFEEYAEFGRGHAHDLAPFEMYHQARGMRWPVVDGKETLYRFREGYDPYVSEGAGVEFYGHKDGKAKIIFAPFEPAAEVPDEEYDLWLSTGRVLEHWHSGSMTRRVPELHRAYPNAVVYMHPEDARDRGLRRGQEIVLSTRRGEVTSRVETRGRNKVPRGLVFMPWFDEHQLTNKLTLDATCPLSKETDFKKCACKVERAMKISIVTGGALIPVLLLSGFALAQSAQVETLRGADVDELIPLDQIHKNVEGRMQRNYRQQPPLIPHSIEQYQIDIRTNQCLSCHDWTKAGERNAPTLSMTHYLDREGRELDQIAGTRYFCNQCHVPQADAPPLVENVFQPSSGNMAASPEKRGWIRRLWSWIWTPAVAFSSGFLILAGFLAGILFWGGFHWTLELTNTEEFCVSCHTMETNLGEYRETIHYNNHSGVRAICSDCHVPHEWNHKIKAKIMAVKDVYHELAGTISTPEKYEDHRLSMASAVWKKMKASDSRECRNCHNFDYMDFTIQETRAASEHQRAIDNNMTCIDCHQGIAHSLPPNYLETYEDVTAELEGKPLQQHATADEIRSFLSTRTDMNICGCLVHVAADRTASARATMTETDGVEVHAEAEDGRFVVVVEDTSDRLASETIMDLHQIPGVISLTLTYHHFEDLAESPPQPNAPSQPMTTRRAFLSARLREDKDAIRPPGAESGFVDACSACGDCITACPEGILSKDADGYPILELNAGACTFCAGCAEVCETDALQVDRVPDWPWRAAVATTCLSMKGISCRVCQDSCDARAIRFQLQLGGRAEPVLDQDSCIGCAACASACPVGAVALERPQTPKPEVIYPLVDTPLSPQRRRFLQDSARAAGGCAVAGLGLAWLARDARALPAEALRPPGALPEKEFLSACIRCGLCVRDCPYDTLKLAELGSDAAATGTPYFTARDVPCEMCDDIPCVAACPTGALDPGLQNIDDAEMGVAVLVDQENCLNFLGLRCDVCYRVCPVIDEAITLETAHNTRSGHHALFIPTVHADRCTGCGVCEKSCVLPDAAIKVLPTRLARGSSADHYRKGWEEKEPLVEGLIDLPDRLPGPGIDNLATPGGFEPGYALPGAGQMSARTHMPVGREAIEAKGWIGAHKFLLLRRSSQLLFLALFLLGPWFGIWIVQGTLAGSLTLGVLPLTDPFVLMQSLIAGHWPELTALIGGVIVLVAYALIGGRVYCSWVCPINPVTDAANWLHRKLDLPKGWQPKRGTRLWVLATVLIVSGLGGVIAWELVNPITMLHRGLIFGMGFVWAMVAAIFVFDLFVSRHGWCGHLCPVGAFYGLIGTKSLLRVSAHNRVACDDCMDCYAVCPENQVISPALKGKSSPLILSPDCTNCGRCIDVCAVDVFNFTHRFDDHVTKPIRPVAAPETRAARLH
>C12
MTVSESRRTFLKASAAAATASAAGIPMAAGANAQADAPDIRWDKAACRFCGTGCSVLVGTKDGRVVATQGDPDAPVNRGLNCIKGYFLSKIMYGQDRLTTPLLRKTNGEYDKNGEFEPVSWDEAFDVMAAKWKEALAKKGPTSVGMFGSGQWTVWEGYAASKLMKAGFRSNNIDPNARHCMASAVVGFMRTFGIDEPMGCYDDLEHADTFVLWGSNMAEMHPILWSRLTDTRLTKPGCEVHVLSTFEHRSFELADNGIVFEPQTDLAILNYIANYIIQTGAVNEEFVKNHVNITKTATDIGYGLRDNNPLQQEAENPNSGKLEPISFEEYAKAVEPYTLEYTAELSGVPADKLEKLAKQYADPNRKVMSLWTMGFNQHTRGSWVNSLMYNVHLLVGKISEPGNSPFSLTGQPSACGTAREVGTFAHRLPADMVVANDEHRKICETAWNIPEGTIPPKPGFHAVLQHRKLKDGDLNAYWVQCNNNMQAAPNINEEGYPGYRNPENFITVSDPYPTVTAVSADLILPTAMWVEKEGAYGNAERRTQFWRQQVKAPGEAKSDLWQLMEFSKRFTVEEVWGEELLAKMPEHRGKTMFDVLYANGQVDKFPLSETAEGFDNDDAEHFGFYVQKGLFEEYAEFGRGHAHDLAPFEMYHQARGMRWPVVDGKETLYRFREGYDPYVSEGAGVEFYGHKDGKAKIIFAPFEPAAEVPDEEYDLWLSTGRVLEHWHSGSMTRRVPELHRAYPNAVVYMHPEDARDRGLRRGQEIVLSTRRGEVTSRVETRGRNKVPRGLVFMPWFDEHQLTNKLTLDATCPLSKETDFKKCACKVERAMKISIVTGGALIPVLLLSGFALAQSAQVETLRGADVDELIPLDQIHKNVEGRMQRNYRQQPPLIPHSIEQYQIDIRTNQCLSCHDWTKAGERNAPTLSMTHYLDREGRELDQIAGTRYFCNQCHVPQADAPPLVENVFQPSSGNMAASPEKRGWIRRLWSWIWTPAVAFSSGFLILAGFLAGILFWGGFHWTLELTNTEEFCVSCHTMETNLGEYRETIHYNNHSGVRAICSDCHVPHEWNHKIKAKIMAVKDVYHELAGTISTPEKYEAHRISMASAVWKKMKASDSRECRNCHNFDYMDFTIQETRAASEHQRAIDNNMTCIDCHQGIAHSLPPNYLETYEDVTAELEGKPLQQHATADEIRSFLSTRTDMNICGCLVHVAADRTASARATMTETDGVEVHAEAEDGRFVVVVEDTSDRLASETIMDLHQIPGVISLTLTYHHFEDLAESPPQPNAPSQPMTTRRAFLSARLREDKDAIRPPGAESGFVDACSACGDCITACPEGILSKDADGYPILELNAGACTFCAGCAEVCETDALQVDRVPDWPWRAAVATTCLSMKGISCRVCQDSCDARAIRFQLQLGGRAEPVLDQDSCIGCAACASACPVGAVALERPQTPKPEVIYPLVDTPLSPQRRRFLQDSARAAGGCAVAGLGLAWLARDARALPAEALRPPGALPEKEFLSACIRCGLCVRDCPYDTLKLAELGSDAAATGTPYFTARDVPCEMCDDIPCVAACPTGALDPGLQNIDDAEMGVAVLVDQENCLNFLGLRCDVCYRVCPVIDEAITLETAHNTRSGHHALFIPTVHADRCTGCGVCEKSCVLPDAAIKVLPTRLARGSSADHYRKGWEEKEPLVEGLIDLPDRLPGPGIDNLATPGGFEPGYALPGAGQMSARTHMPVGREAIEAKGWIGAHKFLLLRRSSQLLFLALFLLGPWFGIWIVQGTLAGSLTLGVLPLTDPFVLMQSLIAGHWPELTALIGAVIVLVAYALIGGRVYCSWVCPINPVTDAANWLHRKLDLPKGWQPKRGTRLWVLATVLIVSGLGGVIAWELVNPITMLHRGLIFGMGFVWAMVAAIFVFDLFVSRHGWCGHLCPVGAFYGLIGTKSLLRVSAHNRVACDDCMDCYAVCPENQVISPALKGKSSPLILSPDCTNCGRCIDVCAVDVFNFTHRFDDHFTKPIRPVAAPETRAARLH
>H7
MTVSESRRTFLKASAAAATASAAGIPMAAGANAQADAPDIRWDKAACRFCGTGCSVLVGTKDGRVVATQGDPDAPVNRGLNCIKGYFLSKIMYGQDRLTTPLLRKTNGEYDKNGEFEPVSWDEAFDVMAAKWKEALAKKGPTSVGMFGSGQWTVWEGYAASKLMKAGFRSNNIDPNARHCMASAVVGFMRTFGIDEPMGCYDDLEHADTFVLWGSNMAEMHPILWSRLTDTRLTKPGCEVHVLSTFEHRSFELADNGIVFEPQTDLAILNYIANYIIQTGAVNEEFVKNHVNITKTATDIGYGLRDNNPLQQEAENPNSGKLEPISFEEYAKAVEPYTLEYTAELSGVPADKLEKLAKQYADPNRKVMSLWTMGFNQHTRGSWVNSLMYNVHLLVGKISEPGNSPFSLTGQPSACGTAREVGTFAHRLPADMVVANDEHRKICETAWNIPEGTIPPKPGFHAVLQHRKLKDGDLNAYWVQCNNNMQAAPNINEEGYPGYRNPENFITVSDPYPTVTAVSADLILPTAMWVEKEGAYGNAERRTQFWRQQVKAPGEAKSDLWQLMEFSKRFTVEEVWGEELLAKMPEHRGKTMFDVLYANGQVDKFPLSETAEGFDNDDAEHFGFYVQKGLFEEYAEFGRGHAHDLAPFEMYHQARGMRWPVVDGKETLYRFREGYDPYVSEGAGVEFYGHKDGKAKIIFAPFEPAAEVPDEEYDLWLSTGRVLEHWHSGSMTRRVPELHRAYPNAVVYMHPEDARDRGLRRGQEIVLSTRRGEVTSRVETRGRNKVPRGLVFMPWFDEHQLTNKLTLDATCPLSKETDFKKCACKVERAMKISIVTGGALIPVLLLSGFALAQSAQVETLRGADVDELIPLDQIHKNVEGRMQRNYRQQPPLIPHSIEQYQIDIRTNQCLSCHDWTKAGERNAPTLSMTHYLDREGRELDQIAGTRYFCNQCHVPQADAPPLVENVFQPSSGNMAASPEKRGWIRRLWSWIWTPAVAFSSGFLILAGFLAGILFWGGFHWTLELTNTEEFCVSCHTMETNLGEYRETIHYNNHSGVRAICSDCHVPHEWNHKIKAKIMAVKDVYHELAGTISTPEKYEDHRLSMASAVWKKMKASDSRECRNCHNFDYMDFTIQETRAASEHQRAIDNNMTCIDCHQGIAHSLPPNYLETYEDVTAELEGKPLQQHATADEIRSFLSTRTDMNICGCLVHVAADRTASARATMTETDGVEVHAEAEDGRFVVVVEDTSDRLASETIMDLHQIPGVISLTLTYHHFEDLAESPPQPNAPSQPMTTRRAFLSARLREDKDAIRPPGAESGFVDACSACGDCITACPEGILSKDADGYPILELSAGACTFCAGCAEVCETDALQVDRVPDWPWRAAVATTCLSMKGISCRVCQDSCDARAIRFQLQLGGRAEPVLDQDSCIGCAACASACPVGAVALERPQTPKPEVIYPLVDTPLSPQRRRFLQDSARAAGGCAVAGLGLAWLARDARALPAEALRPPGALPEKEFLSACIRCGLCVRDCPYDTLKLAELGSDAAATGTPYFTARDVPCEMCDDIPCVAACPTGALDPGLQNIDDAEMGVAVLVDQENCLNFLGLRCDVCYRVCPVIDEAITLETAHNTRSGHHALFIPTVHADRCTGCGVCEKSCVLPDAAIKVLPTRLARGSSADHYRKGWEEKEPLVEGLIDLPDRLPGPGIDNLATPGGFEPGYALPGAGQMSARTHMPVGREAIEAKGWIGAHKFLLLRRSSQLLFLALFLLGPWFGIWIVQGTLAGSLTLGVLPLTDPFVLMQSLIAGHWPELTALIGGVIVLVAYALIGGRVYCSWVCPINPVTDAANWLHRKLDLPKGWQPKRGTRLWVLATVLIVSGLGGVIAWELVNPITMLHRGLIFGMGFVWAMVAAIFVFDLFVSRHGWCGHLCPVGAFYGLIGTKSLLRVSAHNRVACDDCMDCYAVCPENQVISPALKGKSSPLILSPDCTNCGRCIDVCAVDVFNFTHRFDDHVTKPIRPVAAPETRAARLH
>K5
MTVSESRRTFLKASAAAATASAAGIPMAAGANAQADAPDIRWDKAACRFCGTGCSVLVGTKDGRVVATQGDPDAPVNRGLNCIKGYFLSKIMYGQDRLTTPLLRKTNGEYDKNGEFEPVSWDEAFDVMAAKWKEALAKKGPTSVGMFGSGQWTVWEGYAASKLMKAGFRSNNIDPNARHCMASAVVGFMRTFGIDEPMGCYDDLEHADTFVLWGSNMAEMHPILWSRLTDTRLTKPGCEVHVLSTFEHRSFELADNGIVFEPQTDLAILNYIANYIIQTGAVNEEFVKNHVNITKTATDIGYGLRDNNPLQQEAENPNSGKLEPISFEEYAKAVEPYTLEYTAELSGVPADKLEKLAKQYADPNRKVMSLWTMGFNQHTRGSWVNSLMYNVHLLVGKISEPGNSPFSLTGQPSACGTAREVGTFAHRLPADMVVANDEHRKICETAWNIPEGTIPPKPGFHAVLQHRKLKDGDLNAYWVQCNNNMQAAPNINEEGYPGYRNPENFITVSDPYPTVTAVSADLILPTAMWVEKEGAYGNAERRTQFWRQQVKAPGEAKSDLWQLMEFSKRFTVEEVWGEELLAKMPEHRGKTMFDVLYANGQVDKFPLSETAEGFDNDDAEHFGFYVQKGLFEEYAEFGRGHAHDLAPFEMYHQARGMRWPVVDGKETLYRFREGYDPYVSEGAGVEFYGHKDGKAKIIFAPFEPAAEVPDEEYDLWLSTGRVLEHWHSGSMTRRVPELHRAYPNAVVYMHPEDARDRGLRRGQEIVLSTRRGEVTSRVETRGRNKVPRGLVFMPWFDEHQLTNKLTLDATCPLSKETDFKKCACKVERAMKISIVTGGALIPVLLLSGFALAQSAQVETLRGADVDELIPLDQIHKNVEGRMQRNYRQQPPLIPHSIEQYQIDIRTNQCLSCHDWTKAGERNAPTLSMTHYLDREGRELDQIAGTRYFCNQCHVPQADAPPLVENVFQPSSGNMAASPEKRGWIRRLWSWIWTPAVAFSSGFLILAGFLAGILFWGGFHWTLELTNTEEFCVSCHTMETNLGEYRETIHYNNHSGVRAICSDCHVPHEWNHKIKAKIMAVKDVYHELAGTISTPEKYEDHRLSMASAVWKKMKASDSRECRNCHNFDYMDFTIQETRAASEHQRAIDNNMTCIDCHQGIAHSLPPNYLETYEDVTAELEGKPLQQHATADEIRSFLSTRTDMNICGCLVHVAADRTASARATMTETDGVEVHAEAEDGRFVVVVEDTSDRLASETIMDLHQIPGVISLTLTYHHFEDLAESPPQPNAPSQPMTTRRAFLSARLREDKDAIRPPGAESGFVDACSACGDCITACPEGILSKDADGYPILELNAGACTFCAGCAEVCETDALQVDRVPDWPWRAAVATTCLSMKGISCRVCQDSCDARAIRFQLQLGGRAEPVLDQDSCIGCAACASACPVGAVALERPQTPKPEVIYPLVDTPLSPQRRRFLQDSARAAGGCAVAGLGLAWLARDARALPAEALRPPGALPEKEFLSACIRCGLCVRDCPYDTLKLAELGSDAAATGTPYFTARDVPCEMCDDIPCVAACPTGALDPGLQNIDDAEMGVAVLVDQENCLNFLGLRCDVCYRVCPVIDEAITLETAHNTRSGHHALFIPTVHADRCTGCGVCEKSCVLPDAAIKVLPTRLARGSSADHYRKGWEEKEPLVEGLIDLPDRLPGPGIDNLATPGGFEPGYALPGAGQMSARTHMPVGREAIEAKGWIGAHKFLLLRRSSQLLFLALFLLGPWFGIWIVQGTLAGSLTLGVLPLTDPFVLMQSLIAGHWPELTALIGGVIVLVAYALIGGRVYCSWVCPINPVTDAANWLHRKLDLPKGWQPKRGTRLWVLATVLIVSGLGGVIAWELVNPITMLHRGLIFGMGFVWAMVAAIFVFDLFVSRHGWCGHLCPVGAFYGLIGTKSLLRVSAHNRVACDDCMDCYAVCPENQVISPALKGKSSPLILSPDCTNCGRCIDVCAVDVFNFTHRFDDHVTKPIRPVAAPETRAARLH
>AI3
MTISESRRTFLKSTAAAATASAAGLPLATGAQAQVGTSDIRWDKAACRFCGTGCSVLVGTKEGRVVATQGDPDAPVNRGLNCIKGYFLSKIMYGKDRLTTPLLRKTNGEYDKNGEFEPVSWDEAFDVMAAKWKEALAKKGPTSVGMFGSGQWTVWEGYAAAKMMKAGFRSNNIDPNARHCMASAVVGFMRTFGIDEPMGCYDDFEHADTFVLWGSNMAEMHPILWSRLTDTRLTKPGSEVHVLSTFEHRSFELADNGMVFAPQTDLAILNYIANYIIQNDAVNEDFVKNHVNITKTVTDIGYGLRDNHPLQEAAENPNGGKMEPISFEEYAEAVSKYTLEYTSELSGVPADQLERLAQQYADPNRKVMSLWTMGFNQHTRGSWVNSLMYNVHLLVGKISEPGNSPFSLTGQPSACGTAREVGTFAHRLPADMVVTNDKHREICETAWNIPAGTIPDKPGFHAVLQHRKLKDGDLNAYWVQCNNNMQAAPNINEEGFPGYRNPENFITVSDPYPTVTAVSADLILPTAMWVEKEGAYGNAERRTQFWRQQVQAPGEAKSDLWQLMEFSKRFSVEEVWGEELLATMPEHRGKTMYDVLYANGKIDQFPLSETAEGFHNDDAEHFGYYVQKGLFEEYADFGRGHAHDLAPFEMYHEARGMRWPVVDGKETLYRFREGYDPYVPEGAGVKFYGKPDGKASIIFAPYEPAAEEPDEEFDLWLSTGRVLEHWHSGSMTRRVPELHRAYPNAVVYMHPQDAEDRGLRRGQEIVLSTRRGEVTSRVETRGRNKVPRGLVFMPWFDEHQLTNKLTLDATCPLSKETDFKKCACKVERAMNKPILTGVALIPVVLLSGFALAQSAQVETLRGGEVDETVPLDQVHKTMEGRIVRNYRQQPPLIPHSIEQYQIDTRTNQCLSCHDWTVAGERNAPTLSMTHYLDRDGNELDHIAGTRYFCNQCHVPQVNAPTLVDNLFEPSHSNMADSPEKRGWIGRLWNAFWTPAVLFSSGFLILAGFLGGILFWGGFHWTLELTNTEEFCVSCHTMETNLGEYRETIHYNNHSGVRAICSDCHVPDEWNHKIKAKIMAVKDVYHELAGTISTQEKYEDHRLAMASAVWKKMKESDSRECRNCHNFDYMDFTLQETRAASEHQRAIDTGMTCIDCHQGIAHSLPPGYLETYQDIAEAVDGKPLHKQAAVSDIQSFLNTSADMNICGCLVHVAPDVAQTAQEAMLGFDGVEIHATAEDGRVVVVVEDTPEKLASETIMDLHQIPGVISLTLTYHHFEDLAETRPHLNASCQTLASRRAFLRGALREDRTAIIPPGAQDHFFELCVQCNDCVSACPEHIITFDRQGWPVVSLDASPCTFCGACAEACTTGALKPENLSDWPWRAHVTAGCLSMNGVTCRVCQDACDSNAIGFKLLLGGRSEPAVDQQACTGCGACASACPANTIRFKRHETLPQESLMSLTGTPLSPQRRRFLQDSARAAGGCVVAGSLLAWLARDARALPAEALRPPGALSEKEFLSACIRCGLCVRDCPYDTLKLAELGVDAVATGTPYFTARDVPCEMCDDIPCVAACPTGALDPGLDNIDDAKMGVAVLVDQENCLNFLGLRCDVCYRVCPVIDDAITLETAHNARSGHHAMFIPTVHADRCTGCGMCEKSCVLPEAAIKILPARLARGSSADHYRKGWEEKEPLVDGLIDLPDRLPGPGTDNLAAPGGFAPSYNLPGEGQMSAHTHVPVGQEAIEAKGWVGAHKFLLLRRTSQLFFLALFLLGPWFGLWIVQGTLAGSLTLGILPLTDPFVLLQSFVAGHWPELTALIGGIIVLVAYALIGGRVYCSWVCPINPVTDAANWLHRKLDLPKGWQPKRTTRLWILATVLIVSGLTGVIAWELVNPITMLHRGLIFGAGFVWALIAAIFIFDLVVARHGWCGHICPVGAFYGLIGSKSLLRVSAANRTACNDCMDCYAVCPENQVISPALKGKATPLILSPDCSNCGRCIDVCAVDVLKFTHRFDDQVVAPFDPVPASDAGTARPI
>C8
MTISESRRTFLKSTAAAATASAAGLPLATGAQAQVGTSDIRWDKAACRFCGTGCSVLVGTKEGRVVATQGDPDAPVNRGLNCIKGYFLSKIMYGKDRLTTPLLRKTNGEYDKNGEFEPVSWDEAFDVMAAKWKEALAKKGPTSVGMFGSGQWTVWEGYAAAKMMKAGFRSNNIDPNARHCMASAVVGFMRTFGIDEPMGCYDDFEHADTFVLWGSNMAEMHPILWSRLTDTRLTKPGSEVHVLSTFEHRSFELADNGMVFAPQTDLAILNYIANYIIQNDAVNEDFVKNHVNITKTVTDIGYGLRDNHPLQEAAENPNGGKMEPISFEEYAEAVSKYTLEYTSELSGVPADQLERLAQQYADPNRKVMSLWTMGFNQHTRGSWVNSLMYNVHLLVGKISEPGNSPFSLTGQPSACGTAREVGTFAHRLPADMVVTNDKHREICETAWNIPAGTIPDKPGFHAVLQHRKLKDGDLNAYWVQCNNNMQAAPNINEEGFPGYRNPENFITVSDPYPTVTAVSADLILPTAMWVEKEGAYGNAERRTQFWRQQVQAPGEAKSDLWQLMEFSKRFSVEEVWGEELLATMPEHRGKTMYDVLYANGKIDQFPLSETAEGFHNDDAEHFGYYVQKGLFEEYADFGRGHAHDLAPFEMYHEARGMRWPVVDGKETLYRFREGYDPYVPEGAGVKFYGKPDGKASIIFAPYEPAAEEPDEEFDLWLSTGRVLEHWHSGSMTRRVPELHRAYPNAVVYMHPQDAEDRGLRRGQEIVLSTRRGEVTSRVETRGRNKVPRGLVFMPWFDEHQLTNKLTLDATCPLSKETDFKKCACKVERAMNKPILTGVALIPVVLLSGFALAQSAQVETLRGGEVDETVPLDQVHKTMEGRIVRNYRQQPPLIPHSIEQYQIDTRTNQCLSCHDWTVAGERNAPTLSMTHYLDRDGNELDHIAGTRYFCNQCHVPQVNAPTLVDNLFEPSHSNMADSPEKRGWIGRLWNAFWTPAVLFSSGFLILAGFLGGILFWGGFHWTLELTNTEEFCVSCHTMETNLGEYRETIHYNNHSGVRAICSDCHVPDEWNHKIKAKIMAVKDVYHELAGTISTQEKYEDHRLAMASAVWKKMKESDSRECRNCHNFDYMDFTLQETRAASEHQRAIDTGMTCIDCHQGIAHSLPPGYLETYQDIAEAVDGKPLHKQAAVSDIQSFLNTSADMNICGCLVHVAPDVAQTAQEAMLGFDGVEIHATAEDGRVVVVVEDTPEKLASETIMDLHQIPGVISLTLTYHHFEDLAETRPHLNASCQTLASRRAFLRGALREDRTAIIPPGAQDHFFELCVQCNDCVSACPEHIITFDQQGWPVVSLDASPCTFCGACAEACTTGALKPENLSDWPWRAHVTAGCLSMNGVTCRVCQDACDSNAIGFKLLLGGRSEPAVDQQACTGCGACASACPANTIRFKRHETLPQESLMSLTGTPLSPQRRRFLQDSARAAGGCVVAGSLLAWLARDARALPAEALRPPGALSEKEFLSACIRCGLCVRDCPYDTLKLAELGVDAVATGTPYFTARDVPCEMCDDIPCVAVCPTGALDPGLDNIDDAKMGVAVLVDQENCLNFLGLRCDVCYRVCPVIDDAITLETAHNARSGHHAMFIPTVHADRCTGCGMCEKSCVLPEAAIKILPARLARGSSADHYRKGWEEKEPLVDGLIDLPDRLPGPGTDNLAAPGGFAPSYNLPGAGQMSAHTHVPVGQEAIEAKGWVGAHKFLLLRRTSQLFFLALFLLGPWFGLWIVQGTLAGSLTLGILPLTDPFVLLQSFVAGHWPELTALIGGIIVLVAYALIGGRVYCSWVCPINPVTDAANWLHRKLDLPKGWQPKRTTRLWILATVLIVSGLTGVIAWELVNPITMLHRGLIFGAGFVWALIAAIFIFDLVVARHGWCGHICPVGAFYGLIGSKSLLRVSAANRTACNDCMDCYAVCPENQVISPALKGKATPLILSPDCSNCGRCIDVCAVDVLKFTHRFDDQVVAPFDPVPASDAGTARPI
>AL11
MTISESRRTFLKSTAAAATASAAGLPLATGAQAQVGTSDIRWDKAACRFCGTGCSVLVGTKEGRVVATQGDPDAPVNRGLNCIKGYFLSKIMYGKDRLTTPLLRKTNGEYDKNGEFEPVSWDEAFDVMAAKWKEALANKGPTSVGMFGSGQWTVWEGYAAAKMMKAGFRSNNIDPNARHCMASAVVGFMRTFGIDEPMGCYDDFEHADTFVLWGSNMAEMHPILWSRLTDTRLTKPGSEVHVLSTFEHRSFELADNGMVFAPQTDLAILNYIANYIIQNGAVNEDFVQNHVNITKTVTDIGYGLRDNHPLQEAAENPNGGKMEPISFEEYAEAVSKYTLEYTSELSGVPADQLERLAQQYADPNRKVMSLWTMGFNQHTRGSWVNSLMYNVHLLVGKISEPGNSPFSLTGQPSACGTAREVGTFAHRLPADMVVTNDKHREICETAWNIPAGTIPDKPGFHAVLQHRKLKDGDLNAYWVQCNNNMQAAPNINEEGFPGYRNPENFITVSDPYPTVTAVSADLILPTAMWVEKEGAYGNAERRTQFWRQQVQAPGEAKSDLWQLMEFSKRFTVEEVWGEELLATMPEHRGKTMYDVLYANGKIDQFPLSETAEGFHNDDAEHFGYYVQKGLFEEYADFGRGHAHDLAPFEMYHEARGMRWPVVDGKETLYRFREGYDPYVPEGAGVKFYGKPDGKASIIFAPYEPAAEEPDEEFDLWLSTGRVLEHWHSGSMTRRVPELHRAYPNAVVYMHPQDAEDRGLRRGQEIVLSTRRGEVTSRVETRGRNKVPRGLVFMPWFDEHQLTNKLTLDATCPLSKETDFKKCACKVERAMNKPILTGVALIPVVLLSGFALAQSAQVETLRGGEVDETVPLDQVHKTMEGRIVRNYRQQPPLIPHSIEQYQIDTRTNQCLSCHDWTVAGERNAPTLSMTHYLDRDGNELDHIAGTRYFCNQCHVPQVNAPTLVDNLFEPSHSNMADSPEKRGWIGRLWNAFWTPAVLFSSGFLILAGFLGGILFWGGFHWTLELTNTEEFCVSCHTMETNLGEYRETIHYNNHSGVRAICSDCHVPDEWNHKIKAKIMAVKDVYHELAGTISTPEKYEDHRLAMASAVWKKMKESDSRECRNCHNFDYMDFTLQETRAASEHQRAIDTGMTCIDCHQGIAHSLPPGYLETYQDIAEAVDGKPLHKQASVSDIQSFLNTSADMNICGCLVHVAPDAAQTAQEAMLGLDGVEIHAAAEDGRVVVVVEDTPEKLASETIMDLHQIPGVISLTLTYHHFEDLAETRPHLNASCQTLASRRAFLRGALREDRTAIIPPGAQDDFFELCVQCDDCVSACPEHIITFNQQGWPVVSLDASPCTFCGACAEACTTGALKPENLSDWPWRAYVTAGCLSMNGVSCRVCQDVCDSNAIGFKLLLGGRSEPAVDQEACTGCGACASACPAHTIRFERHETLPQESLMSLTGTPLSPQRRRFLQDSARAAGGCVVAGSLLAWLARDARALPAEALRPPGALSEDEFLSACIRCGLCVRDCPYDTLKLAELGVDAVATGTPYFTARDVPCEMCDDIPCVAACPTGALDPGLDNIDDAKMGVAVLVDQENCLNFLGLRCDVCYRVCPVIDDAITLETAHNTRSGHHAMFIPTVHADRCTGCGMCEKSCVLPEAAIKVLPARLARGSSADHYRKGWEEKEPLVDGLIDLPDRLPGPGTDNLAAPGGFAPSYELPGAGQMSAHTHIPAGQEAIEAKGWVSAHKFLLLRRTSQLFFLTLFLLGPWFGLWIVQGTLAGSLTLGVLPLTDPFVLLQSFVAGHWPELTALIGGIIVLVAYALIGGRVYCSWVCPINPVTDAANWLHRKLALPKGWQPKRSTRLWILATVLIVSGLTGVIAWELVNPITMLHRGLIFGAGFVWALIAAIFIFDLVVARHGWCGHICPVGAFYGLIGSKSLLRVSAANRTACNDCMDCYAVCPENQVIPPALKGKATPLILSPDCSNCGRCIDVCAVDVFKFTHRFDDKVVAPFDPVAAPDARTARPI
>BG9
MTISESRRTFLKSTAAAATASAAGLPLATGAQAQVGTSDIRWDKAACRFCGTGCSVLVGTKEGRVVATQGDPDAPVNRGLNCIKGYFLSKIMYGKDRLTTPLLRKTNGEYDKNGEFEPVSWDEAFDVMAEKWKEALAKKGPTSVGMFGSGQWTVWEGYAAAKMMKAGFRSNNIDPNARHCMASAVVGFMRTFGIDEPMGCYDDFEHADTFVLWGSNMAEMHPILWSRLTDTRLTKPGSEVHVLSTFEHRSFELADNGMVFAPQTDLAILNCIANYIIQNGAVNEDFVKNHVNITKTVTDIGYGLRDNHPLQEAAENPNGGKMEPISFEEYAQAVSKYTLEYTSELSGVPAEQLERLAQQYADPNRKVMSLWTMGFNQHTRGSWVNSLMYNVHLLVGKISEPGNSPFSLTGQPSACGTAREVGTFAHRLPADMVVTNDKHREICETAWNIPAGTIPDKPGFHAVLQHRKLKDGDLNAYWVQCNNNMQAAPNINEEGFPGYRNPENFITVSDPYPTVTAVSADLILPTAMWVEKEGAYGNAERRTQFWRQQVQAPGEAKSDLWQLMEFSKRFTVEEVWGEELLAAMPEHRGKTMYDVLYANGKIDQFPLSETAEGFHNDDAEHFGYYVQKGLFEEYADFGRGHAHDLAPFEMYHEARGMRWPVVDGKETLYRFREGYDPYVPEGAGVKFYGKPDGKASIIFAPYEPAAEEPDEEFDLWLSTGRVLEHWHSGSMTRRVPELHRAYPNAVVYMHPQDAEDRGLRRGQEIVLSTRRGEVTSRVETRGRNKVPRGLVFMPWFDEHQLTNKLTLDATCPLSKETDFKKCACKVERAMNKPILTGVALIPVVLLSGFALAQSAQVETLRGGEVDETVPLDQVHKTMEGRIVRNYRQQPPLIPHSIEQYQIDTRTNQCLSCHDWTVAGERNAPTLSMTHYLDRDGNELDHIAGTRYFCNQCHVPQVNAPTLVDNLFEPSHSNMADSPEKRGWIGRLWNAFWTPAVLFSSGFLILAGFLGGILFWGGFHWTLELTNTEEFCVSCHTMETNLGEYRETIHYNNHSGVRAICSDCHVPDEWNHKIKAKIMAVKDVYHELAGTISTPEKYEDHRLAMASAVWKKMKESDSRECRNCHNFDYMDFTLQETRAASEHQRAIDTGMTCIDCHQGIAHSLPPGYLETYQDIAEAVDGKPLHKQAAVSDIQSFLNTSVDMNICGCLVHVAPDVAQTAQEAMLGFDGVEIHATAEDGRVVVVVEDTPEKLASETIMDLHQIPGVISLTLTYHHFEDLAETRPHLNASCQTLASRRAFLRGALREDRTAIIPPGAQGHFFELCIQCDDCVSACPEHIITFDRQGWPVVSLEALPCTFCGACAEACTTGALKPENLSDWPWRAYVTAGCLSMNGVSCRVCQDVCDSNAIGFKLLLGGRSEPAIDQQACTGCGACASACPASTIRFERHETVPQESLMSLTGTPLSPQRRRFLQDSARAAGGCVVAGSLLAWLARDARALPAEALRPPGALSEDEFLSACIRCGLCVRDCPYDTLKLAELGVDAVATGTPYFTARDVPCEMCDDIPCVAACPTGALDPGLDNIDDANMGVAVLVDQENCLNFLGLRCDVCYRVCPVIDEAITLETAHNARSGHHAMFIPTVHADRCTGCGMCEKSCVLPEAAIKVLPARLARGSSADHYRKGWEEKEPLVDGLIDLPDRLPGPGTDNLAAPGGFSPSYDLPGAGQMSARTHIPVGQEAIEAKGWIGAHKFLLLRRTSQLFFLALFLLGPWFGVWIVQGTLAGSLTLGILPLTDPFVLLQSFVAGHWPELTALIGGIIVLVAYALIGGRVYCSWVCPINPVTDAANWLHRKLDLPKGWQPKRTTRLWILATVLIVSGLTGVIAWELVNPITMLHRGLIFGAGFVWALIAAIFIFDLVVARHGWCGHICPVGAFYGLIGSKSLLRVSAANRTACNDCMDCYAVCPENQVISPALKGKATPLILSPDCSNCGRCIDVCAVDVFKFTHRFDDKVVAPFDPVPAPDARTARPI
>CJ1
MTISESRRTFLKSTAAAATASAAGLPLATGAQAQVGTSDIRWDKAACRFCGTGCSVLVGTKEGRVVATQGDPDAPVNRGLNCIKGYFLSKIMYGKDRLTTPLLRKTNGEYDKNGEFEPVSWDEAFDVMAEKWKEALAKKGPTSVGMFGSGQWTVWEGYAAAKMMKAGFRSNNIDPNARHCMASAVVGFMRTFGIDEPMGCYDDFEHADTFVLWGSNMAEMHPILWSRLTDTRLTKPGSEVHVLSTFEHRSFELADNGMVFAPQTDLAILNCIANYIIQNGAVNEDFVKNHVNITKTVTDIGYGLRDNHPLQEAAENPNGGKMEPISFEEYAQAVSKYTLEYTSELSGVPAEQLERLAQQYADPNRKVMSLWTMGFNQHTRGSWVNSLMYNVHLLVGKISEPGNSPFSLTGQPSACGTAREVGTFAHRLPADMVVTNDKHREICETAWNIPAGTIPDKPGFHAVLQHRKLKDGDLNAYWVQCNNNMQAAPNINEEGFPGYRNPENFITVSDPYPTVTAVSADLILPTAMWVEKEGAYGNAERRTQFWRQQVQAPGEAKSDLWQLMEFSKRFTVEEVWGEELLAAMPEHRGKTMYDVLYANGKIDQFPLSETAEGFHNDDAEHFGYYVQKGLFEEYADFGRGHAHDLAPFEMYHEARGMRWPVVDGKETLYRFREGYDPYVPEGAGVKFYGKPDGKASIIFAPYEPAAEEPDEEFDLWLSTGRVLEHWHSGSMTRRVPELHRAYPNAVVYMHPQDAEDRGLRRGQEIVLSTRRGEVTSRVETRGRNKVPRGLVFMPWFDEHQLTNKLTLDATCPLSKETDFKKCACKVERAMNKPILTGVALIPVVLLSGFALAQSAQVETLRGGEVDETVPLDQVHKTMEGRIVRNYRQQPPLIPHSIEQYQIDTRTNQCLSCHDWTVAGERNAPTLSMTHYLDRDGNELDHIAGTRYFCNQCHVPQVNAPTLVDNLFEPSHSNMADSPEKRGWIGRLWNAFWTPAVLFSSGFLILAGFLGGILFWGGFHWTLELTNTEEFCVSCHTMETNLGEYRETIHYNNHSGVRAICSDCHVPDEWNHKIKAKIMAVKDVYHELAGTISTPEKYEDHRLAMASAVWKKMKESDSRECRNCHNFDYMDFTLQETRAASEHQRAIDTGMTCIDCHQGIAHSLPPGYLETYQDIAEAVDGKPLHKQAAVSDIQSFLNTSVDMNICGCLVHVAPDVAQTAQEAMLGFDGVEIHATAEDGRVVVVVEDTPEKLASETIMDLHQIPGVISLTLTYHHFEDLAETRPHLNASCQTLASRRAFLRGALREDRTAIIPPGAQGHFFELCIQCDDCVSACPEHIITFDRQGWPVVSLEALPCTFCGACAEACTTGALKPENLSDWPWRAYVTAGCLSMNGVSCRVCQDVCDSNAIGFKLLLGGRSEPAIDQQACTGCGACASACPASTIRFERHETVPQESLMSLTGTPLSPQRRRFLQDSARAAGGCVVAGSLLAWLARDARALPAEALRPPGALSEDEFLSACIRCGLCVRDCPYDTLKLAELGVDAVATGTPYFTARDVPCEMCDDIPCVAACPTGALDPGLDNIDDANMGVAVLVDQENCLNFLGLRCDVCYRVCPVIDEAITLETAHNARSGHHAMFIPTVHADRCTGCGMCEKSCVLPEAAIKVLPARLARGSSADHYRKGWEEKEPLVDGLIDLPDRLPGPGTDNLAAPGGFSPSYDLPGAGQMSARTHIPVGQEAIEAKGWIGAHKFLLLRRTSQLFFLALFLLGPWFGVWIVQGTLAGSLTLGILPLTDPFVLLQSFVAGHWPELTALIGGIIVLVAYALIGGRVYCSWVCPINPVTDAANWLHRKLDLPKGWQPKRTTRLWILATVLIVSGLTGVIAWELVNPITMLHRGLIFGAGFVWALIAAIFIFDLVVARHGWCGHICPVGAFYGLIGSKSLLRVSAANRTACNDCMDCYAVCPENQVISPALKGKATPLILSPDCSNCGRCIDVCAVDVFKFTHRFDDKVVAPFDPVPAPDARTARPI
>A1
MTISESRRTFLKASAAAATASAAGIPMAAGANAQVATPDIRWDKAACRFCGTGCSVLIGTKDGRVVATQGDPDAPVNRGLNCIKGYFLSKIMYGNDRLTTPLLRKSNGEYDKNGEFEPVSWDEAFDVMAAKWKEALAKKGPTSVGMFGSGQWTVWEGYAAAKLMKAGFRSNNIDPNARHCMASAVVGFMRTFGIDEPMGCYDDLEHADTFVLWGSNMAEMHPILWSRLTDTRLTKPGCEVHVLSTFEHRSFELADNGMVFNPQTDLAILNYIANYIIQNGAVNEEFVKNHVNITKTATDIGYGLRDNHPLQQEAANPNVGKMEPISFEEYAEAVSEYTLEYTEELSGVPAEKLEKLAQQYADPNRKVMSLWTMGFNQHTRGSWVNSLMYNVHLLVGKISEPGNSPFSLTGQPSACGTAREVGTFAHRLPADMVVTNDKHREICETAWNVPAGTIPPKPGFHAVLQNRKLKDGDLNAYWVQCNNNMQAAPNINEEGYPGYRNPENFITVSDPYPTVTALSADLILPTAMWVEKEGAYGNAERRTQFWRQQVKAPGEAKSDLWQLMEFAKRFTVEEVWGEELLAAMPEHRGKTMYDVLYANGKIDQYPLSETAEGFDNDDAEHFGYYVQKGLFEEYADFGRGHAHDLAPFEMYHQARGMRWPVVDGKETLYRFREGYDPYVPEGAGVKFYGKPDGKASIIFAPYEPAPEEPDAEYDLWLCTGRVLEHWHSGSMTRRVPELHRAYPAAVVYMHPQDAKDRGLRRGQEIVLSTRRGEVTSRVETRGRNKVPRGLVFMPWFDEGQLTNKLTLDATCPLSKETDFKKCACKVERAMNRPILTGGALIPVLLLSGFALAQSAQVNSLRGAEVDEPVVLDQVHRNVEGRMQRNYRQQPPLIPHSIEQYQIDLRTNQCLSCHDWTKAGERNAPTLSMTHYLDREGRELDRIAGTRYFCNQCHVPQADTPALVDNEFEPSSGNMADSPENRGWIGRLWNAIWTPAVMFSSGFLILAGFLAGILFWGGFHWTLELTNTEEFCTSCHTMETNLGEYRETIHYNNHSGVRAICSDCHVPHEWNHKIKAKIMAVKDVYHELAGTISTPEKYEDHRLSMASAVWKKMKESDSRECRNCHNFEYMDFTLQETRAASEHQRAIDSGMTCIDCHQGIAHSLPPNYLETYQDITAELDEANLQQHASAGEIRSFLAKRADMNICGCLVHVAPDSTGTARQVMEDTPGVEVHAATDDGRFVVVVEDTPARMASEIIMDLHQIPGVISLTLTYHHFEDLAESYPRPDAPSQPPTSRRAFLSGRLREDPGAIRPPGAEGRFLDLCTACGDCLDACPEDVITLSAGGYPTLRMTDGACTFCGDCVEACQTGALIADRMADWPWRASIASACLSLNGISCRICQDSCDEGSIRFTLMPGGKAEPVLNTETCTGCGGCATSCPADAVRFERPATLHPETLMSLAGTPLSPQRRRFLQGTARAAGGCVVAGSLLAWLARDARSLPAEALRPPGALPEEDFLSACIRCGLCVRDCPYDTLKLAELGSDSGATGTPYFTARDVPCEMCDDIPCVAACPTGALDPSLDNIDDAKMGVAVLVDQENCLNYLGLRCDVCYRVCPVIDEAITLEPSHNTRSGSHAIFAPTVHADRCTGCGVCEKSCVLPEAAIKVLPARLARGSAADHYRKGWEEKAPLVEGIIDLPDRLPGPGTDNLVTPGGFAPDYNLPGVGQMSASTQIPVGQEAIEAKGWIGAHRFLLLRRASQVFFLVLFLLGPWFGIWIVQGSLAGSLTLGVLPLTDPLILLQSMVAGHWPELTALIGGLIVLVTYALIGGRVYCSWVCPINPVTDAASWLHRRLDLPKGWQPKRSTRLWVLATVLIVSGLTGVIAWEIVNPITMLHRGLIFGMGFVWAMIAAIFVFDLLVARHGWCGHICPVGAFYGLIGTKSLLRVSASNRAACDDCMDCYAVCPENQVISPALKGKSSPLILSPDCTNCGRCIDVCAVDVFKFTHRFDEALVAPADPAAAPKPRAARPI
>AE10
MTISESRRTFLKASAAAATASAAGIPMAAGANAQVATPDIRWDKAACRFCGTGCSVLIGTKDGRVVATQGDPDAPVNRGLNCIKGYFLSKIMYGNDRLTTPLLRKSNGEYDKNGEFEPVSWDEAFDVMAAKWKEALAKKGPTSVGMFGSGQWTVWEGYAAAKLMKAGFRSNNIDPNARHCMASAVVGFMRTFGIDEPMGCYDDLEHADTFVLWGSNMAEMHPILWSRLTDTRLTKPGCEVHVLSTFEHRSFELADNGMVFNPQTDLAILNYIANYIIQNGAVNEEFVKNHVNITKTATDIGYGLRDNHPLQQEAANPNVGKMEPISFEEYAEAVSEYTLEYTEELSGVPAEKLEKLAQQYADPNRKVMSLWTMGFNQHTRGSWVNSLMYNVHLLVGKISEPGNSPFSLTGQPSACGTAREVGTFAHRLPADMVVTNDKHREICETAWNVPAGTIPPKPGFHAVLQNRKLKDGDLNAYWVQCNNNMQAAPNINEEGYPGYRNPENFITVSDPYPTVTALSADLILPTAMWVEKEGAYGNAERRTQFWRQQVKAPGEAKSDLWQLMEFAKRFTVEEVWGEELLAAMPEHRGKTMYDVLYANGKIDQYPLSETAEGFDNDDAEHFGYYVQKGLFEEYADFGRGHAHDLAPFEMYHQARGMRWPVVDGKETLYRFREGYDPYVPEGAGVKFYGKPDGKASIIFAPYEPAPEEPDAEYDLWLCTGRVLEHWHSGSMTRRVPELHRAYPAAVVYMHPQDAKDRGLRRGQEIVLSTRRGEVTSRVETRGRNKVPRGLVFMPWFDEGQLTNKLTLDATCPLSKETDFKKCACKVERAMNRPILTGGALIPVLLLSGFALAQSAQVNSLRGAEVDEPVVLDQVHRNVEGRMQRNYRQQPPLIPHSIEQYQIDLRTNQCLSCHDWTKAGERNAPTLSMTHYLDREGRELDRIAGTRYFCNQCHVPQADTPALVDNEFEPSSGNMADSPENRGWIGRLWNAIWTPAVMFSSGFLILAGFLAGILFWGGFHWTLELTNTEEFCTSCHTMETNLGEYRETIHYNNHSGVRAICSDCHVPHEWNHKIKAKIMAVKDVYHELAGTISTPEKYEDHRLSMASAVWKKMKESDSRECRNCHNFEYMDFTLQETRAASEHQRAIDSGMTCIDCHQGIAHSLPPNYLETYQDITAELDEANLQQHASAGEIRSFLAKRADMNICGCLVHVAPDSTGTARQVMEDTPGVEVHAATDDGRFVVVVEDTPARMASEIIMDLHQIPGVISLTLTYHHFEDLAESYPRPDAPSQPPTSRRAFLSGRLREDPGAIRPPGAEGRFLDLCTACGDCLDACPEDVITLSAGGYPTLRMTDGACTFCGDCVEACQTGALIADRMADWPWRASIASACLSLNGISCRICQDSCDEGSIRFKLMPGGKAEPVLNTETCTGCGGCATSCPADAVRFERPATLHPETLMSLAGTPLSPQRRRFLQGTARAAGGCVVAGSLLAWLARDARSLPAEALRPPGALPEEDFLSACIRCGLCVRDCPYDTLKLAELGSDSGATGTPYFTARDVPCEMCDDIPCVAACPTGALDPSLDNIDDAKMGVAVLVDQENCLNYLGLRCDVCYRVCPVIDEAITLEPSHNTRSGSHAIFAPTVHADRCTGCGVCEKSCVLPEAAIKVLPARLARGSAADHYRKGWEEKAPLVEGIIDLPDRLPGPGTDNLVTPGGFAPDYNLPGVGQMSASTQIPVGQEAIEAKGWIGAHRFLLLRRASQVFFLVLFLLGPWFGIWIVQGSLAGSLTLGVLPLTDPLILLQSMVAGHWPELTALIGGLIVLVTYALIGGRVYCSWVCPINPVTDAASWLHRRLDLPKGWQPKRSTRLWVLATVLIVSGLTGVIAWEIVNPITMLHRGLIFGMGFVWAMIAAIFVFDLLVARHGWCGHICPVGAFYGLIGTKSLLRVSASNRAACDDCMDCYAVCPENQVISPALKGKSSPLILSPDCTNCGRCIDVCAVDVFKFTHRFDEALVAPADPAAAPKPRAARPI
>AM6
MTISESRRTFLKASAAAATASAAGIPMAAGANAQVATPDIRWDKAACRFCGTGCSVLIGTKDGRVVATQGDPDAPVNRGLNCIKGYFLSKIMYGNDRLTTPLLRKSNGEYDKNGEFEPVSWDEAFDVMAAKWKEALAKKGPTSVGMFGSGQWTVWEGYAAAKLMKAGFRSNNIDPNARHCMASAVVGFMRTFGIDEPMGCYDDLEHADTFVLWGSNMAEMHPILWSRLTDTRLTKPGCEVHVLSTFEHRSFELADNGMVFNPQTDLAILNYIANYIIQNGAVNEEFVKNHVNITKTATDIGYGLRDNHPLQQEAANPNVGKMEPISFEEYAEAVSEYTLEYTEELSGVPAEKLEKLAQQYADPNRKVMSLWTMGFNQHTRGSWVNSLMYNVHLLVGKISEPGNSPFSLTGQPSACGTAREVGTFAHRLPADMVVTNDKHREICETAWNVPAGTIPPKPGFHAVLQNRKLKDGDLNAYWVQCNNNMQAAPNINEEGYPGYRNPENFITVSDPYPTVTALSADLILPTAMWVEKEGAYGNAERRTQFWRQQVKAPGEAKSDLWQLMEFAKRFTVEEVWGEELLAAMPEHRGKTMYDVLYANGKIDQYPLSETAEGFDNDDAEHFGYYVQKGLFEEYADFGRGHAHDLAPFEMYHQARGMRWPVVDGKETLYRFREGYDPYVPEGAGVKFYGKPDGKASIIFAPYEPAPEEPDAEYDLWLCTGRVLEHWHSGSMTRRVPELHRAYPAAVVYMHPQDAKDRGLRRGQEIVLSTRRGEVTSRVETRGRNKVPRGLVFMPWFDEGQLTNKLTLDATCPLSKETDFKKCACKVERAMNRPILTGGALIPVLLLSGFALAQSAQVNSLRGAEVDEPVVLDQVHRNVEGRMQRNYRQQPPLIPHSIEQYQIDLRTNQCLSCHDWTKAGERNAPTLSMTHYLDREGRELDRIAGTRYFCNQCHVPQADTPALVDNEFEPSSGNMADSPENRGWIGRLWNAIWTPAVMFSSGFLILAGFLAGILFWGGFHWTLELTNTEEFCTSCHTMETNLGEYRETIHYNNHSGVRAICSDCHVPHEWNHKIKAKIMAVKDVYHELAGTISTPEKYEDHRLSMASAVWKKMKESDSRECRNCHNFEYMDFTLQETRAASEHQRAIDSGMTCIDCHQGIAHSLPPNYLETYQDITAELDEANLQQHASAGEIRSFLAKRADMNICGCLVHVAPDSTGTARQVMEDTPGVEVHAATDDGRFVVVVEDTPARMASEIIMDLHQIPGVISLTLTYHHFEDLAESYPRPDAPSQPPTSRRAFLSGRLREDPGAIRPPGAEGRFLDLCTACGDCLDACPEDVITLSAGGYPTLRMTDGACTFCGDCVEACQTGALIADRMADWPWRASIASACLSLNGISCRICQDSCDEGSIRFKLMPGGKAEPVLNTETCTGCGGCATSCPADAVRFERPATLHPETLMSLAGTPLSPQRRRFLQGTARAAGGCVVAGSLLAWLARDARSLPAEALRPPGALPEEDFLSACIRCGLCVRDCPYDTLKLAELGSDSGATGTPYFTARDVPCEMCDDIPCVAACPTGALDPSLDNIDDAKMGVAVLVDQENCLNYLGLRCDVCYRVCPVIDEAITLEPSHNTRSGSHAIFAPTVHADRCTGCGVCEKSCVLPEAAIKVLPARLARGSAADHYRKGWEEKAPLVEGIIDLPDRLPGPGTDNLVTPGGFAPDYNLPGVGQMSASTQIPVGQEAIEAKGWIGAHRFLLLRRASQVFFLVLFLLGPWFGIWIVQGSLAGSLTLGVLPLTDPLILLQSMVAGHWPELTALIGGLIVLVTYALIGGRVYCSWVCPINPVTDAASWLHRRLDLPKGWQPKRSTRLWVLATVLIVSGLTGVIAWEIVNPITMLHRGLIFGMGFVWAMIAAIFVFDLLVARHGWCGHICPVGAFYGLIGTKSLLRVSASNRAACDDCMDCYAVCPENQVISPALKGKSSPLILSPDCTNCGRCIDVCAVDVFKFTHRFDEALVAPADPAAAPKPRAARPI
>AN11
MTISESRRTFLKASAAAATASAAGIPMAAGANAQVATPDIRWDKAACRFCGTGCSVLIGTKDGRVVATQGDPDAPVNRGLNCIKGYFLSKIMYGNDRLTTPLLRKSNGEYDKNGEFEPVSWDEAFDVMAAKWKEALAKKGPTSVGMFGSGQWTVWEGYAAAKLMKAGFRSNNIDPNARHCMASAVVGFMRTFGIDEPMGCYDDLEHADTFVLWGSNMAEMHPILWSRLTDTRLTKPGCEVHVLSTFEHRSFELADNGMVFNPQTDLAILNYIANYIIQNGAVNEEFVKNHVNITKTATDIGYGLRDNHPLQQEAANPNVGKMEPISFEEYAEAVSEYTLEYTEELSGVPAEKLEKLAQQYADPNRKVMSLWTMGFNQHTRGSWVNSLMYNVHLLVGKISEPGNSPFSLTGQPSACGTAREVGTFAHRLPADMVVTNDKHREICETAWNVPAGTIPPKPGFHAVLQNRKLKDGDLNAYWVQCNNNMQAAPNINEEGYPGYRNPENFITVSDPYPTVTALSADLILPTAMWVEKEGAYGNAERRTQFWRQQVKAPGEAKSDLWQLMEFAKRFTVEEVWGEELLAAMPEHRGKTMYDVLYANGKIDQYPLSETAEGFDNDDAEHFGYYVQKGLFEEYADFGRGHAHDLAPFEMYHQARGMRWPVVDGKETLYRFREGYDPYVPEGAGVKFYGKPDGKASIIFAPYEPAPEEPDAEYDLWLCTGRVLEHWHSGSMTRRVPELHRAYPAAVVYMHPQDAKDRGLRRGQEIVLSTRRGEVTSRVETRGRNKVPRGLVFMPWFDEGQLTNKLTLDATCPLSKETDFKKCACKVERAMNRPILTGGALIPVLLLSGFALAQSAQVNSLRGAEVDEPVVLDQVHRNVEGRMQRNYRQQPPLIPHSIEQYQIDLRTNQCLSCHDWTKAGERNAPTLSMTHYLDREGRELDRIAGTRYFCNQCHVPQADTPALVDNEFEPSSGNMADSPENRGWIGRLWNAIWTPAVMFSSGFLILAGFLAGILFWGGFHWTLELTNTEEFCTSCHTMETNLGEYRETIHYNNHSGVRAICSDCHVPHEWNHKIKAKIMAVKDVYHELAGTISTPEKYEDHRLSMASAVWKKMKESDSRECRNCHNFEYMDFTLQETRAASEHQRAIDSGMTCIDCHQGIAHSLPPNYLETYQDITAELDEANLQQHASAGEIRSFLAKRADMNICGCLVHVAPDSTGTARQVMEDTPGVEVHAATDDGRFVVVVEDTPARMASEIIMDLHQIPGVISLTLTYHHFEDLAESYPRPDAPSQPPTSRRAFLSGRLREDPGAIRPPGAEGRFLDLCTACGDCLDACPEDVITLSAGGYPTLRMTDGACTFCGDCVEACQTGALIADRMADWPWRASIASACLSLNGISCRICQDSCDEGSIRFKLMPGGKAEPVLNTETCTGCGGCATSCPADAVRFERPATLHPETLMSLAGTPLSPQRRRFLQGTARAAGGCVVAGSLLAWLARDARSLPAEALRPPGALPEEDFLSACIRCGLCVRDCPYDTLKLAELGSDSGATGTPYFTARDVPCEMCDDIPCVAACPTGALDPSLDNIDDAKMGVAVLVDQENCLNYLGLRCDVCYRVCPVIDEAITLEPSHNTRSGSHAIFAPTVHADRCTGCGVCEKSCVLPEAAIKVLPARLARGSAADHYRKGWEEKAPLVEGIIDLPDRLPGPGTDNLVTPGGFAPDYNLPGVGQMSASTQIPVGQEAIEAKGWIGAHRFLLLRRASQVFFLVLFLLGPWFGIWIVQGSLAGSLTLGVLPLTDPLILLQSMVAGHWPELTALIGGLIVLVTYALIGGRVYCSWVCPINPVTDAASWLHRRLDLPKGWQPKRSTRLWVLATVLIVSGLTGVIAWEIVNPITMLHRGLIFGMGFVWAMIAAIFVFDLLVARHGWCGHICPVGAFYGLIGTKSLLRVSASNRAACDDCMDCYAVCPENQVISPALKGKSSPLILSPDCTNCGRCIDVCAVDVFKFTHRFDEALVAPADPAAAPKPRAARPI
>CG4
MTISESRRTFLKASAAAATASAAGIPMAAGANAQVATPDIRWDKAACRFCGTGCSVLIGTKDGRVVATQGDPDAPVNRGLNCIKGYFLSKIMYGNDRLTTPLLRKSNGEYDKNGEFEPVSWDEAFDVMAAKWKEALAKKGPTSVGMFGSGQWTVWEGYAAAKLMKAGFRSNNIDPNARHCMASAVVGFMRTFGIDEPMGCYDDLEHADTFVLWGSNMAEMHPILWSRLTDTRLTKPGCEVHVLSTFEHRSFELADNGMVFNPQTDLAILNYIANYIIQNGAVNEEFVKNHVNITKTATDIGYGLRDNHPLQQEAANPNVGKMEPISFEEYAEAVSEYTLEYTEELSGVPAEKLEKLAQQYADPNRKVMSLWTMGFNQHTRGSWVNSLMYNVHLLVGKISEPGNSPFSLTGQPSACGTAREVGTFAHRLPADMVVTNDKHREICETAWNVPAGTIPPKPGFHAVLQNRKLKDGDLNAYWVQCNNNMQAAPNINEEGYPGYRNPENFITVSDPYPTVTALSADLILPTAMWVEKEGAYGNAERRTQFWRQQVKAPGEAKSDLWQLMEFAKRFTVEEVWGEELLAAMPEHRGKTMYDVLYANGKIDQYPLSETAEGFDNDDAEHFGYYVQKGLFEEYADFGRGHAHDLAPFEMYHQARGMRWPVVDGKETLYRFREGYDPYVPEGAGVKFYGKPDGKASIIFAPYEPAPEEPDAEYDLWLCTGRVLEHWHSGSMTRRVPELHRAYPAAVVYMHPQDAKDRGLRRGQEIVLSTRRGEVTSRVETRGRNKVPRGLVFMPWFDEGQLTNKLTLDATCPLSKETDFKKCACKVERAMNRPILTGGALIPVLLLSGFALAQSAQVNSLRGAEVDEPVVLDQVHRNVEGRMQRNYRQQPPLIPHSIEQYQIDLRTNQCLSCHDWTKAGERNAPTLSMTHYLDREGRELDRIAGTRYFCNQCHVPQADTPALVDNEFEPSSGNMADSPENRGWIGRLWNAIWTPAVMFSSGFLILAGFLAGILFWGGFHWTLELTNTEEFCTSCHTMETNLGEYRETIHYNNHSGVRAICSDCHVPHEWNHKIKAKIMAVKDVYHELAGTISTPEKYEDHRLSMASAVWKKMKESDSRECRNCHNFEYMDFTLQETRAASEHQRAIDSGMTCIDCHQGIAHSLPPNYLETYQDITAELDKASLQQHASAGEIRSFLAKRADMNICGCLVHVAPDSTGTARQVMEDTPGVEVHAATDDGRFVVVVEDTPARMASEIIMDLHQIPGVISLTLTYHHFEDLAESYPRPDAPSQPPTSRRAFLSGRLREDPGAIRPPGAESRFLDLCTACGDCLDACPEDVISLSAGGYPTLRMTDGACTFCGDCVEACQTGALIADRMADWPWRASIASACLSLNGISCRICQDSCDEGSIRFKLMPGGKAEPVLNTETCTGCGGCATSCPADAVRFERPATLHPETLMSLAGTPLSPQRRRFLQGTARAAGGCVVAGSLLAWLARDARSLPAEALRPPGALPEEDFLSACIRCGLCVRDCPYDTLKLAELGSDSGATGTPFFTARDVPCEMCDDIPCVAACPTGALDPSLDNIDDAKMGVAVLVDQENCLNYLGLRCDVCYRVCPVIDEAITLEPSHNTRSGSHAIFAPTVHADRCTGCGVCEKSCVLPEAAIKVLPARLARGSAADHYRKGWEEKAPLVEGIIDLPDRLPGPGTDNLVTPGGFAPEYNLPGVGQMSASTQIPVGQEAIEAKGWIGAHRFLLLRRASQVFFLVLFLLGPWFGIWIVQGNLAGSLTLGVLPLTDPLILLQSMVAGHWPELTALIGGLIVLVTYALIGGRVYCSWVCPINPVTDAASWLHRRLDLPKGWQPKRSTRLWVLATVLIVSGLTGVIAWEIVNPITMLHRGLIFGMGFVWAMIAAIFVFDLLVARHGWCGHICPVGAFYGLIGTKSLLRVSASNRAACDDCMDCYAVCPENQVISPALKGKSSPLILSPDCTNCGRCIDVCAVDVFKFTHRFDEALVAPADPAAAPKPRAARPI
>D1
MTISESRRTFLKASAAAATASAAGIPMAAGANAQVATPDIRWDKAACRFCGTGCSVLIGTKDGRVVATQGDPDAPVNRGLNCIKGYFLSKIMYGNDRLTTPLLRKSNGEYDKNGEFEPVSWDEAFDVMAAKWKEALAKKGPTSVGMFGSGQWTVWEGYAAAKLMKAGFRSNNIDPNARHCMASAVVGFMRTFGIDEPMGCYDDLEHADTFVLWGSNMAEMHPILWSRLTDTRLTKPGCEVHVLSTFEHRSFELADNGMVFNPQTDLVILNYIANYIIQNGAVNEEFVKNHVNITKTATDIGYGLRDNHPLQQEAANPNVGKMEPISFEEYAEAVSEYTLEYTEELSGVPAEKLEKLAQQYADPNRKVMSLWTMGFNQHTRGSWVNSLMYNVHLLVGKISEPGNSPFSLTGQPSACGTAREVGTFAHRLPADMVVTNDKHREICETAWNVPAGTIPPKPGFHAVLQNRKLKDGDLNAYWVQCNNNMQAAPNINEEGYPGYRNPENFITVSDPYPTVTALSADLILPTAMWVEKEGAYGNAERRTQFWRQQVKAPGEAKSDLWQLMEFAKRFTVEEVWGEELLAAMPEHRGKTMYDVLYANGKIDQYPLSETAEGFDNDDAEHFGYYVQKGLFEEYADFGRGHAHDLAPFEMYHQARGMRWPVVDGKETLYRFREGYDPYVPEGAGVKFYGKPDGKASIIFAPYEPAPEEPDAEYDLWLCTGRVLEHWHSGSMTRRVPELHRAYPAAVVYMHPQDAKDRGLRRGQEIVLSTRRGEVTSRVETRGRNKVPRGLVFMPWFDEGQLTNKLTLDATCPLSKETDFKKCACKVERAMNRPILTGGALIPVLLLSGFALAQSAQVNSLRGAEVDEPVVLDQVHRNVEGRMQRNYRQQPPLIPHSIEQYQIDLRTNQCLSCHDWTKAGERNAPTLSMTHYLDREGRELDRIAGTRYFCNQCHVPQADTPALVDNEFEPSSGNMADSPENRGWIGRLWNAIWTPAVMFSSGFLILAGFLAGILFWGGFHWTLELTNTEEFCTSCHTMETNLGEYRETIHYNNHSGVRAICSDCHVPHEWNHKIKAKIMAVKDVYHELAGTISTPEKYEDHRLSMASAVWKKMKESDSRECRNCHNFEYMDFTLQETRAASEHQRAIDTGMTCIDCHQGIAHSLPPNYLETYQDITAELEEANLQQHASAGEIRSFLAKRADMNICGCLVHVAPDSTGTARQVMEDTPGVEVHAATDDGRFVVVVEDTPARMASEIIMDLHQIPGVISLTLTYHHFEDLAESYPRPDAPSQPPTSRRAFLSGRLRENPGAIRPPGAESRFLDLCTACGDCLDACPEDVITLSAGGYPTLRMTDGACTFCGDCVEACQTGALIADRMADWPWRASIASACLSLNGISCRICQDSCDEGSIRFKLMPGGKAEPVLNTETCTGCGGCATSCPADAVRFERPATLHPETLMSLAGTPLSPQRRRFLQGTARAAGGCVVAGSLLAWLARDARSLPAEALRPPGALPEEDFLSACIRCGLCVRDCPYDTLKLAELGSDSGATGTPFFTARDVPCEMCDDIPCVAACPTGALDPSLDNIDDAKMGVAVLVDQENCLNYLGLRCDVCYRVCPVIDEAITLEPSHNTRSGSHAIFAPTVHADRCTGCGVCEKSCVLPEAAIKVLPARLARGSAADHYRKGWEEKAPLVEGIIDLPDRLPGPGTDNLVTPGGFAPEYNLPGVGQMSASTQIPVGQEAIEAKGWIGAHRFLLLRRASQVFFLVLFLLGPWFGIWIVQGNLAGSLTLGVLPLTDPLILLQSMVAGHWPELTALIGGLIVLVTYALIGGRVYCSWVCPINPVTDAASWLHRRLDLPKGWQPKRSTRLWVLATVLIVSGLTGVIAWEIVNPITMLHRGLIFGMGFVWAMIAAIFVFDLLVARHGWCGHICPVGSFYGLIGTKSLLRVSASNRAACDDCMDCYAVCPENQVISPALKGKSSPLILSPDCTNCGRCIDVCAVDVFKFTHRFDEALVAPADPAAAPKPRAARPI
>D4
MTISESRRTFLKASAAAATASAAGIPMAAGANAQVATPDIRWDKAACRFCGTGCSVLIGTKDGRVVATQGDPDAPVNRGLNCIKGYFLSKIMYGNDRLTTPLLRKSNGEYDKNGEFEPVSWDEAFDVMAAKWKEALAKKGPTSVGMFGSGQWTVWEGYAAAKLMKAGFRSNNIDPNARHCMASAVVGFMRTFGIDEPMGCYDDLEHADTFVLWGSNMAEMHPILWSRLTDTRLTKPGCEVHVLSTFEHRSFELADNGMVFNPQTDLAILNYIANYIIQNGAVNEEFVKNHVNITKTATDIGYGLRDNHPLQQEAANPNVGKMEPISFEEYAEAVSEYTLEYTEELSGVPAEKLEKLAQQYADPNRKVMSLWTMGFNQHTRGSWVNSLMYNVHLLVGKISEPGNSPFSLTGQPSACGTAREVGTFAHRLPADMVVTNDKHREICETAWNVPAGTIPPKPGFHAVLQNRKLKDGDLNAYWVQCNNNMQAAPNINEEGYPGYRNPENFITVSDPYPTVTALSADLILPTAMWVEKEGAYGNAERRTQFWRQQVKAPGEAKSDLWQLMEFAKRFTVEEVWGEELLAAMPEHRGKTMYDVLYANGKIDQYPLSETAEGFDNDDAEHFGYYVQKGLFEEYADFGRGHAHDLAPFEMYHQARGMRWPVVDGKETLYRFREGYDPYVPEGAGVKFYGKPDGKASIIFAPYEPAPEEPDAEYDLWLCTGRVLEHWHSGSMTRRVPELHRAYPAAVVYMHPQDAKDRGLRRGQEIVLSTRRGEVTSRVETRGRNKVPRGLVFMPWFDEGQLTNKLTLDATCPLSKETDFKKCACKVERAMNRPILTGGALIPVLLLSGFALAQSAQVNSLRGAEVDEPVVLDQVHRNVEGRMQRNYRQQPPLIPHSIEQYQIDLRTNQCLSCHDWTKAGERNAPTLSMTHYLDREGRELDRIAGTRYFCNQCHVPQADTPALVDNEFEPSSGNMADSPENRGWIGRLWNAIWTPAVMFSSGFLILAGFLAGILFWGGFHWTLELTNTEEFCTSCHTMETNLGEYRETIHYNNHSGVRAICSDCHVPHEWNHKIKAKIMAVKDVYHELAGTISTPEKYEDHRLSMASAVWKKMKESDSRECRNCHNFEYMDFTLQETRAASEHQRAIDSGMTCIDCHQGIAHSLPPNYLETYQDITAELDEANLQQHASAGEIRSFLAKRADMNICGCLVHVAPDSTGTARQVMEDTPGVEVHAATDDGRFVVVVEDTPARMASEIIMDLHQIPGVISLTLTYHHFEDLAESYPRPDAPSQPPTSRRAFLSGRLREDPGAIRPPGAEGRFLDLCTACGDCLDACPEDVITLSAGGYPTLRMTDGACTFCGDCVEACQTGALIADRMADWPWRASIASACLSLNGISCRICQDSCDEGSIRFKLMPGGKAEPVLNTETCTGCGGCATSCPADAVRFERPATLHPETLMSLAGTPLSPQRRRFLQGTARAAGGCVVAGSLLAWLARDARSLPAEALRPPGALPEEDFLSACIRCGLCVRDCPYDTLKLAELGSDSGATGTPYFTARDVPCEMCDDIPCVAACPTGALDPSLDNIDDAKMGVAVLVDQENCLNYLGLRCDVCYRVCPVIDEAITLEPSHNTRSGSHAIFAPTVHADRCTGCGVCEKSCVLPEAAIKVLPARLARGSAADHYRKGWEEKAPLVEGIIDLPDRLPGPGTDNLVTPGGFAPDYNLPGVGQMSASTQIPVGQEAIEAKGWIGAHRFLLLRRASQVFFLVLFLLGPWFGIWIVQGSLAGSLTLGVLPLTDPLILLQSMVAGHWPELTALIGGLIVLVTYALIGGRVYCSWVCPINPVTDAASWLHRRLDLPKGWQPKRSTRLWVLATVLIVSGLTGVIAWEIVNPITMLHRGLIFGMGFVWAMIAAIFVFDLLVARHGWCGHICPVGAFYGLIGTKSLLRVSASNRAACDDCMDCYAVCPENQVISPALKGKSSPLILSPDCTNCGRCIDVCAVDVFKFTHRFDEALVAPADPAAAPKPRAARPI
>D5
MTISESRRTFLKASAAAATASAAGIPMAAGANAQVATPDIRWDKAACRFCGTGCSVLIGTKDGRVVATQGDPDAPVNRGLNCIKGYFLSKIMYGNDRLTTPLLRKSNGEYDKNGEFEPVSWDEAFDVMAAKWKEALAKKGPTSVGMFGSGQWTVWEGYAAAKLMKAGFRSNNIDPNARHCMASAVVGFMRTFGIDEPMGCYDDLEHADTFVLWGSNMAEMHPILWSRLTDTRLTKPGCEVHVLSTFEHRSFELADNGMVFNPQTDLVILNYIANYIIQNGAVNEEFVKNHVNITKTATDIGYGLRDNHPLQQEAANPNVGKMEPISFEEYAEAVSEYTLEYTEELSGVPAEKLEKLAQQYADPNRKVMSLWTMGFNQHTRGSWVNSLMYNVHLLVGKISEPGNSPFSLTGQPSACGTAREVGTFAHRLPADMVVTNDKHREICETAWNVPAGTIPPKPGFHAVLQNRKLKDGDLNAYWVQCNNNMQAAPNINEEGYPGYRNPENFITVSDPYPTVTALSADLILPTAMWVEKEGAYGNAERRTQFWRQQVKAPGEAKSDLWQLMEFAKRFTVEEVWGEELLAAMPEHRGKTMYDVLYANGKIDQYPLSETAEGFDNDDAEHFGYYVQKGLFEEYADFGRGHAHDLAPFEMYHQARGMRWPVVDGKETLYRFREGYDPYVPEGAGVKFYGKPDGKASIIFAPYEPAPEEPDAEYDLWLCTGRVLEHWHSGSMTRRVPELHRAYPAAVVYMHPQDAKDRGLRRGQEIVLSTRRGEVTSRVETRGRNKVPRGLVFMPWFDEGQLTNKLTLDATCPLSKETDFKKCACKVERAMNRPILTGGALIPVLLLSGFALAQSAQVNSLRGAEVDEPVVLDQVHRNVEGRMQRNYRQQPPLIPHSIEQYQIDLRTNQCLSCHDWTKAGERNAPTLSMTHYLDREGRELDRIAGTRYFCNQCHVPQADTPALVDNEFEPSSGNMADSPENRGWIGRLWNAIWTPAVMFSSGFLILAGFLAGILFWGGFHWTLELTNTEEFCTSCHTMETNLGEYRETIHYNNHSGVRAICSDCHVPHEWNHKIKAKIMAVKDVYHELAGTISTPEKYEDHRLSMASAVWKKMKESDSRECRNCHNFEYMDFTLQETRAASEHQRAIDTGMTCIDCHQGIAHSLPPNYLETYQDITAELEEANLQQHASAGEIRSFLAKRADMNICGCLVHVAPDSTGTARQVMEDTPGVEVHAATDDGRFVVVVEDTPARMASEIIMDLHQIPGVISLTLTYHHFEDLAESYPRPDAPSQPPTSRRAFLSGRLRENPGAIRPPGAESRFLDLCTACGDCLDACPEDVITLSAGGYPTLRMTDGACTFCGDCVEACQTGALIADRMADWPWRASIASACLSLNGISCRICQDSCDEGSIRFKLMPGGKAEPVLNTETCTGCGGCATSCPADAVRFERPATLHPETLMSLAGTPLSPQRRRFLQGTARAAGGCVVAGSLLAWLARDARSLPAEALRPPGALPEEDFLSACIRCGLCVRDCPYDTLKLAELGSDSGATGTPFFTARDVPCEMCDDIPCVAACPTGALDPSLDNIDDAKMGVAVLVDQENCLNYLGLRCDVCYRVCPVIDEAITLEPSHNTRSGSHAIFAPTVHADRCTGCGVCEKSCVLPEAAIKVLPARLARGSAADHYRKGWEEKAPLVEGIIDLPDRLPGPGTDNLVTPGGFAPEYNLPGVGQMSASTQIPVGQEAIEAKGWIGAHRFLLLRRASQVFFLVLFLLGPWFGIWIVQGNLAGSLTLGVLPLTDPLILLQSMVAGHWPELTALIGGLIVLVTYALIGGRVYCSWVCPINPVTDAASWLHRRLDLPKGWQPKRSTRLWVLATVLIVSGLTGVIAWEIVNPITMLHRGLIFGMGFVWAMIAAIFVFDLLVARHGWCGHICPVGSFYGLIGTKSLLRVSASNRAACDDCMDCYAVCPENQVISPALKGKSSPLILSPDCTNCGRCIDVCAVDVFKFTHRFDEALVAPADPAAAPKPRAARPI
>K7
MTISESRRTFLKASAAAATASAAGIPMAAGANAQVATPDIRWDKAACRFCGTGCSVLIGTKDGRVVATQGDPDAPVNRGLNCIKGYFLSKIMYGNDRLTTPLLRKSNGEYDKNGEFEPVSWDEAFDVMAAKWKEALAKKGPTSVGMFGSGQWTVWEGYAAAKLMKAGFRSNNIDPNARHCMASAVVGFMRTFGIDEPMGCYDDLEHADTFVLWGSNMAEMHPILWSRLTDTRLTKPGCEVHVLSTFEHRSFELADNGMVFNPQTDLAILNYIANYIIQNGAVNEEFVKNHVNITKTATDIGYGLRDNHPLQQEAANPNVGKMEPISFEEYAEAVSEYTLEYTEELSGVPAEKLEKLAQQYADPNRKVMSLWTMGFNQHTRGSWVNSLMYNVHLLVGKISEPGNSPFSLTGQPSACGTAREVGTFAHRLPADMVVTNDKHREICETAWNVPAGTIPPKPGFHAVLQNRKLKDGDLNAYWVQCNNNMQAAPNINEEGYPGYRNPENFITVSDPYPTVTALSADLILPTAMWVEKEGAYGNAERRTQFWRQQVKAPGEAKSDLWQLMEFAKRFTVEEVWGEELLAAMPEHRGKTMYDVLYANGKIDQYPLSETAEGFDNDDAEHFGYYVQKGLFEEYADFGRGHAHDLAPFEMYHQARGMRWPVVDGKETLYRFREGYDPYVPEGAGVKFYGKPDGKASIIFAPYEPAPEEPDAEYDLWLCTGRVLEHWHSGSMTRRVPELHRAYPAAVVYMHPQDAKDRGLRRGQEIVLSTRRGEVTSRVETRGRNKVPRGLVFMPWFDEGQLTNKLTLDATCPLSKETDFKKCACKVERAMNRPILTGGALIPVLLLSGFALAQSAQVNSLRGAEVDEPVVLDQVHRNVEGRMQRNYRQQPPLIPHSIEQYQIDLRTNQCLSCHDWTKAGERNAPTLSMTHYLDREGRELDRIAGTRYFCNQCHVPQADTPALVDNEFEPSSGNMADSPENRGWIGRLWNAIWTPAVMFSSGFLILAGFLAGILFWGGFHWTLELTNTEEFCTSCHTMETNLGEYRETIHYNNHSGVRAICSDCHVPHEWNHKIKAKIMAVKDVYHELAGTISTPEKYEDHRLSMASAVWKKMKESDSRECRNCHNFEYMDFTLQETRAASEHQRAIDSGMTCIDCHQGIAHSLPPNYLETYQDITAELDEANLQQHASAGEIRSFLAKRADMNICGCLVHVAPDSTGTARQVMEDTPGVEVHAATDDGRFVVVVEDTPARMASEIIMDLHQIPGVISLTLTYHHFEDLAESYPRPDAPSQPPTSRRAFLSGRLREDPGAIRPPGAEGRFLDLCTACGDCLDACPEDVITLSAGGYPTLRMTDGACTFCGDCVEACQTGALIADRMADWPWRASIASACLSLNGISCRICQDSCDEGSIRFKLMPGGKAEPVLNTETCTGCGGCATSCPADAVRFERPATLHPETLMSLAGTPLSPQRRRFLQGTARAAGGCVVAGSLLAWLARDARGLPAEALRPPGALPEEDFLSACIRCGLCVRDCPYDTLKLAELGSDSGATGTPFFTARDVPCEMCDDIPCVAACPTGALDPSLDNIDDAKMGVAVLVDQENCLNYLGLRCDVCYRVCPVIDEAITLEPSHNTRSGSHAIFAPTVHADRCTGCGVCEKSCVLPEAAIKVLPARLARGSAADHYRKGWEEKAPLVEGIIDLPDRLPGPGTDNLVTPGGFAPEYNLPGVGQMSASTQIPVGQEAIEAKGWIGAHRFLLLRRASQVFFLVLFLLGPWFGIWIVQGNLAGSLTLGVLPLTDPLILLQSMVAGHWPELTALIGGLIVLVTYALIGGRVYCSWVCPINPVTDAASWLHRRLDLPKGWQPKRSTRLWVLATVLIVSGLTGVIAWEIVNPITMLHRGLIFGMGFVWAMIAAIFVFDLLVARHGWCGHICPVGAFYGLIGTKSLLRVSASNRAACDDCMDCYAVCPENQVISPALKGKSSPLILSPDCTNCGRCIDVCAVDVFKFNHRFDEALVAPADPAAAPKPRAARPI
>AA3
MTISESRRTFLKSTAAAATASAAGLPLATGASAQVGNPDIRWDKAACRFCGTGCSVLVGTKDGRVVATQGDPDAPVNRGLNCIKGYFLSKIMYGKDRLTTPMLRKTNGEYDKNGEFEPVSWDEAFDVMAAKWKEALAKKGPTSVGMFGSGQWTVWEGYAAAKMMKAGFRSNNIDPNARHCMASAVVGFMRTFGIDEPMGCYDDFEHADTFVLWGSNMAEMHPILWSRLTDTRLTKPGSEVHVLSTYEHRSFELADNGMVFAPQTDLAILNYIANYIIQNGAVNEEFVKNHVNITKTATDIGYGLRDNNPLQQEAENPNSGKLEPISFEEYAEAVSEYTLEYTSELSGVPASQLERLAQQYADPNRKVMSLWTMGFNQHTRGSWVNSLMYNVHLLVGKISEPGNSPFSLTGQPSACGTAREVGTFAHRLPADMVVANDKHREICETAWKIPAGTIPPKPGFHAVLQHRKLKDGDLNAYWVQCTNNMQAAPNINEEGYPGYRNPENFIAVSDPYPTVTALSADLILPTAMWVEKEGAYGNAERRTQFWRQQVKAPGEAKSDLWQLMEFSKRFTVEEVWGEELLATMPEHRGKTMYEVLFANGTIDQFPLSETAEGFDNDESEHFGYYVQKGLFEEYAEFGRGHAHDLAPFETYHQARGLRWPVVDGKETLYRFREGYDPYVPEGADVKFYGHKDGKAKIIFAPYEPAPEEPDEEFNLWLCTGRVLEHWHSGSMTRRVPELHRAYPAAVVYMHPDDARDRGLRRGQEIVLSTRRGEVNSRVETRGRNKVPRGLVFMPWFDEGQLTNKLTLDATCPLSKETDFKKCACKVERAMKKPILVGLALIPPLLLGGLALAQSAGVNSLRGAEVDEPAVLDQVHRTVEGRMQRNYRQQPPLIPHSIEQYQIDLRTNQCLSCHDWTKAGERNAPTLSMTHYLDREGRELDQIAGTRYFCNQCHVPQADALPLVDNTFEPSSGNMSDSQEKQGLIRRLWTWFWSPIAVLSVGFTLLAGFLAGILFWGGFHWTLELTNTEEFCTSCHTMEVNLGEYRETIHYNNHSGVRAICSDCHVPDEWNHKIKAKIMAVKDVYHELAGTISTPEKYEDHRLAMATAVWKKMKASDSRECRNCHNFDYMDFTIQETRAANEHQRAIDNGMTCIDCHQGIAHSLPPNYLETYEKIAKEIDGEVLQEHAAASDIRAFLNKSSDMNICGCLVHVTPETTQSAQATIAGTNGAEVHAASEDGRIVVVVEDTPEKLASETIMDLHQIPGVISLTLTYHHFEDLAETRPHLNASRQILASRRAFLKGKLRNDQNSIRPPGAAAEFLELCTQCDECREACPEDIIKFDTQGFPVVQLDASPCTFCGDCANACPTGALNPEHIADWPWRAKVAATCLSMNGVSCRVCQDVCDHRAIRFELQTGGRAEPVLDTDTCTGCGACASACPAGSVSFERHTPPTQEVAMSRVGTPLSPQRRRFLQDSARAAGGCVAAGSLLAWLARDARALPAEALRPPGALPEKDFLSACIRCGLCVRECPYDTLKLAELGVDAVATGTPYFTARDVPCEMCDDIPCVAACPTGALDPGLDNIDDAKMGVAVLVDQENCLNFLGLRCDVCYRVCPIIDDAITLETEHNARSGSHAIFIPTVHADHCTGCGVCEKSCVLPEAAIKVLPTRLARGSSADHYRKGWEEKEPVVEGIIDLPDRLPGPGTDNLVAPGGFEPSFKLPEVTQMTARTNMPLGQEAIASKGWLSTHKYLLLRRASQLFFLVLFLLGPWFGIWIVQGTLAGSLTLGVLPLTDPFVFLQSLIAGHWPELTAAIGAAIVLVAYALIGGRVYCSWVCPINPVTDGAHWLHRKLGLQKGWQPKRGTRLWIMATVLIVSGLTGAIAWELVNPITMLHRGLIFGMGFVWAMVAAIFLFDLLVSRHGWCGHICPVGAFYGLIGSKAMLRVSAANRSACDDCMDCYAVCPENHAISPALKGKDTVLILSPDCTNCGRCIDICAEDVFKFTHRFDALTVAPPEPTAAPQPRASRPF
>G2
MTISESRRTFLKSTAAAATASAAGLPLATGANAQAGNPDIRWDKAACRFCGTGCSVLVGTKDGRVVATQGDPDAPVNRGLNCIKGYFLSKIMYGKDRLTTPMLRKTNGEYDKNGEFEPVSWDEAFDVMAAKWKEALAKKGPTSVGMFGSGQWTVWEGYAAAKMMKAGFRSNNIDPNARHCMASAVVGFMRTFGIDEPMGCYDDFEHADTFVLWGSNMAEMHPILWSRLTDTRLTKPGSEVHVLSTYEHRSFELADNGMVFAPQTDLAILNYIANYIIQNGAVNEEFVKNHVNITKTATDIGYGLRDNNPLQQEAENPNSGKLEPISFEEYAEAVSEYTLEYTSELSGVPASQLERLAQQYADPNRKVMSLWTMGFNQHTRGSWVNSLMYNVHLLVGKISEPGNSPFSLTGQPSACGTAREVGTFAHRLPADMVVANDKHREICETAWKIPAGTIPPKPGFHAVLQHRKLKDGDLNAYWVQCTNNMQAAPNINEEGYPGYRNPENFIAVSDPYPTVTALSADLILPTAMWVEKEGAYGNAERRTQFWRQQVKAPGEAKSDLWQLIEFSKRFTVEEVWGEELLATMPEHRGKTMYDVLFANGTIDQFPLSETAEGFDNDESEHFGYYVQKGLFEEYAEFGRGHAHDLAPFETYHQARGLRWPVVDGKETLYRFREGYDPYVPEGADVKFYGHKDGKAKIIFAPYEPAPEEPDEEFNLWLCTGRVLEHWHSGSMTRRVPELHRAYPAAVVYMHPDDARERGLRRGQEIVLSTRRGEVNSRVETRGRNKVPRGLVFMPWFDEGQLTNKLTLDATCPLSKETDFKKCACKIERAMKKPILVGLALIPPLLLGGLALAQSAGVNSLRGAEVDEPAVLDQVHRTVEGRMQRNYRQQPPLIPHSIEQYQIDLRTNQCLSCHDWTKAGERNAPTLSMTHYLDREGRELDQIAGTRYFCNQCHVPQADALPLVDNTFEPSSGNMSDSQEKQGLIRRLWTWFWSPIAVLSVGFTLLAGFLAGILFWGGFHWTLELTNTEEFCTSCHTMEVNLGEYRETIHYNNHSGVRAICSDCHVPDEWNHKIKAKIMAVKDVYHELAGTISTPEKYEDHRLAMATAVWKKMKASDSRECRNCHNFDYMDFTIQETRAANEHQRAIDNGMTCIDCHQGIAHSLPPNYLETYEKIAKEIDGEVLQEHAAASDIRAFLNKSSDMNICGCLVHVTPETTQSAQATIAGTKGAEVHAASEDGRIVVVVEDTPEKLASETIMDLHQIPGVISLTLTYHHFEDLAETRPHLNASRQNLASRRAFLKGKLRNDQNSIRPPGAAAEFLELCTQCDECREACPEDIIKFDTQGFPVVQLDAGPCTFCGDCANACPTGALNPEHIADWPWRAKVAASCLSMNGVSCRVCQDICDHRAIRFQLQTGGRAEPVLDTDICTGCGACASACPAGSVSFERRTPPTQEVAMSRVGSPLSPQRRRFLQDSARAAGGCVAAGSLLAWLARDARALPAEALRPPGALPEKDFLSACIRCGLCVRECPYDTLKLAELGVDAVATGTPYFTARDVPCEMCDDIPCVAACPTGALDPGLDNIDDAKMGVAVLVDQENCLNFLGLRCDVCYRVCPIIDDAITLETEHNARSGSHAIFIPTVHADHCTGCGVCEKSCVLPEAAIKVLPTRLARGSSADHYRKGWEEKEPVVEGIIDLPDRLPGPGTDNLVAPGGFEPSFKLPEVTQMTARTNMPLGQEAIASKGWLSAHKYLLLRRASQLFFLVLFLLGPWFGIWIVQGTLAGSLTLGVLPLTDPFVFLQSLIAGHWPELTAAIGAAIVLVAYALIGGRVYCSWVCPINPVTDGAHWLHRKLGLQKGWQPKRGTRLWIMATVLIVSGLTGAIAWELVNPITMLHRGLIFGMGFVWAMIAAIFLFDLFVSRHGWCGHVCPVGAFYGLIGSKAMLRVSATNRTACDDCMDCYAVCPENHVISPALKGKDTPLILSPDCTNCGRCIDICAEDVFKFTHRFDALTVAPPKPTAAPEPRASRPF
>AD12
MTISESRRTFLKASAAAATASAAGIPMAAGASAQAAAPDIRWDKAACRFCGTGCSVLVGTKDGRVVATQGDPDAPVNRGLNCIKGYFLSKIMYGKDRLTTPLLRKTNGEYDKNGEFEPVSWDEAFDVMAAKWKEALAKKGPTSVGMFGSGQWTVWEGYAAAKMMKAGFRSNNIDPNARHCMASAVVGFIRTFGIDEPMGCYDDLEHADTFVLWGSNMAEMHPILWSRLTDTRLTKPGCEVHVLSTFEHRSFELADNGMVFNPQTDLAILNYIANYIIQNGAVNEEFVKNHVNITKTATDIGYGLRDNHPLQQEAANPNVGKMEPISFEEYAEAVSAYTLEYTSELSGVPADKLERLAQQYADPNRKVMSLWTMGFNQHTRGSWVNSLMYNVHLLVGKISEPGNSPFSLTGQPSACGTAREVGTFAHRLPADMVVMNDEHRKICETAWNVPAGTIPAKPGFHAVLQHRKLKDGDLNAYWVQCNNNMQAAPNINEEGYPGYRNPENFITVSDPYPTVTAVSADLILPTAMWVEKEGAYGNAERRTQFWRQQVKAPGEAKSDVWQVMEFSKRFTVEEVWGEELLATMPEHRGKTMYEVLFANGSVDKFPLSETAEGFDNDESEHFGFYVQKGLFEEYANFGRGHAHDLAPFETYHQARGLRWPVVDGKETLYRFREGYDPYVPEGAGVKFYGKKDGKASIIFAPYEPAAEEPDAEYDLWLCTGRVLEHWHSGSMTRRVPELHRAYPAAVVYMHPQDAKDRDLRRGQEIVLSTRRGEVTSRVETRGRNKVPRGLVFMPWFDEGQLTNKLTLDATCPLSKETDFKKCACKVERAMKKSIVTGGALLPVLLLSGWAVAQSAQVESLRGADVDEPVPLDQIHRNVEGRQQRNYRQQPPLIPHSVEQYQIDIRTNQCLSCHDWTKAGDRNAPTLSMTHYLDREGRELDRIAGTRYFCNQCHVPQADAPPLVDNVFQPSAGNMADSPENRGLLGRLWNAIWTPTVLFSSGFLVLAGFLAGILFWGGFHWTLELTNTEEFCTSCHTMETNLGEYRETVHYNNHSGVRAICSDCHVPDEWSHKIKAKIMAVKDVYHELAGTISTPEQYEAHRLSMASAVWKKMKESDSRECRNCHNFDYMDFTIQETRAASEHQRAIDTGMTCIDCHQGIAHNLPANYLEQYQKISEAVEGVVLQEHASALDIRAFLNNSSNMNICGCLVHIAPDHTDAARAAMTGTDGVELHAEAEDGRFVVVVEDTADRLASETIMDLHQIPGVISLSLTYHHFEDPAEAAPRPDAPSQPLTSRRAFLSARLREDPDAIRPPGAVTGFADLCTGCEDCAGACPEEIITFDNSGFPVLDLSAGGCTLCGACAEVCPTPALLPERVTEWPWRARIAASCLSMNGVSCRLCQDTCEQEAIRFRLQLGGRAEPALETETCIGCGTCSAACPAGAITMHRPAPLHPEVTMSFADKPLSPQRRRFLQDSARAAGGCVVAGTVLAYLARDARALPAEALRPPGALPEKEFLSACIRCGLCVRDCPYDTLKLAELGSDAVATGTPYFTARDIPCEMCDDIPCVAACPTGALDPALDNIDDAKMGVAVLVDQENCLNFLGLRCDVCYRVCPVIDEAITLDTTHNTRSGHHAMFIPTVHADRCTGCGMCEKSCVLPEAAIKVLPARLARGSSAEHYRKGWEEKAPVVEGIIDLPDRLPGPGTDNLATPGGFAPGYDLPGVGQMSARTDMPTGHEAIASKGWIGAHRYLLLRRASQLFFLVLFLLGPWFGIWIVQGTLAGSLTLGVLPLTDPFILLQSMVAGHWPEMTALIGGLIVLVIYALIGGRVYCSWVCPINPVTDAANWLHRKLDLPKGWQPKRGTRLWILATVLLISGLSGMIAWELINPITMLHRGLVFGMGFVWALIAAIFVFDVFVSRHGWCGHLCPVGAFYGLIGAKSLLRISATNRAACDDCMDCYAICPENQVISPALKGKSTPLILSPDCTNCGRCIDVCAVDVFTFTHRFDDHVVQPFDPVAAPEPRAARPI
>AE1
[truncated: 392,388 more chars]
