# Supplementary material for: Decoding coral resistance to eutrophication through the association of hyper‑efficient denitrifiers as key microbial allies
Source: Nat Commun. 2026 May 19;17:3938. doi: 10.1038/s41467-026-72571-w (PMC13187470; doi:10.1038/s41467-026-72571-w)
Supplement: Supplementary file 21 — Source Data [file 41467_2026_72571_MOESM21_ESM.zip › Source Data/FigureS5/C/norB.MVrooted.newick]

((((((((((((A2:0.0045559805,(((((BB4:0.0,BI10:0.0):0.0,CH4:0.0):2.535e-06,BC8:2.535e-06)100:0.0092747617,(CG3:0.0045967251,CI5:0.0027394599)100:0.001865046)99:0.0010040079,CH5:0.0044924541)97:0.0036363385)78:0.0010078809,(BC2:0.0074773323,CF2:0.0120949308)95:0.0037338524)79:0.00095746,(GNM000161775:2.535e-06,GNM900141625:2.535e-06)100:0.0084375196)65:2.8421e-06,(((BB9:2.535e-06,GNM4290:2.535e-06)100:0.0070165439,(BJ4:2.535e-06,BJ5:0.0009131634)100:0.0021792493)98:0.0056957867,GNM900185035:0.0048254284)100:0.0127566505)62:0.0027414288,(CI8:0.0065180109,BC6:0.0102338161)96:0.0016880372)65:0.0026568283,((BF8:2.535e-06,BF9:2.535e-06)100:0.0092990152,CG8:0.010313454)100:0.0019046973)58:0.0010292949,GNM900129345:0.0141697454)100:0.0530763842,(CI1:0.0809166589,(GNM001507595:0.0945876519,GNM000011965:0.1481699305)100:0.0496110945)100:0.0404313957)85:0.01883763,((GNM3538:2.535e-06,GNM3892:2.535e-06)100:0.0050565789,GNM4677:0.0077716975)100:0.0410501633)81:0.0035180745,AM1:0.0776174977)78:0.0082932642,BC1:0.0513235285)86:0.013523330625413615,((C11:0.0010705329,((AA10:2.535e-06,CF5:2.535e-06)100:0.0091178036,BJ6:0.0044479213)99:0.0034681917)100:0.0351552656,(GNM900172215:0.0610248558,((((((A1:2.535e-06,D4:0.0018189884)100:0.0009071394,(AE10:2.535e-06,AM6:2.535e-06)75:2.535e-06)99:0.0009043554,AN11:0.0009127882)100:0.0111521319,((((CG4:0.0,D5:0.0):2.535e-06,D1:2.535e-06)100:0.0033481196,BG6:0.0097986485)94:0.0028207019,K7:0.0052533612)94:0.0013679411)98:0.0038232102,(AB8:2.535e-06,N11:2.535e-06)100:0.0027340686)100:0.0436583886,((BF12:2.535e-06,CE8:2.535e-06)100:0.0443336243,((((((((((((((((((((AA12:0.0,B1:0.0):0.0,AC11:0.0):0.0,AJ1:0.0):0.0,E12:0.0):0.0,F7:0.0):0.0,AJ9:0.0):0.0,F6:0.0):0.0,GNM3486:0.0):0.0,B7:0.0):0.0,E9:0.0):2.535e-06,AB1:2.535e-06)66:2.3817e-06,E4:2.7192e-06)57:2.3817e-06,D9:0.0008934088)84:0.0006230557,B2:2.0254e-06)85:2.93802e-05,B4:0.0194321598)100:0.0834018447,(AJ12:2.535e-06,AK1:2.535e-06)100:0.0468657448)99:0.0098981156,((CJ12:2.535e-06,CK2:2.535e-06)100:0.0429889642,GNM900313035:0.0291843974)100:0.029256137)96:0.0145219146,((BI12:0.0278882577,GNM001458195:0.0100553969)100:0.0152082974,(((GNM001458095:0.0074687059,(GNM2606217183:2.535e-06,GNM900312795:2.535e-06)100:0.0035767212)100:0.0029809127,GNM900143525:0.0047535599)100:0.0150805403,GNM003318255:0.0250235125)100:0.0079874259)100:0.0236489863)67:0.0022778788,((BG10:0.0424639287,GNM900182615:0.062696546)61:0.0094076573,GNM000743705:0.0556956333)55:0.0079077659)60:0.0117663707,((AF8:0.0824538091,(((GNM3559:2.535e-06,GNM4649:2.535e-06)100:0.0008938883,GNM4698:2.535e-06)100:0.002786393,GNM6322:0.0017058223)100:0.031525272)53:0.006455568,(GNM900106805:0.0473091759,((((((((((((((((AF10:0.0,N2:0.0):0.0,P10:0.0):2.535e-06,AP8:2.535e-06)100:0.0009216491,AL3:0.0009185271)50:2.535e-06,AG6:2.535e-06)67:2.535e-06,CL7:0.0018382)99:0.0009199066,N9:0.0009215858)100:0.0074752593,((A4:2.535e-06,AA1:2.535e-06)100:0.0018278901,AL12:0.0009149393)100:0.0046327649)100:0.0010500454,AA5:0.0062929893)96:0.001837184,H8:0.0035360859)100:0.0021379739,(BF10:2.535e-06,BF11:2.535e-06)100:0.0053892915)100:0.0035468068,GNM003443535:0.0103337676)100:0.0073174636,AB9:0.0279186491)100:0.0192131978,((AC10:0.0,E8:0.0):2.535e-06,AC6:2.535e-06)100:0.0552098936)62:0.0074873183,(((((((BC9:2.535e-06,BA11:2.535e-06)100:0.0132967816,CF8:0.0288296515)100:0.0149785656,GNM001238295:0.0254524384)100:0.0149404583,BC3:0.0576721872)79:0.0067223058,(((((((((((((AI2:0.0012756161,(L11:0.0030873761,((AG7:0.0,M6:0.0):2.535e-06,M2:2.535e-06)100:0.0032714235)85:0.0009093482)86:0.0014516317,AE4:0.0018246329)81:0.000887214,(AF5:2.535e-06,N12:2.535e-06)93:2.535e-06)80:0.0018071753,(((((((((AF6:0.0,AK10:0.0):0.0,O2:0.0):0.0,P3:0.0):0.0,BH8:0.0):0.0,O3:0.0):0.0,AK11:0.0):0.0,L6:0.0):0.0,BH7:0.0):2.535e-06,AF9:2.535e-06)100:0.0009034229)86:0.0027043673,(CH2:2.535e-06,M11:0.0008991995)98:0.0009018835)82:0.0009020424,N7:2.535e-06)80:0.0018054545,((((((((((((((((((((AD12:0.0,O9:0.0):0.0,AE5:0.0):0.0,AE9:0.0):0.0,P9:0.0):0.0,P5:0.0):0.0,O12:0.0):0.0,CI3:0.0):0.0,L8:0.0):0.0,AL4:0.0):0.0,P12:0.0):0.0,O10:0.0):0.0,AF11:0.0):0.0,N1:0.0):0.0,M8:0.0):0.0,BH9:0.0):0.0,CI6:0.0):0.0,N3:0.0):0.0,N5:0.0):0.0,AL7:0.0):2.535e-06,AE1:2.535e-06)87:2.535e-06)86:0.0029130612,O5:0.0034514736)81:0.0010017998,P8:0.0052123023)81:0.0019974611,O4:0.0035507949)74:0.0009893738,(((((AE6:0.0,P7:0.0):0.0,P2:0.0):2.535e-06,K12:2.535e-06)94:0.0008973981,O6:0.0020237282)94:2.12281e-05,AF7:0.007269955)96:0.0009217595)77:0.0018738445,(AD9:0.0018211651,((AE3:2.535e-06,AF1:2.535e-06)71:2.535e-06,(((AF3:0.0,N10:0.0):2.535e-06,AG10:2.535e-06)100:0.0027464992,AL2:0.0009016388)99:0.0009140934)77:2.535e-06)100:0.006385336)100:0.0421395023,((N4:2.535e-06,P11:2.535e-06)99:0.0024861034,(((AP12:0.0009079639,K5:0.0009080281)99:0.0009072094,H7:0.0027256749)72:2.535e-06,BG5:0.0045488176)94:0.0002443472)100:0.0472705127)60:0.0054873532)99:0.0102661478,(((BB7:0.025486645,(AD11:0.0027312847,((BF4:2.535e-06,BF7:2.535e-06)100:0.004397814,BF6:0.0018560815)97:0.001828316)100:0.0207205534)93:0.0122528256,(((CG11:0.0113643425,CE10:0.0137702995)98:0.0026208663,(AB10:0.001837289,AM9:0.0035550489)100:0.012519617)98:0.0072055869,(BE9:0.0332789298,CH8:0.0154485577)89:0.0046920711)100:0.0193727441)96:0.0070995488,((BI11:0.0241074114,GNM001458295:0.013491642)100:0.0138160552,(((((((((((((((((((((AI1:0.0,CI9:0.0):0.0,BB1:0.0):0.0,BD6:0.0):0.0,BD9:0.0):0.0,BD5:0.0):0.0,BC5:0.0):0.0,BD1:0.0):0.0,CH9:0.0):0.0,BC12:0.0):0.0,BD3:0.0):0.0,BD7:0.0):0.0,BD8:0.0):0.0,BD4:0.0):0.0,BD2:0.0):0.0,BC4:0.0):2.535e-06,BA8:2.535e-06)82:2.535e-06,(BA12:2.535e-06,(CF11:0.0027097853,(CJ7:2.535e-06,CJ9:2.535e-06)100:0.0008994056)71:2.535e-06)84:0.0018018154)84:0.0009008751,BE10:0.0018063434)99:0.0018089671,(BA10:2.535e-06,BB10:2.535e-06)100:0.0045515019)99:0.0009018789,(((((BH1:0.0,BH3:0.0):0.0,BH4:0.0):0.0,BH5:0.0):0.0,BH6:0.0):2.535e-06,BH2:2.535e-06)100:0.0018143134)99:0.0009110784,((BA9:0.0018001585,BI7:0.001810331)100:0.0018104296,BB5:0.0027158013)99:0.0008994261)100:0.0158021037)100:0.030593764)86:0.0102464862)60:0.0067880903,AA6:0.0456486601)67:0.0031853589)48:0.0052160018,((((AB5:0.0658191659,(CH11:0.0061977463,AM4:0.0080832085)100:0.0332499271)89:0.0052790228,(((((((((F11:0.0135783072,G12:0.0111577024)95:0.0031265435,((AL1:0.0056481562,K11:0.0137589223)100:0.0069548597,(((((G1:0.0,G6:0.0):0.0,G7:0.0):0.0,G3:0.0):2.535e-06,G11:2.535e-06)100:0.0097415686,(G10:2.535e-06,G9:2.535e-06)100:0.0043837886)88:0.0032517072)89:0.0031433462)89:0.0027849881,E1:0.0171161896)66:0.0037507182,((((((CJ10:0.0,CJ3:0.0):0.0,CJ4:0.0):0.0,CJ8:0.0):0.0,CL1:0.0):0.0,CJ5:0.0):2.535e-06,CJ11:2.535e-06)100:0.0102066259)66:0.0021799984,AD2:0.0060277962)91:0.0039020273,(BE1:2.535e-06,CH10:2.535e-06)100:0.0254170749)87:0.0052823427,((((AB6:0.0041668428,((((AG4:0.0,AK7:0.0):0.0,BK1:0.0):2.535e-06,AK6:2.535e-06)100:0.0150740771,J8:0.0088805541)100:0.0082323429)100:0.0201501224,(((((((AL8:0.0,AN3:0.0):0.0,AM7:0.0):0.0,AN5:0.0):0.0,AN4:0.0):0.0,AM12:0.0):0.0,AN2:0.0):2.535e-06,AM11:2.535e-06)100:0.0236265663)100:0.0154666894,((((((AO11:0.0,AP4:0.0):0.0,CJ2:0.0):0.0,AP2:0.0):0.0,AO6:0.0):0.0,AP5:0.0):2.3155e-06,AO5:2.3155e-06)100:0.0280065025)100:0.0345759034,AM2:0.022679661)100:0.026575416)100:0.0120694539,((((CE9:0.0100649065,CL5:0.0072953106)97:0.0025966317,((AA3:0.0036000394,G2:0.0008944713)100:0.0016754096,(GNM000192475:2.535e-06,GNM003664205:2.535e-06)100:0.0036974294)99:0.0064674285)49:2.535e-06,(((((((AA7:0.0,B12:0.0):0.0,C1:0.0):0.0,CL8:0.0):2.535e-06,AB11:2.535e-06)84:2.535e-06,AE12:0.0008999423)100:0.0031195556,O11:0.0016224692)100:0.0051034638,AP7:0.0040280852)90:0.0024298638)45:2.535e-06,(AN6:2.535e-06,AN7:2.535e-06)100:0.0036739154)99:0.0134796017)62:0.0047949259,(AK4:0.0048741191,F5:0.0069089074)100:0.0328934616)68:0.0071150593)70:0.0048377355,((BA2:2.3155e-06,C4:2.5915e-06)100:0.0450535853,GNM000813985:0.0281827393)94:0.0097799203)69:0.0070661384,((((((((AG2:0.0,H5:0.0):0.0,BE3:0.0):0.0,H10:0.0):0.0,CH12:0.0):2.535e-06,AH3:2.535e-06)100:0.0028275686,((BB3:0.0,C2:0.0):2.535e-06,BC10:2.535e-06)100:0.000790781)100:0.0038835159,(((CF4:0.0,P1:0.0):0.0,M9:0.0):2.535e-06,I4:2.535e-06)100:0.0044518504)100:0.0592210849,((((((((((((((((((((((((((((AK3:0.0,I8:0.0):0.0,J10:0.0):0.0,I12:0.0):0.0,I9:0.0):0.0,J5:0.0):0.0,AP9:0.0):0.0,I11:0.0):0.0,BH12:0.0):0.0,AP11:0.0):0.0,J3:0.0):0.0,I6:0.0):0.0,J1:0.0):0.0,K2:0.0):0.0,J11:0.0):0.0,I7:0.0):0.0,BE8:0.0):0.0,J4:0.0):0.0,J12:0.0):0.0,BE5:0.0):0.0,J2:0.0):0.0,J7:0.0):0.0,I10:0.0):0.0,BE6:0.0):0.0,J9:0.0):0.0,J6:0.0):2.535e-06,AP10:2.535e-06)74:2.535e-06,L12:0.0036958776)100:0.0123760934,(I3:0.0307398752,(CG1:0.0018243258,(((AA9:0.0018187298,(AD5:0.0018091585,AN9:0.0009055479)98:0.0009100595)29:2.535e-06,CE6:0.0009058584)46:2.535e-06,((AA8:2.535e-06,C9:2.535e-06)100:0.0036397981,(D6:0.0009062418,(((((((AA2:0.0,C5:0.0):2.535e-06,AA4:2.535e-06)100:0.0027222575,AF2:0.002721535)80:2.535e-06,(((((AD1:0.0,E6:0.0):0.0,E2:0.0):0.0,E5:0.0):0.0,D12:0.0):2.535e-06,D10:2.535e-06)86:2.535e-06)96:0.0009089663,CJ6:0.0009086326)99:0.0027285847,((B11:2.535e-06,CF1:2.535e-06)82:2.535e-06,((BJ7:0.0,CG2:0.0):2.535e-06,CF3:2.535e-06)100:0.0009028092)97:2.7777e-06)79:0.0009039304,(C10:0.0018179092,((((((((((((((AC8:0.0,AH4:0.0):0.0,AH11:0.0):0.0,CE7:0.0):0.0,AH8:0.0):0.0,I5:0.0):0.0,AH9:0.0):0.0,H9:0.0):0.0,AH6:0.0):0.0,AH5:0.0):0.0,AH10:0.0):2.535e-06,AH1:2.535e-06)100:0.0036698209,(CG9:2.535e-06,GNM3479:2.535e-06)100:0.0009132146)95:0.0018265917,C6:0.0018279062)36:0.0009038451,(AB7:0.0054910058,(AM5:0.0036699847,(((D7:0.0,K6:0.0):2.535e-06,K3:2.535e-06)100:0.0009173011,(A5:2.535e-06,AB4:2.535e-06):0.0036904196)100:0.0009134157)60:2.535e-06)41:0.0009097311)34:2.535e-06)72:0.0009070673)74:2.535e-06)31:2.535e-06)39:0.000906788)75:0.0009070122)75:0.001755729)92:0.0122511323)97:0.0196361415)100:0.0159098147)97:0.0062444842)57:0.0052252078)48:0.010277932)59:0.0059261912)42:0.0021030114)35:0.0047593363)50:0.0052548181)61:0.0060862193)54:0.008646991374586384);
