# Supplementary material for: Decoding coral resistance to eutrophication through the association of hyper‑efficient denitrifiers as key microbial allies
Source: Nat Commun. 2026 May 19;17:3938. doi: 10.1038/s41467-026-72571-w (PMC13187470; doi:10.1038/s41467-026-72571-w)
Supplement: Supplementary file 21 — Source Data [file 41467_2026_72571_MOESM21_ESM.zip › Source Data/FigureS5/C/norB.log]

IQ-TREE multicore version 1.6.12 for Linux 64-bit built Aug 15 2019
Developed by Bui Quang Minh, Nguyen Lam Tung, Olga Chernomor,
Heiko Schmidt, Dominik Schrempf, Michael Woodhams.

Host:    cl002 (AVX2, FMA3, 251 GB RAM)
Command: iqtree -nt AUTO -m MFP -redo -mset WAG,LG,JTT,Dayhoff -mrate E,I,G,I+G -mfreq FU -wbtl -bb 1000 -s /mnt/ivy/thliao/project/coral_ruegeria/ipynb/paper_denitrification/fullgene_trees/norB.aln -spp /mnt/ivy/thliao/project/coral_ruegeria/ipynb/paper_denitrification/fullgene_trees/norB.partition -pre /mnt/ivy/thliao/project/coral_ruegeria/ipynb/paper_denitrification/fullgene_trees/norB/norB
Seed:    171276 (Using SPRNG - Scalable Parallel Random Number Generator)
Time:    Wed Feb 12 03:11:19 2025
Kernel:  AVX+FMA - auto-detect threads (64 CPU cores detected)

Reading partition model file /mnt/ivy/thliao/project/coral_ruegeria/ipynb/paper_denitrification/fullgene_trees/norB.partition ...
Reading alignment file /mnt/ivy/thliao/project/coral_ruegeria/ipynb/paper_denitrification/fullgene_trees/norB.aln ... Fasta format detected
Alignment most likely contains protein sequences
Alignment has 380 sequences with 1594 columns, 690 distinct patterns
445 parsimony-informative, 154 singleton sites, 994 constant sites
               Gap/Ambiguity  Composition  p-value
   1  A5               0.00%    passed    100.00%
   2  AA2              0.00%    passed    100.00%
   3  AA4              0.00%    passed    100.00%
   4  AA8              0.00%    passed    100.00%
   5  AA9              0.00%    passed    100.00%
   6  AB4              0.00%    passed    100.00%
   7  AB7              0.00%    passed    100.00%
   8  AC8              0.00%    passed    100.00%
   9  AD1              0.00%    passed    100.00%
  10  AD5              0.00%    passed    100.00%
  11  AF2              0.00%    passed    100.00%
  12  AH1              0.00%    passed    100.00%
  13  AH10             0.00%    passed    100.00%
  14  AH11             0.00%    passed    100.00%
  15  AH4              0.00%    passed    100.00%
  16  AH5              0.00%    passed    100.00%
  17  AH6              0.00%    passed    100.00%
  18  AH8              0.00%    passed    100.00%
  19  AH9              0.00%    passed    100.00%
  20  AM5              0.00%    passed    100.00%
  21  AN9              0.00%    passed    100.00%
  22  B11              0.00%    passed    100.00%
  23  BJ7              0.00%    passed    100.00%
  24  C10              0.00%    passed    100.00%
  25  C5               0.00%    passed    100.00%
  26  C6               0.00%    passed    100.00%
  27  C9               0.00%    passed    100.00%
  28  CE6              0.00%    passed    100.00%
  29  CE7              0.00%    passed    100.00%
  30  CF1              0.00%    passed    100.00%
  31  CF3              0.00%    passed    100.00%
  32  CG1              0.00%    passed    100.00%
  33  CG2              0.00%    passed    100.00%
  34  CG9              0.00%    passed    100.00%
  35  CJ6              0.00%    passed    100.00%
  36  D10              0.00%    passed    100.00%
  37  D12              0.00%    passed    100.00%
  38  D6               0.00%    passed    100.00%
  39  D7               0.00%    passed    100.00%
  40  E2               0.00%    passed    100.00%
  41  E5               0.00%    passed    100.00%
  42  E6               0.00%    passed    100.00%
  43  H9               0.00%    passed    100.00%
  44  I3               0.00%    passed    100.00%
  45  I5               0.00%    passed    100.00%
  46  K3               0.00%    passed    100.00%
  47  K6               0.00%    passed    100.00%
  48  AF10             0.00%    passed    100.00%
  49  AG6              0.00%    passed    100.00%
  50  AL3              0.00%    passed    100.00%
  51  AP8              0.00%    passed    100.00%
  52  CL7              0.00%    passed    100.00%
  53  N2               0.00%    passed    100.00%
  54  N9               0.00%    passed    100.00%
  55  P10              0.00%    passed    100.00%
  56  AA12             0.00%    passed    100.00%
  57  AB1              0.00%    passed    100.00%
  58  AC11             0.00%    passed    100.00%
  59  AJ1              0.00%    passed    100.00%
  60  AJ9              0.00%    passed    100.00%
  61  B1               0.00%    passed    100.00%
  62  B2              40.09%    failed      0.65%
  63  B4              14.24%    passed     89.59%
  64  B7               0.00%    passed    100.00%
  65  D9               0.00%    passed    100.00%
  66  E12              0.00%    passed    100.00%
  67  E4              28.54%    passed      9.64%
  68  E9               0.00%    passed    100.00%
  69  F6               0.00%    passed    100.00%
  70  F7               0.00%    passed    100.00%
  71  BC9              0.00%    passed    100.00%
  72  AB5              0.00%    passed    100.00%
  73  F11              0.00%    passed    100.00%
  74  AB9              0.00%    passed    100.00%
  75  A2               0.00%    passed    100.00%
  76  BB4              0.00%    passed    100.00%
  77  BC2              0.00%    passed    100.00%
  78  BC8              0.00%    passed    100.00%
  79  BF8              0.00%    passed    100.00%
  80  BF9              0.00%    passed    100.00%
  81  BI10             0.00%    passed    100.00%
  82  CG3              0.00%    passed    100.00%
  83  CG8              0.00%    passed    100.00%
  84  CH4              0.00%    passed    100.00%
  85  CH5              0.00%    passed    100.00%
  86  CI5              0.00%    passed    100.00%
  87  CI8              0.00%    passed    100.00%
  88  BB7              0.00%    passed    100.00%
  89  BC3              0.00%    passed    100.00%
  90  E1               0.00%    passed    100.00%
  91  BF10             0.00%    passed    100.00%
  92  BF11             0.00%    passed    100.00%
  93  CG11             0.00%    passed    100.00%
  94  BC6              0.00%    passed     99.99%
  95  AI2              0.00%    passed    100.00%
  96  AK3              0.00%    passed    100.00%
  97  AP10             0.00%    passed    100.00%
  98  AP11             0.00%    passed    100.00%
  99  AP9              0.00%    passed    100.00%
 100  BE5              0.00%    passed    100.00%
 101  BE6              0.00%    passed    100.00%
 102  BE8              0.00%    passed    100.00%
 103  BH12             0.00%    passed    100.00%
 104  I10              0.00%    passed    100.00%
 105  I11              0.00%    passed    100.00%
 106  I12              0.00%    passed    100.00%
 107  I6               0.00%    passed    100.00%
 108  I7               0.00%    passed    100.00%
 109  I8               0.00%    passed    100.00%
 110  I9               0.00%    passed    100.00%
 111  J1               0.00%    passed    100.00%
 112  J10              0.00%    passed    100.00%
 113  J11              0.00%    passed    100.00%
 114  J12              0.00%    passed    100.00%
 115  J2               0.00%    passed    100.00%
 116  J3               0.00%    passed    100.00%
 117  J4               0.00%    passed    100.00%
 118  J5               0.00%    passed    100.00%
 119  J6               0.00%    passed    100.00%
 120  J7               0.00%    passed    100.00%
 121  J9               0.00%    passed    100.00%
 122  K2               0.00%    passed    100.00%
 123  L12              0.00%    passed    100.00%
 124  BC1              6.71%    passed    100.00%
 125  BE9              0.06%    passed    100.00%
 126  BI11             0.00%    passed    100.00%
 127  BA11             0.00%    passed    100.00%
 128  BB9              0.00%    passed     99.99%
 129  BJ4              0.00%    passed    100.00%
 130  BJ5              0.00%    passed    100.00%
 131  C11              0.00%    passed    100.00%
 132  AD2              0.00%    passed    100.00%
 133  CE9              0.00%    passed    100.00%
 134  BG10             0.00%    passed    100.00%
 135  N4               0.00%    passed    100.00%
 136  P11              0.00%    passed    100.00%
 137  AA10             0.00%    passed    100.00%
 138  CF5              0.00%    passed    100.00%
 139  A4               0.00%    passed    100.00%
 140  AA1              0.00%    passed    100.00%
 141  AL12             0.00%    passed    100.00%
 142  H8               0.00%    passed    100.00%
 143  AD11             0.00%    passed    100.00%
 144  BF4              0.00%    passed    100.00%
 145  BF6              0.00%    passed    100.00%
 146  BF7              0.00%    passed    100.00%
 147  AI1              0.00%    passed    100.00%
 148  BA10             0.00%    passed    100.00%
 149  BA12             0.00%    passed    100.00%
 150  BA8              0.00%    passed    100.00%
 151  BA9              0.00%    passed    100.00%
 152  BB1              0.00%    passed    100.00%
 153  BB10             0.00%    passed    100.00%
 154  BB5              0.00%    passed    100.00%
 155  BC12             0.00%    passed    100.00%
 156  BC4              0.00%    passed    100.00%
 157  BC5              0.00%    passed    100.00%
 158  BD1              0.00%    passed    100.00%
 159  BD2              0.00%    passed    100.00%
 160  BD3              0.00%    passed    100.00%
 161  BD4              0.00%    passed    100.00%
 162  BD5              0.00%    passed    100.00%
 163  BD6              0.00%    passed    100.00%
 164  BD7              0.00%    passed    100.00%
 165  BD8              0.00%    passed    100.00%
 166  BD9              0.00%    passed    100.00%
 167  BE10             0.00%    passed    100.00%
 168  BH1              0.00%    passed    100.00%
 169  BH2              0.00%    passed    100.00%
 170  BH3              0.00%    passed    100.00%
 171  BH4              0.00%    passed    100.00%
 172  BH5              0.00%    passed    100.00%
 173  BH6              0.00%    passed    100.00%
 174  BI7              0.00%    passed    100.00%
 175  CF11             0.00%    passed    100.00%
 176  CH9              0.00%    passed    100.00%
 177  CI9              0.00%    passed    100.00%
 178  CJ7              0.00%    passed    100.00%
 179  CJ9              0.00%    passed    100.00%
 180  AA5              0.00%    passed    100.00%
 181  AB6              0.06%    passed    100.00%
 182  AG4              0.06%    passed    100.00%
 183  AK6              0.06%    passed    100.00%
 184  AK7              0.06%    passed    100.00%
 185  BK1              0.06%    passed    100.00%
 186  J8               0.06%    passed    100.00%
 187  AP12             0.00%    passed    100.00%
 188  BG5              0.00%    passed    100.00%
 189  H7               0.00%    passed    100.00%
 190  K5               0.00%    passed    100.00%
 191  A1               0.00%    passed    100.00%
 192  AE10             0.00%    passed    100.00%
 193  AM6              0.00%    passed    100.00%
 194  AN11             0.00%    passed    100.00%
 195  CG4              0.00%    passed    100.00%
 196  D1               0.00%    passed    100.00%
 197  D4               0.00%    passed    100.00%
 198  D5               0.00%    passed    100.00%
 199  K7               0.00%    passed    100.00%
 200  AA3              0.00%    passed    100.00%
 201  G2               0.00%    passed    100.00%
 202  AD12             0.00%    passed    100.00%
 203  AE1              0.00%    passed    100.00%
 204  AE4              0.00%    passed    100.00%
 205  AE5              0.00%    passed    100.00%
 206  AE6              0.00%    passed    100.00%
 207  AE9              0.00%    passed    100.00%
 208  AF11             0.00%    passed    100.00%
 209  AF5              0.00%    passed    100.00%
 210  AF6              0.00%    passed    100.00%
 211  AF7              0.00%    passed    100.00%
 212  AF9              0.00%    passed    100.00%
 213  AK10             0.00%    passed    100.00%
 214  AK11             0.00%    passed    100.00%
 215  AL4              0.00%    passed    100.00%
 216  AL7              0.00%    passed    100.00%
 217  BH7              0.00%    passed    100.00%
 218  BH8              0.00%    passed    100.00%
 219  BH9              0.00%    passed    100.00%
 220  CH2              0.00%    passed    100.00%
 221  CI3              0.00%    passed    100.00%
 222  CI6              0.00%    passed    100.00%
 223  K12              0.00%    passed    100.00%
 224  L11              0.00%    passed    100.00%
 225  L6               0.00%    passed    100.00%
 226  L8               0.00%    passed    100.00%
 227  M11              0.00%    passed    100.00%
 228  M8               0.00%    passed    100.00%
 229  N1               0.00%    passed    100.00%
 230  N12              0.00%    passed    100.00%
 231  N3               0.00%    passed    100.00%
 232  N5               0.00%    passed    100.00%
 233  N7               0.00%    passed    100.00%
 234  O10              0.00%    passed    100.00%
 235  O12              0.00%    passed    100.00%
 236  O2               0.00%    passed    100.00%
 237  O3               0.00%    passed    100.00%
 238  O4               0.00%    passed    100.00%
 239  O5               0.00%    passed    100.00%
 240  O6              40.09%    failed      2.90%
 241  O9               0.00%    passed    100.00%
 242  P12              0.00%    passed    100.00%
 243  P2               0.00%    passed    100.00%
 244  P3               0.00%    passed    100.00%
 245  P5               0.00%    passed    100.00%
 246  P7               0.00%    passed    100.00%
 247  P8               0.00%    passed    100.00%
 248  P9               0.00%    passed    100.00%
 249  BI12             0.00%    passed    100.00%
 250  BE1              0.00%    passed    100.00%
 251  CH10             0.00%    passed    100.00%
 252  AB8              0.00%    passed    100.00%
 253  N11              0.00%    passed    100.00%
 254  BG6              0.00%    passed    100.00%
 255  AK4              0.00%    passed    100.00%
 256  F5               0.00%    passed    100.00%
 257  AB10             0.00%    passed    100.00%
 258  BF12             0.00%    passed    100.00%
 259  CE8              0.00%    passed    100.00%
 260  CE10             0.00%    passed    100.00%
 261  AL1              0.00%    passed    100.00%
 262  K11              0.00%    passed    100.00%
 263  AL8              0.06%    passed    100.00%
 264  AM11             0.06%    passed    100.00%
 265  AM12             0.06%    passed    100.00%
 266  AM7              0.06%    passed    100.00%
 267  AN2              0.06%    passed    100.00%
 268  AN3              0.06%    passed    100.00%
 269  AN4              0.06%    passed    100.00%
 270  AN5              0.06%    passed    100.00%
 271  AJ12             0.00%    passed    100.00%
 272  AK1              0.00%    passed    100.00%
 273  AO11             6.78%    passed    100.00%
 274  AO5              6.78%    passed    100.00%
 275  AO6              6.78%    passed    100.00%
 276  AP2              6.78%    passed    100.00%
 277  AP4              6.78%    passed    100.00%
 278  AP5              6.78%    passed    100.00%
 279  CJ2              6.78%    passed    100.00%
 280  G1               0.00%    passed    100.00%
 281  G10              0.00%    passed    100.00%
 282  G11              0.00%    passed    100.00%
 283  G3               0.00%    passed    100.00%
 284  G6               0.00%    passed    100.00%
 285  G7               0.00%    passed    100.00%
 286  G9               0.00%    passed    100.00%
 287  CJ10             0.00%    passed    100.00%
 288  CJ11             0.00%    passed    100.00%
 289  CJ3              0.00%    passed    100.00%
 290  CJ4              0.00%    passed    100.00%
 291  CJ5              0.00%    passed    100.00%
 292  CJ8              0.00%    passed    100.00%
 293  CL1              0.00%    passed    100.00%
 294  CF2              0.00%    passed    100.00%
 295  AA7              0.00%    passed    100.00%
 296  AB11             0.00%    passed    100.00%
 297  AE12             0.00%    passed    100.00%
 298  AN6              0.00%    passed    100.00%
 299  AN7              0.00%    passed    100.00%
 300  AP7              0.00%    passed    100.00%
 301  B12              0.00%    passed    100.00%
 302  C1               0.00%    passed    100.00%
 303  CL5              0.00%    passed    100.00%
 304  CL8              0.00%    passed    100.00%
 305  O11              0.00%    passed    100.00%
 306  BA2              6.71%    passed    100.00%
 307  C4               0.00%    passed    100.00%
 308  AC10             0.00%    passed    100.00%
 309  AC6              0.00%    passed    100.00%
 310  E8               0.00%    passed    100.00%
 311  CJ12             0.00%    passed    100.00%
 312  CK2              0.00%    passed    100.00%
 313  AM9              0.00%    passed    100.00%
 314  AD9              0.00%    passed    100.00%
 315  AE3              0.00%    passed    100.00%
 316  AF1              0.00%    passed    100.00%
 317  AF3              0.00%    passed    100.00%
 318  AG10             0.00%    passed    100.00%
 319  AG7              0.00%    passed    100.00%
 320  AL2              0.00%    passed    100.00%
 321  M2               0.00%    passed    100.00%
 322  M6               0.00%    passed    100.00%
 323  N10              0.00%    passed    100.00%
 324  CH8              0.00%    passed    100.00%
 325  BJ6              0.00%    passed    100.00%
 326  CH11             6.71%    passed    100.00%
 327  AM1              0.00%    passed     99.99%
 328  AM4              6.71%    passed    100.00%
 329  AM2              0.00%    passed    100.00%
 330  CI1              0.00%    passed    100.00%
 331  AF8              0.00%    passed    100.00%
 332  AG2              0.00%    passed    100.00%
 333  AH3              0.00%    passed    100.00%
 334  BB3              0.00%    passed    100.00%
 335  BC10             0.00%    passed    100.00%
 336  BE3              0.00%    passed    100.00%
 337  C2               0.00%    passed    100.00%
 338  CF4              0.00%    passed    100.00%
 339  CH12             0.00%    passed    100.00%
 340  H10              0.00%    passed    100.00%
 341  H5               0.00%    passed    100.00%
 342  I4               0.00%    passed    100.00%
 343  M9               0.00%    passed    100.00%
 344  P1               0.00%    passed    100.00%
 345  G12              0.00%    passed    100.00%
 346  CF8              0.00%    passed    100.00%
 347  AA6              0.00%    passed    100.00%
 348  GNM000161775     0.00%    passed    100.00%
 349  GNM000192475     0.00%    passed    100.00%
 350  GNM000743705     0.00%    passed    100.00%
 351  GNM000813985     0.00%    passed    100.00%
 352  GNM001238295     0.00%    passed    100.00%
 353  GNM001458095     0.00%    passed    100.00%
 354  GNM001458195     0.00%    passed    100.00%
 355  GNM001458295     0.00%    passed    100.00%
 356  GNM001507595     0.06%    passed     99.96%
 357  GNM003318255     0.00%    passed    100.00%
 358  GNM003443535     0.00%    passed    100.00%
 359  GNM003664205     0.00%    passed    100.00%
 360  GNM2606217183    0.00%    passed    100.00%
 361  GNM900106805     0.00%    passed    100.00%
 362  GNM900129345     0.00%    passed    100.00%
 363  GNM900141625     0.00%    passed    100.00%
 364  GNM900143525     0.00%    passed    100.00%
 365  GNM900172215     0.00%    passed    100.00%
 366  GNM900182615     0.00%    passed    100.00%
 367  GNM900185035     0.00%    passed    100.00%
 368  GNM900312795     0.00%    passed    100.00%
 369  GNM900313035     0.00%    passed    100.00%
 370  GNM000011965     0.00%    passed     98.18%
 371  GNM3479          0.00%    passed    100.00%
 372  GNM3486          0.00%    passed    100.00%
 373  GNM3538          0.00%    passed    100.00%
 374  GNM3559          0.00%    passed    100.00%
 375  GNM3892          0.00%    passed    100.00%
 376  GNM4290          0.00%    passed     99.99%
 377  GNM4649          0.00%    passed    100.00%
 378  GNM4677          0.00%    passed    100.00%
 379  GNM4698          0.00%    passed    100.00%
 380  GNM6322          0.00%    passed    100.00%
****  TOTAL            0.52%  2 sequences failed composition chi2 test (p-value<5%; df=19)

Partition file is not in NEXUS format, assuming RAxML-style partition file...
Subset	Type	Seqs	Sites	Infor	Invar	Model	Name
1	AA	379	455	85	346	Protein	norB
2	AA	380	149	43	91	Protein	norC
3	AA	378	639	227	331	Protein	norD
4	AA	369	107	54	39	Protein	norE
5	AA	380	244	36	188	Protein	norQ
Degree of missing data: 0.005
Info: multi-threading strategy over partitions

NOTE: AB4 is identical to A5 but kept for subsequent analysis
NOTE: AA4 is identical to AA2 but kept for subsequent analysis
NOTE: C9 is identical to AA8 but kept for subsequent analysis
NOTE: AH1 is identical to AC8 but kept for subsequent analysis
NOTE: D10 is identical to AD1 but kept for subsequent analysis
NOTE: CF1 is identical to B11 but kept for subsequent analysis
NOTE: CF3 is identical to BJ7 but kept for subsequent analysis
NOTE: GNM3479 is identical to CG9 but kept for subsequent analysis
NOTE: K3 is identical to D7 but kept for subsequent analysis
NOTE: AP8 is identical to AF10 but kept for subsequent analysis
NOTE: AB1 is identical to AA12 but kept for subsequent analysis
NOTE: BA11 is identical to BC9 but kept for subsequent analysis
NOTE: BC8 is identical to BB4 but kept for subsequent analysis
NOTE: BF9 is identical to BF8 but kept for subsequent analysis
NOTE: BF11 is identical to BF10 but kept for subsequent analysis
NOTE: AP10 is identical to AK3 but kept for subsequent analysis
NOTE: GNM4290 is identical to BB9 but kept for subsequent analysis
NOTE: P11 is identical to N4 but kept for subsequent analysis
NOTE: CF5 is identical to AA10 but kept for subsequent analysis
NOTE: AA1 is identical to A4 but kept for subsequent analysis
NOTE: BF7 is identical to BF4 but kept for subsequent analysis
NOTE: BA8 is identical to AI1 but kept for subsequent analysis
NOTE: BB10 is identical to BA10 but kept for subsequent analysis
NOTE: BH2 is identical to BH1 but kept for subsequent analysis
NOTE: CJ9 is identical to CJ7 but kept for subsequent analysis
NOTE: AK6 is identical to AG4 but kept for subsequent analysis
NOTE: AM6 is identical to AE10 but kept for subsequent analysis
NOTE: D1 is identical to CG4 but kept for subsequent analysis
NOTE: AE1 is identical to AD12 but kept for subsequent analysis
NOTE: K12 is identical to AE6 but kept for subsequent analysis
NOTE: N12 is identical to AF5 but kept for subsequent analysis
NOTE: AF9 is identical to AF6 but kept for subsequent analysis
NOTE: CH10 is identical to BE1 but kept for subsequent analysis
NOTE: N11 is identical to AB8 but kept for subsequent analysis
NOTE: CE8 is identical to BF12 but kept for subsequent analysis
NOTE: AM11 is identical to AL8 but kept for subsequent analysis
NOTE: AK1 is identical to AJ12 but kept for subsequent analysis
NOTE: AO5 is identical to AO11 but kept for subsequent analysis
NOTE: G11 is identical to G1 but kept for subsequent analysis
NOTE: G9 is identical to G10 but kept for subsequent analysis
NOTE: CJ11 is identical to CJ10 but kept for subsequent analysis
NOTE: AB11 is identical to AA7 but kept for subsequent analysis
NOTE: AN7 is identical to AN6 but kept for subsequent analysis
NOTE: AC6 is identical to AC10 but kept for subsequent analysis
NOTE: CK2 is identical to CJ12 but kept for subsequent analysis
NOTE: AF1 is identical to AE3 but kept for subsequent analysis
NOTE: AG10 is identical to AF3 but kept for subsequent analysis
NOTE: M2 is identical to AG7 but kept for subsequent analysis
NOTE: AH3 is identical to AG2 but kept for subsequent analysis
NOTE: BC10 is identical to BB3 but kept for subsequent analysis
NOTE: I4 is identical to CF4 but kept for subsequent analysis
NOTE: GNM900141625 is identical to GNM000161775 but kept for subsequent analysis
NOTE: GNM003664205 is identical to GNM000192475 but kept for subsequent analysis
NOTE: GNM900312795 is identical to GNM2606217183 but kept for subsequent analysis
NOTE: GNM3892 is identical to GNM3538 but kept for subsequent analysis
NOTE: GNM4649 is identical to GNM3559 but kept for subsequent analysis
NOTE: 139 identical sequences (see below) will be ignored for subsequent analysis
NOTE: C5 (identical to AA2) is ignored but added at the end
NOTE: AH10 (identical to AC8) is ignored but added at the end
NOTE: AH11 (identical to AC8) is ignored but added at the end
NOTE: AH4 (identical to AC8) is ignored but added at the end
NOTE: AH5 (identical to AC8) is ignored but added at the end
NOTE: AH6 (identical to AC8) is ignored but added at the end
NOTE: AH8 (identical to AC8) is ignored but added at the end
NOTE: AH9 (identical to AC8) is ignored but added at the end
NOTE: CE7 (identical to AC8) is ignored but added at the end
NOTE: H9 (identical to AC8) is ignored but added at the end
NOTE: I5 (identical to AC8) is ignored but added at the end
NOTE: D12 (identical to AD1) is ignored but added at the end
NOTE: E2 (identical to AD1) is ignored but added at the end
NOTE: E5 (identical to AD1) is ignored but added at the end
NOTE: E6 (identical to AD1) is ignored but added at the end
NOTE: CG2 (identical to BJ7) is ignored but added at the end
NOTE: K6 (identical to D7) is ignored but added at the end
NOTE: N2 (identical to AF10) is ignored but added at the end
NOTE: P10 (identical to AF10) is ignored but added at the end
NOTE: AC11 (identical to AA12) is ignored but added at the end
NOTE: AJ1 (identical to AA12) is ignored but added at the end
NOTE: AJ9 (identical to AA12) is ignored but added at the end
NOTE: B1 (identical to AA12) is ignored but added at the end
NOTE: B7 (identical to AA12) is ignored but added at the end
NOTE: E12 (identical to AA12) is ignored but added at the end
NOTE: E9 (identical to AA12) is ignored but added at the end
NOTE: F6 (identical to AA12) is ignored but added at the end
NOTE: F7 (identical to AA12) is ignored but added at the end
NOTE: GNM3486 (identical to AA12) is ignored but added at the end
NOTE: BI10 (identical to BB4) is ignored but added at the end
NOTE: CH4 (identical to BB4) is ignored but added at the end
NOTE: AP11 (identical to AK3) is ignored but added at the end
NOTE: AP9 (identical to AK3) is ignored but added at the end
NOTE: BE5 (identical to AK3) is ignored but added at the end
NOTE: BE6 (identical to AK3) is ignored but added at the end
NOTE: BE8 (identical to AK3) is ignored but added at the end
NOTE: BH12 (identical to AK3) is ignored but added at the end
NOTE: I10 (identical to AK3) is ignored but added at the end
NOTE: I11 (identical to AK3) is ignored but added at the end
NOTE: I12 (identical to AK3) is ignored but added at the end
NOTE: I6 (identical to AK3) is ignored but added at the end
NOTE: I7 (identical to AK3) is ignored but added at the end
NOTE: I8 (identical to AK3) is ignored but added at the end
NOTE: I9 (identical to AK3) is ignored but added at the end
NOTE: J1 (identical to AK3) is ignored but added at the end
NOTE: J10 (identical to AK3) is ignored but added at the end
NOTE: J11 (identical to AK3) is ignored but added at the end
NOTE: J12 (identical to AK3) is ignored but added at the end
NOTE: J2 (identical to AK3) is ignored but added at the end
NOTE: J3 (identical to AK3) is ignored but added at the end
NOTE: J4 (identical to AK3) is ignored but added at the end
NOTE: J5 (identical to AK3) is ignored but added at the end
NOTE: J6 (identical to AK3) is ignored but added at the end
NOTE: J7 (identical to AK3) is ignored but added at the end
NOTE: J9 (identical to AK3) is ignored but added at the end
NOTE: K2 (identical to AK3) is ignored but added at the end
NOTE: BB1 (identical to AI1) is ignored but added at the end
NOTE: BC12 (identical to AI1) is ignored but added at the end
NOTE: BC4 (identical to AI1) is ignored but added at the end
NOTE: BC5 (identical to AI1) is ignored but added at the end
NOTE: BD1 (identical to AI1) is ignored but added at the end
NOTE: BD2 (identical to AI1) is ignored but added at the end
NOTE: BD3 (identical to AI1) is ignored but added at the end
NOTE: BD4 (identical to AI1) is ignored but added at the end
NOTE: BD5 (identical to AI1) is ignored but added at the end
NOTE: BD6 (identical to AI1) is ignored but added at the end
NOTE: BD7 (identical to AI1) is ignored but added at the end
NOTE: BD8 (identical to AI1) is ignored but added at the end
NOTE: BD9 (identical to AI1) is ignored but added at the end
NOTE: CH9 (identical to AI1) is ignored but added at the end
NOTE: CI9 (identical to AI1) is ignored but added at the end
NOTE: BH3 (identical to BH1) is ignored but added at the end
NOTE: BH4 (identical to BH1) is ignored but added at the end
NOTE: BH5 (identical to BH1) is ignored but added at the end
NOTE: BH6 (identical to BH1) is ignored but added at the end
NOTE: AK7 (identical to AG4) is ignored but added at the end
NOTE: BK1 (identical to AG4) is ignored but added at the end
NOTE: D5 (identical to CG4) is ignored but added at the end
NOTE: AE5 (identical to AD12) is ignored but added at the end
NOTE: AE9 (identical to AD12) is ignored but added at the end
NOTE: AF11 (identical to AD12) is ignored but added at the end
NOTE: AL4 (identical to AD12) is ignored but added at the end
NOTE: AL7 (identical to AD12) is ignored but added at the end
NOTE: BH9 (identical to AD12) is ignored but added at the end
NOTE: CI3 (identical to AD12) is ignored but added at the end
NOTE: CI6 (identical to AD12) is ignored but added at the end
NOTE: L8 (identical to AD12) is ignored but added at the end
NOTE: M8 (identical to AD12) is ignored but added at the end
NOTE: N1 (identical to AD12) is ignored but added at the end
NOTE: N3 (identical to AD12) is ignored but added at the end
NOTE: N5 (identical to AD12) is ignored but added at the end
NOTE: O10 (identical to AD12) is ignored but added at the end
NOTE: O12 (identical to AD12) is ignored but added at the end
NOTE: O9 (identical to AD12) is ignored but added at the end
NOTE: P12 (identical to AD12) is ignored but added at the end
NOTE: P5 (identical to AD12) is ignored but added at the end
NOTE: P9 (identical to AD12) is ignored but added at the end
NOTE: P2 (identical to AE6) is ignored but added at the end
NOTE: P7 (identical to AE6) is ignored but added at the end
NOTE: AK10 (identical to AF6) is ignored but added at the end
NOTE: AK11 (identical to AF6) is ignored but added at the end
NOTE: BH7 (identical to AF6) is ignored but added at the end
NOTE: BH8 (identical to AF6) is ignored but added at the end
NOTE: L6 (identical to AF6) is ignored but added at the end
NOTE: O2 (identical to AF6) is ignored but added at the end
NOTE: O3 (identical to AF6) is ignored but added at the end
NOTE: P3 (identical to AF6) is ignored but added at the end
NOTE: AM12 (identical to AL8) is ignored but added at the end
NOTE: AM7 (identical to AL8) is ignored but added at the end
NOTE: AN2 (identical to AL8) is ignored but added at the end
NOTE: AN3 (identical to AL8) is ignored but added at the end
NOTE: AN4 (identical to AL8) is ignored but added at the end
NOTE: AN5 (identical to AL8) is ignored but added at the end
NOTE: AO6 (identical to AO11) is ignored but added at the end
NOTE: AP2 (identical to AO11) is ignored but added at the end
NOTE: AP4 (identical to AO11) is ignored but added at the end
NOTE: AP5 (identical to AO11) is ignored but added at the end
NOTE: CJ2 (identical to AO11) is ignored but added at the end
NOTE: G3 (identical to G1) is ignored but added at the end
NOTE: G6 (identical to G1) is ignored but added at the end
NOTE: G7 (identical to G1) is ignored but added at the end
NOTE: CJ3 (identical to CJ10) is ignored but added at the end
NOTE: CJ4 (identical to CJ10) is ignored but added at the end
NOTE: CJ5 (identical to CJ10) is ignored but added at the end
NOTE: CJ8 (identical to CJ10) is ignored but added at the end
NOTE: CL1 (identical to CJ10) is ignored but added at the end
NOTE: B12 (identical to AA7) is ignored but added at the end
NOTE: C1 (identical to AA7) is ignored but added at the end
NOTE: CL8 (identical to AA7) is ignored but added at the end
NOTE: E8 (identical to AC10) is ignored but added at the end
NOTE: N10 (identical to AF3) is ignored but added at the end
NOTE: M6 (identical to AG7) is ignored but added at the end
NOTE: BE3 (identical to AG2) is ignored but added at the end
NOTE: CH12 (identical to AG2) is ignored but added at the end
NOTE: H10 (identical to AG2) is ignored but added at the end
NOTE: H5 (identical to AG2) is ignored but added at the end
NOTE: C2 (identical to BB3) is ignored but added at the end
NOTE: M9 (identical to CF4) is ignored but added at the end
NOTE: P1 (identical to CF4) is ignored but added at the end
Concatenated alignment was printed to /mnt/ivy/thliao/project/coral_ruegeria/ipynb/paper_denitrification/fullgene_trees/norB/norB.uniqueseq.phy

For your convenience alignment with unique sequences printed to /mnt/ivy/thliao/project/coral_ruegeria/ipynb/paper_denitrification/fullgene_trees/norB/norB.uniqueseq.phy


Create initial parsimony tree by phylogenetic likelihood library (PLL)... 0.128 seconds
NOTE: ModelFinder requires 123 MB RAM!
NUMBER OF THREADS FOR PARTITION FINDING: 5
Testing LG+F+G on supermatrix...
LG+F+G4 / LnL: -27579.258 / df: 499 / AIC: 56156.515 / AICc: 56612.640 / BIC: 58838.142
Selecting individual models for 5 charsets using BIC...
 No. Model        Score       Charset
   1 JTT+I+G4     7443.503    norE
   2 LG+I+G4      4537.383    norC
   3 LG+I+G4      4975.447    norQ
   4 LG+I+G4      9416.277    norB
   5 JTT+I+G4     28287.902   norD
Full partition model BIC score: 58212.632 (LnL: -27288.625  df:493)
Partition information was printed to /mnt/ivy/thliao/project/coral_ruegeria/ipynb/paper_denitrification/fullgene_trees/norB/norB.best_scheme.nex
Partition information in Raxml format was printed to /mnt/ivy/thliao/project/coral_ruegeria/ipynb/paper_denitrification/fullgene_trees/norB/norB.best_scheme

All model information printed to /mnt/ivy/thliao/project/coral_ruegeria/ipynb/paper_denitrification/fullgene_trees/norB/norB.model.gz
CPU time for ModelFinder: 87.625 seconds (0h:1m:27s)
Wall-clock time for ModelFinder: 33.436 seconds (0h:0m:33s)
Generating 1000 samples for ultrafast bootstrap (seed: 171276)...

NOTE: 123 MB RAM (0 GB) is required!
Measuring multi-threading efficiency up to 64 CPU cores
Increase to 10 rounds for branch lengths
17 trees examined
Threads: 1 / Time: 66.254 sec / Speedup: 1.000 / Efficiency: 100% / LogL: -73674
Threads: 2 / Time: 40.325 sec / Speedup: 1.643 / Efficiency: 82% / LogL: -73674
Threads: 3 / Time: 35.480 sec / Speedup: 1.867 / Efficiency: 62% / LogL: -73674
Threads: 4 / Time: 35.803 sec / Speedup: 1.851 / Efficiency: 46% / LogL: -73674
BEST NUMBER OF THREADS: 3

Estimate model parameters (epsilon = 0.100)
Initial log-likelihood: -27621.699
Current log-likelihood at step 1: -27319.685
Current log-likelihood at step 2: -27295.854
Current log-likelihood at step 3: -27287.069
Current log-likelihood at step 4: -27282.754
Current log-likelihood at step 5: -27280.793
Current log-likelihood at step 6: -27279.876
Current log-likelihood at step 7: -27279.433
Current log-likelihood at step 8: -27279.188
Current log-likelihood at step 9: -27279.040
Current log-likelihood at step 10: -27278.947
Partition-specific rates:  0.457 0.770 1.355 2.624 0.513
Parameters optimization took 9 rounds (14.581 sec)

Computing ML distances based on estimated model parameters... 59.242 sec
Computing BIONJ tree...
0.058 seconds
Log-likelihood of BIONJ tree: -27369.017
--------------------------------------------------------------------
|             INITIALIZING CANDIDATE TREE SET                      |
--------------------------------------------------------------------
Generating 98 parsimony trees... 17.583 second
Computing log-likelihood of 98 initial trees ... 47.746 seconds
Current best score: -27174.333

Do NNI search on 20 best initial trees
Estimate model parameters (epsilon = 0.100)
Initial log-likelihood: -27150.725
Current log-likelihood at step 1: -27150.092
Current log-likelihood at step 2: -27150.004
Parameters optimization took 1 rounds (1.732 sec)

BETTER TREE FOUND at iteration 1: -27150.004
Estimate model parameters (epsilon = 0.100)
Initial log-likelihood: -27117.772
Current log-likelihood at step 1: -27117.345
Current log-likelihood at step 2: -27117.327
Parameters optimization took 1 rounds (2.246 sec)

BETTER TREE FOUND at iteration 2: -27117.327
Iteration 10 / LogL: -27146.599 / Time: 0h:5m:30s
Iteration 20 / LogL: -27141.840 / Time: 0h:6m:17s
Finish initializing candidate tree set (20)
Current best tree score: -27117.327 / CPU time: 164.176
Number of iterations: 20
--------------------------------------------------------------------
|               OPTIMIZING CANDIDATE TREE SET                      |
--------------------------------------------------------------------
Estimate model parameters (epsilon = 0.100)
Initial log-likelihood: -27112.009
Current log-likelihood at step 1: -27111.400
Current log-likelihood at step 2: -27111.379
Parameters optimization took 1 rounds (1.789 sec)

BETTER TREE FOUND at iteration 28: -27111.379
Estimate model parameters (epsilon = 0.100)
Initial log-likelihood: -27110.689
Current log-likelihood at step 1: -27110.572
Current log-likelihood at step 2: -27110.556
Parameters optimization took 1 rounds (1.764 sec)

BETTER TREE FOUND at iteration 30: -27110.556
Iteration 30 / LogL: -27110.556 / Time: 0h:7m:36s (0h:26m:12s left)
Iteration 40 / LogL: -27133.434 / Time: 0h:8m:52s (0h:20m:28s left)
Estimate model parameters (epsilon = 0.100)
Initial log-likelihood: -27110.215
Current log-likelihood at step 1: -27110.185
Parameters optimization took 0 rounds (0.867 sec)

BETTER TREE FOUND at iteration 45: -27110.185
Estimate model parameters (epsilon = 0.100)
Initial log-likelihood: -27105.800
Current log-likelihood at step 1: -27105.687
Current log-likelihood at step 2: -27105.683
Parameters optimization took 1 rounds (1.709 sec)

BETTER TREE FOUND at iteration 46: -27105.683
Estimate model parameters (epsilon = 0.100)
Initial log-likelihood: -27102.162
Current log-likelihood at step 1: -27102.081
Parameters optimization took 0 rounds (0.859 sec)

BETTER TREE FOUND at iteration 50: -27102.081
Iteration 50 / LogL: -27102.081 / Time: 0h:10m:9s (0h:20m:44s left)
Log-likelihood cutoff on original alignment: -27219.974
UFBoot trees printed to /mnt/ivy/thliao/project/coral_ruegeria/ipynb/paper_denitrification/fullgene_trees/norB/norB.ufboot
Iteration 60 / LogL: -27249.593 / Time: 0h:11m:25s (0h:17m:25s left)
Estimate model parameters (epsilon = 0.100)
Initial log-likelihood: -27100.838
Current log-likelihood at step 1: -27100.757
Parameters optimization took 0 rounds (0.908 sec)

BETTER TREE FOUND at iteration 66: -27100.757
Estimate model parameters (epsilon = 0.100)
Initial log-likelihood: -27099.137
Current log-likelihood at step 1: -27098.686
Current log-likelihood at step 2: -27098.623
Parameters optimization took 1 rounds (1.860 sec)

BETTER TREE FOUND at iteration 67: -27098.623
Estimate model parameters (epsilon = 0.100)
Initial log-likelihood: -27096.914
Current log-likelihood at step 1: -27096.669
Current log-likelihood at step 2: -27096.643
Parameters optimization took 1 rounds (1.782 sec)

BETTER TREE FOUND at iteration 69: -27096.643
Iteration 70 / LogL: -27109.151 / Time: 0h:12m:41s (0h:18m:12s left)
Estimate model parameters (epsilon = 0.100)
Initial log-likelihood: -27092.908
Current log-likelihood at step 1: -27092.516
Current log-likelihood at step 2: -27092.498
Parameters optimization took 1 rounds (1.934 sec)

BETTER TREE FOUND at iteration 74: -27092.498
Iteration 80 / LogL: -27103.011 / Time: 0h:13m:55s (0h:16m:34s left)
Estimate model parameters (epsilon = 0.100)
Initial log-likelihood: -27086.637
Current log-likelihood at step 1: -27086.328
Current log-likelihood at step 2: -27086.297
Parameters optimization took 1 rounds (1.827 sec)

BETTER TREE FOUND at iteration 86: -27086.297
Iteration 90 / LogL: -27095.188 / Time: 0h:15m:5s (0h:16m:16s left)
Iteration 100 / LogL: -27092.504 / Time: 0h:16m:15s (0h:14m:6s left)
Log-likelihood cutoff on original alignment: -27219.974
NOTE: Bootstrap correlation coefficient of split occurrence frequencies: 0.989
NOTE: UFBoot does not converge, continue at least 100 more iterations
UFBoot trees printed to /mnt/ivy/thliao/project/coral_ruegeria/ipynb/paper_denitrification/fullgene_trees/norB/norB.ufboot
Estimate model parameters (epsilon = 0.100)
Initial log-likelihood: -27084.019
Current log-likelihood at step 1: -27083.559
Current log-likelihood at step 2: -27083.491
Parameters optimization took 1 rounds (1.842 sec)

BETTER TREE FOUND at iteration 110: -27083.491
Iteration 110 / LogL: -27083.491 / Time: 0h:17m:30s (0h:16m:3s left)
Iteration 120 / LogL: -27087.954 / Time: 0h:18m:41s (0h:14m:8s left)
Iteration 130 / LogL: -27112.541 / Time: 0h:19m:53s (0h:12m:20s left)
Iteration 140 / LogL: -27093.347 / Time: 0h:21m:4s (0h:10m:36s left)
Iteration 150 / LogL: -27087.626 / Time: 0h:22m:14s (0h:8m:57s left)
Log-likelihood cutoff on original alignment: -27219.974
UFBoot trees printed to /mnt/ivy/thliao/project/coral_ruegeria/ipynb/paper_denitrification/fullgene_trees/norB/norB.ufboot
Estimate model parameters (epsilon = 0.100)
Initial log-likelihood: -27082.094
Current log-likelihood at step 1: -27082.008
Parameters optimization took 0 rounds (0.902 sec)

BETTER TREE FOUND at iteration 152: -27082.008
Estimate model parameters (epsilon = 0.100)
Initial log-likelihood: -27081.738
Current log-likelihood at step 1: -27081.673
Parameters optimization took 0 rounds (0.904 sec)

BETTER TREE FOUND at iteration 160: -27081.673
Iteration 160 / LogL: -27081.673 / Time: 0h:23m:31s (0h:14m:47s left)
Iteration 170 / LogL: -27091.286 / Time: 0h:24m:44s (0h:13m:10s left)
BETTER TREE FOUND at iteration 177: -27081.667
Iteration 180 / LogL: -27083.775 / Time: 0h:25m:56s (0h:14m:3s left)
Iteration 190 / LogL: -27132.729 / Time: 0h:27m:6s (0h:12m:28s left)
Estimate model parameters (epsilon = 0.100)
Initial log-likelihood: -27080.852
Current log-likelihood at step 1: -27080.832
Parameters optimization took 0 rounds (0.901 sec)

BETTER TREE FOUND at iteration 198: -27080.832
Iteration 200 / LogL: -27092.884 / Time: 0h:28m:22s (0h:13m:58s left)
Log-likelihood cutoff on original alignment: -27219.974
NOTE: Bootstrap correlation coefficient of split occurrence frequencies: 0.996
UFBoot trees printed to /mnt/ivy/thliao/project/coral_ruegeria/ipynb/paper_denitrification/fullgene_trees/norB/norB.ufboot
Iteration 210 / LogL: -27081.658 / Time: 0h:29m:36s (0h:12m:44s left)
Iteration 220 / LogL: -27080.836 / Time: 0h:30m:50s (0h:11m:16s left)
Iteration 230 / LogL: -27080.833 / Time: 0h:32m:2s (0h:9m:47s left)
Iteration 240 / LogL: -27091.631 / Time: 0h:33m:12s (0h:8m:20s left)
Iteration 250 / LogL: -27092.631 / Time: 0h:34m:22s (0h:6m:54s left)
Log-likelihood cutoff on original alignment: -27219.974
UFBoot trees printed to /mnt/ivy/thliao/project/coral_ruegeria/ipynb/paper_denitrification/fullgene_trees/norB/norB.ufboot
BETTER TREE FOUND at iteration 256: -27080.831
Iteration 260 / LogL: -27089.800 / Time: 0h:35m:36s (0h:13m:11s left)
Iteration 270 / LogL: -27105.559 / Time: 0h:36m:47s (0h:11m:45s left)
Iteration 280 / LogL: -27097.766 / Time: 0h:37m:58s (0h:10m:20s left)
Iteration 290 / LogL: -27081.935 / Time: 0h:39m:12s (0h:8m:57s left)
Iteration 300 / LogL: -27096.886 / Time: 0h:40m:20s (0h:7m:33s left)
Log-likelihood cutoff on original alignment: -27219.974
NOTE: Bootstrap correlation coefficient of split occurrence frequencies: 0.998
UFBoot trees printed to /mnt/ivy/thliao/project/coral_ruegeria/ipynb/paper_denitrification/fullgene_trees/norB/norB.ufboot
Iteration 310 / LogL: -27189.506 / Time: 0h:41m:40s (0h:12m:8s left)
Iteration 320 / LogL: -27125.601 / Time: 0h:42m:51s (0h:10m:44s left)
Iteration 330 / LogL: -27085.813 / Time: 0h:44m:5s (0h:9m:22s left)
Iteration 340 / LogL: -27118.269 / Time: 0h:45m:16s (0h:8m:0s left)
Iteration 350 / LogL: -27088.184 / Time: 0h:46m:30s (0h:6m:39s left)
Log-likelihood cutoff on original alignment: -27219.974
UFBoot trees printed to /mnt/ivy/thliao/project/coral_ruegeria/ipynb/paper_denitrification/fullgene_trees/norB/norB.ufboot
TREE SEARCH COMPLETED AFTER 357 ITERATIONS / Time: 0h:47m:23s

--------------------------------------------------------------------
|                    FINALIZING TREE SEARCH                        |
--------------------------------------------------------------------
Performs final model parameters optimization
Estimate model parameters (epsilon = 0.010)
Initial log-likelihood: -27080.831
Current log-likelihood at step 1: -27080.818
Current log-likelihood at step 2: -27080.808
Partition-specific rates:  0.435 0.803 1.383 2.396 0.557
Parameters optimization took 1 rounds (1.747 sec)

BEST SCORE FOUND : -27080.808
Creating bootstrap support values...
Split supports printed to NEXUS file /mnt/ivy/thliao/project/coral_ruegeria/ipynb/paper_denitrification/fullgene_trees/norB/norB.splits.nex
Total tree length: 3.797

Total number of iterations: 357
CPU time used for tree search: 7587.977 sec (2h:6m:27s)
Wall-clock time used for tree search: 2628.567 sec (0h:43m:48s)
Total CPU time used: 8091.030 sec (2h:14m:51s)
Total wall-clock time used: 2845.894 sec (0h:47m:25s)
UFBoot trees printed to /mnt/ivy/thliao/project/coral_ruegeria/ipynb/paper_denitrification/fullgene_trees/norB/norB.ufboot

Computing bootstrap consensus tree...
Reading input file /mnt/ivy/thliao/project/coral_ruegeria/ipynb/paper_denitrification/fullgene_trees/norB/norB.splits.nex...
241 taxa and 1780 splits.
Consensus tree written to /mnt/ivy/thliao/project/coral_ruegeria/ipynb/paper_denitrification/fullgene_trees/norB/norB.contree
Reading input trees file /mnt/ivy/thliao/project/coral_ruegeria/ipynb/paper_denitrification/fullgene_trees/norB/norB.contree
Log-likelihood of consensus tree: -27080.810

Analysis results written to: 
  IQ-TREE report:                /mnt/ivy/thliao/project/coral_ruegeria/ipynb/paper_denitrification/fullgene_trees/norB/norB.iqtree
  Maximum-likelihood tree:       /mnt/ivy/thliao/project/coral_ruegeria/ipynb/paper_denitrification/fullgene_trees/norB/norB.treefile
  Likelihood distances:          /mnt/ivy/thliao/project/coral_ruegeria/ipynb/paper_denitrification/fullgene_trees/norB/norB.mldist
  Best partitioning scheme:      /mnt/ivy/thliao/project/coral_ruegeria/ipynb/paper_denitrification/fullgene_trees/norB/norB.best_scheme.nex
           in RAxML format:      /mnt/ivy/thliao/project/coral_ruegeria/ipynb/paper_denitrification/fullgene_trees/norB/norB.best_scheme

Ultrafast bootstrap approximation results written to:
  Split support values:          /mnt/ivy/thliao/project/coral_ruegeria/ipynb/paper_denitrification/fullgene_trees/norB/norB.splits.nex
  Consensus tree:                /mnt/ivy/thliao/project/coral_ruegeria/ipynb/paper_denitrification/fullgene_trees/norB/norB.contree
  UFBoot trees:                  /mnt/ivy/thliao/project/coral_ruegeria/ipynb/paper_denitrification/fullgene_trees/norB/norB.ufboot
  Screen log file:               /mnt/ivy/thliao/project/coral_ruegeria/ipynb/paper_denitrification/fullgene_trees/norB/norB.log

Date and Time: Wed Feb 12 03:59:24 2025
