# Supplementary material for: Decoding coral resistance to eutrophication through the association of hyper‑efficient denitrifiers as key microbial allies
Source: Nat Commun. 2026 May 19;17:3938. doi: 10.1038/s41467-026-72571-w (PMC13187470; doi:10.1038/s41467-026-72571-w)
Supplement: Supplementary file 21 — Source Data [file 41467_2026_72571_MOESM21_ESM.zip › Source Data/FigureS5/C/norB.contree]

(A5:0.0000025350,((((((((((((AA2:0.0000000000,C5:0.0000000000):0.0000025350,AA4:0.0000025350)100:0.0027222575,AF2:0.0027215350)80:0.0000025350,(((((AD1:0.0000000000,E6:0.0000000000):0.0000000000,E2:0.0000000000):0.0000000000,E5:0.0000000000):0.0000000000,D12:0.0000000000):0.0000025350,D10:0.0000025350)86:0.0000025350)96:0.0009089663,CJ6:0.0009086326)99:0.0027285847,((B11:0.0000025350,CF1:0.0000025350)82:0.0000025350,((BJ7:0.0000000000,CG2:0.0000000000):0.0000025350,CF3:0.0000025350)100:0.0009028092)97:0.0000027777)79:0.0009039304,(((AA8:0.0000025350,C9:0.0000025350)100:0.0036397981,(((AA9:0.0018187298,(AD5:0.0018091585,AN9:0.0009055479)98:0.0009100595)29:0.0000025350,CE6:0.0009058584)46:0.0000025350,(CG1:0.0018243258,(I3:0.0307398752,(((((((((((((((((((AF10:0.0000000000,N2:0.0000000000):0.0000000000,P10:0.0000000000):0.0000025350,AP8:0.0000025350)100:0.0009216491,AL3:0.0009185271)50:0.0000025350,AG6:0.0000025350)67:0.0000025350,CL7:0.0018382000)99:0.0009199066,N9:0.0009215858)100:0.0074752593,((A4:0.0000025350,AA1:0.0000025350)100:0.0018278901,AL12:0.0009149393)100:0.0046327649)100:0.0010500454,AA5:0.0062929893)96:0.0018371840,H8:0.0035360859)100:0.0021379739,(BF10:0.0000025350,BF11:0.0000025350)100:0.0053892915)100:0.0035468068,GNM003443535:0.0103337676)100:0.0073174636,AB9:0.0279186491)100:0.0192131978,((AC10:0.0000000000,E8:0.0000000000):0.0000025350,AC6:0.0000025350)100:0.0552098936)62:0.0074873183,(((((((BC9:0.0000025350,BA11:0.0000025350)100:0.0132967816,CF8:0.0288296515)100:0.0149785656,GNM001238295:0.0254524384)100:0.0149404583,BC3:0.0576721872)79:0.0067223058,(((((((((((((AI2:0.0012756161,(L11:0.0030873761,((AG7:0.0000000000,M6:0.0000000000):0.0000025350,M2:0.0000025350)100:0.0032714235)85:0.0009093482)86:0.0014516317,AE4:0.0018246329)81:0.0008872140,(AF5:0.0000025350,N12:0.0000025350)93:0.0000025350)80:0.0018071753,(((((((((AF6:0.0000000000,AK10:0.0000000000):0.0000000000,O2:0.0000000000):0.0000000000,P3:0.0000000000):0.0000000000,BH8:0.0000000000):0.0000000000,O3:0.0000000000):0.0000000000,AK11:0.0000000000):0.0000000000,L6:0.0000000000):0.0000000000,BH7:0.0000000000):0.0000025350,AF9:0.0000025350)100:0.0009034229)86:0.0027043673,(CH2:0.0000025350,M11:0.0008991995)98:0.0009018835)82:0.0009020424,N7:0.0000025350)80:0.0018054545,((((((((((((((((((((AD12:0.0000000000,O9:0.0000000000):0.0000000000,AE5:0.0000000000):0.0000000000,AE9:0.0000000000):0.0000000000,P9:0.0000000000):0.0000000000,P5:0.0000000000):0.0000000000,O12:0.0000000000):0.0000000000,CI3:0.0000000000):0.0000000000,L8:0.0000000000):0.0000000000,AL4:0.0000000000):0.0000000000,P12:0.0000000000):0.0000000000,O10:0.0000000000):0.0000000000,AF11:0.0000000000):0.0000000000,N1:0.0000000000):0.0000000000,M8:0.0000000000):0.0000000000,BH9:0.0000000000):0.0000000000,CI6:0.0000000000):0.0000000000,N3:0.0000000000):0.0000000000,N5:0.0000000000):0.0000000000,AL7:0.0000000000):0.0000025350,AE1:0.0000025350)87:0.0000025350)86:0.0029130612,O5:0.0034514736)81:0.0010017998,P8:0.0052123023)81:0.0019974611,O4:0.0035507949)74:0.0009893738,(((((AE6:0.0000000000,P7:0.0000000000):0.0000000000,P2:0.0000000000):0.0000025350,K12:0.0000025350)94:0.0008973981,O6:0.0020237282)94:0.0000212281,AF7:0.0072699550)96:0.0009217595)77:0.0018738445,(AD9:0.0018211651,((AE3:0.0000025350,AF1:0.0000025350)71:0.0000025350,(((AF3:0.0000000000,N10:0.0000000000):0.0000025350,AG10:0.0000025350)100:0.0027464992,AL2:0.0009016388)99:0.0009140934)77:0.0000025350)100:0.0063853360)100:0.0421395023,((N4:0.0000025350,P11:0.0000025350)99:0.0024861034,(((AP12:0.0009079639,K5:0.0009080281)99:0.0009072094,H7:0.0027256749)72:0.0000025350,BG5:0.0045488176)94:0.0002443472)100:0.0472705127)60:0.0054873532)99:0.0102661478,(((BB7:0.0254866450,(AD11:0.0027312847,((BF4:0.0000025350,BF7:0.0000025350)100:0.0043978140,BF6:0.0018560815)97:0.0018283160)100:0.0207205534)93:0.0122528256,(((CG11:0.0113643425,CE10:0.0137702995)98:0.0026208663,(AB10:0.0018372890,AM9:0.0035550489)100:0.0125196170)98:0.0072055869,(BE9:0.0332789298,CH8:0.0154485577)89:0.0046920711)100:0.0193727441)96:0.0070995488,((BI11:0.0241074114,GNM001458295:0.0134916420)100:0.0138160552,(((((((((((((((((((((AI1:0.0000000000,CI9:0.0000000000):0.0000000000,BB1:0.0000000000):0.0000000000,BD6:0.0000000000):0.0000000000,BD9:0.0000000000):0.0000000000,BD5:0.0000000000):0.0000000000,BC5:0.0000000000):0.0000000000,BD1:0.0000000000):0.0000000000,CH9:0.0000000000):0.0000000000,BC12:0.0000000000):0.0000000000,BD3:0.0000000000):0.0000000000,BD7:0.0000000000):0.0000000000,BD8:0.0000000000):0.0000000000,BD4:0.0000000000):0.0000000000,BD2:0.0000000000):0.0000000000,BC4:0.0000000000):0.0000025350,BA8:0.0000025350)82:0.0000025350,(BA12:0.0000025350,(CF11:0.0027097853,(CJ7:0.0000025350,CJ9:0.0000025350)100:0.0008994056)71:0.0000025350)84:0.0018018154)84:0.0009008751,BE10:0.0018063434)99:0.0018089671,(BA10:0.0000025350,BB10:0.0000025350)100:0.0045515019)99:0.0009018789,(((((BH1:0.0000000000,BH3:0.0000000000):0.0000000000,BH4:0.0000000000):0.0000000000,BH5:0.0000000000):0.0000000000,BH6:0.0000000000):0.0000025350,BH2:0.0000025350)100:0.0018143134)99:0.0009110784,((BA9:0.0018001585,BI7:0.0018103310)100:0.0018104296,BB5:0.0027158013)99:0.0008994261)100:0.0158021037)100:0.0305937640)86:0.0102464862)60:0.0067880903,AA6:0.0456486601)67:0.0031853589)48:0.0052160018,((((((((((((((((((((((AA12:0.0000000000,B1:0.0000000000):0.0000000000,AC11:0.0000000000):0.0000000000,AJ1:0.0000000000):0.0000000000,E12:0.0000000000):0.0000000000,F7:0.0000000000):0.0000000000,AJ9:0.0000000000):0.0000000000,F6:0.0000000000):0.0000000000,GNM3486:0.0000000000):0.0000000000,B7:0.0000000000):0.0000000000,E9:0.0000000000):0.0000025350,AB1:0.0000025350)66:0.0000023817,E4:0.0000027192)57:0.0000023817,D9:0.0008934088)84:0.0006230557,B2:0.0000020254)85:0.0000293802,B4:0.0194321598)100:0.0834018447,(AJ12:0.0000025350,AK1:0.0000025350)100:0.0468657448)99:0.0098981156,((CJ12:0.0000025350,CK2:0.0000025350)100:0.0429889642,GNM900313035:0.0291843974)100:0.0292561370)96:0.0145219146,((BI12:0.0278882577,GNM001458195:0.0100553969)100:0.0152082974,(((GNM001458095:0.0074687059,(GNM2606217183:0.0000025350,GNM900312795:0.0000025350)100:0.0035767212)100:0.0029809127,GNM900143525:0.0047535599)100:0.0150805403,GNM003318255:0.0250235125)100:0.0079874259)100:0.0236489863)67:0.0022778788,((BG10:0.0424639287,GNM900182615:0.0626965460)61:0.0094076573,GNM000743705:0.0556956333)55:0.0079077659)60:0.0117663707,(((((((((((((((A2:0.0045559805,(((((BB4:0.0000000000,BI10:0.0000000000):0.0000000000,CH4:0.0000000000):0.0000025350,BC8:0.0000025350)100:0.0092747617,(CG3:0.0045967251,CI5:0.0027394599)100:0.0018650460)99:0.0010040079,CH5:0.0044924541)97:0.0036363385)78:0.0010078809,(BC2:0.0074773323,CF2:0.0120949308)95:0.0037338524)79:0.0009574600,(GNM000161775:0.0000025350,GNM900141625:0.0000025350)100:0.0084375196)65:0.0000028421,(((BB9:0.0000025350,GNM4290:0.0000025350)100:0.0070165439,(BJ4:0.0000025350,BJ5:0.0009131634)100:0.0021792493)98:0.0056957867,GNM900185035:0.0048254284)100:0.0127566505)62:0.0027414288,(CI8:0.0065180109,BC6:0.0102338161)96:0.0016880372)65:0.0026568283,((BF8:0.0000025350,BF9:0.0000025350)100:0.0092990152,CG8:0.0103134540)100:0.0019046973)58:0.0010292949,GNM900129345:0.0141697454)100:0.0530763842,(CI1:0.0809166589,(GNM001507595:0.0945876519,GNM000011965:0.1481699305)100:0.0496110945)100:0.0404313957)85:0.0188376300,((GNM3538:0.0000025350,GNM3892:0.0000025350)100:0.0050565789,GNM4677:0.0077716975)100:0.0410501633)81:0.0035180745,AM1:0.0776174977)78:0.0082932642,BC1:0.0513235285)86:0.0221703220,(C11:0.0010705329,((AA10:0.0000025350,CF5:0.0000025350)100:0.0091178036,BJ6:0.0044479213)99:0.0034681917)100:0.0351552656)54:0.0060862193,GNM900172215:0.0610248558)61:0.0052548181,(((((A1:0.0000025350,D4:0.0018189884)100:0.0009071394,(AE10:0.0000025350,AM6:0.0000025350)75:0.0000025350)99:0.0009043554,AN11:0.0009127882)100:0.0111521319,((((CG4:0.0000000000,D5:0.0000000000):0.0000025350,D1:0.0000025350)100:0.0033481196,BG6:0.0097986485)94:0.0028207019,K7:0.0052533612)94:0.0013679411)98:0.0038232102,(AB8:0.0000025350,N11:0.0000025350)100:0.0027340686)100:0.0436583886)50:0.0047593363,(BF12:0.0000025350,CE8:0.0000025350)100:0.0443336243)35:0.0021030114)42:0.0059261912,(AF8:0.0824538091,(((GNM3559:0.0000025350,GNM4649:0.0000025350)100:0.0008938883,GNM4698:0.0000025350)100:0.0027863930,GNM6322:0.0017058223)100:0.0315252720)53:0.0064555680)59:0.0102779320,GNM900106805:0.0473091759)48:0.0052252078)57:0.0062444842,(((AB5:0.0658191659,(CH11:0.0061977463,AM4:0.0080832085)100:0.0332499271)89:0.0052790228,(((((((((F11:0.0135783072,G12:0.0111577024)95:0.0031265435,((AL1:0.0056481562,K11:0.0137589223)100:0.0069548597,(((((G1:0.0000000000,G6:0.0000000000):0.0000000000,G7:0.0000000000):0.0000000000,G3:0.0000000000):0.0000025350,G11:0.0000025350)100:0.0097415686,(G10:0.0000025350,G9:0.0000025350)100:0.0043837886)88:0.0032517072)89:0.0031433462)89:0.0027849881,E1:0.0171161896)66:0.0037507182,((((((CJ10:0.0000000000,CJ3:0.0000000000):0.0000000000,CJ4:0.0000000000):0.0000000000,CJ8:0.0000000000):0.0000000000,CL1:0.0000000000):0.0000000000,CJ5:0.0000000000):0.0000025350,CJ11:0.0000025350)100:0.0102066259)66:0.0021799984,AD2:0.0060277962)91:0.0039020273,(BE1:0.0000025350,CH10:0.0000025350)100:0.0254170749)87:0.0052823427,((((AB6:0.0041668428,((((AG4:0.0000000000,AK7:0.0000000000):0.0000000000,BK1:0.0000000000):0.0000025350,AK6:0.0000025350)100:0.0150740771,J8:0.0088805541)100:0.0082323429)100:0.0201501224,(((((((AL8:0.0000000000,AN3:0.0000000000):0.0000000000,AM7:0.0000000000):0.0000000000,AN5:0.0000000000):0.0000000000,AN4:0.0000000000):0.0000000000,AM12:0.0000000000):0.0000000000,AN2:0.0000000000):0.0000025350,AM11:0.0000025350)100:0.0236265663)100:0.0154666894,((((((AO11:0.0000000000,AP4:0.0000000000):0.0000000000,CJ2:0.0000000000):0.0000000000,AP2:0.0000000000):0.0000000000,AO6:0.0000000000):0.0000000000,AP5:0.0000000000):0.0000023155,AO5:0.0000023155)100:0.0280065025)100:0.0345759034,AM2:0.0226796610)100:0.0265754160)100:0.0120694539,((((CE9:0.0100649065,CL5:0.0072953106)97:0.0025966317,((AA3:0.0036000394,G2:0.0008944713)100:0.0016754096,(GNM000192475:0.0000025350,GNM003664205:0.0000025350)100:0.0036974294)99:0.0064674285)49:0.0000025350,(((((((AA7:0.0000000000,B12:0.0000000000):0.0000000000,C1:0.0000000000):0.0000000000,CL8:0.0000000000):0.0000025350,AB11:0.0000025350)84:0.0000025350,AE12:0.0008999423)100:0.0031195556,O11:0.0016224692)100:0.0051034638,AP7:0.0040280852)90:0.0024298638)45:0.0000025350,(AN6:0.0000025350,AN7:0.0000025350)100:0.0036739154)99:0.0134796017)62:0.0047949259,(AK4:0.0048741191,F5:0.0069089074)100:0.0328934616)68:0.0071150593)70:0.0048377355,((BA2:0.0000023155,C4:0.0000025915)100:0.0450535853,GNM000813985:0.0281827393)94:0.0097799203)69:0.0070661384)97:0.0159098147,(((((((AG2:0.0000000000,H5:0.0000000000):0.0000000000,BE3:0.0000000000):0.0000000000,H10:0.0000000000):0.0000000000,CH12:0.0000000000):0.0000025350,AH3:0.0000025350)100:0.0028275686,((BB3:0.0000000000,C2:0.0000000000):0.0000025350,BC10:0.0000025350)100:0.0007907810)100:0.0038835159,(((CF4:0.0000000000,P1:0.0000000000):0.0000000000,M9:0.0000000000):0.0000025350,I4:0.0000025350)100:0.0044518504)100:0.0592210849)100:0.0196361415,(((((((((((((((((((((((((((AK3:0.0000000000,I8:0.0000000000):0.0000000000,J10:0.0000000000):0.0000000000,I12:0.0000000000):0.0000000000,I9:0.0000000000):0.0000000000,J5:0.0000000000):0.0000000000,AP9:0.0000000000):0.0000000000,I11:0.0000000000):0.0000000000,BH12:0.0000000000):0.0000000000,AP11:0.0000000000):0.0000000000,J3:0.0000000000):0.0000000000,I6:0.0000000000):0.0000000000,J1:0.0000000000):0.0000000000,K2:0.0000000000):0.0000000000,J11:0.0000000000):0.0000000000,I7:0.0000000000):0.0000000000,BE8:0.0000000000):0.0000000000,J4:0.0000000000):0.0000000000,J12:0.0000000000):0.0000000000,BE5:0.0000000000):0.0000000000,J2:0.0000000000):0.0000000000,J7:0.0000000000):0.0000000000,I10:0.0000000000):0.0000000000,BE6:0.0000000000):0.0000000000,J9:0.0000000000):0.0000000000,J6:0.0000000000):0.0000025350,AP10:0.0000025350)74:0.0000025350,L12:0.0036958776)100:0.0123760934)97:0.0122511323)92:0.0017557290)75:0.0009070122)75:0.0009067880)39:0.0000025350,D6:0.0009062418)31:0.0000025350)74:0.0009070673,C10:0.0018179092)72:0.0000025350,(((((((((((((AC8:0.0000000000,AH4:0.0000000000):0.0000000000,AH11:0.0000000000):0.0000000000,CE7:0.0000000000):0.0000000000,AH8:0.0000000000):0.0000000000,I5:0.0000000000):0.0000000000,AH9:0.0000000000):0.0000000000,H9:0.0000000000):0.0000000000,AH6:0.0000000000):0.0000000000,AH5:0.0000000000):0.0000000000,AH10:0.0000000000):0.0000025350,AH1:0.0000025350)100:0.0036698209,(CG9:0.0000025350,GNM3479:0.0000025350)100:0.0009132146)95:0.0018265917,C6:0.0018279062)36:0.0009038451)34:0.0009097311,AB7:0.0054910058)41:0.0000025350,AM5:0.0036699847)60:0.0009134157,((D7:0.0000000000,K6:0.0000000000):0.0000025350,K3:0.0000025350)100:0.0009173011)100:0.0036904196,AB4:0.0000025350);
