# Supplementary material for: Decoding coral resistance to eutrophication through the association of hyper‑efficient denitrifiers as key microbial allies
Source: Nat Commun. 2026 May 19;17:3938. doi: 10.1038/s41467-026-72571-w (PMC13187470; doi:10.1038/s41467-026-72571-w)
Supplement: Supplementary file 21 — Source Data [file 41467_2026_72571_MOESM21_ESM.zip › Source Data/FigureS5/C/norB.aln]

>A5
MKYESQKIAYAYFAVAMALFAVQVIGGLLAGFIYVFPNFLSELLPFNIVRMLHTNSLIVWLLLGFFGAAYFLIPEETEREIHSTKLAYLQLIILVVGTLGVVVTYVFNLFEGNWLLGKEGREFLEQPKWVKAGIVVAALMFLYNVSLTVLKGKKTAISSILVLGLWGLALLFLFAFYNPGNLSLDKQYWWYVVHLWVEGVWELIMASILAYLMLKLTGVDREVVEKWLYVIVAAALFSGILGTGHHYYWIGTPGYWQWIGSIFSSLEVIPFFAMMAFAFVMVWKGRRDHPNKAALLWSLGCATLAFFGAGVWGFLHTLHGVNYYTHGTQITAAHGHLAFYGAYVCLNLAIFSYAMPILKNRDPYNQVLNMGSFWLMTSGMVFMTFVLTFGGTVQTHMQRVVGDYFMDVQDQIAIFYWMRLGSGVVVVLGALLFIYSIWVPRKEVIEPGASETPAEMREVMTKSMARNIFYGGSLFFILIFLALSAHSHWYIVNSENSAKLDDSVVRGKHVWEKHACINCHTILGEGAYYAPEVGNVMTRWGVLDDPESAFEALKGWMEAQPTGIPGRRQMPNFNLSDEEIRDLTNFLIWTDNIDAQGWPPNEAGMVRIDFEPWEPEETIGKLWHTLASRLDAPEVHDGAAVDLSEVAGRLAVLFRGLGGSPGVELRPVSPEISRHRLGWRRRLATEAELMPRASFDGEVLRLPDRLAVFPAREANGALYVWLAAAAAHAGTRIDEDDPLRADLHALVAARQMVEAALHNAPGLRPLYAELCKGVLYQRDISGLPPVEAAVEELVRHMLGDPAPLSPKAEHLLALDDDTAPRGYQHFRPVPLWPELRPVGFSEHNKVENPETEGPPEESGEKTHRARRRKSDQANRSDSFILHKFEAILSWAEFLNINRRIDDDDPDNAKKAADDQEEIGLGQISKAPPTKLKLHLDLAPEDVNRERLSGRVLYPEWDVRIGQYLPDHVNVLTSDAEIREDAAEFGKDPATARRIRAVKRQFEALRPGRVMTRGHLDGDQLDIEAAVRAQVDRCANGEGTERIWMQSRPEARDLAVSILLDVSRSTESAVTGRAVIDIEREALAALAWGLNACGDDFAIHAFSSLKRQRVYVQRCKRFDEPMGGLVEQRIASLRPGHYTRLGAAIRHCSADLACQSRKRRLLLIITDGKPNDLDHYEGRHGIEDTCMAVREARRAGQSVFGVTIDKTGKSWFPRMFGQGGFAVIPDPHRLIMALPQIYRQLVGAMSDASLIDELPGELLMWVLIISELLVFGAGLIAFMGVRLTDPTGFAEAQSHLYRTGAALNTVVLVTSGYLAAQALKWRKIARRGVARMALITAAALGVVFLIIKGAEVFTAAYNNDLPVLLKGPTGCGKTRFVAHMAAKLGRPLYTVACHDDLAAADLIGRYLLKGGETVWVDGPLTRAVREGAICYLDEVVEARKDVTVVLHPLTDDRRILPIDRTGEELEAAPGFMLVASYNPGYQNILKTLKPSTRQRFISLEFDFPSPEMEAEVVAQESGLPLERCKPLVRLAGKLRGLKGQDLEEGVSTRLVVYAATLIAQGMSTDRAILAAMIEPLTDDEDIKRGLLDLVTAVFG
>AA2
MKYESQKIAYAYFAVAMALFAVQVIGGLLAGFIYVFPNFLSELLPFNIVRMLHTNSLIVWLLLGFFGAAYFLIPEETEREIHSTKLAYLQLIILVVGTLGVVVTYVFNLFEGNWLLGKEGREFLEQPKWVKAGIVVAALMFLYNVSLTVLKGKKTAISSILVLGLWGLALLFLFAFYNPGNLSLDKQYWWYVVHLWVEGVWELIMASILAYLMLKLTGVDREVVEKWLYVIVAAALFSGILGTGHHYYWIGTPGYWQWIGSIFSSLEVIPFFAMMAFAFVMVWKGRRDHPNKAALLWSLGCATLAFFGAGVWGFLHTLHGVNYYTHGTQITAAHGHLAFYGAYVCLNLAIFSYAMPILKNRDPYNQVLNMGSFWLMTSGMVFMTFVLTFGGTVQTHMQRVVGDYFMDVQDQIAIFYWMRLGSGVVVVLGALLFIYSIWVPRKEVIEPGASETPAEMREVMTKSMARNIFYGGSLFFILIFLALSAHSHWYIVNSENSAKLDDSVVRGKHVWEKHACINCHTILGEGAYYAPEVGNVMTRWGVLDDPESAFEALKGWMEAQPTGIPGRRQMPNFNLSDEEIRDLTNFLIWTDNIDAQGWPPNEAGMVRIDFEPWEPEETIGKLWHTLASRLDAPEVHDGAAVDLSEVAGRLAVLFRGLGGSPGVELRPVSPEISRHRLGWRRRLATEAELMPRASFDGEVLRLPDRLAVFPAREANGALYVWLAAAAAHAGTRSDEDDPLRADLHALVAARQMVEAALHNAPGLRPLYTELCKGVLYQRDISGLPPVEAAVEELVRHMLGDPAPLSPKAEHLLALDDDTAPRAYQHFRPVPLWPELRPVGFSEHNEVENPETEGPPEESGEKTHRARRRKSDQANRSDSFILHKFEAILSWAEFLNINRRIDDDDPDNAKKAADDQEEIGLGQISKAPPTKLKLHLDLAPEDVNRERLSGRVLYPEWDVRTGQYLPDHVNVLTSDAEIREDAAEFGKDPATARRIRAVKRQFEALRPGRVMTRGHLDGDQLDIEAAVRAQVDRCANGEGTERIWMQSRPEARDLAVSILLDVSRSTESAVTGRAVIDIEREALAALAWGLNACGDDFAIHAFSSLKRQRVYVQRCKRFDEPMGSLVEQRIASLRPGHYTRLGAAIRHCSADLASQSRKRRLLLIITDGKPNDLDHYEGRHGIEDTCMAVREARRAGQSVFGVTIDKTGKSWFPRMFGQGGFAVIPDPHRLIMALPQIYRQLVGAMSNASLIDELPGELLMWVLIISELLVFGAGLIAFMGVRLTDPTGFAEAQSHLYRTGAALNTVVLVTSGYLAAQALQWRKIARRGVARMALVTAAVLGVVFLTIKGAEVFTAAYNNDLPVLLKGPTGCGKTRFVAHMAAKLGRPLYTVACHDDLAAADLIGRYLLKGGETVWVDGPLTRAVREGAICYLDEVVEARKDVTVVLHPLTDDRRILPIDRTGEELEAAPGFMLVASYNPGYQNILKTLKPSTRQRFISLEFDFPSPEMEAEVVAQESGLPLERCKPLVRLAGKLRGLKGQDLEEGVSTRLVVYAATLIAQGMSTDRAILAAMIEPLTDDEDIKRGLLDLVTAVFG
>AA4
MKYESQKIAYAYFAVAMALFAVQVIGGLLAGFIYVFPNFLSELLPFNIVRMLHTNSLIVWLLLGFFGAAYFLIPEETEREIHSTKLAYLQLIILVVGTLGVVVTYVFNLFEGNWLLGKEGREFLEQPKWVKAGIVVAALMFLYNVSLTVLKGKKTAISSILVLGLWGLALLFLFAFYNPGNLSLDKQYWWYVVHLWVEGVWELIMASILAYLMLKLTGVDREVVEKWLYVIVAAALFSGILGTGHHYYWIGTPGYWQWIGSIFSSLEVIPFFAMMAFAFVMVWKGRRDHPNKAALLWSLGCATLAFFGAGVWGFLHTLHGVNYYTHGTQITAAHGHLAFYGAYVCLNLAIFSYAMPILKNRDPYNQVLNMGSFWLMTSGMVFMTFVLTFGGTVQTHMQRVVGDYFMDVQDQIAIFYWMRLGSGVVVVLGALLFIYSIWVPRKEVIEPGASETPAEMREVMTKSMARNIFYGGSLFFILIFLALSAHSHWYIVNSENSAKLDDSVVRGKHVWEKHACINCHTILGEGAYYAPEVGNVMTRWGVLDDPESAFEALKGWMEAQPTGIPGRRQMPNFNLSDEEIRDLTNFLIWTDNIDAQGWPPNEAGMVRIDFEPWEPEETIGKLWHTLASRLDAPEVHDGAAVDLSEVAGRLAVLFRGLGGSPGVELRPVSPEISRHRLGWRRRLATEAELMPRASFDGEVLRLPDRLAVFPAREANGALYVWLAAAAAHAGTRSDEDDPLRADLHALVAARQMVEAALHNAPGLRPLYTELCKGVLYQRDISGLPPVEAAVEELVRHMLGDPAPLSPKAEHLLALDDDTAPRAYQHFRPVPLWPELRPVGFSEHNEVENPETEGPPEESGEKTHRARRRKSDQANRSDSFILHKFEAILSWAEFLNINRRIDDDDPDNAKKAADDQEEIGLGQISKAPPTKLKLHLDLAPEDVNRERLSGRVLYPEWDVRTGQYLPDHVNVLTSDAEIREDAAEFGKDPATARRIRAVKRQFEALRPGRVMTRGHLDGDQLDIEAAVRAQVDRCANGEGTERIWMQSRPEARDLAVSILLDVSRSTESAVTGRAVIDIEREALAALAWGLNACGDDFAIHAFSSLKRQRVYVQRCKRFDEPMGSLVEQRIASLRPGHYTRLGAAIRHCSADLASQSRKRRLLLIITDGKPNDLDHYEGRHGIEDTCMAVREARRAGQSVFGVTIDKTGKSWFPRMFGQGGFAVIPDPHRLIMALPQIYRQLVGAMSNASLIDELPGELLMWVLIISELLVFGAGLIAFMGVRLTDPTGFAEAQSHLYRTGAALNTVVLVTSGYLAAQALQWRKIARRGVARMALVTAAVLGVVFLTIKGAEVFTAAYNNDLPVLLKGPTGCGKTRFVAHMAAKLGRPLYTVACHDDLAAADLIGRYLLKGGETVWVDGPLTRAVREGAICYLDEVVEARKDVTVVLHPLTDDRRILPIDRTGEELEAAPGFMLVASYNPGYQNILKTLKPSTRQRFISLEFDFPSPEMEAEVVAQESGLPLERCKPLVRLAGKLRGLKGQDLEEGVSTRLVVYAATLIAQGMSTDRAILAAMIEPLTDDEDIKRGLLDLVTAVFG
>AA8
MKYESQKIAYAYFAVAMALFAVQVIGGLLAGFIYVFPNFLSELLPFNIVRMLHTNSLIVWLLLGFFGAAYFLIPEETEREIHSTKLAYLQLIILVVGTLGVVVTYVFNLFEGNWLLGKEGREFLEQPKWVKAGIVVAALMFLYNVSLTVLKGKKTAISSILVLGLWGLALLFLFAFYNPGNLSLDKQYWWYVVHLWVEGVWELIMASILAYLMLKLTGVDREVVEKWLYVIVAAALFSGILGTGHHYYWIGTPGYWQWIGSIFSSLEVIPFFAMMAFAFVMVWKGRRDHPNKAALLWSLGCATLAFFGAGVWGFLHTLHGVNYYTHGTQITAAHGHLAFYGAYVCLNLAIFSYAMPILKNRDPYNQVLNMGSFWLMTSGMVFMTFVLTFGGTVQTHMQRVVGDYFMDVQDQIAIFYWMRLGSGVVVVLGALLFIYSIWVPRKEVIEPGASETPAEMREVMTKSMARNIFYGGSLFFILIFLALSAHSHWYIVNSENSAKLDDSVVRGKHVWEKHACINCHTILGEGAYYAPEVGNVMTRWGVLDDPESAFEALKGWMEAQPTGIPGRRQMPNFNLSDEEIRDLTNFLIWTDNIDAQGWPPNEAGMVRIDFEPWEPEETIGKLWHTLASRLDAPEVHDGAAVDLSEVAGRLAVLFRGLGGSPGVELRPVSPEISRHRLGWRRRLATEAEMMPRASFDGEVLRLPDRLAVFPAREANGALYVWLAAAAAHAGTRIDEDDPLRADLHALVAVRQMVEAALRNAPGLRPLYTELCKGVLYQRDISGLPPVEAAVEELVRHMLGDPAPLSPKAEHHLALDDDTAPRGYQHFRPVPLWPELRPVGFSEHNEVENPETEGPPEESGEKTHRARRRKSDQANRSDSFILHKFEAILSWAEFLNINRRIDDDDPDNAKKAADDQEEIGLGQISKAPPTKLKLHLDLAPEDVNRERLSGRVLYPEWDVRIGQYLPDHVNVLTSDAEIREDAAEFGKDPATARRIRAVKRQFEALRPGRVMTRGHLDGDQLDIEAAVRAQVDRCANGEGTERIWMQSRPEARDLAVSILLDVSRSTESAVTGRAVIDIEREALAALAWGLNACGDDFAIHAFSSLKRQRVYVQRCKRFDEPMGSLVEQRIASLRPGHYTRLGAAIRHCSADLASQSRKRRLLLIITDGKPNDLDHYEGRHGIEDTCMAVREARRAGQSVFGVTIDKTGKSWFPRMFGQGGFAVIPDPHRLIMALPQIYRQLVGAMSDASLIDELPGELLMWVLIISELLVFGAGLIAFMGVRLTDPTGFAEAQSHLYRTGAALNTVVLVTSGYLAAQALQWRKIARRGVARMALITAAVLGVVFLIIKGAEVFTAAYNNDLPVLLKGPTGCGKTRFVAHMAAKLGRPLYTVACHDDLAAADLIGRYLLKGGETVWVDGPLTRAVREGAICYLDEVVEARKDVTVVLHPLTDDRRILPVDRTGEELEAAPGFMLVASYNPGYQNILKTLKPSTRQRFISLEFDFPSPEMEAEVVAQESGLPLERCKPLVRLAGKLRGLKGQDLEEGVSTRLVVYAATLIAQGMSTDRAILAAMIEPLTDDEDIKRGLLDLVTAVFG
>AA9
MKYESQKIAYAYFAVAMALFAVQVIGGLLAGFIYVFPNFLSELLPFNIVRMLHTNSLIVWLLLGFFGAAYFLIPEETEREIHSTKLAYLQLIILVVGTLGVVVTYVFNLFEGNWLLGKEGREFLEQPKWVKAGIVVAALMFLYNVSLTVLKGKKTAISSILVLGLWGLALLFLFAFYNPGNLSLDKQYWWYVVHLWVEGVWELIMASILAYLMLKLTGVDREVVEKWLYVIVAAALFSGILGTGHHYYWIGTPGYWQWIGSIFSSLEVIPFFAMMAFAFVMVWKGRRDHPNKAALLWSLGCATLAFFGAGVWGFLHTLHGVNYYTHGTQITAAHGHLAFYGAYVCLNLAIFSYAMPILKNRDPYNQVLNMGSFWLMTSGMVFMTFVLTFGGTVQTHMQRVVGDYFMDVQDQIAIFYWMRLGSGVVVVLGALLFIYSIWVPRKEVIEPGASETPAEMREVMTKSMARNIFYGGSLFFILIFLALSAHSHWYIVNSENSAKLDDSVVRGKHVWEKHACINCHTILGEGAYYAPEVGNVMTRWGVLDDPESAFEALKGWMEAQPTGIPGRRQMPNFNLSDEEIRDLTNFLIWTDNIDAQGWPPNEAGMVRIDFEPWEPEETIGKLWHTLASRLDAPEVHDGAAVDLSEVAGRLAVLFRGLGGSPGVELRPVSPEISRHRLGWRRRLATEAEMMPRASFDGEVLRLPDRLAVFPAREANGALYVWLAAAAAHAGTRIDEDDPLRADLHALVAARQMVEAALHNAPGLRPLYTELCKGVLYQRDISGLPPVEAAVEELVRHMLGDPAPLSPKVEHLLALDDDTAPRGYQHFRPVPLWPELRPVGFSEHNEVENPETEGPPEESGEKTHRARRRKSDQANRSDSFILHKFEAILSWAEFLNINRRIDDDDPDNAKKAADDQEEIGLGQISKAPPTKLKLHLDLAPEDVNRERLSGRVLYPEWDVRIGQYLPDHVNVLTSDAEIREDAAEFGKDPATARRIRAVKRQFEALRPGRVMTRGHLDGDQLDIEAAVRAQVDRCANGEGTERIWMQSRPEARDLAVSILLDVSRSTESAVTGRAVIDIEREALAALAWGLNACGDDFAIHAFSSLKRQRVYVQRCKRFDEPMGSLVEQRIASLRPGHYTRLGAAIRHCSADLAGQSRKRRLLLIITDGKPNDLDHYEGRHGIEDTCMAVREARRAGQSVFGVTIDKTGKSWFPRMFGQGGFAVIPDPHRLIMALPQIYRQLVGAMSDASLIDELPGELLMWVLIISELLVFGAGLIAFMGVRLTDPTGFAEAQSHLYRTGAALNTVVLVTSGYLAAQALQWRKIARRGVARMALITAAALGVVFLIIKGAEVFTAAYNNDLPVLLKGPTGCGKTRFVAHMAAKLGRPLYTVACHDDLAAADLIGRYLLKGGETVWVDGPLTRAVREGAICYLDEVVEARKDVTVVLHPLTDDRRILPIDRTGEELEAAPGFMLVASYNPGYQNILKTLKPSTRQRFISLEFDFPSPEMEAEVVAQESGLPLERCKPLVRLAGKLRGLKGQDLEEGVSTRLVVYAATLIAQGMSTDRAILAAMIEPLTDDEDIKRGLLDLVTAVFG
>AB4
MKYESQKIAYAYFAVAMALFAVQVIGGLLAGFIYVFPNFLSELLPFNIVRMLHTNSLIVWLLLGFFGAAYFLIPEETEREIHSTKLAYLQLIILVVGTLGVVVTYVFNLFEGNWLLGKEGREFLEQPKWVKAGIVVAALMFLYNVSLTVLKGKKTAISSILVLGLWGLALLFLFAFYNPGNLSLDKQYWWYVVHLWVEGVWELIMASILAYLMLKLTGVDREVVEKWLYVIVAAALFSGILGTGHHYYWIGTPGYWQWIGSIFSSLEVIPFFAMMAFAFVMVWKGRRDHPNKAALLWSLGCATLAFFGAGVWGFLHTLHGVNYYTHGTQITAAHGHLAFYGAYVCLNLAIFSYAMPILKNRDPYNQVLNMGSFWLMTSGMVFMTFVLTFGGTVQTHMQRVVGDYFMDVQDQIAIFYWMRLGSGVVVVLGALLFIYSIWVPRKEVIEPGASETPAEMREVMTKSMARNIFYGGSLFFILIFLALSAHSHWYIVNSENSAKLDDSVVRGKHVWEKHACINCHTILGEGAYYAPEVGNVMTRWGVLDDPESAFEALKGWMEAQPTGIPGRRQMPNFNLSDEEIRDLTNFLIWTDNIDAQGWPPNEAGMVRIDFEPWEPEETIGKLWHTLASRLDAPEVHDGAAVDLSEVAGRLAVLFRGLGGSPGVELRPVSPEISRHRLGWRRRLATEAELMPRASFDGEVLRLPDRLAVFPAREANGALYVWLAAAAAHAGTRIDEDDPLRADLHALVAARQMVEAALHNAPGLRPLYAELCKGVLYQRDISGLPPVEAAVEELVRHMLGDPAPLSPKAEHLLALDDDTAPRGYQHFRPVPLWPELRPVGFSEHNKVENPETEGPPEESGEKTHRARRRKSDQANRSDSFILHKFEAILSWAEFLNINRRIDDDDPDNAKKAADDQEEIGLGQISKAPPTKLKLHLDLAPEDVNRERLSGRVLYPEWDVRIGQYLPDHVNVLTSDAEIREDAAEFGKDPATARRIRAVKRQFEALRPGRVMTRGHLDGDQLDIEAAVRAQVDRCANGEGTERIWMQSRPEARDLAVSILLDVSRSTESAVTGRAVIDIEREALAALAWGLNACGDDFAIHAFSSLKRQRVYVQRCKRFDEPMGGLVEQRIASLRPGHYTRLGAAIRHCSADLACQSRKRRLLLIITDGKPNDLDHYEGRHGIEDTCMAVREARRAGQSVFGVTIDKTGKSWFPRMFGQGGFAVIPDPHRLIMALPQIYRQLVGAMSDASLIDELPGELLMWVLIISELLVFGAGLIAFMGVRLTDPTGFAEAQSHLYRTGAALNTVVLVTSGYLAAQALKWRKIARRGVARMALITAAALGVVFLIIKGAEVFTAAYNNDLPVLLKGPTGCGKTRFVAHMAAKLGRPLYTVACHDDLAAADLIGRYLLKGGETVWVDGPLTRAVREGAICYLDEVVEARKDVTVVLHPLTDDRRILPIDRTGEELEAAPGFMLVASYNPGYQNILKTLKPSTRQRFISLEFDFPSPEMEAEVVAQESGLPLERCKPLVRLAGKLRGLKGQDLEEGVSTRLVVYAATLIAQGMSTDRAILAAMIEPLTDDEDIKRGLLDLVTAVFG
>AB7
MKYESQKIAYAYFAVAMALFAVQVIGGLLAGFIYVFPNFLSELLPFNIVRMLHTNSLIVWLLLGFFGAAYFLIPEETEREIHSTKLAYLQLIILVVGTLGVVVTYVFNLFEGNWLLGKEGREFLEQPKWVKAGIVVAALMFLYNVSLTVLKGKKTAISSILVLGLWGLALLFLFAFYNPGNLSLDKQYWWYVVHLWVEGVWELIMASILAYLMLKLTGVDREVVEKWLYVIVAAALFSGILGTGHHYYWIGTPGYWQWIGSIFSSLEVIPFFAMMAFAFVMVWKGRRDHPNKAALLWSLGCATLAFFGAGVWGFLHTLHGVNYYTHGTQITAAHGHLAFYGAYVCLNLAIFSYAMPILKNRDPYNQVLNMGSFWLMTSGMVFMTFVLTFGGTVQTHMQRVVGDYFMDVQDQIAIFYWMRLGSGVVVVLGALLFIYSIWVPRKEVIEPGASETPAEMREVMTKSMARNIFYGGSLFFILIFLALSAHSHWYIVNSENSAKLDDSVVRGKHVWEKHACINCHTILGEGAYYAPEVGNVMTRWGVLDDPESAFEALKGWMEAQPTGIPGRRQMPNFNLSDEEIRDLTNFLIWTDNIDAQGWPPNEAGMVRIDFEPWEPEETIGKLWHTLASRLNAPEVHDGAAVDLSEVAGRLAVLFRGLGGSPGVELRPVSPEISRHRLGWRCRLATEAEMMPRASFDGEVLRLPDRLAVFPAREANGALYVWLAAAAAHAGTRIDEDDPLRADLHALVAARQMVEAALHNAPGLRPLYAELCKGVLYQRDISGLPPVEAAVEELVRHMLGDPAPLSPKAEHLLALDDDTAPRAYHHFRPVPLWPELRPVGFSEHNEVENPETEGPPEESGEKTHRARRRKSDQANRSDSFILHKFEAILSWAEFLNINRRIDDDDPDNAKKAADDQEEIGLGQISKAPPTKLKLHLDLAPEDVNRERLSGRVLYPEWDVRTGQYLPDHVNVLTSDAEIREDAAEFGKDPATARRIRAVKRQFEALRPGRVMTRGHLDGDQLDIEAAVRAQVDRCANGEGTERIWMQSRPEARDLAVSILLDVSRSTESAVTGRAVIDIEREALAALAWGLNACGDDFAIHAFSSLKRQRVYVQRCKRFDEPMGGLVEQRIASLRPGHYTRLGAAIRHCSADLASQSRKRRLLLIITDGKPNDLDHYEGRHGIEDTCMAVREARRAGQSVFGVTIDKTGKSWFPRMFGQGGFAVIPDPHRLIMALPQIYRQLVGAMSDASLIDELPGELLMWVLIISELLVFGAGLIAFMGVRLTDPTGFAEAQSHLYRTGAALNTVVLVTSGYLAAQALQWRKIARRGVARMALITAAVLGVVFLIIKGAEVFTAAYNNDLPVLLKGPTGCGKTRFVAHMAAKLGRPLYTVACHDDLAAADLIGRYLLKGGETVWVDGPLTRAVREGAICYLDEVVEARKDVTVVLHPLTDDRRILPIDRTGEELEAAPGFMLVASYNPGYQNILKTLKPSTRQRFISLEFDFPSPEMEAEVVAQESGLTLERCKPLVRLAGKLRGLKGQDLEEGVSTRLVVYAATLIAQGMSTDRAILAAMIEPLTDDEDIKRGLLDLVTAVFG
>AC8
MKYESQKIAYAYFAVAMALFAVQVIGGLLAGFIYVFPNFLSELLPFNIVRMLHTNSLIVWLLLGFFGAAYFLIPEETEREIHSTKLAYLQLIILVVGTLGVVVTYVFNLFEGNWLLGKEGREFLEQPKWVKAGIVVAALMFLYNVSLTVLKGKKTAISSILVLGLWGLALLFLFAFYNPGNLSLDKQYWWYVVHLWVEGVWELIMASILAYLMLKLTGVDREVVEKWLYVIVAAALFSGILGTGHHYYWIGTPGYWQWIGSIFSSLEVIPFFAMMAFAFVMVWKGRRDHPNKAALLWSLGCATLAFFGAGVWGFLHTLHGVNYYTHGTQITAAHGHLAFYGAYVCLNLAIFSYAMPILKNRDPYNQVLNMGSFWLMTSGMVFMTFVLTFGGTVQTHMQRVVGDYFMDVQDQIAIFYWMRLGSGVVVVLGALLFIYSIWVPRKEVIEPGASETPAEMREVMTKSMARNIFYGGSLFFILIFLALSAHSHWYIVNSENSAKLDDSVVRGKHVWEKHACINCHTILGEGAYYAPEVGNVMTRWGVLDDPESAFEALKGWMEAQPTGIPGRRQMPNFNLSDEEIRDLTNFLIWTDNIDAQGWPPNEAGMVRIDFEPWEPEETIGKLWHTLASRLDAPEVHDGAAVDLSEVAGRLAVLFRGLGGSPGVELRPVSPEISRHRLGWRRRLATEAELMPRASFDGEVLRLPDRLAVFPAREANGALYVWLAAAAAHAGTRSDEDDPLRADLHALVAARQMVKAALHNAPGLRPLYAELCKGVLYQRDISGLPPVEAAVEELARHMLGDPAPLSPKAEHLLALDDDTAPRGYQHFRPVPLWPELRPVGFSEHNEVENPETEGPPEESGEKTHRARRRKSDQANRSDSFILHKFEAILSWAEFLNINRRIDDDDPDNAKKAADDQEEIGLGQISKAPPTKLKLHLDLAPEDVNRERLSGRVLYPEWDVRTGQYLPDHVNVLTSDAEIREDAAEFGKDPATARRIRAVKRQFEALRPGRVMTRGHLDGDQLDIEAAVRAQVDRCTNGEGTERIWMQSRPEARDLAVSILLDVSRSTESAVTGRAVIDIEREALAALAWGLNACGDDFAIHAFSSLKRQRVYVQRCKRFDEPMGGLVEQRIASLRPGHYTRLGAAIRHCSADLASQSRKRRLLLIITDGKPNDLDHYEGRHGIEDTCMAVREARRAGQSVFGVTIDKTGKSWFPRMFGQGGFAVIPDPHRLIMALPQIYRQLVGAMSDASLIDELPGELLMWVLIISELLVFGAGLIAFMGVRLTDPTGFAEAQSHLYRTGAALNTVVLVTSGYLAAQALQWRKIARRGVARMALITAAVLGVVFLIIKGAEVFTAAYNNDLPVLLKGPTGCGKTRFVAHMAAKLGRPLYTVACHDDLAAADLIGRYLLKGGETVWVDGPLTRAVREGAICYLDEVVEARKDVTVVLHPLTDDRRILPIDRTGEELEAAPGFMLVASYNPGYQNILKTLKPSTRQRFISLEFDFPSPEMEAEVVAQESGLPLERCKPLVRLAGKLRGLKGQDLEEGVSTRLVVYAATLIAQGMSTDRAILAAMIEPLTDDEDIKRGLLDLVTAVFG
>AD1
MKYESQKIAYAYFAVAMALFAVQVIGGLLAGFIYVFPNFLSELLPFNIVRMLHTNSLIVWLLLGFFGAAYFLIPEETEREIHSTKLAYLQLIILVVGTLGVVVTYVFNLFEGNWLLGKEGREFLEQPKWVKAGIVVAALMFLYNVSLTVLKGKKTAISSILVLGLWGLALLFLFAFYNPGNLSLDKQYWWYVVHLWVEGVWELIMASILAYLMLKLTGVDREVVEKWLYVIVAAALFSGILGTGHHYYWIGTPGYWQWIGSIFSSLEVIPFFAMMAFAFVMVWKGRRDHPNKAALLWSLGCATLAFFGAGVWGFLHTLHGVNYYTHGTQITAAHGHLAFYGAYVCLNLAIFSYAMPILKNRDPYNQVLNMGSFWLMTSGMVFMTFVLTFGGTVQTHMQRVVGDYFMDVQDQIAIFYWMRLGSGVVVVLGALLFIYSIWVPRKEVIEPGASETPAEMREVMTKSMARNIFYGGSLFFILIFLALSAHSHWYIVNSENSAKLDDSVVRGKHVWEKHACINCHTILGEGAYYAPEVGNVMTRWGVLDDPESAFEALKGWMEAQPTGIPGRRQMPNFNLSDEEIRDLTNFLIWTDNIDAQGWPPNEAGMVRIDFEPWEPEETIGKLWHTLASRLDAPEVHDGAAVDLSEVAGRLAVLFRGLGGSPGVELRPVSPEISRHRLGWRRRLATEAELMPRASFDGEVLRLPDRLAVFPAREANGALYVWLAAAAAHAGTRSDEDDPLRADLHALVAARQMVEAALHNAPGLRPLYTELCKGVLYQRDISGLPPVEAAVEELVRHMLGDPAPLSPKAEHLLALDDDTAPRAYQHFRPVPLWPELRPVGFSEHNEVENPETEGPPEESGEKTHRARRRKSDQANRSDSFILHKFEAILSWAEFLNINRRIDDDDPDNAKKAADDQEEIGLGQISKAPPTKLKLHLDLAPEDVNRERLSGRVLYPEWDVRTGQYLPDHVNVLTSDAEIREDAAEFGKDPATARRIRAVKRQFEALRPGRVMTRGHLDGDQLDIEAAVRAQVDRCANGEGTERIWMQSRPEARDLAVSILLDVSRSTESAVTGRAVIDIEREALAALAWGLNACGDDFAIHAFSSLKRQRVYVQRCKRFDEPMGSLVEQRIASLRPGHYTRLGAAIRHCSADLASQSRKRRLLLIITDGKPNDLDHYEGRHGIEDTCMAVREARRAGQSVFGVTIDKTGKSWFPRMFGQGGFAVIPDPHRLIMALPQIYRQLVGAMSDASLIDELPGELLMWVLIISELLVFGAGLIAFMGVRLTDPTGFAEAQSHLYRTGAALNTVVLVTSGYLAAQALQWRKIARRGVARMALITAAVLGVVFLIIKGAEVFTAAYNNDLPVLLKGPTGCGKTRFVAHMAAKLGRPLYTVACHDDLAAADLIGRYLLKGGETVWVDGPLTRAVREGAICYLDEVVEARKDVTVVLHPLTDDRRILPIDRTGEELEAAPGFMLVASYNPGYQNILKTLKPSTRQRFISLEFDFPSPEMEAEVVAQESGLPLERCKPLVRLAGKLRGLKGQDLEEGVSTRLVVYAATLIAQGMSTDRAILAAMIEPLTDDEDIKRGLLDLVTAVFG
>AD5
MKYESQKIAYAYFAVAMALFAVQVIGGLLAGFIYVFPNFLSELLPFNIVRMLHTNSLIVWLLLGFFGAAYFLIPEETEREIHSTKLAYLQLIILVVGTLGVVVTYVFNLFEGNWLLGKEGREFLEQPKWVKAGIVVAALMFLYNVSLTVLKGKKTAISSILVLGLWGLALLFLFAFYNPGNLSLDKQYWWYVVHLWVEGVWELIMASILAYLMLKLTGVDREVVEKWLYVIVAAALFSGILGTGHHYYWIGTPGYWQWIGSIFSSLEVIPFFAMMAFAFVMVWKGRRDHPNKAALLWSLGCATLAFFGAGVWGFLHTLHGVNYYTHGTQITAAHGHLAFYGAYVCLNLAIFSYAMPILKNRDPYNQVLNMGSFWLMTSGMVFMTFVLTFGGTVQTHMQRVVGDYFMDVQDQIAIFYWMRLGSGVVVVLGALLFIYSIWVPRKEVIEPGASETPAEMREVMTKSMARNIFYGGSLFFILIFLALSAHSHWYIVNSENSAKLDASVVRGKHVWEKHACINCHTILGEGAYYAPEVGNVMTRWGVLDDPESAFEALKGWMEAQPTGIPGRRQMPNFNLSDEEIRDLTNFLIWTDNIDAQGWPPNEAGMVRIDFEPWEPEETIGKLWHTLASRLDAPEVHDGAAVDLSEVAGRLAVLFRGLGGSPGVELRPVSPEISRHRLGWRRRLATEAEMMPRASFDGEVLRLPDRLAVFPAREANGALYVWLAAAAAHAGTRIDEDDPLRADLHALVAARQMVEAALHNAPGLRPLYTELCKGVLYQRDISGLPPVEAAVEELVRHMLGDPAPLSPKAEHLLALDDDTAPRSYQHFRPVPLWPELRPVGFSEHNEVENPETEGPPEESGEKTHRARRRKSDQANRSDSFILHKFEAILSWAEFLNINRRIDDDDPDNAKKAADDQEEIGLGQISKAPPTKLKLHLDLAPEDVNRERLSGRVLYPEWDVRIGQYLPDHVNVLTSDAEIREDAAEFGKDPATARRIRAVKRQFEALRPGRVMTRGHLDGDQLDIEAAVRAQVDRCANGEGTERIWMQSRPEARDLAVSILLDVSRSTESAVTGRAVIDIEREALAALAWGLNACGDDFAIHAFSSLKRQRVYVQRCKRFDEPMGSLVEQRIASLRPGHYTRLGAAIRHCSADLASQSRKRRLLLIITDGKPNDLDHYEGRHGIEDTCMAVREARRAGQSVFGVTIDKTGKSWFPRMFGQGGFAVIPDPHRLIMALPQIYRQLVGAMSDASLIDELPGELLMWVLIISELLVFGAGLIAFMGVRLTDPTGFAEAQSHLYRTGAALNTVVLVTSGYLAAQALQWRKIARRGVARMALITAAALGVVFLIIKGAEVFTAAYNNDLPVLLKGPTGCGKTRFVAHMAAKLGRPLYTVACHDDLAAADLIGRYLLKGGETVWVDGPLTRAVREGAICYLDEVVEARKDVTVVLHPLTDDRRILPIDRTGEELEAAPGFMLVASYNPGYQNILKTLKPSTRQRLISLEFDFPSPEMEAEVVAQESGLPLERCKPLVRLAGKLRGLKGQDLEEGVSTRLVVYAATLIAQGMSTDRAILAAMIEPLTDDEDIKRGLLDLVTAVFG
>AF2
MKYESQKIAYAYFAVAMALFAVQVIGGLLAGFIYVFPNFLSELLPFNIVRMLHTNSLIVWLLLGFFGAAYFLIPEETEREIHSTKLAYLQLIILVVGTLGVVVTYVFNLFEGNWLLGKEGREFLEQPKWVKAGIVVAALMFLYNVSLTVLKGKKTAISSILVLGLWGLALLFLFAFYNPGNLSLDKQYWWYVVHLWVEGVWELIMASILAYLMLKLTGVDREVVEKWLYVIVAAALFSGILGTGHHYYWIGTPGYWQWIGSIFSSLEVIPFFAMMAFAFVMVWKGRRDHPNKAALLWSLGCATLAFFGAGVWGFLHTLHGVNYYTHGTQITAAHGHLAFYGAYVCLNLAIFSYAMPILKNRDPYNQVLNMGSFWFMTSGMVFMTFVLTFGGTVQTHMQRVVGDYFMDVQDQIAIFYWMRLGSGVVVVLGALLFIYSIWVPRKEVIEPGASETPAEMREVMTKSMARNIFYGGSLFFILIFLALSAHSHWYIVNSENSAKLDDSVVRGKHVWEKHACINCHTILGEGAYYAPEVGNVMTRWGVLDDPESAFEALKGWMEAQPTGIPGRRQMPNFNLSDEEIRDLTNFLIWTDNIDAQGWPPNEAGMVRIDFEPWEPEETIGKLWHTLASRLDAPEVHDGAAVDLSEVAGRLAVLFRGLGGSPGVELRPVSPEISRHRLGWRRRLATEAELMPRASFDGEVLRLPDRLAVFPAREANGALYVWLAAAAAHAGTRSDEDDPLRADLHALVGARQMVEAALHNAPGLRPLYTELCKGVLYQRDISGLPPVEAAVEELVRHMLGDPAPLSPKAEHLLALDDDTAPRAYQHFRPVPLWPELRPVGFSEHNEVENPETEGPPEESGEKTHRARRRKSDQANRSDSFILHKFEAILSWAEFLNINRRIDDDDPDNAKKAADDQEEIGLGQISKAPPTKLKLHLDLAPEDVNRERLSGRVLYPEWDVRTGQYLPDHVNVLTSDAEIREDAAEFGKDPATARRIRAVKRQFEALRPGRVMTRGHLDGDQLDIEAAVRAQVDRCANGEGTERIWMQSRPEARDLAVSILLDVSRSTESAVTGRAVIDIEREALAALAWGLNACGDDFAIHAFSSLKRQRVYVQRCKRFDEPMGSLVEQRIASLRPGHYTRLGAAIRHCSADLASQSRKRRLLLIITDGKPNDLDHYEGRHGIEDTCMAVREARRAGQSVFGVTIDKTGKSWFPRMFGQGGFAVIPDPHRLIMALPQIYRQLVGAMSDASLIDELPGELLMWVLIISELLVFGAGLIAFMGVRLTDPTGFAEAQSHLYRTGAALNTVVLVTSGYLAAQALQWQKIARRGVARMALITAAVLGVVFLIIKGAEVFTAAYNNDLPVLLKGPTGCGKTRFVAHMAAKLGRPLYTVACHDDLAAADLIGRYLLKGGETVWVDGPLTRAVREGAICYLDEVVEARKDVTVVLHPLTDDRRILPIDRTGEELEAAPGFMLVASYNPGYQNILKTLKPSTRQRFISLEFDFPSPEMEAEVVAQESGLPLERCKPLVRLAGKLRGLKGQDLEEGVSTRLVVYAATLIAQGMSTDRAILAAMIEPLTDDEDIKRGLLDLVTAVFG
>AH1
MKYESQKIAYAYFAVAMALFAVQVIGGLLAGFIYVFPNFLSELLPFNIVRMLHTNSLIVWLLLGFFGAAYFLIPEETEREIHSTKLAYLQLIILVVGTLGVVVTYVFNLFEGNWLLGKEGREFLEQPKWVKAGIVVAALMFLYNVSLTVLKGKKTAISSILVLGLWGLALLFLFAFYNPGNLSLDKQYWWYVVHLWVEGVWELIMASILAYLMLKLTGVDREVVEKWLYVIVAAALFSGILGTGHHYYWIGTPGYWQWIGSIFSSLEVIPFFAMMAFAFVMVWKGRRDHPNKAALLWSLGCATLAFFGAGVWGFLHTLHGVNYYTHGTQITAAHGHLAFYGAYVCLNLAIFSYAMPILKNRDPYNQVLNMGSFWLMTSGMVFMTFVLTFGGTVQTHMQRVVGDYFMDVQDQIAIFYWMRLGSGVVVVLGALLFIYSIWVPRKEVIEPGASETPAEMREVMTKSMARNIFYGGSLFFILIFLALSAHSHWYIVNSENSAKLDDSVVRGKHVWEKHACINCHTILGEGAYYAPEVGNVMTRWGVLDDPESAFEALKGWMEAQPTGIPGRRQMPNFNLSDEEIRDLTNFLIWTDNIDAQGWPPNEAGMVRIDFEPWEPEETIGKLWHTLASRLDAPEVHDGAAVDLSEVAGRLAVLFRGLGGSPGVELRPVSPEISRHRLGWRRRLATEAELMPRASFDGEVLRLPDRLAVFPAREANGALYVWLAAAAAHAGTRSDEDDPLRADLHALVAARQMVKAALHNAPGLRPLYAELCKGVLYQRDISGLPPVEAAVEELARHMLGDPAPLSPKAEHLLALDDDTAPRGYQHFRPVPLWPELRPVGFSEHNEVENPETEGPPEESGEKTHRARRRKSDQANRSDSFILHKFEAILSWAEFLNINRRIDDDDPDNAKKAADDQEEIGLGQISKAPPTKLKLHLDLAPEDVNRERLSGRVLYPEWDVRTGQYLPDHVNVLTSDAEIREDAAEFGKDPATARRIRAVKRQFEALRPGRVMTRGHLDGDQLDIEAAVRAQVDRCTNGEGTERIWMQSRPEARDLAVSILLDVSRSTESAVTGRAVIDIEREALAALAWGLNACGDDFAIHAFSSLKRQRVYVQRCKRFDEPMGGLVEQRIASLRPGHYTRLGAAIRHCSADLASQSRKRRLLLIITDGKPNDLDHYEGRHGIEDTCMAVREARRAGQSVFGVTIDKTGKSWFPRMFGQGGFAVIPDPHRLIMALPQIYRQLVGAMSDASLIDELPGELLMWVLIISELLVFGAGLIAFMGVRLTDPTGFAEAQSHLYRTGAALNTVVLVTSGYLAAQALQWRKIARRGVARMALITAAVLGVVFLIIKGAEVFTAAYNNDLPVLLKGPTGCGKTRFVAHMAAKLGRPLYTVACHDDLAAADLIGRYLLKGGETVWVDGPLTRAVREGAICYLDEVVEARKDVTVVLHPLTDDRRILPIDRTGEELEAAPGFMLVASYNPGYQNILKTLKPSTRQRFISLEFDFPSPEMEAEVVAQESGLPLERCKPLVRLAGKLRGLKGQDLEEGVSTRLVVYAATLIAQGMSTDRAILAAMIEPLTDDEDIKRGLLDLVTAVFG
>AH10
MKYESQKIAYAYFAVAMALFAVQVIGGLLAGFIYVFPNFLSELLPFNIVRMLHTNSLIVWLLLGFFGAAYFLIPEETEREIHSTKLAYLQLIILVVGTLGVVVTYVFNLFEGNWLLGKEGREFLEQPKWVKAGIVVAALMFLYNVSLTVLKGKKTAISSILVLGLWGLALLFLFAFYNPGNLSLDKQYWWYVVHLWVEGVWELIMASILAYLMLKLTGVDREVVEKWLYVIVAAALFSGILGTGHHYYWIGTPGYWQWIGSIFSSLEVIPFFAMMAFAFVMVWKGRRDHPNKAALLWSLGCATLAFFGAGVWGFLHTLHGVNYYTHGTQITAAHGHLAFYGAYVCLNLAIFSYAMPILKNRDPYNQVLNMGSFWLMTSGMVFMTFVLTFGGTVQTHMQRVVGDYFMDVQDQIAIFYWMRLGSGVVVVLGALLFIYSIWVPRKEVIEPGASETPAEMREVMTKSMARNIFYGGSLFFILIFLALSAHSHWYIVNSENSAKLDDSVVRGKHVWEKHACINCHTILGEGAYYAPEVGNVMTRWGVLDDPESAFEALKGWMEAQPTGIPGRRQMPNFNLSDEEIRDLTNFLIWTDNIDAQGWPPNEAGMVRIDFEPWEPEETIGKLWHTLASRLDAPEVHDGAAVDLSEVAGRLAVLFRGLGGSPGVELRPVSPEISRHRLGWRRRLATEAELMPRASFDGEVLRLPDRLAVFPAREANGALYVWLAAAAAHAGTRSDEDDPLRADLHALVAARQMVKAALHNAPGLRPLYAELCKGVLYQRDISGLPPVEAAVEELARHMLGDPAPLSPKAEHLLALDDDTAPRGYQHFRPVPLWPELRPVGFSEHNEVENPETEGPPEESGEKTHRARRRKSDQANRSDSFILHKFEAILSWAEFLNINRRIDDDDPDNAKKAADDQEEIGLGQISKAPPTKLKLHLDLAPEDVNRERLSGRVLYPEWDVRTGQYLPDHVNVLTSDAEIREDAAEFGKDPATARRIRAVKRQFEALRPGRVMTRGHLDGDQLDIEAAVRAQVDRCTNGEGTERIWMQSRPEARDLAVSILLDVSRSTESAVTGRAVIDIEREALAALAWGLNACGDDFAIHAFSSLKRQRVYVQRCKRFDEPMGGLVEQRIASLRPGHYTRLGAAIRHCSADLASQSRKRRLLLIITDGKPNDLDHYEGRHGIEDTCMAVREARRAGQSVFGVTIDKTGKSWFPRMFGQGGFAVIPDPHRLIMALPQIYRQLVGAMSDASLIDELPGELLMWVLIISELLVFGAGLIAFMGVRLTDPTGFAEAQSHLYRTGAALNTVVLVTSGYLAAQALQWRKIARRGVARMALITAAVLGVVFLIIKGAEVFTAAYNNDLPVLLKGPTGCGKTRFVAHMAAKLGRPLYTVACHDDLAAADLIGRYLLKGGETVWVDGPLTRAVREGAICYLDEVVEARKDVTVVLHPLTDDRRILPIDRTGEELEAAPGFMLVASYNPGYQNILKTLKPSTRQRFISLEFDFPSPEMEAEVVAQESGLPLERCKPLVRLAGKLRGLKGQDLEEGVSTRLVVYAATLIAQGMSTDRAILAAMIEPLTDDEDIKRGLLDLVTAVFG
>AH11
MKYESQKIAYAYFAVAMALFAVQVIGGLLAGFIYVFPNFLSELLPFNIVRMLHTNSLIVWLLLGFFGAAYFLIPEETEREIHSTKLAYLQLIILVVGTLGVVVTYVFNLFEGNWLLGKEGREFLEQPKWVKAGIVVAALMFLYNVSLTVLKGKKTAISSILVLGLWGLALLFLFAFYNPGNLSLDKQYWWYVVHLWVEGVWELIMASILAYLMLKLTGVDREVVEKWLYVIVAAALFSGILGTGHHYYWIGTPGYWQWIGSIFSSLEVIPFFAMMAFAFVMVWKGRRDHPNKAALLWSLGCATLAFFGAGVWGFLHTLHGVNYYTHGTQITAAHGHLAFYGAYVCLNLAIFSYAMPILKNRDPYNQVLNMGSFWLMTSGMVFMTFVLTFGGTVQTHMQRVVGDYFMDVQDQIAIFYWMRLGSGVVVVLGALLFIYSIWVPRKEVIEPGASETPAEMREVMTKSMARNIFYGGSLFFILIFLALSAHSHWYIVNSENSAKLDDSVVRGKHVWEKHACINCHTILGEGAYYAPEVGNVMTRWGVLDDPESAFEALKGWMEAQPTGIPGRRQMPNFNLSDEEIRDLTNFLIWTDNIDAQGWPPNEAGMVRIDFEPWEPEETIGKLWHTLASRLDAPEVHDGAAVDLSEVAGRLAVLFRGLGGSPGVELRPVSPEISRHRLGWRRRLATEAELMPRASFDGEVLRLPDRLAVFPAREANGALYVWLAAAAAHAGTRSDEDDPLRADLHALVAARQMVKAALHNAPGLRPLYAELCKGVLYQRDISGLPPVEAAVEELARHMLGDPAPLSPKAEHLLALDDDTAPRGYQHFRPVPLWPELRPVGFSEHNEVENPETEGPPEESGEKTHRARRRKSDQANRSDSFILHKFEAILSWAEFLNINRRIDDDDPDNAKKAADDQEEIGLGQISKAPPTKLKLHLDLAPEDVNRERLSGRVLYPEWDVRTGQYLPDHVNVLTSDAEIREDAAEFGKDPATARRIRAVKRQFEALRPGRVMTRGHLDGDQLDIEAAVRAQVDRCTNGEGTERIWMQSRPEARDLAVSILLDVSRSTESAVTGRAVIDIEREALAALAWGLNACGDDFAIHAFSSLKRQRVYVQRCKRFDEPMGGLVEQRIASLRPGHYTRLGAAIRHCSADLASQSRKRRLLLIITDGKPNDLDHYEGRHGIEDTCMAVREARRAGQSVFGVTIDKTGKSWFPRMFGQGGFAVIPDPHRLIMALPQIYRQLVGAMSDASLIDELPGELLMWVLIISELLVFGAGLIAFMGVRLTDPTGFAEAQSHLYRTGAALNTVVLVTSGYLAAQALQWRKIARRGVARMALITAAVLGVVFLIIKGAEVFTAAYNNDLPVLLKGPTGCGKTRFVAHMAAKLGRPLYTVACHDDLAAADLIGRYLLKGGETVWVDGPLTRAVREGAICYLDEVVEARKDVTVVLHPLTDDRRILPIDRTGEELEAAPGFMLVASYNPGYQNILKTLKPSTRQRFISLEFDFPSPEMEAEVVAQESGLPLERCKPLVRLAGKLRGLKGQDLEEGVSTRLVVYAATLIAQGMSTDRAILAAMIEPLTDDEDIKRGLLDLVTAVFG
>AH4
MKYESQKIAYAYFAVAMALFAVQVIGGLLAGFIYVFPNFLSELLPFNIVRMLHTNSLIVWLLLGFFGAAYFLIPEETEREIHSTKLAYLQLIILVVGTLGVVVTYVFNLFEGNWLLGKEGREFLEQPKWVKAGIVVAALMFLYNVSLTVLKGKKTAISSILVLGLWGLALLFLFAFYNPGNLSLDKQYWWYVVHLWVEGVWELIMASILAYLMLKLTGVDREVVEKWLYVIVAAALFSGILGTGHHYYWIGTPGYWQWIGSIFSSLEVIPFFAMMAFAFVMVWKGRRDHPNKAALLWSLGCATLAFFGAGVWGFLHTLHGVNYYTHGTQITAAHGHLAFYGAYVCLNLAIFSYAMPILKNRDPYNQVLNMGSFWLMTSGMVFMTFVLTFGGTVQTHMQRVVGDYFMDVQDQIAIFYWMRLGSGVVVVLGALLFIYSIWVPRKEVIEPGASETPAEMREVMTKSMARNIFYGGSLFFILIFLALSAHSHWYIVNSENSAKLDDSVVRGKHVWEKHACINCHTILGEGAYYAPEVGNVMTRWGVLDDPESAFEALKGWMEAQPTGIPGRRQMPNFNLSDEEIRDLTNFLIWTDNIDAQGWPPNEAGMVRIDFEPWEPEETIGKLWHTLASRLDAPEVHDGAAVDLSEVAGRLAVLFRGLGGSPGVELRPVSPEISRHRLGWRRRLATEAELMPRASFDGEVLRLPDRLAVFPAREANGALYVWLAAAAAHAGTRSDEDDPLRADLHALVAARQMVKAALHNAPGLRPLYAELCKGVLYQRDISGLPPVEAAVEELARHMLGDPAPLSPKAEHLLALDDDTAPRGYQHFRPVPLWPELRPVGFSEHNEVENPETEGPPEESGEKTHRARRRKSDQANRSDSFILHKFEAILSWAEFLNINRRIDDDDPDNAKKAADDQEEIGLGQISKAPPTKLKLHLDLAPEDVNRERLSGRVLYPEWDVRTGQYLPDHVNVLTSDAEIREDAAEFGKDPATARRIRAVKRQFEALRPGRVMTRGHLDGDQLDIEAAVRAQVDRCTNGEGTERIWMQSRPEARDLAVSILLDVSRSTESAVTGRAVIDIEREALAALAWGLNACGDDFAIHAFSSLKRQRVYVQRCKRFDEPMGGLVEQRIASLRPGHYTRLGAAIRHCSADLASQSRKRRLLLIITDGKPNDLDHYEGRHGIEDTCMAVREARRAGQSVFGVTIDKTGKSWFPRMFGQGGFAVIPDPHRLIMALPQIYRQLVGAMSDASLIDELPGELLMWVLIISELLVFGAGLIAFMGVRLTDPTGFAEAQSHLYRTGAALNTVVLVTSGYLAAQALQWRKIARRGVARMALITAAVLGVVFLIIKGAEVFTAAYNNDLPVLLKGPTGCGKTRFVAHMAAKLGRPLYTVACHDDLAAADLIGRYLLKGGETVWVDGPLTRAVREGAICYLDEVVEARKDVTVVLHPLTDDRRILPIDRTGEELEAAPGFMLVASYNPGYQNILKTLKPSTRQRFISLEFDFPSPEMEAEVVAQESGLPLERCKPLVRLAGKLRGLKGQDLEEGVSTRLVVYAATLIAQGMSTDRAILAAMIEPLTDDEDIKRGLLDLVTAVFG
>AH5
MKYESQKIAYAYFAVAMALFAVQVIGGLLAGFIYVFPNFLSELLPFNIVRMLHTNSLIVWLLLGFFGAAYFLIPEETEREIHSTKLAYLQLIILVVGTLGVVVTYVFNLFEGNWLLGKEGREFLEQPKWVKAGIVVAALMFLYNVSLTVLKGKKTAISSILVLGLWGLALLFLFAFYNPGNLSLDKQYWWYVVHLWVEGVWELIMASILAYLMLKLTGVDREVVEKWLYVIVAAALFSGILGTGHHYYWIGTPGYWQWIGSIFSSLEVIPFFAMMAFAFVMVWKGRRDHPNKAALLWSLGCATLAFFGAGVWGFLHTLHGVNYYTHGTQITAAHGHLAFYGAYVCLNLAIFSYAMPILKNRDPYNQVLNMGSFWLMTSGMVFMTFVLTFGGTVQTHMQRVVGDYFMDVQDQIAIFYWMRLGSGVVVVLGALLFIYSIWVPRKEVIEPGASETPAEMREVMTKSMARNIFYGGSLFFILIFLALSAHSHWYIVNSENSAKLDDSVVRGKHVWEKHACINCHTILGEGAYYAPEVGNVMTRWGVLDDPESAFEALKGWMEAQPTGIPGRRQMPNFNLSDEEIRDLTNFLIWTDNIDAQGWPPNEAGMVRIDFEPWEPEETIGKLWHTLASRLDAPEVHDGAAVDLSEVAGRLAVLFRGLGGSPGVELRPVSPEISRHRLGWRRRLATEAELMPRASFDGEVLRLPDRLAVFPAREANGALYVWLAAAAAHAGTRSDEDDPLRADLHALVAARQMVKAALHNAPGLRPLYAELCKGVLYQRDISGLPPVEAAVEELARHMLGDPAPLSPKAEHLLALDDDTAPRGYQHFRPVPLWPELRPVGFSEHNEVENPETEGPPEESGEKTHRARRRKSDQANRSDSFILHKFEAILSWAEFLNINRRIDDDDPDNAKKAADDQEEIGLGQISKAPPTKLKLHLDLAPEDVNRERLSGRVLYPEWDVRTGQYLPDHVNVLTSDAEIREDAAEFGKDPATARRIRAVKRQFEALRPGRVMTRGHLDGDQLDIEAAVRAQVDRCTNGEGTERIWMQSRPEARDLAVSILLDVSRSTESAVTGRAVIDIEREALAALAWGLNACGDDFAIHAFSSLKRQRVYVQRCKRFDEPMGGLVEQRIASLRPGHYTRLGAAIRHCSADLASQSRKRRLLLIITDGKPNDLDHYEGRHGIEDTCMAVREARRAGQSVFGVTIDKTGKSWFPRMFGQGGFAVIPDPHRLIMALPQIYRQLVGAMSDASLIDELPGELLMWVLIISELLVFGAGLIAFMGVRLTDPTGFAEAQSHLYRTGAALNTVVLVTSGYLAAQALQWRKIARRGVARMALITAAVLGVVFLIIKGAEVFTAAYNNDLPVLLKGPTGCGKTRFVAHMAAKLGRPLYTVACHDDLAAADLIGRYLLKGGETVWVDGPLTRAVREGAICYLDEVVEARKDVTVVLHPLTDDRRILPIDRTGEELEAAPGFMLVASYNPGYQNILKTLKPSTRQRFISLEFDFPSPEMEAEVVAQESGLPLERCKPLVRLAGKLRGLKGQDLEEGVSTRLVVYAATLIAQGMSTDRAILAAMIEPLTDDEDIKRGLLDLVTAVFG
>AH6
MKYESQKIAYAYFAVAMALFAVQVIGGLLAGFIYVFPNFLSELLPFNIVRMLHTNSLIVWLLLGFFGAAYFLIPEETEREIHSTKLAYLQLIILVVGTLGVVVTYVFNLFEGNWLLGKEGREFLEQPKWVKAGIVVAALMFLYNVSLTVLKGKKTAISSILVLGLWGLALLFLFAFYNPGNLSLDKQYWWYVVHLWVEGVWELIMASILAYLMLKLTGVDREVVEKWLYVIVAAALFSGILGTGHHYYWIGTPGYWQWIGSIFSSLEVIPFFAMMAFAFVMVWKGRRDHPNKAALLWSLGCATLAFFGAGVWGFLHTLHGVNYYTHGTQITAAHGHLAFYGAYVCLNLAIFSYAMPILKNRDPYNQVLNMGSFWLMTSGMVFMTFVLTFGGTVQTHMQRVVGDYFMDVQDQIAIFYWMRLGSGVVVVLGALLFIYSIWVPRKEVIEPGASETPAEMREVMTKSMARNIFYGGSLFFILIFLALSAHSHWYIVNSENSAKLDDSVVRGKHVWEKHACINCHTILGEGAYYAPEVGNVMTRWGVLDDPESAFEALKGWMEAQPTGIPGRRQMPNFNLSDEEIRDLTNFLIWTDNIDAQGWPPNEAGMVRIDFEPWEPEETIGKLWHTLASRLDAPEVHDGAAVDLSEVAGRLAVLFRGLGGSPGVELRPVSPEISRHRLGWRRRLATEAELMPRASFDGEVLRLPDRLAVFPAREANGALYVWLAAAAAHAGTRSDEDDPLRADLHALVAARQMVKAALHNAPGLRPLYAELCKGVLYQRDISGLPPVEAAVEELARHMLGDPAPLSPKAEHLLALDDDTAPRGYQHFRPVPLWPELRPVGFSEHNEVENPETEGPPEESGEKTHRARRRKSDQANRSDSFILHKFEAILSWAEFLNINRRIDDDDPDNAKKAADDQEEIGLGQISKAPPTKLKLHLDLAPEDVNRERLSGRVLYPEWDVRTGQYLPDHVNVLTSDAEIREDAAEFGKDPATARRIRAVKRQFEALRPGRVMTRGHLDGDQLDIEAAVRAQVDRCTNGEGTERIWMQSRPEARDLAVSILLDVSRSTESAVTGRAVIDIEREALAALAWGLNACGDDFAIHAFSSLKRQRVYVQRCKRFDEPMGGLVEQRIASLRPGHYTRLGAAIRHCSADLASQSRKRRLLLIITDGKPNDLDHYEGRHGIEDTCMAVREARRAGQSVFGVTIDKTGKSWFPRMFGQGGFAVIPDPHRLIMALPQIYRQLVGAMSDASLIDELPGELLMWVLIISELLVFGAGLIAFMGVRLTDPTGFAEAQSHLYRTGAALNTVVLVTSGYLAAQALQWRKIARRGVARMALITAAVLGVVFLIIKGAEVFTAAYNNDLPVLLKGPTGCGKTRFVAHMAAKLGRPLYTVACHDDLAAADLIGRYLLKGGETVWVDGPLTRAVREGAICYLDEVVEARKDVTVVLHPLTDDRRILPIDRTGEELEAAPGFMLVASYNPGYQNILKTLKPSTRQRFISLEFDFPSPEMEAEVVAQESGLPLERCKPLVRLAGKLRGLKGQDLEEGVSTRLVVYAATLIAQGMSTDRAILAAMIEPLTDDEDIKRGLLDLVTAVFG
>AH8
MKYESQKIAYAYFAVAMALFAVQVIGGLLAGFIYVFPNFLSELLPFNIVRMLHTNSLIVWLLLGFFGAAYFLIPEETEREIHSTKLAYLQLIILVVGTLGVVVTYVFNLFEGNWLLGKEGREFLEQPKWVKAGIVVAALMFLYNVSLTVLKGKKTAISSILVLGLWGLALLFLFAFYNPGNLSLDKQYWWYVVHLWVEGVWELIMASILAYLMLKLTGVDREVVEKWLYVIVAAALFSGILGTGHHYYWIGTPGYWQWIGSIFSSLEVIPFFAMMAFAFVMVWKGRRDHPNKAALLWSLGCATLAFFGAGVWGFLHTLHGVNYYTHGTQITAAHGHLAFYGAYVCLNLAIFSYAMPILKNRDPYNQVLNMGSFWLMTSGMVFMTFVLTFGGTVQTHMQRVVGDYFMDVQDQIAIFYWMRLGSGVVVVLGALLFIYSIWVPRKEVIEPGASETPAEMREVMTKSMARNIFYGGSLFFILIFLALSAHSHWYIVNSENSAKLDDSVVRGKHVWEKHACINCHTILGEGAYYAPEVGNVMTRWGVLDDPESAFEALKGWMEAQPTGIPGRRQMPNFNLSDEEIRDLTNFLIWTDNIDAQGWPPNEAGMVRIDFEPWEPEETIGKLWHTLASRLDAPEVHDGAAVDLSEVAGRLAVLFRGLGGSPGVELRPVSPEISRHRLGWRRRLATEAELMPRASFDGEVLRLPDRLAVFPAREANGALYVWLAAAAAHAGTRSDEDDPLRADLHALVAARQMVKAALHNAPGLRPLYAELCKGVLYQRDISGLPPVEAAVEELARHMLGDPAPLSPKAEHLLALDDDTAPRGYQHFRPVPLWPELRPVGFSEHNEVENPETEGPPEESGEKTHRARRRKSDQANRSDSFILHKFEAILSWAEFLNINRRIDDDDPDNAKKAADDQEEIGLGQISKAPPTKLKLHLDLAPEDVNRERLSGRVLYPEWDVRTGQYLPDHVNVLTSDAEIREDAAEFGKDPATARRIRAVKRQFEALRPGRVMTRGHLDGDQLDIEAAVRAQVDRCTNGEGTERIWMQSRPEARDLAVSILLDVSRSTESAVTGRAVIDIEREALAALAWGLNACGDDFAIHAFSSLKRQRVYVQRCKRFDEPMGGLVEQRIASLRPGHYTRLGAAIRHCSADLASQSRKRRLLLIITDGKPNDLDHYEGRHGIEDTCMAVREARRAGQSVFGVTIDKTGKSWFPRMFGQGGFAVIPDPHRLIMALPQIYRQLVGAMSDASLIDELPGELLMWVLIISELLVFGAGLIAFMGVRLTDPTGFAEAQSHLYRTGAALNTVVLVTSGYLAAQALQWRKIARRGVARMALITAAVLGVVFLIIKGAEVFTAAYNNDLPVLLKGPTGCGKTRFVAHMAAKLGRPLYTVACHDDLAAADLIGRYLLKGGETVWVDGPLTRAVREGAICYLDEVVEARKDVTVVLHPLTDDRRILPIDRTGEELEAAPGFMLVASYNPGYQNILKTLKPSTRQRFISLEFDFPSPEMEAEVVAQESGLPLERCKPLVRLAGKLRGLKGQDLEEGVSTRLVVYAATLIAQGMSTDRAILAAMIEPLTDDEDIKRGLLDLVTAVFG
>AH9
MKYESQKIAYAYFAVAMALFAVQVIGGLLAGFIYVFPNFLSELLPFNIVRMLHTNSLIVWLLLGFFGAAYFLIPEETEREIHSTKLAYLQLIILVVGTLGVVVTYVFNLFEGNWLLGKEGREFLEQPKWVKAGIVVAALMFLYNVSLTVLKGKKTAISSILVLGLWGLALLFLFAFYNPGNLSLDKQYWWYVVHLWVEGVWELIMASILAYLMLKLTGVDREVVEKWLYVIVAAALFSGILGTGHHYYWIGTPGYWQWIGSIFSSLEVIPFFAMMAFAFVMVWKGRRDHPNKAALLWSLGCATLAFFGAGVWGFLHTLHGVNYYTHGTQITAAHGHLAFYGAYVCLNLAIFSYAMPILKNRDPYNQVLNMGSFWLMTSGMVFMTFVLTFGGTVQTHMQRVVGDYFMDVQDQIAIFYWMRLGSGVVVVLGALLFIYSIWVPRKEVIEPGASETPAEMREVMTKSMARNIFYGGSLFFILIFLALSAHSHWYIVNSENSAKLDDSVVRGKHVWEKHACINCHTILGEGAYYAPEVGNVMTRWGVLDDPESAFEALKGWMEAQPTGIPGRRQMPNFNLSDEEIRDLTNFLIWTDNIDAQGWPPNEAGMVRIDFEPWEPEETIGKLWHTLASRLDAPEVHDGAAVDLSEVAGRLAVLFRGLGGSPGVELRPVSPEISRHRLGWRRRLATEAELMPRASFDGEVLRLPDRLAVFPAREANGALYVWLAAAAAHAGTRSDEDDPLRADLHALVAARQMVKAALHNAPGLRPLYAELCKGVLYQRDISGLPPVEAAVEELARHMLGDPAPLSPKAEHLLALDDDTAPRGYQHFRPVPLWPELRPVGFSEHNEVENPETEGPPEESGEKTHRARRRKSDQANRSDSFILHKFEAILSWAEFLNINRRIDDDDPDNAKKAADDQEEIGLGQISKAPPTKLKLHLDLAPEDVNRERLSGRVLYPEWDVRTGQYLPDHVNVLTSDAEIREDAAEFGKDPATARRIRAVKRQFEALRPGRVMTRGHLDGDQLDIEAAVRAQVDRCTNGEGTERIWMQSRPEARDLAVSILLDVSRSTESAVTGRAVIDIEREALAALAWGLNACGDDFAIHAFSSLKRQRVYVQRCKRFDEPMGGLVEQRIASLRPGHYTRLGAAIRHCSADLASQSRKRRLLLIITDGKPNDLDHYEGRHGIEDTCMAVREARRAGQSVFGVTIDKTGKSWFPRMFGQGGFAVIPDPHRLIMALPQIYRQLVGAMSDASLIDELPGELLMWVLIISELLVFGAGLIAFMGVRLTDPTGFAEAQSHLYRTGAALNTVVLVTSGYLAAQALQWRKIARRGVARMALITAAVLGVVFLIIKGAEVFTAAYNNDLPVLLKGPTGCGKTRFVAHMAAKLGRPLYTVACHDDLAAADLIGRYLLKGGETVWVDGPLTRAVREGAICYLDEVVEARKDVTVVLHPLTDDRRILPIDRTGEELEAAPGFMLVASYNPGYQNILKTLKPSTRQRFISLEFDFPSPEMEAEVVAQESGLPLERCKPLVRLAGKLRGLKGQDLEEGVSTRLVVYAATLIAQGMSTDRAILAAMIEPLTDDEDIKRGLLDLVTAVFG
>AM5
MKYESQKIAYAYFAVAMALFAVQVIGGLLAGFIYVFPNFLSELLPFNIVRMLHTNSLIVWLLLGFFGAAYFLIPEETEREIHSTKLAYLQLIILVVGTLGVVVTYVFNLFEGNWLLGKEGREFLEQPKWVKAGIVVAALMFLYNVSLTVLKGKKTAISSILVLGLWGLALLFLFAFYNPGNLSLDKQYWWYVVHLWVEGVWELIMASILAYLMLKLTGVDREVVEKWLYVIVAAALFSGILGTGHHYYWIGTPGYWQWIGSIFSSLEVIPFFAMMAFAFVMVWKGRRDHPNKAALLWSLGCATLAFFGAGVWGFLHTLHGVNYYTHGTQITAAHGHLAFYGAYVCLNLAIFSYAMPILKNRDPYNQVLNMGSFWLMTSGMVFMTFVLTFGGTVQTHMQRVVGDYFMDVQDQIAIFYWMRLGSGVVVVLGALLFIYSIWVPRKEVIEPGASETPAEMREVMTKSMARNIFYGGSLFFILIFLALSAHSHWYIVNSENSAKLDDSVVRGKHVWEKHACINCHTILGEGAYYAPEVGNVMTRWGVLDDPESAFEALKGWMEAQPTGIPGRRQMPNFNLSDEEIRDLTNFLIWTDNIDAQGWPPNEAGMVRIDFEPWEPEETIGKLWHTLASRLDAPEVHDGAAVDLSEVAGRLAVLFRGLGGSPGVELRPVSPEISRHRLGWRRRLATEAELMPRASFDGEVLRLPDRLAVFPAREANGALYVWLAAAAAHAGTRIDEDDPLRADLHALVAARQMVEAALHNAPGLRPLYAELCKGVLYQRDISGLPPVEAAVEELVRHMQGDPAPLSPKAEHLLALDDDTAPRGYQHFRPVPLWPELRPVGFSEHNEVENPETEGPPEESGEKTHRARRRKSDQANRSDSFILHKFEAILSWAEFLNINRRIDDDDPDNAKKAADDQEEIGLGQISKAPPTKLKLHLDLAPEDVNRERLSGRVLYPEWDVRIGQYLPDHVNVLTSDAEIREDAAEFGKDPATARRIRAVKRQFEALRPGRVMTRGHLDGDQLDIEAAVRAQVDRCANGEGTERIWMQSRPEARDLAVSILLDVSRSTESAVTGRAVIDIEREALAALAWGLNACGDDFAIHAFSSLKRQRVYVQRCKRFDEPMGGLVEQRIASLRPGHYTRLGAAIRHCSADLASQSRKRRLLLIITDGKPNDLDHYEGRHGIEDTCMAVREARRAGQSVFGVTIDKTGKSWFPRMFGQGGFAVIPDPHRLIMALPQIYRQLVGAMSDASLIDELPGELLMWVLIISELLVFGAGLIAFMGVRLTDPTGFAEAQSHLYRTGAALNTVVLVTSGFLAAQALQWRKIARRGMARMALITAAVLGVVFLIIKGAEVFTAAYNNDLPVLLKGPTGCGKTRFVAHMAAKLGRPLYTVACHDDLAAADLIGRYLLKGGETVWVDGPLTRAVREGAICYLDEVVEARKDVTVVLHPLTDDRRILPIDRTGEELEAAPGFMLVASYNPGYQNILKTLKPSTRQRFISLEFDFPSPEMEAEVVAQESGLPLERCKPLVRLAGKLRGLKGQDLEEGVSTRLVVYAATLIAQGMSTDRAILAAMIEPLTDDEDIKRGLLDLVTAVFG
>AN9
MKYESQKIAYAYFAVAMALFAVQVIGGLLAGFIYVFPNFLSELLPFNIVRMLHTNSLIVWLLLGFFGAAYFLIPEETEREIHSTKLAYLQLIILVVGTLGVVVTYVFNLFEGNWLLGKEGREFLEQPKWVKAGIVVAALMFLYNVSLTVLKGKKTAISSILVLGLWGLALLFLFAFYNPGNLSLDKQYWWYVVHLWVEGVWELIMASILAYLMLKLTGVDREVVEKWLYVIVAAALFSGILGTGHHYYWIGTPGYWQWIGSIFSSLEVIPFFAMMAFAFVMVWKGRRDHPNKAALLWSLGCATLAFFGAGVWGFLHTLHGVNYYTHGTQITAAHGHLAFYGAYVCLNLAIFSYAMPILKNRDPYNQVLNMGSFWLMTSGMVFMTFVLTFGGTVQTHMQRVVGDYFMDVQDQIAIFYWMRLGSGVVVVLGALLFIYSIWVPRKEVIEPGASETPAEMREVMTKSMARNIFYGGSLFFILIFLALSAHSHWYIVNSENSAKLDASVVRGKHVWEKHACINCHTILGEGAYYAPEVGNVMTRWGVLDDPESAFEALKGWMEAQPTGIPGRRQMPNFNLSDEEIRDLTNFLIWTDNIDAQGWPPNEAGMVRIDFEPWEPEETIGKLWHTLASRLDAPEVHDGAAVDLSEVAGRLAVLFRGLGGSPGVELRPVSPEISRHRLGWRRRLATEAEMMPRASFDGEVLRLPDRLAVFPAREANGALYVWLAAAAAHAGTRIDEDDPLRADLHALVAARQMVEAALHNAPGLRPLYTELCKGVLYQRDISGLPPVEAAVEELVRHMLGDPAPLSPKAEHLLALDDDTAPRGYQHFRPVPLWPELRPVGFSEHNEVENPETEGPHEESGEKTHRARRRKSDQANRSDSFILHKFEAILSWAEFLNINRRIDDDDPDNAKKAADDQEEIGLGQISKAPPTKLKLHLDLAPEDVNRERLSGRVLYPEWDVRIGQYLPDHVNVLTSDAEIREDAAEFGKDPATARRIRAVKRQFEALRPGRVMTRGHLDGDQLDIEAAVRAQVDRCANGEGTERIWMQSRPEARDLAVSILLDVSRSTESAVTGRAVIDIEREALAALAWGLNACGDDFAIHAFSSLKRQRVYVQRCKRFDEPMGSLVEQRIASLRPGHYTRLGAAIRHCSADLASQSRKRRLLLIITDGKPNDLDHYEGRHGIEDTCMAVREARRAGQSVFGVTIDKTGKSWFPRMFGQGGFAVIPDPHRLIMALPQIYRQLVGAMSDASLIDELPGELLMWVLIISELLVFGAGLIAFMGVRLTDPTGFAEAQSHLYRTGAALNTVVLVTSGYLAAQALQWRKIARRGVARMALITAAALGVVFLIIKGAEVFTAAYNNDLPVLLKGPTGCGKTRFVAHMAAKLGRPLYTVACHDDLAAADLIGRYLLKGGETVWVDGPLTRAVREGAICYLDEVVEARKDVTVVLHPLTDDRRILPIDRTGEELEAAPGFMLVASYNPGYQNILKTLKPSTRQRFISLEFDFPSPEMEAEVVAQESGLPLERCKPLVRLAGKLRGLKGQDLEEGVSTRLVVYAATLIAQGMSTDRAILAAMIEPLTDDEDIKRGLLDLVTAVFG
>B11
MKYESQKIAYAYFAVAMALFAVQVIGGLLAGFIYVFPNFLSELLPFNIVRMLHTNSLIVWLLLGFFGAAYFLIPEETEREIHSTKLAYLQLIILVVGTLGVVVTYVFNLFEGNWLLGKEGREFLEQPKWVKAGIVVAALMFLYNVSLTVLKGKKTAISSILVLGLWGLALLFLFAFYNPGNLSLDKQYWWYVVHLWVEGVWELIMASILAYLMLKLTGVDREVVEKWLYVIVAAALFSGILGTGHHYYWIGTPGYWQWIGSIFSSLEVIPFFAMMAFAFVMVWKGRRDHPNKAALLWSLGCATLAFFGAGVWGFLHTLHGVNYYTHGTQITAAHGHLAFYGAYVCLNLAIFSYAMPILKNRDPYNQVLNMGSFWLMTSGMVFMTFVLTFGGTVQTHMQRVVGDYFMDVQDQIAIFYWMRLGSGVVVVLGALLFIYSIWVPRKEVIEPGASETPAEMREVMTKSMARNIFYGGSLFFILIFLALSAHSHWYIVNSENSAKLDDSVVRGKHVWEKHACINCHTILGEGAYYAPEVGNVMTRWGVLDDPESAFEALKGWMEAQPTGIPGRRQMPNFNLSDEEIRDLTNFLIWTDNIDAQGWPPNEAGMVRIDFEPWEPEETIGKLWHTLASRLDAPEVHDGAAVDLSEVAGRLAVLFRGLGGSPGVELRPVSPEISRHRLGWRRRLATEAEMMPRASFDGEVLRLPDRLAVFPAREANGALYVWLAAAAAHAGTRIDEDDPLRADLHALVAARQMVEAALHNAPGLRPLYTELCKGVLYQRDISGLPPVEAAVEELVRHMLGDPAPLSPKAEHLLALDDDTAPRSYQHFRPVPLWPELRPVGFSEHNEVENPETEGPPEESGEKTHRARRRKSDQANRSDSFILHKFEAILSWAEFLNINRRIDDDDPDNAKKAADDQEEIGLGQISKAPPTKLKLHLDLAPEDVNRERLSGRVLYPEWDVRIGQYLPDHVNVLTSDAEIREDAAEFGKDPATARRIRAVKRQFEALRPGRVMTRGHLDGDQLDIEAAVRAQVDRCANGEGTERIWMQSRPEARDLAVSILLDVSRSTESAVTGRAVIDIEREALAALAWGLNACGDDFAIHAFSSLKRQRVYVQRCKRFDEPMGSLVEQRIASLRPGHYTRLGAAIRHCSADLASQSRKRRLLLIITDGKPNDLDHYEGRHGIEDTCMAVREARRAGQSVFGVTIDKTGKSWFPRMFGQGGFAVIPDPHRLIMALPQIYRQLVGAMSDASLIDELPGELLMWVLIISELLVFGAGLIAFMGVRLTDPTGFAEAQSHLYRTGAALNTVVLVTSGYLAAQALQWRKIARRGVARMALITAAVLGVVFLIIKGAEVFTAAYNNDLPVLLKGPTGCGKTRFVAHMAAKLGRPLYTVACHDDLAAADLIGRYLLKGGETVWVDGPLTRAVREGAICYLDEVVEARKDVTVVLHPLTDDRRILPIDRTGEELEAAPGFMLVASYNPGYQNILKTLKPSTRQRFISLEFDFPSPEMEAEVVAQESGLPLERCKPLVRLAGKLRGLKGQDLEEGVSTRLVVYAATLIAQGMSTDRAILAAMIEPLTDDEDIKRGLLDLVTAVFG
>BJ7
MKYESQKIAYAYFAVAMALFAVQVIGGLLAGFIYVFPNFLSELLPFNIVRMLHTNSLIVWLLLGFFGAAYFLIPEETEREIHSTKLAYLQLIILVVGTLGVVVTYVFNLFEGNWLLGKEGREFLEQPKWVKAGIVVAALMFLYNVSLTVLKGKKTAISSILVLGLWGLALLFLFAFYNPGNLSLDKQYWWYVVHLWVEGVWELIMASILAYLMLKLTGVDREVVEKWLYVIVAAALFSGILGTGHHYYWIGTPGYWQWIGSIFSSLEVIPFFAMMAFAFVMVWKGRRDHPNKAALLWSLGCATLAFFGAGVWGFLHTLHGVNYYTHGTQITAAHGHLAFYGAYVCLNLAIFSYAMPILKNRDPYNQVLNMGSFWLMTSGMVFMTFVLTFGGTVQTHMQRVVGDYFMDVQDQIAIFYWMRLGSGVVVVLGALLFIYSIWVPRKEVIEPGASETPAEMREVMTKSMARNIFYGGSLFFILIFLALSAHSHWYIVNSENSAKLDDSVVRGKHVWEKHACINCHTILGEGAYYAPEVGNVMTRWGVLDDPESAFEALKGWMEAQPTGIPGRRQMPNFNLSDEEIRDLTNFLIWTDNIDAQGWPPNEAGMVRIDFEPWEPEETIGKLWHTLASRLDAPEVHDGAAVDLSEVAGRLAVLFRGLGGSPGVELRPVSPEISRHRLGWRRRLATEAEMMPRASFDGEVLRLPDRLAVFPAREANGALYVWLAAAAAHAGTRIDEDDPLRADLHALVAARQMVEAALHNAPGLRPLYTELCKGVLYQRDISGLPPVEAAVEELVRHMLGDPAPLSPKAEHLLALDDDTAPRSYQHFRPVPLWPELRPVGFSEHNEVENPETEGPPEESGEKTHRARRRKSDQANRSDSFILHKFEAILSWAEFLNINRRIDDDDPDNAKKAADDQEEIGLGQISKAPPTKLKLHLDLAPEDVNRERLSGRVLYPEWDVRIGQYLPDHVNVLTSDAEIREDAAEFGKDPATARRIRAVKRQFEALRPGRVMTRGHLDGDQLDIEAAVRAQVDRCANGEGTERIWMQSRPEARDLAVSILLDVSRSTESAVTGRAVIDIEREALAALAWGLNACGDDFAIHAFSSLKRQRVYVQRCKRFDEPMGSLVEQRIASLRPGHYTRLGAAIRHCSADLASQSRKRRLLLIITDGKPNDLDHYEGRHGIEDTCMAVREARRAGQSVFGVTIDKTGKSWFPRMFGQGGFAVIPDPHRLIMALPQIYRQLVGAMSDASLIDELPGELLMWVLIISELLVFGAGLIAFMGVRLTDPTGFAEAQSHLYRTGAALNTVVLVTSGYLAAQALQWRKIARRGVARMALITAAVLGVVFLIIKGAEVFTAAYNNDLPVLLKGPTGCGKTRFVAHMAAKLGRPLYTVACHDDLAAADLIGRYLLKGGETVWVDGPLTRAVREGAICYLDEVVEARKDVTVVLHPLTDDRRILPIDRTGEELEAAPGFMLVASYNPGYQNILKTLKPSTRQRFLSLEFDFPSPEMEAEVVAQESGLPLERCKPLVRLAGKLRGLKGQDLEEGVSTRLVVYAATLIAQGMSTDRAILAAMIEPLTDDEDIKRGLLDLVTAVFG
>C10
MKYESQKIAYAYFAVAMALFAVQVIGGLLAGFIYVFPNFLSELLPFNIVRMLHTNSLIVWLLLGFFGAAYFLIPEETEREIHSTKLAYLQLIILVVGTLGVVVTYVFNLFEGNWLLGKEGREFLEQPKWVKAGIVVAALMFLYNVSLTVLKGKKTAISSILVLGLWGLALLFLFAFYNPGNLSLDKQYWWYVVHLWVEGVWELIMASILAYLMLKLTGVDREVVEKWLYVIVAAALFSGILGTGHHYYWIGTPGYWQWIGSIFSSLEVIPFFAMMAFAFVMVWKGRRDHPNKAALLWSLGCATLAFFGAGVWGFLHTLHGVNYYTHGTQITAAHGHLAFYGAYVCLNLAIFSYAMPILKNRDPYNQVLNMGSFWLMTSGMVFMTFVLTFGGTVQTHMQRVVGDYFMDVQDQIAIFYWMRLGSGVVVVLGALLFIYSIWVPRKEVIEPGASETPAEMREVMTKSMARNIFYGGSLFFILIFLALSAHSHWYIVNSENSAKLDDSVVRGKHVWEKHACINCHTILGEGAYYAPEVGNVMTRWGVLDDPESAFEALKGWMEAQPTGIPGRRQMPNFNLSDEEIRDLTNFLIWTDNIDAQGWPPNEAGMVRIDFEPWEPEETIGKLWHTLASRLDAPEVHDGAAVDLSEVAGRLAVLFRGLGGSPGVELRPVSPEISRHRLGWRRRLATEAEMMPRASFDGEVLRLPDRLAVFPAREANGALYVWLAAAAAHAGTRIDEDDPLRADLHALVAARQMVEAALHNAPGLRPLYAELCKGVLYQRDIPGLPPVEAAVEELVRHMLGDPAPLSPKAEHLLALDDDTAPRGYQHFRPVPLWPELRPVGFSEHNEVENPETEGPPEESGEKTHRARRRKSDQANRSDSFILHKFEAILSWAEFLNINRRIDDDDPDNAKKAADDQEEIGLGQISKAPPTKLKLHLDLAPEDVNRERLSGRVLYPEWDVRIGQYLPDHVNVLTSDAEIREDAAEFGKDPATARRIRAVKRQFEALRPGRVMTRGHLDGDQLDIEAAVRAQVDRCANGEGTERIWMQSRPEARDLAVSILLDVSRSTESAVTGRAVIDIEREALAALAWGLNACGDDFAIHAFSSLKRQRVYVQRCKRFDEPMGSLVEQRIASLRPGHYTRLGAAIRHCSADLASQSRKRRLLLIITDGKPNDLDHYEGRHGIEDTCMAVREARRAGQSVFGVTIDKTGKSWFPRMFGQGGFAVIPDPHRLIMALPQIYRQLVGAMSDASLIDELPGELLMWVLIISELLVFGAGLIAFMGVRLTDPTGFAEAQSHLYRTGAALNTVVLVTSGYLAAQALQWRKIARRGVARMALITAAVLGVMFLIIKGAEVFTAAYNNDLPVLLKGPTGCGKTRFVAHMAAKLGRPLYTVACHDDLAAADLIGRYLLKGGETVWVDGPLTRAVREGAICYLDEVVEARKDVTVVLHPLTDDRRILPIDRTGEELEAAPGFMLVASYNPGYQNILKTLKPSTRQRFISLEFDFPSPEMEAEVVAQESGLPLERCKPLVRLAGKLRGLKGQDLEEGVSTRLVVYAATLIAQGMSTDRAILAAMIEPLTDDEDIKRGLLDLVTAVFG
>C5
MKYESQKIAYAYFAVAMALFAVQVIGGLLAGFIYVFPNFLSELLPFNIVRMLHTNSLIVWLLLGFFGAAYFLIPEETEREIHSTKLAYLQLIILVVGTLGVVVTYVFNLFEGNWLLGKEGREFLEQPKWVKAGIVVAALMFLYNVSLTVLKGKKTAISSILVLGLWGLALLFLFAFYNPGNLSLDKQYWWYVVHLWVEGVWELIMASILAYLMLKLTGVDREVVEKWLYVIVAAALFSGILGTGHHYYWIGTPGYWQWIGSIFSSLEVIPFFAMMAFAFVMVWKGRRDHPNKAALLWSLGCATLAFFGAGVWGFLHTLHGVNYYTHGTQITAAHGHLAFYGAYVCLNLAIFSYAMPILKNRDPYNQVLNMGSFWLMTSGMVFMTFVLTFGGTVQTHMQRVVGDYFMDVQDQIAIFYWMRLGSGVVVVLGALLFIYSIWVPRKEVIEPGASETPAEMREVMTKSMARNIFYGGSLFFILIFLALSAHSHWYIVNSENSAKLDDSVVRGKHVWEKHACINCHTILGEGAYYAPEVGNVMTRWGVLDDPESAFEALKGWMEAQPTGIPGRRQMPNFNLSDEEIRDLTNFLIWTDNIDAQGWPPNEAGMVRIDFEPWEPEETIGKLWHTLASRLDAPEVHDGAAVDLSEVAGRLAVLFRGLGGSPGVELRPVSPEISRHRLGWRRRLATEAELMPRASFDGEVLRLPDRLAVFPAREANGALYVWLAAAAAHAGTRSDEDDPLRADLHALVAARQMVEAALHNAPGLRPLYTELCKGVLYQRDISGLPPVEAAVEELVRHMLGDPAPLSPKAEHLLALDDDTAPRAYQHFRPVPLWPELRPVGFSEHNEVENPETEGPPEESGEKTHRARRRKSDQANRSDSFILHKFEAILSWAEFLNINRRIDDDDPDNAKKAADDQEEIGLGQISKAPPTKLKLHLDLAPEDVNRERLSGRVLYPEWDVRTGQYLPDHVNVLTSDAEIREDAAEFGKDPATARRIRAVKRQFEALRPGRVMTRGHLDGDQLDIEAAVRAQVDRCANGEGTERIWMQSRPEARDLAVSILLDVSRSTESAVTGRAVIDIEREALAALAWGLNACGDDFAIHAFSSLKRQRVYVQRCKRFDEPMGSLVEQRIASLRPGHYTRLGAAIRHCSADLASQSRKRRLLLIITDGKPNDLDHYEGRHGIEDTCMAVREARRAGQSVFGVTIDKTGKSWFPRMFGQGGFAVIPDPHRLIMALPQIYRQLVGAMSNASLIDELPGELLMWVLIISELLVFGAGLIAFMGVRLTDPTGFAEAQSHLYRTGAALNTVVLVTSGYLAAQALQWRKIARRGVARMALVTAAVLGVVFLTIKGAEVFTAAYNNDLPVLLKGPTGCGKTRFVAHMAAKLGRPLYTVACHDDLAAADLIGRYLLKGGETVWVDGPLTRAVREGAICYLDEVVEARKDVTVVLHPLTDDRRILPIDRTGEELEAAPGFMLVASYNPGYQNILKTLKPSTRQRFISLEFDFPSPEMEAEVVAQESGLPLERCKPLVRLAGKLRGLKGQDLEEGVSTRLVVYAATLIAQGMSTDRAILAAMIEPLTDDEDIKRGLLDLVTAVFG
>C6
MKYESQKIAYAYFAVAMALFAVQVIGGLLAGFIYVFPNFLSELLPFNIVRMLHTNSLIVWLLLGFFGAAYFLIPEETEREIHSTKLAYLQLIILVVGTLGVVVTYVFNLFEGNWLLGKEGREFLEQPKWVKAGIVVAALMFLYNVSLTVLKGKKTAISSILVLGLWGLALLFLFAFYNPGNLSLDKQYWWYVVHLWVEGVWELIMASILAYLMLKLTGVDREVVEKWLYVIVAAALFSGILGTGHHYYWIGTPGYWQWIGSIFSSLEVIPFFAMMAFAFVMVWKGRRDHPNKAALLWSLGCATLAFFGAGVWGFLHTLHGVNYYTHGTQITAAHGHLAFYGAYVCLNLAIFSYAMPILKNRDPYNQVLNMGSFWLMTSGMVFMTFVLTFGGTVQTHMQRVVGDYFMDVQDQIAIFYWMRLGSGVVVVLGALLFIYSIWVPRKEVIEPGASETPAEMREVMTKSMARNIFYGGSLFFILIFLALSAHSHWYIVNSENSAKLDDSVVRGKHVWEKHACINCHTILGEGAYYAPEVGNVMTRWGVLDDPESAFEALKGWMEAQPTGIPGRRQMPNFNLSDEEIRDLTNFLIWTDNIDAQGWPPNEAGMVRIDFEPWEPEETIGKLWHTLASRLDAPEVHDGAAVDLSEVAGRLAVLFRGLGGSPGVELRPVSPEISRHRLGWRRRLATEAELMPRASFDGEVLRLPDRLAVFPAREANGALYVWLAAAAAHAGTRIDEDDPLRADLHALVAARQMVEAALHNAPGLRPLYAELCKGVLYQRDISGLPPVEAAVEELVRHMLGDPAPLSPKAEHLLALDDDTAPRGYQHFRPVPLWPELRPVGFSEHNEVENPETEGPPEESGEKTHRARRRKSDQANRSDSFILHKFEAILSWAEFLNINRRIDDDDPDNAKKAADDQEEIGLGQISKAPPTKLKLHLDLAPEDVNRERLSGRVLYPEWDVRIGQYLPDHVNVLTSDAEIREDAAEFGKDPATARRIHAVKRQFEALRPGRVMTRGHLDGDQLDIEAAVRAQVDRCANGEGTERIWMQSRPEARDLAVSILLDVSRSTESAVTGRAVIDIEREALAALAWGLNACGDDFAIHAFSSLKRQRVYVQRCKRFDEPMGSLVEQRIASLRPGHYTRLGAAIRHCSADLASQSRKRRLLLIITDGKPNDLDHYEGRHGIEDTCMAVREARRAGQSVFGVTIDKTGKSWFPRMFGQGGFAVIPDPHRLIMALPQIYRQLVGAMSDASLIDELPGELLMWVLIISELLVFGAGLIAFMGVRLTDPTGFAEAQSHLYRTGAALNTVVLVTSGYLAAQALQWRKIARRGVARMALITAAALGVVFLIIKGAEVFTAAYNNDLPVLLKGPTGCGKTRFVAHMAAKLGRPLYTVACHDDLAAADLIGRYLLKGGETVWVDGPLTRAVREGAICYLDEVVEARKDVTVVLHPLTDDRRILPIDRTGEELEAAPGFMLVASYNPGYQNILKTLKPSTRQRFISLEFDFPSPEMEAEVVAQESGLPLERCKPLVRLAGKLRGLKGQDLEEGVSTRLVVYAATLIAQGMSTDRAILAAMIEPLTDDEDIKRGLLDLVTAVFG
>C9
MKYESQKIAYAYFAVAMALFAVQVIGGLLAGFIYVFPNFLSELLPFNIVRMLHTNSLIVWLLLGFFGAAYFLIPEETEREIHSTKLAYLQLIILVVGTLGVVVTYVFNLFEGNWLLGKEGREFLEQPKWVKAGIVVAALMFLYNVSLTVLKGKKTAISSILVLGLWGLALLFLFAFYNPGNLSLDKQYWWYVVHLWVEGVWELIMASILAYLMLKLTGVDREVVEKWLYVIVAAALFSGILGTGHHYYWIGTPGYWQWIGSIFSSLEVIPFFAMMAFAFVMVWKGRRDHPNKAALLWSLGCATLAFFGAGVWGFLHTLHGVNYYTHGTQITAAHGHLAFYGAYVCLNLAIFSYAMPILKNRDPYNQVLNMGSFWLMTSGMVFMTFVLTFGGTVQTHMQRVVGDYFMDVQDQIAIFYWMRLGSGVVVVLGALLFIYSIWVPRKEVIEPGASETPAEMREVMTKSMARNIFYGGSLFFILIFLALSAHSHWYIVNSENSAKLDDSVVRGKHVWEKHACINCHTILGEGAYYAPEVGNVMTRWGVLDDPESAFEALKGWMEAQPTGIPGRRQMPNFNLSDEEIRDLTNFLIWTDNIDAQGWPPNEAGMVRIDFEPWEPEETIGKLWHTLASRLDAPEVHDGAAVDLSEVAGRLAVLFRGLGGSPGVELRPVSPEISRHRLGWRRRLATEAEMMPRASFDGEVLRLPDRLAVFPAREANGALYVWLAAAAAHAGTRIDEDDPLRADLHALVAVRQMVEAALRNAPGLRPLYTELCKGVLYQRDISGLPPVEAAVEELVRHMLGDPAPLSPKAEHHLALDDDTAPRGYQHFRPVPLWPELRPVGFSEHNEVENPETEGPPEESGEKTHRARRRKSDQANRSDSFILHKFEAILSWAEFLNINRRIDDDDPDNAKKAADDQEEIGLGQISKAPPTKLKLHLDLAPEDVNRERLSGRVLYPEWDVRIGQYLPDHVNVLTSDAEIREDAAEFGKDPATARRIRAVKRQFEALRPGRVMTRGHLDGDQLDIEAAVRAQVDRCANGEGTERIWMQSRPEARDLAVSILLDVSRSTESAVTGRAVIDIEREALAALAWGLNACGDDFAIHAFSSLKRQRVYVQRCKRFDEPMGSLVEQRIASLRPGHYTRLGAAIRHCSADLASQSRKRRLLLIITDGKPNDLDHYEGRHGIEDTCMAVREARRAGQSVFGVTIDKTGKSWFPRMFGQGGFAVIPDPHRLIMALPQIYRQLVGAMSDASLIDELPGELLMWVLIISELLVFGAGLIAFMGVRLTDPTGFAEAQSHLYRTGAALNTVVLVTSGYLAAQALQWRKIARRGVARMALITAAVLGVVFLIIKGAEVFTAAYNNDLPVLLKGPTGCGKTRFVAHMAAKLGRPLYTVACHDDLAAADLIGRYLLKGGETVWVDGPLTRAVREGAICYLDEVVEARKDVTVVLHPLTDDRRILPVDRTGEELEAAPGFMLVASYNPGYQNILKTLKPSTRQRFISLEFDFPSPEMEAEVVAQESGLPLERCKPLVRLAGKLRGLKGQDLEEGVSTRLVVYAATLIAQGMSTDRAILAAMIEPLTDDEDIKRGLLDLVTAVFG
>CE6
MKYESQKIAYAYFAVAMALFAVQVIGGLLAGFIYVFPNFLSELLPFNIVRMLHTNSLIVWLLLGFFGAAYFLIPEETEREIHSTKLAYLQLIILVVGTLGVVVTYVFNLFEGNWLLGKEGREFLEQPKWVKAGIVVAALMFLYNVSLTVLKGKKTAISSILVLGLWGLALLFLFAFYNPGNLSLDKQYWWYVVHLWVEGVWELIMASILAYLMLKLTGVDREVVEKWLYVIVAAALFSGILGTGHHYYWIGTPGYWQWIGSIFSSLEVIPFFAMMAFAFVMVWKGRRDHPNKAALLWSLGCATLAFFGAGVWGFLHTLHGVNYYTHGTQITAAHGHLAFYGAYVCLNLAIFSYAMPILKNRDPYNQVLNMGSFWLMTSGMVFMTFVLTFGGTVQTHMQRVVGDYFMDVQDQIAIFYWMRLGSGVVVVLGALLFIYSIWVPRKEVIEPGASETPAEMREVMTKSMARNIFYGGSLFFILIFLALSAHSHWYIVNSENSAKLDDSVVRGKHVWEKHACINCHTILGEGAYYAPEVGNVMTRWGVLDDPESAFEALKGWMEAQPTGIPGRRQMPNFNLSDEEIRDLTNFLIWTDNIDAQGWPPNEAGMVRIDFEPWEPEETIGKLWHTLASRLDAPEVHDGAAVDLSEVAGRLAVLFRGLGGSPGVELRPVSPEISRHRLGWRRRLATEAEMMPRASFDGEVLRLPDRLAVFPAREANGALYVWLAAAAAHAGTRIDEDDPLRADLHALVAARQMVEAALHNAPGLRPLYTELCKGVLYQRDISGLPPVEAAVEELVRHMLGDPAPLSPKAEHLLALDDDTAPRGYQHFRPVPLWPELRPVGFSEHNEVENPETEGPPEESGEKTHRARRRKSDQANRSDSFILHKFEAILSWAEFLNINRRIDDDDPDNAKKAADDQEEIGLGQISKAPPTKLKLHLDLAPEDVNRERLSGRVLYPEWDVRIGQYLPDHVNVLTSDAEIREDAAEFGKDPATARRIRAVKRQFEALRPGRVMTRGHLDGDQLDIEAAVRAQVDRCANGEGTERIWMQSRPEARDLAVSILLDVSRSTESAVTGRAVIDIEREALAALAWGLNACGDDFAIHAFSSLKRQRVYVQRCKRFDEPMGSLVEQRIASLRPGHYTRLGAAIRHCSADLASQSRKRQLLLIITDGKPNDLDHYEGRHGIEDTCMAVREARRAGQSVFGVTIDKTGKSWFPRMFGQGGFAVIPDPHRLIMALPQIYRQLVGAMSDASLIDELPGELLMWVLIISELLVFGAGLIAFMGVRLTDPTGFAEAQSHLYRTGAALNTVVLVTSGYLAAQALQWRKIARRGVARMALITAAALGVVFLIIKGAEVFTAAYNNDLPVLLKGPTGCGKTRFVAHMAAKLGRPLYTVACHDDLAAADLIGRYLLKGGETVWVDGPLTRAVREGAICYLDEVVEARKDVTVVLHPLTDDRRILPIDRTGEELEAAPGFMLVASYNPGYQNILKTLKPSTRQRFISLEFDFPSPEMEAEVVAQESGLPLERCKPLVRLAGKLRGLKGQDLEEGVSTRLVVYAATLIAQGMSTDRAILAAMIEPLTDDEDIKRGLLDLVTAVFG
>CE7
MKYESQKIAYAYFAVAMALFAVQVIGGLLAGFIYVFPNFLSELLPFNIVRMLHTNSLIVWLLLGFFGAAYFLIPEETEREIHSTKLAYLQLIILVVGTLGVVVTYVFNLFEGNWLLGKEGREFLEQPKWVKAGIVVAALMFLYNVSLTVLKGKKTAISSILVLGLWGLALLFLFAFYNPGNLSLDKQYWWYVVHLWVEGVWELIMASILAYLMLKLTGVDREVVEKWLYVIVAAALFSGILGTGHHYYWIGTPGYWQWIGSIFSSLEVIPFFAMMAFAFVMVWKGRRDHPNKAALLWSLGCATLAFFGAGVWGFLHTLHGVNYYTHGTQITAAHGHLAFYGAYVCLNLAIFSYAMPILKNRDPYNQVLNMGSFWLMTSGMVFMTFVLTFGGTVQTHMQRVVGDYFMDVQDQIAIFYWMRLGSGVVVVLGALLFIYSIWVPRKEVIEPGASETPAEMREVMTKSMARNIFYGGSLFFILIFLALSAHSHWYIVNSENSAKLDDSVVRGKHVWEKHACINCHTILGEGAYYAPEVGNVMTRWGVLDDPESAFEALKGWMEAQPTGIPGRRQMPNFNLSDEEIRDLTNFLIWTDNIDAQGWPPNEAGMVRIDFEPWEPEETIGKLWHTLASRLDAPEVHDGAAVDLSEVAGRLAVLFRGLGGSPGVELRPVSPEISRHRLGWRRRLATEAELMPRASFDGEVLRLPDRLAVFPAREANGALYVWLAAAAAHAGTRSDEDDPLRADLHALVAARQMVKAALHNAPGLRPLYAELCKGVLYQRDISGLPPVEAAVEELARHMLGDPAPLSPKAEHLLALDDDTAPRGYQHFRPVPLWPELRPVGFSEHNEVENPETEGPPEESGEKTHRARRRKSDQANRSDSFILHKFEAILSWAEFLNINRRIDDDDPDNAKKAADDQEEIGLGQISKAPPTKLKLHLDLAPEDVNRERLSGRVLYPEWDVRTGQYLPDHVNVLTSDAEIREDAAEFGKDPATARRIRAVKRQFEALRPGRVMTRGHLDGDQLDIEAAVRAQVDRCTNGEGTERIWMQSRPEARDLAVSILLDVSRSTESAVTGRAVIDIEREALAALAWGLNACGDDFAIHAFSSLKRQRVYVQRCKRFDEPMGGLVEQRIASLRPGHYTRLGAAIRHCSADLASQSRKRRLLLIITDGKPNDLDHYEGRHGIEDTCMAVREARRAGQSVFGVTIDKTGKSWFPRMFGQGGFAVIPDPHRLIMALPQIYRQLVGAMSDASLIDELPGELLMWVLIISELLVFGAGLIAFMGVRLTDPTGFAEAQSHLYRTGAALNTVVLVTSGYLAAQALQWRKIARRGVARMALITAAVLGVVFLIIKGAEVFTAAYNNDLPVLLKGPTGCGKTRFVAHMAAKLGRPLYTVACHDDLAAADLIGRYLLKGGETVWVDGPLTRAVREGAICYLDEVVEARKDVTVVLHPLTDDRRILPIDRTGEELEAAPGFMLVASYNPGYQNILKTLKPSTRQRFISLEFDFPSPEMEAEVVAQESGLPLERCKPLVRLAGKLRGLKGQDLEEGVSTRLVVYAATLIAQGMSTDRAILAAMIEPLTDDEDIKRGLLDLVTAVFG
>CF1
MKYESQKIAYAYFAVAMALFAVQVIGGLLAGFIYVFPNFLSELLPFNIVRMLHTNSLIVWLLLGFFGAAYFLIPEETEREIHSTKLAYLQLIILVVGTLGVVVTYVFNLFEGNWLLGKEGREFLEQPKWVKAGIVVAALMFLYNVSLTVLKGKKTAISSILVLGLWGLALLFLFAFYNPGNLSLDKQYWWYVVHLWVEGVWELIMASILAYLMLKLTGVDREVVEKWLYVIVAAALFSGILGTGHHYYWIGTPGYWQWIGSIFSSLEVIPFFAMMAFAFVMVWKGRRDHPNKAALLWSLGCATLAFFGAGVWGFLHTLHGVNYYTHGTQITAAHGHLAFYGAYVCLNLAIFSYAMPILKNRDPYNQVLNMGSFWLMTSGMVFMTFVLTFGGTVQTHMQRVVGDYFMDVQDQIAIFYWMRLGSGVVVVLGALLFIYSIWVPRKEVIEPGASETPAEMREVMTKSMARNIFYGGSLFFILIFLALSAHSHWYIVNSENSAKLDDSVVRGKHVWEKHACINCHTILGEGAYYAPEVGNVMTRWGVLDDPESAFEALKGWMEAQPTGIPGRRQMPNFNLSDEEIRDLTNFLIWTDNIDAQGWPPNEAGMVRIDFEPWEPEETIGKLWHTLASRLDAPEVHDGAAVDLSEVAGRLAVLFRGLGGSPGVELRPVSPEISRHRLGWRRRLATEAEMMPRASFDGEVLRLPDRLAVFPAREANGALYVWLAAAAAHAGTRIDEDDPLRADLHALVAARQMVEAALHNAPGLRPLYTELCKGVLYQRDISGLPPVEAAVEELVRHMLGDPAPLSPKAEHLLALDDDTAPRSYQHFRPVPLWPELRPVGFSEHNEVENPETEGPPEESGEKTHRARRRKSDQANRSDSFILHKFEAILSWAEFLNINRRIDDDDPDNAKKAADDQEEIGLGQISKAPPTKLKLHLDLAPEDVNRERLSGRVLYPEWDVRIGQYLPDHVNVLTSDAEIREDAAEFGKDPATARRIRAVKRQFEALRPGRVMTRGHLDGDQLDIEAAVRAQVDRCANGEGTERIWMQSRPEARDLAVSILLDVSRSTESAVTGRAVIDIEREALAALAWGLNACGDDFAIHAFSSLKRQRVYVQRCKRFDEPMGSLVEQRIASLRPGHYTRLGAAIRHCSADLASQSRKRRLLLIITDGKPNDLDHYEGRHGIEDTCMAVREARRAGQSVFGVTIDKTGKSWFPRMFGQGGFAVIPDPHRLIMALPQIYRQLVGAMSDASLIDELPGELLMWVLIISELLVFGAGLIAFMGVRLTDPTGFAEAQSHLYRTGAALNTVVLVTSGYLAAQALQWRKIARRGVARMALITAAVLGVVFLIIKGAEVFTAAYNNDLPVLLKGPTGCGKTRFVAHMAAKLGRPLYTVACHDDLAAADLIGRYLLKGGETVWVDGPLTRAVREGAICYLDEVVEARKDVTVVLHPLTDDRRILPIDRTGEELEAAPGFMLVASYNPGYQNILKTLKPSTRQRFISLEFDFPSPEMEAEVVAQESGLPLERCKPLVRLAGKLRGLKGQDLEEGVSTRLVVYAATLIAQGMSTDRAILAAMIEPLTDDEDIKRGLLDLVTAVFG
>CF3
MKYESQKIAYAYFAVAMALFAVQVIGGLLAGFIYVFPNFLSELLPFNIVRMLHTNSLIVWLLLGFFGAAYFLIPEETEREIHSTKLAYLQLIILVVGTLGVVVTYVFNLFEGNWLLGKEGREFLEQPKWVKAGIVVAALMFLYNVSLTVLKGKKTAISSILVLGLWGLALLFLFAFYNPGNLSLDKQYWWYVVHLWVEGVWELIMASILAYLMLKLTGVDREVVEKWLYVIVAAALFSGILGTGHHYYWIGTPGYWQWIGSIFSSLEVIPFFAMMAFAFVMVWKGRRDHPNKAALLWSLGCATLAFFGAGVWGFLHTLHGVNYYTHGTQITAAHGHLAFYGAYVCLNLAIFSYAMPILKNRDPYNQVLNMGSFWLMTSGMVFMTFVLTFGGTVQTHMQRVVGDYFMDVQDQIAIFYWMRLGSGVVVVLGALLFIYSIWVPRKEVIEPGASETPAEMREVMTKSMARNIFYGGSLFFILIFLALSAHSHWYIVNSENSAKLDDSVVRGKHVWEKHACINCHTILGEGAYYAPEVGNVMTRWGVLDDPESAFEALKGWMEAQPTGIPGRRQMPNFNLSDEEIRDLTNFLIWTDNIDAQGWPPNEAGMVRIDFEPWEPEETIGKLWHTLASRLDAPEVHDGAAVDLSEVAGRLAVLFRGLGGSPGVELRPVSPEISRHRLGWRRRLATEAEMMPRASFDGEVLRLPDRLAVFPAREANGALYVWLAAAAAHAGTRIDEDDPLRADLHALVAARQMVEAALHNAPGLRPLYTELCKGVLYQRDISGLPPVEAAVEELVRHMLGDPAPLSPKAEHLLALDDDTAPRSYQHFRPVPLWPELRPVGFSEHNEVENPETEGPPEESGEKTHRARRRKSDQANRSDSFILHKFEAILSWAEFLNINRRIDDDDPDNAKKAADDQEEIGLGQISKAPPTKLKLHLDLAPEDVNRERLSGRVLYPEWDVRIGQYLPDHVNVLTSDAEIREDAAEFGKDPATARRIRAVKRQFEALRPGRVMTRGHLDGDQLDIEAAVRAQVDRCANGEGTERIWMQSRPEARDLAVSILLDVSRSTESAVTGRAVIDIEREALAALAWGLNACGDDFAIHAFSSLKRQRVYVQRCKRFDEPMGSLVEQRIASLRPGHYTRLGAAIRHCSADLASQSRKRRLLLIITDGKPNDLDHYEGRHGIEDTCMAVREARRAGQSVFGVTIDKTGKSWFPRMFGQGGFAVIPDPHRLIMALPQIYRQLVGAMSDASLIDELPGELLMWVLIISELLVFGAGLIAFMGVRLTDPTGFAEAQSHLYRTGAALNTVVLVTSGYLAAQALQWRKIARRGVARMALITAAVLGVVFLIIKGAEVFTAAYNNDLPVLLKGPTGCGKTRFVAHMAAKLGRPLYTVACHDDLAAADLIGRYLLKGGETVWVDGPLTRAVREGAICYLDEVVEARKDVTVVLHPLTDDRRILPIDRTGEELEAAPGFMLVASYNPGYQNILKTLKPSTRQRFLSLEFDFPSPEMEAEVVAQESGLPLERCKPLVRLAGKLRGLKGQDLEEGVSTRLVVYAATLIAQGMSTDRAILAAMIEPLTDDEDIKRGLLDLVTAVFG
>CG1
MKYESQKIAYAYFAVAMALFAVQVIGGLLAGFIYVFPNFLSELLPFNIVRMLHTNSLIVWLLLGFFGAAYFLIPEETEREIHSTKLAYLQLIILVVGTLGVVVTYVFNLFEGNWLLGKEGREFLEQPKWVKAGIVVAALMFLYNVSLTVLKGKKTAISSILVLGLWGLALLFLFAFYNPGNLSLDKQYWWYVVHLWVEGVWELIMASILAYLMLKLTGVDREVVEKWLYVIVAAALFSGILGTGHHYYWIGTPGYWQWIGSIFSSLEVIPFFAMMAFAFVMVWKGRRDHPNKAALLWSLGCATLAFFGAGVWGFLHTLHGVNYYTHGTQITAAHGHLAFYGAYVCLNLAIFSYAMPILKNRDPYNQVLNMGSFWLMTSGMVFMTFVLTFGGTVQTHMQRVVGDYFMDVQDQIAIFYWMRLGSGVVVVLGALLFIYSIWVPRKEVIEPGASETPAEMREVMTKSMARNIFYGGSLFFILIFLALSAHSHWYIVNSENSAKLDDSVVRGKHVWEKHACINCHTILGEGAYYAPEVGNVMTRWGVLDDPDSAFEALKGWMEAQPTGIPGRRQMPNFNLSDEEIRDLTNFLIWTDNIDAQGWPPNEAGMVRIDFEPWEPEETIGKLWHTLASRLDAPEVHDGAAVDLSEVAGRLAVLFRGLGGSPGVELRPVSPEISRHRLGWRRRLATEAEMMPRASFDGEVLRLPDRLAVFPAREANGALYVWLAAAAAHAGTRIDEDDPLRADLHALVAARQMVEAALHNAPGLRPLYTELCKGVLYQRDISGLPPVEAAVEELVRHMLGDPAPLSPKAEHLLALDDDTAPRGYQHFRPVPLWPELRPVGFSEHNEVENPETEGPPEESGEKTHRARRRKSDQANRSDSFILHKFEAILSWAEFLNINRRIDDDDPDNAKKAADDQEEIGLGQISKAPPTKLKLHLDLAPEDVNRERLSGRVLYPEWDVRIGQYLPDHVNVLTSDAEIREDAAEFGKDPATARRIRAVKRQFEALRPGRVMTRGHLDGDQLDIEAAVRAQVDRCANGEGTERIWMQSRPEARDLAVSILLDVSRSTESAVTGRAVIDIEREALAALAWGLNACGDDFAIHAFSSLKRQRVYVQRCKRFDEPMGGLVEQRIASLRPGHYTRLGAAIRHCSADLASQSRKRRLLLIITDGKPNDLDHYEGRHGIEDTCMAVREARRAGQSVYGVTIDKTGKSWFPRMFGQGGFAVIPDPHRLIMALPQIYRQLVGAMSDASLIDELPGELLMWVLIISELLVFGAGLIAFMGVRLTDPTGFAEAQSHLYRTGAALNTVVLVTSGYLAAQALQWRKIARRGVARMALITAAALGVVFLIIKGAEVFTAAYNNDLPVLLKGPTGCGKTRFVAHMAAKLGRPLYTVACHDDLAAADLIGRYLLKGGETVWVDGPLTRAVREGAICYLDEVVEARKDVTVVLHPLTDDRRILPIDRTGEELEAAPGFMLVASYNPGYQNILKTLKPSTRQRFISLEFDFPSPEMEAEVVAQESGLPLERCKPLVRLAGKLRGLKGQDLEEGVSTRLVVYAATLIAQGMSTDRAILAAMIEPLTDDEDIKRGLLDLVTAVFG
>CG2
MKYESQKIAYAYFAVAMALFAVQVIGGLLAGFIYVFPNFLSELLPFNIVRMLHTNSLIVWLLLGFFGAAYFLIPEETEREIHSTKLAYLQLIILVVGTLGVVVTYVFNLFEGNWLLGKEGREFLEQPKWVKAGIVVAALMFLYNVSLTVLKGKKTAISSILVLGLWGLALLFLFAFYNPGNLSLDKQYWWYVVHLWVEGVWELIMASILAYLMLKLTGVDREVVEKWLYVIVAAALFSGILGTGHHYYWIGTPGYWQWIGSIFSSLEVIPFFAMMAFAFVMVWKGRRDHPNKAALLWSLGCATLAFFGAGVWGFLHTLHGVNYYTHGTQITAAHGHLAFYGAYVCLNLAIFSYAMPILKNRDPYNQVLNMGSFWLMTSGMVFMTFVLTFGGTVQTHMQRVVGDYFMDVQDQIAIFYWMRLGSGVVVVLGALLFIYSIWVPRKEVIEPGASETPAEMREVMTKSMARNIFYGGSLFFILIFLALSAHSHWYIVNSENSAKLDDSVVRGKHVWEKHACINCHTILGEGAYYAPEVGNVMTRWGVLDDPESAFEALKGWMEAQPTGIPGRRQMPNFNLSDEEIRDLTNFLIWTDNIDAQGWPPNEAGMVRIDFEPWEPEETIGKLWHTLASRLDAPEVHDGAAVDLSEVAGRLAVLFRGLGGSPGVELRPVSPEISRHRLGWRRRLATEAEMMPRASFDGEVLRLPDRLAVFPAREANGALYVWLAAAAAHAGTRIDEDDPLRADLHALVAARQMVEAALHNAPGLRPLYTELCKGVLYQRDISGLPPVEAAVEELVRHMLGDPAPLSPKAEHLLALDDDTAPRSYQHFRPVPLWPELRPVGFSEHNEVENPETEGPPEESGEKTHRARRRKSDQANRSDSFILHKFEAILSWAEFLNINRRIDDDDPDNAKKAADDQEEIGLGQISKAPPTKLKLHLDLAPEDVNRERLSGRVLYPEWDVRIGQYLPDHVNVLTSDAEIREDAAEFGKDPATARRIRAVKRQFEALRPGRVMTRGHLDGDQLDIEAAVRAQVDRCANGEGTERIWMQSRPEARDLAVSILLDVSRSTESAVTGRAVIDIEREALAALAWGLNACGDDFAIHAFSSLKRQRVYVQRCKRFDEPMGSLVEQRIASLRPGHYTRLGAAIRHCSADLASQSRKRRLLLIITDGKPNDLDHYEGRHGIEDTCMAVREARRAGQSVFGVTIDKTGKSWFPRMFGQGGFAVIPDPHRLIMALPQIYRQLVGAMSDASLIDELPGELLMWVLIISELLVFGAGLIAFMGVRLTDPTGFAEAQSHLYRTGAALNTVVLVTSGYLAAQALQWRKIARRGVARMALITAAVLGVVFLIIKGAEVFTAAYNNDLPVLLKGPTGCGKTRFVAHMAAKLGRPLYTVACHDDLAAADLIGRYLLKGGETVWVDGPLTRAVREGAICYLDEVVEARKDVTVVLHPLTDDRRILPIDRTGEELEAAPGFMLVASYNPGYQNILKTLKPSTRQRFLSLEFDFPSPEMEAEVVAQESGLPLERCKPLVRLAGKLRGLKGQDLEEGVSTRLVVYAATLIAQGMSTDRAILAAMIEPLTDDEDIKRGLLDLVTAVFG
>CG9
MKYESQKIAYAYFAVAMALFAVQVIGGLLAGFIYVFPNFLSELLPFNIVRMLHTNSLIVWLLLGFFGAAYFLIPEETEREIHSTKLAYLQLIILVVGTLGVVVTYVFNLFEGNWLLGKEGREFLEQPKWVKAGIVVAALMFLYNVSLTVLKGKKTAISSILVLGLWGLALLFLFAFYNPGNLSLDKQYWWYVVHLWVEGVWELIMASILAYLMLKLTGVDREVVEKWLYVIVAAALFSGILGTGHHYYWIGTPGYWQWIGSIFSSLEVIPFFAMMAFAFVMVWKGRRDHPNKAALLWSLGCATLAFFGAGVWGFLHTLHGVNYYTHGTQITAAHGHLAFYGAYVCLNLAIFSYAMPILKNRDPYNQVLNMGSFWLMTSGMVFMTFVLTFGGTVQTHMQRVVGDYFMDVQDQIAIFYWMRLGSGVVVVLGALLFIYSIWVPRKEVIEPGASETPAEMREVMTKSMARNIFYGGSLFFILIFLALSAHSHWYIVNSENSAKLDDSVVRGKHVWEKHACINCHTILGEGAYYAPEVGNVMTRWGVLDDPESAFEALKGWMEAQPTGIPGRRQMPNFNLSDEEIRDLTNFLIWTDNIDAQGWPPNEAGMVRIDFEPWEPEETIGKLWHTLASRLDAPEVHDGAAVDLSEVAGRLAVLFRGLGGSPGVELRPVSPEISRHRLGWRRRLATEAELMPRASFDGEVLRLPDRLAVFPAREANGALYVWLAAAAAHAGTRIDEDDPLRADLHALVAARQMVKAALHNAPGLRPLYAELCKGVLYQRDISGLPPVEAAVEELARHMLGDPAPLSPKAEHLLALDDDTAPRGYQHFRPVPLWPELRPVGFSEHNEVENPETEGPPEESGEKTHRARRRKSDQANRSDSFILHKFEAILSWAEFLNINRRIDDDDPDNAKKAADDQEEIGLGQISKAPPTKLKLHLDLAPEDVNRERLSGRVLYPEWDVRIGQYLPDHVNVLTSDAEIREDAAEFGKDPATARRIRAVKRQFEALRPGRVMTRGHLDGDQLDIEAAVRAQVDRCANGEGTERIWMQSRPEARDLAVSILLDVSRSTESAVTGRAVIDIEREALAALAWGLNACGDDFAIHAFSSLKRQRVYVQRCKRFDEPMGSLVEQRIASLRPGHYTRLGAAIRHCSADLASQSRKRRLLLIITDGKPNDLDHYEGRHGIEDTCMAVREARRAGQSVFGVTIDKTGKSWFPRMFGQGGFAVIPDPHRLIMALPQIYRQLVGAMSDASLIDELPGELLMWVLIISELLVFGAGLIAFMGVRLTDPTGFAEAQSHLYRTGAALNTVVLVTSGYLAAQALQWRKIARRGVARMALITAAVLGVVFLIIKGAEVFTAAYNNDLPVLLKGPTGCGKTRFVAHMAAKLGRPLYTVACHDDLAAADLIGRYLLKGGETVWVDGPLTRAVREGAICYLDEVVEARKDVTVVLHPLTDDRRILPIDRTGEELEAAPGFMLVASYNPGYQNILKTLKPSTRQRFISLEFDFPSPEMEAEVVAQESDLPLERCKPLVRLAGKLRGLKGQDLEEGVSTRLVVYAATLIAQGMSTDRAILAAMIEPLTDDEDIKRGLLDLVTAVFG
>CJ6
MKYESQKIAYAYFAVAMALFAVQVIGGLLAGFIYVFPNFLSELLPFNIVRMLHTNSLIVWLLLGFFGAAYFLIPEETEREIHSTKLAYLQLIILVVGTLGVVVTYVFNLFEGNWLLGKEGREFLEQPKWVKAGIVVAALMFLYNVSLTVLKGKKTAISSILVLGLWGLALLFLFAFYNPGNLSLDKQYWWYVVHLWVEGVWELIMASILAYLMLKLTGVDREVVEKWLYVIVAAALFSGILGTGHHYYWIGTPGYWQWIGSIFSSLEVIPFFAMMAFAFVMVWKGRRDHPNKAALLWSLGCATLAFFGAGVWGFLHTLHGVNYYTHGTQITAAHGHLAFYGAYVCLNLAIFSYAMPILKNRDPYNQVLNMGSFWLMTSGMVFMTFVLTFGGTVQTHMQRVVGDYFMDVQDQIAIFYWMRLGSGVVVVLGALLFIYSIWVPRKEVIEPGASETPAEMREVMTKSMARNIFYGGSLFFILIFLALSAHSHWYIVNSENSAKLDDSVVRGKHVWEKHACINCHTILGEGAYYAPEVGNVMTRWGVLDDPESAFEALKGWMEAQPTGIPGRRQMPNFNLSDEEIRDLTNFLIWTDNIDAQGWPPNEAGMVRIDFEPWEPEETIGKLWHTLASRLDAPEVHDGAAVDLSEVAGRLAVLFRGLGGSPGVELRPVSPEISRHRLGWRRRLATEAELMPRASFDGEVLRLPDRLAVFPAREANGALYVWLAAAAAHAGTRSDEDDPLRADLHALVAARQMVEAALHNAPGLRPLYTELCKGVLYQRDISGLPPVEAAVEELVRHMLGDPAPLSPKAEHLLALDDDTAPRAYQHFRPVPLWPELRPVGFSEHNEVENPETEGPPEESGEKTHRARRRKSDQANRSDSFILHKFEAILSWAEFLNINRRIDDDDPDNAKKAADDQEEIGLGQISKAPPTKLKLHLDLAPEDVNRERLSGRVLYPEWDVRIGQYLPDHVNVLTSDAEIREDAAEFGKDPATARRIRAVKRQFEALRPGRVMTRGHLDGDQLDIEAAVRAQVDRCANGEGTERIWMQSRPEARDLAVSILLDVSRSTESAVTGRAVIDIEREALAALAWGLNACGDDFAIHAFSSLKRQRVYVQRCKRFDEPMGSLVEQRIASLRPGHYTRLGAAIRHCSADLAGQSRKRRLLLIITDGKPNDLDHYEGRHGIEDTCMAVREARRAGQSVFGVTIDKTGKSWFPRMFGQGGFAVIPDPHRLIMALPQIYRQLVGAMSDASLIDELPGELLMWVLIISELLVFGAGLIAFMGVRLTDPTGFAEAQSHLYRTGAALNTVVLVTSGYLAAQALQWRKIARRGVARMALITAAVLGVVFLIIKGAEVFTAAYNNDLPVLLKGPTGCGKTRFVAHMAAKLGRPLYTVACHDDLAAADLIGRYLLKGGETVWVDGPLTRAVREGAICYLDEVVEARKDVTVVLHPLTDDRRILPIDRTGEELEAAPGFMLVASYNPGYQNILKTLKPSTRQRFISLEFDFPSPEMEAEVVAQESGLPLERCKPLVRLAGKLRGLKGQDLEEGVSTRLVVYAATLIAQGMSTDRAILAAMIEPLTDDEDIKRGLLDLVTAVFG
>D10
MKYESQKIAYAYFAVAMALFAVQVIGGLLAGFIYVFPNFLSELLPFNIVRMLHTNSLIVWLLLGFFGAAYFLIPEETEREIHSTKLAYLQLIILVVGTLGVVVTYVFNLFEGNWLLGKEGREFLEQPKWVKAGIVVAALMFLYNVSLTVLKGKKTAISSILVLGLWGLALLFLFAFYNPGNLSLDKQYWWYVVHLWVEGVWELIMASILAYLMLKLTGVDREVVEKWLYVIVAAALFSGILGTGHHYYWIGTPGYWQWIGSIFSSLEVIPFFAMMAFAFVMVWKGRRDHPNKAALLWSLGCATLAFFGAGVWGFLHTLHGVNYYTHGTQITAAHGHLAFYGAYVCLNLAIFSYAMPILKNRDPYNQVLNMGSFWLMTSGMVFMTFVLTFGGTVQTHMQRVVGDYFMDVQDQIAIFYWMRLGSGVVVVLGALLFIYSIWVPRKEVIEPGASETPAEMREVMTKSMARNIFYGGSLFFILIFLALSAHSHWYIVNSENSAKLDDSVVRGKHVWEKHACINCHTILGEGAYYAPEVGNVMTRWGVLDDPESAFEALKGWMEAQPTGIPGRRQMPNFNLSDEEIRDLTNFLIWTDNIDAQGWPPNEAGMVRIDFEPWEPEETIGKLWHTLASRLDAPEVHDGAAVDLSEVAGRLAVLFRGLGGSPGVELRPVSPEISRHRLGWRRRLATEAELMPRASFDGEVLRLPDRLAVFPAREANGALYVWLAAAAAHAGTRSDEDDPLRADLHALVAARQMVEAALHNAPGLRPLYTELCKGVLYQRDISGLPPVEAAVEELVRHMLGDPAPLSPKAEHLLALDDDTAPRAYQHFRPVPLWPELRPVGFSEHNEVENPETEGPPEESGEKTHRARRRKSDQANRSDSFILHKFEAILSWAEFLNINRRIDDDDPDNAKKAADDQEEIGLGQISKAPPTKLKLHLDLAPEDVNRERLSGRVLYPEWDVRTGQYLPDHVNVLTSDAEIREDAAEFGKDPATARRIRAVKRQFEALRPGRVMTRGHLDGDQLDIEAAVRAQVDRCANGEGTERIWMQSRPEARDLAVSILLDVSRSTESAVTGRAVIDIEREALAALAWGLNACGDDFAIHAFSSLKRQRVYVQRCKRFDEPMGSLVEQRIASLRPGHYTRLGAAIRHCSADLASQSRKRRLLLIITDGKPNDLDHYEGRHGIEDTCMAVREARRAGQSVFGVTIDKTGKSWFPRMFGQGGFAVIPDPHRLIMALPQIYRQLVGAMSDASLIDELPGELLMWVLIISELLVFGAGLIAFMGVRLTDPTGFAEAQSHLYRTGAALNTVVLVTSGYLAAQALQWRKIARRGVARMALITAAVLGVVFLIIKGAEVFTAAYNNDLPVLLKGPTGCGKTRFVAHMAAKLGRPLYTVACHDDLAAADLIGRYLLKGGETVWVDGPLTRAVREGAICYLDEVVEARKDVTVVLHPLTDDRRILPIDRTGEELEAAPGFMLVASYNPGYQNILKTLKPSTRQRFISLEFDFPSPEMEAEVVAQESGLPLERCKPLVRLAGKLRGLKGQDLEEGVSTRLVVYAATLIAQGMSTDRAILAAMIEPLTDDEDIKRGLLDLVTAVFG
>D12
MKYESQKIAYAYFAVAMALFAVQVIGGLLAGFIYVFPNFLSELLPFNIVRMLHTNSLIVWLLLGFFGAAYFLIPEETEREIHSTKLAYLQLIILVVGTLGVVVTYVFNLFEGNWLLGKEGREFLEQPKWVKAGIVVAALMFLYNVSLTVLKGKKTAISSILVLGLWGLALLFLFAFYNPGNLSLDKQYWWYVVHLWVEGVWELIMASILAYLMLKLTGVDREVVEKWLYVIVAAALFSGILGTGHHYYWIGTPGYWQWIGSIFSSLEVIPFFAMMAFAFVMVWKGRRDHPNKAALLWSLGCATLAFFGAGVWGFLHTLHGVNYYTHGTQITAAHGHLAFYGAYVCLNLAIFSYAMPILKNRDPYNQVLNMGSFWLMTSGMVFMTFVLTFGGTVQTHMQRVVGDYFMDVQDQIAIFYWMRLGSGVVVVLGALLFIYSIWVPRKEVIEPGASETPAEMREVMTKSMARNIFYGGSLFFILIFLALSAHSHWYIVNSENSAKLDDSVVRGKHVWEKHACINCHTILGEGAYYAPEVGNVMTRWGVLDDPESAFEALKGWMEAQPTGIPGRRQMPNFNLSDEEIRDLTNFLIWTDNIDAQGWPPNEAGMVRIDFEPWEPEETIGKLWHTLASRLDAPEVHDGAAVDLSEVAGRLAVLFRGLGGSPGVELRPVSPEISRHRLGWRRRLATEAELMPRASFDGEVLRLPDRLAVFPAREANGALYVWLAAAAAHAGTRSDEDDPLRADLHALVAARQMVEAALHNAPGLRPLYTELCKGVLYQRDISGLPPVEAAVEELVRHMLGDPAPLSPKAEHLLALDDDTAPRAYQHFRPVPLWPELRPVGFSEHNEVENPETEGPPEESGEKTHRARRRKSDQANRSDSFILHKFEAILSWAEFLNINRRIDDDDPDNAKKAADDQEEIGLGQISKAPPTKLKLHLDLAPEDVNRERLSGRVLYPEWDVRTGQYLPDHVNVLTSDAEIREDAAEFGKDPATARRIRAVKRQFEALRPGRVMTRGHLDGDQLDIEAAVRAQVDRCANGEGTERIWMQSRPEARDLAVSILLDVSRSTESAVTGRAVIDIEREALAALAWGLNACGDDFAIHAFSSLKRQRVYVQRCKRFDEPMGSLVEQRIASLRPGHYTRLGAAIRHCSADLASQSRKRRLLLIITDGKPNDLDHYEGRHGIEDTCMAVREARRAGQSVFGVTIDKTGKSWFPRMFGQGGFAVIPDPHRLIMALPQIYRQLVGAMSDASLIDELPGELLMWVLIISELLVFGAGLIAFMGVRLTDPTGFAEAQSHLYRTGAALNTVVLVTSGYLAAQALQWRKIARRGVARMALITAAVLGVVFLIIKGAEVFTAAYNNDLPVLLKGPTGCGKTRFVAHMAAKLGRPLYTVACHDDLAAADLIGRYLLKGGETVWVDGPLTRAVREGAICYLDEVVEARKDVTVVLHPLTDDRRILPIDRTGEELEAAPGFMLVASYNPGYQNILKTLKPSTRQRFISLEFDFPSPEMEAEVVAQESGLPLERCKPLVRLAGKLRGLKGQDLEEGVSTRLVVYAATLIAQGMSTDRAILAAMIEPLTDDEDIKRGLLDLVTAVFG
>D6
MKYESQKIAYAYFAVAMALFAVQVIGGLLAGFIYVFPNFLSELLPFNIVRMLHTNSLIVWLLLGFFGAAYFLIPEETEREIHSTKLAYLQLIILVVGTLGVVVTYVFNLFEGNWLLGKEGREFLEQPKWVKAGIVVAALMFLYNVSLTVLKGKKTAISSILVLGLWGLALLFLFAFYNPGNLSLDKQYWWYVVHLWVEGVWELIMASILAYLMLKLTGVDREVVEKWLYVIVAAALFSGILGTGHHYYWIGTPGYWQWIGSIFSSLEVIPFFAMMAFAFVMVWKGRRDHPNKAALLWSLGCATLAFFGAGVWGFLHTLHGVNYYTHGTQITAAHGHLAFYGAYVCLNLAIFSYAMPILKNRDPYNQVLNMGSFWLMTSGMVFMTFVLTFGGTVQTHMQRVVGDYFMDVQDQIAIFYWMRLGSGVVVVLGALLFIYSIWVPRKEVIEPGASETPAEMREVMTKSMARNIFYGGSLFFILIFLALSAHSHWYIVNSENSAKLDDSVVRGKHVWEKHACINCHTILGEGAYYAPEVGNVMTRWGVLDDPESAFEALKGWMEAQPTGIPGRRQMPNFNLSDEEIRDLTNFLIWTDNIDAQGWPPNEAGMVRIDFEPWEPEETIGKLWHTLASRLDAPEVHDGAAVDLSEVAGRLAVLFRGLGGSPGVELRPVSPEISRHRLGWRRRLAIEAEMMPRASFDGEVLRLPDRLAVFPAREANGALYVWLAAAAAHAGTRIDEDDPLRADLHALVAARQMVEAALHNAPGLRPLYTELCKGVLYQRDISGLPPVEAAVEELVRHMLGDPAPLSPKAEHLLALDDDTAPRGYQHFRPVPLWPELRPVGFSEHNEVENPETEGPPEESGEKTHRARRRKSDQANRSDSFILHKFEAILSWAEFLNINRRIDDDDPDNAKKAADDQEEIGLGQISKAPPTKLKLHLDLAPEDVNRERLSGRVLYPEWDVRIGQYLPDHVNVLTSDAEIREDAAEFGKDPATARRIRAVKRQFEALRPGRVMTRGHLDGDQLDIEAAVRAQVDRCANGEGTERIWMQSRPEARDLAVSILLDVSRSTESAVTGRAVIDIEREALAALAWGLNACGDDFAIHAFSSLKRQRVYVQRCKRFDEPMGSLVEQRIASLRPGHYTRLGAAIRHCSADLASQSRKRRLLLIITDGKPNDLDHYEGRHGIEDTCMAVREARRAGQSVFGVTIDKTGKSWFPRMFGQGGFAVIPDPHRLIMALPQIYRQLVGAMSDASLIDELPGELLMWVLIISELLVFGAGLIAFMGVRLTDPTGFAEAQSHLYRTGAALNTVVLVTSGYLAAQALQWRKIARRGVARMALITAAVLGVVFLIIKGAEVFTAAYNNDLPVLLKGPTGCGKTRFVAHMAAKLGRPLYTVACHDDLAAADLIGRYLLKGGETVWVDGPLTRAVREGAICYLDEVVEARKDVTVVLHPLTDDRRILPIDRTGEELEAAPGFMLVASYNPGYQNILKTLKPSTRQRFISLEFDFPSPEMEAEVVAQESGLPLERCKPLVRLAGKLRGLKGQDLEEGVSTRLVVYAATLIAQGMSTDRAILAAMIEPLTDDEDIKRGLLDLVTAVFG
>D7
MKYESQKIAYAYFAVAMALFAVQVIGGLLAGFIYVFPNFLSELLPFNIVRMLHTNSLIVWLLLGFFGAAYFLIPEETEREIHSTKLAYLQLIILVVGTLGVVVTYVFNLFEGNWLLGKEGREFLEQPKWVKAGIVVAALMFLYNVSLTVLKGKKTAISSILVLGLWGLALLFLFAFYNPGNLSLDKQYWWYVVHLWVEGVWELIMASILAYLMLKLTGVDREVVEKWLYVIVAAALFSGILGTGHHYYWIGTPGYWQWIGSIFSSLEVIPFFAMMAFAFVMVWKGRRDHPNKAALLWSLGCATLAFFGAGVWGFLHTLHGVNYYTHGTQITAAHGHLAFYGAYVCLNLAIFSYAMPILKNRDPYNQVLNMGSFWLMTSGMVFMTFVLTFGGTVQTHMQRVVGDYFMDVQDQIAIFYWMRLGSGVVVVLGALLFIYSIWVPRKEVIEPGASETPAEMREVMTKSMARNIFYGGSLFFILIFLALSAHSHWYIVNSENSAKLDDSVVRGKHVWEKHACINCHTILGEGAYYAPEVGNVMTRWGVLDDPESAFEALKGWMEAQPTGIPGRRQMPNFNLSDEEIRDLTNFLIWTDNIDAQGWPPNEAGMVRIDFEPWEPEETIGKLWHTLASRLDAPEVHDGAAVDLSEVAGRLAVLFRGLGGSPGVELRPVSPEISRHRLGWRRRLATEAEMMPRASFDGEVLRLPDRLAVFPAREANGALYVWLAAAAAHAGTRIDEDDPLRADLHALVAARQMVEAALHNAPGLRPLYAELCKGVLYQRDISGLPPVEAAVEELVRHMLGDPAPLSPKAEHLLALDDDTAPRGYQHFRPVPLWPELRPVGFSEHNEVENPETEGPPEESGEKTHRARRRKSDQANRSDSFILHKFEAILSWAEFLNINRRIDDDDPDNAKKAADDQEEIGLGQISKAPPTKLKLHLDLAPEDVNRERLSGRVLYPEWDVRIGQYLPDHVNVLTSDAEIREDAAEFGKDPATARRIRAVKRQFEALRPGRVMTRGHLDGDQLDIEAAVRAQVDRCANGEGTERIWMQSRPEARDLAVSILLDVSRSTESAVTGRAVIDIEREALAALAWGLNACGDDFAIHAFSSLKRQRVYVQRCKRFDEPMGGLVEQRIASLRPGHYTRLGAAIRHCSADLACQSRKRRLLLIITDGKPNDLDHYEGRHGIEDTCMAVREARRAGQSVFGVTIDKTGKSWFPRMFGQGGFAVIPDPHRLFMALPQIYRQLVGAMSDASLIDELPGELLMWVLIISELLVFGAGLIAFMGVRLTDPTGFAEAQSHLYRTGAALNTVVLVTSGYLAAQALQWRKIARRGVARMALITAAVLGVVFLIIKGAEVFTAAYNNDLPVLLKGPTGCGKTRFVAHMAAKLGRPLYTVACHDDLAAADLIGRYLLKGGETVWVDGPLTRAVREGAICYLDEVVEARKDVTVVLHPLTDDRRILPIDRTGEELEAAPGFMLVASYNPGYQNILKTLKPSTRQRFISLEFDFPSPEMEAEVVAQESGLPLERCKPLVRLAGKLRGLKGQDLEEGVSTRLVVYAATLIAQGMSTDRAILAAMIEPLTDDEDIKRGLLDLVTAVFG
>E2
MKYESQKIAYAYFAVAMALFAVQVIGGLLAGFIYVFPNFLSELLPFNIVRMLHTNSLIVWLLLGFFGAAYFLIPEETEREIHSTKLAYLQLIILVVGTLGVVVTYVFNLFEGNWLLGKEGREFLEQPKWVKAGIVVAALMFLYNVSLTVLKGKKTAISSILVLGLWGLALLFLFAFYNPGNLSLDKQYWWYVVHLWVEGVWELIMASILAYLMLKLTGVDREVVEKWLYVIVAAALFSGILGTGHHYYWIGTPGYWQWIGSIFSSLEVIPFFAMMAFAFVMVWKGRRDHPNKAALLWSLGCATLAFFGAGVWGFLHTLHGVNYYTHGTQITAAHGHLAFYGAYVCLNLAIFSYAMPILKNRDPYNQVLNMGSFWLMTSGMVFMTFVLTFGGTVQTHMQRVVGDYFMDVQDQIAIFYWMRLGSGVVVVLGALLFIYSIWVPRKEVIEPGASETPAEMREVMTKSMARNIFYGGSLFFILIFLALSAHSHWYIVNSENSAKLDDSVVRGKHVWEKHACINCHTILGEGAYYAPEVGNVMTRWGVLDDPESAFEALKGWMEAQPTGIPGRRQMPNFNLSDEEIRDLTNFLIWTDNIDAQGWPPNEAGMVRIDFEPWEPEETIGKLWHTLASRLDAPEVHDGAAVDLSEVAGRLAVLFRGLGGSPGVELRPVSPEISRHRLGWRRRLATEAELMPRASFDGEVLRLPDRLAVFPAREANGALYVWLAAAAAHAGTRSDEDDPLRADLHALVAARQMVEAALHNAPGLRPLYTELCKGVLYQRDISGLPPVEAAVEELVRHMLGDPAPLSPKAEHLLALDDDTAPRAYQHFRPVPLWPELRPVGFSEHNEVENPETEGPPEESGEKTHRARRRKSDQANRSDSFILHKFEAILSWAEFLNINRRIDDDDPDNAKKAADDQEEIGLGQISKAPPTKLKLHLDLAPEDVNRERLSGRVLYPEWDVRTGQYLPDHVNVLTSDAEIREDAAEFGKDPATARRIRAVKRQFEALRPGRVMTRGHLDGDQLDIEAAVRAQVDRCANGEGTERIWMQSRPEARDLAVSILLDVSRSTESAVTGRAVIDIEREALAALAWGLNACGDDFAIHAFSSLKRQRVYVQRCKRFDEPMGSLVEQRIASLRPGHYTRLGAAIRHCSADLASQSRKRRLLLIITDGKPNDLDHYEGRHGIEDTCMAVREARRAGQSVFGVTIDKTGKSWFPRMFGQGGFAVIPDPHRLIMALPQIYRQLVGAMSDASLIDELPGELLMWVLIISELLVFGAGLIAFMGVRLTDPTGFAEAQSHLYRTGAALNTVVLVTSGYLAAQALQWRKIARRGVARMALITAAVLGVVFLIIKGAEVFTAAYNNDLPVLLKGPTGCGKTRFVAHMAAKLGRPLYTVACHDDLAAADLIGRYLLKGGETVWVDGPLTRAVREGAICYLDEVVEARKDVTVVLHPLTDDRRILPIDRTGEELEAAPGFMLVASYNPGYQNILKTLKPSTRQRFISLEFDFPSPEMEAEVVAQESGLPLERCKPLVRLAGKLRGLKGQDLEEGVSTRLVVYAATLIAQGMSTDRAILAAMIEPLTDDEDIKRGLLDLVTAVFG
>E5
MKYESQKIAYAYFAVAMALFAVQVIGGLLAGFIYVFPNFLSELLPFNIVRMLHTNSLIVWLLLGFFGAAYFLIPEETEREIHSTKLAYLQLIILVVGTLGVVVTYVFNLFEGNWLLGKEGREFLEQPKWVKAGIVVAALMFLYNVSLTVLKGKKTAISSILVLGLWGLALLFLFAFYNPGNLSLDKQYWWYVVHLWVEGVWELIMASILAYLMLKLTGVDREVVEKWLYVIVAAALFSGILGTGHHYYWIGTPGYWQWIGSIFSSLEVIPFFAMMAFAFVMVWKGRRDHPNKAALLWSLGCATLAFFGAGVWGFLHTLHGVNYYTHGTQITAAHGHLAFYGAYVCLNLAIFSYAMPILKNRDPYNQVLNMGSFWLMTSGMVFMTFVLTFGGTVQTHMQRVVGDYFMDVQDQIAIFYWMRLGSGVVVVLGALLFIYSIWVPRKEVIEPGASETPAEMREVMTKSMARNIFYGGSLFFILIFLALSAHSHWYIVNSENSAKLDDSVVRGKHVWEKHACINCHTILGEGAYYAPEVGNVMTRWGVLDDPESAFEALKGWMEAQPTGIPGRRQMPNFNLSDEEIRDLTNFLIWTDNIDAQGWPPNEAGMVRIDFEPWEPEETIGKLWHTLASRLDAPEVHDGAAVDLSEVAGRLAVLFRGLGGSPGVELRPVSPEISRHRLGWRRRLATEAELMPRASFDGEVLRLPDRLAVFPAREANGALYVWLAAAAAHAGTRSDEDDPLRADLHALVAARQMVEAALHNAPGLRPLYTELCKGVLYQRDISGLPPVEAAVEELVRHMLGDPAPLSPKAEHLLALDDDTAPRAYQHFRPVPLWPELRPVGFSEHNEVENPETEGPPEESGEKTHRARRRKSDQANRSDSFILHKFEAILSWAEFLNINRRIDDDDPDNAKKAADDQEEIGLGQISKAPPTKLKLHLDLAPEDVNRERLSGRVLYPEWDVRTGQYLPDHVNVLTSDAEIREDAAEFGKDPATARRIRAVKRQFEALRPGRVMTRGHLDGDQLDIEAAVRAQVDRCANGEGTERIWMQSRPEARDLAVSILLDVSRSTESAVTGRAVIDIEREALAALAWGLNACGDDFAIHAFSSLKRQRVYVQRCKRFDEPMGSLVEQRIASLRPGHYTRLGAAIRHCSADLASQSRKRRLLLIITDGKPNDLDHYEGRHGIEDTCMAVREARRAGQSVFGVTIDKTGKSWFPRMFGQGGFAVIPDPHRLIMALPQIYRQLVGAMSDASLIDELPGELLMWVLIISELLVFGAGLIAFMGVRLTDPTGFAEAQSHLYRTGAALNTVVLVTSGYLAAQALQWRKIARRGVARMALITAAVLGVVFLIIKGAEVFTAAYNNDLPVLLKGPTGCGKTRFVAHMAAKLGRPLYTVACHDDLAAADLIGRYLLKGGETVWVDGPLTRAVREGAICYLDEVVEARKDVTVVLHPLTDDRRILPIDRTGEELEAAPGFMLVASYNPGYQNILKTLKPSTRQRFISLEFDFPSPEMEAEVVAQESGLPLERCKPLVRLAGKLRGLKGQDLEEGVSTRLVVYAATLIAQGMSTDRAILAAMIEPLTDDEDIKRGLLDLVTAVFG
>E6
MKYESQKIAYAYFAVAMALFAVQVIGGLLAGFIYVFPNFLSELLPFNIVRMLHTNSLIVWLLLGFFGAAYFLIPEETEREIHSTKLAYLQLIILVVGTLGVVVTYVFNLFEGNWLLGKEGREFLEQPKWVKAGIVVAALMFLYNVSLTVLKGKKTAISSILVLGLWGLALLFLFAFYNPGNLSLDKQYWWYVVHLWVEGVWELIMASILAYLMLKLTGVDREVVEKWLYVIVAAALFSGILGTGHHYYWIGTPGYWQWIGSIFSSLEVIPFFAMMAFAFVMVWKGRRDHPNKAALLWSLGCATLAFFGAGVWGFLHTLHGVNYYTHGTQITAAHGHLAFYGAYVCLNLAIFSYAMPILKNRDPYNQVLNMGSFWLMTSGMVFMTFVLTFGGTVQTHMQRVVGDYFMDVQDQIAIFYWMRLGSGVVVVLGALLFIYSIWVPRKEVIEPGASETPAEMREVMTKSMARNIFYGGSLFFILIFLALSAHSHWYIVNSENSAKLDDSVVRGKHVWEKHACINCHTILGEGAYYAPEVGNVMTRWGVLDDPESAFEALKGWMEAQPTGIPGRRQMPNFNLSDEEIRDLTNFLIWTDNIDAQGWPPNEAGMVRIDFEPWEPEETIGKLWHTLASRLDAPEVHDGAAVDLSEVAGRLAVLFRGLGGSPGVELRPVSPEISRHRLGWRRRLATEAELMPRASFDGEVLRLPDRLAVFPAREANGALYVWLAAAAAHAGTRSDEDDPLRADLHALVAARQMVEAALHNAPGLRPLYTELCKGVLYQRDISGLPPVEAAVEELVRHMLGDPAPLSPKAEHLLALDDDTAPRAYQHFRPVPLWPELRPVGFSEHNEVENPETEGPPEESGEKTHRARRRKSDQANRSDSFILHKFEAILSWAEFLNINRRIDDDDPDNAKKAADDQEEIGLGQISKAPPTKLKLHLDLAPEDVNRERLSGRVLYPEWDVRTGQYLPDHVNVLTSDAEIREDAAEFGKDPATARRIRAVKRQFEALRPGRVMTRGHLDGDQLDIEAAVRAQVDRCANGEGTERIWMQSRPEARDLAVSILLDVSRSTESAVTGRAVIDIEREALAALAWGLNACGDDFAIHAFSSLKRQRVYVQRCKRFDEPMGSLVEQRIASLRPGHYTRLGAAIRHCSADLASQSRKRRLLLIITDGKPNDLDHYEGRHGIEDTCMAVREARRAGQSVFGVTIDKTGKSWFPRMFGQGGFAVIPDPHRLIMALPQIYRQLVGAMSDASLIDELPGELLMWVLIISELLVFGAGLIAFMGVRLTDPTGFAEAQSHLYRTGAALNTVVLVTSGYLAAQALQWRKIARRGVARMALITAAVLGVVFLIIKGAEVFTAAYNNDLPVLLKGPTGCGKTRFVAHMAAKLGRPLYTVACHDDLAAADLIGRYLLKGGETVWVDGPLTRAVREGAICYLDEVVEARKDVTVVLHPLTDDRRILPIDRTGEELEAAPGFMLVASYNPGYQNILKTLKPSTRQRFISLEFDFPSPEMEAEVVAQESGLPLERCKPLVRLAGKLRGLKGQDLEEGVSTRLVVYAATLIAQGMSTDRAILAAMIEPLTDDEDIKRGLLDLVTAVFG
>H9
MKYESQKIAYAYFAVAMALFAVQVIGGLLAGFIYVFPNFLSELLPFNIVRMLHTNSLIVWLLLGFFGAAYFLIPEETEREIHSTKLAYLQLIILVVGTLGVVVTYVFNLFEGNWLLGKEGREFLEQPKWVKAGIVVAALMFLYNVSLTVLKGKKTAISSILVLGLWGLALLFLFAFYNPGNLSLDKQYWWYVVHLWVEGVWELIMASILAYLMLKLTGVDREVVEKWLYVIVAAALFSGILGTGHHYYWIGTPGYWQWIGSIFSSLEVIPFFAMMAFAFVMVWKGRRDHPNKAALLWSLGCATLAFFGAGVWGFLHTLHGVNYYTHGTQITAAHGHLAFYGAYVCLNLAIFSYAMPILKNRDPYNQVLNMGSFWLMTSGMVFMTFVLTFGGTVQTHMQRVVGDYFMDVQDQIAIFYWMRLGSGVVVVLGALLFIYSIWVPRKEVIEPGASETPAEMREVMTKSMARNIFYGGSLFFILIFLALSAHSHWYIVNSENSAKLDDSVVRGKHVWEKHACINCHTILGEGAYYAPEVGNVMTRWGVLDDPESAFEALKGWMEAQPTGIPGRRQMPNFNLSDEEIRDLTNFLIWTDNIDAQGWPPNEAGMVRIDFEPWEPEETIGKLWHTLASRLDAPEVHDGAAVDLSEVAGRLAVLFRGLGGSPGVELRPVSPEISRHRLGWRRRLATEAELMPRASFDGEVLRLPDRLAVFPAREANGALYVWLAAAAAHAGTRSDEDDPLRADLHALVAARQMVKAALHNAPGLRPLYAELCKGVLYQRDISGLPPVEAAVEELARHMLGDPAPLSPKAEHLLALDDDTAPRGYQHFRPVPLWPELRPVGFSEHNEVENPETEGPPEESGEKTHRARRRKSDQANRSDSFILHKFEAILSWAEFLNINRRIDDDDPDNAKKAADDQEEIGLGQISKAPPTKLKLHLDLAPEDVNRERLSGRVLYPEWDVRTGQYLPDHVNVLTSDAEIREDAAEFGKDPATARRIRAVKRQFEALRPGRVMTRGHLDGDQLDIEAAVRAQVDRCTNGEGTERIWMQSRPEARDLAVSILLDVSRSTESAVTGRAVIDIEREALAALAWGLNACGDDFAIHAFSSLKRQRVYVQRCKRFDEPMGGLVEQRIASLRPGHYTRLGAAIRHCSADLASQSRKRRLLLIITDGKPNDLDHYEGRHGIEDTCMAVREARRAGQSVFGVTIDKTGKSWFPRMFGQGGFAVIPDPHRLIMALPQIYRQLVGAMSDASLIDELPGELLMWVLIISELLVFGAGLIAFMGVRLTDPTGFAEAQSHLYRTGAALNTVVLVTSGYLAAQALQWRKIARRGVARMALITAAVLGVVFLIIKGAEVFTAAYNNDLPVLLKGPTGCGKTRFVAHMAAKLGRPLYTVACHDDLAAADLIGRYLLKGGETVWVDGPLTRAVREGAICYLDEVVEARKDVTVVLHPLTDDRRILPIDRTGEELEAAPGFMLVASYNPGYQNILKTLKPSTRQRFISLEFDFPSPEMEAEVVAQESGLPLERCKPLVRLAGKLRGLKGQDLEEGVSTRLVVYAATLIAQGMSTDRAILAAMIEPLTDDEDIKRGLLDLVTAVFG
>I3
MKYESQKIAYAYFAVAMALFAVQVIGGLLAGFIYVFPNFLSELLPFNIVRMLHTNSLIVWLLLGFFGAAYFLIPEETEREIHSTKLAYLQLIILVVGTLGVVVTYVFNLFEGNWLLGKEGREFLEQPKWVKAGIVVAALMFLYNVSLTVLKGKKTAISSILVLGLWGLALLFLFAFYNPGNLSLDKQYWWYVVHLWVEGVWELIMASILAYLMLKLTGVDREVVEKWLYVIVAAALFSGILGTGHHYYWIGTPGYWQWIGSIFSSLEVIPFFAMMAFAFVMVWKGRRDHPNKAALLWSLGCATLAFFGAGVWGFLHTLHGVNYYTHGTQITAAHGHLAFYGAYVCLNLAIFSYAMPILKNRDPYNQVLNMGSFWLMTSGMVFMTFVLTFGGTVQTHMQRVVGDYFMDVQDQIAIFYWMRLGSGVVVVLGALLFIYSIWVPRKEVIEPGASETPAEMREVMTKSMARNIFYGGSLFFILIFLALSAHSHWYIVNSENSAKLDDSVVRGKHVWEKHACINCHTILGEGAYYAPEVGNVMTRWGVLDDPESAFEALKGWMEAQPTGIPGRRQMPNFNLSDEEIRDLTNFLIWTDNIDAQGWPPNEAGMVRIDFEPWEPEETIGKLWHTLASRLDAPEVHDGAAVDLSEVAGRLAVLFRGLGGSPGVELRPVSPEISRHRLGWRRRLATEAEMMPRASFDGEVLRLPDRLAVFPAREANGALYVWLAAAAAHAGTRIDEDDPLRADLRALNAAQQMVAATLDNAPGLRPLYTELCKGLLYQRDIPALPSVEAAVEELVRQMLGDPTPLSSQARQLRSLADDTAPRGYQHFRPVALWPDLRAVGFSEHNEVENPETEGPPEETGEKTHRARRRKSDQANRSDSFILHKFEAILSWAEFLNINRRIDDDDPDNAKKAADDQDEIGLGQISKAPPTRLKLHLDLAPEDVNRERLSGRVLYPEWDVRTGQYLPDHVNVLTSDAEIREDAAEFGKDPATARRIRAVKRQFEALRPGRVMTRGHLDGDQLDIEAAVRAQVDRCANGEGTERIWMQSRPEARDLAVSILLDVSRSTESAVTGRAVIDIEREALAALAWGLNACGDDFAIQAFSSLKRQRVYLQRCKRFDEPMGGLVEQRIASLRPGHYTRLGAAIRHCSADLAGQTRKRRLLLIITDGKPNDLDHYEGRHGIEDTCMAVREARRAGQSVFGVTIDKTGKSWFPRMFGQGGFAVIPDPHRLIMALPQIYRQLVGAMSNASLIDELPGELLMWVLIISELLVFGAGLIAFMGVRLTDPTGFAEAQSHLYRTGAALNTVVLVTSGYLAAQALQWRKIARRGVARMALVTAAVLGVVFLIIKGAEVFTAAYNNDLPVLLKGPTGCGKTRFVAHMAAKLGRPLYTVACHDDLAAADLIGRYLLKGGETVWVDGPLTRAVREGAICYLDEVVEARKDVTVVLHPLTDDRRILPIDRTGEELEAAPGFMLVASYNPGYQNILKTLKPSTRQRFISLEFDFPSPEMEAEVVAQESGLPLERCKPLVRLAGKLRGLKGQDLEEGVSTRLVVYAATLIAQGMSTDRAILAAMIEPLTDDEDIKRGLLDLVTAVFG
>I5
MKYESQKIAYAYFAVAMALFAVQVIGGLLAGFIYVFPNFLSELLPFNIVRMLHTNSLIVWLLLGFFGAAYFLIPEETEREIHSTKLAYLQLIILVVGTLGVVVTYVFNLFEGNWLLGKEGREFLEQPKWVKAGIVVAALMFLYNVSLTVLKGKKTAISSILVLGLWGLALLFLFAFYNPGNLSLDKQYWWYVVHLWVEGVWELIMASILAYLMLKLTGVDREVVEKWLYVIVAAALFSGILGTGHHYYWIGTPGYWQWIGSIFSSLEVIPFFAMMAFAFVMVWKGRRDHPNKAALLWSLGCATLAFFGAGVWGFLHTLHGVNYYTHGTQITAAHGHLAFYGAYVCLNLAIFSYAMPILKNRDPYNQVLNMGSFWLMTSGMVFMTFVLTFGGTVQTHMQRVVGDYFMDVQDQIAIFYWMRLGSGVVVVLGALLFIYSIWVPRKEVIEPGASETPAEMREVMTKSMARNIFYGGSLFFILIFLALSAHSHWYIVNSENSAKLDDSVVRGKHVWEKHACINCHTILGEGAYYAPEVGNVMTRWGVLDDPESAFEALKGWMEAQPTGIPGRRQMPNFNLSDEEIRDLTNFLIWTDNIDAQGWPPNEAGMVRIDFEPWEPEETIGKLWHTLASRLDAPEVHDGAAVDLSEVAGRLAVLFRGLGGSPGVELRPVSPEISRHRLGWRRRLATEAELMPRASFDGEVLRLPDRLAVFPAREANGALYVWLAAAAAHAGTRSDEDDPLRADLHALVAARQMVKAALHNAPGLRPLYAELCKGVLYQRDISGLPPVEAAVEELARHMLGDPAPLSPKAEHLLALDDDTAPRGYQHFRPVPLWPELRPVGFSEHNEVENPETEGPPEESGEKTHRARRRKSDQANRSDSFILHKFEAILSWAEFLNINRRIDDDDPDNAKKAADDQEEIGLGQISKAPPTKLKLHLDLAPEDVNRERLSGRVLYPEWDVRTGQYLPDHVNVLTSDAEIREDAAEFGKDPATARRIRAVKRQFEALRPGRVMTRGHLDGDQLDIEAAVRAQVDRCTNGEGTERIWMQSRPEARDLAVSILLDVSRSTESAVTGRAVIDIEREALAALAWGLNACGDDFAIHAFSSLKRQRVYVQRCKRFDEPMGGLVEQRIASLRPGHYTRLGAAIRHCSADLASQSRKRRLLLIITDGKPNDLDHYEGRHGIEDTCMAVREARRAGQSVFGVTIDKTGKSWFPRMFGQGGFAVIPDPHRLIMALPQIYRQLVGAMSDASLIDELPGELLMWVLIISELLVFGAGLIAFMGVRLTDPTGFAEAQSHLYRTGAALNTVVLVTSGYLAAQALQWRKIARRGVARMALITAAVLGVVFLIIKGAEVFTAAYNNDLPVLLKGPTGCGKTRFVAHMAAKLGRPLYTVACHDDLAAADLIGRYLLKGGETVWVDGPLTRAVREGAICYLDEVVEARKDVTVVLHPLTDDRRILPIDRTGEELEAAPGFMLVASYNPGYQNILKTLKPSTRQRFISLEFDFPSPEMEAEVVAQESGLPLERCKPLVRLAGKLRGLKGQDLEEGVSTRLVVYAATLIAQGMSTDRAILAAMIEPLTDDEDIKRGLLDLVTAVFG
>K3
MKYESQKIAYAYFAVAMALFAVQVIGGLLAGFIYVFPNFLSELLPFNIVRMLHTNSLIVWLLLGFFGAAYFLIPEETEREIHSTKLAYLQLIILVVGTLGVVVTYVFNLFEGNWLLGKEGREFLEQPKWVKAGIVVAALMFLYNVSLTVLKGKKTAISSILVLGLWGLALLFLFAFYNPGNLSLDKQYWWYVVHLWVEGVWELIMASILAYLMLKLTGVDREVVEKWLYVIVAAALFSGILGTGHHYYWIGTPGYWQWIGSIFSSLEVIPFFAMMAFAFVMVWKGRRDHPNKAALLWSLGCATLAFFGAGVWGFLHTLHGVNYYTHGTQITAAHGHLAFYGAYVCLNLAIFSYAMPILKNRDPYNQVLNMGSFWLMTSGMVFMTFVLTFGGTVQTHMQRVVGDYFMDVQDQIAIFYWMRLGSGVVVVLGALLFIYSIWVPRKEVIEPGASETPAEMREVMTKSMARNIFYGGSLFFILIFLALSAHSHWYIVNSENSAKLDDSVVRGKHVWEKHACINCHTILGEGAYYAPEVGNVMTRWGVLDDPESAFEALKGWMEAQPTGIPGRRQMPNFNLSDEEIRDLTNFLIWTDNIDAQGWPPNEAGMVRIDFEPWEPEETIGKLWHTLASRLDAPEVHDGAAVDLSEVAGRLAVLFRGLGGSPGVELRPVSPEISRHRLGWRRRLATEAEMMPRASFDGEVLRLPDRLAVFPAREANGALYVWLAAAAAHAGTRIDEDDPLRADLHALVAARQMVEAALHNAPGLRPLYAELCKGVLYQRDISGLPPVEAAVEELVRHMLGDPAPLSPKAEHLLALDDDTAPRGYQHFRPVPLWPELRPVGFSEHNEVENPETEGPPEESGEKTHRARRRKSDQANRSDSFILHKFEAILSWAEFLNINRRIDDDDPDNAKKAADDQEEIGLGQISKAPPTKLKLHLDLAPEDVNRERLSGRVLYPEWDVRIGQYLPDHVNVLTSDAEIREDAAEFGKDPATARRIRAVKRQFEALRPGRVMTRGHLDGDQLDIEAAVRAQVDRCANGEGTERIWMQSRPEARDLAVSILLDVSRSTESAVTGRAVIDIEREALAALAWGLNACGDDFAIHAFSSLKRQRVYVQRCKRFDEPMGGLVEQRIASLRPGHYTRLGAAIRHCSADLACQSRKRRLLLIITDGKPNDLDHYEGRHGIEDTCMAVREARRAGQSVFGVTIDKTGKSWFPRMFGQGGFAVIPDPHRLFMALPQIYRQLVGAMSDASLIDELPGELLMWVLIISELLVFGAGLIAFMGVRLTDPTGFAEAQSHLYRTGAALNTVVLVTSGYLAAQALQWRKIARRGVARMALITAAVLGVVFLIIKGAEVFTAAYNNDLPVLLKGPTGCGKTRFVAHMAAKLGRPLYTVACHDDLAAADLIGRYLLKGGETVWVDGPLTRAVREGAICYLDEVVEARKDVTVVLHPLTDDRRILPIDRTGEELEAAPGFMLVASYNPGYQNILKTLKPSTRQRFISLEFDFPSPEMEAEVVAQESGLPLERCKPLVRLAGKLRGLKGQDLEEGVSTRLVVYAATLIAQGMSTDRAILAAMIEPLTDDEDIKRGLLDLVTAVFG
>K6
MKYESQKIAYAYFAVAMALFAVQVIGGLLAGFIYVFPNFLSELLPFNIVRMLHTNSLIVWLLLGFFGAAYFLIPEETEREIHSTKLAYLQLIILVVGTLGVVVTYVFNLFEGNWLLGKEGREFLEQPKWVKAGIVVAALMFLYNVSLTVLKGKKTAISSILVLGLWGLALLFLFAFYNPGNLSLDKQYWWYVVHLWVEGVWELIMASILAYLMLKLTGVDREVVEKWLYVIVAAALFSGILGTGHHYYWIGTPGYWQWIGSIFSSLEVIPFFAMMAFAFVMVWKGRRDHPNKAALLWSLGCATLAFFGAGVWGFLHTLHGVNYYTHGTQITAAHGHLAFYGAYVCLNLAIFSYAMPILKNRDPYNQVLNMGSFWLMTSGMVFMTFVLTFGGTVQTHMQRVVGDYFMDVQDQIAIFYWMRLGSGVVVVLGALLFIYSIWVPRKEVIEPGASETPAEMREVMTKSMARNIFYGGSLFFILIFLALSAHSHWYIVNSENSAKLDDSVVRGKHVWEKHACINCHTILGEGAYYAPEVGNVMTRWGVLDDPESAFEALKGWMEAQPTGIPGRRQMPNFNLSDEEIRDLTNFLIWTDNIDAQGWPPNEAGMVRIDFEPWEPEETIGKLWHTLASRLDAPEVHDGAAVDLSEVAGRLAVLFRGLGGSPGVELRPVSPEISRHRLGWRRRLATEAEMMPRASFDGEVLRLPDRLAVFPAREANGALYVWLAAAAAHAGTRIDEDDPLRADLHALVAARQMVEAALHNAPGLRPLYAELCKGVLYQRDISGLPPVEAAVEELVRHMLGDPAPLSPKAEHLLALDDDTAPRGYQHFRPVPLWPELRPVGFSEHNEVENPETEGPPEESGEKTHRARRRKSDQANRSDSFILHKFEAILSWAEFLNINRRIDDDDPDNAKKAADDQEEIGLGQISKAPPTKLKLHLDLAPEDVNRERLSGRVLYPEWDVRIGQYLPDHVNVLTSDAEIREDAAEFGKDPATARRIRAVKRQFEALRPGRVMTRGHLDGDQLDIEAAVRAQVDRCANGEGTERIWMQSRPEARDLAVSILLDVSRSTESAVTGRAVIDIEREALAALAWGLNACGDDFAIHAFSSLKRQRVYVQRCKRFDEPMGGLVEQRIASLRPGHYTRLGAAIRHCSADLACQSRKRRLLLIITDGKPNDLDHYEGRHGIEDTCMAVREARRAGQSVFGVTIDKTGKSWFPRMFGQGGFAVIPDPHRLFMALPQIYRQLVGAMSDASLIDELPGELLMWVLIISELLVFGAGLIAFMGVRLTDPTGFAEAQSHLYRTGAALNTVVLVTSGYLAAQALQWRKIARRGVARMALITAAVLGVVFLIIKGAEVFTAAYNNDLPVLLKGPTGCGKTRFVAHMAAKLGRPLYTVACHDDLAAADLIGRYLLKGGETVWVDGPLTRAVREGAICYLDEVVEARKDVTVVLHPLTDDRRILPIDRTGEELEAAPGFMLVASYNPGYQNILKTLKPSTRQRFISLEFDFPSPEMEAEVVAQESGLPLERCKPLVRLAGKLRGLKGQDLEEGVSTRLVVYAATLIAQGMSTDRAILAAMIEPLTDDEDIKRGLLDLVTAVFG
>AF10
MKYESQKIAYAYFAVAMALFAIQVIGGLLAGFIYVFPNFLSELLPFNIVRMLHTNSLIVWLILGFFGAAYFLIPEEAEREIHSPKLAYLQLIILVVGTLGVVVTYVFNLFEGNWLLGKEGREFLEQPKWVKAGIVVAALIFLYNVSMTVLKGKKTAITNILLLGLWGLALLFLFAFYNPGNLSLDKQYWWYVVHLWVEGVWELIMASILAYLMLKLTGVDREVVEKWLYVIVAAALFSGILGTGHHYYWIGTPAYWQWIGSIFSSLEVIPFFAMMAFAFVMVWKGRRDHPNKAALLWSLGCATLAFFGAGVWGFLHTLHGVNYYTHGTQITAAHGHLAFYGAYVCLNLAIFSYAMPILKNRDPYNQVLNMGSFWLMTSGMVFMTFVLTFGGTVQTHMQRVVGDYFMDVQDQIAIFYWMRLGSGLVVVLGALLFIYSIWVPRKEVIEPGAAETPAEMRDVMTKSMARNIFYGGSLFFILIFLALSAHSHWYIVNSENAAKLDDSVVRGKHVWEKHACVNCHSILGEGAYFAPEVGNVMTRWGVLDDPESAFESLKGWMEAQPTGIPGRRQMPNFNLSDEELRDLTNFLIWTDNIDAQGWPPNEAGMVRIDFEPWEPEETIGKLWHTLASRLDAPQVHVGAAVDLSEVAGRLAVLFRGLGGSPGVELRPVSPEVSRHRLSWRRKLATEVELMPRASFDGEILRLPDRLAVFPAREANGALYVWLAAAAAHAGTRIDEEDPLRADLRALIAARHMVEATLDDAPGLRPLYTELCKGVLYQRDIPSLPPAEAAVEELIRHMLGDPKPLSGQAEHLLALDDDIAPRGYQPLRPVPLWPELRAVGFSEHNEVENPDTEGPPEESGEKTHRARRRKSDQAERSDSFILHKFEAILSWAEFLNINRRIDDDDPDNAKKAADDQEEIGLGQISKAPPTRLKLHLDLAPEDVNRERLSGRILYPEWDVRTGQYLPDHVNVLLSDADIRDDAAEFGKDPATARRIRAVKRQFEALRPGRVMTRGHLDGDQLDMEAAVRAQVDRCANGEGTERVWMQSRPEARDLAVSILLDVSRSTESAVTGRAVIDIEREALAALAWGLNACGDDFAIHAFSSLKRQRVYVQRCKRFDEPMGTKVEQRIASLRPGHYTRLGAAIRHCSADLASQSRKRRLLLVITDGKPNDLDHYEGRHGIEDTCMAIREARRAGQSVFGVTIDKTGKSWFPRMFGQGGFAVIPDPHRLTMALPQIYRQLVGGMSDAPLIDELPGEFLMWVLIISELLVFGAGMIAFMGVRLTDPAGFAEAQSHLHRTGAALNTAVLVTSGYLAAQALHWRRSMQRLRARLALIFAALLGVVFLIIKGTEVFNAAYKNDLPVLLKGPTGCGKTRFVAHMAAKLGRPLYTVACHDDLAAADLIGRYLLKGGETVWVDGPLTRAVREGAICYLDEVVEARKDVTVVLHPLTDDRRILPIDRTGEELEAAPGFMLVASYNPGYQNILKTLKPSTRQRFISLEFDFPSPQMEAEVVAQESGLPLERCKPLVRLAGKLRGLKGQDLEEGVSTRLVVYAATLIAQGMSTDRAILAAMIEPLTDDEDIKRGLLDLVTAVFG
>AG6
MKYESQKIAYAYFAVAMALFAIQVIGGLLAGFIYVFPNFLSELLPFNIVRMLHTNSLIVWLILGFFGAAYFLIPEEAEREIHSPKLAYLQLIILVVGTLGVVVTYVFNLFEGNWLLGKEGREFLEQPKWVKAGIVVAALIFLYNVSMTVLKGKKTAITNILLLGLWGLALLFLFAFYNPGNLSLDKQYWWYVVHLWVEGVWELIMASILAYLMLKLTGVDREVVEKWLYVIVAAALFSGILGTGHHYYWIGTPAYWQWIGSIFSSLEVIPFFAMMAFAFVMVWKGRRDHPNKAALLWSLGCATLAFFGAGVWGFLHTLHGVNYYTHGTQITAAHGHLAFYGAYVCLNLAIFSYAMPILKNRDPYNQVLNMGSFWLMTSGMVFMTFVLTFGGTVQTHMQRVVGDYFMDVQDQIAIFYWMRLGSGLVVVLGALLFIYSIWVPRKEVIEPGAAETPAEMRDVMTKSMARNIFYGGSLFFILIFLALSAHSHWYIVNSENAAKLDDSVVRGKHVWEKHACVNCHSILGEGAYFAPEVGNVMTRWGVLDDPESAFESLKGWMEAQPTGIPGRRQMPNFNLSDEELRDLTNFLIWTDNIDAQGWPPNEAGMVRIDFEPWEPEETIGKLWHTLASRLDAPQVHVGAAVDLSEVAGRLAVLFRGLGGSPGVELRPVSPEVSRHRLSWRRKLATEVELMPRASFDGEILRLPDRLAVFPAREANGALYVWLAAAAAHAGTRIDEEDPLRADLRALIAARHMVEATLDDAPGLRPLYTELCKGVLYQRDIPSLPPAEAAVEELIRHMLGDPKPLSDQAEHLLALDDDIAPRGYQPLRPVPLWPELRAVGFSEHNEVENPDTEGPPEESGEKTHRARRRKSDQAERSDSFILHKFEAILSWAEFLNINRRIDDDDPDNAKKAADDQEEIGLGQISKAPPTRLKLHLDLAPEDVNRERLSGRILYPEWDVRTGQYLPDHVNVLLSDADIRDDAAEFGKDPATARRIRAVKRQFEALRPGRVMTRGHLDGDQLDMEAAVRAQVDRCANGEGTERVWMQSRPEARDLAVSILLDVSRSTESAVTGRAVIDIEREALAALAWGLNACGDDFAIHAFSSLKRQRVYVQRCKRFDEPMGTKVEQRIASLRPGHYTRLGAAIRHCSADLASQSRKRRLLLVITDGKPNDLDHYEGRHGIEDTCMAIREARRAGQSVFGVTIDKTGKSWFPRMFGQGGFAVIPDPHRLTMALPQIYRQLVGGMSDAPLIDELPGEFLMWVLIISELLVFGAGMIAFMGVRLTDPAGFAEAQSHLHRTGAALNTAVLVTSGYLAAQALHWRRSMQRLRARLALIFAALLGVVFLIIKGTEVFNAAYKNDLPVLLKGPTGCGKTRFVAHMAAKLGRPLYTVACHDDLAAADLIGRYLLKGGETVWVDGPLTRAVREGAICYLDEVVEARKDVTVVLHPLTDDRRILPIDRTGEELEAAPGFMLVASYNPGYQNILKTLKPSTRQRFISLEFDFPSPQMEAEVVAQESGLPLERCKPLVRLAGKLRGLKGQDLEEGVSTRLVVYAATLIAQGMSTDRAILAAMIEPLTDDEDIKRGLLDLVTAVFG
>AL3
MKYESQKIAYAYFAVAMALFAIQVIGGLLAGFIYVFPNFLSELLPFNIVRMLHTNSLIVWLILGFFGAAYFLIPEEAEREIHSPKLAYLQLIILVVGTLGVVVTYVFNLFEGNWLLGKEGREFLEQPKWVKAGIVVAALIFLYNVSMTVLKGKKTAITNILLLGLWGLALLFLFAFYNPGNLSLDKQYWWYVVHLWVEGVWELIMASILAYLMLKLTGVDREVVEKWLYVIVAAALFSGILGTGHHYYWIGTPAYWQWIGSIFSSLEVIPFFAMMAFAFVMVWKGRRDHPNKAALLWSLGCATLAFFGAGVWGFLHTLHGVNYYTHGTQITAAHGHLAFYGAYVCLNLAIFSYAMPILKNRDPYNQVLNMGSFWLMTSGMVFMTFVLTFGGTVQTHMQRVVGDYFMDVQDQIAIFYWMRLGSGLVVVLGALLFIYSIWVPRKEVIEPGAAETPAEMRDVMTKSMARNIFYGGSLFFILIFLALSAHSHWYIVNSENAAKLDDSVVRGKHVWEKHACVNCHSILGEGAYFAPEVGNVMTRWGVLDDPESAFESLKGWMEAQPTGIPGRRQMPNFNLSDEELRDLTNFLIWTDNIDAQGWPPNEAGMVRIDFEPWEPEETIGKLWHTLASRLDAPQVHVGAAVDLSEVAGRLAVLFRGLGGSPGVELRPVSPEVSRHRLSWRRKLATEVELMPRASFDGEILRLPDRLAVFPAREANGALYVWLAAAAAHAGTRIDEEDPLRADLRALIAARHMVEATLDDAPGLRPLYTELCKGVLYQRDIPSLPPAEAAVEELIRHMLGDPKPLSDQAEHLLALDDDIAPRGYQPLRPVPLWPELRAVGFSEHNEVENPDTEGPPEESGEKTHRARRRKSDQAERSDSFILHKFEAILSWAEFLNINRRIDDDDPDNAKKAADDQEEIGLGQISKAPPTRLKLHLDLAPEDVNRERLSGRILYPEWDVRTGQYLPDHVNVLLSDADIRDDAAEFGKDPATARRIRAVKRQFEALRPGRVMTRGHLDGDQLDMEAAVRAQVDRCANGEGTERVWMQSRPEARDLAVSILLDVSRSTESAVTGRAVIDIEREALAALAWGLNACGDDFAIHAFSSLKRQRVYVQRCKRFDEPMGTKVEQRIASLRPGHYTRLGAAIRHCSADLASQSRKRRLLLVITDGKPNDLDHYEGRHGIEDTCMAIREARRAGQSVFGVTIDKTGKSWFPRMFGQGGFAVIPDPHRLTMALPQIYRQLVGGMSDAPLINELPGEFLMWVLIISELLVFGAGMIAFMGVRLTDPAGFAEAQSHLHRTGAALNTAVLVTSGYLAAQALHWRRSMQRLRARLALIFAALLGVVFLIIKGTEVFNAAYKNDLPVLLKGPTGCGKTRFVAHMAAKLGRPLYTVACHDDLAAADLIGRYLLKGGETVWVDGPLTRAVREGAICYLDEVVEARKDVTVVLHPLTDDRRILPIDRTGEELEAAPGFMLVASYNPGYQNILKTLKPSTRQRFISLEFDFPSPQMEAEVVAQESGLPLERCKPLVRLAGKLRGLKGQDLEEGVSTRLVVYAATLIAQGMSTDRAILAAMIEPLTDDEDIKRGLLDLVTAVFG
>AP8
MKYESQKIAYAYFAVAMALFAIQVIGGLLAGFIYVFPNFLSELLPFNIVRMLHTNSLIVWLILGFFGAAYFLIPEEAEREIHSPKLAYLQLIILVVGTLGVVVTYVFNLFEGNWLLGKEGREFLEQPKWVKAGIVVAALIFLYNVSMTVLKGKKTAITNILLLGLWGLALLFLFAFYNPGNLSLDKQYWWYVVHLWVEGVWELIMASILAYLMLKLTGVDREVVEKWLYVIVAAALFSGILGTGHHYYWIGTPAYWQWIGSIFSSLEVIPFFAMMAFAFVMVWKGRRDHPNKAALLWSLGCATLAFFGAGVWGFLHTLHGVNYYTHGTQITAAHGHLAFYGAYVCLNLAIFSYAMPILKNRDPYNQVLNMGSFWLMTSGMVFMTFVLTFGGTVQTHMQRVVGDYFMDVQDQIAIFYWMRLGSGLVVVLGALLFIYSIWVPRKEVIEPGAAETPAEMRDVMTKSMARNIFYGGSLFFILIFLALSAHSHWYIVNSENAAKLDDSVVRGKHVWEKHACVNCHSILGEGAYFAPEVGNVMTRWGVLDDPESAFESLKGWMEAQPTGIPGRRQMPNFNLSDEELRDLTNFLIWTDNIDAQGWPPNEAGMVRIDFEPWEPEETIGKLWHTLASRLDAPQVHVGAAVDLSEVAGRLAVLFRGLGGSPGVELRPVSPEVSRHRLSWRRKLATEVELMPRASFDGEILRLPDRLAVFPAREANGALYVWLAAAAAHAGTRIDEEDPLRADLRALIAARHMVEATLDDAPGLRPLYTELCKGVLYQRDIPSLPPAEAAVEELIRHMLGDPKPLSGQAEHLLALDDDIAPRGYQPLRPVPLWPELRAVGFSEHNEVENPDTEGPPEESGEKTHRARRRKSDQAERSDSFILHKFEAILSWAEFLNINRRIDDDDPDNAKKAADDQEEIGLGQISKAPPTRLKLHLDLAPEDVNRERLSGRILYPEWDVRTGQYLPDHVNVLLSDADIRDDAAEFGKDPATARRIRAVKRQFEALRPGRVMTRGHLDGDQLDMEAAVRAQVDRCANGEGTERVWMQSRPEARDLAVSILLDVSRSTESAVTGRAVIDIEREALAALAWGLNACGDDFAIHAFSSLKRQRVYVQRCKRFDEPMGTKVEQRIASLRPGHYTRLGAAIRHCSADLASQSRKRRLLLVITDGKPNDLDHYEGRHGIEDTCMAIREARRAGQSVFGVTIDKTGKSWFPRMFGQGGFAVIPDPHRLTMALPQIYRQLVGGMSDAPLIDELPGEFLMWVLIISELLVFGAGMIAFMGVRLTDPAGFAEAQSHLHRTGAALNTAVLVTSGYLAAQALHWRRSMQRLRARLALIFAALLGVVFLIIKGTEVFNAAYKNDLPVLLKGPTGCGKTRFVAHMAAKLGRPLYTVACHDDLAAADLIGRYLLKGGETVWVDGPLTRAVREGAICYLDEVVEARKDVTVVLHPLTDDRRILPIDRTGEELEAAPGFMLVASYNPGYQNILKTLKPSTRQRFISLEFDFPSPQMEAEVVAQESGLPLERCKPLVRLAGKLRGLKGQDLEEGVSTRLVVYAATLIAQGMSTDRAILAAMIEPLTDDEDIKRGLLDLVTAVFG
>CL7
MKYESQKIAYAYFAVAMALFAIQVIGGLLAGFIYVFPNFLSELLPFNIVRMLHTNSLIVWLILGFFGAAYFLIPEEAEREIHSPKLAYLQLIILVVGTLGVVVTYVFNLFEGNWLLGKEGREFLEQPKWVKAGIVVAALIFLYNVSMTVLKGKKTAITNILLLGLWGLALLFLFAFYNPGNLSLDKQYWWYVVHLWVEGVWELIMASILAYLMLKLTGVDREVVEKWLYVIVAAALFSGILGTGHHYYWIGTPAYWQWIGSIFSSLEVIPFFAMMAFAFVMVWKGRRDHPNKAALLWSLGCATLAFFGAGVWGFLHTLHGVNYYTHGTQITAAHGHLAFYGAYVCLNLAIFSYAMPILKNRDPYNQVLNMGSFWLMTSGMVFMTFVLTFGGTVQTHMQRVVGDYFMDVQDQIAIFYWMRLGSGLVVVLGALLFIYSIWVPRKEVIEPGAAETPAEMRDVMTKSMARNIFYGGSLFFILIFLALSAHSHWYIVNSENAAKLDDSVVRGKHVWEKHACVNCHSILGEGAYFAPEVGNVMTRWGVLDDPESAFESLKGWMEAQPTGIPGRRQMPNFNLSDEELRDLTNFLIWTDNIDAQGWPPNEAGMVRIDFEPWEPEETIGKLWHTLASRLDAPQVHVGAAVDLSEVAGRLAVLFRGLGGSPGVELRPVSPEVSRHRLSWRRKLATEVELMPRASFDGEILRLPDRLAVFPAREANGALYVWLAAAAAHAGTRIDEEDPLRADLRALIAARHMVEATLDDAPGLRPLYTELCKGVLYQRDIPSLPPAEAAVEELIRHMLGDPKPLSDQAEHLLALDDDIASRGYQPLRPVPLWPELRAVGFSEHNEVENPDTEGPPEESGEKTHRARRRKSDQAERSDSFILHKFEAILSWAEFLNINRRIDDDDPDNAKKAADDQEEIGLGQISKAPPTRLKLHLDLAPEDVNRERLSGRILYPEWDVRTGQYLPDHVNVLLSDADIRDDAAEFGKDPATARRIRAVKRQFEALRPGRVMTRGHLDGDQLDMEAAVRAQVDRCANGEGTERVWMQSRPEARDLAVSILLDVSRSTESAVTGRAVIDIEREALAALAWGLNACGDDFAIHAFSSLKRQRVYVQRCKRFDEPMGTKVEQRIASLRPGHYTRLGAAIRHCSADLASQSRKRRLLLVITDGKPNDLDHYEGRHGIEDTCMAIREARRAGQSVFGVTIDKTGKSWFPRMFGQGGFAVIPDPHRLTMALPQIYRQLVGGMSDAPLIDELPGEFLMWVLIISELLVFGAGMIAFMGVRLTDPAGFAEAQSHLHRTGAALNTAVLVTSGYLAAQALHWRRSMQRLRARLALIFAAFLGVVFLIIKGTEVFNAAYKNDLPVLLKGPTGCGKTRFVAHMAAKLGRPLYTVACHDDLAAADLIGRYLLKGGETVWVDGPLTRAVREGAICYLDEVVEARKDVTVVLHPLTDDRRILPIDRTGEELEAAPGFMLVASYNPGYQNILKTLKPSTRQRFISLEFDFPSPQMEAEVVAQESGLPLERCKPLVRLAGKLRGLKGQDLEEGVSTRLVVYAATLIAQGMSTDRAILAAMIEPLTDDEDIKRGLLDLVTAVFG
>N2
MKYESQKIAYAYFAVAMALFAIQVIGGLLAGFIYVFPNFLSELLPFNIVRMLHTNSLIVWLILGFFGAAYFLIPEEAEREIHSPKLAYLQLIILVVGTLGVVVTYVFNLFEGNWLLGKEGREFLEQPKWVKAGIVVAALIFLYNVSMTVLKGKKTAITNILLLGLWGLALLFLFAFYNPGNLSLDKQYWWYVVHLWVEGVWELIMASILAYLMLKLTGVDREVVEKWLYVIVAAALFSGILGTGHHYYWIGTPAYWQWIGSIFSSLEVIPFFAMMAFAFVMVWKGRRDHPNKAALLWSLGCATLAFFGAGVWGFLHTLHGVNYYTHGTQITAAHGHLAFYGAYVCLNLAIFSYAMPILKNRDPYNQVLNMGSFWLMTSGMVFMTFVLTFGGTVQTHMQRVVGDYFMDVQDQIAIFYWMRLGSGLVVVLGALLFIYSIWVPRKEVIEPGAAETPAEMRDVMTKSMARNIFYGGSLFFILIFLALSAHSHWYIVNSENAAKLDDSVVRGKHVWEKHACVNCHSILGEGAYFAPEVGNVMTRWGVLDDPESAFESLKGWMEAQPTGIPGRRQMPNFNLSDEELRDLTNFLIWTDNIDAQGWPPNEAGMVRIDFEPWEPEETIGKLWHTLASRLDAPQVHVGAAVDLSEVAGRLAVLFRGLGGSPGVELRPVSPEVSRHRLSWRRKLATEVELMPRASFDGEILRLPDRLAVFPAREANGALYVWLAAAAAHAGTRIDEEDPLRADLRALIAARHMVEATLDDAPGLRPLYTELCKGVLYQRDIPSLPPAEAAVEELIRHMLGDPKPLSGQAEHLLALDDDIAPRGYQPLRPVPLWPELRAVGFSEHNEVENPDTEGPPEESGEKTHRARRRKSDQAERSDSFILHKFEAILSWAEFLNINRRIDDDDPDNAKKAADDQEEIGLGQISKAPPTRLKLHLDLAPEDVNRERLSGRILYPEWDVRTGQYLPDHVNVLLSDADIRDDAAEFGKDPATARRIRAVKRQFEALRPGRVMTRGHLDGDQLDMEAAVRAQVDRCANGEGTERVWMQSRPEARDLAVSILLDVSRSTESAVTGRAVIDIEREALAALAWGLNACGDDFAIHAFSSLKRQRVYVQRCKRFDEPMGTKVEQRIASLRPGHYTRLGAAIRHCSADLASQSRKRRLLLVITDGKPNDLDHYEGRHGIEDTCMAIREARRAGQSVFGVTIDKTGKSWFPRMFGQGGFAVIPDPHRLTMALPQIYRQLVGGMSDAPLIDELPGEFLMWVLIISELLVFGAGMIAFMGVRLTDPAGFAEAQSHLHRTGAALNTAVLVTSGYLAAQALHWRRSMQRLRARLALIFAALLGVVFLIIKGTEVFNAAYKNDLPVLLKGPTGCGKTRFVAHMAAKLGRPLYTVACHDDLAAADLIGRYLLKGGETVWVDGPLTRAVREGAICYLDEVVEARKDVTVVLHPLTDDRRILPIDRTGEELEAAPGFMLVASYNPGYQNILKTLKPSTRQRFISLEFDFPSPQMEAEVVAQESGLPLERCKPLVRLAGKLRGLKGQDLEEGVSTRLVVYAATLIAQGMSTDRAILAAMIEPLTDDEDIKRGLLDLVTAVFG
>N9
MKYESQKIAYAYFAVAMALFAIQVIGGLLAGFIYVFPNFLSELLPFNIVRMLHTNSLIVWLILGFFGAAYFLIPEEAEREIHSPKLAYLQLIILVVGTLGVVVTYVFNLFEGNWLLGKEGREFLEQPKWVKAGIVVAALIFLYNVSMTVLKGKKTAITNILLLGLWGLALLFLFAFYNPGNLSLDKQYWWYVVHLWVEGVWELIMASILAYLMLKLTGVDREVVEKWLYVIVAAALFSGILGTGHHYYWIGTPAYWQWIGSIFSSLEVIPFFAMMAFAFVMVWKGRRDHPNKAALLWSLGCATLAFFGAGVWGFLHTLHGVNYYTHGTQITAAHGHLAFYGAYVCLNLAIFSYAMPILKNRDPYNQVLNMGSFWLMTSGMVFMTFVLTFGGTVQTHMQRVVGDYFMDVQDQIAIFYWMRLGSGLVVVLGALLFIYSIWVPRKEVIEPGAAETPAEMRDVMTKSMARNIFYGGSLFFILIFLALSAHSHWYIVNSENAAKLDDSVVRGKHVWEKHACVNCHSILGEGAYFAPEVGNVMTRWGVLDDPESAFESLKGWMEAQPTGIPGRRQMPNFNLSDEELRDLTNFLIWTDNIDAQGWPPNEAGMVRIDFEPWEPEETIGKLWHTLASRLDAPQVHVGAAVDLSEVAGRLAVLFRGLGGSPGVELRPVSPEVSRHRLSWRRKLATEVELMPRASFDGEILRLPDRLAVFPAREANGALYVWLAAAAAHAGTRIDEEDPLRADLRALIAARHMVEATLDDAPGLRPLYTELCKGVLYQRDIPSLPPAEAAVEELIRHMLGDPKPLSDQAEHLLALDDDIAPRGYQPLRPVPLWPELRAVGFSEHNEVENPDTEGPPEESGEKTHRARRRKSDQADRSDSFILHKFEAILSWAEFLNINRRIDDDDPDNAKKAADDQEEIGLGQISKAPPTRLKLHLDLAPEDVNRERLSGRILYPEWDVRTGQYLPDHVNVLLSDADIRDDAAEFGKDPATARRIRAVKRQFEALRPGRVMTRGHLDGDQLDMEAAVRAQVDRCANGEGTERVWMQSRPEARDLAVSILLDVSRSTESAVTGRAVIDIEREALAALAWGLNACGDDFAIHAFSSLKRQRVYVQRCKRFDEPMGTKVEQRIASLRPGHYTRLGAAIRHCSADLASQSRKRRLLLVITDGKPNDLDHYEGRHGIEDTCMAIREARRAGQSVFGVTIDKTGKSWFPRMFGQGGFAVIPDPHRLTMALPQIYRQLVGGMSDAPLIDELPGEFLMWVLIISELLVFGAGMIAFMGVRLTDPAGFAEAQSHLHRTGAALNTAVLVTSGYLAAQALHWRRSMQRLRARLALIFAALLGVVFLIIKGAEVFNAAYKNDLPVLLKGPTGCGKTRFVAHMAAKLGRPLYTVACHDDLAAADLIGRYLLKGGETVWVDGPLTRAVREGAICYLDEVVEARKDVTVVLHPLTDDRRILPIDRTGEELEAAPGFMLVASYNPGYQNILKTLKPSTRQRFISLEFDFPSPQMEAEVVAQESGLPLERCKPLVRLAGKLRGLKGQDLEEGVSTRLVVYAATLIAQGMSTDRAILAAMIEPLTDDEDIKRGLLDLVTAVFG
>P10
MKYESQKIAYAYFAVAMALFAIQVIGGLLAGFIYVFPNFLSELLPFNIVRMLHTNSLIVWLILGFFGAAYFLIPEEAEREIHSPKLAYLQLIILVVGTLGVVVTYVFNLFEGNWLLGKEGREFLEQPKWVKAGIVVAALIFLYNVSMTVLKGKKTAITNILLLGLWGLALLFLFAFYNPGNLSLDKQYWWYVVHLWVEGVWELIMASILAYLMLKLTGVDREVVEKWLYVIVAAALFSGILGTGHHYYWIGTPAYWQWIGSIFSSLEVIPFFAMMAFAFVMVWKGRRDHPNKAALLWSLGCATLAFFGAGVWGFLHTLHGVNYYTHGTQITAAHGHLAFYGAYVCLNLAIFSYAMPILKNRDPYNQVLNMGSFWLMTSGMVFMTFVLTFGGTVQTHMQRVVGDYFMDVQDQIAIFYWMRLGSGLVVVLGALLFIYSIWVPRKEVIEPGAAETPAEMRDVMTKSMARNIFYGGSLFFILIFLALSAHSHWYIVNSENAAKLDDSVVRGKHVWEKHACVNCHSILGEGAYFAPEVGNVMTRWGVLDDPESAFESLKGWMEAQPTGIPGRRQMPNFNLSDEELRDLTNFLIWTDNIDAQGWPPNEAGMVRIDFEPWEPEETIGKLWHTLASRLDAPQVHVGAAVDLSEVAGRLAVLFRGLGGSPGVELRPVSPEVSRHRLSWRRKLATEVELMPRASFDGEILRLPDRLAVFPAREANGALYVWLAAAAAHAGTRIDEEDPLRADLRALIAARHMVEATLDDAPGLRPLYTELCKGVLYQRDIPSLPPAEAAVEELIRHMLGDPKPLSGQAEHLLALDDDIAPRGYQPLRPVPLWPELRAVGFSEHNEVENPDTEGPPEESGEKTHRARRRKSDQAERSDSFILHKFEAILSWAEFLNINRRIDDDDPDNAKKAADDQEEIGLGQISKAPPTRLKLHLDLAPEDVNRERLSGRILYPEWDVRTGQYLPDHVNVLLSDADIRDDAAEFGKDPATARRIRAVKRQFEALRPGRVMTRGHLDGDQLDMEAAVRAQVDRCANGEGTERVWMQSRPEARDLAVSILLDVSRSTESAVTGRAVIDIEREALAALAWGLNACGDDFAIHAFSSLKRQRVYVQRCKRFDEPMGTKVEQRIASLRPGHYTRLGAAIRHCSADLASQSRKRRLLLVITDGKPNDLDHYEGRHGIEDTCMAIREARRAGQSVFGVTIDKTGKSWFPRMFGQGGFAVIPDPHRLTMALPQIYRQLVGGMSDAPLIDELPGEFLMWVLIISELLVFGAGMIAFMGVRLTDPAGFAEAQSHLHRTGAALNTAVLVTSGYLAAQALHWRRSMQRLRARLALIFAALLGVVFLIIKGTEVFNAAYKNDLPVLLKGPTGCGKTRFVAHMAAKLGRPLYTVACHDDLAAADLIGRYLLKGGETVWVDGPLTRAVREGAICYLDEVVEARKDVTVVLHPLTDDRRILPIDRTGEELEAAPGFMLVASYNPGYQNILKTLKPSTRQRFISLEFDFPSPQMEAEVVAQESGLPLERCKPLVRLAGKLRGLKGQDLEEGVSTRLVVYAATLIAQGMSTDRAILAAMIEPLTDDEDIKRGLLDLVTAVFG
>AA12
MKYESQKIAYAYFAVAMGLFVIQVLGGLLAGWIYVSPNFLSELLPFNIVRMLHTNALIVWLILGFFGAAYFLIPEETEREIHSTKLAYLQLLILVVGTLGVVVTYIFNLFEGNWLLGKEGREFLEQPKWVKAGIVVAALIFLYNISMTVLKGKKTAISNILLLGLWGLALLFLFAFYNPGNLSLDKQYWWYVVHLWVEGVWELIMASILAYLMLKLTGVDREIVEKWLYVIVAAALFSGILGTGHHYYWIGTPAYWQWIGSIFSSLEVIPFFAMMAFAFVMVWKGRRDHPNKAALLWSLGCATLAFFGAGVWGFLHTLHGVNYYTHGTQITAAHGHLAFYGAYVCLNLAIFSYAMPILKNRDPYNQVLNMGSFWLMTSGMVFMTFVLTFGGTVQTHMQRVVGDYFMDVQDQIAIFYWMRFGSGVVVVLGALLFMYAIWVPRKEIIEPGAAETPAEMREVMTKSMARNIFYGGSLFFIIIFLALSAHSHYYIVNSENSAKLDDSVVRGKHIWEKHACVNCHTIMGEGAYYAPEVANVMTRWGVLDDPESAFEALKGWMEAQPTEIPGRRQMPNFNLSDEEIRDLTNFLIWTDNIDAQDWPPNEAGMVKIDFEPWEPEETIGKLWHTLASRLDAPEVHVGAAVDLSEVAGRLAVLFRGLGGSPGVELRPVSPEVSHHRLSWRRQLGTEIELTPRASFDGEVLRLPDALAVFPAREANGALYVWLAAAAAHAGTRIDEPDPLRADLHALRAAQEMVDATLNDAPGLRPLYCELCKGILQLRRTPDLPPFEAAVEELVRNMLGDPEPLPEKAKALAALDDDTAPRGYRPVRPIPLWPELRAVGFSEHNEVENPDTEGPPEESSEKTHRARRRKSDQASRSDSFILHKFEAILSWAEFLNINRRIDDDDPDNAKKAADDQDEIGLGQISKAPPTKLKLHLDLAPEDVNRERLSGRILYPEWDVRTGQYLPDHVNVLLSDAEIRDDAAEFGKDPATARRIRAVKRQFEALRPGRVMTRGHLDGDQLDIEATVRAETDRHANGEGTERVWMQSRPEARDLAVSILLDVSRSTESAVTGRAVIDVEREALTALAWGLNACGDDFAIHAFSSLKRQRVYVQRCKHFDEPMGAIVEQRIASLRPGHYTRLGAAIRHCAADLSTQSRNRRLLLVITDGKPNDLDHYEGRHGIEDTRQAVREARRSGQSVFGVTVDKTGKSWFPRMFGQGGFAAIPDPHRLTMALPQIYRQLVGAMNGTSLIDELPGELLMWVLIISELLVFGAGLVAFMSVRLTDPTGFAEAQSHLYRTGAALNTAVLVTSGYLAAQALHWRTAEHRDRARYALIGAAMLGVTFLIIKGIEVFAAAYTNNLPVLLKGPTGCGKTRFVAHMAASLGRPLYTVACHDDLAAADLIGRYLLKGGETVWVDGPLTRAVREGAICYLDEVVEARKDVTVVLHPLTDDRRILPIDRTGEELQAAPGFMLVASYNPGYQNILKTLKPSTRQRFISLEFNFPSPEMEAQVVAQESGLPLERCKPLVRLAGKLRGLKGQDLEEGVSTRLVVYAAMLIAQGMSTDRAILAAMIEPLTDDEDIKRGLLDLVTAVFG
>AB1
MKYESQKIAYAYFAVAMGLFVIQVLGGLLAGWIYVSPNFLSELLPFNIVRMLHTNALIVWLILGFFGAAYFLIPEETEREIHSTKLAYLQLLILVVGTLGVVVTYIFNLFEGNWLLGKEGREFLEQPKWVKAGIVVAALIFLYNISMTVLKGKKTAISNILLLGLWGLALLFLFAFYNPGNLSLDKQYWWYVVHLWVEGVWELIMASILAYLMLKLTGVDREIVEKWLYVIVAAALFSGILGTGHHYYWIGTPAYWQWIGSIFSSLEVIPFFAMMAFAFVMVWKGRRDHPNKAALLWSLGCATLAFFGAGVWGFLHTLHGVNYYTHGTQITAAHGHLAFYGAYVCLNLAIFSYAMPILKNRDPYNQVLNMGSFWLMTSGMVFMTFVLTFGGTVQTHMQRVVGDYFMDVQDQIAIFYWMRFGSGVVVVLGALLFMYAIWVPRKEIIEPGAAETPAEMREVMTKSMARNIFYGGSLFFIIIFLALSAHSHYYIVNSENSAKLDDSVVRGKHIWEKHACVNCHTIMGEGAYYAPEVANVMTRWGVLDDPESAFEALKGWMEAQPTEIPGRRQMPNFNLSDEEIRDLTNFLIWTDNIDAQDWPPNEAGMVKIDFEPWEPEETIGKLWHTLASRLDAPEVHVGAAVDLSEVAGRLAVLFRGLGGSPGVELRPVSPEVSHHRLSWRRQLGTEIELTPRASFDGEVLRLPDALAVFPAREANGALYVWLAAAAAHAGTRIDEPDPLRADLHALRAAQEMVDATLNDAPGLRPLYCELCKGILQLRRTPDLPPFEAAVEELVRNMLGDPEPLPEKAKALAALDDDTAPRGYRPVRPIPLWPELRAVGFSEHNEVENPDTEGPPEESSEKTHRARRRKSDQASRSDSFILHKFEAILSWAEFLNINRRIDDDDPDNAKKAADDQDEIGLGQISKAPPTKLKLHLDLAPEDVNRERLSGRILYPEWDVRTGQYLPDHVNVLLSDAEIRDDAAEFGKDPATARRIRAVKRQFEALRPGRVMTRGHLDGDQLDIEATVRAETDRHANGEGTERVWMQSRPEARDLAVSILLDVSRSTESAVTGRAVIDVEREALTALAWGLNACGDDFAIHAFSSLKRQRVYVQRCKHFDEPMGAIVEQRIASLRPGHYTRLGAAIRHCAADLSTQSRNRRLLLVITDGKPNDLDHYEGRHGIEDTRQAVREARRSGQSVFGVTVDKTGKSWFPRMFGQGGFAAIPDPHRLTMALPQIYRQLVGAMNGTSLIDELPGELLMWVLIISELLVFGAGLVAFMSVRLTDPTGFAEAQSHLYRTGAALNTAVLVTSGYLAAQALHWRTAEHRDRARYALIGAAMLGVTFLIIKGIEVFAAAYTNNLPVLLKGPTGCGKTRFVAHMAASLGRPLYTVACHDDLAAADLIGRYLLKGGETVWVDGPLTRAVREGAICYLDEVVEARKDVTVVLHPLTDDRRILPIDRTGEELQAAPGFMLVASYNPGYQNILKTLKPSTRQRFISLEFNFPSPEMEAQVVAQESGLPLERCKPLVRLAGKLRGLKGQDLEEGVSTRLVVYAAMLIAQGMSTDRAILAAMIEPLTDDEDIKRGLLDLVTAVFG
>AC11
MKYESQKIAYAYFAVAMGLFVIQVLGGLLAGWIYVSPNFLSELLPFNIVRMLHTNALIVWLILGFFGAAYFLIPEETEREIHSTKLAYLQLLILVVGTLGVVVTYIFNLFEGNWLLGKEGREFLEQPKWVKAGIVVAALIFLYNISMTVLKGKKTAISNILLLGLWGLALLFLFAFYNPGNLSLDKQYWWYVVHLWVEGVWELIMASILAYLMLKLTGVDREIVEKWLYVIVAAALFSGILGTGHHYYWIGTPAYWQWIGSIFSSLEVIPFFAMMAFAFVMVWKGRRDHPNKAALLWSLGCATLAFFGAGVWGFLHTLHGVNYYTHGTQITAAHGHLAFYGAYVCLNLAIFSYAMPILKNRDPYNQVLNMGSFWLMTSGMVFMTFVLTFGGTVQTHMQRVVGDYFMDVQDQIAIFYWMRFGSGVVVVLGALLFMYAIWVPRKEIIEPGAAETPAEMREVMTKSMARNIFYGGSLFFIIIFLALSAHSHYYIVNSENSAKLDDSVVRGKHIWEKHACVNCHTIMGEGAYYAPEVANVMTRWGVLDDPESAFEALKGWMEAQPTEIPGRRQMPNFNLSDEEIRDLTNFLIWTDNIDAQDWPPNEAGMVKIDFEPWEPEETIGKLWHTLASRLDAPEVHVGAAVDLSEVAGRLAVLFRGLGGSPGVELRPVSPEVSHHRLSWRRQLGTEIELTPRASFDGEVLRLPDALAVFPAREANGALYVWLAAAAAHAGTRIDEPDPLRADLHALRAAQEMVDATLNDAPGLRPLYCELCKGILQLRRTPDLPPFEAAVEELVRNMLGDPEPLPEKAKALAALDDDTAPRGYRPVRPIPLWPELRAVGFSEHNEVENPDTEGPPEESSEKTHRARRRKSDQASRSDSFILHKFEAILSWAEFLNINRRIDDDDPDNAKKAADDQDEIGLGQISKAPPTKLKLHLDLAPEDVNRERLSGRILYPEWDVRTGQYLPDHVNVLLSDAEIRDDAAEFGKDPATARRIRAVKRQFEALRPGRVMTRGHLDGDQLDIEATVRAETDRHANGEGTERVWMQSRPEARDLAVSILLDVSRSTESAVTGRAVIDVEREALTALAWGLNACGDDFAIHAFSSLKRQRVYVQRCKHFDEPMGAIVEQRIASLRPGHYTRLGAAIRHCAADLSTQSRNRRLLLVITDGKPNDLDHYEGRHGIEDTRQAVREARRSGQSVFGVTVDKTGKSWFPRMFGQGGFAAIPDPHRLTMALPQIYRQLVGAMNGTSLIDELPGELLMWVLIISELLVFGAGLVAFMSVRLTDPTGFAEAQSHLYRTGAALNTAVLVTSGYLAAQALHWRTAEHRDRARYALIGAAMLGVTFLIIKGIEVFAAAYTNNLPVLLKGPTGCGKTRFVAHMAASLGRPLYTVACHDDLAAADLIGRYLLKGGETVWVDGPLTRAVREGAICYLDEVVEARKDVTVVLHPLTDDRRILPIDRTGEELQAAPGFMLVASYNPGYQNILKTLKPSTRQRFISLEFNFPSPEMEAQVVAQESGLPLERCKPLVRLAGKLRGLKGQDLEEGVSTRLVVYAAMLIAQGMSTDRAILAAMIEPLTDDEDIKRGLLDLVTAVFG
>AJ1
MKYESQKIAYAYFAVAMGLFVIQVLGGLLAGWIYVSPNFLSELLPFNIVRMLHTNALIVWLILGFFGAAYFLIPEETEREIHSTKLAYLQLLILVVGTLGVVVTYIFNLFEGNWLLGKEGREFLEQPKWVKAGIVVAALIFLYNISMTVLKGKKTAISNILLLGLWGLALLFLFAFYNPGNLSLDKQYWWYVVHLWVEGVWELIMASILAYLMLKLTGVDREIVEKWLYVIVAAALFSGILGTGHHYYWIGTPAYWQWIGSIFSSLEVIPFFAMMAFAFVMVWKGRRDHPNKAALLWSLGCATLAFFGAGVWGFLHTLHGVNYYTHGTQITAAHGHLAFYGAYVCLNLAIFSYAMPILKNRDPYNQVLNMGSFWLMTSGMVFMTFVLTFGGTVQTHMQRVVGDYFMDVQDQIAIFYWMRFGSGVVVVLGALLFMYAIWVPRKEIIEPGAAETPAEMREVMTKSMARNIFYGGSLFFIIIFLALSAHSHYYIVNSENSAKLDDSVVRGKHIWEKHACVNCHTIMGEGAYYAPEVANVMTRWGVLDDPESAFEALKGWMEAQPTEIPGRRQMPNFNLSDEEIRDLTNFLIWTDNIDAQDWPPNEAGMVKIDFEPWEPEETIGKLWHTLASRLDAPEVHVGAAVDLSEVAGRLAVLFRGLGGSPGVELRPVSPEVSHHRLSWRRQLGTEIELTPRASFDGEVLRLPDALAVFPAREANGALYVWLAAAAAHAGTRIDEPDPLRADLHALRAAQEMVDATLNDAPGLRPLYCELCKGILQLRRTPDLPPFEAAVEELVRNMLGDPEPLPEKAKALAALDDDTAPRGYRPVRPIPLWPELRAVGFSEHNEVENPDTEGPPEESSEKTHRARRRKSDQASRSDSFILHKFEAILSWAEFLNINRRIDDDDPDNAKKAADDQDEIGLGQISKAPPTKLKLHLDLAPEDVNRERLSGRILYPEWDVRTGQYLPDHVNVLLSDAEIRDDAAEFGKDPATARRIRAVKRQFEALRPGRVMTRGHLDGDQLDIEATVRAETDRHANGEGTERVWMQSRPEARDLAVSILLDVSRSTESAVTGRAVIDVEREALTALAWGLNACGDDFAIHAFSSLKRQRVYVQRCKHFDEPMGAIVEQRIASLRPGHYTRLGAAIRHCAADLSTQSRNRRLLLVITDGKPNDLDHYEGRHGIEDTRQAVREARRSGQSVFGVTVDKTGKSWFPRMFGQGGFAAIPDPHRLTMALPQIYRQLVGAMNGTSLIDELPGELLMWVLIISELLVFGAGLVAFMSVRLTDPTGFAEAQSHLYRTGAALNTAVLVTSGYLAAQALHWRTAEHRDRARYALIGAAMLGVTFLIIKGIEVFAAAYTNNLPVLLKGPTGCGKTRFVAHMAASLGRPLYTVACHDDLAAADLIGRYLLKGGETVWVDGPLTRAVREGAICYLDEVVEARKDVTVVLHPLTDDRRILPIDRTGEELQAAPGFMLVASYNPGYQNILKTLKPSTRQRFISLEFNFPSPEMEAQVVAQESGLPLERCKPLVRLAGKLRGLKGQDLEEGVSTRLVVYAAMLIAQGMSTDRAILAAMIEPLTDDEDIKRGLLDLVTAVFG
>AJ9
MKYESQKIAYAYFAVAMGLFVIQVLGGLLAGWIYVSPNFLSELLPFNIVRMLHTNALIVWLILGFFGAAYFLIPEETEREIHSTKLAYLQLLILVVGTLGVVVTYIFNLFEGNWLLGKEGREFLEQPKWVKAGIVVAALIFLYNISMTVLKGKKTAISNILLLGLWGLALLFLFAFYNPGNLSLDKQYWWYVVHLWVEGVWELIMASILAYLMLKLTGVDREIVEKWLYVIVAAALFSGILGTGHHYYWIGTPAYWQWIGSIFSSLEVIPFFAMMAFAFVMVWKGRRDHPNKAALLWSLGCATLAFFGAGVWGFLHTLHGVNYYTHGTQITAAHGHLAFYGAYVCLNLAIFSYAMPILKNRDPYNQVLNMGSFWLMTSGMVFMTFVLTFGGTVQTHMQRVVGDYFMDVQDQIAIFYWMRFGSGVVVVLGALLFMYAIWVPRKEIIEPGAAETPAEMREVMTKSMARNIFYGGSLFFIIIFLALSAHSHYYIVNSENSAKLDDSVVRGKHIWEKHACVNCHTIMGEGAYYAPEVANVMTRWGVLDDPESAFEALKGWMEAQPTEIPGRRQMPNFNLSDEEIRDLTNFLIWTDNIDAQDWPPNEAGMVKIDFEPWEPEETIGKLWHTLASRLDAPEVHVGAAVDLSEVAGRLAVLFRGLGGSPGVELRPVSPEVSHHRLSWRRQLGTEIELTPRASFDGEVLRLPDALAVFPAREANGALYVWLAAAAAHAGTRIDEPDPLRADLHALRAAQEMVDATLNDAPGLRPLYCELCKGILQLRRTPDLPPFEAAVEELVRNMLGDPEPLPEKAKALAALDDDTAPRGYRPVRPIPLWPELRAVGFSEHNEVENPDTEGPPEESSEKTHRARRRKSDQASRSDSFILHKFEAILSWAEFLNINRRIDDDDPDNAKKAADDQDEIGLGQISKAPPTKLKLHLDLAPEDVNRERLSGRILYPEWDVRTGQYLPDHVNVLLSDAEIRDDAAEFGKDPATARRIRAVKRQFEALRPGRVMTRGHLDGDQLDIEATVRAETDRHANGEGTERVWMQSRPEARDLAVSILLDVSRSTESAVTGRAVIDVEREALTALAWGLNACGDDFAIHAFSSLKRQRVYVQRCKHFDEPMGAIVEQRIASLRPGHYTRLGAAIRHCAADLSTQSRNRRLLLVITDGKPNDLDHYEGRHGIEDTRQAVREARRSGQSVFGVTVDKTGKSWFPRMFGQGGFAAIPDPHRLTMALPQIYRQLVGAMNGTSLIDELPGELLMWVLIISELLVFGAGLVAFMSVRLTDPTGFAEAQSHLYRTGAALNTAVLVTSGYLAAQALHWRTAEHRDRARYALIGAAMLGVTFLIIKGIEVFAAAYTNNLPVLLKGPTGCGKTRFVAHMAASLGRPLYTVACHDDLAAADLIGRYLLKGGETVWVDGPLTRAVREGAICYLDEVVEARKDVTVVLHPLTDDRRILPIDRTGEELQAAPGFMLVASYNPGYQNILKTLKPSTRQRFISLEFNFPSPEMEAQVVAQESGLPLERCKPLVRLAGKLRGLKGQDLEEGVSTRLVVYAAMLIAQGMSTDRAILAAMIEPLTDDEDIKRGLLDLVTAVFG
>B1
MKYESQKIAYAYFAVAMGLFVIQVLGGLLAGWIYVSPNFLSELLPFNIVRMLHTNALIVWLILGFFGAAYFLIPEETEREIHSTKLAYLQLLILVVGTLGVVVTYIFNLFEGNWLLGKEGREFLEQPKWVKAGIVVAALIFLYNISMTVLKGKKTAISNILLLGLWGLALLFLFAFYNPGNLSLDKQYWWYVVHLWVEGVWELIMASILAYLMLKLTGVDREIVEKWLYVIVAAALFSGILGTGHHYYWIGTPAYWQWIGSIFSSLEVIPFFAMMAFAFVMVWKGRRDHPNKAALLWSLGCATLAFFGAGVWGFLHTLHGVNYYTHGTQITAAHGHLAFYGAYVCLNLAIFSYAMPILKNRDPYNQVLNMGSFWLMTSGMVFMTFVLTFGGTVQTHMQRVVGDYFMDVQDQIAIFYWMRFGSGVVVVLGALLFMYAIWVPRKEIIEPGAAETPAEMREVMTKSMARNIFYGGSLFFIIIFLALSAHSHYYIVNSENSAKLDDSVVRGKHIWEKHACVNCHTIMGEGAYYAPEVANVMTRWGVLDDPESAFEALKGWMEAQPTEIPGRRQMPNFNLSDEEIRDLTNFLIWTDNIDAQDWPPNEAGMVKIDFEPWEPEETIGKLWHTLASRLDAPEVHVGAAVDLSEVAGRLAVLFRGLGGSPGVELRPVSPEVSHHRLSWRRQLGTEIELTPRASFDGEVLRLPDALAVFPAREANGALYVWLAAAAAHAGTRIDEPDPLRADLHALRAAQEMVDATLNDAPGLRPLYCELCKGILQLRRTPDLPPFEAAVEELVRNMLGDPEPLPEKAKALAALDDDTAPRGYRPVRPIPLWPELRAVGFSEHNEVENPDTEGPPEESSEKTHRARRRKSDQASRSDSFILHKFEAILSWAEFLNINRRIDDDDPDNAKKAADDQDEIGLGQISKAPPTKLKLHLDLAPEDVNRERLSGRILYPEWDVRTGQYLPDHVNVLLSDAEIRDDAAEFGKDPATARRIRAVKRQFEALRPGRVMTRGHLDGDQLDIEATVRAETDRHANGEGTERVWMQSRPEARDLAVSILLDVSRSTESAVTGRAVIDVEREALTALAWGLNACGDDFAIHAFSSLKRQRVYVQRCKHFDEPMGAIVEQRIASLRPGHYTRLGAAIRHCAADLSTQSRNRRLLLVITDGKPNDLDHYEGRHGIEDTRQAVREARRSGQSVFGVTVDKTGKSWFPRMFGQGGFAAIPDPHRLTMALPQIYRQLVGAMNGTSLIDELPGELLMWVLIISELLVFGAGLVAFMSVRLTDPTGFAEAQSHLYRTGAALNTAVLVTSGYLAAQALHWRTAEHRDRARYALIGAAMLGVTFLIIKGIEVFAAAYTNNLPVLLKGPTGCGKTRFVAHMAASLGRPLYTVACHDDLAAADLIGRYLLKGGETVWVDGPLTRAVREGAICYLDEVVEARKDVTVVLHPLTDDRRILPIDRTGEELQAAPGFMLVASYNPGYQNILKTLKPSTRQRFISLEFNFPSPEMEAQVVAQESGLPLERCKPLVRLAGKLRGLKGQDLEEGVSTRLVVYAAMLIAQGMSTDRAILAAMIEPLTDDEDIKRGLLDLVTAVFG
>B2
MKYESQKIAYAYFAVAMGLFVIQVLGGLLAGWIYVSPNFLSELLPFNIVRMLHTNALIVWLILGFFGAAYFLIPEETEREIHSTKLAYLQLLILVVGTLGVVVTYIFNLFEGNWLLGKEGREFLEQPKWVKAGIVVAALIFLYNISMTVLKGKKTAISNILLLGLWGLALLFLFAFYNPGNLSLDKQYWWYVVHLWVEGVWELIMASILAYLMLKLTGVDREIVEKWLYVIVAAALFSGILGTGHHYYWIGTPAYWQWIGSIFSSLEVIPFFAMMAFAFVMVWKGRRDHPNKAALLWSLGCATLAFFGAGVWGFLHTLHGVNYYTHGTQITAAHGHLAFYGAYVCLNLAIFSYAMPILKNRDPYNQVLNMGSFWLMTSGMVFMTFVLTFGGTVQTHMQRVVGDYFMDVQDQIAIFYWMRFGSGVVVVLGALLFMYAIWVPRKEIIEPGAAETPAEMREVMTKSMARNIFYGGSLFFIIIFLALSAHSHYYIVNSENSAKLDDSVVRGKHIWEKHACVNCHTIMGEGAYYAPEVANVMTRWGVLDDPESAFEALKGWMEAQPTEIPGRRQMPNFNLSDEEIRDLTNFLIWTDNIDAQDWPPNEAG---------------------------------------------------------------------------------------------------------------------------------------------------------------------------------------------------------------------------------------------------------------------------------------------------------------------------------------------------------------------------------------------------------------------------------------------------------------------------------------------------------------------------------------------------------------------------------------------------------------------------------------------------------------MNGTSLIDELPGELLMWVLIISELLVFGAGLVAFMSVRLTDPTGFAEAQSHLYRTGAALNTAVLVTSGYLAAQALHWRTAEHRDRARYALIGAAMLGVTFLIIKGIEVFAAAYTNNLPVLLKGPTGCGKTRFVAHMAASLGRPLYTVACHDDLAAADLIGRYLLKGGETVWVDGPLTRAVREGAICYLDEVVEARKDVTVVLHPLTDDRRILPIDRTGEELQAAPGFMLVASYNPGYQNILKTLKPSTRQRFISLEFNFPSPEMEAQVVAQESGLPLERCKPLVRLAGKLRGLKGQDLEEGVSTRLVVYAAMLIAQGMSTDRAILAAMIEPLTDDEDIKRGLLDLVTAVFG
>B4
MKYESQKIAYAYFAVAMGLFVIQVLGGLLAGWIYVSPNFLSELLPFNIVRMLHTNALIVWLILGFFGAAYFLIPEETEREIHSTKLAYLQLLILVVGTLGVVVTYIFNLFEGNWLLGKEGREFLEQPKWVKAGIVVAALIFLYNISMTVLKGKKTAISNILLLGLWGLALLFLFAFYNPGNLSLDKQYWWYVVHLWVEGVWELIMASILAYLMLKLTGVDREIVEKWLYVIVAAALFSGILGTGHHYYWIGTPAYWQWIGSIFSSLEVIPFFAMMAFAFVMVWKGRRDHPNKAALLWSLGCATLAFFGAGVWGFLHTLHGVNYYTHGTQITAAHGHLAFYGAYVCLNLAIFSYAMPILKNRDPYNQVLNMGSFWLMTSGMVFMTFVLTFGGTVQTHMQRVVGDYFMDVQDQIAIFYWMRFGSGVVVVLGALLFMYAIWVPRKEIIEPGAAETPAEMREVMTKSMARNIFYGGSLFFIIIFLALSAHSHYYIVNSENSAKLDDSVVRGKHIWEKHACVNCHTIMGEGAYYAPEVANVMTRWGVLDDPESAFEALKGWMEAQPTEIPGRRQMPNFNLSDEEIRDLTNFLIWTDNIDAQDWPPNEAGM-----------------------------------------AG-----------------------TARRRI-FRTQRGRE---------------------------------------SGHRG---------------------------------------------------------------------------------------TAGRVQR------------------------------------KTHRARRRKSDQASRSDSFILHKFEAILSWAEFLNINRRIDDDDPDNAKKAADDQDEIGLGQISKAPPTKLKLHLDLAPEDVNRERLSGRILYPEWDVRTGQYLPDHVNVLLSDAEIRDDAAEFGKDPATARRIRAVKRQFEALRPGRVMTRGHLDGDQLDIEATVRAETDRHANGEGTERVWMQSRPEARDLAVSILLDVSRSTESAVTGRAVIDVEREALTALAWGLNACGDDFAIHAFSSLKRQRVYVQRCKHFDEPMGAIVEQRIASLRPGHYTRLGAAIRHCAADLSTQSRNRRLLLVITDGKPNDLDHYEGRHGIEDTRQAVREARRSGQSVFGVTVDKTGKSWFPRMFGQGGFAAIPDPHRLTMALPQIYRQLVGAMNGTSLIDELPGELLMWVLIISELLVFGAGLVAFMSVRLTDPTGFAEAQSHLYRTGAALNTAVLVTSGYLAAQALHWRTAEHRDRARYALIGAAMLGVTFLIIKGIEVFAAAYTNNLPVLLKGPTGCGKTRFVAHMAASLGRPLYTVACHDDLAAADLIGRYLLKGGETVWVDGPLTRAVREGAICYLDEVVEARKDVTVVLHPLTDDRRILPIDRTGEELQAAPGFMLVASYNPGYQNILKTLKPSTRQRFISLEFNFPSPEMEAQVVAQESGLPLERCKPLVRLAGKLRGLKGQDLEEGVSTRLVVYAAMLIAQGMSTDRAILAAMIEPLTDDEDIKRGLLDLVTAVFG
>B7
MKYESQKIAYAYFAVAMGLFVIQVLGGLLAGWIYVSPNFLSELLPFNIVRMLHTNALIVWLILGFFGAAYFLIPEETEREIHSTKLAYLQLLILVVGTLGVVVTYIFNLFEGNWLLGKEGREFLEQPKWVKAGIVVAALIFLYNISMTVLKGKKTAISNILLLGLWGLALLFLFAFYNPGNLSLDKQYWWYVVHLWVEGVWELIMASILAYLMLKLTGVDREIVEKWLYVIVAAALFSGILGTGHHYYWIGTPAYWQWIGSIFSSLEVIPFFAMMAFAFVMVWKGRRDHPNKAALLWSLGCATLAFFGAGVWGFLHTLHGVNYYTHGTQITAAHGHLAFYGAYVCLNLAIFSYAMPILKNRDPYNQVLNMGSFWLMTSGMVFMTFVLTFGGTVQTHMQRVVGDYFMDVQDQIAIFYWMRFGSGVVVVLGALLFMYAIWVPRKEIIEPGAAETPAEMREVMTKSMARNIFYGGSLFFIIIFLALSAHSHYYIVNSENSAKLDDSVVRGKHIWEKHACVNCHTIMGEGAYYAPEVANVMTRWGVLDDPESAFEALKGWMEAQPTEIPGRRQMPNFNLSDEEIRDLTNFLIWTDNIDAQDWPPNEAGMVKIDFEPWEPEETIGKLWHTLASRLDAPEVHVGAAVDLSEVAGRLAVLFRGLGGSPGVELRPVSPEVSHHRLSWRRQLGTEIELTPRASFDGEVLRLPDALAVFPAREANGALYVWLAAAAAHAGTRIDEPDPLRADLHALRAAQEMVDATLNDAPGLRPLYCELCKGILQLRRTPDLPPFEAAVEELVRNMLGDPEPLPEKAKALAALDDDTAPRGYRPVRPIPLWPELRAVGFSEHNEVENPDTEGPPEESSEKTHRARRRKSDQASRSDSFILHKFEAILSWAEFLNINRRIDDDDPDNAKKAADDQDEIGLGQISKAPPTKLKLHLDLAPEDVNRERLSGRILYPEWDVRTGQYLPDHVNVLLSDAEIRDDAAEFGKDPATARRIRAVKRQFEALRPGRVMTRGHLDGDQLDIEATVRAETDRHANGEGTERVWMQSRPEARDLAVSILLDVSRSTESAVTGRAVIDVEREALTALAWGLNACGDDFAIHAFSSLKRQRVYVQRCKHFDEPMGAIVEQRIASLRPGHYTRLGAAIRHCAADLSTQSRNRRLLLVITDGKPNDLDHYEGRHGIEDTRQAVREARRSGQSVFGVTVDKTGKSWFPRMFGQGGFAAIPDPHRLTMALPQIYRQLVGAMNGTSLIDELPGELLMWVLIISELLVFGAGLVAFMSVRLTDPTGFAEAQSHLYRTGAALNTAVLVTSGYLAAQALHWRTAEHRDRARYALIGAAMLGVTFLIIKGIEVFAAAYTNNLPVLLKGPTGCGKTRFVAHMAASLGRPLYTVACHDDLAAADLIGRYLLKGGETVWVDGPLTRAVREGAICYLDEVVEARKDVTVVLHPLTDDRRILPIDRTGEELQAAPGFMLVASYNPGYQNILKTLKPSTRQRFISLEFNFPSPEMEAQVVAQESGLPLERCKPLVRLAGKLRGLKGQDLEEGVSTRLVVYAAMLIAQGMSTDRAILAAMIEPLTDDEDIKRGLLDLVTAVFG
>D9
MKYESQKIAYAYFAVAMGLFVIQVLGGLLAGWIYVSPNFLSELLPFNIVRMLHTNALIVWLILGFFGAAYFLIPEETEREIHSTKLAYLQLLILVVGTLGVVVTYIFNLFEGNWLLGKEGREFLEQPKWVKAGIVVAALIFLYNISMTVLKGKKTAISNILLLGLWGLALLFLFAFYNPGNLSLDKQYWWYVVHLWVEGVWELIMASILAYLMLKLTGVDREIVEKWLYVIVAAALFSGILGTGHHYYWIGTPAYWQWIGSIFSSLEVIPFFAMMAFAFVMVWKGRRDHPNKAALLWSLGCATLAFFGAGVWGFLHTLHGVNYYTHGTQITAAHGHLAFYGAYVCLNLAIFSYAMPILKNRDPYNQVLNMGSFWLMTSGMVFMTFVLTFGGTVQTHMQRVVGDYFMDVQDQIAIFYWMRFGSGVVVVLGALLFMYAIWVPRKEIIEPGAAETPAEMREVMTKSMARNIFYGGSLFFIIIFLALSAHSHYYIVNSENSAKLDDSVVRGKHIWEKHACVNCHTIMGEGAYYAPEVANVMTRWGVLDDPESAFEALKGWMEAQPTEIPGRRQMPNFNLSDEEIRDLTNFLIWTDNIDAQDWPPNEAGMVKIDFEPWEPEETIGKLWHTLASRLDAPEVHVGAAVDLSEVAGRLAVLFRGLGGSPGVELRPVSPEVSHHRLSWRRQLGTEIELTPRASFDGEVLRLPDALAVFPAREANGALYVWLAAAAAHAGTRIDEPDPLRADLHALRAAQEMVDATLNDAPGLRPLYCELCKGILQLRRTPDLPPFEAAVEELVRNMLGDPEPLPEKAKALAALDDDTAPRGYRPVRPIPLWPELRAVGFSEHNEVENPDTEGPPEESSEKTHRARRRKSDQASRSDSFILHKFEAILSWAEFLNINRRIDDDDPDNAKKAADDQDEIGLGQISKAPPTKLKLHLDLAPEDVNRERLSGRILYPEWDVRTGQYLPDHVNVLLSDAEIRDDAAEFGKDPATARRIRAVKRQFEALRPGRVMTRGHLDGDQLDIEATVRAETDRHANGEGTERVWMQSRPEARDLAVSILLDVSRSTESAVTGRAVIDVEREALTALAWGLNACGDDFAIHAFSSLKRQRVYVQRCKHFDEPMGAIVEQRIASLRPGHYTRLGAAIRHCAADLSTQSRNRRLLLVITDGKPNDLDHYEGRHGIEDTRQAVREARRSGQSVFGVTVDKTGKSWFPRMFGQGGFAAIPDPHRLTMALPQIYRQLVGAMNGTSLIDELPGELLMWVLIISELLVFGAGLVAFMSVRLTDPTGFAEAQSHLYRTGAALNTAVLVTSGYLAAQALHWRTAEHRDRARYALIGAAMLGVTFLIIKGIEMFAAAYTNNLPVLLKGPTGCGKTRFVAHMAASLGRPLYTVACHDDLAAADLIGRYLLKGGETVWVDGPLTRAVREGAICYLDEVVEARKDVTVVLHPLTDDRRILPIDRTGEELQAAPGFMLVASYNPGYQNILKTLKPSTRQRFISLEFNFPSPEMEAQVVAQESGLPLERCKPLVRLAGKLRGLKGQDLEEGVSTRLVVYAAMLIAQGMSTDRAILAAMIEPLTDDEDIKRGLLDLVTAVFG
>E12
MKYESQKIAYAYFAVAMGLFVIQVLGGLLAGWIYVSPNFLSELLPFNIVRMLHTNALIVWLILGFFGAAYFLIPEETEREIHSTKLAYLQLLILVVGTLGVVVTYIFNLFEGNWLLGKEGREFLEQPKWVKAGIVVAALIFLYNISMTVLKGKKTAISNILLLGLWGLALLFLFAFYNPGNLSLDKQYWWYVVHLWVEGVWELIMASILAYLMLKLTGVDREIVEKWLYVIVAAALFSGILGTGHHYYWIGTPAYWQWIGSIFSSLEVIPFFAMMAFAFVMVWKGRRDHPNKAALLWSLGCATLAFFGAGVWGFLHTLHGVNYYTHGTQITAAHGHLAFYGAYVCLNLAIFSYAMPILKNRDPYNQVLNMGSFWLMTSGMVFMTFVLTFGGTVQTHMQRVVGDYFMDVQDQIAIFYWMRFGSGVVVVLGALLFMYAIWVPRKEIIEPGAAETPAEMREVMTKSMARNIFYGGSLFFIIIFLALSAHSHYYIVNSENSAKLDDSVVRGKHIWEKHACVNCHTIMGEGAYYAPEVANVMTRWGVLDDPESAFEALKGWMEAQPTEIPGRRQMPNFNLSDEEIRDLTNFLIWTDNIDAQDWPPNEAGMVKIDFEPWEPEETIGKLWHTLASRLDAPEVHVGAAVDLSEVAGRLAVLFRGLGGSPGVELRPVSPEVSHHRLSWRRQLGTEIELTPRASFDGEVLRLPDALAVFPAREANGALYVWLAAAAAHAGTRIDEPDPLRADLHALRAAQEMVDATLNDAPGLRPLYCELCKGILQLRRTPDLPPFEAAVEELVRNMLGDPEPLPEKAKALAALDDDTAPRGYRPVRPIPLWPELRAVGFSEHNEVENPDTEGPPEESSEKTHRARRRKSDQASRSDSFILHKFEAILSWAEFLNINRRIDDDDPDNAKKAADDQDEIGLGQISKAPPTKLKLHLDLAPEDVNRERLSGRILYPEWDVRTGQYLPDHVNVLLSDAEIRDDAAEFGKDPATARRIRAVKRQFEALRPGRVMTRGHLDGDQLDIEATVRAETDRHANGEGTERVWMQSRPEARDLAVSILLDVSRSTESAVTGRAVIDVEREALTALAWGLNACGDDFAIHAFSSLKRQRVYVQRCKHFDEPMGAIVEQRIASLRPGHYTRLGAAIRHCAADLSTQSRNRRLLLVITDGKPNDLDHYEGRHGIEDTRQAVREARRSGQSVFGVTVDKTGKSWFPRMFGQGGFAAIPDPHRLTMALPQIYRQLVGAMNGTSLIDELPGELLMWVLIISELLVFGAGLVAFMSVRLTDPTGFAEAQSHLYRTGAALNTAVLVTSGYLAAQALHWRTAEHRDRARYALIGAAMLGVTFLIIKGIEVFAAAYTNNLPVLLKGPTGCGKTRFVAHMAASLGRPLYTVACHDDLAAADLIGRYLLKGGETVWVDGPLTRAVREGAICYLDEVVEARKDVTVVLHPLTDDRRILPIDRTGEELQAAPGFMLVASYNPGYQNILKTLKPSTRQRFISLEFNFPSPEMEAQVVAQESGLPLERCKPLVRLAGKLRGLKGQDLEEGVSTRLVVYAAMLIAQGMSTDRAILAAMIEPLTDDEDIKRGLLDLVTAVFG
>E4
-----------------------------------------------------------------------------------------------------------------------------------------------------------------------------------------------------------------------------------------------------------------------------------------------------------------------------------------------------------------------------------------------------------------------------------------------------------------------MREVMTKSMARNIFYGGSLFFIIIFLALSAHSHYYIVNSENSAKLDDSVVRGKHIWEKHACVNCHTIMGEGAYYAPEVANVMTRWGVLDDPESAFEALKGWMEAQPTEIPGRRQMPNFNLSDEEIRDLTNFLIWTDNIDAQDWPPNEAGMVKIDFEPWEPEETIGKLWHTLASRLDAPEVHVGAAVDLSEVAGRLAVLFRGLGGSPGVELRPVSPEVSHHRLSWRRQLGTEIELTPRASFDGEVLRLPDALAVFPAREANGALYVWLAAAAAHAGTRIDEPDPLRADLHALRAAQEMVDATLNDAPGLRPLYCELCKGILQLRRTPDLPPFEAAVEELVRNMLGDPEPLPEKAKALAALDDDTAPRGYRPVRPIPLWPELRAVGFSEHNEVENPDTEGPPEESSEKTHRARRRKSDQASRSDSFILHKFEAILSWAEFLNINRRIDDDDPDNAKKAADDQDEIGLGQISKAPPTKLKLHLDLAPEDVNRERLSGRILYPEWDVRTGQYLPDHVNVLLSDAEIRDDAAEFGKDPATARRIRAVKRQFEALRPGRVMTRGHLDGDQLDIEATVRAETDRHANGEGTERVWMQSRPEARDLAVSILLDVSRSTESAVTGRAVIDVEREALTALAWGLNACGDDFAIHAFSSLKRQRVYVQRCKHFDEPMGAIVEQRIASLRPGHYTRLGAAIRHCAADLSTQSRNRRLLLVITDGKPNDLDHYEGRHGIEDTRQAVREARRSGQSVFGVTVDKTGKSWFPRMFGQGGFAAIPDPHRLTMALPQIYRQLVGAMNGTSLIDELPGELLMWVLIISELLVFGAGLVAFMSVRLTDPTGFAEAQSHLYRTGAALNTAVLVTSGYLAAQALHWRTAEHRDRARYALIGAAMLGVTFLIIKGIEVFAAAYTNNLPVLLKGPTGCGKTRFVAHMAASLGRPLYTVACHDDLAAADLIGRYLLKGGETVWVDGPLTRAVREGAICYLDEVVEARKDVTVVLHPLTDDRRILPIDRTGEELQAAPGFMLVASYNPGYQNILKTLKPSTRQRFISLEFNFPSPEMEAQVVAQESGLPLERCKPLVRLAGKLRGLKGQDLEEGVSTRLVVYAAMLIAQGMSTDRAILAAMIEPLTDDEDIKRGLLDLVTAVFG
>E9
MKYESQKIAYAYFAVAMGLFVIQVLGGLLAGWIYVSPNFLSELLPFNIVRMLHTNALIVWLILGFFGAAYFLIPEETEREIHSTKLAYLQLLILVVGTLGVVVTYIFNLFEGNWLLGKEGREFLEQPKWVKAGIVVAALIFLYNISMTVLKGKKTAISNILLLGLWGLALLFLFAFYNPGNLSLDKQYWWYVVHLWVEGVWELIMASILAYLMLKLTGVDREIVEKWLYVIVAAALFSGILGTGHHYYWIGTPAYWQWIGSIFSSLEVIPFFAMMAFAFVMVWKGRRDHPNKAALLWSLGCATLAFFGAGVWGFLHTLHGVNYYTHGTQITAAHGHLAFYGAYVCLNLAIFSYAMPILKNRDPYNQVLNMGSFWLMTSGMVFMTFVLTFGGTVQTHMQRVVGDYFMDVQDQIAIFYWMRFGSGVVVVLGALLFMYAIWVPRKEIIEPGAAETPAEMREVMTKSMARNIFYGGSLFFIIIFLALSAHSHYYIVNSENSAKLDDSVVRGKHIWEKHACVNCHTIMGEGAYYAPEVANVMTRWGVLDDPESAFEALKGWMEAQPTEIPGRRQMPNFNLSDEEIRDLTNFLIWTDNIDAQDWPPNEAGMVKIDFEPWEPEETIGKLWHTLASRLDAPEVHVGAAVDLSEVAGRLAVLFRGLGGSPGVELRPVSPEVSHHRLSWRRQLGTEIELTPRASFDGEVLRLPDALAVFPAREANGALYVWLAAAAAHAGTRIDEPDPLRADLHALRAAQEMVDATLNDAPGLRPLYCELCKGILQLRRTPDLPPFEAAVEELVRNMLGDPEPLPEKAKALAALDDDTAPRGYRPVRPIPLWPELRAVGFSEHNEVENPDTEGPPEESSEKTHRARRRKSDQASRSDSFILHKFEAILSWAEFLNINRRIDDDDPDNAKKAADDQDEIGLGQISKAPPTKLKLHLDLAPEDVNRERLSGRILYPEWDVRTGQYLPDHVNVLLSDAEIRDDAAEFGKDPATARRIRAVKRQFEALRPGRVMTRGHLDGDQLDIEATVRAETDRHANGEGTERVWMQSRPEARDLAVSILLDVSRSTESAVTGRAVIDVEREALTALAWGLNACGDDFAIHAFSSLKRQRVYVQRCKHFDEPMGAIVEQRIASLRPGHYTRLGAAIRHCAADLSTQSRNRRLLLVITDGKPNDLDHYEGRHGIEDTRQAVREARRSGQSVFGVTVDKTGKSWFPRMFGQGGFAAIPDPHRLTMALPQIYRQLVGAMNGTSLIDELPGELLMWVLIISELLVFGAGLVAFMSVRLTDPTGFAEAQSHLYRTGAALNTAVLVTSGYLAAQALHWRTAEHRDRARYALIGAAMLGVTFLIIKGIEVFAAAYTNNLPVLLKGPTGCGKTRFVAHMAASLGRPLYTVACHDDLAAADLIGRYLLKGGETVWVDGPLTRAVREGAICYLDEVVEARKDVTVVLHPLTDDRRILPIDRTGEELQAAPGFMLVASYNPGYQNILKTLKPSTRQRFISLEFNFPSPEMEAQVVAQESGLPLERCKPLVRLAGKLRGLKGQDLEEGVSTRLVVYAAMLIAQGMSTDRAILAAMIEPLTDDEDIKRGLLDLVTAVFG
>F6
MKYESQKIAYAYFAVAMGLFVIQVLGGLLAGWIYVSPNFLSELLPFNIVRMLHTNALIVWLILGFFGAAYFLIPEETEREIHSTKLAYLQLLILVVGTLGVVVTYIFNLFEGNWLLGKEGREFLEQPKWVKAGIVVAALIFLYNISMTVLKGKKTAISNILLLGLWGLALLFLFAFYNPGNLSLDKQYWWYVVHLWVEGVWELIMASILAYLMLKLTGVDREIVEKWLYVIVAAALFSGILGTGHHYYWIGTPAYWQWIGSIFSSLEVIPFFAMMAFAFVMVWKGRRDHPNKAALLWSLGCATLAFFGAGVWGFLHTLHGVNYYTHGTQITAAHGHLAFYGAYVCLNLAIFSYAMPILKNRDPYNQVLNMGSFWLMTSGMVFMTFVLTFGGTVQTHMQRVVGDYFMDVQDQIAIFYWMRFGSGVVVVLGALLFMYAIWVPRKEIIEPGAAETPAEMREVMTKSMARNIFYGGSLFFIIIFLALSAHSHYYIVNSENSAKLDDSVVRGKHIWEKHACVNCHTIMGEGAYYAPEVANVMTRWGVLDDPESAFEALKGWMEAQPTEIPGRRQMPNFNLSDEEIRDLTNFLIWTDNIDAQDWPPNEAGMVKIDFEPWEPEETIGKLWHTLASRLDAPEVHVGAAVDLSEVAGRLAVLFRGLGGSPGVELRPVSPEVSHHRLSWRRQLGTEIELTPRASFDGEVLRLPDALAVFPAREANGALYVWLAAAAAHAGTRIDEPDPLRADLHALRAAQEMVDATLNDAPGLRPLYCELCKGILQLRRTPDLPPFEAAVEELVRNMLGDPEPLPEKAKALAALDDDTAPRGYRPVRPIPLWPELRAVGFSEHNEVENPDTEGPPEESSEKTHRARRRKSDQASRSDSFILHKFEAILSWAEFLNINRRIDDDDPDNAKKAADDQDEIGLGQISKAPPTKLKLHLDLAPEDVNRERLSGRILYPEWDVRTGQYLPDHVNVLLSDAEIRDDAAEFGKDPATARRIRAVKRQFEALRPGRVMTRGHLDGDQLDIEATVRAETDRHANGEGTERVWMQSRPEARDLAVSILLDVSRSTESAVTGRAVIDVEREALTALAWGLNACGDDFAIHAFSSLKRQRVYVQRCKHFDEPMGAIVEQRIASLRPGHYTRLGAAIRHCAADLSTQSRNRRLLLVITDGKPNDLDHYEGRHGIEDTRQAVREARRSGQSVFGVTVDKTGKSWFPRMFGQGGFAAIPDPHRLTMALPQIYRQLVGAMNGTSLIDELPGELLMWVLIISELLVFGAGLVAFMSVRLTDPTGFAEAQSHLYRTGAALNTAVLVTSGYLAAQALHWRTAEHRDRARYALIGAAMLGVTFLIIKGIEVFAAAYTNNLPVLLKGPTGCGKTRFVAHMAASLGRPLYTVACHDDLAAADLIGRYLLKGGETVWVDGPLTRAVREGAICYLDEVVEARKDVTVVLHPLTDDRRILPIDRTGEELQAAPGFMLVASYNPGYQNILKTLKPSTRQRFISLEFNFPSPEMEAQVVAQESGLPLERCKPLVRLAGKLRGLKGQDLEEGVSTRLVVYAAMLIAQGMSTDRAILAAMIEPLTDDEDIKRGLLDLVTAVFG
>F7
MKYESQKIAYAYFAVAMGLFVIQVLGGLLAGWIYVSPNFLSELLPFNIVRMLHTNALIVWLILGFFGAAYFLIPEETEREIHSTKLAYLQLLILVVGTLGVVVTYIFNLFEGNWLLGKEGREFLEQPKWVKAGIVVAALIFLYNISMTVLKGKKTAISNILLLGLWGLALLFLFAFYNPGNLSLDKQYWWYVVHLWVEGVWELIMASILAYLMLKLTGVDREIVEKWLYVIVAAALFSGILGTGHHYYWIGTPAYWQWIGSIFSSLEVIPFFAMMAFAFVMVWKGRRDHPNKAALLWSLGCATLAFFGAGVWGFLHTLHGVNYYTHGTQITAAHGHLAFYGAYVCLNLAIFSYAMPILKNRDPYNQVLNMGSFWLMTSGMVFMTFVLTFGGTVQTHMQRVVGDYFMDVQDQIAIFYWMRFGSGVVVVLGALLFMYAIWVPRKEIIEPGAAETPAEMREVMTKSMARNIFYGGSLFFIIIFLALSAHSHYYIVNSENSAKLDDSVVRGKHIWEKHACVNCHTIMGEGAYYAPEVANVMTRWGVLDDPESAFEALKGWMEAQPTEIPGRRQMPNFNLSDEEIRDLTNFLIWTDNIDAQDWPPNEAGMVKIDFEPWEPEETIGKLWHTLASRLDAPEVHVGAAVDLSEVAGRLAVLFRGLGGSPGVELRPVSPEVSHHRLSWRRQLGTEIELTPRASFDGEVLRLPDALAVFPAREANGALYVWLAAAAAHAGTRIDEPDPLRADLHALRAAQEMVDATLNDAPGLRPLYCELCKGILQLRRTPDLPPFEAAVEELVRNMLGDPEPLPEKAKALAALDDDTAPRGYRPVRPIPLWPELRAVGFSEHNEVENPDTEGPPEESSEKTHRARRRKSDQASRSDSFILHKFEAILSWAEFLNINRRIDDDDPDNAKKAADDQDEIGLGQISKAPPTKLKLHLDLAPEDVNRERLSGRILYPEWDVRTGQYLPDHVNVLLSDAEIRDDAAEFGKDPATARRIRAVKRQFEALRPGRVMTRGHLDGDQLDIEATVRAETDRHANGEGTERVWMQSRPEARDLAVSILLDVSRSTESAVTGRAVIDVEREALTALAWGLNACGDDFAIHAFSSLKRQRVYVQRCKHFDEPMGAIVEQRIASLRPGHYTRLGAAIRHCAADLSTQSRNRRLLLVITDGKPNDLDHYEGRHGIEDTRQAVREARRSGQSVFGVTVDKTGKSWFPRMFGQGGFAAIPDPHRLTMALPQIYRQLVGAMNGTSLIDELPGELLMWVLIISELLVFGAGLVAFMSVRLTDPTGFAEAQSHLYRTGAALNTAVLVTSGYLAAQALHWRTAEHRDRARYALIGAAMLGVTFLIIKGIEVFAAAYTNNLPVLLKGPTGCGKTRFVAHMAASLGRPLYTVACHDDLAAADLIGRYLLKGGETVWVDGPLTRAVREGAICYLDEVVEARKDVTVVLHPLTDDRRILPIDRTGEELQAAPGFMLVASYNPGYQNILKTLKPSTRQRFISLEFNFPSPEMEAQVVAQESGLPLERCKPLVRLAGKLRGLKGQDLEEGVSTRLVVYAAMLIAQGMSTDRAILAAMIEPLTDDEDIKRGLLDLVTAVFG
>BC9
MKYESQKIAYAYFAVAMALFAIQVIGGLLAGFIYVFPNFLSELLPFNIVRMLHTNSLIVWLLLGFFGAAYFLIPEETEREIHSPTLAYLQLIILVVGTLGVVVTYVFNLFEGNWLLGKEGREFLEQPKWVKAGIVVAALMFLYNVSMTVLKGKKTAISNILLLGLWGLALLFLFAFYNPGNLSLDKQYWWYVVHLWVEGVWELIMASILAYLMLKLTGVDREIVEKWLYVIVAAALFSGILGTGHHYYWIGTPAYWQWIGSIFSSLEVIPFFAMMAFAFVMVWKGRRDHPNKAALLWSLGCATLAFFGAGVWGFLHTLHGVNYYTHGTQITAAHGHLAFYGAYVCLNLAIFTYAMPILKNRDPYNQVLNMGSFWLMTSGMVFMTFVLTFGGTVQTHMQRVVGDYFMDVQDQIAVFYWMRLGSGVVVVLGALLFIYSIWVPRKEVIEPGAAETPAEMREVMTKSMARNIFYGGSLFFILIFLALSAHSHLYIVNSENAAKLDESVIRGKHVWEKHACINCHTILGEGAYYAPEVGNVMTRWGVLDDPESAFESLKGWMEAQPTGIPGRRQMPNFNLSDEEIRDLTNFLIWTDNIDAQDWPPNEAGMVKIDFEPWEPEETIGKLWHTLASRLDAPQVHEGAAVDLSQVAGRLAVLFRGLGGSPGVELRPVSPEVSRHRLSWRRRLATEAELMPRASFDGEVLRLPDRLAVFPAREANGALYVWLAAAAAHAGTRIDEDDPLRADLRALIAAQHMVDATLENAPGLRPLYIELCKGVLHHRDIPDLPPDEAAVEELVRHMLGDPALLSSRAEHLLALDDDAAPRGYQHFRPVPLWPELRAVGFSEHNEVENPETEGEPEESGEKTHRARRRKSDQAERSDSFILHKFEAILSWAEFLNINRRIDDDDPDNAKKAADDQEEIGLGQISKAPPTKLKLHLDLAPEDVNRERLSGRILYPEWDVRTGQYLPDHVNVLLSDADIREDAAEFGKDPATARRIRAVKRQFEALRPGRVMTRGHLDGDQLDIEAAVRAETERRASGEANERIWMQSRPEARDLAVSILLDVSRSTESAVTGRAVIDIEREALAALAWGLNACGDDFSIHAFSSLKRQRVYVQRCKRFDEPMGAKVELRIASLRPGHYTRLGAAIRHCSADLASQSRKRRLLLVITDGKPNDLDHYEGRHGIEDTCMAVREARRAGQSVFGVTIDKTGKSWFPRMFGQGGFAVIPDPHRLTMALPQIYRQLVGAMSDASLIDELPGELLMWVLIISELLVFGAGLIAFMGVRLTDPVGFAEAKSHLYRTGAAFNTAVLVTSGYLAAQALHWRRAAERFKVRFALVFAAALGVVFLVIKGAEVFCAAYNNDLPVLLKGPTGCGKTRFVAHMAAKLGRPLYTVACHDDLAAADLIGRYLLKGGETVWVDGPLTRAVREGAICYLDEVVEARKDVTVVLHPLTDDRRILPIDRTGEELEAAPGFMLVASYNPGYQNILKTLKPSTRQRFISLEFDFPSPEMEAQVVAQESGLPLERCKPLVRLANKLRGLKGQDLEEGVSTRLVVYAATLIAQGMSTDRAILAAMVEPLTDDEDIKRGLLDLVTAVFG
>AB5
MKYETQKIAYAYFAVAMALFAIQVIGGLLAGFIYVFPNFLSDLLPFNIVRMLHTNSLIVWLLLGFFGAAYFLIPEESERDIHSPTLAYLQLIILVVGTLGVVVTYVFNLFEGNWLLGKEGREFLEQPKWVKVGIVVAALMFLYNVSMTVLKGKKTAITNILLLGLWGLALLFLFAFYNPGNLSLDKQYWWYVVHLWVEGVWELIMASILAYLMLKLTGVDREVVEKWLYVIVAAALFSGILGTGHHYYWIGTPGYWQWIGSIFSSLEVIPFFAMMAFAFVMVWKGRRDHPNKAALLWSLGCATLAFFGAGVWGFLHTLHGVNYYTHGTQITAAHGHLAFYGAYVCLNLAIFSYAMPILKNRDPYNQVLNMGSFWLMTSGMVFMTFVLTFGGTVQTHMQRVVGDYFMDVQDQIAIFYWMRLGSGVVVVLGALLFIYSIWVPRKEIIEPGAVETPAEMREVMTKSMARNIFYGGSLFFILIFLALSAHSHLYIVNSENSAKLDESVIRGKHVWEKHACINCHTIMGEGAYFAPEVANVMTRWGVLDDPESAFEALKGWMEAQPTGIPGRRQMPNFNLSDEDIRDLTNFLIWTDNIDAQGWPPNEAGMVRIDFEPWEPEETIGKLWHTLASRLDAPQVHDGAAVDLTQVAGRLAVLFRGLGGSPGVELRPVSPEVSRHRLSWRRRLGAEAELMPRASFDGEVLRLPDRLAVFPARKANGALYVWLAAASAHAGPRIDEEDPLRADLRSLIAAQSMVAATLDDAPGLRPLYAELCKGVLHQRDVPSLPPVEAAVEELIRHNLDDRQPLSEKAKQLMALDDDIAPRNYQPMRPVPLWPELRAVGFSEHSEVENPDTEGPPDDSGEKTHRARRRKSDQAERSDSFILHKFEAILSWAEFLNINRRIDDDDPDNAKKAADDQEEIGLGQISKAPPTKLKLHLDLAPEDVNRERLSGRILYPEWDVRTGQYLPDHVNVLLSDAEIRDDAATFGKDPATARRIRAVKRQFEALRPGRVMTRGHLDGDQLDVEAAVRAQVDRCANGEGTERIWMQSRPEARDLAVSILLDVSRSTESAVTGRAVIDIEREALAALAWGLNACGDDFAIHAFSSLKRQRVYIQRCKRFDEPMGGVVEQRIASLRPGHYTRLGAAIRHCSADLSTQSRKRRLLLVITDGKPNDLDHYEGRHGIEDTRQAVREARRTGQSVFGVTIDKTGKSWFPRMFGQGGFAVIPDPHRLTLALPQIYRQLVGAMTESSLIDELPGELLMWVLIISELLVFGAGLIAFMGVRLTDPAGFADAQSHLYRTGAALNTAVLVTSGYLAAQALRWRQAASRGAARVALIAAAVLGLVFLIIKGAEVFAAAYTNNLPVLLKGPTGCGKTRFVTHMATSLGRPLYTVACHDDLAAADLIGRYLLKGGETVWVDGPLTRAVREGAICYLDEVVEARKDVTVVLHPLTDDRRILPIDRTGEELEAAPGFMLVASYNPGYQNILKTLKPSTRQRFISLEFDFPSPEMEAEVVAQESGLPLDRCKPLIRLANKLRGLKGQDLEEGVSTRLVVYAATLIAQGMSTDRAILAAMIEPLTDDEDIKRGLLDLVTAVFG
>F11
MKYESQKIAYAYFAVAMGLFAIQVIGGLLAGLIYVSPNFLSELLPFNIVRMLHTNSLIVWLILGFFGAAYFLIPEEAEREIHSTKLAYLQLIILVVGTLGVVVTYVFNLFEGNWLLGKEGREFLEQPKWVKAGIVVAALIFLYNVSMTVLKGKKTAITNILLLGLWGLALLFLFAFYNPGNLSLDKQYWWYVVHLWVEGVWELIMASILAYLMLKLTGVDREIVEKWLYVIVAAALFSGILGTGHHYYWIGTPGYWQWIGSIFSSLEVIPFFAMMAFAFVMVWKGRRDHPNKAALLWSLGCATLAFFGAGVWGFLHTLHGVNYYTHGTQITAAHGHLAFYGAYVCLNLAIFSYAMPILKNRDPYNQVLNMGSFWLMTSGMVFMTFVLTFAGTVQTHMQRVVGDYFMDVQDQVAIFYWMRLGSGIVVVLGALLFIYSIWVPRKEIIEPGAAETPAEMREVMTKSMARNIFYGGSLFFILIFLALSAHSHLYIVRSENAANLDESVVRGKHVWEKHACINCHTILGEGAYYAPEVGNVMTRWGVLDDPESAFESLKGWMEAQPTGIPGRRQMPNFNLSDDELRDLTNFLIWTDNIDAQGWPPNEAGMVRIDFEPWEPEETIGKLWHTLASRLDAPEVHVGAAVDLSQVAGRLAVLFRGLGGSPGVELRPVSPEISRHRLSWRRKLATEAELMPRASFDGEVLRLPDRLAVFPAREANGALYVWLAAAAAHAGTRIDEDDPLRADLRALMAAQDMVVATLDDAPGLRPLYTELCKGVLHQREIPGLPPVEAAVEELVRHMLGDPAPLSDRAEQLLALDDDTAPRGYQPIRPVPLWPELRAVGFSEHNEVENPDTEGEPEESGEKTHRARRRKSDQANRSDSFILHKFEAILSWAEFLNINRRIDDDDPDNAKKAADDQEEIGLGQISKAPPTKLKLHLDLAPEDVNRERLSGRILYPEWDVRTGQYLPDHVNVLLSDADIREDAAEFGKDPATARRIRAVKRQFEALRPGRVMTRGHLDGDQLDIEAAVRAETDRHASGEGNERIWMQSRPEARDLAVSILLDVSRSTESAVTGRAVIDIEREALAALAWGLNACGDDFAIHAFSSLKRQRVYVQRCKRFNEPMGSTVEQRIASLRPGHYTRLGAAIRHCSADLAEQSRKRRLLLVITDGKPNDLDHYEGRHGIEDTCMAVREARRAGQSVFGVTIDKSGKSWFPRMFGQGGFAVIPDPHRLTMALPQIYRQLVGAMSDTSLIDELPGELLMWVLIISELLVFGAGLIAFMGVRLTDPAGFAEAQSHLYRTGAALNTAVLITSGYLAAQALHWRKAARRAAARLALIGAAALGVVFLIIKGAEVFCAAYTNDLPVLLKGPTGCGKTRFVAHMAAKLGRPLYTVACHDDLAAADLIGRYLLKGGETVWVDGPLTRAVREGAICYLDEVVEARKDVTVVLHPLTDDRRILPIDRTGEELEAAPGFMLVASYNPGYQNILKTLKPSTRQRFISLEFDFPSPEMEAEVVAQESGLPLDRCKPLIRLANKLRGLKGQDLEEGVSTRLVVYAATLIAQGMSTDRAILAAMVEPLTDDEDIKRGLLDLVTAVFG
>AB9
MKYESQKIAYAYFAVAMALFAIQVIGGLLAGFIYVFPNFLSELLPFNIVRMLHTNSLIVWLILGFFGAAYFLIPEEAEREIHSPKLAYLQLIILVVGTLGVVVTYVFNLFEGNWLLGKEGREFLEQPKWVKAGIVVAALIFLYNVSMTVLKGKKTAITNILLLGLWGLALLFLFAFYNPGNLSLDKQYWWYVVHLWVEGVWELIMASILAYLMLKLTGVDREVVEKWLYVIVAAALFSGILGTGHHYYWIGTPAYWQWIGSIFSSLEVIPFFAMMAFAFVMVWKGRRDHPNKAALLWSLGCATLAFFGAGIWGFLHTLHGVNYYTHGTQITAAHGHLAFYGAYVCLNLAIFSYAMPILKNRDPYNQVLNMGSFWLMTSGMVFMTFVLTFAGTVQTHMQRVVGDYFMDVQDQVAIFYWMRLGSGLVVVLGALLFIYSIWVPRKEIIEPGAAETPAEMRDVMTKSMARNIFYGGSLFFILIFLALSAHSHWYIVNSENAAKLDDSVVRGKHVWEKHACVNCHSILGEGAYFAPEVGNVMTRWGVLDDPESAFESLKGWMEAQPTGIPGRRQMPNFNLSDEELRDLANFLIWTDNIDAQGWPPNEAGMVRIDFEPWEPEETIGKLWHTLASRLDAPEVHVGAAVDLSEVAGRLAVLFRGLGGSPGVELRPVSPEVSHHRLSWRRRLATEVELMPRASFDGEVLRLPDRLAVFPAREANGALYVWLAATAAHAGTRIDEDDPLRADLRTLIAAQRMVEATLENAPGLRPLYTELCKGVLHQRDIPNLPPVEAAVEELIRHKLGDLHPLSEKAEQLLALDDDIAPRGYQPMRPVPLWPELRAVGFSEHNEVENPDTDGPPEESGEKTHRARRRKSDQAERSDSFILHKFEAILSWAEFLNINRRIDDDDPDNAKKAADDQEEIGLGQISKAPPTKLKLHLDLAPEDVNRERLSGRILYPEWDVRTGRYLPDHVNVLLSDADIRDDAAEFGKDPATARRIRAVKRQFEALRPGRVMTRGHLDGDQLDVEAAVRAQVDRCANGEGTERIWMQSRPEARDLAVSILLDVSRSTESAVTGRAVIDIEREALAALAWGLNACGDDFAIHAFSSLKRQRVYVQQCKRFDERMGTKVEQRIASLRPGHYTRLGAAIRHCSADLASQSRKRRLLLVITDGKPNDLDHYEGRHGIEDTCMAVREARRAGQSVFGVTIDKTGKSWFPRMFGQGGFAVIPDPHRLTMALPQIYRQLVGAMSDASLIDELPGEFLMWVLIISELLVFGAGMIAFMGVRLTDPAGFAEAQSHLHRTGAALNTAVLVTSGYLAARALHWRRNMQRSLARLALVFAAILGVLFLVIKGAEVFTAAYNNDLPVLLKGPTGCGKTRFVAHMAAKLGRPLYTVACHDDLAAADLIGRYLLKGGETVWVDGPLTRAVREGAICYLDEVVEARKDVTVVLHPLTDDRRILPIDRTGEELEAAPGFMLVASYNPGYQNILKTLKPSTRQRFISVEFDFPSPEMEAEVVAQESGLPLERCKPLVRLAGKLRGLKGQDLEEGVSTRLVVYAATLIAQGMSTDRAILAAMVEPLTDDEDIKRGLLDLVTAVFG
>A2
MKYESQKVAYAYFAFAMGLFAIQVIGGLLAGWIYVSPNFLSELLPFNIVRMLHTNALIVWLITGFFGAAYFLIPEEAEREIHSTKLAYIQLAILILGTLGAVLTYVFNLFEGNWLLGKEGREFLEQPKWVKAGIVVAALIFLYNVSLTVLKGKKTAITNILLLGLWGLALLFLFAFYNPGNLSLDKQYWWYVVHLWVEGVWELIMASILAYLMLKLTGVDREVVEKWLYVIVAAALFSGILGTGHHYYWIGTPGYWQWIGSIFSSLEVIPFFAMMAFAFVMVWKGRRDHPNKAALLWSLGCATLAFFGAGVWGFLHTLHGVNYYTHGTQITAAHGHLAFYGAYVCLNLAIFTYAMPILKNRDPYNQVLNMASFWLMTGGMVFMTFVLTFAGTVQTHMQRVVGDYYMDVQDQVAIFYWMRFGSGLVVVIGALLFIYSIWVPRKEVIEPGVAETPAEMREVMTKSMARNIFYGGSLFFILIFLALSAHSHLYIVNSPNSAKLDESVIRGKHVWEKHACINCHSIMGEGAYFAPEVANVMTRWGVLDDPESAFESLKGWMEAQPTGIPGRRQMPRFNLSDEEIRDLANFLIWTDNIDAQDWPPNDAGMVRIDFEPWEPEETIGKLWHSLASRLDAPEVHEGAAVDLSQVAGRLAVLFRGLGGSPGVELRPVSPELSRHRLGWRRKLATEAELIPRASFDGEVLRLPDRLAVFPAREANGALYVWLAAVAAHAGTRIDEDDPLRADLRALQAARAMVAATLEDAPGLRPLYTELCKGVLYQRDLPGLPPAEAAVEDLIRRMLGDPAPLSARAQAYDALGDDAAPRGYQPFRPVPLWPELRAVAFSEHTEVESRDTDGPPEESGEKTHRARRRKSDQAERQDSLILHKFEAILSWAEFLNLNRRIDDDDPDNAKKAADDQDEIGLGQISKAPPTRLKLHLDLAPEDVNRERLSGRVLYPEWDVRTGQYLPDHVNVLTSDAEIREDAADFGKDPATARRIRAVKRQFEALRPGRVMTRGHLDGDQLDIEAAVRSAVDRHANGEGNERVWMQSRPEARDLAVSILLDISRSTESAVAGRAVIDIEREALAALAWGLNACGDDFAIHAFSSLKRQRVYVQRCKKFNEPMTATVEQRIASLRPGHYTRLGAAIRHASADLAAQARKRRLLLVITDGKPNDLDHYEGRHGIEDTCMAVREARRAGQSVFGVTIDKTGKSWFPRMFGQGGFAVIPDPNRLTMALPQIYRQLVGAMSDASLIDELPGELLMWVLIVSELLVFGAGLTAFMGVRLTDPAGFAEAQSHLYRTGAALNTGVLVTSGFLAARALRWRHAARRGAARLALIGAALLGVVFLIIKGAEVFAAAYTNKLPVLLKGPTGCGKTRFVSHMAASLGRPLYTVACHDDLAAADLIGRYLLKGGETVWVDGPLTRAVREGAICYLDEVVEARKDVTVVLHPLTDDRRILPIDRTGEELEAAPGFMLVASYNPGYQNILKTLKPSTRQRFISLEFDFPSPQMEAEVVAQESGLPLERCKPLVRLAGKLRGLKGQDLEEGVSTRLVVYAATLIAQGMSTDRAILAAMIEPLTDDEDIKRGLLDLVTAVFG
>BB4
MKYESQKVAYAYFAFAMGLFAIQVIGGLLAGWIYVSPNFLSELLPFNIVRMLHTNALIVWLITGFFGAAYFLIPEEAEREIHSTKLAYIQLAILILGTLGVVLTYVFNLFEGNWLLGKEGREFLEQPKWVKAGIVVAALIFLYNVSLTVLKGKKTAITNILLLGLWGLALLFLFAFYNPGNLSLDKQYWWYVVHLWVEGVWELIMASILAYLMLKLTGVDREVVEKWLYVIVAAALFSGILGTGHHYYWIGTPGYWQWIGSIFSSLEVIPFFAMMAFAFVMVWKGRRDHPNKAALLWSLGCATLAFFGAGVWGFLHTLHGVNYYTHGTQITAAHGHLAFYGAYVCLNLAIFTYAMPILKNRDPYNQVLNMASFWLMTGGMVFMTFVLTFAGTVQTHMQRVVGDYYMDVQDQVAIFYWMRFGSGLVVVIGALLFIYSIWVPRKEVIEPGVVETPAEMREVMTKSMARNIFYGGSLFFILIFLALSAHSHLYIVNSPNSAKLDESVIRGKHVWEKHACINCHSIMGEGAYFAPEVANVMTRWGVLDDPESAFESLKGWMEAQPTGIPGRRQMPRFNLSDEEIRDLANFLIWTDNIDAQDWPPNDAGMVRIDFEPWEPEETIGKLWHSLASRLDAPEVHEGAAVDLSQVAGRLAVLFRGLGGSPGVELRPVSPELSRHRLGWRRKLATEVELIPRASFDGEVLRLPDRLAVFPAREANGALYVWLAAVAAHAGTRIDEDDPLRADLRALQAARAMVAATLEDAPGLCPLYTELCKGVLYQRNLPGLPPAEAAVEDLIRRMLGDPAPLSARAQAYDALGDDAAPRGYQPFRPVPLWPELRAVAFSEHTEVESRDTDGPPEESGEKTHRARRRKSDQAERQDSLILHKFEAILSWAEFLNLNRRIDDDDPDNAKKAADDQDEIGLGQISKAPPTRLKLHLDLAPEDVNRERLSGRVLYPEWDVRTGQYLPDHVNVLTSDAEIREDAADFGKDPATARRIRAVKRQFEALRPGRVMTRGHLDGDQLDIEAAVRSAVDRRGNGESNERIWMQSRPEARDLAVSILLDVSRSTESAVAGRAVIDIEREALAALAWGLNACGDDFAIHAFSSLKRQRVYVQRCKKFSEPMTATVEQRIASLRPGHYTRLGAAIRHASADLSAQARKRRLLLVITDGKPNDLDHYEGRHGIEDTCMAVREARRAGQSVFGVTIDKTGKSWFPRMFGQGGFAVIPDPNRLTMALPQIYRQLVGAMSDTSLIDELPGELLMWVLIVSELLVFGAGLIAFMGVRLTDPAGFAEAQSHLYRTGAALNTGVLVTSGFLAAQALCWRQAARRGAARLALIGAALLGVIFLIIKGAEVFAAAYTNKLPVLLKGPTGCGKTRFVSHMAASLGRPLYTVACHDDLAAADLIGRYLLKGGETVWVDGPLTRAVREGAICYLDEVVEARKDVTVVLHPLTDDRRILPIDRTGEELEAAPGFMLVASYNPGYQNILKTLKPSTRQRFISLEFDFPAPQMEAEVVAQESGLPLDRCKPLVRLAGKLRGLKGQDLEEGVSTRLVVYAATLIAQGMSTDRAILAAMIEPLTDDEDIKRGLLDLVTAVFG
>BC2
MKYESQKVAYAYFAFAMGLFAIQVIGGLLAGWIYVSPNFLSELLPFNIVRMLHTNALIVWLITGFFGAAYFLIPEEAEREIHSTKLAYIQLAILILGTLGVVLTYVFNLFEGNWLLGKEGREFLEQPKWVKAGIVVAALIFLYNVSLTVLKGKKTAITNILLLGLWGLALLFLFAFYNPGNLSLDKQYWWYVVHLWVEGVWELIMASILAYLMLKLTGVDREVVEKWLYVIVAAALFSGILGTGHHYYWIGTPGYWQWIGSIFSSLEVIPFFAMMAFAFVMVWKGRRDHPNKAALLWSLGCATLAFFGAGVWGFLHTLHGVNYYTHGTQITAAHGHLAFYGAYVCLNLAIFTYAMPILKNRDPYNQVLNMASFWLMTGGMVFMTFVLTFAGTVQTHMQRVVGDYYMDVQDQVAIFYWMRFGSGLVVVIGALLFIYSIWVPRKEVIEPGVVETPAEMREVMTKSMARNIFYGGSLFFILIFLALSAHSHLYIVNSPNSAKLDESVIRGKHVWEKHACINCHSIMGEGAYFAPEVANVMTRWGVLDDPESAFESLKGWMEAQPTGIPGRRQMPRFNLSDEEIRDLANFLIWTDNIDAQDWPPNDAGMVWIDFEPWEPEETIGKLWHTLASRLDAPEVHEGAAVDLSQVAGRLAVLFRGLGGSPGVELRPVSPELSRHRLGWRRKLATEAELIPRASFDGEVLRLPDRLAVFPAREANGALYVWLAAVAAHAGTRIDEDDPLRADIRALQAARAMVADTLEDAPGLRPLYTELCKGVLYQRDLPGLPPAEAAVEDLIRRMLGDPAPLSARAQAYDALGDDAAPRGYQPFRPVPLWPELRAVAFSEHTEVESRDTDGPPEESGEKTHRARRRKSDQAERQDSLILHKFEAILSWAEFLNLNRRIDDDDPDNAKKAADDQDEIGLGQISKAPPTRLKLHLDLAPEDVNRERLSGRVLYPEWDVRTGQYLPDHVNVLTSDAEIREEAAEFGKDPATARRIRAVKRQFEALRPGRVMTRGHLDGDQLDIEAAVRSAVDRHANGEGNERVWMQSRPEARDLAVSILLDVSRSTESAVAGRAVIGIEREALAALAWGLNACGDDFAIHAFSSLKRQRVYVQRCKKFNEPMTATVEQRIASLRPGHYTRLGAAIRHASADLAAQARKRRLLLVITDGKPNDLDHYEGRHGIEDTCMAVREARRAGQSVFGVTIDKTGKSWFPRMFGQGGFAVIPDPNRLNMALPQIYRQLVGAMSDTSLIDELPGELLMWVLIVSELLVFGAGLIAFMGVRLTDPAGFAEAQSHLYRTGAALNTGVLVTSGFLAARALRWRQAARRAATRLALIGAALLGLVFLIIKGAEVFAAAYTNKLPVLLKGPTGCGKTRFVSHMAASLGRPLYTVACHDDLAAADLIGRYLLKGGETVWVDGPLTRAVREGAICYLDEVVEARKDVTVVLHPLTDDRRILPIDRTGEELEAAPGFMLVASYNPGYQNILKTLKPSTRQRFISLEFDFPSPQMEAEVVAQESGLPLDRCKPLVRLAGKLRGLKGQDLEEGVSTRLVVYAATLIAQGMSTDRAILAAMIEPLTDDEDIKRGLLDLVTAVFG
>BC8
MKYESQKVAYAYFAFAMGLFAIQVIGGLLAGWIYVSPNFLSELLPFNIVRMLHTNALIVWLITGFFGAAYFLIPEEAEREIHSTKLAYIQLAILILGTLGVVLTYVFNLFEGNWLLGKEGREFLEQPKWVKAGIVVAALIFLYNVSLTVLKGKKTAITNILLLGLWGLALLFLFAFYNPGNLSLDKQYWWYVVHLWVEGVWELIMASILAYLMLKLTGVDREVVEKWLYVIVAAALFSGILGTGHHYYWIGTPGYWQWIGSIFSSLEVIPFFAMMAFAFVMVWKGRRDHPNKAALLWSLGCATLAFFGAGVWGFLHTLHGVNYYTHGTQITAAHGHLAFYGAYVCLNLAIFTYAMPILKNRDPYNQVLNMASFWLMTGGMVFMTFVLTFAGTVQTHMQRVVGDYYMDVQDQVAIFYWMRFGSGLVVVIGALLFIYSIWVPRKEVIEPGVVETPAEMREVMTKSMARNIFYGGSLFFILIFLALSAHSHLYIVNSPNSAKLDESVIRGKHVWEKHACINCHSIMGEGAYFAPEVANVMTRWGVLDDPESAFESLKGWMEAQPTGIPGRRQMPRFNLSDEEIRDLANFLIWTDNIDAQDWPPNDAGMVRIDFEPWEPEETIGKLWHSLASRLDAPEVHEGAAVDLSQVAGRLAVLFRGLGGSPGVELRPVSPELSRHRLGWRRKLATEVELIPRASFDGEVLRLPDRLAVFPAREANGALYVWLAAVAAHAGTRIDEDDPLRADLRALQAARAMVAATLEDAPGLCPLYTELCKGVLYQRNLPGLPPAEAAVEDLIRRMLGDPAPLSARAQAYDALGDDAAPRGYQPFRPVPLWPELRAVAFSEHTEVESRDTDGPPEESGEKTHRARRRKSDQAERQDSLILHKFEAILSWAEFLNLNRRIDDDDPDNAKKAADDQDEIGLGQISKAPPTRLKLHLDLAPEDVNRERLSGRVLYPEWDVRTGQYLPDHVNVLTSDAEIREDAADFGKDPATARRIRAVKRQFEALRPGRVMTRGHLDGDQLDIEAAVRSAVDRRGNGESNERIWMQSRPEARDLAVSILLDVSRSTESAVAGRAVIDIEREALAALAWGLNACGDDFAIHAFSSLKRQRVYVQRCKKFSEPMTATVEQRIASLRPGHYTRLGAAIRHASADLSAQARKRRLLLVITDGKPNDLDHYEGRHGIEDTCMAVREARRAGQSVFGVTIDKTGKSWFPRMFGQGGFAVIPDPNRLTMALPQIYRQLVGAMSDTSLIDELPGELLMWVLIVSELLVFGAGLIAFMGVRLTDPAGFAEAQSHLYRTGAALNTGVLVTSGFLAAQALCWRQAARRGAARLALIGAALLGVIFLIIKGAEVFAAAYTNKLPVLLKGPTGCGKTRFVSHMAASLGRPLYTVACHDDLAAADLIGRYLLKGGETVWVDGPLTRAVREGAICYLDEVVEARKDVTVVLHPLTDDRRILPIDRTGEELEAAPGFMLVASYNPGYQNILKTLKPSTRQRFISLEFDFPAPQMEAEVVAQESGLPLDRCKPLVRLAGKLRGLKGQDLEEGVSTRLVVYAATLIAQGMSTDRAILAAMIEPLTDDEDIKRGLLDLVTAVFG
>BF8
MKYESQKVAYAYFAFAMGLFAIQVIGGLLAGWIYVSPNFLSELLPFNIVRMLHTNALIVWLITGFFGAAYFLIPEEAEREIHSTKLAYIQLAILILGTLGVVVTYVFNLFEGNWLLGKEGREFLEQPKWVKAGIVVAALIFLYNVSLTVLKGKKTAITNILLLGLWGLALLFLFAFYNPGNLSLDKQYWWYVVHLWVEGVWELIMASILAYLMLKLTGVDREVVEKWLYVIVAAALFSGILGTGHHYYWIGTPGYWQWIGSIFSSLEVIPFFAMMAFAFVMVWKGRRDHPNKAALLWSLGCATLAFFGAGVWGFLHTLHGVNYYTHGTQITAAHGHLAFYGAYVCLNLAIFTYAMPILKNRDPYNQVLNMASFWLMTGGMVFMTFVLTFAGTVQTHMQRVVGDYYMDVQDQVAIFYWMRFGSGLVVVIGALLFIYSIWVPRKEVIEPGVAETPAEMREVMTKSMARNIFYGGSLFFILIFLALSAHSHLYIVNSPNSAKLDESVIRGKHVWEKHACINCHSIMGEGAYFAPEVANVMTRWGVLDDPESAFESLKGWMEAQPTGIPGRRQMPRFNLSDEEIRDLANFLIWTDNIDAQDWPPNDAGMVRIDFEPWEPEETIGKLWHTLASRLDAPEVHEGAAVDLSQVAGRLVVLFRGLGGSPGVELRPVSPELSRHRLGWRRKLATEAELIPRASFDGEVLRLPDRLAVFPAREANGALYVWLAAVAAHAGTRIDEDDPLRADLRALQAARAMVAATLEDAPGLRPLYTELCKGVLYQRDLPGLPPAEAAVEGLIRWMLGDPAPLSARAQAYDALGDDAAPRGYQPFRPVPLWPELRAVAFSEHTEVESRDTDGPPEESGEKTHRARRRKSDQAERQDSLILHKFEAILSWAEFLNLNRRIDDDDPDNAKKAADDQDEIGLGQISKAPPTRLKLHLDLAPEDVNRERLSGRVLYPEWDVRTGQYLPDHVNVLTSDAEIREDAAEFGKDPATSRRIRAVKRQFEALRPGRVMARGHLDGDQLDIEAAVRSAVDRRANGEGNERIWMQSRPEARDLAVSILLDISRSTESAVAGRAVIDIEREALAALAWGLNACGDDFAIHAFSSLKRQRVYVLRCKKFNEPMTATVEQRIASLRPGHYTRLGAAIRHASADLAAQARKRRLLLVITDGKPNDLDHYEGRHGIEDTCMAVREARRAGQSVFGVTIDKTGKSWFPRMFGQGGFAVIPDPNRLTMALPQIYRQLVGAMSDTSLIDELPGELLMWVLIVSELLVFGAGLIAFMGVRLTDPAGFAEAQSHLYRTGAALNTGVLVTSGFLAAQALCWRQAARRGAARLALIGAALLGVVFLIIKGAEVFAAAYTNKLPVLLKGPTGCGKTRFVSHMAASLGRPLYTVACHDDLAAADLIGRYLLKGGETVWVDGPLTRAVREGAICYLDEVVEARKDVTVVLHPLTDDRRILPIDRTGEELEAAPGFMLVASYNPGYQNILKTLKPSTRQRFISLEFDFPSPQLEAEVVAQESGLPLDRCKPLVRLAGKLRGLKGQDLEEGVSTRLVVYAATLIAQGMSTDRAILAAMIEPLTDDEDIKRGLLDLVTAVFG
>BF9
MKYESQKVAYAYFAFAMGLFAIQVIGGLLAGWIYVSPNFLSELLPFNIVRMLHTNALIVWLITGFFGAAYFLIPEEAEREIHSTKLAYIQLAILILGTLGVVVTYVFNLFEGNWLLGKEGREFLEQPKWVKAGIVVAALIFLYNVSLTVLKGKKTAITNILLLGLWGLALLFLFAFYNPGNLSLDKQYWWYVVHLWVEGVWELIMASILAYLMLKLTGVDREVVEKWLYVIVAAALFSGILGTGHHYYWIGTPGYWQWIGSIFSSLEVIPFFAMMAFAFVMVWKGRRDHPNKAALLWSLGCATLAFFGAGVWGFLHTLHGVNYYTHGTQITAAHGHLAFYGAYVCLNLAIFTYAMPILKNRDPYNQVLNMASFWLMTGGMVFMTFVLTFAGTVQTHMQRVVGDYYMDVQDQVAIFYWMRFGSGLVVVIGALLFIYSIWVPRKEVIEPGVAETPAEMREVMTKSMARNIFYGGSLFFILIFLALSAHSHLYIVNSPNSAKLDESVIRGKHVWEKHACINCHSIMGEGAYFAPEVANVMTRWGVLDDPESAFESLKGWMEAQPTGIPGRRQMPRFNLSDEEIRDLANFLIWTDNIDAQDWPPNDAGMVRIDFEPWEPEETIGKLWHTLASRLDAPEVHEGAAVDLSQVAGRLVVLFRGLGGSPGVELRPVSPELSRHRLGWRRKLATEAELIPRASFDGEVLRLPDRLAVFPAREANGALYVWLAAVAAHAGTRIDEDDPLRADLRALQAARAMVAATLEDAPGLRPLYTELCKGVLYQRDLPGLPPAEAAVEGLIRWMLGDPAPLSARAQAYDALGDDAAPRGYQPFRPVPLWPELRAVAFSEHTEVESRDTDGPPEESGEKTHRARRRKSDQAERQDSLILHKFEAILSWAEFLNLNRRIDDDDPDNAKKAADDQDEIGLGQISKAPPTRLKLHLDLAPEDVNRERLSGRVLYPEWDVRTGQYLPDHVNVLTSDAEIREDAAEFGKDPATSRRIRAVKRQFEALRPGRVMARGHLDGDQLDIEAAVRSAVDRRANGEGNERIWMQSRPEARDLAVSILLDISRSTESAVAGRAVIDIEREALAALAWGLNACGDDFAIHAFSSLKRQRVYVLRCKKFNEPMTATVEQRIASLRPGHYTRLGAAIRHASADLAAQARKRRLLLVITDGKPNDLDHYEGRHGIEDTCMAVREARRAGQSVFGVTIDKTGKSWFPRMFGQGGFAVIPDPNRLTMALPQIYRQLVGAMSDTSLIDELPGELLMWVLIVSELLVFGAGLIAFMGVRLTDPAGFAEAQSHLYRTGAALNTGVLVTSGFLAAQALCWRQAARRGAARLALIGAALLGVVFLIIKGAEVFAAAYTNKLPVLLKGPTGCGKTRFVSHMAASLGRPLYTVACHDDLAAADLIGRYLLKGGETVWVDGPLTRAVREGAICYLDEVVEARKDVTVVLHPLTDDRRILPIDRTGEELEAAPGFMLVASYNPGYQNILKTLKPSTRQRFISLEFDFPSPQLEAEVVAQESGLPLDRCKPLVRLAGKLRGLKGQDLEEGVSTRLVVYAATLIAQGMSTDRAILAAMIEPLTDDEDIKRGLLDLVTAVFG
>BI10
MKYESQKVAYAYFAFAMGLFAIQVIGGLLAGWIYVSPNFLSELLPFNIVRMLHTNALIVWLITGFFGAAYFLIPEEAEREIHSTKLAYIQLAILILGTLGVVLTYVFNLFEGNWLLGKEGREFLEQPKWVKAGIVVAALIFLYNVSLTVLKGKKTAITNILLLGLWGLALLFLFAFYNPGNLSLDKQYWWYVVHLWVEGVWELIMASILAYLMLKLTGVDREVVEKWLYVIVAAALFSGILGTGHHYYWIGTPGYWQWIGSIFSSLEVIPFFAMMAFAFVMVWKGRRDHPNKAALLWSLGCATLAFFGAGVWGFLHTLHGVNYYTHGTQITAAHGHLAFYGAYVCLNLAIFTYAMPILKNRDPYNQVLNMASFWLMTGGMVFMTFVLTFAGTVQTHMQRVVGDYYMDVQDQVAIFYWMRFGSGLVVVIGALLFIYSIWVPRKEVIEPGVVETPAEMREVMTKSMARNIFYGGSLFFILIFLALSAHSHLYIVNSPNSAKLDESVIRGKHVWEKHACINCHSIMGEGAYFAPEVANVMTRWGVLDDPESAFESLKGWMEAQPTGIPGRRQMPRFNLSDEEIRDLANFLIWTDNIDAQDWPPNDAGMVRIDFEPWEPEETIGKLWHSLASRLDAPEVHEGAAVDLSQVAGRLAVLFRGLGGSPGVELRPVSPELSRHRLGWRRKLATEVELIPRASFDGEVLRLPDRLAVFPAREANGALYVWLAAVAAHAGTRIDEDDPLRADLRALQAARAMVAATLEDAPGLCPLYTELCKGVLYQRNLPGLPPAEAAVEDLIRRMLGDPAPLSARAQAYDALGDDAAPRGYQPFRPVPLWPELRAVAFSEHTEVESRDTDGPPEESGEKTHRARRRKSDQAERQDSLILHKFEAILSWAEFLNLNRRIDDDDPDNAKKAADDQDEIGLGQISKAPPTRLKLHLDLAPEDVNRERLSGRVLYPEWDVRTGQYLPDHVNVLTSDAEIREDAADFGKDPATARRIRAVKRQFEALRPGRVMTRGHLDGDQLDIEAAVRSAVDRRGNGESNERIWMQSRPEARDLAVSILLDVSRSTESAVAGRAVIDIEREALAALAWGLNACGDDFAIHAFSSLKRQRVYVQRCKKFSEPMTATVEQRIASLRPGHYTRLGAAIRHASADLSAQARKRRLLLVITDGKPNDLDHYEGRHGIEDTCMAVREARRAGQSVFGVTIDKTGKSWFPRMFGQGGFAVIPDPNRLTMALPQIYRQLVGAMSDTSLIDELPGELLMWVLIVSELLVFGAGLIAFMGVRLTDPAGFAEAQSHLYRTGAALNTGVLVTSGFLAAQALCWRQAARRGAARLALIGAALLGVIFLIIKGAEVFAAAYTNKLPVLLKGPTGCGKTRFVSHMAASLGRPLYTVACHDDLAAADLIGRYLLKGGETVWVDGPLTRAVREGAICYLDEVVEARKDVTVVLHPLTDDRRILPIDRTGEELEAAPGFMLVASYNPGYQNILKTLKPSTRQRFISLEFDFPAPQMEAEVVAQESGLPLDRCKPLVRLAGKLRGLKGQDLEEGVSTRLVVYAATLIAQGMSTDRAILAAMIEPLTDDEDIKRGLLDLVTAVFG
>CG3
MKYESQKVAYAYFAFAMGLFAIQVIGGLLAGWIYVSPNFLSELLPFNIVRMLHTNALIVWLITGFFGAAYFLIPEETEREIHSTKLAYIQLAILILGTLGVVVTYVFNLFEGNWLLGKEGREFLEQPKWVKAGIVVAALIFLYNVSLTVLKGKKTAITNILLLGLWGLALLFLFAFYNPGNLSLDKQYWWYVVHLWVEGVWELIMASILAYLMLKLTGVDREVVEKWLYVIVAAALFSGILGTGHHYYWIGTPGYWQWIGSIFSSLEVIPFFAMMAFAFVMVWKGRRDHPNKAALLWSLGCATLAFFGAGVWGFLHTLHGVNYYTHGTQITAAHGHLAFYGAYVCLNLAIFTYAMPILKNRDPYNQVLNMASFWLMTGGMVFMTFVLTFAGTVQTHMQRVVGDYYMDVQDQVAIFYWMRFGSGLVVVIGALLFIYSIWVPRKEVIEPGVAETPAEMREVMTKSMARNIFYGGSLFFILIFLALSAHSHLYIVNSPNSAKLDESVIRGKHVWEKHACINCHSIMGEGAYFAPEVANVMTRWGVLDDPESAFESLKGWMEAQPTGIPGRRQMPRFNLSDEEIRDLANFLIWTDNIDAQDWPPNDAGMVRIDFEPWEPEETIGKLWHSLASRLDAPEVHEGAAVDLSQVAGRLAVLFRGLGGSPGVELRPVSPELSRHRLGWRRKLATEAELIPRASFDGEVLRLPDRLAVFPAREANGALYVWLAAVAAHAGTRIDEDDPLRADLRALQAARAMVAATLEDAPGLCPLYTELCKGVLYQRNLPGLPPAEAAVEDLIRRMLGDPAPLSARAQAYDALGDDAAPRGYQPFRPVPLWPELRAVAFSEHTEVESRDTDGPPEESGEKTHRARRRKSDQAERQDSLILHKFEAILSWAEFLNLNRRIDDDDPDNAKKAADDQDEIGLGQISKAPPTRLKLHLDLAPEDVNRERLSGRVLYPEWDVRTGQYLPDHVNVLTSDAEIREDAADFGKDPATARRIRAVKRQFEALRPGRVMTRGHLDGDQLDIEAAVRSAVDRRANGEGNERIWMQSRPEARDLAVSILLDVSRSTESAVAGRAVIDIEREALAALAWGLNACGDDFAIHAFSSLKRQRVYVQRCKKFNEPMTATVEQRIASLRPGHYTRLGAAIRHASADLAAQARKRRLLLVITDGKPNDLDHYEGRHGIEDTCMAVREARRAGQSVFGVTIDKTGKSWFPRMFGQGGFAVIPDPNRLTMALPQIYRQLVGAMSDASLIDELPGELLMWVLIVSELLVFGAGLIAFMCVRLTDPSGFAEAQSHLYRTGAALNTGVLVTSGFLAARALRWRQAARRGAARLSLIGAALLGVIFLIIKGAEVFAAAYTNKLPVLLKGPTGCGKTRFVSHMAASLGRPLYTVACHDDLAAADLIGRYLLKGGETVWVDGPLTRAVREGAICYLDEVVEARKDVTVVLHPLTDDRRILPIDRTGEELEAATGFMLVASYNPGYQNILKTLKPSTRQRFISLEFDFPSPQMEAEVVAQESGLPLERCKPLVRLAGKLRGLKGQDLEEGVSTRLVVYAATLIAQGMSTDRAILAAMIEPLTDDEDIKRGLLDLVTAVFG
>CG8
MKYESQKVAYAYFAFAMGLFAIQVIGGLLAGWIYVSPNFLSELLPFNIVRMLHTNALIVWLITGFFGAAYFLIPEEAEREIHSTKLAYIQLAILILGTLGVVVTYVFNLFEGNWLLGKEGREFLEQPKWVKAGIVVAALIFLYNVSLTVLKGKKTAITNILLLGLWGLALLFLFAFYNPGNLSLDKQYWWYVVHLWVEGVWELIMASILAYLMLKLTGVDREVVEKWLYVIVAAALFSGILGTGHHYYWIGTPGYWQWIGSIFSSLEVIPFFAMMAFAFVMVWKGRRDHPNKAALLWSLGCATLAFFGAGVWGFLHTLHGVNYYTHGTQITAAHGHLAFYGAYVCLNLAIFTYAMPILKNRDPYNQVLNMASFWLMTGGMVFMTFVLTFAGTVQTHMQRVVGDYYMDVQDQVAIFYWMRFGSGLVVVIGALLFIYSIWVPRKEVIEPGVAETPAEMREVMTKSMARNIFYGGSLFFILIFLALSAHSHLYIVNSPNSAKLDESVIRGKHVWEKHACINCHSIMGEGAYFAPEVANVMTRWGVLDDPESAFESLKGWMEAQPTGIPGRRQMPRFNLSDEEIRDLANFLIWTDNIDAQDWPPNDAGMVRIDFEPWEPEETIGKLWHTLASRLDAPEVHEGAAVDLSQVAGRLAVLFRGLGGSPGVELRPVSPELSRHRLGWRRKLATEAELIPRASFDGEVLRLPDRLAVFPAREANGALYVWLAAVAAHAGTRIDEEDPLRADLRALQAARAMVAATLEDASGLRPLYTELCKGVLYQRDLPGLPPAEAAVEGLIRRILGDPAPLSARAQAYDALSDDAAPRGYQPFRPVPLWPELRAVAFSEHTEVESRDTDGPPEESGEKTHRARRRKSDQAERQDSLILHKFEAILSWAEFLNLNRRIDDDDPDNAKKAADDQDEIGLGQISKAPPTRLKLHLDLAPEDVNRERLSGRVLYPEWDVRTGQYLPDHVNVLTSDAEIREDAAEFGKDPATARRIRAVKRQFEALRPGRVMTRGHLDGDQLDIEAAVRSAVDRHANGEGNERIWMQSRPEARDLAVSILLDISRSTESAVAGRAVIDIEREALAALAWGLNACGDDFAIHAFSSLKRQRVYVQRCKMFNEPMTATVEQRIASLRPGHYTRLGAAIRHASADLSAQARKRRLLLVITDGKPNDLDHYEGRHGIEDTCMAVREARRAGQSVFGVTIDKTGKSWFPRMFGQGGFAVIPDPNRLTMALPQIYRQLVGAMSDTSLIDELPGELLMWVLIVSELLVFGAGLIAFMGVRLTDPTGFAEAQSHLYRTGAALNTGVLVTSGFLAARALRWRQAARRGAARLSLIGAALLGVIFLIIKGAEVFAAAYTNKLPVLLKGPTGCGKTRFVAHMAASLGRPLYTVACHDDLAAADLIGRYLLKGGETVWVDGPLTRAVREGAICYLDEVVEARKDVTVVLHPLTDDRRILPIDRTGEELDAAPGFMLVASYNPGYQNILKTLKPSTRQRFISLEFDFPSPQLEAEVVAQESGLPLVRCKPLVRLAGKLRGLKGQDLEEGVSTRLVVYAATLIAQGMSTDRAILAAMIEPLTDDEDIKRGLLDLVTAVFG
>CH4
MKYESQKVAYAYFAFAMGLFAIQVIGGLLAGWIYVSPNFLSELLPFNIVRMLHTNALIVWLITGFFGAAYFLIPEEAEREIHSTKLAYIQLAILILGTLGVVLTYVFNLFEGNWLLGKEGREFLEQPKWVKAGIVVAALIFLYNVSLTVLKGKKTAITNILLLGLWGLALLFLFAFYNPGNLSLDKQYWWYVVHLWVEGVWELIMASILAYLMLKLTGVDREVVEKWLYVIVAAALFSGILGTGHHYYWIGTPGYWQWIGSIFSSLEVIPFFAMMAFAFVMVWKGRRDHPNKAALLWSLGCATLAFFGAGVWGFLHTLHGVNYYTHGTQITAAHGHLAFYGAYVCLNLAIFTYAMPILKNRDPYNQVLNMASFWLMTGGMVFMTFVLTFAGTVQTHMQRVVGDYYMDVQDQVAIFYWMRFGSGLVVVIGALLFIYSIWVPRKEVIEPGVVETPAEMREVMTKSMARNIFYGGSLFFILIFLALSAHSHLYIVNSPNSAKLDESVIRGKHVWEKHACINCHSIMGEGAYFAPEVANVMTRWGVLDDPESAFESLKGWMEAQPTGIPGRRQMPRFNLSDEEIRDLANFLIWTDNIDAQDWPPNDAGMVRIDFEPWEPEETIGKLWHSLASRLDAPEVHEGAAVDLSQVAGRLAVLFRGLGGSPGVELRPVSPELSRHRLGWRRKLATEVELIPRASFDGEVLRLPDRLAVFPAREANGALYVWLAAVAAHAGTRIDEDDPLRADLRALQAARAMVAATLEDAPGLCPLYTELCKGVLYQRNLPGLPPAEAAVEDLIRRMLGDPAPLSARAQAYDALGDDAAPRGYQPFRPVPLWPELRAVAFSEHTEVESRDTDGPPEESGEKTHRARRRKSDQAERQDSLILHKFEAILSWAEFLNLNRRIDDDDPDNAKKAADDQDEIGLGQISKAPPTRLKLHLDLAPEDVNRERLSGRVLYPEWDVRTGQYLPDHVNVLTSDAEIREDAADFGKDPATARRIRAVKRQFEALRPGRVMTRGHLDGDQLDIEAAVRSAVDRRGNGESNERIWMQSRPEARDLAVSILLDVSRSTESAVAGRAVIDIEREALAALAWGLNACGDDFAIHAFSSLKRQRVYVQRCKKFSEPMTATVEQRIASLRPGHYTRLGAAIRHASADLSAQARKRRLLLVITDGKPNDLDHYEGRHGIEDTCMAVREARRAGQSVFGVTIDKTGKSWFPRMFGQGGFAVIPDPNRLTMALPQIYRQLVGAMSDTSLIDELPGELLMWVLIVSELLVFGAGLIAFMGVRLTDPAGFAEAQSHLYRTGAALNTGVLVTSGFLAAQALCWRQAARRGAARLALIGAALLGVIFLIIKGAEVFAAAYTNKLPVLLKGPTGCGKTRFVSHMAASLGRPLYTVACHDDLAAADLIGRYLLKGGETVWVDGPLTRAVREGAICYLDEVVEARKDVTVVLHPLTDDRRILPIDRTGEELEAAPGFMLVASYNPGYQNILKTLKPSTRQRFISLEFDFPAPQMEAEVVAQESGLPLDRCKPLVRLAGKLRGLKGQDLEEGVSTRLVVYAATLIAQGMSTDRAILAAMIEPLTDDEDIKRGLLDLVTAVFG
>CH5
MKYESQKVAYAYFAFAMGLFAIQVIGGLLAGWIYVSPNFLSELLPFNIVRMLHTNALIVWLITGFFGAAYFLIPEEAEREIHSTKLAYIQLAILILGTLGVVLTYVFNLFEGNWLLGKEGREFLEQPKWVKAGIVVAALIFLYNVSLTVLKGKKTAITNILLLGLWGLALLFLFAFYNPGNLSLDKQYWWYVVHLWVEGVWELIMASILAYLMLKLTGVDREVVEKWLYVIVAAALFSGILGTGHHYYWIGTPGYWQWIGSIFSSLEVIPFFAMMAFAFVMVWKGRRDHPNKAALLWSLGCATLAFFGAGVWGFLHTLHGVNYYTHGTQITAAHGHLAFYGAYVCLNLAIFTYAMPILKNRDPYNQVLNMASFWLMTGGMVFMTFVLTFAGTVQTHMQRVVGDYYMDVQDQVAIFYWMRFGSGLVVVIGALLFIYSIWVPRKEVIEPGVVETPAEMREVMTKSMARNIFYGGSLFFILIFLALSAHSHLYIVNSPNSAKLDESVIRGKHVWEKHACINCHSIMGEGAYFAPEVANVMTRWGVLDDPESAFESLKGWMEAQPTGIPGRRQMPRFNLSDEEIRDLANFLIWTDNIDAQDWPPNDAGMVRIDFEPWEPEETIGKLWHSLASRLDAPEVHEGAAVDLSQVAGRLAVLFRGLGGSPGVELRPVSPELSRHRLGWRRKLATEAELIPRASFDGEVLRLPDRLAVFPAREANGALYVWLAAVAAHAGTRIDEDDPLRADLRALQAARAMVAATLEDAPGLCPLYTELCKGVLYQRNLPGLPPAEAAVEDLIRRMLGDPAPLSARAQAYDALGDDAAPRGYQPFRPVPLWPELRAVAFSEHTEVESRDTDGPPEESGEKTHRARRRKSDQAERQDSLILHKFEAILSWAEFLNLNRRIDDDDPDNAKKAADDQDEIGLGQISKAPPTRLKLHLDLAPEDVNRERLSGRVLYPEWDVRTGQYLPDHVNVLTSDAEIRVDAADFGKDPATARRIRAVKRQFEALRPGRVMTRGHLDGDQLDIEAAVRSAVDRRANGEGNERIWMQSRPEARDLAVSILLDVSRSTESAVAGRAVIDIEREALAALAWGLNACGDDFAIHAFSSLKRQRVYVQRCKKFNEPMTATVEQRIASLRPGHYTRLGAAIRHASADLAAQARKRRLLLVITDGKPNDLDHYEGRHGIEDTCMAVREARRAGQSVFGVTIDKTGKSWFPRMFGQGGFAVIPDPNRLTMALPQIYRQLVGAMSDASLIDELPGELLMWVLIVSELLVFGAGLTAFVGVRLTDPAVFAEAQSHLYRTGAALNTGVLVTSGFLAARALRWRHAARRGAARLALIGAALLGVVFLIIKGAEVFAAAYTNKLPVLLKGPTGCGKTRFVSHMAASLGRPLYTVACHDDLAAADLIGRYLLKGGETVWVDGPLTRAVREGAICYLDEVVEARKDVTVVLHPLTDDRRILPIDRTGEELEAAPGFMLVASYNPGYQNILKTLKPSTRQRFISLEFDFPSPQMEAEVVAQESGLPLERCKPLVRLAGKLRGLKGQDLEEGVSTRLVVYAATLIAQGMSTDRAILAAMIEPLTDDEDIKRGLLDLVTAVFG
>CI5
MKYESQKVAYAYFAFAMGLFAIQVIGGLLAGWIYVSPNFLSELLPFNIVRMLHTNALIVWLITGFFGAAYFLIPEEAEREIHSTKLAYIQLAILILGTLGVVLTYVFNLFEGNWLLGKEGREFLEQPKWVKAGIVVAALIFLYNVSLTVLKGKKTAITNILLLGLWGLALLFLFAFYNPGNLSLDKQYWWYVVHLWVEGVWELIMASILAYLMLKLTGVDREVVEKWLYVIVAAALFSGILGTGHHYYWIGTPGYWQWIGSIFSSLEVIPFFAMMAFAFVMVWKGRRDHPNKAALLWSLGCATLAFFGAGVWGFLHTLHGVNYYTHGTQITAAHGHLAFYGAYVCLNLAIFTYAMPILKNRDPYNQVLNMASFWLMTGGMVFMTFVLTFAGTVQTHMQRVVGDYYMDVQDQVAIFYWMRFGSGLVVVIGALLFIYSIWVPRKEVIEPGVVETPAEMREVMTKSMARNIFYGGSLFFILIFLALSAHSHLYIVNSPNSAKLDESVIRGKHVWEKHACINCHSIMGEGAYFAPEVANVMTRWGVLDDPESAFESLKGWMEAQPTGIPGRRQMPRFNLSDEEIRDLANFLIWTDNIDAQDWPPNDAGMVRIDFEPWEPEETIGKLWHSLASRLDAPEVHEGAAVDLSQVAGRLAVLFRGLGGSPGVELRPVSPELSRHRLGWRRKLATEAELIPRASFDGEVLRLPDRLAVFPAREANGALYVWLAAVAAHAGTRIDEDDPLRADLRALQAARAMVAATLEDAPGLCPLYTELCKGVLYQRNLPGLPPAEAAVEDLIRRMLGDPAPLSGRAQAYDALGDDAAPRGYQPFRPVPLWPELRAVAFSEHTEVESRDTDGPPEESGEKTHRARRRKSDQAERQDSLILHKFEAILSWAEFLNLNRRIDDDDPDNAKKAADDQDEIGLGQISKAPPTRLKLHLDLAPEDVNRERLSGRVLYPEWDVRTGQYLPDHVNVLTSDAEIREDAADFGKDPATARRIRAVKRQFEALRPGRVMTRGHLDGDQLDIEAAVRSAVDRRANGEGNERIWMQSRPEARDLAVSILLDVSRSTESAVAGRAVIDIEREALAALAWGLNACGDDFAIHAFSSLKRQRVYVQRCKRFNEPMTATVEQRIASLRPGHYTRLGAAIRHASADLAAQARKRRLLLVITDGKPNDLDHYEGRHGIEDTCMAVREARRAGQSVFGVTIDKTGKSWFPRMFGQGGFAVIPDPNRLTMALPQIYRQLVGAMSDASLIDELPGELLMWVLIVSELLVFGAGLIAFMGVRLTDPAGFAEAQSHLYRTAAALNTGVLVTSGFLAARALRWRQAARRGAARLSLIGAALLGVIFLIIKGAEVFAAAYTNKLPVLLKGPTGCGKTRFVSHMAASLGRPLYTVACHDDLAAADLIGRYLLKGGETVWVDGPLTRAVREGAICYLDEVVEARKDVTVVLHPLTDDRRILPIDRTGEELEAATGFMLVASYNPGYQNILKTLKPSTRQRFISLEFDFPSPQMEAEVVAQESGLPLERCKPLVRLAGKLRGLKGQDLEEGVSTRLVVYAATLIAQGMSTDRAILAAMIEPLTDDEDIKRGLLDLVTAVFG
>CI8
MKYESQKVAYAYFAFAMGLFAIQVIGGLLAGWIYVSPNFLSELLPFNIVRMLHTNALIVWLITGFFGAAYFLIPEEAEREIHSTKLAYIQLAILILGTLGVVLTYVFNLFEGNWLLGKEGREFLEQPKWVKAGIVVAALIFLYNVSLTVLKGKKTAITNILLLGLWGLALLFLFAFYNPGNLSLDKQYWWYVVHLWVEGVWELIMASILAYLMLKLTGVDREVVEKWLYVIVAAALFSGILGTGHHYYWIGTPGYWQWIGSIFSSLEVIPFFAMMAFAFVMVWKGRRDHPNKAALLWSLGCATLAFFGAGVWGFLHTLHGVNYYTHGTQITAAHGHLAFYGAYVCLNLAIFTYAMPILKNRDPYNQVLNMASFWLMTGGMVFMTFVLTFAGTVQTHMQRVVGDYYMDVQDQVAIFYWMRFGSGLVVVIGALLFIYSIWVPRKEVIEPGVAETPAEMREVMTKSMARNIFYGGSLFFILIFLALSAHSHLYIVNSPNSAKLDESVIRGKHVWEKHACINCHSIMGEGAYFAPEVANVMTRWGVLDDPESAFESLKGWMEAQPTGIPGRRQMPRFNLSDEEIRDLANFLIWTDNIDAQDWPPNDAGMVRIDFEPWEPEETIGKLWHSLASRLDAPEVHEGAAVDLSQVAGRLAVLFRGLGGSPGVELRPVSPELSRHRLGWRRKLATEAELIPRASFDGEVLRLPDRLAVFPAREANGALYVWLAAVAAHAGTRIDEDDPLRADIRALQAARAMVAATLEDAPGLRPLYTELCKGVLHQRDLPDLPPAEAAVEDLIRRMLGDPAPLSARARAYDALGDDAAPRGYQPFRPVPLWPELRAVAFSEHTEVESRDTDGPPEESGEKTHRARRRKSDQAERQDSLILHKFEAILSWAEFLNLNRRIDDDDPDNAKKAADDQDEIGLGQISKAPPTRLKLHLDLAPEDVNRERLSGRVLYPEWDVRTGQYLPDHVNVLTSDAEIREDAADFGKDPATARRIRAVKRQFEALRPGRVMTRGHLDGDQLDIEAAVRSAVDRRANGEGNERIWMQSRPEARDLAVSILLDVSRSTESAVAGRAVIDIEREALAALAWGLNACGDDFAIHAFSSLKRQRVYVQRCKKFNEPMTATVEQRIASLRPGHYTRLGAAIRHASADLAAQARKRRLLLVITDGKPNDLDHYEGRHGIEDTCMAIREARRAGQSVFGVTIDKTGKSWFPRMFGQGGFAVIPDPNRLTMALPQIYRQLVGAMSDASLIDELPGELLMWVLIVSELLVFGAGLIAFMGVRLTDPAGFAEAQSHLYRTGAALNTGVLVTSGFLAAQALRWRQAARRGAARLALIGAALLGVVFLIIKGAEVFAAAYTNKLPVLLKGPTGCGKTRFVAHMAASLGRPLYTVACHDDLAAADLIGRYLLKGGETVWVDGPLTRAVREGAICYLDEVVEARKDVTVVLHPLTDDRRILPIDRTGEELEAAPGFMLVASYNPGYQNILKTLKPSTRQRFISLEFDFPSPQLEAEVVAQESGLPLDRCKPLVRLAGKLRGLKGQDLEEGVSTRLVVYAATLIAQGMSTDRAILAAMIEPLTDDEDIKRGLLDLVTAVFG
>BB7
MKYESQKIAYAYFAVAMALFAIQVIGGLLAGLIYVFPNFLSELLPFNIVRMLHTNSLIVWLILGFFGAAYFLIPEESEREIHSPKLAYLQLIILVVGTLGVVVTYVFNLFEGNWLLGKEGREFLEQPKWVKAGIVVAALIFLYNVSMTVLKGKKTAITNILLLGLWGLALLFLFAFYNPGNLALDKQYWWYVVHLWVEGVWELIMASILAYLMLKLTGVDREIVEKWLYVIVAAALFSGILGTGHHYYWIGTPAYWQWIGSIFSSLEVIPFFAMMAFAFVMVWKGRRDHPNKAALLWSLGCATLAFFGAGVWGFLHTLHGVNYYTHGTQITAAHGHLAFYGAYVCLNLAIFSYAMPILKNRDPYNQVLNMGSFWLMTSGMVFMTFVLTFGGTVQTHMQRVVGDYFMDVQDQIAIFYWMRLGSGVVVVLGALLFIYSIWVPRKEMVEPGPIEVAAEMREVMTKSMARNIFYGGSLFFILIFLALSAHSHWYIVNSENSAKLDESVVRGKHVWEKHACINCHTILGEGAYFAPEVANVMTRWGVLDDPETAFEALKGWMEAQPTGIPGRRQMPQFNLSDEELRDLTNFLIWTDNIDAQGWPPNEAGMVKIDFEPWEPEETIGKLWHTLASRLDAPEVHVGAAVDLSEVAGRLAVLFRGLGGSPGVELRPVSPEVSRHRLSWRRKLATEVELMPRASFDGEVLRLPDRLAVFPAREANGALYVWLAAAAAHAGTRIDEDDPLRADLRALIAAQSMVEATLDDASGLRPLYTELCKGVLHHREISGLPPVEAAVEELVRHMLGDSAPLSPKAEQLLALDDDTAPRGYQHFRPVPLWPELRPVGFSEHNEVENPETEGPPEESSEKTHRARRRKSDQANRSDSFILHKFEAILSWAEFLNINRRIDDDDPDNAKKAADDQEEIGLGQISKAPPTKLKLHLDLAPEDVNRERLSGRILYPEWDVRTGQYLPDHVNVLLSDADIREDAAEFGKDPATARRIRAVKRQFEALRPGRVMTRGHLDGDQLDIEAAVRAQVDRCANGEGTERIWMQSRPEARDLAVSILLDVSRSTESAVTGRAVIDIEREALAALAWGLNACGDDFAIHAFSSLKRQRVYVQRCKRFDEPMGSLVEQRIASLRPGHYTRLGAAIRHCSADLAEQSRKRRLLLVITDGKPNDLDHYEGRHGIEDTCMAVREARRGGQSVFGVTIDKTGKSWFPRMFGQGGFAVIPDPHRLTMALPQIYRQLVGAMSDASLIDELPGELLMWVLIISELLVFGAGMIAFMGVRLSDPAGFAEAQSHLHRTGAAFNTAVLVTSGYLAAQASQWRQVARRGAARLALIGAALLGVVFLVIKGVEVFTAAYNNDLPVLLKGPTGCGKTRFVAHMAARLGRPLYTVACHDDLAAADLIGRYLLKGGETVWVDGPLTRAVREGAICYLDEVVEARKDVTVVLHPLTDDRRILPIDRTGEELEAAPGFMLVASYNPGYQNILKTLKPSTRQRFISLEFDFPSPEMEAEVVAQESGLALERCKPLIRLANKLRGLKGQDLEEGVSTRLVVYAATLIAQGMSTDRAILAAMIEPLTDDEDIKRGLLDLVTAVFG
>BC3
MKYETQKIAYAYFAVAMALFAIQVIGGLLAGLIYVFPNFLSELLPFNIVRMLHTNSLIVWLLLGFFGAAYFLIPEESEREIHSPTLAYLQLIILVVGTLGVVVTYVFNLFEGNWLLGKEGREFLEQPKWVKAGIVVAALMFLYNVSMTVLKGKKTAITNILLLGLWGLALLFLFAFYNPGNLSLDKQYWWYVVHLWVEGVWELIMASILAYLMLKLTGVDREVVEKWLYVIVAAALFSGILGTGHHYYWIGTPAYWQWIGSIFSSLEVIPFFAMMAFAFVMVWKGRRDHPNKAALLWSLGCATLAFFGAGVWGFLHTLHGVNYYTHGTQITAAHGHLAFYGAYVCLNLAIFTYAMPILKNRDPYNQVLNMGSFWLMTSGMVFMTFVLTFGGTVQTHMQRVVGDYFMDVQDQIAIFYWMRLGSGVVVVLGALLFIYSIWVPRKEVIEPGAAETPAEMREVMTKSMARNIFYGGSLFFILIFLALSAHSHLYIVNSENSAKLDESVIRGKHVWEKHACINCHTIMGEGAYYAPEVANVMTRWGVLDDPESAFEALKGWMEAQPTGVPGRRQMPNFNLSDEDIRDLTNFLIWTDNIDAQGWPPNEAGMVKIDFEPWEPEETIGKLWHTLASRLDAPQVHVGAAVDLSEVAGRLAVLFRGLGGSPGVELRPVSPEISRHRLGWRRRLGTEAELMPRASFDGEVLRLPDRLAVFPAREANGALYVWLAAVVAHAGTRIDEKDPLRADLRALIAARQMVEATLGNAPGMRPLYTELCKGVLHHRETPDLPPVEAAVEELVRHMLGDPKPLSAKAERMMSLDSDIAPRGYQHFRPVPLWPELRPVGFSEHNEVENPDTDGPPEESGEKTHRARRRKSDQASRSDSFILHKFEAILSWAEFLNINRRIDDDDPDNAKKAVDDQEEIGLGQISKAPPTKLKLHLDLAPEDVNRERLSGRILYPEWDVRTGQYLPDHVNVLLSDADIREDAAEFGKDPATARRIRAVKRQFEALRPGRVMTRGHLDGDQLDIEAAVRAETDRLASGEGNERIWMQSRPEARDLAVSILLDVSRSTESAVTGRAVIDIEREALAALAWGLNACGDDFAIHAFSSLKRQRVYVQRCKRFDEPMGATVEQRIASLRPGHYTRLGAAIRHCSADLAEQSRKRRLLLVITDGKPNDLDHYEGRHGIEDTRQAVCEARRAGQSVFGVTIDKTGKSWFPRMFGQGGFAVIPDPHRLTMALPQIYRQLVGAMNDSSLIDELPGELLMWVLIISELLVFGAGLIAFMGVRLTDPTGFAEAQSHLYRTGAAFNTAVLVTSGYLAAQALHWRRTNFRLKARLALLCAAVLGIVFLIIKGVEVFTAASENNLPVLLKGPTGCGKTRFVAHMAARLGRPLYTVACHDDLAAADLIGRYLLKGGETVWVDGPLTRAVREGAICYLDEVVEARKDVTVVLHPLTDDRRILPIDRTGEELEATPGFMLVASYNPGYQNILKTLKPSTRQRFISLEFDFPSPQMEAEVVAQESGLVLERCKPLVRLAGKLRGLKGQDLEEGVSTRLVVYAATLIAQGMSTDRAILAAMIEPLTDDEDIKRGLLDLVTAVFG
>E1
MKYESQKIAYAYFAVAMALFAIQVIGGLLAGLIYVSPNFLSELLPFNIVRMLHTNSLIVWLILGFFGAAYFLIPEEAEREIHSTKLAYLQLIILVVGTLGVVVTYVFNLFEGNWLLGKEGREFLEQPKWVKMGIVVAALIFLYNVSMTVLKGKKTAITNILLLGLWGLALLFLFAFYNPGNLSLDKQYWWYVVHLWVEGVWELIMASILAYLMLKLTGVDREIVEKWLYVIVAAALFSGILGTGHHYYWIGTPGYWQWIGSIFSSLEVIPFFAMMAFAFVMVWKGRRDHPNKAALLWSLGCATLAFFGAGVWGFLHTLHGVNYYTHGTQITAAHGHLAFYGAYVCLNLAIFSYAMPILKNRDPYNQVLNMGSFWLMTSGMVFMTFVLTFAGTVQTHMQRVVGDYFMDVQDQVAIFYWMRLGSGIVVVLGALLFIYSIWVPRKEIIEPGAAETPAEMREVMTKSMARNIFYGGSLFFILIFLALSAHSHLYIVNSENSAKLDESVVRGKHVWEKHACINCHTILGEGAYFAPEVANVMTRWGVLDDPESAFESLKGWMEAQPTGIPGRRQMPNFNLSDEELRDLTNFLIWTDNIDAQDWPPNEAGMVRIDFEPWEPEETIGKLWHTLASRLDAPEVHVGAAVDLSEVAGRLAVLFRGLGGSPGVELRPVSPEISRHRLSWRRKLATEAELMPRASFDGEVLRLPDRLAVFPAREANGALYVWLAAAAAHAGTRIDEDDPLRADLRALMAAQDMVAATLDDAPGLRPLYTELCKGVLHQRDIHGLPPVEAAVEELIRHKLGDPAPLSEKAEQLLALDDDTAPRGYQPMRPVPLWPELRAVGFSEHNEVENPDTEGEPEESGEKTHRARRRKSDQANRSDSFILHKFEAILSWAEFLNINRRIDDDDPDNARKAADDQEEIGLGQISKAPPTKLKLHLDLAPEDVNRERLSGRILYPEWDVRTGQYLPDHVNVLLSDADIREDAAEFGKDPATARRIRAVKRQFEALRPGRVMTRGHLDGDQLDIEAAVRAETDRHASGEGNERIWMQSRPEARDLAVSILLDVSRSTESAVTGRAVIDIEREALAALAWGLNACGDDFAIHAFSSLKRQRVYVQRCKRFDEPMGTKVEQRIASLRPGHYTRLGAAIRHCSADLAGQSRKRRLLLVITDGKPNDLDHYEGRHGIEDTCMAVREARRAGQSVFGVTIDKTGKSWFPRMFGQGGFAVIPDPHRLTMALPQIYRQLVGAMSDTSLIDELPGELLMWVLIISELLVFGAGLIAFMAVRLTDPVGFAEAQSHLYRTGAALNTAVLITSGYLAAQALQWRQAARRAAARMALIAAAALGVLFLIIKGAEVFTAAYNNDLPVLLKGPTGCGKTRFVAHMAARLGRPLYTVACHDDLAAADLIGRYLLKGGETVWVDGPLTRAVREGAICYLDEVVEARKDVTVVLHPLTDDRRILPIDRTGEELEAAPGFMLVASYNPGYQNILKTLKPSTRQRFISLEFDFPSPEMEAEVVAQESGLALERCKPLIRLANKLRGLKGQDLEEGVSTRLVVYAATLIAQGMSTDRAILAAMVEPLTDDEDIKRGLLDLVTAVFG
>BF10
MKYESQKIAYAYFAVAMALFAIQVIGGLLAGFIYVFPNFLSELLPFNIVRMLHTNSLIVWLILGFFGAAYFLIPEEAEREIHSPKLAYLQLIILVVGTLGVVVTYVFNLFEGNWLLGKEGREFLEQPKWVKAGIVVAALIFLYNVSMTVLKGKKTAITNILLLGLWGLALLFLFAFYNPGNLSLDKQYWWYVVHLWVEGVWELIMASILAYLMLKLTGVDREVVEKWLYVIVAAALFSGILGTGHHYYWIGTPAYWQWIGSIFSSLEVIPFFAMMAFAFVMVWKGRRDHPNKAALLWSLGCATLAFFGAGVWGFLHTLHGVNYYTHGTQITAAHGHLAFYGAYVCLNLAIFSYAMPILKNRDPYNQVLNMGSFWLMTSGMVFMTFVLTFGGTVQTHMQRVVGDYFMDVQDQIAIFYWMRLGSGLVVVLGALLFIYSIWVPRKEVIEPGAAETPAEMRDVMTKSMARNIFYGGSLFFILIFLALSAHSHWYIVNSENAAKLDDSVVRGKHVWEKHACVNCHSILGEGAYFAPEVGNVMTRWGVLDDPESAFESLKGWMEAQPTGIPGRRQMPNFNLSDEELRDLTNFLIWTDNIDAQGWPPNEAGMVRIDFEPWEPEETIGKLWHTLASRLDAPQVHVGAAVDLSEVAGRLAVLFRGLGGSPGVELRPVSPEVSRHRLSWRRKLATEVEMMPRASFDGEVLRLPDRLAVFPAREANGALYVWLAAAAAHAGTRIDEDDPLRADLRALVAARHMVEVTLDDAPGLRPLYTELCKGVLYQRDIPSLPPAEAAVEELIRHMLGDPKPLSDQAEQLLALDDDIAPRGYQPMRPVPLWPELRAVGFSEHNEVENPDTEGPPEESGEKTHRARRRKSDQAERSDSFILHKFEAILSWAEFLNINRRIDDDDPDNAKKAADDQEEIGLGQISKAPPTKLKLHLDLAPEDVNRERLSGRILYPEWDVRTGQYLPDHVNVLLSDADIRDDAAEFGKDPATARRIRAVKRQFEALRPGRVMTRGHLDGDQLDVEAAVRAQVDRCANGEGTERVWMQSRPEARDLAVSILLDVSRSTESAVTGRAVIDIEREALAALAWGLNACGDDFAIHAFSSLKRQRVYVQRCKRFDEPMGTKVEQRIASLRPGHYTRLGAAIRHCSADLASQSRKRRLLLVITDGKPNDLDHYEGRHGIEDTCMAIREARRAGQSVFGVTIDKTGKSWFPRMFGQGGFAVIPDPHRLTMALPQIYRQLVGAMSDTSLIDELPGEFLMWVLIISELLVFGAGMIAFMGVRLTDPAGFAEAQSHLHRTGAALNTAVLVTSGYLAAQALQWRRNMQRLRARLALILAALLGVVFLIIKGAEVFTAAYNNDLPVLLKGPTGCGKTRFVAHMASKLGRPLYTVACHDDLAAADLIGRYLLKGGETVWVDGPLTRAVREGAICYLDEVVEARKDVTVVLHPLTDDRRILPIDRTGEELEAAPGFMLVASYNPGYQNILKTLKPSTRQRFISLEFDFPSPEMEAEVVAQESGLPLERCKPLVRLAGKLRGLKGQDLEEGVSTRLVVYAATLIAQGMSTDRAILAAMIEPLTDDEDIKRGLLDLVTAVFG
>BF11
MKYESQKIAYAYFAVAMALFAIQVIGGLLAGFIYVFPNFLSELLPFNIVRMLHTNSLIVWLILGFFGAAYFLIPEEAEREIHSPKLAYLQLIILVVGTLGVVVTYVFNLFEGNWLLGKEGREFLEQPKWVKAGIVVAALIFLYNVSMTVLKGKKTAITNILLLGLWGLALLFLFAFYNPGNLSLDKQYWWYVVHLWVEGVWELIMASILAYLMLKLTGVDREVVEKWLYVIVAAALFSGILGTGHHYYWIGTPAYWQWIGSIFSSLEVIPFFAMMAFAFVMVWKGRRDHPNKAALLWSLGCATLAFFGAGVWGFLHTLHGVNYYTHGTQITAAHGHLAFYGAYVCLNLAIFSYAMPILKNRDPYNQVLNMGSFWLMTSGMVFMTFVLTFGGTVQTHMQRVVGDYFMDVQDQIAIFYWMRLGSGLVVVLGALLFIYSIWVPRKEVIEPGAAETPAEMRDVMTKSMARNIFYGGSLFFILIFLALSAHSHWYIVNSENAAKLDDSVVRGKHVWEKHACVNCHSILGEGAYFAPEVGNVMTRWGVLDDPESAFESLKGWMEAQPTGIPGRRQMPNFNLSDEELRDLTNFLIWTDNIDAQGWPPNEAGMVRIDFEPWEPEETIGKLWHTLASRLDAPQVHVGAAVDLSEVAGRLAVLFRGLGGSPGVELRPVSPEVSRHRLSWRRKLATEVEMMPRASFDGEVLRLPDRLAVFPAREANGALYVWLAAAAAHAGTRIDEDDPLRADLRALVAARHMVEVTLDDAPGLRPLYTELCKGVLYQRDIPSLPPAEAAVEELIRHMLGDPKPLSDQAEQLLALDDDIAPRGYQPMRPVPLWPELRAVGFSEHNEVENPDTEGPPEESGEKTHRARRRKSDQAERSDSFILHKFEAILSWAEFLNINRRIDDDDPDNAKKAADDQEEIGLGQISKAPPTKLKLHLDLAPEDVNRERLSGRILYPEWDVRTGQYLPDHVNVLLSDADIRDDAAEFGKDPATARRIRAVKRQFEALRPGRVMTRGHLDGDQLDVEAAVRAQVDRCANGEGTERVWMQSRPEARDLAVSILLDVSRSTESAVTGRAVIDIEREALAALAWGLNACGDDFAIHAFSSLKRQRVYVQRCKRFDEPMGTKVEQRIASLRPGHYTRLGAAIRHCSADLASQSRKRRLLLVITDGKPNDLDHYEGRHGIEDTCMAIREARRAGQSVFGVTIDKTGKSWFPRMFGQGGFAVIPDPHRLTMALPQIYRQLVGAMSDTSLIDELPGEFLMWVLIISELLVFGAGMIAFMGVRLTDPAGFAEAQSHLHRTGAALNTAVLVTSGYLAAQALQWRRNMQRLRARLALILAALLGVVFLIIKGAEVFTAAYNNDLPVLLKGPTGCGKTRFVAHMASKLGRPLYTVACHDDLAAADLIGRYLLKGGETVWVDGPLTRAVREGAICYLDEVVEARKDVTVVLHPLTDDRRILPIDRTGEELEAAPGFMLVASYNPGYQNILKTLKPSTRQRFISLEFDFPSPEMEAEVVAQESGLPLERCKPLVRLAGKLRGLKGQDLEEGVSTRLVVYAATLIAQGMSTDRAILAAMIEPLTDDEDIKRGLLDLVTAVFG
>CG11
MKYESQKIAYAYFAVAMALFAIQVIGGLLAGLIYVFPNFLSELLPFNIVRMLHTNSLIVWLILGFFGAAYFLIPEESEREIHSPKLAYLQLIILVVGTLGVVVTYVFNLFEGNWLLGKEGREFLEQPKWVKAGIVVAALIFLYNVSMTVLKGKKTAITNILLLGLWGLALLFLFAFYNPGNLALDKQYWWYVVHLWVEGVWELIMASILAYLMLKLTGVDREVVEKWLYVIVAAALFSGILGTGHHYYWIGTPAYWQWIGSIFSSLEVIPFFAMMAFAFVMVWKGRRDHPNKAALLWSLGCATLAFFGAGVWGFLHTLHGVNYYTHGTQITAAHGHLAFYGAYVCLNLAIFSYAMPILKNRDPYNQVLNMGSFWLMTSGMVFMTFVLTFGGTVQTHMQRVVGDYFMDVQDQIAIFYWMRLGSGVVVVLGALLFIYSIWVPRKEMVEPGPIEVTAEMREVMTKSMARNIFYGGSLFFILIFLALSAHSHWYIVNSENSAKLDESVVRGKHVWEKHACINCHTILGEGAYFAPEVANVMTRWGVLDDPESAFESLKGWMEAQPTGIPGRRQMPQFNLSDEELRDLTNFLIWTDNIDAQGWPPNEAGMVRIEFEPWEPEETIGKLWHTLASRLDAPEVHVGAAVDLSEVAGRLAVLFRGLGGSPGVELRPVSPEVSRHRLSWRRKLATEVELMPRASFDGEVLRLPDRLAVYPLREANGALYVWLAAAAAHAGTRIDEEDPLRADLHALAAARQMVEATLEDAPGLRPLYTELCKGLLHQRSVPDLPPVEAAVEGIVRHMLGDPEPLSDCAQSFLEMGDETAPRGYQPFRPVPLWPELRAVGFSEHNEVENPETEGEPEESGEKTHRARRRKSDQAERKDSLILHKFEAILSWAEFLNLNRRVDDDDPDNAKKAADDQEEIGLGQISKAPPTKLKLHLDLAPEDVNRERLSGRILYPEWDVRTGQYLPDHVNVLLSDADIREDAAEFGKDPATARRIRAVKRQFEALRPGRVMTRGHLDGDQLDIEAAVRAETDRMASGEGNERVWMQSRPVARDLAVSILLDVSRSTESAVTGRAVIDIEREALAALAWGLNACGDDFAIHAFSSLKRQRVYVQRCKRFDEPMGTTVEQRIASLRPGHYTRLGAAIRHCSADLAKQSRKRRLLLVITDGKPNDLDHYEGRHGIEDTCMAVREARRAGQSVFGVTIDKTGKSWFPRMFGQGGFAVIPDPHRLTMALPQIYRQLVGAMSDTSLIDELPGELLMWVLIISELLVFGAGMIAFMGVRLTDPAGFAEAQSHLHRTGAAFNTAVLVTSGYLAAQALHWRQAARRGAARLALIGAALLGVVFLIIKGTEVFTAAYNNDLPVLLKGPTGCGKTRFVAHMAARLGRPLYTVACHDDLAAADLIGRYLLKGGETVWVDGPLTRAVREGAICYLDEVVEARKDVTVVLHPLTDDRRILPIDRTGEELEAAPGFMLVASYNPGYQNILKTLKPSTRQRFISLEFDFPSPEMEAEVVAQESGLALERCKPLIRLANKLRGLKGQDLEEGVSTRLVVYAATLIAQGMSTDRAILAAMIEPLTDDEDIKRGLLDLVTAVFG
>BC6
MKYESQKVAYAYFAFAMALFAIQVIGGLLAGWIYVSPNFLSELLPFNIVRMLHTNALIVWLITGFFGAAYFLIPEEAEREIHSTKLAYIQLAILILGTLGVVLTYVFNLFEGNWLLGKEGREFLEQPKWVKAGIVVAALIFLYNVSLTVLKGKKTAITNILLLGLWGLALLFLFAFYNPGNLSLDKQYWWYVVHLWVEGVWELIMASILAYLMLKLTGVDREVVEKWLYVIVAAALFSGILGTGHHYYWIGTPGYWQWIGSIFSSLEVIPFFAMMAFAFVMVWKGRRDHPNKAALLWSLGCATLAFFGAGVWGFLHTLHGVNYYTHGTQITAAHGHLAFYGAYVCLNLAIFTYAMPILKNRDPYNQVLNMASFWLMTGGMVFMTFVLTFAGTVQTHMQRVVGDYYMDVQDQVAIFYWMRFGSGLVVVIGALLFIYSIWVPRKEVIEPGVAETPAEMREVMTKSMARNIFYGGSLFFILIFLALSAHSHLYIVNSPNSAKLDESVIRGKHVWEKHACINCHSIMGEGAYFAPEVANVMTRWGVLDDPESAFESLKGWMEAQPTGIPGRRQMPRFNLSDEEIRDLANFLIWTDNIDAQDWPPNDAGMVRIDFEPWEPEETIGKLWHSLASRLDAPEVHEGAAVDLSQVAGRLAVLFRGLGGSPGVELRPVSPELSRHRLGWRRKLATEAELIPRASFDGEVLRLPDRLAVFPAREANGALYVWLAAVAAHAGTRIDEDDPLRADLRALQAARAMVAATLDDAPGLRPLYTELCKGVLYQRDLPGLPPAEAAVEDLIRRMLGDPAPLSARARAYDALGDDAAPRGYQPFRPVPLWPELRAVAFSEHNEVESRDTEGPPEESGEKTHRARRRKSDQAERQDSLILHKFEAILSWAEFLNLNRRIDDDDPDNAKKAADDQDEIGLGQISKAPPTRLKLHLDLAPEDVNRERLSGRVLYPEWDVRTGQYLPDHVNVLTSDADIREDAAEFGKDPATARRIRAVKRQFEALRPGRVMTRGHLDGDQLDIEAAVRSAVDRHANGEGNERIWMQSRPEARDLAVSILLDVSRSTESAVAGRAVIDIEREALAALAWGLNACGDDFAIHAFSSLKRQRVYVQRCKKFNEPMTATVEQRIASLRPGHYTRLGAAIRHASADLAAQARKRRLLLVITDGKPNDLDHYEGRHGIEDTSMAVREARRAGQSVFGVTIDKTGKSWFPRMFGQGGFAVIPDPNRLTMALPQIYRQLVGAMSDATLIDELPGELLMWVLIVSELLVFGAGLTAFVGVRLTDPAGFAEAQSHLYRTGAALNTGVLVTSGFLAARALRWRHAARRGAARLALIGAALLGVVFLIIKGAEVFAAAYTNKLPVLLKGPTGCGKTRFVAHMAASLGRTLYTVACHDDLAAADLIGRYLLKGGETVWVDGPLTRAVREGAICYLDEVVEARKDVTVVLHPLTDDRRILPIDRTGEELEAAPGFMLVASYNPGYQNILKTLKPSTRQRFISLEFDFPSPQLEAEVVAQESGLPLDRCKPLVRLAGKLRGLKGQDLEEGVSTRLVVYAATLIAQGMSTDRAILAAMIEPLTDDEDIKRGLLDLVTAVFG
>AI2
MKYESQKIAYAYFAVAMALFAIQVIGGLLAGFIYVFPNFLSELLPFNIVRMLHTNALIVWLILGFFGAAYFLIPEEAEREIHSPKLAYLQLIILVVGTLGVVLTYVFNLFEGNWLLGKEGREFLEQPKWVKAGIVVAALMFLYNVSMTVLKGKKTAITNILLLGLWGLALLFLFAFYNPGNLSLDKQYWWYVVHLWVEGVWELIMASILAYLMLKLTGVDREVVEKWLYVIVAAALFSGILGTGHHYYWIGTPGYWQWIGSIFSSLEVIPFFAMMAFAFVMVWKGRRDHPNKAALLWSLGCATLAFFGAGVWGFLHTLHGVNYYTHGTQITAAHGHLAFYGAYVCLNLAIFSYAMPILKNRDPYNQVLNMGSFWLMTSGMVFMTFVLTFGGTVQTHMQRVVGDYFMDVQDQIAIFYWMRLGSGIVVVLGALLFIYSIWVPRKEVIEPGAAETPAEMREVMTKSMARNIFYGGSLFFILIFLALSAHSHLYIVNSENAAKLDESVVRGKHVWEKHACINCHTILGEGAYFAPEVGNVMTRWGVLDDPESAFESLKGWMEAQPTGIPGRRQMPQFNLSDEEIRDLTNFLIWTDNIDAQDWPPNEAGMVKIDFEPWEPEETIGKLWHTLASRLDAPQVHDGAAVDLSEVAGRLAVLFRGLGGGPGVELRPVSPEVSHHRLSWRRRLATEVELMPRASFDGEVLRLPDRLAVFPAREANGALYVWLAAAAAHAGTRIDEDDPLRADLRALIAAQRMVDATLDDAPGLRPLYTELCKGVLHQRDIPNLPPIEDAVEELIRHKLGDPQPLSAKAEQLLTLDEDIAPRGYQPMRPVPLWPELRAVGFSEHNEVENPETEGPPEESGEKTHRARRRKSDQAERSDSFILHKFEAILSWAEFLNINRRIDDDDPDNAKKAADDQEEIGLGQISKAPPTRLKLHLDLAPEDVNRERLSGRILYPEWDVRSGRYLADHVNVLLSDADIRDDAAAFGKDPATARRIRAVKRQFEALRPGRVMTRGHLDGDQLDIEAAVRAETDRMASGESNDRIWQQSRPEARDLAVSILLDVSRSTESAVTGRAVIDIEREALAALAWGLNACGDDFAIHAFSSLKRQRVYIQRCKRFDEPMGAKVEQRIASLRPGHYTRLGAAIRHCSKDLASQTRKRRLLLVITDGKPNDLDHYEGRHGIEDTCMAVREARRAGQSVFGVTIDKTGKSWFPRMFGQGGFAVIPDPHRLTMALPQIYRQLVGAMSETSFIDELPGELLMWVLIISELLVFGAGLIAFMGVRLTDPAGFAEAQSHLYRTGAAFNTAILVTSGYLAAQALNWRRAAFRFKARLALTGAAVLGIAFLVIKSVEVFTAAYNNDLPVLLKGPTGCGKTRFVAHMAAKLGRPLYTVACHDDLAAADLIGRYLLKGGETVWVDGPLTRAVREGAICYLDEVVEARKDVTVVLHPLTDDRRILPIDRTGEELEAAPGFMLVASYNPGYQNILKTLKPSTRQRFISLEFDFPSAQMEAEVVAQESGLPLERCKPLVRLAGKLRGLKGQDLEEGVSTRLVVYAATLIAQGMSTDRAILAAMIEPLTDDEDIKRGLLDLVTAVFG
>AK3
MKYESQKIAYAYFAVAMALFAVQVIGGLLAGFIYVFPNFLSELLPFNIVRMLHTNSLIVWLLLGFFGAAYFLIPEETEREIHSPTLAYLQLIILVVGTLGVVVTYVFNLFEGNWLLGKEGREFLEQPKWVKAGIVVAALMFLYNVSLTVLKGKKTAISSILVLGLWGLALLFLFAFYNPGNLSLDKQYWWYVVHLWVEGVWELIMASILAYLMLKLTGVDREIVEKWLYVIVAAALFSGILGTGHHYYWIGTPGYWQWIGSIFSSLEVIPFFAMMAFAFVMVWKGRRDHPNKAALLWSLGCATLAFFGAGVWGFLHTLHGVNYYTHGTQITAAHGHLAFYGAYVCLNLAIFSYAMPILKNRDPYNQVLNMASFWLMTSGMVFMTFVLTFGGTVQTHMQRVVGEYFMDVQDQIAIFYWMRLGSGVVVVLGALLFIYSIWVPRKEVIEPGASETPAEMREVMTKSMARNIFYGGSLFFILIFLALSAHSHWYIVNSENSAKLDDSVVRGKHVWEKHACINCHTILGEGAYYAPEVGNVMTRWGVLDDPESAFEALKGWMEAQPTGIPGRRQMPNFNLSDEEIRDLTNFLIWTDNIDAQGWPPNEAGMVRIDFEPWEPEETIGKLWHTLASRLDAPEVHVGAAVDLSEVAGRLAVLFRGLGGSPGVELRPVSPEVSRHRLGWRRRLATEVELMPRASFDGEVLRLPDRLAVFPAREANGALYVWLAAAAAHAGTRIDEDDPLRADLHALVAARQMVEAALHNAPGLRPLYTELCKGVLYQRDISGLPPVEAAVEELIRDMLGDPAPLSPKAEQLLALGDDTAPRGYQHFRPVPLWPELRPVGFSEHNEVENPDTEGPPEESGEKTHRARRRKSDQANRSDSFILHKFEAILSWAEFLNINRRIDDDDPDNAKKAADDQEEIGLGQISKAPPTKLKLHLDLAPEDVNRERLSGRVLYPEWDVRTGQYLPDHVNVLTSDAEIREDAAEFGKDPATARRIRAVKRQFEALRPGRVMTRGHLDGDQLDIEAAVRAQVDRCANGEGTERIWMQSRPEARDLAVSILLDVSRSTESAVTGRAVIDIEREALAALAWGLNACGDDFAIHAFSSLKRQRVYVQRCKRFDEPMGGLVEQRIASLRPGHYTRLGAAIRHCSADLASQSRKRRLLLIITDGKPNDLDHYEGRHGIEDTCMAIREARRAGQSVFGVTIDKTGKSWFPRMFGQGGFAVIPDPHRLTMALPQIYRQLVGAMSDASLIDELPGELLMWVLIISELLVFGAGLIAFMGVRLTDPVGFAEAQSHLYRTGAALNTAVLVTSGYLAAQALHWRRIARRGAARLALIAAAALGVVFLIIKGAEVFCAAYNNDLPVLLKGPTGCGKTRFVAHMAARLGRPLYTVACHDDLAAADLIGRYLLKGGETVWVDGPLTRAVREGAICYLDEVVEARKDVTVVLHPLTDDRRILPIDRTGEELEAAPGFMLVASYNPGYQNILKTLKPSTRQRFISLEFDFPSPEMEAQVVAQESGLPLERCKPLVRLAGKLRGLKGQDLEEGVSTRLVVYAATLIAQGMSTDRAILAAMIEPLTDDEDIKRGLLDLVTAVFG
>AP10
MKYESQKIAYAYFAVAMALFAVQVIGGLLAGFIYVFPNFLSELLPFNIVRMLHTNSLIVWLLLGFFGAAYFLIPEETEREIHSPTLAYLQLIILVVGTLGVVVTYVFNLFEGNWLLGKEGREFLEQPKWVKAGIVVAALMFLYNVSLTVLKGKKTAISSILVLGLWGLALLFLFAFYNPGNLSLDKQYWWYVVHLWVEGVWELIMASILAYLMLKLTGVDREIVEKWLYVIVAAALFSGILGTGHHYYWIGTPGYWQWIGSIFSSLEVIPFFAMMAFAFVMVWKGRRDHPNKAALLWSLGCATLAFFGAGVWGFLHTLHGVNYYTHGTQITAAHGHLAFYGAYVCLNLAIFSYAMPILKNRDPYNQVLNMASFWLMTSGMVFMTFVLTFGGTVQTHMQRVVGEYFMDVQDQIAIFYWMRLGSGVVVVLGALLFIYSIWVPRKEVIEPGASETPAEMREVMTKSMARNIFYGGSLFFILIFLALSAHSHWYIVNSENSAKLDDSVVRGKHVWEKHACINCHTILGEGAYYAPEVGNVMTRWGVLDDPESAFEALKGWMEAQPTGIPGRRQMPNFNLSDEEIRDLTNFLIWTDNIDAQGWPPNEAGMVRIDFEPWEPEETIGKLWHTLASRLDAPEVHVGAAVDLSEVAGRLAVLFRGLGGSPGVELRPVSPEVSRHRLGWRRRLATEVELMPRASFDGEVLRLPDRLAVFPAREANGALYVWLAAAAAHAGTRIDEDDPLRADLHALVAARQMVEAALHNAPGLRPLYTELCKGVLYQRDISGLPPVEAAVEELIRDMLGDPAPLSPKAEQLLALGDDTAPRGYQHFRPVPLWPELRPVGFSEHNEVENPDTEGPPEESGEKTHRARRRKSDQANRSDSFILHKFEAILSWAEFLNINRRIDDDDPDNAKKAADDQEEIGLGQISKAPPTKLKLHLDLAPEDVNRERLSGRVLYPEWDVRTGQYLPDHVNVLTSDAEIREDAAEFGKDPATARRIRAVKRQFEALRPGRVMTRGHLDGDQLDIEAAVRAQVDRCANGEGTERIWMQSRPEARDLAVSILLDVSRSTESAVTGRAVIDIEREALAALAWGLNACGDDFAIHAFSSLKRQRVYVQRCKRFDEPMGGLVEQRIASLRPGHYTRLGAAIRHCSADLASQSRKRRLLLIITDGKPNDLDHYEGRHGIEDTCMAIREARRAGQSVFGVTIDKTGKSWFPRMFGQGGFAVIPDPHRLTMALPQIYRQLVGAMSDASLIDELPGELLMWVLIISELLVFGAGLIAFMGVRLTDPVGFAEAQSHLYRTGAALNTAVLVTSGYLAAQALHWRRIARRGAARLALIAAAALGVVFLIIKGAEVFCAAYNNDLPVLLKGPTGCGKTRFVAHMAARLGRPLYTVACHDDLAAADLIGRYLLKGGETVWVDGPLTRAVREGAICYLDEVVEARKDVTVVLHPLTDDRRILPIDRTGEELEAAPGFMLVASYNPGYQNILKTLKPSTRQRFISLEFDFPSPEMEAQVVAQESGLPLERCKPLVRLAGKLRGLKGQDLEEGVSTRLVVYAATLIAQGMSTDRAILAAMIEPLTDDEDIKRGLLDLVTAVFG
>AP11
MKYESQKIAYAYFAVAMALFAVQVIGGLLAGFIYVFPNFLSELLPFNIVRMLHTNSLIVWLLLGFFGAAYFLIPEETEREIHSPTLAYLQLIILVVGTLGVVVTYVFNLFEGNWLLGKEGREFLEQPKWVKAGIVVAALMFLYNVSLTVLKGKKTAISSILVLGLWGLALLFLFAFYNPGNLSLDKQYWWYVVHLWVEGVWELIMASILAYLMLKLTGVDREIVEKWLYVIVAAALFSGILGTGHHYYWIGTPGYWQWIGSIFSSLEVIPFFAMMAFAFVMVWKGRRDHPNKAALLWSLGCATLAFFGAGVWGFLHTLHGVNYYTHGTQITAAHGHLAFYGAYVCLNLAIFSYAMPILKNRDPYNQVLNMASFWLMTSGMVFMTFVLTFGGTVQTHMQRVVGEYFMDVQDQIAIFYWMRLGSGVVVVLGALLFIYSIWVPRKEVIEPGASETPAEMREVMTKSMARNIFYGGSLFFILIFLALSAHSHWYIVNSENSAKLDDSVVRGKHVWEKHACINCHTILGEGAYYAPEVGNVMTRWGVLDDPESAFEALKGWMEAQPTGIPGRRQMPNFNLSDEEIRDLTNFLIWTDNIDAQGWPPNEAGMVRIDFEPWEPEETIGKLWHTLASRLDAPEVHVGAAVDLSEVAGRLAVLFRGLGGSPGVELRPVSPEVSRHRLGWRRRLATEVELMPRASFDGEVLRLPDRLAVFPAREANGALYVWLAAAAAHAGTRIDEDDPLRADLHALVAARQMVEAALHNAPGLRPLYTELCKGVLYQRDISGLPPVEAAVEELIRDMLGDPAPLSPKAEQLLALGDDTAPRGYQHFRPVPLWPELRPVGFSEHNEVENPDTEGPPEESGEKTHRARRRKSDQANRSDSFILHKFEAILSWAEFLNINRRIDDDDPDNAKKAADDQEEIGLGQISKAPPTKLKLHLDLAPEDVNRERLSGRVLYPEWDVRTGQYLPDHVNVLTSDAEIREDAAEFGKDPATARRIRAVKRQFEALRPGRVMTRGHLDGDQLDIEAAVRAQVDRCANGEGTERIWMQSRPEARDLAVSILLDVSRSTESAVTGRAVIDIEREALAALAWGLNACGDDFAIHAFSSLKRQRVYVQRCKRFDEPMGGLVEQRIASLRPGHYTRLGAAIRHCSADLASQSRKRRLLLIITDGKPNDLDHYEGRHGIEDTCMAIREARRAGQSVFGVTIDKTGKSWFPRMFGQGGFAVIPDPHRLTMALPQIYRQLVGAMSDASLIDELPGELLMWVLIISELLVFGAGLIAFMGVRLTDPVGFAEAQSHLYRTGAALNTAVLVTSGYLAAQALHWRRIARRGAARLALIAAAALGVVFLIIKGAEVFCAAYNNDLPVLLKGPTGCGKTRFVAHMAARLGRPLYTVACHDDLAAADLIGRYLLKGGETVWVDGPLTRAVREGAICYLDEVVEARKDVTVVLHPLTDDRRILPIDRTGEELEAAPGFMLVASYNPGYQNILKTLKPSTRQRFISLEFDFPSPEMEAQVVAQESGLPLERCKPLVRLAGKLRGLKGQDLEEGVSTRLVVYAATLIAQGMSTDRAILAAMIEPLTDDEDIKRGLLDLVTAVFG
>AP9
MKYESQKIAYAYFAVAMALFAVQVIGGLLAGFIYVFPNFLSELLPFNIVRMLHTNSLIVWLLLGFFGAAYFLIPEETEREIHSPTLAYLQLIILVVGTLGVVVTYVFNLFEGNWLLGKEGREFLEQPKWVKAGIVVAALMFLYNVSLTVLKGKKTAISSILVLGLWGLALLFLFAFYNPGNLSLDKQYWWYVVHLWVEGVWELIMASILAYLMLKLTGVDREIVEKWLYVIVAAALFSGILGTGHHYYWIGTPGYWQWIGSIFSSLEVIPFFAMMAFAFVMVWKGRRDHPNKAALLWSLGCATLAFFGAGVWGFLHTLHGVNYYTHGTQITAAHGHLAFYGAYVCLNLAIFSYAMPILKNRDPYNQVLNMASFWLMTSGMVFMTFVLTFGGTVQTHMQRVVGEYFMDVQDQIAIFYWMRLGSGVVVVLGALLFIYSIWVPRKEVIEPGASETPAEMREVMTKSMARNIFYGGSLFFILIFLALSAHSHWYIVNSENSAKLDDSVVRGKHVWEKHACINCHTILGEGAYYAPEVGNVMTRWGVLDDPESAFEALKGWMEAQPTGIPGRRQMPNFNLSDEEIRDLTNFLIWTDNIDAQGWPPNEAGMVRIDFEPWEPEETIGKLWHTLASRLDAPEVHVGAAVDLSEVAGRLAVLFRGLGGSPGVELRPVSPEVSRHRLGWRRRLATEVELMPRASFDGEVLRLPDRLAVFPAREANGALYVWLAAAAAHAGTRIDEDDPLRADLHALVAARQMVEAALHNAPGLRPLYTELCKGVLYQRDISGLPPVEAAVEELIRDMLGDPAPLSPKAEQLLALGDDTAPRGYQHFRPVPLWPELRPVGFSEHNEVENPDTEGPPEESGEKTHRARRRKSDQANRSDSFILHKFEAILSWAEFLNINRRIDDDDPDNAKKAADDQEEIGLGQISKAPPTKLKLHLDLAPEDVNRERLSGRVLYPEWDVRTGQYLPDHVNVLTSDAEIREDAAEFGKDPATARRIRAVKRQFEALRPGRVMTRGHLDGDQLDIEAAVRAQVDRCANGEGTERIWMQSRPEARDLAVSILLDVSRSTESAVTGRAVIDIEREALAALAWGLNACGDDFAIHAFSSLKRQRVYVQRCKRFDEPMGGLVEQRIASLRPGHYTRLGAAIRHCSADLASQSRKRRLLLIITDGKPNDLDHYEGRHGIEDTCMAIREARRAGQSVFGVTIDKTGKSWFPRMFGQGGFAVIPDPHRLTMALPQIYRQLVGAMSDASLIDELPGELLMWVLIISELLVFGAGLIAFMGVRLTDPVGFAEAQSHLYRTGAALNTAVLVTSGYLAAQALHWRRIARRGAARLALIAAAALGVVFLIIKGAEVFCAAYNNDLPVLLKGPTGCGKTRFVAHMAARLGRPLYTVACHDDLAAADLIGRYLLKGGETVWVDGPLTRAVREGAICYLDEVVEARKDVTVVLHPLTDDRRILPIDRTGEELEAAPGFMLVASYNPGYQNILKTLKPSTRQRFISLEFDFPSPEMEAQVVAQESGLPLERCKPLVRLAGKLRGLKGQDLEEGVSTRLVVYAATLIAQGMSTDRAILAAMIEPLTDDEDIKRGLLDLVTAVFG
>BE5
MKYESQKIAYAYFAVAMALFAVQVIGGLLAGFIYVFPNFLSELLPFNIVRMLHTNSLIVWLLLGFFGAAYFLIPEETEREIHSPTLAYLQLIILVVGTLGVVVTYVFNLFEGNWLLGKEGREFLEQPKWVKAGIVVAALMFLYNVSLTVLKGKKTAISSILVLGLWGLALLFLFAFYNPGNLSLDKQYWWYVVHLWVEGVWELIMASILAYLMLKLTGVDREIVEKWLYVIVAAALFSGILGTGHHYYWIGTPGYWQWIGSIFSSLEVIPFFAMMAFAFVMVWKGRRDHPNKAALLWSLGCATLAFFGAGVWGFLHTLHGVNYYTHGTQITAAHGHLAFYGAYVCLNLAIFSYAMPILKNRDPYNQVLNMASFWLMTSGMVFMTFVLTFGGTVQTHMQRVVGEYFMDVQDQIAIFYWMRLGSGVVVVLGALLFIYSIWVPRKEVIEPGASETPAEMREVMTKSMARNIFYGGSLFFILIFLALSAHSHWYIVNSENSAKLDDSVVRGKHVWEKHACINCHTILGEGAYYAPEVGNVMTRWGVLDDPESAFEALKGWMEAQPTGIPGRRQMPNFNLSDEEIRDLTNFLIWTDNIDAQGWPPNEAGMVRIDFEPWEPEETIGKLWHTLASRLDAPEVHVGAAVDLSEVAGRLAVLFRGLGGSPGVELRPVSPEVSRHRLGWRRRLATEVELMPRASFDGEVLRLPDRLAVFPAREANGALYVWLAAAAAHAGTRIDEDDPLRADLHALVAARQMVEAALHNAPGLRPLYTELCKGVLYQRDISGLPPVEAAVEELIRDMLGDPAPLSPKAEQLLALGDDTAPRGYQHFRPVPLWPELRPVGFSEHNEVENPDTEGPPEESGEKTHRARRRKSDQANRSDSFILHKFEAILSWAEFLNINRRIDDDDPDNAKKAADDQEEIGLGQISKAPPTKLKLHLDLAPEDVNRERLSGRVLYPEWDVRTGQYLPDHVNVLTSDAEIREDAAEFGKDPATARRIRAVKRQFEALRPGRVMTRGHLDGDQLDIEAAVRAQVDRCANGEGTERIWMQSRPEARDLAVSILLDVSRSTESAVTGRAVIDIEREALAALAWGLNACGDDFAIHAFSSLKRQRVYVQRCKRFDEPMGGLVEQRIASLRPGHYTRLGAAIRHCSADLASQSRKRRLLLIITDGKPNDLDHYEGRHGIEDTCMAIREARRAGQSVFGVTIDKTGKSWFPRMFGQGGFAVIPDPHRLTMALPQIYRQLVGAMSDASLIDELPGELLMWVLIISELLVFGAGLIAFMGVRLTDPVGFAEAQSHLYRTGAALNTAVLVTSGYLAAQALHWRRIARRGAARLALIAAAALGVVFLIIKGAEVFCAAYNNDLPVLLKGPTGCGKTRFVAHMAARLGRPLYTVACHDDLAAADLIGRYLLKGGETVWVDGPLTRAVREGAICYLDEVVEARKDVTVVLHPLTDDRRILPIDRTGEELEAAPGFMLVASYNPGYQNILKTLKPSTRQRFISLEFDFPSPEMEAQVVAQESGLPLERCKPLVRLAGKLRGLKGQDLEEGVSTRLVVYAATLIAQGMSTDRAILAAMIEPLTDDEDIKRGLLDLVTAVFG
>BE6
MKYESQKIAYAYFAVAMALFAVQVIGGLLAGFIYVFPNFLSELLPFNIVRMLHTNSLIVWLLLGFFGAAYFLIPEETEREIHSPTLAYLQLIILVVGTLGVVVTYVFNLFEGNWLLGKEGREFLEQPKWVKAGIVVAALMFLYNVSLTVLKGKKTAISSILVLGLWGLALLFLFAFYNPGNLSLDKQYWWYVVHLWVEGVWELIMASILAYLMLKLTGVDREIVEKWLYVIVAAALFSGILGTGHHYYWIGTPGYWQWIGSIFSSLEVIPFFAMMAFAFVMVWKGRRDHPNKAALLWSLGCATLAFFGAGVWGFLHTLHGVNYYTHGTQITAAHGHLAFYGAYVCLNLAIFSYAMPILKNRDPYNQVLNMASFWLMTSGMVFMTFVLTFGGTVQTHMQRVVGEYFMDVQDQIAIFYWMRLGSGVVVVLGALLFIYSIWVPRKEVIEPGASETPAEMREVMTKSMARNIFYGGSLFFILIFLALSAHSHWYIVNSENSAKLDDSVVRGKHVWEKHACINCHTILGEGAYYAPEVGNVMTRWGVLDDPESAFEALKGWMEAQPTGIPGRRQMPNFNLSDEEIRDLTNFLIWTDNIDAQGWPPNEAGMVRIDFEPWEPEETIGKLWHTLASRLDAPEVHVGAAVDLSEVAGRLAVLFRGLGGSPGVELRPVSPEVSRHRLGWRRRLATEVELMPRASFDGEVLRLPDRLAVFPAREANGALYVWLAAAAAHAGTRIDEDDPLRADLHALVAARQMVEAALHNAPGLRPLYTELCKGVLYQRDISGLPPVEAAVEELIRDMLGDPAPLSPKAEQLLALGDDTAPRGYQHFRPVPLWPELRPVGFSEHNEVENPDTEGPPEESGEKTHRARRRKSDQANRSDSFILHKFEAILSWAEFLNINRRIDDDDPDNAKKAADDQEEIGLGQISKAPPTKLKLHLDLAPEDVNRERLSGRVLYPEWDVRTGQYLPDHVNVLTSDAEIREDAAEFGKDPATARRIRAVKRQFEALRPGRVMTRGHLDGDQLDIEAAVRAQVDRCANGEGTERIWMQSRPEARDLAVSILLDVSRSTESAVTGRAVIDIEREALAALAWGLNACGDDFAIHAFSSLKRQRVYVQRCKRFDEPMGGLVEQRIASLRPGHYTRLGAAIRHCSADLASQSRKRRLLLIITDGKPNDLDHYEGRHGIEDTCMAIREARRAGQSVFGVTIDKTGKSWFPRMFGQGGFAVIPDPHRLTMALPQIYRQLVGAMSDASLIDELPGELLMWVLIISELLVFGAGLIAFMGVRLTDPVGFAEAQSHLYRTGAALNTAVLVTSGYLAAQALHWRRIARRGAARLALIAAAALGVVFLIIKGAEVFCAAYNNDLPVLLKGPTGCGKTRFVAHMAARLGRPLYTVACHDDLAAADLIGRYLLKGGETVWVDGPLTRAVREGAICYLDEVVEARKDVTVVLHPLTDDRRILPIDRTGEELEAAPGFMLVASYNPGYQNILKTLKPSTRQRFISLEFDFPSPEMEAQVVAQESGLPLERCKPLVRLAGKLRGLKGQDLEEGVSTRLVVYAATLIAQGMSTDRAILAAMIEPLTDDEDIKRGLLDLVTAVFG
>BE8
MKYESQKIAYAYFAVAMALFAVQVIGGLLAGFIYVFPNFLSELLPFNIVRMLHTNSLIVWLLLGFFGAAYFLIPEETEREIHSPTLAYLQLIILVVGTLGVVVTYVFNLFEGNWLLGKEGREFLEQPKWVKAGIVVAALMFLYNVSLTVLKGKKTAISSILVLGLWGLALLFLFAFYNPGNLSLDKQYWWYVVHLWVEGVWELIMASILAYLMLKLTGVDREIVEKWLYVIVAAALFSGILGTGHHYYWIGTPGYWQWIGSIFSSLEVIPFFAMMAFAFVMVWKGRRDHPNKAALLWSLGCATLAFFGAGVWGFLHTLHGVNYYTHGTQITAAHGHLAFYGAYVCLNLAIFSYAMPILKNRDPYNQVLNMASFWLMTSGMVFMTFVLTFGGTVQTHMQRVVGEYFMDVQDQIAIFYWMRLGSGVVVVLGALLFIYSIWVPRKEVIEPGASETPAEMREVMTKSMARNIFYGGSLFFILIFLALSAHSHWYIVNSENSAKLDDSVVRGKHVWEKHACINCHTILGEGAYYAPEVGNVMTRWGVLDDPESAFEALKGWMEAQPTGIPGRRQMPNFNLSDEEIRDLTNFLIWTDNIDAQGWPPNEAGMVRIDFEPWEPEETIGKLWHTLASRLDAPEVHVGAAVDLSEVAGRLAVLFRGLGGSPGVELRPVSPEVSRHRLGWRRRLATEVELMPRASFDGEVLRLPDRLAVFPAREANGALYVWLAAAAAHAGTRIDEDDPLRADLHALVAARQMVEAALHNAPGLRPLYTELCKGVLYQRDISGLPPVEAAVEELIRDMLGDPAPLSPKAEQLLALGDDTAPRGYQHFRPVPLWPELRPVGFSEHNEVENPDTEGPPEESGEKTHRARRRKSDQANRSDSFILHKFEAILSWAEFLNINRRIDDDDPDNAKKAADDQEEIGLGQISKAPPTKLKLHLDLAPEDVNRERLSGRVLYPEWDVRTGQYLPDHVNVLTSDAEIREDAAEFGKDPATARRIRAVKRQFEALRPGRVMTRGHLDGDQLDIEAAVRAQVDRCANGEGTERIWMQSRPEARDLAVSILLDVSRSTESAVTGRAVIDIEREALAALAWGLNACGDDFAIHAFSSLKRQRVYVQRCKRFDEPMGGLVEQRIASLRPGHYTRLGAAIRHCSADLASQSRKRRLLLIITDGKPNDLDHYEGRHGIEDTCMAIREARRAGQSVFGVTIDKTGKSWFPRMFGQGGFAVIPDPHRLTMALPQIYRQLVGAMSDASLIDELPGELLMWVLIISELLVFGAGLIAFMGVRLTDPVGFAEAQSHLYRTGAALNTAVLVTSGYLAAQALHWRRIARRGAARLALIAAAALGVVFLIIKGAEVFCAAYNNDLPVLLKGPTGCGKTRFVAHMAARLGRPLYTVACHDDLAAADLIGRYLLKGGETVWVDGPLTRAVREGAICYLDEVVEARKDVTVVLHPLTDDRRILPIDRTGEELEAAPGFMLVASYNPGYQNILKTLKPSTRQRFISLEFDFPSPEMEAQVVAQESGLPLERCKPLVRLAGKLRGLKGQDLEEGVSTRLVVYAATLIAQGMSTDRAILAAMIEPLTDDEDIKRGLLDLVTAVFG
>BH12
MKYESQKIAYAYFAVAMALFAVQVIGGLLAGFIYVFPNFLSELLPFNIVRMLHTNSLIVWLLLGFFGAAYFLIPEETEREIHSPTLAYLQLIILVVGTLGVVVTYVFNLFEGNWLLGKEGREFLEQPKWVKAGIVVAALMFLYNVSLTVLKGKKTAISSILVLGLWGLALLFLFAFYNPGNLSLDKQYWWYVVHLWVEGVWELIMASILAYLMLKLTGVDREIVEKWLYVIVAAALFSGILGTGHHYYWIGTPGYWQWIGSIFSSLEVIPFFAMMAFAFVMVWKGRRDHPNKAALLWSLGCATLAFFGAGVWGFLHTLHGVNYYTHGTQITAAHGHLAFYGAYVCLNLAIFSYAMPILKNRDPYNQVLNMASFWLMTSGMVFMTFVLTFGGTVQTHMQRVVGEYFMDVQDQIAIFYWMRLGSGVVVVLGALLFIYSIWVPRKEVIEPGASETPAEMREVMTKSMARNIFYGGSLFFILIFLALSAHSHWYIVNSENSAKLDDSVVRGKHVWEKHACINCHTILGEGAYYAPEVGNVMTRWGVLDDPESAFEALKGWMEAQPTGIPGRRQMPNFNLSDEEIRDLTNFLIWTDNIDAQGWPPNEAGMVRIDFEPWEPEETIGKLWHTLASRLDAPEVHVGAAVDLSEVAGRLAVLFRGLGGSPGVELRPVSPEVSRHRLGWRRRLATEVELMPRASFDGEVLRLPDRLAVFPAREANGALYVWLAAAAAHAGTRIDEDDPLRADLHALVAARQMVEAALHNAPGLRPLYTELCKGVLYQRDISGLPPVEAAVEELIRDMLGDPAPLSPKAEQLLALGDDTAPRGYQHFRPVPLWPELRPVGFSEHNEVENPDTEGPPEESGEKTHRARRRKSDQANRSDSFILHKFEAILSWAEFLNINRRIDDDDPDNAKKAADDQEEIGLGQISKAPPTKLKLHLDLAPEDVNRERLSGRVLYPEWDVRTGQYLPDHVNVLTSDAEIREDAAEFGKDPATARRIRAVKRQFEALRPGRVMTRGHLDGDQLDIEAAVRAQVDRCANGEGTERIWMQSRPEARDLAVSILLDVSRSTESAVTGRAVIDIEREALAALAWGLNACGDDFAIHAFSSLKRQRVYVQRCKRFDEPMGGLVEQRIASLRPGHYTRLGAAIRHCSADLASQSRKRRLLLIITDGKPNDLDHYEGRHGIEDTCMAIREARRAGQSVFGVTIDKTGKSWFPRMFGQGGFAVIPDPHRLTMALPQIYRQLVGAMSDASLIDELPGELLMWVLIISELLVFGAGLIAFMGVRLTDPVGFAEAQSHLYRTGAALNTAVLVTSGYLAAQALHWRRIARRGAARLALIAAAALGVVFLIIKGAEVFCAAYNNDLPVLLKGPTGCGKTRFVAHMAARLGRPLYTVACHDDLAAADLIGRYLLKGGETVWVDGPLTRAVREGAICYLDEVVEARKDVTVVLHPLTDDRRILPIDRTGEELEAAPGFMLVASYNPGYQNILKTLKPSTRQRFISLEFDFPSPEMEAQVVAQESGLPLERCKPLVRLAGKLRGLKGQDLEEGVSTRLVVYAATLIAQGMSTDRAILAAMIEPLTDDEDIKRGLLDLVTAVFG
>I10
MKYESQKIAYAYFAVAMALFAVQVIGGLLAGFIYVFPNFLSELLPFNIVRMLHTNSLIVWLLLGFFGAAYFLIPEETEREIHSPTLAYLQLIILVVGTLGVVVTYVFNLFEGNWLLGKEGREFLEQPKWVKAGIVVAALMFLYNVSLTVLKGKKTAISSILVLGLWGLALLFLFAFYNPGNLSLDKQYWWYVVHLWVEGVWELIMASILAYLMLKLTGVDREIVEKWLYVIVAAALFSGILGTGHHYYWIGTPGYWQWIGSIFSSLEVIPFFAMMAFAFVMVWKGRRDHPNKAALLWSLGCATLAFFGAGVWGFLHTLHGVNYYTHGTQITAAHGHLAFYGAYVCLNLAIFSYAMPILKNRDPYNQVLNMASFWLMTSGMVFMTFVLTFGGTVQTHMQRVVGEYFMDVQDQIAIFYWMRLGSGVVVVLGALLFIYSIWVPRKEVIEPGASETPAEMREVMTKSMARNIFYGGSLFFILIFLALSAHSHWYIVNSENSAKLDDSVVRGKHVWEKHACINCHTILGEGAYYAPEVGNVMTRWGVLDDPESAFEALKGWMEAQPTGIPGRRQMPNFNLSDEEIRDLTNFLIWTDNIDAQGWPPNEAGMVRIDFEPWEPEETIGKLWHTLASRLDAPEVHVGAAVDLSEVAGRLAVLFRGLGGSPGVELRPVSPEVSRHRLGWRRRLATEVELMPRASFDGEVLRLPDRLAVFPAREANGALYVWLAAAAAHAGTRIDEDDPLRADLHALVAARQMVEAALHNAPGLRPLYTELCKGVLYQRDISGLPPVEAAVEELIRDMLGDPAPLSPKAEQLLALGDDTAPRGYQHFRPVPLWPELRPVGFSEHNEVENPDTEGPPEESGEKTHRARRRKSDQANRSDSFILHKFEAILSWAEFLNINRRIDDDDPDNAKKAADDQEEIGLGQISKAPPTKLKLHLDLAPEDVNRERLSGRVLYPEWDVRTGQYLPDHVNVLTSDAEIREDAAEFGKDPATARRIRAVKRQFEALRPGRVMTRGHLDGDQLDIEAAVRAQVDRCANGEGTERIWMQSRPEARDLAVSILLDVSRSTESAVTGRAVIDIEREALAALAWGLNACGDDFAIHAFSSLKRQRVYVQRCKRFDEPMGGLVEQRIASLRPGHYTRLGAAIRHCSADLASQSRKRRLLLIITDGKPNDLDHYEGRHGIEDTCMAIREARRAGQSVFGVTIDKTGKSWFPRMFGQGGFAVIPDPHRLTMALPQIYRQLVGAMSDASLIDELPGELLMWVLIISELLVFGAGLIAFMGVRLTDPVGFAEAQSHLYRTGAALNTAVLVTSGYLAAQALHWRRIARRGAARLALIAAAALGVVFLIIKGAEVFCAAYNNDLPVLLKGPTGCGKTRFVAHMAARLGRPLYTVACHDDLAAADLIGRYLLKGGETVWVDGPLTRAVREGAICYLDEVVEARKDVTVVLHPLTDDRRILPIDRTGEELEAAPGFMLVASYNPGYQNILKTLKPSTRQRFISLEFDFPSPEMEAQVVAQESGLPLERCKPLVRLAGKLRGLKGQDLEEGVSTRLVVYAATLIAQGMSTDRAILAAMIEPLTDDEDIKRGLLDLVTAVFG
>I11
MKYESQKIAYAYFAVAMALFAVQVIGGLLAGFIYVFPNFLSELLPFNIVRMLHTNSLIVWLLLGFFGAAYFLIPEETEREIHSPTLAYLQLIILVVGTLGVVVTYVFNLFEGNWLLGKEGREFLEQPKWVKAGIVVAALMFLYNVSLTVLKGKKTAISSILVLGLWGLALLFLFAFYNPGNLSLDKQYWWYVVHLWVEGVWELIMASILAYLMLKLTGVDREIVEKWLYVIVAAALFSGILGTGHHYYWIGTPGYWQWIGSIFSSLEVIPFFAMMAFAFVMVWKGRRDHPNKAALLWSLGCATLAFFGAGVWGFLHTLHGVNYYTHGTQITAAHGHLAFYGAYVCLNLAIFSYAMPILKNRDPYNQVLNMASFWLMTSGMVFMTFVLTFGGTVQTHMQRVVGEYFMDVQDQIAIFYWMRLGSGVVVVLGALLFIYSIWVPRKEVIEPGASETPAEMREVMTKSMARNIFYGGSLFFILIFLALSAHSHWYIVNSENSAKLDDSVVRGKHVWEKHACINCHTILGEGAYYAPEVGNVMTRWGVLDDPESAFEALKGWMEAQPTGIPGRRQMPNFNLSDEEIRDLTNFLIWTDNIDAQGWPPNEAGMVRIDFEPWEPEETIGKLWHTLASRLDAPEVHVGAAVDLSEVAGRLAVLFRGLGGSPGVELRPVSPEVSRHRLGWRRRLATEVELMPRASFDGEVLRLPDRLAVFPAREANGALYVWLAAAAAHAGTRIDEDDPLRADLHALVAARQMVEAALHNAPGLRPLYTELCKGVLYQRDISGLPPVEAAVEELIRDMLGDPAPLSPKAEQLLALGDDTAPRGYQHFRPVPLWPELRPVGFSEHNEVENPDTEGPPEESGEKTHRARRRKSDQANRSDSFILHKFEAILSWAEFLNINRRIDDDDPDNAKKAADDQEEIGLGQISKAPPTKLKLHLDLAPEDVNRERLSGRVLYPEWDVRTGQYLPDHVNVLTSDAEIREDAAEFGKDPATARRIRAVKRQFEALRPGRVMTRGHLDGDQLDIEAAVRAQVDRCANGEGTERIWMQSRPEARDLAVSILLDVSRSTESAVTGRAVIDIEREALAALAWGLNACGDDFAIHAFSSLKRQRVYVQRCKRFDEPMGGLVEQRIASLRPGHYTRLGAAIRHCSADLASQSRKRRLLLIITDGKPNDLDHYEGRHGIEDTCMAIREARRAGQSVFGVTIDKTGKSWFPRMFGQGGFAVIPDPHRLTMALPQIYRQLVGAMSDASLIDELPGELLMWVLIISELLVFGAGLIAFMGVRLTDPVGFAEAQSHLYRTGAALNTAVLVTSGYLAAQALHWRRIARRGAARLALIAAAALGVVFLIIKGAEVFCAAYNNDLPVLLKGPTGCGKTRFVAHMAARLGRPLYTVACHDDLAAADLIGRYLLKGGETVWVDGPLTRAVREGAICYLDEVVEARKDVTVVLHPLTDDRRILPIDRTGEELEAAPGFMLVASYNPGYQNILKTLKPSTRQRFISLEFDFPSPEMEAQVVAQESGLPLERCKPLVRLAGKLRGLKGQDLEEGVSTRLVVYAATLIAQGMSTDRAILAAMIEPLTDDEDIKRGLLDLVTAVFG
>I12
MKYESQKIAYAYFAVAMALFAVQVIGGLLAGFIYVFPNFLSELLPFNIVRMLHTNSLIVWLLLGFFGAAYFLIPEETEREIHSPTLAYLQLIILVVGTLGVVVTYVFNLFEGNWLLGKEGREFLEQPKWVKAGIVVAALMFLYNVSLTVLKGKKTAISSILVLGLWGLALLFLFAFYNPGNLSLDKQYWWYVVHLWVEGVWELIMASILAYLMLKLTGVDREIVEKWLYVIVAAALFSGILGTGHHYYWIGTPGYWQWIGSIFSSLEVIPFFAMMAFAFVMVWKGRRDHPNKAALLWSLGCATLAFFGAGVWGFLHTLHGVNYYTHGTQITAAHGHLAFYGAYVCLNLAIFSYAMPILKNRDPYNQVLNMASFWLMTSGMVFMTFVLTFGGTVQTHMQRVVGEYFMDVQDQIAIFYWMRLGSGVVVVLGALLFIYSIWVPRKEVIEPGASETPAEMREVMTKSMARNIFYGGSLFFILIFLALSAHSHWYIVNSENSAKLDDSVVRGKHVWEKHACINCHTILGEGAYYAPEVGNVMTRWGVLDDPESAFEALKGWMEAQPTGIPGRRQMPNFNLSDEEIRDLTNFLIWTDNIDAQGWPPNEAGMVRIDFEPWEPEETIGKLWHTLASRLDAPEVHVGAAVDLSEVAGRLAVLFRGLGGSPGVELRPVSPEVSRHRLGWRRRLATEVELMPRASFDGEVLRLPDRLAVFPAREANGALYVWLAAAAAHAGTRIDEDDPLRADLHALVAARQMVEAALHNAPGLRPLYTELCKGVLYQRDISGLPPVEAAVEELIRDMLGDPAPLSPKAEQLLALGDDTAPRGYQHFRPVPLWPELRPVGFSEHNEVENPDTEGPPEESGEKTHRARRRKSDQANRSDSFILHKFEAILSWAEFLNINRRIDDDDPDNAKKAADDQEEIGLGQISKAPPTKLKLHLDLAPEDVNRERLSGRVLYPEWDVRTGQYLPDHVNVLTSDAEIREDAAEFGKDPATARRIRAVKRQFEALRPGRVMTRGHLDGDQLDIEAAVRAQVDRCANGEGTERIWMQSRPEARDLAVSILLDVSRSTESAVTGRAVIDIEREALAALAWGLNACGDDFAIHAFSSLKRQRVYVQRCKRFDEPMGGLVEQRIASLRPGHYTRLGAAIRHCSADLASQSRKRRLLLIITDGKPNDLDHYEGRHGIEDTCMAIREARRAGQSVFGVTIDKTGKSWFPRMFGQGGFAVIPDPHRLTMALPQIYRQLVGAMSDASLIDELPGELLMWVLIISELLVFGAGLIAFMGVRLTDPVGFAEAQSHLYRTGAALNTAVLVTSGYLAAQALHWRRIARRGAARLALIAAAALGVVFLIIKGAEVFCAAYNNDLPVLLKGPTGCGKTRFVAHMAARLGRPLYTVACHDDLAAADLIGRYLLKGGETVWVDGPLTRAVREGAICYLDEVVEARKDVTVVLHPLTDDRRILPIDRTGEELEAAPGFMLVASYNPGYQNILKTLKPSTRQRFISLEFDFPSPEMEAQVVAQESGLPLERCKPLVRLAGKLRGLKGQDLEEGVSTRLVVYAATLIAQGMSTDRAILAAMIEPLTDDEDIKRGLLDLVTAVFG
>I6
MKYESQKIAYAYFAVAMALFAVQVIGGLLAGFIYVFPNFLSELLPFNIVRMLHTNSLIVWLLLGFFGAAYFLIPEETEREIHSPTLAYLQLIILVVGTLGVVVTYVFNLFEGNWLLGKEGREFLEQPKWVKAGIVVAALMFLYNVSLTVLKGKKTAISSILVLGLWGLALLFLFAFYNPGNLSLDKQYWWYVVHLWVEGVWELIMASILAYLMLKLTGVDREIVEKWLYVIVAAALFSGILGTGHHYYWIGTPGYWQWIGSIFSSLEVIPFFAMMAFAFVMVWKGRRDHPNKAALLWSLGCATLAFFGAGVWGFLHTLHGVNYYTHGTQITAAHGHLAFYGAYVCLNLAIFSYAMPILKNRDPYNQVLNMASFWLMTSGMVFMTFVLTFGGTVQTHMQRVVGEYFMDVQDQIAIFYWMRLGSGVVVVLGALLFIYSIWVPRKEVIEPGASETPAEMREVMTKSMARNIFYGGSLFFILIFLALSAHSHWYIVNSENSAKLDDSVVRGKHVWEKHACINCHTILGEGAYYAPEVGNVMTRWGVLDDPESAFEALKGWMEAQPTGIPGRRQMPNFNLSDEEIRDLTNFLIWTDNIDAQGWPPNEAGMVRIDFEPWEPEETIGKLWHTLASRLDAPEVHVGAAVDLSEVAGRLAVLFRGLGGSPGVELRPVSPEVSRHRLGWRRRLATEVELMPRASFDGEVLRLPDRLAVFPAREANGALYVWLAAAAAHAGTRIDEDDPLRADLHALVAARQMVEAALHNAPGLRPLYTELCKGVLYQRDISGLPPVEAAVEELIRDMLGDPAPLSPKAEQLLALGDDTAPRGYQHFRPVPLWPELRPVGFSEHNEVENPDTEGPPEESGEKTHRARRRKSDQANRSDSFILHKFEAILSWAEFLNINRRIDDDDPDNAKKAADDQEEIGLGQISKAPPTKLKLHLDLAPEDVNRERLSGRVLYPEWDVRTGQYLPDHVNVLTSDAEIREDAAEFGKDPATARRIRAVKRQFEALRPGRVMTRGHLDGDQLDIEAAVRAQVDRCANGEGTERIWMQSRPEARDLAVSILLDVSRSTESAVTGRAVIDIEREALAALAWGLNACGDDFAIHAFSSLKRQRVYVQRCKRFDEPMGGLVEQRIASLRPGHYTRLGAAIRHCSADLASQSRKRRLLLIITDGKPNDLDHYEGRHGIEDTCMAIREARRAGQSVFGVTIDKTGKSWFPRMFGQGGFAVIPDPHRLTMALPQIYRQLVGAMSDASLIDELPGELLMWVLIISELLVFGAGLIAFMGVRLTDPVGFAEAQSHLYRTGAALNTAVLVTSGYLAAQALHWRRIARRGAARLALIAAAALGVVFLIIKGAEVFCAAYNNDLPVLLKGPTGCGKTRFVAHMAARLGRPLYTVACHDDLAAADLIGRYLLKGGETVWVDGPLTRAVREGAICYLDEVVEARKDVTVVLHPLTDDRRILPIDRTGEELEAAPGFMLVASYNPGYQNILKTLKPSTRQRFISLEFDFPSPEMEAQVVAQESGLPLERCKPLVRLAGKLRGLKGQDLEEGVSTRLVVYAATLIAQGMSTDRAILAAMIEPLTDDEDIKRGLLDLVTAVFG
>I7
MKYESQKIAYAYFAVAMALFAVQVIGGLLAGFIYVFPNFLSELLPFNIVRMLHTNSLIVWLLLGFFGAAYFLIPEETEREIHSPTLAYLQLIILVVGTLGVVVTYVFNLFEGNWLLGKEGREFLEQPKWVKAGIVVAALMFLYNVSLTVLKGKKTAISSILVLGLWGLALLFLFAFYNPGNLSLDKQYWWYVVHLWVEGVWELIMASILAYLMLKLTGVDREIVEKWLYVIVAAALFSGILGTGHHYYWIGTPGYWQWIGSIFSSLEVIPFFAMMAFAFVMVWKGRRDHPNKAALLWSLGCATLAFFGAGVWGFLHTLHGVNYYTHGTQITAAHGHLAFYGAYVCLNLAIFSYAMPILKNRDPYNQVLNMASFWLMTSGMVFMTFVLTFGGTVQTHMQRVVGEYFMDVQDQIAIFYWMRLGSGVVVVLGALLFIYSIWVPRKEVIEPGASETPAEMREVMTKSMARNIFYGGSLFFILIFLALSAHSHWYIVNSENSAKLDDSVVRGKHVWEKHACINCHTILGEGAYYAPEVGNVMTRWGVLDDPESAFEALKGWMEAQPTGIPGRRQMPNFNLSDEEIRDLTNFLIWTDNIDAQGWPPNEAGMVRIDFEPWEPEETIGKLWHTLASRLDAPEVHVGAAVDLSEVAGRLAVLFRGLGGSPGVELRPVSPEVSRHRLGWRRRLATEVELMPRASFDGEVLRLPDRLAVFPAREANGALYVWLAAAAAHAGTRIDEDDPLRADLHALVAARQMVEAALHNAPGLRPLYTELCKGVLYQRDISGLPPVEAAVEELIRDMLGDPAPLSPKAEQLLALGDDTAPRGYQHFRPVPLWPELRPVGFSEHNEVENPDTEGPPEESGEKTHRARRRKSDQANRSDSFILHKFEAILSWAEFLNINRRIDDDDPDNAKKAADDQEEIGLGQISKAPPTKLKLHLDLAPEDVNRERLSGRVLYPEWDVRTGQYLPDHVNVLTSDAEIREDAAEFGKDPATARRIRAVKRQFEALRPGRVMTRGHLDGDQLDIEAAVRAQVDRCANGEGTERIWMQSRPEARDLAVSILLDVSRSTESAVTGRAVIDIEREALAALAWGLNACGDDFAIHAFSSLKRQRVYVQRCKRFDEPMGGLVEQRIASLRPGHYTRLGAAIRHCSADLASQSRKRRLLLIITDGKPNDLDHYEGRHGIEDTCMAIREARRAGQSVFGVTIDKTGKSWFPRMFGQGGFAVIPDPHRLTMALPQIYRQLVGAMSDASLIDELPGELLMWVLIISELLVFGAGLIAFMGVRLTDPVGFAEAQSHLYRTGAALNTAVLVTSGYLAAQALHWRRIARRGAARLALIAAAALGVVFLIIKGAEVFCAAYNNDLPVLLKGPTGCGKTRFVAHMAARLGRPLYTVACHDDLAAADLIGRYLLKGGETVWVDGPLTRAVREGAICYLDEVVEARKDVTVVLHPLTDDRRILPIDRTGEELEAAPGFMLVASYNPGYQNILKTLKPSTRQRFISLEFDFPSPEMEAQVVAQESGLPLERCKPLVRLAGKLRGLKGQDLEEGVSTRLVVYAATLIAQGMSTDRAILAAMIEPLTDDEDIKRGLLDLVTAVFG
>I8
MKYESQKIAYAYFAVAMALFAVQVIGGLLAGFIYVFPNFLSELLPFNIVRMLHTNSLIVWLLLGFFGAAYFLIPEETEREIHSPTLAYLQLIILVVGTLGVVVTYVFNLFEGNWLLGKEGREFLEQPKWVKAGIVVAALMFLYNVSLTVLKGKKTAISSILVLGLWGLALLFLFAFYNPGNLSLDKQYWWYVVHLWVEGVWELIMASILAYLMLKLTGVDREIVEKWLYVIVAAALFSGILGTGHHYYWIGTPGYWQWIGSIFSSLEVIPFFAMMAFAFVMVWKGRRDHPNKAALLWSLGCATLAFFGAGVWGFLHTLHGVNYYTHGTQITAAHGHLAFYGAYVCLNLAIFSYAMPILKNRDPYNQVLNMASFWLMTSGMVFMTFVLTFGGTVQTHMQRVVGEYFMDVQDQIAIFYWMRLGSGVVVVLGALLFIYSIWVPRKEVIEPGASETPAEMREVMTKSMARNIFYGGSLFFILIFLALSAHSHWYIVNSENSAKLDDSVVRGKHVWEKHACINCHTILGEGAYYAPEVGNVMTRWGVLDDPESAFEALKGWMEAQPTGIPGRRQMPNFNLSDEEIRDLTNFLIWTDNIDAQGWPPNEAGMVRIDFEPWEPEETIGKLWHTLASRLDAPEVHVGAAVDLSEVAGRLAVLFRGLGGSPGVELRPVSPEVSRHRLGWRRRLATEVELMPRASFDGEVLRLPDRLAVFPAREANGALYVWLAAAAAHAGTRIDEDDPLRADLHALVAARQMVEAALHNAPGLRPLYTELCKGVLYQRDISGLPPVEAAVEELIRDMLGDPAPLSPKAEQLLALGDDTAPRGYQHFRPVPLWPELRPVGFSEHNEVENPDTEGPPEESGEKTHRARRRKSDQANRSDSFILHKFEAILSWAEFLNINRRIDDDDPDNAKKAADDQEEIGLGQISKAPPTKLKLHLDLAPEDVNRERLSGRVLYPEWDVRTGQYLPDHVNVLTSDAEIREDAAEFGKDPATARRIRAVKRQFEALRPGRVMTRGHLDGDQLDIEAAVRAQVDRCANGEGTERIWMQSRPEARDLAVSILLDVSRSTESAVTGRAVIDIEREALAALAWGLNACGDDFAIHAFSSLKRQRVYVQRCKRFDEPMGGLVEQRIASLRPGHYTRLGAAIRHCSADLASQSRKRRLLLIITDGKPNDLDHYEGRHGIEDTCMAIREARRAGQSVFGVTIDKTGKSWFPRMFGQGGFAVIPDPHRLTMALPQIYRQLVGAMSDASLIDELPGELLMWVLIISELLVFGAGLIAFMGVRLTDPVGFAEAQSHLYRTGAALNTAVLVTSGYLAAQALHWRRIARRGAARLALIAAAALGVVFLIIKGAEVFCAAYNNDLPVLLKGPTGCGKTRFVAHMAARLGRPLYTVACHDDLAAADLIGRYLLKGGETVWVDGPLTRAVREGAICYLDEVVEARKDVTVVLHPLTDDRRILPIDRTGEELEAAPGFMLVASYNPGYQNILKTLKPSTRQRFISLEFDFPSPEMEAQVVAQESGLPLERCKPLVRLAGKLRGLKGQDLEEGVSTRLVVYAATLIAQGMSTDRAILAAMIEPLTDDEDIKRGLLDLVTAVFG
>I9
MKYESQKIAYAYFAVAMALFAVQVIGGLLAGFIYVFPNFLSELLPFNIVRMLHTNSLIVWLLLGFFGAAYFLIPEETEREIHSPTLAYLQLIILVVGTLGVVVTYVFNLFEGNWLLGKEGREFLEQPKWVKAGIVVAALMFLYNVSLTVLKGKKTAISSILVLGLWGLALLFLFAFYNPGNLSLDKQYWWYVVHLWVEGVWELIMASILAYLMLKLTGVDREIVEKWLYVIVAAALFSGILGTGHHYYWIGTPGYWQWIGSIFSSLEVIPFFAMMAFAFVMVWKGRRDHPNKAALLWSLGCATLAFFGAGVWGFLHTLHGVNYYTHGTQITAAHGHLAFYGAYVCLNLAIFSYAMPILKNRDPYNQVLNMASFWLMTSGMVFMTFVLTFGGTVQTHMQRVVGEYFMDVQDQIAIFYWMRLGSGVVVVLGALLFIYSIWVPRKEVIEPGASETPAEMREVMTKSMARNIFYGGSLFFILIFLALSAHSHWYIVNSENSAKLDDSVVRGKHVWEKHACINCHTILGEGAYYAPEVGNVMTRWGVLDDPESAFEALKGWMEAQPTGIPGRRQMPNFNLSDEEIRDLTNFLIWTDNIDAQGWPPNEAGMVRIDFEPWEPEETIGKLWHTLASRLDAPEVHVGAAVDLSEVAGRLAVLFRGLGGSPGVELRPVSPEVSRHRLGWRRRLATEVELMPRASFDGEVLRLPDRLAVFPAREANGALYVWLAAAAAHAGTRIDEDDPLRADLHALVAARQMVEAALHNAPGLRPLYTELCKGVLYQRDISGLPPVEAAVEELIRDMLGDPAPLSPKAEQLLALGDDTAPRGYQHFRPVPLWPELRPVGFSEHNEVENPDTEGPPEESGEKTHRARRRKSDQANRSDSFILHKFEAILSWAEFLNINRRIDDDDPDNAKKAADDQEEIGLGQISKAPPTKLKLHLDLAPEDVNRERLSGRVLYPEWDVRTGQYLPDHVNVLTSDAEIREDAAEFGKDPATARRIRAVKRQFEALRPGRVMTRGHLDGDQLDIEAAVRAQVDRCANGEGTERIWMQSRPEARDLAVSILLDVSRSTESAVTGRAVIDIEREALAALAWGLNACGDDFAIHAFSSLKRQRVYVQRCKRFDEPMGGLVEQRIASLRPGHYTRLGAAIRHCSADLASQSRKRRLLLIITDGKPNDLDHYEGRHGIEDTCMAIREARRAGQSVFGVTIDKTGKSWFPRMFGQGGFAVIPDPHRLTMALPQIYRQLVGAMSDASLIDELPGELLMWVLIISELLVFGAGLIAFMGVRLTDPVGFAEAQSHLYRTGAALNTAVLVTSGYLAAQALHWRRIARRGAARLALIAAAALGVVFLIIKGAEVFCAAYNNDLPVLLKGPTGCGKTRFVAHMAARLGRPLYTVACHDDLAAADLIGRYLLKGGETVWVDGPLTRAVREGAICYLDEVVEARKDVTVVLHPLTDDRRILPIDRTGEELEAAPGFMLVASYNPGYQNILKTLKPSTRQRFISLEFDFPSPEMEAQVVAQESGLPLERCKPLVRLAGKLRGLKGQDLEEGVSTRLVVYAATLIAQGMSTDRAILAAMIEPLTDDEDIKRGLLDLVTAVFG
>J1
MKYESQKIAYAYFAVAMALFAVQVIGGLLAGFIYVFPNFLSELLPFNIVRMLHTNSLIVWLLLGFFGAAYFLIPEETEREIHSPTLAYLQLIILVVGTLGVVVTYVFNLFEGNWLLGKEGREFLEQPKWVKAGIVVAALMFLYNVSLTVLKGKKTAISSILVLGLWGLALLFLFAFYNPGNLSLDKQYWWYVVHLWVEGVWELIMASILAYLMLKLTGVDREIVEKWLYVIVAAALFSGILGTGHHYYWIGTPGYWQWIGSIFSSLEVIPFFAMMAFAFVMVWKGRRDHPNKAALLWSLGCATLAFFGAGVWGFLHTLHGVNYYTHGTQITAAHGHLAFYGAYVCLNLAIFSYAMPILKNRDPYNQVLNMASFWLMTSGMVFMTFVLTFGGTVQTHMQRVVGEYFMDVQDQIAIFYWMRLGSGVVVVLGALLFIYSIWVPRKEVIEPGASETPAEMREVMTKSMARNIFYGGSLFFILIFLALSAHSHWYIVNSENSAKLDDSVVRGKHVWEKHACINCHTILGEGAYYAPEVGNVMTRWGVLDDPESAFEALKGWMEAQPTGIPGRRQMPNFNLSDEEIRDLTNFLIWTDNIDAQGWPPNEAGMVRIDFEPWEPEETIGKLWHTLASRLDAPEVHVGAAVDLSEVAGRLAVLFRGLGGSPGVELRPVSPEVSRHRLGWRRRLATEVELMPRASFDGEVLRLPDRLAVFPAREANGALYVWLAAAAAHAGTRIDEDDPLRADLHALVAARQMVEAALHNAPGLRPLYTELCKGVLYQRDISGLPPVEAAVEELIRDMLGDPAPLSPKAEQLLALGDDTAPRGYQHFRPVPLWPELRPVGFSEHNEVENPDTEGPPEESGEKTHRARRRKSDQANRSDSFILHKFEAILSWAEFLNINRRIDDDDPDNAKKAADDQEEIGLGQISKAPPTKLKLHLDLAPEDVNRERLSGRVLYPEWDVRTGQYLPDHVNVLTSDAEIREDAAEFGKDPATARRIRAVKRQFEALRPGRVMTRGHLDGDQLDIEAAVRAQVDRCANGEGTERIWMQSRPEARDLAVSILLDVSRSTESAVTGRAVIDIEREALAALAWGLNACGDDFAIHAFSSLKRQRVYVQRCKRFDEPMGGLVEQRIASLRPGHYTRLGAAIRHCSADLASQSRKRRLLLIITDGKPNDLDHYEGRHGIEDTCMAIREARRAGQSVFGVTIDKTGKSWFPRMFGQGGFAVIPDPHRLTMALPQIYRQLVGAMSDASLIDELPGELLMWVLIISELLVFGAGLIAFMGVRLTDPVGFAEAQSHLYRTGAALNTAVLVTSGYLAAQALHWRRIARRGAARLALIAAAALGVVFLIIKGAEVFCAAYNNDLPVLLKGPTGCGKTRFVAHMAARLGRPLYTVACHDDLAAADLIGRYLLKGGETVWVDGPLTRAVREGAICYLDEVVEARKDVTVVLHPLTDDRRILPIDRTGEELEAAPGFMLVASYNPGYQNILKTLKPSTRQRFISLEFDFPSPEMEAQVVAQESGLPLERCKPLVRLAGKLRGLKGQDLEEGVSTRLVVYAATLIAQGMSTDRAILAAMIEPLTDDEDIKRGLLDLVTAVFG
>J10
MKYESQKIAYAYFAVAMALFAVQVIGGLLAGFIYVFPNFLSELLPFNIVRMLHTNSLIVWLLLGFFGAAYFLIPEETEREIHSPTLAYLQLIILVVGTLGVVVTYVFNLFEGNWLLGKEGREFLEQPKWVKAGIVVAALMFLYNVSLTVLKGKKTAISSILVLGLWGLALLFLFAFYNPGNLSLDKQYWWYVVHLWVEGVWELIMASILAYLMLKLTGVDREIVEKWLYVIVAAALFSGILGTGHHYYWIGTPGYWQWIGSIFSSLEVIPFFAMMAFAFVMVWKGRRDHPNKAALLWSLGCATLAFFGAGVWGFLHTLHGVNYYTHGTQITAAHGHLAFYGAYVCLNLAIFSYAMPILKNRDPYNQVLNMASFWLMTSGMVFMTFVLTFGGTVQTHMQRVVGEYFMDVQDQIAIFYWMRLGSGVVVVLGALLFIYSIWVPRKEVIEPGASETPAEMREVMTKSMARNIFYGGSLFFILIFLALSAHSHWYIVNSENSAKLDDSVVRGKHVWEKHACINCHTILGEGAYYAPEVGNVMTRWGVLDDPESAFEALKGWMEAQPTGIPGRRQMPNFNLSDEEIRDLTNFLIWTDNIDAQGWPPNEAGMVRIDFEPWEPEETIGKLWHTLASRLDAPEVHVGAAVDLSEVAGRLAVLFRGLGGSPGVELRPVSPEVSRHRLGWRRRLATEVELMPRASFDGEVLRLPDRLAVFPAREANGALYVWLAAAAAHAGTRIDEDDPLRADLHALVAARQMVEAALHNAPGLRPLYTELCKGVLYQRDISGLPPVEAAVEELIRDMLGDPAPLSPKAEQLLALGDDTAPRGYQHFRPVPLWPELRPVGFSEHNEVENPDTEGPPEESGEKTHRARRRKSDQANRSDSFILHKFEAILSWAEFLNINRRIDDDDPDNAKKAADDQEEIGLGQISKAPPTKLKLHLDLAPEDVNRERLSGRVLYPEWDVRTGQYLPDHVNVLTSDAEIREDAAEFGKDPATARRIRAVKRQFEALRPGRVMTRGHLDGDQLDIEAAVRAQVDRCANGEGTERIWMQSRPEARDLAVSILLDVSRSTESAVTGRAVIDIEREALAALAWGLNACGDDFAIHAFSSLKRQRVYVQRCKRFDEPMGGLVEQRIASLRPGHYTRLGAAIRHCSADLASQSRKRRLLLIITDGKPNDLDHYEGRHGIEDTCMAIREARRAGQSVFGVTIDKTGKSWFPRMFGQGGFAVIPDPHRLTMALPQIYRQLVGAMSDASLIDELPGELLMWVLIISELLVFGAGLIAFMGVRLTDPVGFAEAQSHLYRTGAALNTAVLVTSGYLAAQALHWRRIARRGAARLALIAAAALGVVFLIIKGAEVFCAAYNNDLPVLLKGPTGCGKTRFVAHMAARLGRPLYTVACHDDLAAADLIGRYLLKGGETVWVDGPLTRAVREGAICYLDEVVEARKDVTVVLHPLTDDRRILPIDRTGEELEAAPGFMLVASYNPGYQNILKTLKPSTRQRFISLEFDFPSPEMEAQVVAQESGLPLERCKPLVRLAGKLRGLKGQDLEEGVSTRLVVYAATLIAQGMSTDRAILAAMIEPLTDDEDIKRGLLDLVTAVFG
>J11
MKYESQKIAYAYFAVAMALFAVQVIGGLLAGFIYVFPNFLSELLPFNIVRMLHTNSLIVWLLLGFFGAAYFLIPEETEREIHSPTLAYLQLIILVVGTLGVVVTYVFNLFEGNWLLGKEGREFLEQPKWVKAGIVVAALMFLYNVSLTVLKGKKTAISSILVLGLWGLALLFLFAFYNPGNLSLDKQYWWYVVHLWVEGVWELIMASILAYLMLKLTGVDREIVEKWLYVIVAAALFSGILGTGHHYYWIGTPGYWQWIGSIFSSLEVIPFFAMMAFAFVMVWKGRRDHPNKAALLWSLGCATLAFFGAGVWGFLHTLHGVNYYTHGTQITAAHGHLAFYGAYVCLNLAIFSYAMPILKNRDPYNQVLNMASFWLMTSGMVFMTFVLTFGGTVQTHMQRVVGEYFMDVQDQIAIFYWMRLGSGVVVVLGALLFIYSIWVPRKEVIEPGASETPAEMREVMTKSMARNIFYGGSLFFILIFLALSAHSHWYIVNSENSAKLDDSVVRGKHVWEKHACINCHTILGEGAYYAPEVGNVMTRWGVLDDPESAFEALKGWMEAQPTGIPGRRQMPNFNLSDEEIRDLTNFLIWTDNIDAQGWPPNEAGMVRIDFEPWEPEETIGKLWHTLASRLDAPEVHVGAAVDLSEVAGRLAVLFRGLGGSPGVELRPVSPEVSRHRLGWRRRLATEVELMPRASFDGEVLRLPDRLAVFPAREANGALYVWLAAAAAHAGTRIDEDDPLRADLHALVAARQMVEAALHNAPGLRPLYTELCKGVLYQRDISGLPPVEAAVEELIRDMLGDPAPLSPKAEQLLALGDDTAPRGYQHFRPVPLWPELRPVGFSEHNEVENPDTEGPPEESGEKTHRARRRKSDQANRSDSFILHKFEAILSWAEFLNINRRIDDDDPDNAKKAADDQEEIGLGQISKAPPTKLKLHLDLAPEDVNRERLSGRVLYPEWDVRTGQYLPDHVNVLTSDAEIREDAAEFGKDPATARRIRAVKRQFEALRPGRVMTRGHLDGDQLDIEAAVRAQVDRCANGEGTERIWMQSRPEARDLAVSILLDVSRSTESAVTGRAVIDIEREALAALAWGLNACGDDFAIHAFSSLKRQRVYVQRCKRFDEPMGGLVEQRIASLRPGHYTRLGAAIRHCSADLASQSRKRRLLLIITDGKPNDLDHYEGRHGIEDTCMAIREARRAGQSVFGVTIDKTGKSWFPRMFGQGGFAVIPDPHRLTMALPQIYRQLVGAMSDASLIDELPGELLMWVLIISELLVFGAGLIAFMGVRLTDPVGFAEAQSHLYRTGAALNTAVLVTSGYLAAQALHWRRIARRGAARLALIAAAALGVVFLIIKGAEVFCAAYNNDLPVLLKGPTGCGKTRFVAHMAARLGRPLYTVACHDDLAAADLIGRYLLKGGETVWVDGPLTRAVREGAICYLDEVVEARKDVTVVLHPLTDDRRILPIDRTGEELEAAPGFMLVASYNPGYQNILKTLKPSTRQRFISLEFDFPSPEMEAQVVAQESGLPLERCKPLVRLAGKLRGLKGQDLEEGVSTRLVVYAATLIAQGMSTDRAILAAMIEPLTDDEDIKRGLLDLVTAVFG
>J12
MKYESQKIAYAYFAVAMALFAVQVIGGLLAGFIYVFPNFLSELLPFNIVRMLHTNSLIVWLLLGFFGAAYFLIPEETEREIHSPTLAYLQLIILVVGTLGVVVTYVFNLFEGNWLLGKEGREFLEQPKWVKAGIVVAALMFLYNVSLTVLKGKKTAISSILVLGLWGLALLFLFAFYNPGNLSLDKQYWWYVVHLWVEGVWELIMASILAYLMLKLTGVDREIVEKWLYVIVAAALFSGILGTGHHYYWIGTPGYWQWIGSIFSSLEVIPFFAMMAFAFVMVWKGRRDHPNKAALLWSLGCATLAFFGAGVWGFLHTLHGVNYYTHGTQITAAHGHLAFYGAYVCLNLAIFSYAMPILKNRDPYNQVLNMASFWLMTSGMVFMTFVLTFGGTVQTHMQRVVGEYFMDVQDQIAIFYWMRLGSGVVVVLGALLFIYSIWVPRKEVIEPGASETPAEMREVMTKSMARNIFYGGSLFFILIFLALSAHSHWYIVNSENSAKLDDSVVRGKHVWEKHACINCHTILGEGAYYAPEVGNVMTRWGVLDDPESAFEALKGWMEAQPTGIPGRRQMPNFNLSDEEIRDLTNFLIWTDNIDAQGWPPNEAGMVRIDFEPWEPEETIGKLWHTLASRLDAPEVHVGAAVDLSEVAGRLAVLFRGLGGSPGVELRPVSPEVSRHRLGWRRRLATEVELMPRASFDGEVLRLPDRLAVFPAREANGALYVWLAAAAAHAGTRIDEDDPLRADLHALVAARQMVEAALHNAPGLRPLYTELCKGVLYQRDISGLPPVEAAVEELIRDMLGDPAPLSPKAEQLLALGDDTAPRGYQHFRPVPLWPELRPVGFSEHNEVENPDTEGPPEESGEKTHRARRRKSDQANRSDSFILHKFEAILSWAEFLNINRRIDDDDPDNAKKAADDQEEIGLGQISKAPPTKLKLHLDLAPEDVNRERLSGRVLYPEWDVRTGQYLPDHVNVLTSDAEIREDAAEFGKDPATARRIRAVKRQFEALRPGRVMTRGHLDGDQLDIEAAVRAQVDRCANGEGTERIWMQSRPEARDLAVSILLDVSRSTESAVTGRAVIDIEREALAALAWGLNACGDDFAIHAFSSLKRQRVYVQRCKRFDEPMGGLVEQRIASLRPGHYTRLGAAIRHCSADLASQSRKRRLLLIITDGKPNDLDHYEGRHGIEDTCMAIREARRAGQSVFGVTIDKTGKSWFPRMFGQGGFAVIPDPHRLTMALPQIYRQLVGAMSDASLIDELPGELLMWVLIISELLVFGAGLIAFMGVRLTDPVGFAEAQSHLYRTGAALNTAVLVTSGYLAAQALHWRRIARRGAARLALIAAAALGVVFLIIKGAEVFCAAYNNDLPVLLKGPTGCGKTRFVAHMAARLGRPLYTVACHDDLAAADLIGRYLLKGGETVWVDGPLTRAVREGAICYLDEVVEARKDVTVVLHPLTDDRRILPIDRTGEELEAAPGFMLVASYNPGYQNILKTLKPSTRQRFISLEFDFPSPEMEAQVVAQESGLPLERCKPLVRLAGKLRGLKGQDLEEGVSTRLVVYAATLIAQGMSTDRAILAAMIEPLTDDEDIKRGLLDLVTAVFG
>J2
MKYESQKIAYAYFAVAMALFAVQVIGGLLAGFIYVFPNFLSELLPFNIVRMLHTNSLIVWLLLGFFGAAYFLIPEETEREIHSPTLAYLQLIILVVGTLGVVVTYVFNLFEGNWLLGKEGREFLEQPKWVKAGIVVAALMFLYNVSLTVLKGKKTAISSILVLGLWGLALLFLFAFYNPGNLSLDKQYWWYVVHLWVEGVWELIMASILAYLMLKLTGVDREIVEKWLYVIVAAALFSGILGTGHHYYWIGTPGYWQWIGSIFSSLEVIPFFAMMAFAFVMVWKGRRDHPNKAALLWSLGCATLAFFGAGVWGFLHTLHGVNYYTHGTQITAAHGHLAFYGAYVCLNLAIFSYAMPILKNRDPYNQVLNMASFWLMTSGMVFMTFVLTFGGTVQTHMQRVVGEYFMDVQDQIAIFYWMRLGSGVVVVLGALLFIYSIWVPRKEVIEPGASETPAEMREVMTKSMARNIFYGGSLFFILIFLALSAHSHWYIVNSENSAKLDDSVVRGKHVWEKHACINCHTILGEGAYYAPEVGNVMTRWGVLDDPESAFEALKGWMEAQPTGIPGRRQMPNFNLSDEEIRDLTNFLIWTDNIDAQGWPPNEAGMVRIDFEPWEPEETIGKLWHTLASRLDAPEVHVGAAVDLSEVAGRLAVLFRGLGGSPGVELRPVSPEVSRHRLGWRRRLATEVELMPRASFDGEVLRLPDRLAVFPAREANGALYVWLAAAAAHAGTRIDEDDPLRADLHALVAARQMVEAALHNAPGLRPLYTELCKGVLYQRDISGLPPVEAAVEELIRDMLGDPAPLSPKAEQLLALGDDTAPRGYQHFRPVPLWPELRPVGFSEHNEVENPDTEGPPEESGEKTHRARRRKSDQANRSDSFILHKFEAILSWAEFLNINRRIDDDDPDNAKKAADDQEEIGLGQISKAPPTKLKLHLDLAPEDVNRERLSGRVLYPEWDVRTGQYLPDHVNVLTSDAEIREDAAEFGKDPATARRIRAVKRQFEALRPGRVMTRGHLDGDQLDIEAAVRAQVDRCANGEGTERIWMQSRPEARDLAVSILLDVSRSTESAVTGRAVIDIEREALAALAWGLNACGDDFAIHAFSSLKRQRVYVQRCKRFDEPMGGLVEQRIASLRPGHYTRLGAAIRHCSADLASQSRKRRLLLIITDGKPNDLDHYEGRHGIEDTCMAIREARRAGQSVFGVTIDKTGKSWFPRMFGQGGFAVIPDPHRLTMALPQIYRQLVGAMSDASLIDELPGELLMWVLIISELLVFGAGLIAFMGVRLTDPVGFAEAQSHLYRTGAALNTAVLVTSGYLAAQALHWRRIARRGAARLALIAAAALGVVFLIIKGAEVFCAAYNNDLPVLLKGPTGCGKTRFVAHMAARLGRPLYTVACHDDLAAADLIGRYLLKGGETVWVDGPLTRAVREGAICYLDEVVEARKDVTVVLHPLTDDRRILPIDRTGEELEAAPGFMLVASYNPGYQNILKTLKPSTRQRFISLEFDFPSPEMEAQVVAQESGLPLERCKPLVRLAGKLRGLKGQDLEEGVSTRLVVYAATLIAQGMSTDRAILAAMIEPLTDDEDIKRGLLDLVTAVFG
>J3
MKYESQKIAYAYFAVAMALFAVQVIGGLLAGFIYVFPNFLSELLPFNIVRMLHTNSLIVWLLLGFFGAAYFLIPEETEREIHSPTLAYLQLIILVVGTLGVVVTYVFNLFEGNWLLGKEGREFLEQPKWVKAGIVVAALMFLYNVSLTVLKGKKTAISSILVLGLWGLALLFLFAFYNPGNLSLDKQYWWYVVHLWVEGVWELIMASILAYLMLKLTGVDREIVEKWLYVIVAAALFSGILGTGHHYYWIGTPGYWQWIGSIFSSLEVIPFFAMMAFAFVMVWKGRRDHPNKAALLWSLGCATLAFFGAGVWGFLHTLHGVNYYTHGTQITAAHGHLAFYGAYVCLNLAIFSYAMPILKNRDPYNQVLNMASFWLMTSGMVFMTFVLTFGGTVQTHMQRVVGEYFMDVQDQIAIFYWMRLGSGVVVVLGALLFIYSIWVPRKEVIEPGASETPAEMREVMTKSMARNIFYGGSLFFILIFLALSAHSHWYIVNSENSAKLDDSVVRGKHVWEKHACINCHTILGEGAYYAPEVGNVMTRWGVLDDPESAFEALKGWMEAQPTGIPGRRQMPNFNLSDEEIRDLTNFLIWTDNIDAQGWPPNEAGMVRIDFEPWEPEETIGKLWHTLASRLDAPEVHVGAAVDLSEVAGRLAVLFRGLGGSPGVELRPVSPEVSRHRLGWRRRLATEVELMPRASFDGEVLRLPDRLAVFPAREANGALYVWLAAAAAHAGTRIDEDDPLRADLHALVAARQMVEAALHNAPGLRPLYTELCKGVLYQRDISGLPPVEAAVEELIRDMLGDPAPLSPKAEQLLALGDDTAPRGYQHFRPVPLWPELRPVGFSEHNEVENPDTEGPPEESGEKTHRARRRKSDQANRSDSFILHKFEAILSWAEFLNINRRIDDDDPDNAKKAADDQEEIGLGQISKAPPTKLKLHLDLAPEDVNRERLSGRVLYPEWDVRTGQYLPDHVNVLTSDAEIREDAAEFGKDPATARRIRAVKRQFEALRPGRVMTRGHLDGDQLDIEAAVRAQVDRCANGEGTERIWMQSRPEARDLAVSILLDVSRSTESAVTGRAVIDIEREALAALAWGLNACGDDFAIHAFSSLKRQRVYVQRCKRFDEPMGGLVEQRIASLRPGHYTRLGAAIRHCSADLASQSRKRRLLLIITDGKPNDLDHYEGRHGIEDTCMAIREARRAGQSVFGVTIDKTGKSWFPRMFGQGGFAVIPDPHRLTMALPQIYRQLVGAMSDASLIDELPGELLMWVLIISELLVFGAGLIAFMGVRLTDPVGFAEAQSHLYRTGAALNTAVLVTSGYLAAQALHWRRIARRGAARLALIAAAALGVVFLIIKGAEVFCAAYNNDLPVLLKGPTGCGKTRFVAHMAARLGRPLYTVACHDDLAAADLIGRYLLKGGETVWVDGPLTRAVREGAICYLDEVVEARKDVTVVLHPLTDDRRILPIDRTGEELEAAPGFMLVASYNPGYQNILKTLKPSTRQRFISLEFDFPSPEMEAQVVAQESGLPLERCKPLVRLAGKLRGLKGQDLEEGVSTRLVVYAATLIAQGMSTDRAILAAMIEPLTDDEDIKRGLLDLVTAVFG
>J4
MKYESQKIAYAYFAVAMALFAVQVIGGLLAGFIYVFPNFLSELLPFNIVRMLHTNSLIVWLLLGFFGAAYFLIPEETEREIHSPTLAYLQLIILVVGTLGVVVTYVFNLFEGNWLLGKEGREFLEQPKWVKAGIVVAALMFLYNVSLTVLKGKKTAISSILVLGLWGLALLFLFAFYNPGNLSLDKQYWWYVVHLWVEGVWELIMASILAYLMLKLTGVDREIVEKWLYVIVAAALFSGILGTGHHYYWIGTPGYWQWIGSIFSSLEVIPFFAMMAFAFVMVWKGRRDHPNKAALLWSLGCATLAFFGAGVWGFLHTLHGVNYYTHGTQITAAHGHLAFYGAYVCLNLAIFSYAMPILKNRDPYNQVLNMASFWLMTSGMVFMTFVLTFGGTVQTHMQRVVGEYFMDVQDQIAIFYWMRLGSGVVVVLGALLFIYSIWVPRKEVIEPGASETPAEMREVMTKSMARNIFYGGSLFFILIFLALSAHSHWYIVNSENSAKLDDSVVRGKHVWEKHACINCHTILGEGAYYAPEVGNVMTRWGVLDDPESAFEALKGWMEAQPTGIPGRRQMPNFNLSDEEIRDLTNFLIWTDNIDAQGWPPNEAGMVRIDFEPWEPEETIGKLWHTLASRLDAPEVHVGAAVDLSEVAGRLAVLFRGLGGSPGVELRPVSPEVSRHRLGWRRRLATEVELMPRASFDGEVLRLPDRLAVFPAREANGALYVWLAAAAAHAGTRIDEDDPLRADLHALVAARQMVEAALHNAPGLRPLYTELCKGVLYQRDISGLPPVEAAVEELIRDMLGDPAPLSPKAEQLLALGDDTAPRGYQHFRPVPLWPELRPVGFSEHNEVENPDTEGPPEESGEKTHRARRRKSDQANRSDSFILHKFEAILSWAEFLNINRRIDDDDPDNAKKAADDQEEIGLGQISKAPPTKLKLHLDLAPEDVNRERLSGRVLYPEWDVRTGQYLPDHVNVLTSDAEIREDAAEFGKDPATARRIRAVKRQFEALRPGRVMTRGHLDGDQLDIEAAVRAQVDRCANGEGTERIWMQSRPEARDLAVSILLDVSRSTESAVTGRAVIDIEREALAALAWGLNACGDDFAIHAFSSLKRQRVYVQRCKRFDEPMGGLVEQRIASLRPGHYTRLGAAIRHCSADLASQSRKRRLLLIITDGKPNDLDHYEGRHGIEDTCMAIREARRAGQSVFGVTIDKTGKSWFPRMFGQGGFAVIPDPHRLTMALPQIYRQLVGAMSDASLIDELPGELLMWVLIISELLVFGAGLIAFMGVRLTDPVGFAEAQSHLYRTGAALNTAVLVTSGYLAAQALHWRRIARRGAARLALIAAAALGVVFLIIKGAEVFCAAYNNDLPVLLKGPTGCGKTRFVAHMAARLGRPLYTVACHDDLAAADLIGRYLLKGGETVWVDGPLTRAVREGAICYLDEVVEARKDVTVVLHPLTDDRRILPIDRTGEELEAAPGFMLVASYNPGYQNILKTLKPSTRQRFISLEFDFPSPEMEAQVVAQESGLPLERCKPLVRLAGKLRGLKGQDLEEGVSTRLVVYAATLIAQGMSTDRAILAAMIEPLTDDEDIKRGLLDLVTAVFG
>J5
MKYESQKIAYAYFAVAMALFAVQVIGGLLAGFIYVFPNFLSELLPFNIVRMLHTNSLIVWLLLGFFGAAYFLIPEETEREIHSPTLAYLQLIILVVGTLGVVVTYVFNLFEGNWLLGKEGREFLEQPKWVKAGIVVAALMFLYNVSLTVLKGKKTAISSILVLGLWGLALLFLFAFYNPGNLSLDKQYWWYVVHLWVEGVWELIMASILAYLMLKLTGVDREIVEKWLYVIVAAALFSGILGTGHHYYWIGTPGYWQWIGSIFSSLEVIPFFAMMAFAFVMVWKGRRDHPNKAALLWSLGCATLAFFGAGVWGFLHTLHGVNYYTHGTQITAAHGHLAFYGAYVCLNLAIFSYAMPILKNRDPYNQVLNMASFWLMTSGMVFMTFVLTFGGTVQTHMQRVVGEYFMDVQDQIAIFYWMRLGSGVVVVLGALLFIYSIWVPRKEVIEPGASETPAEMREVMTKSMARNIFYGGSLFFILIFLALSAHSHWYIVNSENSAKLDDSVVRGKHVWEKHACINCHTILGEGAYYAPEVGNVMTRWGVLDDPESAFEALKGWMEAQPTGIPGRRQMPNFNLSDEEIRDLTNFLIWTDNIDAQGWPPNEAGMVRIDFEPWEPEETIGKLWHTLASRLDAPEVHVGAAVDLSEVAGRLAVLFRGLGGSPGVELRPVSPEVSRHRLGWRRRLATEVELMPRASFDGEVLRLPDRLAVFPAREANGALYVWLAAAAAHAGTRIDEDDPLRADLHALVAARQMVEAALHNAPGLRPLYTELCKGVLYQRDISGLPPVEAAVEELIRDMLGDPAPLSPKAEQLLALGDDTAPRGYQHFRPVPLWPELRPVGFSEHNEVENPDTEGPPEESGEKTHRARRRKSDQANRSDSFILHKFEAILSWAEFLNINRRIDDDDPDNAKKAADDQEEIGLGQISKAPPTKLKLHLDLAPEDVNRERLSGRVLYPEWDVRTGQYLPDHVNVLTSDAEIREDAAEFGKDPATARRIRAVKRQFEALRPGRVMTRGHLDGDQLDIEAAVRAQVDRCANGEGTERIWMQSRPEARDLAVSILLDVSRSTESAVTGRAVIDIEREALAALAWGLNACGDDFAIHAFSSLKRQRVYVQRCKRFDEPMGGLVEQRIASLRPGHYTRLGAAIRHCSADLASQSRKRRLLLIITDGKPNDLDHYEGRHGIEDTCMAIREARRAGQSVFGVTIDKTGKSWFPRMFGQGGFAVIPDPHRLTMALPQIYRQLVGAMSDASLIDELPGELLMWVLIISELLVFGAGLIAFMGVRLTDPVGFAEAQSHLYRTGAALNTAVLVTSGYLAAQALHWRRIARRGAARLALIAAAALGVVFLIIKGAEVFCAAYNNDLPVLLKGPTGCGKTRFVAHMAARLGRPLYTVACHDDLAAADLIGRYLLKGGETVWVDGPLTRAVREGAICYLDEVVEARKDVTVVLHPLTDDRRILPIDRTGEELEAAPGFMLVASYNPGYQNILKTLKPSTRQRFISLEFDFPSPEMEAQVVAQESGLPLERCKPLVRLAGKLRGLKGQDLEEGVSTRLVVYAATLIAQGMSTDRAILAAMIEPLTDDEDIKRGLLDLVTAVFG
>J6
MKYESQKIAYAYFAVAMALFAVQVIGGLLAGFIYVFPNFLSELLPFNIVRMLHTNSLIVWLLLGFFGAAYFLIPEETEREIHSPTLAYLQLIILVVGTLGVVVTYVFNLFEGNWLLGKEGREFLEQPKWVKAGIVVAALMFLYNVSLTVLKGKKTAISSILVLGLWGLALLFLFAFYNPGNLSLDKQYWWYVVHLWVEGVWELIMASILAYLMLKLTGVDREIVEKWLYVIVAAALFSGILGTGHHYYWIGTPGYWQWIGSIFSSLEVIPFFAMMAFAFVMVWKGRRDHPNKAALLWSLGCATLAFFGAGVWGFLHTLHGVNYYTHGTQITAAHGHLAFYGAYVCLNLAIFSYAMPILKNRDPYNQVLNMASFWLMTSGMVFMTFVLTFGGTVQTHMQRVVGEYFMDVQDQIAIFYWMRLGSGVVVVLGALLFIYSIWVPRKEVIEPGASETPAEMREVMTKSMARNIFYGGSLFFILIFLALSAHSHWYIVNSENSAKLDDSVVRGKHVWEKHACINCHTILGEGAYYAPEVGNVMTRWGVLDDPESAFEALKGWMEAQPTGIPGRRQMPNFNLSDEEIRDLTNFLIWTDNIDAQGWPPNEAGMVRIDFEPWEPEETIGKLWHTLASRLDAPEVHVGAAVDLSEVAGRLAVLFRGLGGSPGVELRPVSPEVSRHRLGWRRRLATEVELMPRASFDGEVLRLPDRLAVFPAREANGALYVWLAAAAAHAGTRIDEDDPLRADLHALVAARQMVEAALHNAPGLRPLYTELCKGVLYQRDISGLPPVEAAVEELIRDMLGDPAPLSPKAEQLLALGDDTAPRGYQHFRPVPLWPELRPVGFSEHNEVENPDTEGPPEESGEKTHRARRRKSDQANRSDSFILHKFEAILSWAEFLNINRRIDDDDPDNAKKAADDQEEIGLGQISKAPPTKLKLHLDLAPEDVNRERLSGRVLYPEWDVRTGQYLPDHVNVLTSDAEIREDAAEFGKDPATARRIRAVKRQFEALRPGRVMTRGHLDGDQLDIEAAVRAQVDRCANGEGTERIWMQSRPEARDLAVSILLDVSRSTESAVTGRAVIDIEREALAALAWGLNACGDDFAIHAFSSLKRQRVYVQRCKRFDEPMGGLVEQRIASLRPGHYTRLGAAIRHCSADLASQSRKRRLLLIITDGKPNDLDHYEGRHGIEDTCMAIREARRAGQSVFGVTIDKTGKSWFPRMFGQGGFAVIPDPHRLTMALPQIYRQLVGAMSDASLIDELPGELLMWVLIISELLVFGAGLIAFMGVRLTDPVGFAEAQSHLYRTGAALNTAVLVTSGYLAAQALHWRRIARRGAARLALIAAAALGVVFLIIKGAEVFCAAYNNDLPVLLKGPTGCGKTRFVAHMAARLGRPLYTVACHDDLAAADLIGRYLLKGGETVWVDGPLTRAVREGAICYLDEVVEARKDVTVVLHPLTDDRRILPIDRTGEELEAAPGFMLVASYNPGYQNILKTLKPSTRQRFISLEFDFPSPEMEAQVVAQESGLPLERCKPLVRLAGKLRGLKGQDLEEGVSTRLVVYAATLIAQGMSTDRAILAAMIEPLTDDEDIKRGLLDLVTAVFG
>J7
MKYESQKIAYAYFAVAMALFAVQVIGGLLAGFIYVFPNFLSELLPFNIVRMLHTNSLIVWLLLGFFGAAYFLIPEETEREIHSPTLAYLQLIILVVGTLGVVVTYVFNLFEGNWLLGKEGREFLEQPKWVKAGIVVAALMFLYNVSLTVLKGKKTAISSILVLGLWGLALLFLFAFYNPGNLSLDKQYWWYVVHLWVEGVWELIMASILAYLMLKLTGVDREIVEKWLYVIVAAALFSGILGTGHHYYWIGTPGYWQWIGSIFSSLEVIPFFAMMAFAFVMVWKGRRDHPNKAALLWSLGCATLAFFGAGVWGFLHTLHGVNYYTHGTQITAAHGHLAFYGAYVCLNLAIFSYAMPILKNRDPYNQVLNMASFWLMTSGMVFMTFVLTFGGTVQTHMQRVVGEYFMDVQDQIAIFYWMRLGSGVVVVLGALLFIYSIWVPRKEVIEPGASETPAEMREVMTKSMARNIFYGGSLFFILIFLALSAHSHWYIVNSENSAKLDDSVVRGKHVWEKHACINCHTILGEGAYYAPEVGNVMTRWGVLDDPESAFEALKGWMEAQPTGIPGRRQMPNFNLSDEEIRDLTNFLIWTDNIDAQGWPPNEAGMVRIDFEPWEPEETIGKLWHTLASRLDAPEVHVGAAVDLSEVAGRLAVLFRGLGGSPGVELRPVSPEVSRHRLGWRRRLATEVELMPRASFDGEVLRLPDRLAVFPAREANGALYVWLAAAAAHAGTRIDEDDPLRADLHALVAARQMVEAALHNAPGLRPLYTELCKGVLYQRDISGLPPVEAAVEELIRDMLGDPAPLSPKAEQLLALGDDTAPRGYQHFRPVPLWPELRPVGFSEHNEVENPDTEGPPEESGEKTHRARRRKSDQANRSDSFILHKFEAILSWAEFLNINRRIDDDDPDNAKKAADDQEEIGLGQISKAPPTKLKLHLDLAPEDVNRERLSGRVLYPEWDVRTGQYLPDHVNVLTSDAEIREDAAEFGKDPATARRIRAVKRQFEALRPGRVMTRGHLDGDQLDIEAAVRAQVDRCANGEGTERIWMQSRPEARDLAVSILLDVSRSTESAVTGRAVIDIEREALAALAWGLNACGDDFAIHAFSSLKRQRVYVQRCKRFDEPMGGLVEQRIASLRPGHYTRLGAAIRHCSADLASQSRKRRLLLIITDGKPNDLDHYEGRHGIEDTCMAIREARRAGQSVFGVTIDKTGKSWFPRMFGQGGFAVIPDPHRLTMALPQIYRQLVGAMSDASLIDELPGELLMWVLIISELLVFGAGLIAFMGVRLTDPVGFAEAQSHLYRTGAALNTAVLVTSGYLAAQALHWRRIARRGAARLALIAAAALGVVFLIIKGAEVFCAAYNNDLPVLLKGPTGCGKTRFVAHMAARLGRPLYTVACHDDLAAADLIGRYLLKGGETVWVDGPLTRAVREGAICYLDEVVEARKDVTVVLHPLTDDRRILPIDRTGEELEAAPGFMLVASYNPGYQNILKTLKPSTRQRFISLEFDFPSPEMEAQVVAQESGLPLERCKPLVRLAGKLRGLKGQDLEEGVSTRLVVYAATLIAQGMSTDRAILAAMIEPLTDDEDIKRGLLDLVTAVFG
>J9
MKYESQKIAYAYFAVAMALFAVQVIGGLLAGFIYVFPNFLSELLPFNIVRMLHTNSLIVWLLLGFFGAAYFLIPEETEREIHSPTLAYLQLIILVVGTLGVVVTYVFNLFEGNWLLGKEGREFLEQPKWVKAGIVVAALMFLYNVSLTVLKGKKTAISSILVLGLWGLALLFLFAFYNPGNLSLDKQYWWYVVHLWVEGVWELIMASILAYLMLKLTGVDREIVEKWLYVIVAAALFSGILGTGHHYYWIGTPGYWQWIGSIFSSLEVIPFFAMMAFAFVMVWKGRRDHPNKAALLWSLGCATLAFFGAGVWGFLHTLHGVNYYTHGTQITAAHGHLAFYGAYVCLNLAIFSYAMPILKNRDPYNQVLNMASFWLMTSGMVFMTFVLTFGGTVQTHMQRVVGEYFMDVQDQIAIFYWMRLGSGVVVVLGALLFIYSIWVPRKEVIEPGASETPAEMREVMTKSMARNIFYGGSLFFILIFLALSAHSHWYIVNSENSAKLDDSVVRGKHVWEKHACINCHTILGEGAYYAPEVGNVMTRWGVLDDPESAFEALKGWMEAQPTGIPGRRQMPNFNLSDEEIRDLTNFLIWTDNIDAQGWPPNEAGMVRIDFEPWEPEETIGKLWHTLASRLDAPEVHVGAAVDLSEVAGRLAVLFRGLGGSPGVELRPVSPEVSRHRLGWRRRLATEVELMPRASFDGEVLRLPDRLAVFPAREANGALYVWLAAAAAHAGTRIDEDDPLRADLHALVAARQMVEAALHNAPGLRPLYTELCKGVLYQRDISGLPPVEAAVEELIRDMLGDPAPLSPKAEQLLALGDDTAPRGYQHFRPVPLWPELRPVGFSEHNEVENPDTEGPPEESGEKTHRARRRKSDQANRSDSFILHKFEAILSWAEFLNINRRIDDDDPDNAKKAADDQEEIGLGQISKAPPTKLKLHLDLAPEDVNRERLSGRVLYPEWDVRTGQYLPDHVNVLTSDAEIREDAAEFGKDPATARRIRAVKRQFEALRPGRVMTRGHLDGDQLDIEAAVRAQVDRCANGEGTERIWMQSRPEARDLAVSILLDVSRSTESAVTGRAVIDIEREALAALAWGLNACGDDFAIHAFSSLKRQRVYVQRCKRFDEPMGGLVEQRIASLRPGHYTRLGAAIRHCSADLASQSRKRRLLLIITDGKPNDLDHYEGRHGIEDTCMAIREARRAGQSVFGVTIDKTGKSWFPRMFGQGGFAVIPDPHRLTMALPQIYRQLVGAMSDASLIDELPGELLMWVLIISELLVFGAGLIAFMGVRLTDPVGFAEAQSHLYRTGAALNTAVLVTSGYLAAQALHWRRIARRGAARLALIAAAALGVVFLIIKGAEVFCAAYNNDLPVLLKGPTGCGKTRFVAHMAARLGRPLYTVACHDDLAAADLIGRYLLKGGETVWVDGPLTRAVREGAICYLDEVVEARKDVTVVLHPLTDDRRILPIDRTGEELEAAPGFMLVASYNPGYQNILKTLKPSTRQRFISLEFDFPSPEMEAQVVAQESGLPLERCKPLVRLAGKLRGLKGQDLEEGVSTRLVVYAATLIAQGMSTDRAILAAMIEPLTDDEDIKRGLLDLVTAVFG
>K2
MKYESQKIAYAYFAVAMALFAVQVIGGLLAGFIYVFPNFLSELLPFNIVRMLHTNSLIVWLLLGFFGAAYFLIPEETEREIHSPTLAYLQLIILVVGTLGVVVTYVFNLFEGNWLLGKEGREFLEQPKWVKAGIVVAALMFLYNVSLTVLKGKKTAISSILVLGLWGLALLFLFAFYNPGNLSLDKQYWWYVVHLWVEGVWELIMASILAYLMLKLTGVDREIVEKWLYVIVAAALFSGILGTGHHYYWIGTPGYWQWIGSIFSSLEVIPFFAMMAFAFVMVWKGRRDHPNKAALLWSLGCATLAFFGAGVWGFLHTLHGVNYYTHGTQITAAHGHLAFYGAYVCLNLAIFSYAMPILKNRDPYNQVLNMASFWLMTSGMVFMTFVLTFGGTVQTHMQRVVGEYFMDVQDQIAIFYWMRLGSGVVVVLGALLFIYSIWVPRKEVIEPGASETPAEMREVMTKSMARNIFYGGSLFFILIFLALSAHSHWYIVNSENSAKLDDSVVRGKHVWEKHACINCHTILGEGAYYAPEVGNVMTRWGVLDDPESAFEALKGWMEAQPTGIPGRRQMPNFNLSDEEIRDLTNFLIWTDNIDAQGWPPNEAGMVRIDFEPWEPEETIGKLWHTLASRLDAPEVHVGAAVDLSEVAGRLAVLFRGLGGSPGVELRPVSPEVSRHRLGWRRRLATEVELMPRASFDGEVLRLPDRLAVFPAREANGALYVWLAAAAAHAGTRIDEDDPLRADLHALVAARQMVEAALHNAPGLRPLYTELCKGVLYQRDISGLPPVEAAVEELIRDMLGDPAPLSPKAEQLLALGDDTAPRGYQHFRPVPLWPELRPVGFSEHNEVENPDTEGPPEESGEKTHRARRRKSDQANRSDSFILHKFEAILSWAEFLNINRRIDDDDPDNAKKAADDQEEIGLGQISKAPPTKLKLHLDLAPEDVNRERLSGRVLYPEWDVRTGQYLPDHVNVLTSDAEIREDAAEFGKDPATARRIRAVKRQFEALRPGRVMTRGHLDGDQLDIEAAVRAQVDRCANGEGTERIWMQSRPEARDLAVSILLDVSRSTESAVTGRAVIDIEREALAALAWGLNACGDDFAIHAFSSLKRQRVYVQRCKRFDEPMGGLVEQRIASLRPGHYTRLGAAIRHCSADLASQSRKRRLLLIITDGKPNDLDHYEGRHGIEDTCMAIREARRAGQSVFGVTIDKTGKSWFPRMFGQGGFAVIPDPHRLTMALPQIYRQLVGAMSDASLIDELPGELLMWVLIISELLVFGAGLIAFMGVRLTDPVGFAEAQSHLYRTGAALNTAVLVTSGYLAAQALHWRRIARRGAARLALIAAAALGVVFLIIKGAEVFCAAYNNDLPVLLKGPTGCGKTRFVAHMAARLGRPLYTVACHDDLAAADLIGRYLLKGGETVWVDGPLTRAVREGAICYLDEVVEARKDVTVVLHPLTDDRRILPIDRTGEELEAAPGFMLVASYNPGYQNILKTLKPSTRQRFISLEFDFPSPEMEAQVVAQESGLPLERCKPLVRLAGKLRGLKGQDLEEGVSTRLVVYAATLIAQGMSTDRAILAAMIEPLTDDEDIKRGLLDLVTAVFG
>L12
MKYESQKIAYAYFAVAMALFAVQVIGGLLAGFIYVFPNFLSELLPFNIVRMLHTNSLIVWLLLGFFGAAYFLIPEETEREIHSPTLAYLQLIILVVGTLGVVVTYVFNLFEGNWLLGKEGREFLEQPKWVKAGIVVAALMFLYNVSLTVLKGKKSAISSILVLGLWGLALLFLFAFYNPGNLSLDKQYWWYVVHLWVEGVWELIMASILAYLMLKLTGVDREIVEKWLYVIVAAALFSGILGTGHHYYWIGTPGYWQWIGSIFSSLEVIPFFAMMAFAFVMVWKGRRDHPNKAALLWSLGCATLAFFGAGVWGFLHTLHGVNYYTHGTQITAAHGHLAFYGAYVCLNLAIFSYAMPILKNRDPYNQVLNMASFWLMTSGMVFMTFVLTFGGTVQTHMQRVVGEYFMDVQDQIAIFYWMRLGSGVVVVLGALLFIYSIWVPRKEVIEPGASETPAEMREVMTKSMARNIFYGGSLFFILIFLALSAHSHWYIVNSENSAKLDDSVVRGKHVWEKHACINCHTILGEGAYYAPEVGNVMTRWGVLDDPESAFEALKGWMEAQPTGIPGRRQMPNFNLSDEEIRDLTNFLIWTDNIDAQGWPPNEAGMVRIDFEPWEPEETIGKLWHTLASRLDAPEVHVGAAVDLSEVAGRLAVLFRGLGGSSGVELRPVSPEVSRHRLGWRRRLATEVELMPRASFDGEVLRLPDRLAVFPAREANGALYVWLAAAAAHAGTRIDEDDPLRADLHALVAARQMVEAALHNAPGLRPLYTELCKGVLYQRDISGLPPVEAAVEELIRDMLGDPAPLSPKAEQLLALGDDTAPRGYQHFRPVPLWPELRPVGFSEHNEVENPDTEGPPEESGEKTHRARRRKSDQANRSDSFILHKFEAILSWAEFLNINRRIDDDDPDNAKKAADDQEEIGLGQISKAPPTKLKLHLDLAPEDVNRERLSGRVLYPEWDVRTGQYLPDHVNVLTSDAEIREDAAEFGKDPATARRIRAVKRQFEALRPGRVMTRGHLDGDQLDIEAAVRAQVDRCANGEGTERIWMQSRPEARDLAVSILLDVSRSTESAVTGRAVIDIEREALAALAWGLNACGDDFAIHAFSSLKRQRVYVQRCKRFDEPMGGLVEQRIASLRPGHYTRLGAAIRHCSADLAGQTRKRRLLLIITDGKPNDLDHYEGRHGIEDTCMAIREARRAGQSVFGVTIDKTGKSWFPRMFGQGGFAVIPDPHRLTMALPQIYRQLVGAMSDASLIDELPGELLMWVLIISELLVFGAGLIAFMGVRLTDPVGFAEAQSHLYRTGAALNTAVLVTSGYLAAQALHWRRIARRGAARLALIAAAALGVVFLIIKGAEVFCAAYNNDLPVLLKGPTGCGKTRFVAHMAARLGRPLYTVACHDDLAAADLIGRYLLKGGETVWVDGPLTRAVREGAICYLDEVVEARKDVTVVLHPLTDDRRILPIDRTGEELEAAPGFMLVASYNPGYQNILKTLKPSTRQRFISLEFDFPSPEMEAQVVAQESGLPLERCKPLVRLAGKLRGLKGQDLEEGVSTRLVVYAATLIAQGMSTDRAILAAMIEPLTDDEDIKRGLLDLVTAVFG
>BC1
MKYESQKIAYAYFAVAMGLFAIQVTGGLLAGWIYVSPNFASDLLPFNIVRMLHTNALIVWLILGFFGAAYFLIPEEAEREIHSTKLAYLQLLILVVGTLGVVVTYVFNLFEGNWLLGKEGREFLEQPKWVKAGIVVAALIFLYNVSMTVLKGKKTAISNILLLGLWGLALLFLFAFYNPGNLALDKQYWWYVVHLWVEGVWELIMASILAYLMLKLTGVDREVVEKWLYVIVAAALFSGILGTGHHYYWIGTPGYWQWIGSIFSSLEVIPFFAMMAFAFVMVWKGRRDHPNKAALLWSLGCATLAFFGAGVWGFLHTLHGVNYYTHGTQITAAHGHLAFYGAYVCLNLAIFTYAMPILKNRDPYNQVLNMASFWLMTGGMVFMTFVLTFAGTVQTHMQRVVGDYFMDVQDQVAIFYWMRFGSGLVVVIGALLFIYSIWVPRKEVIEPGKAETPAEMREVMTKSMARNIFYGGSLFFILIFLGLSAHSHWYIVNSENSAKLDESVVRGKHVWEKHACINCHSILGEGAYFAPEVGNVMTRWGVLDDPESAFESLKGWMEAQPTGIPGRRQMPNFNLSDEELRDLTNFLIWTDNIDAQGWPPNEAGMVKIDFEPWEPEETIGKLWHTLASRLDAPEVHVGAAVDLSEVAGRLAVLFRGLGGSPGVELRPVSPEVSRHRLSWRRRLGTEVELMPRASFDGEVLRLPDRLAVYPSREANGALFVWLAAAAANAGTRIDEDDPLRADLRALAAARQMVAATLDDAPGLRPLYSELCKGLLHQRSVPDLPPTEAAVEDLIRHMLGDPAPLSPKAEQLLALGDDIAPRGYQHFRPVPLWPELRAVGFSEHTEVENPETEGPPEESGEKTHRARRRKSDQAERQDSLILHKFEAILSWAEFLNLNRRVDDDDPDNAKKAADDQDEIGLGQISKAPPTRLKLHLDLAPEDVNRERLSGRILYPEWDVRTGQYLPDHVNVLLSDADIRDNAADFGKDPATARRIRAVKRQFEALRPGRIMTRGHLDGDQLDIEAAVRAETDRHASGEGNERVWMQSRPEARDLAVSILLDVSRSTESAVTGRAVIDIEREALAALAWGLNACGDDFAIHAFSSLKRQRVYVQRCKRFDEPMGALVEQRIASLRPGHYTRLGAAIRHCSADLAAQSRNRRLLLVITDGKPNDLDHYEGRHGIEDTCMAVREARRAGHSVFGVTIDKTGKSWFPRMFGQGGFAVIPDPHRLTMALPQIYRQLVGA-----------------------------------------------------------------------------------------------------------VFTAAYKNDLPVLLKGPTGCGKTRFVAHMAAKLGRPLYTVACHDDLAAADLIGRYLLKGGETVWVDGPLTRAVREGAICYLDEVVEARKDVTVVLHPLTDDRRILPIDRTGEELEAAPGFMLVASYNPGYQNILKTLKPSTRQRFISLEFDFPSPEMEAEVVAQESGLALERCKPLIRLANKLRGLKGQDLEEGVSTRLVVYAATLIAQGMSTDRAILAAMIEPLTDDEDIKRGLLDLVTAVFG
>BE9
MKYESQKIAYAYFAVAMGLFAIQVIGGLLAGLIYVSPNFLSELLPFNIVRMLHTNSLIVWLILGFFGAAYFLIPEEAEREIHSTKLAYLQLIILVVGTLGVVVTYVFNLFEGNWLLGKEGREFLEQPKWVKAGIVVAALIFLYNVSMTVLKGKKTAITNILLLGLWGLALLFLFAFYNPGNLALDKQYWWYVVHLWVEGVWELIMASILAYLMLKLTGVDREIVEKWLYVIVAAALFSGILGTGHHYYWIGTPAYWQWIGSIFSSLEVIPFFAMMAFAFVMVWKGRRDHPNKAALLWSLGCATLAFFGAGVWGFLHTLHGVNYYTHGTQITAAHGHLAFYGAYVCLNLAIFSYAMPILKNRDPYNQVLNMGSFWLMTSGMVFMTFVLTFGGTVQTHMQRVVGDYFMDVQDQIAIFYWMRFGSGVVVVLGALLFIYSVWVPRKEVIEPGAAETPAEMREVMTKSMARNIFYGGSLFFILIFLALSAHSHWYIVNSENSAKLDESVVRGKHVWEKHACINCHTILGEGAYFAPEVANVMTRWGVLDDPESAFETLKGWMEAQPTGIPGRRQMPNFNLSDEEIRDLANFLIWTDNIDAQDWPPNEAGMVRIDFEPWEPEETIGKLWHTLASRLDAPEVHVGAAVDLSEVAGRLAVLFRGLGGSPGVELRPVSPEVSRHRLGWRRKLATEVELMPRASFDGEVLRLPDRLAVFPAREANGALYVWLAAAAAHAGTRIDEDDPLRADLRALAAARQMVEATLEDAPGLRPLYIELCKGLLHQREVPDLPPDEAAVEGIIRHMLGDPDPLSDRALAFLEMDAE-AQRGYQPFRPVPLWPELRAVGFSEHNEVENPETEGEPEESGEKTHRARRRKSDQAERSDSFILHKFEAILSWAEFLNINRRIDDDDPDNAKKAADDQEEIGLGQISKAPPTKLKLHLDLAPEDVNRERLSGRILYPEWDVRTGQYLPDHVHVLLSDAEIREDAAEFGKDAATARRIRAVKRQFEALRPGRVMTRGHLDGEQLDIEAAVRAETDRMASGEGNERIWMQSRPVARDLAVSILLDVSRSTESAVTGRAVIDIEREALAALAWGLNACGDDFAIHAFSSLKRQRVYVQRCKRFDEPMGGKVEQRIASLRPGHYTRLGAAIRHCSADLAKQSRKRRLLLVITDGKPNDLDHYEGRHGIEDTRQAVREARRAGHSVFGVTIDKTGKSWFPRMFGQGGFAVIPDPHRLTMALPQIYRQLVGAMSDTSFIDELPGELLMWVLIFSELLVFGAGLIAFMGVRLTDPAGFAEAQSHLHRTGAAFNTAVLVTSGYLAAQALHWRQVARRGAARLALFGAAMLGVVFLIIKATEVFSAAYNNDLPVLLKGPTGCGKTRFVAHMAARLGRPLYTVACHDDLAAADLIGRYLLKGGETVWVDGPLTRAVREGAICYLDEVVEARKDVTVVLHPLTDDRRILPIDRTGEELEAAPGFMLVASYNPGYQNILKTLKPSTRQRFISLEFDFPSPEMEAEVVAQESGLALERCKPLIRLANKLRGLKGQDLEEGVSTRLVVYAATLIAQGMSTDRAILAAMIEPLTDDEDIKRGLLDLVTAVFG
>BI11
MKYESQKIAYAYFAVAMALFVVQVLGGLLAGLIYVSPNFLSELLPFNIVRMLHTNALIVWLILGFFGAAYFLIPEETEREIHSPKLAYLQLIILVVGTLGVVLTYTFNLFEGNWLLGKEGREFLEQPKWVKAGIVVAALIFLYNVSMTVLKGKKTAISNILLLGLWGLALLFLFAFYNPGNLALDKQYWWYVVHLWVEGVWELIMASILAYLMLKLTGVDREIVEKWLYVIVAAALFSGILGTGHHYYWIGTPAYWQWIGSIFSSLEVIPFFAMMAFAFVMVWKGRRDHPNKAALLWSLGCATLAFFGAGVWGFLHTLHGVNYYTHGTQITAAHGHLAFYGAYVCLNLAIFSYAMPILKNRDPYNQVLNMGSFWLMTSGMVFMTFVLTFGGTVQTHMQRVIGDYFMDVQDQIAIFYWMRFGSGLVVVLGALLFVYSIWVPRKEVIEPGAAETPAEMREVMTKSMARNIFYGGSLFFILIFLALSAHSHWYIVNSENSAKLDESVVRGKHVWEKHACINCHTILGEGAYFAPEVGNVMTRWGVLDDPESAFESLKGWMEAQPTGIPGRRQMPNFNLSDEEIRDLTNFLIWTDNIDAQDWPPNEAGMVRIDFEPWEPEETIGKLWHTLASRLDAPEVHVGAAVDLSEVAGRLAVLFRGLGGSPGVELRPVSPEVSHHRLSWRRRLGTEVELMPRASFDGEVLRLPDRLAVFPAREANGALFVWLAAASAHAGTRIDEEDPLRADLQALNAAQSMVEATLENAPGLRPLYAELCKGLLHLRDIPNLPPVEAALEELVRHMLGDPAPLSDRAEQLQSLEDSSAPRGYQRFRPVPLWPELRAVGFSEHNEVENPDTEGPPEETSEKTHRARRRKSDQAERKDSLILHKFEAILSWAEFLNLNRRVDDDDPDNAKKAADDQEEIGLGQISKAPPTKLKLHLDLAPEDVNRERLSGRILYPEWDVRTGQYLPDHVNVLLSDAEIREDAAEFGKDPATARRIRAVKRQFEALRPGRVMTRGHLDGDQLDIEAAVRAETDRHASGEGNERVWMQSRPEARDLAVSILLDVSRSTESAVTGRAVIDIEREALAALAWGLNACGDDFSIHAFSSLKRQRVYVQRCKRFDEPMGGIVEQRIASLRPGHYTRLGAAIRHCSTDLAGQSRKRRLLLVITDGKPNDLDHYEGRHGIEDTCMAVREARRAGQSVFGVTIDKTGKSWFPRMFGQGGFAVIPDPHRLTMALPQIYRQLVGAMSDTSLIDELPGELLMWVLIISELLVFGAGLIAFMGVRLTDPAGFAEAQSHLHRTGAAFNTAVLVTSGYLAAQALRWRQAARRARARLALIGAALLGVIFLIIKGMEVFTAAYNKDLPVLLKGPTGCGKTRFVAHMAAKLGRPLYTVACHDDLAAADLIGRYLLKGGETVWVDGPLTRAVREGAICYLDEVVEARKDVTVVLHPLTDDRRILPIDRTGEELEAAPGFMLVASYNPGYQNILKTLKPSTRQRFISLEFDFPSPEMEAEVVAQESGLALERCKPLVRLAGKLRGLKGQDIEEGVSTRLVVYAATLIAQGMSTDRAILAAMIEPLTDDEDIKRGLLDLVTAVFG
>BA11
MKYESQKIAYAYFAVAMALFAIQVIGGLLAGFIYVFPNFLSELLPFNIVRMLHTNSLIVWLLLGFFGAAYFLIPEETEREIHSPTLAYLQLIILVVGTLGVVVTYVFNLFEGNWLLGKEGREFLEQPKWVKAGIVVAALMFLYNVSMTVLKGKKTAISNILLLGLWGLALLFLFAFYNPGNLSLDKQYWWYVVHLWVEGVWELIMASILAYLMLKLTGVDREIVEKWLYVIVAAALFSGILGTGHHYYWIGTPAYWQWIGSIFSSLEVIPFFAMMAFAFVMVWKGRRDHPNKAALLWSLGCATLAFFGAGVWGFLHTLHGVNYYTHGTQITAAHGHLAFYGAYVCLNLAIFTYAMPILKNRDPYNQVLNMGSFWLMTSGMVFMTFVLTFGGTVQTHMQRVVGDYFMDVQDQIAVFYWMRLGSGVVVVLGALLFIYSIWVPRKEVIEPGAAETPAEMREVMTKSMARNIFYGGSLFFILIFLALSAHSHLYIVNSENAAKLDESVIRGKHVWEKHACINCHTILGEGAYYAPEVGNVMTRWGVLDDPESAFESLKGWMEAQPTGIPGRRQMPNFNLSDEEIRDLTNFLIWTDNIDAQDWPPNEAGMVKIDFEPWEPEETIGKLWHTLASRLDAPQVHEGAAVDLSQVAGRLAVLFRGLGGSPGVELRPVSPEVSRHRLSWRRRLATEAELMPRASFDGEVLRLPDRLAVFPAREANGALYVWLAAAAAHAGTRIDEDDPLRADLRALIAAQHMVDATLENAPGLRPLYIELCKGVLHHRDIPDLPPDEAAVEELVRHMLGDPALLSSRAEHLLALDDDAAPRGYQHFRPVPLWPELRAVGFSEHNEVENPETEGEPEESGEKTHRARRRKSDQAERSDSFILHKFEAILSWAEFLNINRRIDDDDPDNAKKAADDQEEIGLGQISKAPPTKLKLHLDLAPEDVNRERLSGRILYPEWDVRTGQYLPDHVNVLLSDADIREDAAEFGKDPATARRIRAVKRQFEALRPGRVMTRGHLDGDQLDIEAAVRAETERRASGEANERIWMQSRPEARDLAVSILLDVSRSTESAVTGRAVIDIEREALAALAWGLNACGDDFSIHAFSSLKRQRVYVQRCKRFDEPMGAKVELRIASLRPGHYTRLGAAIRHCSADLASQSRKRRLLLVITDGKPNDLDHYEGRHGIEDTCMAVREARRAGQSVFGVTIDKTGKSWFPRMFGQGGFAVIPDPHRLTMALPQIYRQLVGAMSDASLIDELPGELLMWVLIISELLVFGAGLIAFMGVRLTDPVGFAEAKSHLYRTGAAFNTAVLVTSGYLAAQALHWRRAAERFKVRFALVFAAALGVVFLVIKGAEVFCAAYNNDLPVLLKGPTGCGKTRFVAHMAAKLGRPLYTVACHDDLAAADLIGRYLLKGGETVWVDGPLTRAVREGAICYLDEVVEARKDVTVVLHPLTDDRRILPIDRTGEELEAAPGFMLVASYNPGYQNILKTLKPSTRQRFISLEFDFPSPEMEAQVVAQESGLPLERCKPLVRLANKLRGLKGQDLEEGVSTRLVVYAATLIAQGMSTDRAILAAMVEPLTDDEDIKRGLLDLVTAVFG
>BB9
MKYESQKVAYAYFAFAMALFAIQVIGGLLAGWIYVAPNFLSELLPFNIVRMLHTNALIVWLITGFFGAAYFLIPEEAEREIHSTKLAYIQLAILILGTLGVVLTYVFNLFEGNWLLGKEGREFLEQPKWVKAGIVVAALIFLYNVSLTVLKGKKTAITNILLLGLWGLALLFLFAFYNPGNLSLDKQYWWYVVHLWVEGVWELIMASILAYLMLKLTGVDREVVEKWLYVIVAAALFSGILGTGHHYYWIGTPGYWQWIGSIFSSLEVIPFFAMMAFAFVMVWKGRRDHPNKAALLWSLGCATLAFFGAGVWGFLHTLHGVNYYTHGTQITAAHGHLAFYGAYVCLNLAIFTYAMPILKNRDPYNQVLNMASFWLMTSGMVFMTFVLTFAGTVQTHMQRVVGDYYMDVQDQIAIFYWMRFGSGLVAVIGALLFIYSIWVPRKEIVEPGPVEVAAEMREVMTKSMARNIFYGGSLFFILIFLALSAHSHLYIVNSPNSAKLDESVIRGKHVWEKHACINCHSIMGEGAYFAPEVANVMTRWGVLDDPESAFESLKGWMEAQPTGIPGRRQMPQFNLSDEEIRDLANFLIWTDNIDAQDWPPNDAGMVRIDFEPWEPEETIGKLWHTLASRLDAPEVHEGAAVDLSQVAGRLAVLFRGLGGSPGVELRPVSPELSRHRLSWRRKLATEAELIPRASFDGEVLRLPDRLAVFPAREANGALYVWLAAVAAHAGTRIDEDDPLRADLRALQAARAMVAATLEDAPGLCPLYTELCKGVLYQRNLPGLPPAEAAVEDLIRRMLGDPAPLSARAQAYDALGDDAAPRGYQPFRPVPLWPELRAVAFSEHTEVESRDTDGPPEESGEKTHRARRRKSDQAERQDSLILHKFEAILSWAEFLNLNRRIDDDDPDNAKKAADDQDEIGLGQISKAPPTRLKLHLDLAPEDVNRERLSGRVLYPEWDVRTGQYLPDHVNVLTSDAEIRVDAADFGKDPATARRIRAVKRQFEALRPGRVMTRGHLDGDQLDIEAAVRSAVDRRANGEGNERVWMQSRPEARDLAVSILLDVSRSTESAVAGRAVIDIEREALAALAWGLNACGDDFAIHAFSSLKRQRVYVQRCKKFNEPMTATVEQRIASLRPGHYTRLGAAIRHVSADLAAQARKRRLLLVITDGKPNDLDHYEGRHGIEDTCMAVREARRAGQSVFGVTIDKTGKSWFPRMFGQGGFAVIPDPNRLTMALPQIYRQLVGAMSDASLIDELPGELLMWVLIVSELLVFGAGLTAFMGVRLTDPAGFAEAQAHLYRTGAALNTGVLVTSGFLVARALRWRQAARRGAARLALIGAALLGVVFLIIKGAEVFAAAYTNKLPVLLKGPTGCGKTRFVAHMAASLGRPLYTVACHDDLAAADLIGRYLLKGGETVWVDGPLTRAVREGAICYLDEVVEARKDVTVVLHPLTDDRRILPIDRTGEELEAAPGFMLVASYNPGYQNILKTLKPSTRQRFISLEFDFPSPQMEAEVVAQESGLPLERCKPLVRLAGKLRGLKGQDLEEGVSTRLVVYAATLIAQGMSTDRAILAAMIEPLTDDEDIKRGLLDLVTAVFG
>BJ4
MKYESQKVAYAYFAFAMALFAIQVIGGLLAGWIYVAPNFLSELLPFNIVRMLHTNALIVWLITGFFGAAYFLIPEEAEREIHSTKLAYIQLAILILGTLGVVLTYVFNLFEGNWLLGKEGREFLEQPKWVKAGIVVAALIFLYNVSLTVLKGKKTAITNILLLGLWGLALLFLFAFYNPGNLSLDKQYWWYVVHLWVEGVWELIMASILAYLMLKLTGVDREVVEKWLYVIVAAALFSGILGTGHHYYWIGTPGYWQWIGSIFSSLEVIPFFAMMAFAFVMVWKGRRDHPNKAALLWSLGCATLAFFGAGVWGFLHTLHGVNYYTHGTQITAAHGHLAFYGAYVCLNLAIFTYAMPILKNRDPYNQVLNMASFWLMTSGMVFMTFVLTFAGTVQTHMQRVVGDYYMDVQDQIAIFYWMRFGSGLVAVIGALLFIYSIWVPRKEIVEPGPVEVAAEMREVMTKSMARNIFYGGSLFFILIFLALSAHSHLYIVNSPNSAKLDESVIRGKHVWEKHACINCHSIMGEGAYFAPEVANVMTRWGVLDDPESAFESLKGWMEAQPTGIPGRRQMPQFNLSDEEIRDLANFLIWTDNIDAQDWPPNDAGMVRIDFEPWEPEETIGKLWHTLASRLDAPEVHEGAAVDLSQVAGRLAVLFRGLGGSPGVELRPVSPELSRHRLSWRRKLATEAELIPRASFDGEVLRLPDRLAVFPAREANGALYVWLAAVAAHAGTRIDEDDPLRADLRALQAAGAMVAATLEDAPGLRPLYAELCKGLLYQRDLPGLPPAEAAVEDLIRRMLGDPAPLSARAQAYDALGDDAAPRGYQPFRPVPLWPELRAVAFSEHTEVESRDTDGPPEESGEKTHRARRRKSDQAERQDSLILHKFEAILSWAEFLNLNRRVDDDDPDNAKKAADDQDEIGLGQISKAPPTRLKLHLDLAPEDVNRERLSGRVLYPEWDVRTGQYLPDHVNVLTSEAEIREDAAEFGKDPATARRIRAVKRQFEALRPGRVMTRGHLDGDQLDIEAAVRSAVDRHANGEGNERVWMQSRPEARDLAVSILLDVSRSTESAVAGRAVIDIEREALAALAWGLNACGDDFAIHAFSSLKRQRVYVQRCKKFNEPMTATVEQRIASLRPGHYTRLGAAIRHVSADLAAQARKRRLLLVITDGKPNDLDHYEGRHGIEDTCMAVREARRAGQSVFGVTIDKTGKSWFPRMFGQGGFAVIPDPNRLTMALPQIYRQLVGAMSDASLIDELPGELLMWVLIVSELLVFGAGLTAFMGVRLTDPAGFAEAQAHLYRTGAALNTGVLVTSGFLVARALRWRQAARRGAARLALIGAALLGVVFLIIKGAEVFAAAYTNKLPVLLKGPTGCGKTRFVAHMAASLGRPLYTVACHDDLAAADLIGRYLLKGGETVWVDGPLTRAVREGAICYLDEVVEARKDVTVVLHPLTDDRRILPIDRTGEELEAAPGFMLVASYNPGYQNILKTLKPSTRQRFISLEFDFPSPQMEAEVVAQESGLPLERCKPLVRLAGKLRGLKGQDLEEGVSTRLVVYAATLIAQGMSTDRAILAAMIEPLTDDEDIKRGLLDLVTAVFG
>BJ5
MKYESQKVAYAYFAFAMALFAIQVIGGLLAGWIYVAPNFLSELLPFNIVRMLHTNALIVWLITGFFGATYFLIPEEAEREIHSTKLAYIQLAILILGTLGVVLTYVFNLFEGNWLLGKEGREFLEQPKWVKAGIVVAALIFLYNVSLTVLKGKKTAITNILLLGLWGLALLFLFAFYNPGNLSLDKQYWWYVVHLWVEGVWELIMASILAYLMLKLTGVDREVVEKWLYVIVAAALFSGILGTGHHYYWIGTPGYWQWIGSIFSSLEVIPFFAMMAFAFVMVWKGRRDHPNKAALLWSLGCATLAFFGAGVWGFLHTLHGVNYYTHGTQITAAHGHLAFYGAYVCLNLAIFTYAMPILKNRDPYNQVLNMASFWLMTSGMVFMTFVLTFAGTVQTHMQRVVGDYYMDVQDQIAIFYWMRFGSGLVAVIGALLFIYSIWVPRKEIVEPGPVEVAAEMREVMTKSMARNIFYGGSLFFILIFLALSAHSHLYIVNSPNSAKLDESVIRGKHVWEKHACINCHSIMGEGAYFAPEVANVMTRWGVLDDPESAFESLKGWMEAQPTGIPGRRQMPQFNLSDEEIRDLANFLIWTDNIDAQDWPPNDAGMVRIDFEPWEPEETIGKLWHTLASRLDAPEVHEGAAVDLSQVAGRLAVLFRGLGGSPGVELRPVSPELSRHRLSWRRKLATEAELIPRASFDGEVLRLPDRLAVFPAREANGALYVWLAAVAAHAGTRIDEDDPLRADLRALQAAGAMVAATLEDAPGLRPLYAELCKGLLYQRDLPGLPPAEAAVEDLIRRMLGDPAPLSARAQAYDALGDDAAPRGYQPFRPVPLWPELRAVAFSEHTEVESRDTDGPPEESGEKTHRARRRKSDQAERQDSLILHKFEAILSWAEFLNLNRRVDDDDPDNAKKAADDQDEIGLGQISKAPPTRLKLHLDLAPEDVNRERLSGRVLYPEWDVRTGQYLPDHVNVLTSEAEIREDAAEFGKDPATARRIRAVKRQFEALRPGRVMTRGHLDGDQLDIEAAVRSAVDRHANGEGNERVWMQSRPEARDLAVSILLDVSRSTESAVAGRAVIDIEREALAALAWGLNACGDDFAIHAFSSLKRQRVYVQRCKKFNEPMTATVEQRIASLRPGHYTRLGAAIRHVSADLAAQARKRRLLLVITDGKPNDLDHYEGRHGIEDTCMAVREARRAGQSVFGVTIDKTGKSWFPRMFGQGGFAVIPDPNRLTMALPQIYRQLVGAMSDASLIDELPGELLMWVLIVSELLVFGAGLTAFMGVRLTDPAGFAEAQAHLYRTGAALNTGVLVTSGFLVARALRWRQAARRGAARLALIGAALLGVVFLIIKGAEVFAAAYTNKLPVLLKGPTGCGKTRFVAHMAASLGRPLYTVACHDDLAAADLIGRYLLKGGETVWVDGPLTRAVREGAICYLDEVVEARKDVTVVLHPLTDDRRILPIDRTGEELEAAPGFMLVASYNPGYQNILKTLKPSTRQRFISLEFDFPSPQMEAEVVAQESGLPLERCKPLVRLAGKLRGLKGQDLEEGVSTRLVVYAATLIAQGMSTDRAILAAMIEPLTDDEDIKRGLLDLVTAVFG
>C11
MKYESQKVAYAYFAVAMGLFAIQVIGGLLAGLIYVSPNFLSELLPFNIVRMLHTNSLIVWLILGFFGAAYFLIPEETEREIHSTKLAYLQLIILVVGTLGVVVTYVFNLFEGNWLLGKEGREFLEQPKWVKAGIVVAALIFLYNVSMTVLKGKKTAISNILLLGLWGLALLFLFAFYNPGNLSLDKQYWWYVVHLWVEGVWELIMASILAYLMLKLTGVDREIVEKWLYVIVAAALFSGILGTGHHYYWIGTPAYWQWIGSIFSSLEVIPFFAMMAFAFVMVWKGRRDHPNKAALLWSLGCATLAFFGAGVWGFLHTLHGVNYYTHGTQITAAHGHLAFYGAYVCLNLAIFSYAMPILKNRDPYNQVLNMASFWLMTSGMVFMTFVLTFAGTVQTHMQRVVGDYFMDVQDQIAIFYWMRLGSGLVVVLGALLFIYSIWVPRKEIIEPGAAETPAEMREVMTKSMARNIFYGGSLFFILIFLALSAHSHWYIVNSENAATLDDSVIRGKHVWEKHACVNCHSILGEGAYFAPEVGNVMTRWGVLDDPESAFETLKGWMEAQPTGIEGRRQMPNFNLSDEEIRDLANFLIWTDNIDAQDWPPNDAGMVKIDFEPWEPEETIGKLWHTLASRLDAPEVHVGAAVDLSEVAGRLAVLFRGLGGSPGVELRPVSPEISRHRLSWRRRLATEAEQLPRASFDGEVLRLPDRLAVFPAREANGALYVWLAAAAAHAGTRIDEDDPLRADLHALTAAQEMVAATLDDAPGLRPLYSELCKGLLHQRDVPDLPPVEAAVEELVRQMLGDPTPLSARAEQLKAIDDDTAPRGYQNFRPVPLWPELRAVGFSEHNEVENPDTEGPPEESGEKTHRARRRKSDQASRSDSFILHKFEAILSWAEFLNINRRIDDDDPDNAKKAADDQDEIGLGQISKAPPTKLKLHLDLAPEDVNRERLSGRILYPEWDVRTGAYLPDHVNVLTSDADIREDAAEFGKDPATARRIRAVKRQFEALRPGRVMTRGHLDGDQLDIEAAVRAETDRHASGEGNERIWLQSRPEARDLAVSILLDVSRSTESAVTGRAVIDIEREALAALAWGLNACGDDFAIHAFSSLKRQRVYVQRCKRFDEPMGTTVEQRIASLRPGHYTRLGAAIRHCSADLAAQSRKRRLLLVITDGKPNDLDHYEGRHGIEDTRQAVREARRAGQSVFGVTIDKTGKSWFPRMFGQGGFAVIPDPHRLTMALPQIYRQLVGAMSDATLIDELPGELLMWVLIISELLVFGAGLVAFMGVRLTDPAGFAEAQSHLYRTGAALNTAVLVTSGFLAAKALQWRQVARRTTARLALIGAALLGVLFLIIKGAEVFAAAYTNNLPVLLKGPTGCGKTRFVAHMAASLGRPLYTVACHDDLAAADLIGRYLLKGGETVWVDGPLTRAVREGAICYLDEVVEARKDVTVVLHPLTDDRRILPIDRTGEELEAAPGFMLVASYNPGYQNILKTLKPSTRQRFISLEFDFPSPEMEAEVVAQESGLPLERCKPLVRLAGKLRGLKGQDLEEGVSTRLVVYAATLIAQGMSTDRAILAAMIEPLTDDEDIKRGLLDLVTAVFG
>AD2
MKYESQKIAYAYFAVAMALFAIQVIGGLLAGLIYVFPNFLSELLPFNIVRMLHTNSLIVWLILGFFGAAYFLIPEEAEREIHSPKLAYLQLIILVVGTLGVVVTYVFNLFEGNWLLGKEGREFLEQPKWVKAGIVVAALIFLYNVSMTVLKGKKTAITNILLLGLWGLALLFLFAFYNPGNLSLDKQYWWYVVHLWVEGVWELIMASILAYLMLKLTGVDREIVEKWLYVIVAAALFSGILGTGHHYYWIGTPGYWQWIGSIFSSLEVIPFFAMMAFAFVMVWKGRRDHPNKAALLWSLGCATLAFFGAGVWGFLHTLHGVNYYTHGTQITAAHGHLAFYGAYVCLNLAIFSYAMPILKNRDPYNQVLNMGSFWLMTSGMVFMTFVLTFAGTVQTHMQRVVGDYFMDVQDQVAIFYWMRLGSGIVVVLGALLFIYSIWVPRKEIIEPGAAETPAEMREVMTKSMARNIFYGGSLFFILIFLALSAHSHLYIVNSENSAKLDESVVRGKHVWEKHACINCHTIMGEGAYYAPEVANVMTRWGVLDDPESAFESLKGWMEAQPTGIPGRRQMPNFNLSDEEIRDLANFLIWTDNIDAQGWPPNEAGMVRIDFEPWEPEETIGKLWHTLASRLDAPEVHVGAAVDLSEVAGRLAVLFRGLGGSPGVELRPVSPEISRHRLSWRRKLATEAELMPRASFDGEVLRLPDRLAVFPAREANGALYVWLAAAAAHAGTRIDEDDPLRADLRALMAAQDMVAATLDDAPGLRPLYTELCKGVLHHRDIPGLPPVEAAVEELVRHMLGDPAPLSEKAEQLLTLDDDTAPGGYQPMRPVPLWPELRAVGVSEHNEVENPDTEGEPEESGEKTHRARRRKSDQANRSDSFILHKFEAILSWAEFLNINRRIDDDDPDNAKKAADDQEEIGLGQISKAPPTKLKLHLDLAPEDVNRERLSGRILYPEWDVRTGQYLPEHVNVLLSDADIREDAAEFGKDPATARRIRAVKRQFEALRPGRVMTRGHLDGDQLDIEAAVRAETDRHASGEGNERIWMQSRPEARDLAVSILLDVSRSTESAVTGRAVIDIEREALAALAWGLNACGDDFAIHAFSSLKRQRVYVQRCKQFDEPMGSTVEQRIASLRPGHYTRLGAAIRHCSADLAEQSRKRRLLLVITDGKPNDLDHYEGRHGIEDTCMAVREARRAGQSVFGVTIDKTGKSWFPRMFGQGGFAVIPDPHRLTMALPQIYRQLVGAMSSTSLIDELPGELLMWVLIISELLVFGAGLIAFMGVRLTDPAGFAEAQSHLYRTGAALNTAVLITSGYLAAQALHWRQAARRAAARMALIAAAALGVVFLIIKGAEVFCAAYTNDLPVLLKGPTGCGKTRFVAHMAAKLGRPLYTVACHDDLAAADLIGRYLLKGGETVWVDGPLTRAVREGAICYLDEVVEARKDVTVVLHPLTDDRRILPIDRTGEELEAAPGFMLVASYNPGYQNILKTLKPSTRQRFISLEFDFPSPEMEAEVVAQESGLPLERCKPLIRLANKLRGLKGQDLEEGVSTRLVVYAATLIAQGMSTDRAILAAMVEPLTDDEDIKRGLLDLVTAVFG
>CE9
MKYESQKIAYAYFAVAMALFAIQVIGGLLAGFIYVFPNFLSELLPFNIVRMLHTNSLIVWLILGFFGAAYFLIPEEAEREIHSPKLAYLQLIILVVGTLGVVVTYVFNLFEGNWLLGKEGREFLEQPKWVKMGIVVAALIFLYNVSMTVLKGKKTAITNILLLGLWGLALLFLFAFYNPGNLSLDKQYWWYVVHLWVEGVWELIMASILAYLMLKLTGVDREIVEKWLYVIVAAALFSGILGTGHHYYWIGTPGYWQWIGSIFSSLEVIPFFAMMAFAFVMVWKGRRDHPNKAALLWSLGCATLAFFGAGVWGFLHTLHGVNYYTHGTQITAAHGHLAFYGAYVCLNLAIFSYAMPILKNRDPYNQVLNMGSFWLMTSGMVFMTFVLTFGGTVQTHMQRVVGDYFMDVQDQIAVFYWMRLGSGVVVVLGALLFIYSIWVPRKEVIEPGAAEAPAEMREVMTKSMARNIFYGGSLFFILIFLALSAHSHLYIVNSENSAKLDESVVRGKHVWEKHACINCHTIMGEGAYYAPEVANVMTRWGVLDDPESAFEALKGWMEAQPTGIPGRRQMPNFNLSDEEIRDLANFLIWTDNIDAQGWPPNEAGMVRIDFEPWEPEETIGKLWHTLASRLDAPEVHDGAAVDLSEVAGRLAVLFRGLGGSPGVELRPVSPEISRHRLSWRRKLASEAELMPRASFDGEVLRLPDRLAVFPAREANGALFVWLASAAAHAGTRIDEDDPLRADLRALIAAQSMVEATLDDAPGLRPLYTELCKGVLHHRDIPGLPPVEAAVEELVRYMLGDPAPLSERAEQLLTLDDDTASRGYQHFRPVPLWPELRAVGFSEHNEVENPETEGEPEESGEKTHRARRRKSDQANRSDSFILHKFEAILSWAEFLNINRRIDDDDPDNAKKAADDQEEIGLGQISKAPPTKLKLHLDLAPEDVNRERLSGRILYPEWDVRTGQYLPDHVNVLLSDADIREDSAEFGKDPATARRIRAVKRQFEALRPGRVMTRGHLDGDQLDIEAAVRAETDRHASGEGNERVWMQSRPEARDLAVSILLDVSRSTESAVTGRAVIDIEREALAALAWGLNACGDDFAIHAFSSLKRQRVYVQRCKRFDEPMGGLVEQRIASLRPGHYTRLGAAIRHCSADLASQSRKRRLLLVITDGKPNDLDHYEGRHGIEDTRQAIREARRAGQSVFGVTIDKTGKSWFPRMFGQGGFAVIPDPHRLTMALPQIYRQLVGAMSDASLIDELPGELLMWVLIISELLVFGAGLIAFMGVRLTDPAGFAEAQSHLYRTGAALNTAVLVTSGYLAAQALHWRQIARRLAVRLALIAAAALGVVFLIIKGVEVFTAAYNNDLPVLLKGPTGCGKTRFVAHMAAKLGRPLYTVACHDDLAASDLIGRYLLKGGETVWVDGPLTRAVREGAICYLDEVVEARKDVTVVLHPLTDDRRILPIDRTGEELEAAPGFMLVASYNPGYQNILKTLKPSTRQRFISLEFDFPSPEMEAEVVAQESGLALERCKPLIRLANKLRGLKGQDLEEGVSTRLVVYAATLIAQGMSTDRAILAAMIEPLTDDEDIKRGLLDLVTAVFG
>BG10
MKYESQKIAYAYFAVAMALFAIQVLGGLLAGWIYVSPNFVSELLPFNIVRMLHTNALIVWLILGFFGAAYFLIPEEAEREIHSTKLAYLQLIILVVGTLGVVLTYTFNLFEGNWLLGKEGREFLEQPKWVKAGIVVAALIFLYNVSMTVLKGKKTAITNILLLGLWGLALLFLFAFYNPGNLSLDKQYWWYVVHLWVEGVWELIMASILAYLMLKLTGVDREVVEKWLYVIVAAALFSGILGTGHHYYWIGTPAYWQWIGSIFSSLEVIPFFAMMAFAFVMVWKGRRDHPNKAALLWSLGCATLAFFGAGVWGFLHTLHGVNYYTHGTQITAAHGHLAFYGAYVCLNLAIFTYAMPILKNRDPYNQVLNMGSFWLMTSGMVFMTFVLTFGGTVQTHMQRVVGDYFMDVQDQIAIFYWMRFGSGLVVVIGALLFIYSIWVPRKEIIEPGAAETPAEMREVMTKSMARNIFYGGSLFFILIFLALSAHSHLYIVNSENAAKLDDSVVRGKHVWEKHACINCHTILGEGAYFAPEVGNVMTRWGVLDDPESAYEALKGWMEAQPTGIPGRRQMPNFNLSDEEIRDLTNFLIWTDNIDAQDWPPNEAGMVRIDFEPWEPEETIGKLWHTLASRLDAPQVHDGAAVDLSQVAGRLAVLFRGLGGSPGVELRPVSPEVSRHRLSWRRRLGAEAELMPRASFDGEVLRLPDRLAVFPAREANAALYVWLAAIAAHAGTRIDESDPLRADLLALNAAQKMVAATLDNAPGLRPLYTELCKGVLHQRDIPGLPPAEAAVEELIRHVLGDPAPLSPKAEEMRAMDAPSAPRGYQPFRPVPLWPELRAVGFSEHNEVENPDTEGPPEESGEKTHRARRRKSDQATRSDSFILHKFEAILSWAEFLNINRRIDDDDSDNAKKAADDQDEIGLGQISKAPPTKLKLHLDLAPEDVNRERLSGRILYPEWDVRTGRYLPDHVNVLLSDADIREDAAAFGKDPATARRIRAVKRQFEALRPGRVMTRGHLDGDQLDIEAAVRAETERRACGEGNERIWQQSRPEARDLAVSILLDVSRSTESAVTGRAVIDIEREALAALAWGLNACGDDFAIHAFSSLKRQRVYVQRCKRFDEPMGTTVEQRIASLRPGHYTRLGAAIRHCSADLAEQSRKRRLLLVITDGKPNDLDHYEGRHGIEDTCMAVREARRAGQSVFGVTIDKTGKSWFPRMFGQGGFAVIPDPHRLTMALPQIYRQLVGAMSDASLIDELPGELLMWVLIVSELLVFGAGMIAFMGVRLTDPAGFAEAQSHLHRTGAALNTAVLVSSGYLAAQALRWRHAARVGAARLALIAAAALGVVFLIIKGVEVFAAAYTNNLPVLLKGPTGCGKTRFVAHMAASLGRPLYTVACHDDLAAADLIGRYLLKGGETVWVDGPLTRAVREGAICYLDEVVEARKDVTVVLHPLTDDRRILPIDRTGEELEAAPGFMLVASYNPGYQNILKTLKPSTRQRFISLEFDFPSPEMEAEVVAQESGLALERCKPLIRLANKLRGLKGQDLEEGVSTRLVVYAATLIAQGMSTDRAILAAMIEPLTDDEDIKRGLLDLVTAVFG
>N4
MKYETQKIAYAYFAVAMALFAIQVLGGLLAGLIYVSPNFLSELLPFNIVRMLHTNSLIVWLILGFFGAAYFLIPEEAEREIHSPKLAYLQLIILVVGTLGVVVTYVFNLFEGNWLLGKEGREFLEQPKWVKAGIVVAALIFLYNVSMTVLKGKKTAITNILLLGLWGLALLFLFAFYNPGNLSLDKQYWWYVVHLWVEGVWELIMASILAYLMLKLTGVDREVVEKWLYVIVAAALFSGILGTGHHYYWIGTPAYWQWIGSIFSSLEVIPFFAMMAFAFVMVWKGRRDHPNKAALLWSLGCATLAFFGAGVWGFLHTLHGVNYYTHGTQITAAHGHLAFYGAYVCLNLAIFSYAMPILKNRDPYNQVLNMGSFWLMTSGMVFMTFVLTFGGTVQTHMQRVVGDYFMDVQDQIAIFYWMRFGSGVVVVLGALLFIYSIWVPRKEIIEPGAAETPAEMREVMTKSMARNIFYGGSLFFILIFLALSAHSHLYIVRSENAAKLDESVVRGKHVWEKHACINCHTILGEGAYFAPEVANVMTRWGVLDDPESAFEALKGWMEAQPTGIPGRRQMPNFNLSDEELRDLTNFLIWTDNIDAQGWPPNEAGMVKIDFEPWEPEETIGKLWHTLASRLDAPQVHVGAAVDLSEVAGRLAVLFRGLGGSPGVELRPVSPEISHHRLNWRRRLATEAEMMPRASFDGEVLRLPDSLSVFPAREANGALYVWLAAAAAHAGTRIDEEDPLRADLRALTAAQQMNEATLEDAPGLRPLYVELCKGLLHHRDVPDLPPVEAAVEDLIRNMLGDPAPLSDRAKELLALDADTAPRGYQSFRPVPLWPELRAVGFSEHNEVENPETEGPPEESGEKTHRARRRKSDQASRSDSFILHKFEAILSWAEFLNINRRIDDDDPDNAKKAADDQEEIGLGQISKAPPTRLKLHLDLAPEDVNRERLSGRILYPEWDVRTGQYLPDHVNVLLSDADIREDAAEFGKDPATARRIRAVKRQFEALRPGRVMTRGHLDGDQLDIEAAVRAQADRHASGEGNERVWMQSRPEARDLAVSILLDVSRSTESAVTGRAVIDIEREALAALAWGLNACGDDFAIHAFSSLKRQRVYVQRCKRFDEPMGTKVEQRIASLRPGHYTRLGAAIRHCSADLAAQSRKRRLLLVITDGKPNDLDHYEGRHGIEDTCMAVREARRAGHSVFGVTIDKTGKSWFPRMFGQGGFAVIPDPHRLTMALPQIYRQLVGAMSDASLIDELPGELLMWVLIISELLVFGAGLIAFMGVRLTDPAGFAEAQSHLYRTGAAFNTVVLVTSGYLAALALRWRRAERRIKSRLALTGAAALGIVFLIIKGVEVFCAAYKNDLPVLLKGPTGCGKTRFVAHMAARLGRPLYTVACHDDLAAADLIGRYLLKGGETVWVDGPLTRAVREGAICYLDEVVEARKDVTVVLHPLTDDRRILPIDRTGEELEAAPGFMLVASYNPGYQNILKTLKPSTRQRFISLEFDFPSPQMEAEVVAQESGLPLERCKPLVRLAGKLRGLKGQDLEEGVSTRLVVYAATLIAQGMSTDRAILAAMIEPLTDDEDIKRGLLDLVTAVFG
>P11
MKYETQKIAYAYFAVAMALFAIQVLGGLLAGLIYVSPNFLSELLPFNIVRMLHTNSLIVWLILGFFGAAYFLIPEEAEREIHSPKLAYLQLIILVVGTLGVVVTYVFNLFEGNWLLGKEGREFLEQPKWVKAGIVVAALIFLYNVSMTVLKGKKTAITNILLLGLWGLALLFLFAFYNPGNLSLDKQYWWYVVHLWVEGVWELIMASILAYLMLKLTGVDREVVEKWLYVIVAAALFSGILGTGHHYYWIGTPAYWQWIGSIFSSLEVIPFFAMMAFAFVMVWKGRRDHPNKAALLWSLGCATLAFFGAGVWGFLHTLHGVNYYTHGTQITAAHGHLAFYGAYVCLNLAIFSYAMPILKNRDPYNQVLNMGSFWLMTSGMVFMTFVLTFGGTVQTHMQRVVGDYFMDVQDQIAIFYWMRFGSGVVVVLGALLFIYSIWVPRKEIIEPGAAETPAEMREVMTKSMARNIFYGGSLFFILIFLALSAHSHLYIVRSENAAKLDESVVRGKHVWEKHACINCHTILGEGAYFAPEVANVMTRWGVLDDPESAFEALKGWMEAQPTGIPGRRQMPNFNLSDEELRDLTNFLIWTDNIDAQGWPPNEAGMVKIDFEPWEPEETIGKLWHTLASRLDAPQVHVGAAVDLSEVAGRLAVLFRGLGGSPGVELRPVSPEISHHRLNWRRRLATEAEMMPRASFDGEVLRLPDSLSVFPAREANGALYVWLAAAAAHAGTRIDEEDPLRADLRALTAAQQMNEATLEDAPGLRPLYVELCKGLLHHRDVPDLPPVEAAVEDLIRNMLGDPAPLSDRAKELLALDADTAPRGYQSFRPVPLWPELRAVGFSEHNEVENPETEGPPEESGEKTHRARRRKSDQASRSDSFILHKFEAILSWAEFLNINRRIDDDDPDNAKKAADDQEEIGLGQISKAPPTRLKLHLDLAPEDVNRERLSGRILYPEWDVRTGQYLPDHVNVLLSDADIREDAAEFGKDPATARRIRAVKRQFEALRPGRVMTRGHLDGDQLDIEAAVRAQADRHASGEGNERVWMQSRPEARDLAVSILLDVSRSTESAVTGRAVIDIEREALAALAWGLNACGDDFAIHAFSSLKRQRVYVQRCKRFDEPMGTKVEQRIASLRPGHYTRLGAAIRHCSADLAAQSRKRRLLLVITDGKPNDLDHYEGRHGIEDTCMAVREARRAGHSVFGVTIDKTGKSWFPRMFGQGGFAVIPDPHRLTMALPQIYRQLVGAMSDASLIDELPGELLMWVLIISELLVFGAGLIAFMGVRLTDPAGFAEAQSHLYRTGAAFNTVVLVTSGYLAALALRWRRAERRIKSRLALTGAAALGIVFLIIKGVEVFCAAYKNDLPVLLKGPTGCGKTRFVAHMAARLGRPLYTVACHDDLAAADLIGRYLLKGGETVWVDGPLTRAVREGAICYLDEVVEARKDVTVVLHPLTDDRRILPIDRTGEELEAAPGFMLVASYNPGYQNILKTLKPSTRQRFISLEFDFPSPQMEAEVVAQESGLPLERCKPLVRLAGKLRGLKGQDLEEGVSTRLVVYAATLIAQGMSTDRAILAAMIEPLTDDEDIKRGLLDLVTAVFG
>AA10
MKYESQKVAYAYFAVAMGLFAIQVIGGLLAGLIYVSPNFLSELLPFNIVRMLHTNSLIVWLILGFFGAAYFLIPEETEREIHSTKLAYLQLIILVVGTLGVVVTYVFNLFEGNWLLGKEGREFLEQPKWVKAGIVVAALIFLYNVSMTVLKGKKTAISNILLLGLWGLALLFLFAFYNPGNLSLDKQYWWYVVHLWVEGVWELIMASILAYLMLKLTGVDREIVEKWLYVIVAAALFSGILGTGHHYYWIGTPAYWQWIGSIFSSLEVIPFFAMMAFAFVMVWKGRRDHPNKAALLWSLGCATLAFFGAGVWGFLHTLHGVNYYTHGTQITAAHGHLAFYGAYVCLNLAIFSYAMPILKNRDPYNQVLNMASFWLMTSGMVFMTFVLTFAGTVQTHMQRVVGDYFMDVQDQIEIFYWMRLGSGLVVVLGALLFIYSIWVPRKEIIEPGAAETPAEMREVMTKSMARNIFYGGSLFFILIFLALSAHSHLYIVRSENAAKLDDSVIRGKHVWEKHACVNCHSILGEGAYFAPEVGNVMTRWGVLDDPESAFETLKGWMEAQPTGIEGRRQMPNFNLSDEEIRDLANFLIWTDNIDAQDWPPNDAGMVKIDFEPWEPEETIGKLWHTLASRLDAPEVHVGAAVDLSEVAGRLAVLFRGLGGSPGVELRPVSPEISHHRLSWRRRLATEAEQLPRASFDGEVLRLPDRLAVFPAREANGALYVWLAAAAAHAGTRIDEDDPLRADLHALTAAQEMVAATLDDAPGLRPLYSELCKGLLHQRDVPDLPPVEAAVEELVRQMLGDPTPLSARAEQLKALDDDIAPRGYQHFRPVALWPELRAVGFSEHNEVENPDTEGPPEESGEKTHRARRRKSDQASRSDSFILHKFEAILSWAEFLNINRRIDDDDPDNAKKAADDQDEIGLGQISKAPPTKLKLHLDLAPEDVNRERLSGRILYPEWDVRTGAYLPDHVNVLTSDAEIREDAAEFGKDPATARRIRAVKRQFEALRPGRVMTRGHLDGDQLDIEAAVRAETDRHASGEGNERIWLQSRPEARDLAVSILLDVSRSTESAVTGRAVIDIEREALAALAWGLNACGDDFAIHAFSSLKRQRVYVQRCKRFDEPMGATVEQRIASLRPGHYTRLGAAIRHCSADLTAQSRKRRLLLVITDGKPNDLDHYEGRHGIEDTRQAVREALRAGQSVFGVTIDKTGKSWFPRMFGQGGFAVIPDPHRLTMALPQIYRQLVGAMSDAALIDELPGELLMWVLIISELLVFGAGLVAFMGVRLTDPAGFAEAQSHLYRTGAALNTAVLVTSGFLAAKALQWRQVARRTTARLALIGAALLGVLFLIIKGAEVFAAAYTNNLPVLLKGPTGCGKTRFVAHMAASLGRPLYTVACHDDLAAADLIGRYLLKGGETVWVDGPLTRAVREGAICYLDEVVEARKDVTVVLHPLTDDRRILPIDRTGEELEAAPGFMLVASYNPGYQNILKTLKPSTRQRFISLEFDFPSPEMEAEVVSQESGLPLERCKPLVRLAGKLRGLKGQDLEEGVSTRLVVYAATLIAQGMSTDRAILAAMIEPLTDDEDIKRGLLDLVTAVFG
>CF5
MKYESQKVAYAYFAVAMGLFAIQVIGGLLAGLIYVSPNFLSELLPFNIVRMLHTNSLIVWLILGFFGAAYFLIPEETEREIHSTKLAYLQLIILVVGTLGVVVTYVFNLFEGNWLLGKEGREFLEQPKWVKAGIVVAALIFLYNVSMTVLKGKKTAISNILLLGLWGLALLFLFAFYNPGNLSLDKQYWWYVVHLWVEGVWELIMASILAYLMLKLTGVDREIVEKWLYVIVAAALFSGILGTGHHYYWIGTPAYWQWIGSIFSSLEVIPFFAMMAFAFVMVWKGRRDHPNKAALLWSLGCATLAFFGAGVWGFLHTLHGVNYYTHGTQITAAHGHLAFYGAYVCLNLAIFSYAMPILKNRDPYNQVLNMASFWLMTSGMVFMTFVLTFAGTVQTHMQRVVGDYFMDVQDQIEIFYWMRLGSGLVVVLGALLFIYSIWVPRKEIIEPGAAETPAEMREVMTKSMARNIFYGGSLFFILIFLALSAHSHLYIVRSENAAKLDDSVIRGKHVWEKHACVNCHSILGEGAYFAPEVGNVMTRWGVLDDPESAFETLKGWMEAQPTGIEGRRQMPNFNLSDEEIRDLANFLIWTDNIDAQDWPPNDAGMVKIDFEPWEPEETIGKLWHTLASRLDAPEVHVGAAVDLSEVAGRLAVLFRGLGGSPGVELRPVSPEISHHRLSWRRRLATEAEQLPRASFDGEVLRLPDRLAVFPAREANGALYVWLAAAAAHAGTRIDEDDPLRADLHALTAAQEMVAATLDDAPGLRPLYSELCKGLLHQRDVPDLPPVEAAVEELVRQMLGDPTPLSARAEQLKALDDDIAPRGYQHFRPVALWPELRAVGFSEHNEVENPDTEGPPEESGEKTHRARRRKSDQASRSDSFILHKFEAILSWAEFLNINRRIDDDDPDNAKKAADDQDEIGLGQISKAPPTKLKLHLDLAPEDVNRERLSGRILYPEWDVRTGAYLPDHVNVLTSDAEIREDAAEFGKDPATARRIRAVKRQFEALRPGRVMTRGHLDGDQLDIEAAVRAETDRHASGEGNERIWLQSRPEARDLAVSILLDVSRSTESAVTGRAVIDIEREALAALAWGLNACGDDFAIHAFSSLKRQRVYVQRCKRFDEPMGATVEQRIASLRPGHYTRLGAAIRHCSADLTAQSRKRRLLLVITDGKPNDLDHYEGRHGIEDTRQAVREALRAGQSVFGVTIDKTGKSWFPRMFGQGGFAVIPDPHRLTMALPQIYRQLVGAMSDAALIDELPGELLMWVLIISELLVFGAGLVAFMGVRLTDPAGFAEAQSHLYRTGAALNTAVLVTSGFLAAKALQWRQVARRTTARLALIGAALLGVLFLIIKGAEVFAAAYTNNLPVLLKGPTGCGKTRFVAHMAASLGRPLYTVACHDDLAAADLIGRYLLKGGETVWVDGPLTRAVREGAICYLDEVVEARKDVTVVLHPLTDDRRILPIDRTGEELEAAPGFMLVASYNPGYQNILKTLKPSTRQRFISLEFDFPSPEMEAEVVSQESGLPLERCKPLVRLAGKLRGLKGQDLEEGVSTRLVVYAATLIAQGMSTDRAILAAMIEPLTDDEDIKRGLLDLVTAVFG
>A4
MKYESQKIAYAYFAVAMALFAIQVIGGLLAGFIYVFPNFLSELLPFNIVRMLHTNSLIVWLILGFFGAAYFLIPEEAEREIHSPKLAYLQLIILVVGTLGVVVTYVFNLFEGNWLLGKEGREFLEQPKWVKAGIVVAALIFLYNVSMTVLKGKKTAITNILLLGLWGLALLFLFAFYNPGNLSLDKQYWWYVVHLWVEGVWELIMASILAYLMLKLTGVDREVVEKWLYVIVAAALFSGILGTGHHYYWIGTPAYWQWIGSIFSSLEVIPFFAMMAFAFVMVWKGRRDHPNKAALLWSLGCATLAFFGAGVWGFLHTLHGVNYYTHGTQITAAHGHLAFYGAYVCLNLAIFSYAMPILKNRDPYNQVLNMGSFWLMTSGMVFMTFVLTFGGTVQTHMQRVVGDYFMDVQDQIAIFYWMRLGSGLVVVLGALLFIYSIWVPRKEVIEPGAAETPAEMRDVMTKSMARNIFYGGSLFFILIFLALSAHSHWYIVNSENAAKLDDSVVRGKHVWEKHACVNCHSILGEGAYFAPEVGNVMTRWGVLDDPESAFESLKGWMEAQPTGIPGRRQMPNFNLSDEELRDLTNFLIWTDNIDAQGWPPNEAGMVRIDFEPWEPEETIGKLWHTLASRLDAPQVHVGAAVDLSEVAGRLAVLFRGLGGSPGVELRPVSPEVSRHRLSWRRKLATEVELMPRASFDGEVLRLPDRLAVFPAREANGALYVWLAAAAAHAGTRIDEDDPLRADLRALIAARHMVEATLDDAPGLRPLYTELCKGVLYQRDIPSLPPAEAAVEELILHMLGDPKPLSDQAEHLLALDDDIAPRGYQPMRPVPLWPELRAVGFSEHNEVENPDTEGPPEESGEKTHRARRRKSDQAERSDSFILHKFEAILSWAEFLNINRRIDDDDPDNAKKAADDQEEIGLGQISKAPPTRLKLHLDLAPEDVNRERLSGRILYPEWDVRTGQYLPDHVNVLLSDADIRGDAAEFGKDPATARRIRAVKRQFEALRPGRVMTRGHLDGDQLDMEAAVRAQVDRCANGEGTERVWMQSRPEARDLAVSILLDVSRSTESAVTGRAVIDIEREALAALAWGLNACGDDFAIHAFSSLKRQRVYMQRCKRFDEPMGTKVEQRIASLRPGHYTRLGAAIRHCSADLASQSRKRRLLLVITDGKPNDLDHYEGRHGIEDTCMAIREARRVGQSVFGVTIDKTGKSWFPRMFGQGGFAVIPDPHRLTMALPQIYRQLVGAMSDASLIDELPGEFLMWVLIISELLVFGAGMIAFMGVRLTDSAGFAEAQSHLHRTGAALNTAVLVTSGYLAAQALHWRRNMQRFRARLALILAAVLGVVFLIIKGAEVFTAAYKNDLPVLLKGPTGCGKTRFVAHMAAKLGRPLYTVACHDDLAAADLIGRYLLKGGETVWVDGPLTRAVREGAICYLDEVVEARKDVTVVLHPLTDDRRILPIDRTGEELEAAPGFMLVASYNPGYQNILKTLKPSTRQRFISLEFDFPSPQMEAEVVAQESGLPLERCKPLVRLAGKLRGLKGQDLEEGVSTRLVVYAATLIAQGMSTDRAILAAMIEPLTDDEDIKRGLLDLVTAVFG
>AA1
MKYESQKIAYAYFAVAMALFAIQVIGGLLAGFIYVFPNFLSELLPFNIVRMLHTNSLIVWLILGFFGAAYFLIPEEAEREIHSPKLAYLQLIILVVGTLGVVVTYVFNLFEGNWLLGKEGREFLEQPKWVKAGIVVAALIFLYNVSMTVLKGKKTAITNILLLGLWGLALLFLFAFYNPGNLSLDKQYWWYVVHLWVEGVWELIMASILAYLMLKLTGVDREVVEKWLYVIVAAALFSGILGTGHHYYWIGTPAYWQWIGSIFSSLEVIPFFAMMAFAFVMVWKGRRDHPNKAALLWSLGCATLAFFGAGVWGFLHTLHGVNYYTHGTQITAAHGHLAFYGAYVCLNLAIFSYAMPILKNRDPYNQVLNMGSFWLMTSGMVFMTFVLTFGGTVQTHMQRVVGDYFMDVQDQIAIFYWMRLGSGLVVVLGALLFIYSIWVPRKEVIEPGAAETPAEMRDVMTKSMARNIFYGGSLFFILIFLALSAHSHWYIVNSENAAKLDDSVVRGKHVWEKHACVNCHSILGEGAYFAPEVGNVMTRWGVLDDPESAFESLKGWMEAQPTGIPGRRQMPNFNLSDEELRDLTNFLIWTDNIDAQGWPPNEAGMVRIDFEPWEPEETIGKLWHTLASRLDAPQVHVGAAVDLSEVAGRLAVLFRGLGGSPGVELRPVSPEVSRHRLSWRRKLATEVELMPRASFDGEVLRLPDRLAVFPAREANGALYVWLAAAAAHAGTRIDEDDPLRADLRALIAARHMVEATLDDAPGLRPLYTELCKGVLYQRDIPSLPPAEAAVEELILHMLGDPKPLSDQAEHLLALDDDIAPRGYQPMRPVPLWPELRAVGFSEHNEVENPDTEGPPEESGEKTHRARRRKSDQAERSDSFILHKFEAILSWAEFLNINRRIDDDDPDNAKKAADDQEEIGLGQISKAPPTRLKLHLDLAPEDVNRERLSGRILYPEWDVRTGQYLPDHVNVLLSDADIRGDAAEFGKDPATARRIRAVKRQFEALRPGRVMTRGHLDGDQLDMEAAVRAQVDRCANGEGTERVWMQSRPEARDLAVSILLDVSRSTESAVTGRAVIDIEREALAALAWGLNACGDDFAIHAFSSLKRQRVYMQRCKRFDEPMGTKVEQRIASLRPGHYTRLGAAIRHCSADLASQSRKRRLLLVITDGKPNDLDHYEGRHGIEDTCMAIREARRVGQSVFGVTIDKTGKSWFPRMFGQGGFAVIPDPHRLTMALPQIYRQLVGAMSDASLIDELPGEFLMWVLIISELLVFGAGMIAFMGVRLTDSAGFAEAQSHLHRTGAALNTAVLVTSGYLAAQALHWRRNMQRFRARLALILAAVLGVVFLIIKGAEVFTAAYKNDLPVLLKGPTGCGKTRFVAHMAAKLGRPLYTVACHDDLAAADLIGRYLLKGGETVWVDGPLTRAVREGAICYLDEVVEARKDVTVVLHPLTDDRRILPIDRTGEELEAAPGFMLVASYNPGYQNILKTLKPSTRQRFISLEFDFPSPQMEAEVVAQESGLPLERCKPLVRLAGKLRGLKGQDLEEGVSTRLVVYAATLIAQGMSTDRAILAAMIEPLTDDEDIKRGLLDLVTAVFG
>AL12
MKYESQKIAYAYFAVAMALFAIQVIGGLLAGFIYVFPNFLSELLPFNIVRMLHTNSLIVWLILGFFGAAYFLIPEEAEREIHSPKLAYLQLIILVVGTLGVVVTYVFNLFEGNWLLGKEGREFLEQPKWVKAGIVVAALIFLYNVSMTVLKGKKTAITNILLLGLWGLALLFLFAFYNPGNLSLDKQYWWYVVHLWVEGVWELIMASILAYLMLKLTGVDREVVEKWLYVIVAAALFSGILGTGHHYYWIGTPAYWQWIGSIFSSLEVIPFFAMMAFAFVMVWKGRRDHPNKAALLWSLGCATLAFFGAGVWGFLHTLHGVNYYTHGTQITAAHGHLAFYGAYVCLNLAIFSYAMPILKNRDPYNQVLNMGSFWLMTSGMVFMTFVLTFGGTVQTHMQRVVGDYFMDVQDQIAIFYWMRLGSGLVVVLGALLFIYSIWVPRKEVIEPGAAETPAEMRDVMTKSMARNIFYGGSLFFILIFLALSAHSHWYIVNSENAAKLDDSVVRGKHVWEKHACVNCHSILGEGAYFAPEVGNVMTRWGVLDDPESAFESLKGWMEAQPTGIPGRRQMPNFNLSDEELRDLTNFLIWTDNIDAQGWPPNEAGMVRIDFEPWEPEETIGKLWHTLASRLDAPQVHVGAAVDLSEVAGRLAVLFRGLGGSPGVELRPVSPEVSRHRLSWRRKLATEVELMPRASFDGEVLRLPDRLAVFPAREANGALYVWLAAAAAHAGTRIDEDDPLRADLRALIAARHMVEATLDDAPGLRPLYTELCKGVLYQRDIPSLPPAEAAVEELILHMLGDPKPLSDQAEHLLALDDDIAPRGYQPMRPVPLWPELRAVGFSEHNEVENPDTEGPPEESGEKTHRARRRKSDQAERSDSFILHKFEAILSWAEFLNINRRIDDDDPDNAKKAADDQEEIGLGQISKAPPTRLKLHLDLAPEDVNRERLSGRILYPEWDVRTGQYLPDHVNVLLSDADIRGDAAEFGKDPATARRIRAVKRQFEALRPGRVMTRGHLDGDQLDMEAAVRAQVDRCANGEGTERVWMQSRPEARDLAVSILLDVSRSTESAVTGRAVIDIEREALAALAWGLNACGDDFAIHAFSSLKRQRVYVQRCKRFDEPMGTKVEQRIASLRPGHYTRLGAAIRHCSADLASQSRKRRLLLVITDGKPNDLDHYEGRHGIEDTCMAIREARRAGQSVFGVTIDKTGKSWFPRMFGQGGFAVIPDPHRLTMALPHIYRQLVGAMSDASLIDELPGEFLMWVLIISELLVFGAGMIAFMGVRLTDSAGFAEAQSHLHRTGAALNTAVLVTSGYLAAQALHWRRNMQRFRARLALILAAVLGVVFLIIKGAEVFTAAYKNDLPVLLKGPTGCGKTRFVAHMAAKLGRPLYTVACHDDLAAADLIGRYLLKGGETVWVDGPLTRAVREGAICYLDEVVEARKDVTVVLHPLTDDRRILPIDRTGEELEAAPGFMLVASYNPGYQNILKTLKPSTRQRFISLEFDFPSPQMEAEVVAQESGLPLERCKPLVRLAGKLRGLKGQDLEEGVSTRLVVYAATLIAQGMSTDRAILAAMIEPLTDDEDIKRGLLDLVTAVFG
>H8
MKYESQKIAYAYFAVAMALFAIQVIGGLLAGFIYVFPNFLSELLPFNIVRMLHTNSLIVWLILGFFGAAYFLIPEEAEREIHSPKLAYLQLIILVVGTLGVVVTYVFNLFEGNWLLGKEGREFLEQPKWVKAGIVVAALIFLYNVSMTVLKGKKTAITNILLLGLWGLALLFLFAFYNPGNLSLDKQYWWYVVHLWVEGVWELIMASILAYLMLKLTGVDREVVEKWLYVIVAAALFSGILGTGHHYYWIGTPAYWQWIGSIFSSLEVIPFFAMMAFAFVMVWKGRRDHPNKAALLWSLGCATLAFFGAGVWGFLHTLHGVNYYTHGTQITAAHGHLAFYGAYVCLNLAIFSYAMPILKNRDPYNQVLNMGSFWLMTSGMVFMTFVLTFGGTVQTHMQRVVGDYFMDVQDQIAIFYWMRLGSGLVVVLGALLFIYSIWVPRKEVIEPGAAETPAEMRDVMTKSMARNIFYGGSLFFILIFLALSAHSHWYIVNSENAAKLDDSVVRGKHVWEKHACVNCHSILGEGAYFAPEVGNVMTRWGVLDDPESAFESLKGWMEAQPTGIPGRRQMPNFNLSDEELRDLTNFLIWTDNIDAQGWPPNEAGMVRIDFEPWEPEETIGKLWHTLASRLDAPQVHVGAAVDLSEVAGRLAVLFRGLGGSPGVELRPVSPEVSRHRLSWRRKLATEAELMPRASFDGEVLRLPDRLAVFPAREANGALYVWLAAAAAHAGTRIDEDDPLRADLRALIAARHMVEATLDDAPGLRPLYTELCKGVLFQRDIPSLPPAEAAVEELIRHMLGDPKPLSDQAEHLLALDDDIAPRGYQPMRPVPLWPELRAVGFSEHNEVENPDTEGPPEESGEKTHRARRRKSDQAERSDSFILHKFEAILSWAEFLNINRRIDDDDPDNAKKAADDQEEIGLGQISKAPPTKLKLHLDLAPEDVNRERLSGRILYPEWDVRTGQYLPDHVNVLLSEADIRDDAAEFGKDPATARRIRAVKRQFEALRPGRVMTRGHLDGDQLDMEAAVRAQVDRCANGEGTERVWMQSRPEARDLAVSILLDVSRSTESAVTGRAVIDIEREALAALAWGLNACGDDFAIHAFSSLKRQRVYVQRCKRFDEPMGTKVEQRIASLRPGHYTRLGAAIRHCSSDLASQSRKRRLLLVITDGKPNDLDHYEGRHGIEDTCMAIREARRAGQSVFGVTIDKTGKSWFPRMFGQGGFAVIPDPHRLTMALPQIYRQLVGAMSDASLIDELPGEFLMWVLIISELLVFGAGMIAFMGVRLTDPAGFAEAQSHLHRTGAALNTAVLVTSGYLAAQALHWRRNMQRLRARLALILAALLGVVFLIIKGAEVFTAAYNNDLPVLLKGPTGCGKTRFVAHMAAKLGRPLYTVACHDDLAAADLIGRYLLKGGETVWVDGPLTRAVREGAICYLDEVVEARKDVTVVLHPLTDDRRILPIDRTGEELEAAPGFMLVASYNPGYQNILKTLKPSTRQRFISLEFDFPSPEMEAEVVAQESGLPLERCKPLVRLAGKLRGLKGQDLEEGVSTRLVVYAATLIAQGMSTDRAILAAMIEPLTDDEDIKRGLLDLVTAVFG
>AD11
MKYESQKIAYAYFAVAMALFAIQVIGGLLAGLIYVFPNFLSELLPFNIVRMLHTNSLIVWLILGFFGAAYFLIPEESEREIHSPKLAYLQLIILVVGTLGVVVTYVFNLFEGNWLLGKEGREFLEQPKWVKAGIVVAALIFLYNVSMTVLKGKKTAITNILLLGLWGLALLFLFAFYNPGNLALDKQYWWYVVHLWVEGVWELIMASILAYLMLKLTGVDREIVEKWLYVIVAAALFSGILGTGHHYYWIGTPAYWQWIGSIFSSLEVIPFFAMMAFAFVMVWKGRRDHPNKAALLWSLGCATLAFFGAGVWGFLHTLHGVNYYTHGTQITAAHGHLAFYGAYVCLNLAIFSYAMPILKNRDPYNQVLNMGSFWLMTSGMVFMTFVLTFGGTVQTHMQRVVGDYFMDVQDQIAIFYWMRLGSGVVVVLGALLFIYSIWVPRKEMVEPGPIEVAAEMREVMTKSMARNIFYGGSLFFILIFLALSAHSHWYIVNSENSAKLDESVVRGKHVWEKHACINCHTILGEGAYFAPEVANVMTRWGVLDDPESAFESLKGWMEAQPTGIPGRRQMPQFNLSDEELRDLTNFLIWTDNIDAQGWPPNEAGMVRIEFEPWEPEETIGKLWHTLASRLDAPEVHVGAAVDLSEVAGRLAVLFRGLGGSPGVELRPVSPEVSRHRLSWRRKLATEAELMPRASFDGEVLRLPDRLAVFPVREANGALYVWLAAAAAHAGTRIDEDDPLRADVHALIAAQSMVETTLDDAPGLRPLYTELCKGVLHHRDIPGLPPVEATVEELVRHMLGDPAPLSDRAEQMLKLDNDIAPRGYQPMRPVPLWPELRAVGFSEHNEVENPETEGPPEESSEKTHRARRRKSDQANRSDSFILHKFEAILSWAEFLNINRRIDDDDPDNAKKAADDQEEIGLGQISKAPPTKLKLHLDLAPEDVNRERLSGRILYPEWDVRTGQYLPDHVNVLLSDAEIREDAAEFGKDPATARRIRAVKRQFEALRPGRVMTRGHLDGDQLDIEAAVRAETDRMASGEGNERIWMQSRPVARDLAVSIVLDVSRSTESAVTGRAVIDVEREALAALAWGLNACGDDFAIHAFSSLKRQRVYVQRCKRFDEPMSSTVEQRIASLRPGHYTRLGAAIRHCSADLAKQTRKRRLLLVITDGKPNDLDHYEGRHGIEDTRQAVLEARRAGQSVFGVTIDKTGKSWFPRMFGQGGFAVIPDPHRLTMALPQIYRQLVGAMSDTSLIDELPGELLMWVLIISELLVFGAGMIAFMGVRLTDPVGFAEAQSHLHRTGAAFNTAVLVTSGYLAAQALHWRQASRRGAARLALFGAALLGVVFLIIKGTEVFTAAYNNDLPVLLKGPTGCGKTRFVAHMAARLGRPLYTVACHDDLAAADLIGRYLLKGGETVWVDGPLTRAVREGAICYLDEVVEARKDVTVVLHPLTDDRRILPIDRTGEELEAAPGFMLVASYNPGYQNILKTLKPSTRQRFISLEFDFPSPEMEAEVVAQESGLALERCKPLIRLANKLRGLKGQDLEEGVSTRLVVYAATLIAQGMSTDRAILAAMIEPLTDDEDIKRGLLDLVTAVFG
>BF4
MKYESQKIAYAYFAVAMALFAIQVIGGLLAGLIYVFPNFLSELLPFNIVRMLHTNSLIVWLILGFFGAAYFLIPEESEREIHSPKLAYLQLIILVVGTLGVVVTYVFNLFEGNWLLGKEGREFLEQPKWVKAGIVVAALIFLYNVSMTVLKGKKTAITNILLLGLWGLALLFLFAFYNPGNLALDKQYWWYVVHLWVEGVWELIMASILAYLMLKLTGVDREIVEKWLYVIVAAALFSGILGTGHHYYWIGTPAYWQWIGSIFSSLEVIPFFAMMAFAFVMVWKGRRDHPNKAALLWSLGCATLAFFGAGVWGFLHTLHGVNYYTHGTQITAAHGHLAFYGAYVCLNLAIFSYAMPILKNRDPYNQVLNMGSFWLMTSGMVFMTFVLTFGGTVQTHMQRVVGDYFMDVQDQIAIFYWMRLGSGVVVVLGALLFIYSIWVPRKEMVEPGPIEVAAEMREVMTKSMARNIFYGGSLFFILIFLALSAHSHWYIVNSENSAKLDESVVRGKHVWEKHACINCHTILGEGAYFAPEVANVMTRWGVLDDPESAFESLKGWMEAQPTGIPGRRQMPQFNLSDEELRDLTNFLIWTDNIDAQGWPPNEAGMVRIEFEPWEPEETIGKLWHTLASRLDAPEVHVGAAVDLSEVAGRLAVLFRGLGGSPGVELRPVSPEVSRHRLSWRRKLATEAELMPRASFDGEVLRLPDRLAVFPAREANGALYVWLASAAAHAGTRIDENDPLRADVHALIAAQSMVETTLDDAPGLRPLYTELCKGVLHHRDIPGLPPVEATVEELVRHMLGDPAPLSDRAEQMLTLDDDFAPRGYQPMRPVPLWPELRAVGFSEHNEVENPETEGPPEESSEKTHRARRRKSDQANRSDSFILHKFEAILSWAEFLNINRRIDDDDPDNAKKAADDQEEIGLGQISKAPPTKLKLHLDLAPEDVNRERLSGRILYPEWDVRTGQYLPDHVNVLLSDAEIREDAAEFGKDPATARRIRAVKRQFEALRPGRVMTRGHLDGDQLDIEAAVRAETDRMASGEGNERIWMQSRPVARDLAVSIVLDVSRSTESAVTGRAVIDVEREALAALAWGLNACGDDFAIHAFSSLKRQRVYVQRCKRFDEPMGSTVEQRIASLRPGHYTRLGAAIRHCSADLAKQSRKRRLLLVITDGKPNDLDHYEGRHGIEDTRQAVLEARRAGQSVFGVTIDKTGKSWFPRMFGQGGFAVIPDPHRLTMALPQIYRQLVGAMSDTSLIDELPGELLMWVLIISELLVFGAGMIAFMGVRLTDPVGFAEAQSHLHRTGAAFNTAVLVTSGYLAAQALHWRQASRRGAARFALFGAALLGVVFLIIKGTEVFTAAYNNDLPVLLKGPTGCGKTRFVAHMAARLGRPLYTVACHDDLAAADLIGRYLLKGGETVWVDGPLTRAVREGAICYLDEVVEARKDVTVVLHPLTDDRRILPIDRTGEELEAAPGFMLVASYNPGYQNILKTLKPSTRQRFISLEFDFPSPEMEAEVVAQESGLAPERCKPLIRLANKLRGLKGQDLEEGVSTRLVVYAATLIAQGMSTDRAILAAMIEPLTDDEDIKRGLLDLVTAVFG
>BF6
MKYESQKIAYAYFAVAMALFAIQVIGGLLAGLIYVFPNFLSELLPFNIVRMLHTNSLIVWLILGFFGAAYFLIPEESEREIHSPKLAYLQLIILVVGTLGVVVTYVFNLFEGNWLLGKEGREFLEQPKWVKAGIVVAALIFLYNVSMTVLKGKKTAITNILLLGLWGLALLFLFAFYNPGNLALDKQYWWYVVHLWVEGVWELIMASILAYLMLKLTGVDREIVEKWLYVIVAAALFSGILGTGHHYYWIGTPAYWQWIGSIFSSLEVIPFFAMMAFAFVMVWKGRRDHPNKAALLWSLGCATLAFFGAGVWGFLHTLHGVNYYTHGTQITAAHGHLAFYGAYVCLNLAIFSYAMPILKNRDPYNQVLNMGSFWLMTSGMVFMTFVLTFGGTVQTHMQRVVGDYFMDVQDQIAIFYWMRLGSGVVVVLGALLFIYSIWVPRKEMVEPGPIEVAAEMREVMTKSMARNIFYGGSLFFILIFLALSAHSHWYIVNSENSAKLDESVVRGKHVWEKHACINCHTILGEGAYFAPEVANVMTRWGVLDDPESAFESLKGWMEAQPTGIPGRRQMPQFNLSDEELRDLTNFLIWTDNIDAQGWPPNEAGMVRIEFEPWEPEETIGKLWHTLASRLDAPEVHVGAAVDLSEVAGRLAVLFRGLGGSPGVELRPVSPEVSRHRLSWRRKLATEAELMPRASFDGEVLRLPDRLAVFPAREANGALYVWLASAAAHAGTRIEENDPLRADVHALIAAQSMVETTLDDAPGLRPLYTELCKGVLHHRDIPGLPPVEATVEELVRHMLGDPAPLSDRAEQILTLDDDIAPRGYQPMRPVPLWPELRAVGFSEHNEVENPETEGPPEESSEKTHRARRRKSDQANRSDSFILHKFEAILSWAEFLNINRRIDDDDPDNAKKAADDQEEIGLGQISKAPPTKLKLHLDLAPEDVNRERLSGRILYPEWDVRTGQYLPDHVNVLLSDAEIREDAAEFGKDPATARRIRAVKRQFEALRPGRVMTRGHLDGDQLDIEAAVRAETDRMASGEGNERIWMQSRPVARDLAVSIVLDVSRSTESAVTGRAVIDVEREALAALAWGLNACGDDFAIHAFSSLKRQRVYVQRCKRFDEPMSSTVEQRIASLRPGHYTRLGAAIRHCSADLAKQTRKRRLLLVITDGKPNDLDHYEGRHGIEDTRQAVLEARRAGQSVFGVTIDKTGKSWFPRMFGQGGFAVIPDPHRLTMALPQIYRQLVGAMSDTSLIDELPGELLMWVLIISELLVFGAGMIAFMGVRLTDPVGFAEAQSHLHRTGAAFNTAVLVTSGYLAAQALHWRQASRRGAARLALFGAALLGVVFLIIKGTEVFTAAYNNDLPVLLKGPTGCGKTRFVAHMAARLGRPLYTVACHDDLAAADLIGRYLLKGGETVWVDGPLTRAVREGAICYLDEVVEARKDVTVVLHPLTDDRRILPIDRTGEELEAAPGFMLVASYNPGYQNILKTLKPSTRQRFISLEFDFPSPEMEAEVVAQESGLALERCKPLIRLANKLRGLKGQDLEEGVSTRLVVYAATLIAQGMSTDRAILAAMIEPLTDDEDIKRGLLDLVTAVFG
>BF7
MKYESQKIAYAYFAVAMALFAIQVIGGLLAGLIYVFPNFLSELLPFNIVRMLHTNSLIVWLILGFFGAAYFLIPEESEREIHSPKLAYLQLIILVVGTLGVVVTYVFNLFEGNWLLGKEGREFLEQPKWVKAGIVVAALIFLYNVSMTVLKGKKTAITNILLLGLWGLALLFLFAFYNPGNLALDKQYWWYVVHLWVEGVWELIMASILAYLMLKLTGVDREIVEKWLYVIVAAALFSGILGTGHHYYWIGTPAYWQWIGSIFSSLEVIPFFAMMAFAFVMVWKGRRDHPNKAALLWSLGCATLAFFGAGVWGFLHTLHGVNYYTHGTQITAAHGHLAFYGAYVCLNLAIFSYAMPILKNRDPYNQVLNMGSFWLMTSGMVFMTFVLTFGGTVQTHMQRVVGDYFMDVQDQIAIFYWMRLGSGVVVVLGALLFIYSIWVPRKEMVEPGPIEVAAEMREVMTKSMARNIFYGGSLFFILIFLALSAHSHWYIVNSENSAKLDESVVRGKHVWEKHACINCHTILGEGAYFAPEVANVMTRWGVLDDPESAFESLKGWMEAQPTGIPGRRQMPQFNLSDEELRDLTNFLIWTDNIDAQGWPPNEAGMVRIEFEPWEPEETIGKLWHTLASRLDAPEVHVGAAVDLSEVAGRLAVLFRGLGGSPGVELRPVSPEVSRHRLSWRRKLATEAELMPRASFDGEVLRLPDRLAVFPAREANGALYVWLASAAAHAGTRIDENDPLRADVHALIAAQSMVETTLDDAPGLRPLYTELCKGVLHHRDIPGLPPVEATVEELVRHMLGDPAPLSDRAEQMLTLDDDFAPRGYQPMRPVPLWPELRAVGFSEHNEVENPETEGPPEESSEKTHRARRRKSDQANRSDSFILHKFEAILSWAEFLNINRRIDDDDPDNAKKAADDQEEIGLGQISKAPPTKLKLHLDLAPEDVNRERLSGRILYPEWDVRTGQYLPDHVNVLLSDAEIREDAAEFGKDPATARRIRAVKRQFEALRPGRVMTRGHLDGDQLDIEAAVRAETDRMASGEGNERIWMQSRPVARDLAVSIVLDVSRSTESAVTGRAVIDVEREALAALAWGLNACGDDFAIHAFSSLKRQRVYVQRCKRFDEPMGSTVEQRIASLRPGHYTRLGAAIRHCSADLAKQSRKRRLLLVITDGKPNDLDHYEGRHGIEDTRQAVLEARRAGQSVFGVTIDKTGKSWFPRMFGQGGFAVIPDPHRLTMALPQIYRQLVGAMSDTSLIDELPGELLMWVLIISELLVFGAGMIAFMGVRLTDPVGFAEAQSHLHRTGAAFNTAVLVTSGYLAAQALHWRQASRRGAARFALFGAALLGVVFLIIKGTEVFTAAYNNDLPVLLKGPTGCGKTRFVAHMAARLGRPLYTVACHDDLAAADLIGRYLLKGGETVWVDGPLTRAVREGAICYLDEVVEARKDVTVVLHPLTDDRRILPIDRTGEELEAAPGFMLVASYNPGYQNILKTLKPSTRQRFISLEFDFPSPEMEAEVVAQESGLAPERCKPLIRLANKLRGLKGQDLEEGVSTRLVVYAATLIAQGMSTDRAILAAMIEPLTDDEDIKRGLLDLVTAVFG
>AI1
MKYESQKIAYAYFAVAMALFVIQVLGGLLAGLIYVSPNFLSELLPFNIVRMLHTNALIVWLILGFFGAAYFLIPEEAEREIHSPKLAYLQLIILVVGTLGVVLTYTFNLFEGNWLLGKEGREFLEQPKWVKAGIVVAALIFLYNVSMTVLKGKKTAITNILLLGLWGLALLFLFAFYNPGNLALDKQYWWYVVHLWVEGVWELIMASILAYLMLKLTGVDREVVEKWLYVIVAAALFSGILGTGHHYYWIGTPAYWQWIGSIFSSLEVIPFFAMMAFAFVMVWKGRRDHPNKAALLWSLGCATLAFFGAGVWGFLHTLHGVNYYTHGTQITAAHGHLAFYGAYVCLNLAIFTYAMPILKNRDPYNQVLNMGSFWLMTSGMVFMTFVLTFGGTVQTHMQRVIGDYFMDVQDQIAIFYWMRFGSGVVVVLGALLFVYSIWVPRKEVIEPGAAETPAEMREVMTKSMARNIFYGGSLFFILIFLALSAHSHWYIVNSENSAKLDESVVRGKHVWEKHACINCHTILGEGAYFAPEVGNVMTRWGVLDDPESAFESLKGWMEAQPTGIPGRRQMPNFNLSDEEIRDLTNFLIWTDNIDAQDWPPNEAGMVKIDFEPWEPEETIGKLWHTLASRLDAPEVHVGAAVDLSEVAGRLAVLFRGLGGSPGVELRPVSPEISRHRLSWRRRLGTEAELMPRASFDGEVLRLPDRLAVFPAREANGALYVWLAAVSAHADTRIDEDDPLRADLHALIAARQMVEATLENAPGLLPLYTELCKGLLHQRDIPNLPPVEAALEELVRHMLGDPASLSAKAEQLLELDDSSAPRGYQRFRPVPLWPELRAVGFSEHNEVENPDTDGPPEESGEKTHRARRRKSDQAERKDSLILHKFEAILSWAEFLNLNRRVDDDDPDNAKKAADDQEEIGLGQISKAPPTKLKLHLDLAPEDVNRERLSGRILYPEWDVRTGQYLPDHVNVLLSDADIREDAAEFGKDPATARRIRAVKRQFEALRPGRVMTRGHLDGDQLDIEAAVRAETERRACGEANERIWQQSRPEARDLAVSILLDVSRSTESAVTGRAVIDIEREALAALAWGLNACGDDFAIHAFSSLKRQRVYVQRCKRFDEPMGGTVEQRIASLRPGHYTRLGAAIRHCSADLADQSRKRRLLLVITDGKPNDLDHYEGRHGIEDTCMAVREARRAGQSVFGVTIDKTGKSWFPRMFGQGGFAVIPDPHRLTMALPQIYRQLVGAMSDASLIDELPGELLMWVLIVSELLVFGAGMIAFMGVRLTDPAGFAEAQSHLHRTGAAFNTAVLVTSGYLAAQALHWRQVARRAAARMALIGAALLGVVFLIIKGTEVFTAAYNNDLPVLLKGPTGCGKTRFVAHMAAQLGRPLYTVACHDDLAAADLIGRYLLKGGETVWVDGPLTRAVREGAICYLDEVVEARKDVTVVLHPLTDDRRILPIDRTGEELAAAPGFMLVASYNPGYQNILKTLKPSTRQRFISLEFDFPSPEMEAEVVAQESGLALERCKPLIRLANKLRGLKGQDLEEGVSTRLVVYAATLIAQGMSTDRAILAAMIEPLTDDEDIKRGLLDLVTAVFG
>BA10
MKYESQKIAYAYFAVAMALFVIQVLGGLLAGLIYVSPNFLSELLPFNIVRMLHTNALIVWLILGFFGAAYFLIPEEAEREIHSPKLAYLQLIILVVGTLGVVLTYTFNLFEGNWLLGKEGREFLEQPKWVKAGIVVAALIFLYNVSMTVLKGKKTAITNILLLGLWGLALLFLFAFYNPGNLALDKQYWWYVVHLWVEGVWELIMASILAYLMLKLTGVDREVVEKWLYVIVAAALFSGILGTGHHYYWIGTPAYWQWIGSIFSSLEVIPFFAMMAFAFVMVWKGRRDHPNKAALLWSLGCATLAFFGAGVWGFLHTLHGVNYYTHGTQITAAHGHLAFYGAYVCLNLAIFTYAMPILKNRDPYNQVLNMGSFWLMTSGMVFMTFVLTFGGTVQTHMQRVIGDYFMDVQDQIAIFYWMRFGSGVVVVLGALLFVYSIWVPRKEVIEPGAAETPAEMREVMTKSMARNIFYGGSLFFILIFLALSAHSHWYIVNSENSAKLDESVVRGKHVWEKHACINCHTILGEGAYFAPEVGNVMTRWGVLDDPESAFESLKGWMEAQPTGIPGRRQMPNFNLSDEEIRDLTNFLIWTDNIDAQDWPPNEAGMVKIDFEPWEPEETIGKLWHTLASRLDAPEVHVGAAVDLSEVAGRLAVLFRGLGGSPGVELRPVSPEISRHRLSWRRRLGTEAELMPRASFDGEVLRLPDRLAVFPAREANGALYVWLAAVAAHADTRIDEDDPLRADLHALIAARQMVEATLENAPGLLPLYTELCKGLLHQRDIPNLPPVEAALEELVRHVLGDPASLSAKAEQLLELDDSSAPRGYQRFRPVPLWPELRAVGFSEHNEVENPDTEGPPEESGEKTHRARRRKSDQAERKDSLILHKFEAILSWAEFLNLNRRVDDDDPDNAKKAADDQEEIGLGQISKAPPTKLKLHLDLAPEDVNRERLSGRILYPEWDVRTGQYLPDHVNVLLSDADIREDAAEFGKDPATTRRIRAVKRQFEALRPGRVMTRGHLDGDQLDIEAAVRAETERRACGEANERVWQQSRPEARDLAVSILLDVSRSTESAVTGRAVIDIEREALAALAWGLNACGDDFAIHAFSSLKRQRVYVQRCKRFDEPMCGTVEQRIASLRPGHYTRLGAAIRHCSADLADQSRKRRLLLVITDGKPNDLDHYEGRHGIEDTCMAVREARRAGQSVFGVTIDKTGKSWFPRMFGQGGFAVIPDPHRLTMALPQIYRQLVGAMSDASLIDELPGELLMWVLIVSELLVFGAGMIAFMGVRLTDPAGFAEAQSHLHRTGAAFNTAVLVTSGYLAAQALHWRQVARRATARMALIGAALLGVVFLIIKGTEVFTAAYNNDLPVLLKGPTGCGKTRFVAHMAAQLGRPLYTVACHDDLAAADLIGRYLLKGGETVWVDGPLTRAVREGAICYLDEVVEARKDVTVVLHPLTDDRRILPIDRTGEELEAAPGFMLVASYNPGYQNILKTLKPSTRQRFISLEFDFPSPEMEAEVVAQESGLALERCKPLIRLANKLRGLKGQDLEEGVSTRLVVYAATLIAQGMSTDRAILAAMIEPLTDDEDIKRGLLDLVTAVFG
>BA12
MKYESQKIAYAYFAVAMALFVIQVLGGLLAGLIYVSPNFLSELLPFNIVRMLHTNALIVWLILGFFGAAYFLIPEEAEREIHSPKLAYLQLIILVVGTLGVVLTYTFNLFEGNWLLGKEGREFLEQPKWVKAGIVVAALIFLYNVSMTVLKGKKTAITNILLLGLWGLALLFLFAFYNPGNLALDKQYWWYVVHLWVEGVWELIMASILAYLMLKLTGVDREVVEKWLYVIVAAALFSGILGTGHHYYWIGTPAYWQWIGSIFSSLEVIPFFAMMAFAFVMVWKGRRDHPNKAALLWSLGCATLAFFGAGVWGFLHTLHGVNYYTHGTQITAAHGHLAFYGAYVCLNLAIFTYAMPILKNRDPYNQVLNMGSFWLMTSGMVFMTFVLTFGGTVQTHMQRVIGDYFMDVQDQIAIFYWMRFGSGVVVVLGALLFVYSIWVPRKEVIEPGAAETPAEMREVMTKSMARNIFYGGSLFFILIFLALSAHSHWYIVNSENSAKLDESVVRGKHVWEKHACINCHTILGEGAYFAPEVGNVMTRWGVLDDPESAFESLKGWMEAQPTGIPGRRQMPNFNLSDEEIRDLTNFLIWTDNIDAQDWPPNEAGMVKIDFEPWEPEETIGKLWHTLASRLDAPEVHVGAAVDLSEVAGRLAVLFRGLGGSPGVELRPVSPEISRHRLSWRRRLGTEAELMPRASFDGEVLRLPDRLAVFPAREANGALYVWLAAVSAHADTRIDEDDPLRADLHALIAARQMVEATLENAPGLLPLYTELCKGLLHQRDIPNLPPVEAALEELVRHMLGDPASLSAKAEQLLELDDSSAPRGYQRFRPVPLWPELRAVGFSEHNEVENPDTDGPPEESGEKTHRARRRKSDQAERKDSLILHKFEAILSWAEFLNLNRRVDDDDPDNAKKAADDQEEIGLGQISKAPPTKLKLHLDLAPEDVNRERLSGRILYPEWDVRTGQYLPDHVNVLLSDADIREDAAEFGKDPATARRIRAVKRQFEALRPGRVMTRGHLDGDQLDIEAAVRAETERRACGEANERIWQQSRPEARDLAVSILLDVSRSTESAVTGRAVIDIEREALAALAWGLNACGDDFAIHAFSSLKRQRVYVQRCKRFDEPMGGTVEQRIASLRPGHYTRLGAAIRHCSADLADQSSKRRLLLVITDGKPNDLDHYEGRHGIEDTCMAVREARRAGQSVFGVTIDKTGKSWFPRMFGQGGFAVIPDPHRLTMALPQIYRQLVGAMSDASVIDELPGELLMWVLIVSELLVFGAGMIAFMGVRLTDPAGFAEAQSHLHRTGAAFNTAVLVTSGYLAAQALHWRQVARRAAARMALIGAALLGVVFLIIKGTEVFTAAYNNDLPVLLKGPTGCGKTRFVAHMAAQLGRPLYTVACHDDLAAADLIGRYLLKGGETVWVDGPLTRAVREGAICYLDEVVEARKDVTVVLHPLTDDRRILPIDRTGEELAAAPGFMLVASYNPGYQNILKTLKPSTRQRFISLEFDFPSPEMEAEVVAQESGLALERCKPLIRLANKLRGLKGQDLEEGVSTRLVVYAATLIAQGMSTDRAILAAMIEPLTDDEDIKRGLLDLVTAVFG
>BA8
MKYESQKIAYAYFAVAMALFVIQVLGGLLAGLIYVSPNFLSELLPFNIVRMLHTNALIVWLILGFFGAAYFLIPEEAEREIHSPKLAYLQLIILVVGTLGVVLTYTFNLFEGNWLLGKEGREFLEQPKWVKAGIVVAALIFLYNVSMTVLKGKKTAITNILLLGLWGLALLFLFAFYNPGNLALDKQYWWYVVHLWVEGVWELIMASILAYLMLKLTGVDREVVEKWLYVIVAAALFSGILGTGHHYYWIGTPAYWQWIGSIFSSLEVIPFFAMMAFAFVMVWKGRRDHPNKAALLWSLGCATLAFFGAGVWGFLHTLHGVNYYTHGTQITAAHGHLAFYGAYVCLNLAIFTYAMPILKNRDPYNQVLNMGSFWLMTSGMVFMTFVLTFGGTVQTHMQRVIGDYFMDVQDQIAIFYWMRFGSGVVVVLGALLFVYSIWVPRKEVIEPGAAETPAEMREVMTKSMARNIFYGGSLFFILIFLALSAHSHWYIVNSENSAKLDESVVRGKHVWEKHACINCHTILGEGAYFAPEVGNVMTRWGVLDDPESAFESLKGWMEAQPTGIPGRRQMPNFNLSDEEIRDLTNFLIWTDNIDAQDWPPNEAGMVKIDFEPWEPEETIGKLWHTLASRLDAPEVHVGAAVDLSEVAGRLAVLFRGLGGSPGVELRPVSPEISRHRLSWRRRLGTEAELMPRASFDGEVLRLPDRLAVFPAREANGALYVWLAAVSAHADTRIDEDDPLRADLHALIAARQMVEATLENAPGLLPLYTELCKGLLHQRDIPNLPPVEAALEELVRHMLGDPASLSAKAEQLLELDDSSAPRGYQRFRPVPLWPELRAVGFSEHNEVENPDTDGPPEESGEKTHRARRRKSDQAERKDSLILHKFEAILSWAEFLNLNRRVDDDDPDNAKKAADDQEEIGLGQISKAPPTKLKLHLDLAPEDVNRERLSGRILYPEWDVRTGQYLPDHVNVLLSDADIREDAAEFGKDPATARRIRAVKRQFEALRPGRVMTRGHLDGDQLDIEAAVRAETERRACGEANERIWQQSRPEARDLAVSILLDVSRSTESAVTGRAVIDIEREALAALAWGLNACGDDFAIHAFSSLKRQRVYVQRCKRFDEPMGGTVEQRIASLRPGHYTRLGAAIRHCSADLADQSRKRRLLLVITDGKPNDLDHYEGRHGIEDTCMAVREARRAGQSVFGVTIDKTGKSWFPRMFGQGGFAVIPDPHRLTMALPQIYRQLVGAMSDASLIDELPGELLMWVLIVSELLVFGAGMIAFMGVRLTDPAGFAEAQSHLHRTGAAFNTAVLVTSGYLAAQALHWRQVARRAAARMALIGAALLGVVFLIIKGTEVFTAAYNNDLPVLLKGPTGCGKTRFVAHMAAQLGRPLYTVACHDDLAAADLIGRYLLKGGETVWVDGPLTRAVREGAICYLDEVVEARKDVTVVLHPLTDDRRILPIDRTGEELAAAPGFMLVASYNPGYQNILKTLKPSTRQRFISLEFDFPSPEMEAEVVAQESGLALERCKPLIRLANKLRGLKGQDLEEGVSTRLVVYAATLIAQGMSTDRAILAAMIEPLTDDEDIKRGLLDLVTAVFG
>BA9
MKYESQKIAYAYFAVAMALFVIQVLGGLLAGLIYVSPNFLSELLPFNIVRMLHTNALIVWLILGFFGAAYFLIPEEAEREIHSPKLAYLQLIILVVGTLGVVLTYTFNLFEGNWLLGKEGREFLEQPKWVKAGIVVAALIFLYNVSMTVLKGKKTAITNILLLGLWGLALLFLFAFYNPGNLALDKQYWWYVVHLWVEGVWELIMASILAYLMLKLTGVDREVVEKWLYVIVAAALFSGILGTGHHYYWIGTPAYWQWIGSIFSSLEVIPFFAMMAFAFVMVWKGRRDHPNKAALLWSLGCATLAFFGAGVWGFLHTLHGVNYYTHGTQITAAHGHLAFYGAYVCLNLAIFTYAMPILKNRDPYNQVLNMGSFWLMTSGMVFMTFVLTFGGTVQTHMQRVIGDYFMDVQDQIAIFYWMRFGSGVVVVLGALLFVYSIWVPRKEVIEPGAAETPAEMREVMTKSMARNIFYGGSLFFILIFLALSAHSHWYIVNSENSAKLDESVVRGKHVWEKHACINCHTILGEGAYFAPEVGNVMTRWGVLDDPESAFESLKGWMEAQPTGIPGRRQMPNFNLSDEEIRDLTNFLIWTDNIDAQDWPPNEAGMVKIDFEPWEPEETIGKLWHTLASRLDAPEVHVGAAVDLSEVAGRLAVLFRGLGGSPGVELRPVSPEISRHRLSWRRRLGTEAELMPRASFDGEVLRLPDRLAVFPAREANGALYVWLAAVAAHADTRIDEDDPLRADLHALIAARQMVEATLENAPGLRPLYTELCKGLLHQRDIPNLPPVEAALEELVRHMLGDPVSLSAKAEQLLELDDSSAPRGYQRFRPVPLWPELRAVGFSEHNEVENPDTEGPPEESGEKTHRARRRKSDQAERKDSLILHKFEAILSWAEFLNLNRRVDDDDPDNAKKAADDQEEIGLGQISKAPPTKLKLHLDLAPEDVNRERLSGRILYPEWDVRTGQYLPDHVNVLLSDADIREDAAEFGKDPATARRIRAVKRQFEALRPGRVMTRGHLDGDQLDIEAAVRAETERRACGEANERIWQQSRPEARDLAVSILLDVSRSTESAVTGRAVIDIEREALAALAWGLNACGDDFAIHAFSSLKRQRVYVQRCKRFDEPMGGTVEQRIASLRPGHYTRLGAAIRHCSADLADQSRKRRLLLVITDGKPNDLDHYEGRHGIEDTCMAVREARRAGQSVFGVTIDKTGKSWFPRMFGQGGFAVIPDPHRLTMALPQIYRQLVGAMSDATVIDELPGELLMWVLIVSELLVFGAGMIAFMGVRLTDPAGFAEAQSHLHRTGAAFNTAVLVTSGYLAAQALHWRQVARRAAARMALIGAALLGVVFLIIKGTEVFTAAYNNDLPVLLKGPTGCGKTRFVAHMAAQLGRPLYTVACHDDLAAADLIGRYLLKGGETVWVDGPLTRAVREGAICYLDEVVEARKDVTVVLHPLTDDRRILPIDRTGEELEAAPGFMLVASYNPGYQNILKTLKPSTRQRFISLEFDFPSPVMEAEVVAQESGLALERCKPLIRLANKLRGLKGQDLEEGVSTRLVVYAATLIAQGMSTDRAILAAMIEPLTDDEDIKRGLLDLVTAVFG
>BB1
MKYESQKIAYAYFAVAMALFVIQVLGGLLAGLIYVSPNFLSELLPFNIVRMLHTNALIVWLILGFFGAAYFLIPEEAEREIHSPKLAYLQLIILVVGTLGVVLTYTFNLFEGNWLLGKEGREFLEQPKWVKAGIVVAALIFLYNVSMTVLKGKKTAITNILLLGLWGLALLFLFAFYNPGNLALDKQYWWYVVHLWVEGVWELIMASILAYLMLKLTGVDREVVEKWLYVIVAAALFSGILGTGHHYYWIGTPAYWQWIGSIFSSLEVIPFFAMMAFAFVMVWKGRRDHPNKAALLWSLGCATLAFFGAGVWGFLHTLHGVNYYTHGTQITAAHGHLAFYGAYVCLNLAIFTYAMPILKNRDPYNQVLNMGSFWLMTSGMVFMTFVLTFGGTVQTHMQRVIGDYFMDVQDQIAIFYWMRFGSGVVVVLGALLFVYSIWVPRKEVIEPGAAETPAEMREVMTKSMARNIFYGGSLFFILIFLALSAHSHWYIVNSENSAKLDESVVRGKHVWEKHACINCHTILGEGAYFAPEVGNVMTRWGVLDDPESAFESLKGWMEAQPTGIPGRRQMPNFNLSDEEIRDLTNFLIWTDNIDAQDWPPNEAGMVKIDFEPWEPEETIGKLWHTLASRLDAPEVHVGAAVDLSEVAGRLAVLFRGLGGSPGVELRPVSPEISRHRLSWRRRLGTEAELMPRASFDGEVLRLPDRLAVFPAREANGALYVWLAAVSAHADTRIDEDDPLRADLHALIAARQMVEATLENAPGLLPLYTELCKGLLHQRDIPNLPPVEAALEELVRHMLGDPASLSAKAEQLLELDDSSAPRGYQRFRPVPLWPELRAVGFSEHNEVENPDTDGPPEESGEKTHRARRRKSDQAERKDSLILHKFEAILSWAEFLNLNRRVDDDDPDNAKKAADDQEEIGLGQISKAPPTKLKLHLDLAPEDVNRERLSGRILYPEWDVRTGQYLPDHVNVLLSDADIREDAAEFGKDPATARRIRAVKRQFEALRPGRVMTRGHLDGDQLDIEAAVRAETERRACGEANERIWQQSRPEARDLAVSILLDVSRSTESAVTGRAVIDIEREALAALAWGLNACGDDFAIHAFSSLKRQRVYVQRCKRFDEPMGGTVEQRIASLRPGHYTRLGAAIRHCSADLADQSRKRRLLLVITDGKPNDLDHYEGRHGIEDTCMAVREARRAGQSVFGVTIDKTGKSWFPRMFGQGGFAVIPDPHRLTMALPQIYRQLVGAMSDASLIDELPGELLMWVLIVSELLVFGAGMIAFMGVRLTDPAGFAEAQSHLHRTGAAFNTAVLVTSGYLAAQALHWRQVARRAAARMALIGAALLGVVFLIIKGTEVFTAAYNNDLPVLLKGPTGCGKTRFVAHMAAQLGRPLYTVACHDDLAAADLIGRYLLKGGETVWVDGPLTRAVREGAICYLDEVVEARKDVTVVLHPLTDDRRILPIDRTGEELAAAPGFMLVASYNPGYQNILKTLKPSTRQRFISLEFDFPSPEMEAEVVAQESGLALERCKPLIRLANKLRGLKGQDLEEGVSTRLVVYAATLIAQGMSTDRAILAAMIEPLTDDEDIKRGLLDLVTAVFG
>BB10
MKYESQKIAYAYFAVAMALFVIQVLGGLLAGLIYVSPNFLSELLPFNIVRMLHTNALIVWLILGFFGAAYFLIPEEAEREIHSPKLAYLQLIILVVGTLGVVLTYTFNLFEGNWLLGKEGREFLEQPKWVKAGIVVAALIFLYNVSMTVLKGKKTAITNILLLGLWGLALLFLFAFYNPGNLALDKQYWWYVVHLWVEGVWELIMASILAYLMLKLTGVDREVVEKWLYVIVAAALFSGILGTGHHYYWIGTPAYWQWIGSIFSSLEVIPFFAMMAFAFVMVWKGRRDHPNKAALLWSLGCATLAFFGAGVWGFLHTLHGVNYYTHGTQITAAHGHLAFYGAYVCLNLAIFTYAMPILKNRDPYNQVLNMGSFWLMTSGMVFMTFVLTFGGTVQTHMQRVIGDYFMDVQDQIAIFYWMRFGSGVVVVLGALLFVYSIWVPRKEVIEPGAAETPAEMREVMTKSMARNIFYGGSLFFILIFLALSAHSHWYIVNSENSAKLDESVVRGKHVWEKHACINCHTILGEGAYFAPEVGNVMTRWGVLDDPESAFESLKGWMEAQPTGIPGRRQMPNFNLSDEEIRDLTNFLIWTDNIDAQDWPPNEAGMVKIDFEPWEPEETIGKLWHTLASRLDAPEVHVGAAVDLSEVAGRLAVLFRGLGGSPGVELRPVSPEISRHRLSWRRRLGTEAELMPRASFDGEVLRLPDRLAVFPAREANGALYVWLAAVAAHADTRIDEDDPLRADLHALIAARQMVEATLENAPGLLPLYTELCKGLLHQRDIPNLPPVEAALEELVRHVLGDPASLSAKAEQLLELDDSSAPRGYQRFRPVPLWPELRAVGFSEHNEVENPDTEGPPEESGEKTHRARRRKSDQAERKDSLILHKFEAILSWAEFLNLNRRVDDDDPDNAKKAADDQEEIGLGQISKAPPTKLKLHLDLAPEDVNRERLSGRILYPEWDVRTGQYLPDHVNVLLSDADIREDAAEFGKDPATTRRIRAVKRQFEALRPGRVMTRGHLDGDQLDIEAAVRAETERRACGEANERVWQQSRPEARDLAVSILLDVSRSTESAVTGRAVIDIEREALAALAWGLNACGDDFAIHAFSSLKRQRVYVQRCKRFDEPMCGTVEQRIASLRPGHYTRLGAAIRHCSADLADQSRKRRLLLVITDGKPNDLDHYEGRHGIEDTCMAVREARRAGQSVFGVTIDKTGKSWFPRMFGQGGFAVIPDPHRLTMALPQIYRQLVGAMSDASLIDELPGELLMWVLIVSELLVFGAGMIAFMGVRLTDPAGFAEAQSHLHRTGAAFNTAVLVTSGYLAAQALHWRQVARRATARMALIGAALLGVVFLIIKGTEVFTAAYNNDLPVLLKGPTGCGKTRFVAHMAAQLGRPLYTVACHDDLAAADLIGRYLLKGGETVWVDGPLTRAVREGAICYLDEVVEARKDVTVVLHPLTDDRRILPIDRTGEELEAAPGFMLVASYNPGYQNILKTLKPSTRQRFISLEFDFPSPEMEAEVVAQESGLALERCKPLIRLANKLRGLKGQDLEEGVSTRLVVYAATLIAQGMSTDRAILAAMIEPLTDDEDIKRGLLDLVTAVFG
>BB5
MKYESQKIAYAYFAVAMALFVIQVLGGLLAGLIYVSPNFLSELLPFNIVRMLHTNALIVWLILGFFGAAYFLIPEEAEREIHSPKLAYLQLIILVVGTLGVVLTYTFNLFEGNWLLGKEGREFLEQPKWVKAGIVVAALIFLYNVSMTVLKGKKTAITNILLLGLWGLALLFLFAFYNPGNLALDKQYWWYVVHLWVEGVWELIMASILAYLMLKLTGVDREVVEKWLYVIVAAALFSGILGTGHHYYWIGTPAYWQWIGSIFSSLEVIPFFAMMAFAFVMVWKGRRDHPNKAALLWSLGCATLAFFGAGVWGFLHTLHGVNYYTHGTQITAAHGHLAFYGAYVCLNLAIFTYAMPILKNRDPYNQVLNMGSFWLMTSGMVFMTFVLTFGGTVQTHMQRVIGDYFMDVQDQIAIFYWMRFGSGVVVVLGALLFVYSIWVPRKEVIEPGAAETPAEMREVMTKSMARNIFYGGSLFFILIFLALSAHSHWYIVNSENSAKLDESVVRGKHVWEKHACINCHTILGEGAYFAPEVGNVMTRWGVLDDPESAFESLKGWMEAQPTGIPGRRQMPNFNLSDEEIRDLTNFLIWTDNIDAQDWPPNEAGMVKIDFEPWEPEETIGKLWHTLASRLDAPEVHVGAAVDLSEVAGRLAVLFRGLGGSPGVELRPVSPEISRHRLSWRRRLGTEAELMPRASFDGEVLRLPDRLAVFPAREANGALYVWLAAVAAHADTRIDEDDPLRADLHALIAARQMVEATLENAPGLRPLYTELCKGLLHQRDIPNLPPVEAALEELVRHMLGDPASLSAKAEQLLELDDSSAPRGYQRFRPVPLWPELRAVGFSEHNEVENPDTEGPPEESGEKTHRARRRKSDQAERKDSLILHKFEAILSWAEFLNLNRRVDDDDPDNAKKAADDQEEIGLGQISKAPPTKLKLHLDLAPEDVNRERLSGRILYPEWDVRTGQYLPDHVNVLLSDADIREDAAEFGKDPATARRIRAVKRQFEALRPGRVMTRGHLDGDQLDIEAAVRAETERRACGEGNERIWQQSRPEARDLAVSILLDVSRSTESAVTGRAVIDIEREALAALAWGLNACGDDFAIHAFSSLKRQRVYVQRCKRFDEPMCGTVEQRIASLRPGHYTRLGAAIRHCSADLADQSRKRRLLLVITDGKPNDLDHYEGRHGIEDTCMAVREARRAGQSVFGVTIDKTGKSWFPRMFGQGGFAVIPDPHRLTMALPQIYRQLVGAMSDASVIDELPGELLMWVLIVSELLVFGAGMIAFMGVRLTDPAGFAEAQSHLHRTGAAFNTAVLVTSGYLAAQALHWRQVARRAAARMALVGAALLGVVFLIIKGTEVFTAAHNNDLPVLLKGPTGCGKTRFVAHMAAQLGRPLYTVACHDDLAAADLIGRYLLKGGETVWVDGPLTRAVREGAICYLDEVVEARKDVTVVLHPLTDDRRILPIDRTGEELEAAPGFMLVASYNPGYQNILKTLKPSTRQRFISLEFDFPSPEMEAEVVAQESGLALERCKPLIRLANKLRGLKGQDLEEGVSTRLVVYAATLIAQGMSTDRAILAAMIEPLTDDEDIKRGLLDLVTAVFG
>BC12
MKYESQKIAYAYFAVAMALFVIQVLGGLLAGLIYVSPNFLSELLPFNIVRMLHTNALIVWLILGFFGAAYFLIPEEAEREIHSPKLAYLQLIILVVGTLGVVLTYTFNLFEGNWLLGKEGREFLEQPKWVKAGIVVAALIFLYNVSMTVLKGKKTAITNILLLGLWGLALLFLFAFYNPGNLALDKQYWWYVVHLWVEGVWELIMASILAYLMLKLTGVDREVVEKWLYVIVAAALFSGILGTGHHYYWIGTPAYWQWIGSIFSSLEVIPFFAMMAFAFVMVWKGRRDHPNKAALLWSLGCATLAFFGAGVWGFLHTLHGVNYYTHGTQITAAHGHLAFYGAYVCLNLAIFTYAMPILKNRDPYNQVLNMGSFWLMTSGMVFMTFVLTFGGTVQTHMQRVIGDYFMDVQDQIAIFYWMRFGSGVVVVLGALLFVYSIWVPRKEVIEPGAAETPAEMREVMTKSMARNIFYGGSLFFILIFLALSAHSHWYIVNSENSAKLDESVVRGKHVWEKHACINCHTILGEGAYFAPEVGNVMTRWGVLDDPESAFESLKGWMEAQPTGIPGRRQMPNFNLSDEEIRDLTNFLIWTDNIDAQDWPPNEAGMVKIDFEPWEPEETIGKLWHTLASRLDAPEVHVGAAVDLSEVAGRLAVLFRGLGGSPGVELRPVSPEISRHRLSWRRRLGTEAELMPRASFDGEVLRLPDRLAVFPAREANGALYVWLAAVSAHADTRIDEDDPLRADLHALIAARQMVEATLENAPGLLPLYTELCKGLLHQRDIPNLPPVEAALEELVRHMLGDPASLSAKAEQLLELDDSSAPRGYQRFRPVPLWPELRAVGFSEHNEVENPDTDGPPEESGEKTHRARRRKSDQAERKDSLILHKFEAILSWAEFLNLNRRVDDDDPDNAKKAADDQEEIGLGQISKAPPTKLKLHLDLAPEDVNRERLSGRILYPEWDVRTGQYLPDHVNVLLSDADIREDAAEFGKDPATARRIRAVKRQFEALRPGRVMTRGHLDGDQLDIEAAVRAETERRACGEANERIWQQSRPEARDLAVSILLDVSRSTESAVTGRAVIDIEREALAALAWGLNACGDDFAIHAFSSLKRQRVYVQRCKRFDEPMGGTVEQRIASLRPGHYTRLGAAIRHCSADLADQSRKRRLLLVITDGKPNDLDHYEGRHGIEDTCMAVREARRAGQSVFGVTIDKTGKSWFPRMFGQGGFAVIPDPHRLTMALPQIYRQLVGAMSDASLIDELPGELLMWVLIVSELLVFGAGMIAFMGVRLTDPAGFAEAQSHLHRTGAAFNTAVLVTSGYLAAQALHWRQVARRAAARMALIGAALLGVVFLIIKGTEVFTAAYNNDLPVLLKGPTGCGKTRFVAHMAAQLGRPLYTVACHDDLAAADLIGRYLLKGGETVWVDGPLTRAVREGAICYLDEVVEARKDVTVVLHPLTDDRRILPIDRTGEELAAAPGFMLVASYNPGYQNILKTLKPSTRQRFISLEFDFPSPEMEAEVVAQESGLALERCKPLIRLANKLRGLKGQDLEEGVSTRLVVYAATLIAQGMSTDRAILAAMIEPLTDDEDIKRGLLDLVTAVFG
>BC4
MKYESQKIAYAYFAVAMALFVIQVLGGLLAGLIYVSPNFLSELLPFNIVRMLHTNALIVWLILGFFGAAYFLIPEEAEREIHSPKLAYLQLIILVVGTLGVVLTYTFNLFEGNWLLGKEGREFLEQPKWVKAGIVVAALIFLYNVSMTVLKGKKTAITNILLLGLWGLALLFLFAFYNPGNLALDKQYWWYVVHLWVEGVWELIMASILAYLMLKLTGVDREVVEKWLYVIVAAALFSGILGTGHHYYWIGTPAYWQWIGSIFSSLEVIPFFAMMAFAFVMVWKGRRDHPNKAALLWSLGCATLAFFGAGVWGFLHTLHGVNYYTHGTQITAAHGHLAFYGAYVCLNLAIFTYAMPILKNRDPYNQVLNMGSFWLMTSGMVFMTFVLTFGGTVQTHMQRVIGDYFMDVQDQIAIFYWMRFGSGVVVVLGALLFVYSIWVPRKEVIEPGAAETPAEMREVMTKSMARNIFYGGSLFFILIFLALSAHSHWYIVNSENSAKLDESVVRGKHVWEKHACINCHTILGEGAYFAPEVGNVMTRWGVLDDPESAFESLKGWMEAQPTGIPGRRQMPNFNLSDEEIRDLTNFLIWTDNIDAQDWPPNEAGMVKIDFEPWEPEETIGKLWHTLASRLDAPEVHVGAAVDLSEVAGRLAVLFRGLGGSPGVELRPVSPEISRHRLSWRRRLGTEAELMPRASFDGEVLRLPDRLAVFPAREANGALYVWLAAVSAHADTRIDEDDPLRADLHALIAARQMVEATLENAPGLLPLYTELCKGLLHQRDIPNLPPVEAALEELVRHMLGDPASLSAKAEQLLELDDSSAPRGYQRFRPVPLWPELRAVGFSEHNEVENPDTDGPPEESGEKTHRARRRKSDQAERKDSLILHKFEAILSWAEFLNLNRRVDDDDPDNAKKAADDQEEIGLGQISKAPPTKLKLHLDLAPEDVNRERLSGRILYPEWDVRTGQYLPDHVNVLLSDADIREDAAEFGKDPATARRIRAVKRQFEALRPGRVMTRGHLDGDQLDIEAAVRAETERRACGEANERIWQQSRPEARDLAVSILLDVSRSTESAVTGRAVIDIEREALAALAWGLNACGDDFAIHAFSSLKRQRVYVQRCKRFDEPMGGTVEQRIASLRPGHYTRLGAAIRHCSADLADQSRKRRLLLVITDGKPNDLDHYEGRHGIEDTCMAVREARRAGQSVFGVTIDKTGKSWFPRMFGQGGFAVIPDPHRLTMALPQIYRQLVGAMSDASLIDELPGELLMWVLIVSELLVFGAGMIAFMGVRLTDPAGFAEAQSHLHRTGAAFNTAVLVTSGYLAAQALHWRQVARRAAARMALIGAALLGVVFLIIKGTEVFTAAYNNDLPVLLKGPTGCGKTRFVAHMAAQLGRPLYTVACHDDLAAADLIGRYLLKGGETVWVDGPLTRAVREGAICYLDEVVEARKDVTVVLHPLTDDRRILPIDRTGEELAAAPGFMLVASYNPGYQNILKTLKPSTRQRFISLEFDFPSPEMEAEVVAQESGLALERCKPLIRLANKLRGLKGQDLEEGVSTRLVVYAATLIAQGMSTDRAILAAMIEPLTDDEDIKRGLLDLVTAVFG
>BC5
MKYESQKIAYAYFAVAMALFVIQVLGGLLAGLIYVSPNFLSELLPFNIVRMLHTNALIVWLILGFFGAAYFLIPEEAEREIHSPKLAYLQLIILVVGTLGVVLTYTFNLFEGNWLLGKEGREFLEQPKWVKAGIVVAALIFLYNVSMTVLKGKKTAITNILLLGLWGLALLFLFAFYNPGNLALDKQYWWYVVHLWVEGVWELIMASILAYLMLKLTGVDREVVEKWLYVIVAAALFSGILGTGHHYYWIGTPAYWQWIGSIFSSLEVIPFFAMMAFAFVMVWKGRRDHPNKAALLWSLGCATLAFFGAGVWGFLHTLHGVNYYTHGTQITAAHGHLAFYGAYVCLNLAIFTYAMPILKNRDPYNQVLNMGSFWLMTSGMVFMTFVLTFGGTVQTHMQRVIGDYFMDVQDQIAIFYWMRFGSGVVVVLGALLFVYSIWVPRKEVIEPGAAETPAEMREVMTKSMARNIFYGGSLFFILIFLALSAHSHWYIVNSENSAKLDESVVRGKHVWEKHACINCHTILGEGAYFAPEVGNVMTRWGVLDDPESAFESLKGWMEAQPTGIPGRRQMPNFNLSDEEIRDLTNFLIWTDNIDAQDWPPNEAGMVKIDFEPWEPEETIGKLWHTLASRLDAPEVHVGAAVDLSEVAGRLAVLFRGLGGSPGVELRPVSPEISRHRLSWRRRLGTEAELMPRASFDGEVLRLPDRLAVFPAREANGALYVWLAAVSAHADTRIDEDDPLRADLHALIAARQMVEATLENAPGLLPLYTELCKGLLHQRDIPNLPPVEAALEELVRHMLGDPASLSAKAEQLLELDDSSAPRGYQRFRPVPLWPELRAVGFSEHNEVENPDTDGPPEESGEKTHRARRRKSDQAERKDSLILHKFEAILSWAEFLNLNRRVDDDDPDNAKKAADDQEEIGLGQISKAPPTKLKLHLDLAPEDVNRERLSGRILYPEWDVRTGQYLPDHVNVLLSDADIREDAAEFGKDPATARRIRAVKRQFEALRPGRVMTRGHLDGDQLDIEAAVRAETERRACGEANERIWQQSRPEARDLAVSILLDVSRSTESAVTGRAVIDIEREALAALAWGLNACGDDFAIHAFSSLKRQRVYVQRCKRFDEPMGGTVEQRIASLRPGHYTRLGAAIRHCSADLADQSRKRRLLLVITDGKPNDLDHYEGRHGIEDTCMAVREARRAGQSVFGVTIDKTGKSWFPRMFGQGGFAVIPDPHRLTMALPQIYRQLVGAMSDASLIDELPGELLMWVLIVSELLVFGAGMIAFMGVRLTDPAGFAEAQSHLHRTGAAFNTAVLVTSGYLAAQALHWRQVARRAAARMALIGAALLGVVFLIIKGTEVFTAAYNNDLPVLLKGPTGCGKTRFVAHMAAQLGRPLYTVACHDDLAAADLIGRYLLKGGETVWVDGPLTRAVREGAICYLDEVVEARKDVTVVLHPLTDDRRILPIDRTGEELAAAPGFMLVASYNPGYQNILKTLKPSTRQRFISLEFDFPSPEMEAEVVAQESGLALERCKPLIRLANKLRGLKGQDLEEGVSTRLVVYAATLIAQGMSTDRAILAAMIEPLTDDEDIKRGLLDLVTAVFG
>BD1
MKYESQKIAYAYFAVAMALFVIQVLGGLLAGLIYVSPNFLSELLPFNIVRMLHTNALIVWLILGFFGAAYFLIPEEAEREIHSPKLAYLQLIILVVGTLGVVLTYTFNLFEGNWLLGKEGREFLEQPKWVKAGIVVAALIFLYNVSMTVLKGKKTAITNILLLGLWGLALLFLFAFYNPGNLALDKQYWWYVVHLWVEGVWELIMASILAYLMLKLTGVDREVVEKWLYVIVAAALFSGILGTGHHYYWIGTPAYWQWIGSIFSSLEVIPFFAMMAFAFVMVWKGRRDHPNKAALLWSLGCATLAFFGAGVWGFLHTLHGVNYYTHGTQITAAHGHLAFYGAYVCLNLAIFTYAMPILKNRDPYNQVLNMGSFWLMTSGMVFMTFVLTFGGTVQTHMQRVIGDYFMDVQDQIAIFYWMRFGSGVVVVLGALLFVYSIWVPRKEVIEPGAAETPAEMREVMTKSMARNIFYGGSLFFILIFLALSAHSHWYIVNSENSAKLDESVVRGKHVWEKHACINCHTILGEGAYFAPEVGNVMTRWGVLDDPESAFESLKGWMEAQPTGIPGRRQMPNFNLSDEEIRDLTNFLIWTDNIDAQDWPPNEAGMVKIDFEPWEPEETIGKLWHTLASRLDAPEVHVGAAVDLSEVAGRLAVLFRGLGGSPGVELRPVSPEISRHRLSWRRRLGTEAELMPRASFDGEVLRLPDRLAVFPAREANGALYVWLAAVSAHADTRIDEDDPLRADLHALIAARQMVEATLENAPGLLPLYTELCKGLLHQRDIPNLPPVEAALEELVRHMLGDPASLSAKAEQLLELDDSSAPRGYQRFRPVPLWPELRAVGFSEHNEVENPDTDGPPEESGEKTHRARRRKSDQAERKDSLILHKFEAILSWAEFLNLNRRVDDDDPDNAKKAADDQEEIGLGQISKAPPTKLKLHLDLAPEDVNRERLSGRILYPEWDVRTGQYLPDHVNVLLSDADIREDAAEFGKDPATARRIRAVKRQFEALRPGRVMTRGHLDGDQLDIEAAVRAETERRACGEANERIWQQSRPEARDLAVSILLDVSRSTESAVTGRAVIDIEREALAALAWGLNACGDDFAIHAFSSLKRQRVYVQRCKRFDEPMGGTVEQRIASLRPGHYTRLGAAIRHCSADLADQSRKRRLLLVITDGKPNDLDHYEGRHGIEDTCMAVREARRAGQSVFGVTIDKTGKSWFPRMFGQGGFAVIPDPHRLTMALPQIYRQLVGAMSDASLIDELPGELLMWVLIVSELLVFGAGMIAFMGVRLTDPAGFAEAQSHLHRTGAAFNTAVLVTSGYLAAQALHWRQVARRAAARMALIGAALLGVVFLIIKGTEVFTAAYNNDLPVLLKGPTGCGKTRFVAHMAAQLGRPLYTVACHDDLAAADLIGRYLLKGGETVWVDGPLTRAVREGAICYLDEVVEARKDVTVVLHPLTDDRRILPIDRTGEELAAAPGFMLVASYNPGYQNILKTLKPSTRQRFISLEFDFPSPEMEAEVVAQESGLALERCKPLIRLANKLRGLKGQDLEEGVSTRLVVYAATLIAQGMSTDRAILAAMIEPLTDDEDIKRGLLDLVTAVFG
>BD2
MKYESQKIAYAYFAVAMALFVIQVLGGLLAGLIYVSPNFLSELLPFNIVRMLHTNALIVWLILGFFGAAYFLIPEEAEREIHSPKLAYLQLIILVVGTLGVVLTYTFNLFEGNWLLGKEGREFLEQPKWVKAGIVVAALIFLYNVSMTVLKGKKTAITNILLLGLWGLALLFLFAFYNPGNLALDKQYWWYVVHLWVEGVWELIMASILAYLMLKLTGVDREVVEKWLYVIVAAALFSGILGTGHHYYWIGTPAYWQWIGSIFSSLEVIPFFAMMAFAFVMVWKGRRDHPNKAALLWSLGCATLAFFGAGVWGFLHTLHGVNYYTHGTQITAAHGHLAFYGAYVCLNLAIFTYAMPILKNRDPYNQVLNMGSFWLMTSGMVFMTFVLTFGGTVQTHMQRVIGDYFMDVQDQIAIFYWMRFGSGVVVVLGALLFVYSIWVPRKEVIEPGAAETPAEMREVMTKSMARNIFYGGSLFFILIFLALSAHSHWYIVNSENSAKLDESVVRGKHVWEKHACINCHTILGEGAYFAPEVGNVMTRWGVLDDPESAFESLKGWMEAQPTGIPGRRQMPNFNLSDEEIRDLTNFLIWTDNIDAQDWPPNEAGMVKIDFEPWEPEETIGKLWHTLASRLDAPEVHVGAAVDLSEVAGRLAVLFRGLGGSPGVELRPVSPEISRHRLSWRRRLGTEAELMPRASFDGEVLRLPDRLAVFPAREANGALYVWLAAVSAHADTRIDEDDPLRADLHALIAARQMVEATLENAPGLLPLYTELCKGLLHQRDIPNLPPVEAALEELVRHMLGDPASLSAKAEQLLELDDSSAPRGYQRFRPVPLWPELRAVGFSEHNEVENPDTDGPPEESGEKTHRARRRKSDQAERKDSLILHKFEAILSWAEFLNLNRRVDDDDPDNAKKAADDQEEIGLGQISKAPPTKLKLHLDLAPEDVNRERLSGRILYPEWDVRTGQYLPDHVNVLLSDADIREDAAEFGKDPATARRIRAVKRQFEALRPGRVMTRGHLDGDQLDIEAAVRAETERRACGEANERIWQQSRPEARDLAVSILLDVSRSTESAVTGRAVIDIEREALAALAWGLNACGDDFAIHAFSSLKRQRVYVQRCKRFDEPMGGTVEQRIASLRPGHYTRLGAAIRHCSADLADQSRKRRLLLVITDGKPNDLDHYEGRHGIEDTCMAVREARRAGQSVFGVTIDKTGKSWFPRMFGQGGFAVIPDPHRLTMALPQIYRQLVGAMSDASLIDELPGELLMWVLIVSELLVFGAGMIAFMGVRLTDPAGFAEAQSHLHRTGAAFNTAVLVTSGYLAAQALHWRQVARRAAARMALIGAALLGVVFLIIKGTEVFTAAYNNDLPVLLKGPTGCGKTRFVAHMAAQLGRPLYTVACHDDLAAADLIGRYLLKGGETVWVDGPLTRAVREGAICYLDEVVEARKDVTVVLHPLTDDRRILPIDRTGEELAAAPGFMLVASYNPGYQNILKTLKPSTRQRFISLEFDFPSPEMEAEVVAQESGLALERCKPLIRLANKLRGLKGQDLEEGVSTRLVVYAATLIAQGMSTDRAILAAMIEPLTDDEDIKRGLLDLVTAVFG
>BD3
MKYESQKIAYAYFAVAMALFVIQVLGGLLAGLIYVSPNFLSELLPFNIVRMLHTNALIVWLILGFFGAAYFLIPEEAEREIHSPKLAYLQLIILVVGTLGVVLTYTFNLFEGNWLLGKEGREFLEQPKWVKAGIVVAALIFLYNVSMTVLKGKKTAITNILLLGLWGLALLFLFAFYNPGNLALDKQYWWYVVHLWVEGVWELIMASILAYLMLKLTGVDREVVEKWLYVIVAAALFSGILGTGHHYYWIGTPAYWQWIGSIFSSLEVIPFFAMMAFAFVMVWKGRRDHPNKAALLWSLGCATLAFFGAGVWGFLHTLHGVNYYTHGTQITAAHGHLAFYGAYVCLNLAIFTYAMPILKNRDPYNQVLNMGSFWLMTSGMVFMTFVLTFGGTVQTHMQRVIGDYFMDVQDQIAIFYWMRFGSGVVVVLGALLFVYSIWVPRKEVIEPGAAETPAEMREVMTKSMARNIFYGGSLFFILIFLALSAHSHWYIVNSENSAKLDESVVRGKHVWEKHACINCHTILGEGAYFAPEVGNVMTRWGVLDDPESAFESLKGWMEAQPTGIPGRRQMPNFNLSDEEIRDLTNFLIWTDNIDAQDWPPNEAGMVKIDFEPWEPEETIGKLWHTLASRLDAPEVHVGAAVDLSEVAGRLAVLFRGLGGSPGVELRPVSPEISRHRLSWRRRLGTEAELMPRASFDGEVLRLPDRLAVFPAREANGALYVWLAAVSAHADTRIDEDDPLRADLHALIAARQMVEATLENAPGLLPLYTELCKGLLHQRDIPNLPPVEAALEELVRHMLGDPASLSAKAEQLLELDDSSAPRGYQRFRPVPLWPELRAVGFSEHNEVENPDTDGPPEESGEKTHRARRRKSDQAERKDSLILHKFEAILSWAEFLNLNRRVDDDDPDNAKKAADDQEEIGLGQISKAPPTKLKLHLDLAPEDVNRERLSGRILYPEWDVRTGQYLPDHVNVLLSDADIREDAAEFGKDPATARRIRAVKRQFEALRPGRVMTRGHLDGDQLDIEAAVRAETERRACGEANERIWQQSRPEARDLAVSILLDVSRSTESAVTGRAVIDIEREALAALAWGLNACGDDFAIHAFSSLKRQRVYVQRCKRFDEPMGGTVEQRIASLRPGHYTRLGAAIRHCSADLADQSRKRRLLLVITDGKPNDLDHYEGRHGIEDTCMAVREARRAGQSVFGVTIDKTGKSWFPRMFGQGGFAVIPDPHRLTMALPQIYRQLVGAMSDASLIDELPGELLMWVLIVSELLVFGAGMIAFMGVRLTDPAGFAEAQSHLHRTGAAFNTAVLVTSGYLAAQALHWRQVARRAAARMALIGAALLGVVFLIIKGTEVFTAAYNNDLPVLLKGPTGCGKTRFVAHMAAQLGRPLYTVACHDDLAAADLIGRYLLKGGETVWVDGPLTRAVREGAICYLDEVVEARKDVTVVLHPLTDDRRILPIDRTGEELAAAPGFMLVASYNPGYQNILKTLKPSTRQRFISLEFDFPSPEMEAEVVAQESGLALERCKPLIRLANKLRGLKGQDLEEGVSTRLVVYAATLIAQGMSTDRAILAAMIEPLTDDEDIKRGLLDLVTAVFG
>BD4
MKYESQKIAYAYFAVAMALFVIQVLGGLLAGLIYVSPNFLSELLPFNIVRMLHTNALIVWLILGFFGAAYFLIPEEAEREIHSPKLAYLQLIILVVGTLGVVLTYTFNLFEGNWLLGKEGREFLEQPKWVKAGIVVAALIFLYNVSMTVLKGKKTAITNILLLGLWGLALLFLFAFYNPGNLALDKQYWWYVVHLWVEGVWELIMASILAYLMLKLTGVDREVVEKWLYVIVAAALFSGILGTGHHYYWIGTPAYWQWIGSIFSSLEVIPFFAMMAFAFVMVWKGRRDHPNKAALLWSLGCATLAFFGAGVWGFLHTLHGVNYYTHGTQITAAHGHLAFYGAYVCLNLAIFTYAMPILKNRDPYNQVLNMGSFWLMTSGMVFMTFVLTFGGTVQTHMQRVIGDYFMDVQDQIAIFYWMRFGSGVVVVLGALLFVYSIWVPRKEVIEPGAAETPAEMREVMTKSMARNIFYGGSLFFILIFLALSAHSHWYIVNSENSAKLDESVVRGKHVWEKHACINCHTILGEGAYFAPEVGNVMTRWGVLDDPESAFESLKGWMEAQPTGIPGRRQMPNFNLSDEEIRDLTNFLIWTDNIDAQDWPPNEAGMVKIDFEPWEPEETIGKLWHTLASRLDAPEVHVGAAVDLSEVAGRLAVLFRGLGGSPGVELRPVSPEISRHRLSWRRRLGTEAELMPRASFDGEVLRLPDRLAVFPAREANGALYVWLAAVSAHADTRIDEDDPLRADLHALIAARQMVEATLENAPGLLPLYTELCKGLLHQRDIPNLPPVEAALEELVRHMLGDPASLSAKAEQLLELDDSSAPRGYQRFRPVPLWPELRAVGFSEHNEVENPDTDGPPEESGEKTHRARRRKSDQAERKDSLILHKFEAILSWAEFLNLNRRVDDDDPDNAKKAADDQEEIGLGQISKAPPTKLKLHLDLAPEDVNRERLSGRILYPEWDVRTGQYLPDHVNVLLSDADIREDAAEFGKDPATARRIRAVKRQFEALRPGRVMTRGHLDGDQLDIEAAVRAETERRACGEANERIWQQSRPEARDLAVSILLDVSRSTESAVTGRAVIDIEREALAALAWGLNACGDDFAIHAFSSLKRQRVYVQRCKRFDEPMGGTVEQRIASLRPGHYTRLGAAIRHCSADLADQSRKRRLLLVITDGKPNDLDHYEGRHGIEDTCMAVREARRAGQSVFGVTIDKTGKSWFPRMFGQGGFAVIPDPHRLTMALPQIYRQLVGAMSDASLIDELPGELLMWVLIVSELLVFGAGMIAFMGVRLTDPAGFAEAQSHLHRTGAAFNTAVLVTSGYLAAQALHWRQVARRAAARMALIGAALLGVVFLIIKGTEVFTAAYNNDLPVLLKGPTGCGKTRFVAHMAAQLGRPLYTVACHDDLAAADLIGRYLLKGGETVWVDGPLTRAVREGAICYLDEVVEARKDVTVVLHPLTDDRRILPIDRTGEELAAAPGFMLVASYNPGYQNILKTLKPSTRQRFISLEFDFPSPEMEAEVVAQESGLALERCKPLIRLANKLRGLKGQDLEEGVSTRLVVYAATLIAQGMSTDRAILAAMIEPLTDDEDIKRGLLDLVTAVFG
>BD5
MKYESQKIAYAYFAVAMALFVIQVLGGLLAGLIYVSPNFLSELLPFNIVRMLHTNALIVWLILGFFGAAYFLIPEEAEREIHSPKLAYLQLIILVVGTLGVVLTYTFNLFEGNWLLGKEGREFLEQPKWVKAGIVVAALIFLYNVSMTVLKGKKTAITNILLLGLWGLALLFLFAFYNPGNLALDKQYWWYVVHLWVEGVWELIMASILAYLMLKLTGVDREVVEKWLYVIVAAALFSGILGTGHHYYWIGTPAYWQWIGSIFSSLEVIPFFAMMAFAFVMVWKGRRDHPNKAALLWSLGCATLAFFGAGVWGFLHTLHGVNYYTHGTQITAAHGHLAFYGAYVCLNLAIFTYAMPILKNRDPYNQVLNMGSFWLMTSGMVFMTFVLTFGGTVQTHMQRVIGDYFMDVQDQIAIFYWMRFGSGVVVVLGALLFVYSIWVPRKEVIEPGAAETPAEMREVMTKSMARNIFYGGSLFFILIFLALSAHSHWYIVNSENSAKLDESVVRGKHVWEKHACINCHTILGEGAYFAPEVGNVMTRWGVLDDPESAFESLKGWMEAQPTGIPGRRQMPNFNLSDEEIRDLTNFLIWTDNIDAQDWPPNEAGMVKIDFEPWEPEETIGKLWHTLASRLDAPEVHVGAAVDLSEVAGRLAVLFRGLGGSPGVELRPVSPEISRHRLSWRRRLGTEAELMPRASFDGEVLRLPDRLAVFPAREANGALYVWLAAVSAHADTRIDEDDPLRADLHALIAARQMVEATLENAPGLLPLYTELCKGLLHQRDIPNLPPVEAALEELVRHMLGDPASLSAKAEQLLELDDSSAPRGYQRFRPVPLWPELRAVGFSEHNEVENPDTDGPPEESGEKTHRARRRKSDQAERKDSLILHKFEAILSWAEFLNLNRRVDDDDPDNAKKAADDQEEIGLGQISKAPPTKLKLHLDLAPEDVNRERLSGRILYPEWDVRTGQYLPDHVNVLLSDADIREDAAEFGKDPATARRIRAVKRQFEALRPGRVMTRGHLDGDQLDIEAAVRAETERRACGEANERIWQQSRPEARDLAVSILLDVSRSTESAVTGRAVIDIEREALAALAWGLNACGDDFAIHAFSSLKRQRVYVQRCKRFDEPMGGTVEQRIASLRPGHYTRLGAAIRHCSADLADQSRKRRLLLVITDGKPNDLDHYEGRHGIEDTCMAVREARRAGQSVFGVTIDKTGKSWFPRMFGQGGFAVIPDPHRLTMALPQIYRQLVGAMSDASLIDELPGELLMWVLIVSELLVFGAGMIAFMGVRLTDPAGFAEAQSHLHRTGAAFNTAVLVTSGYLAAQALHWRQVARRAAARMALIGAALLGVVFLIIKGTEVFTAAYNNDLPVLLKGPTGCGKTRFVAHMAAQLGRPLYTVACHDDLAAADLIGRYLLKGGETVWVDGPLTRAVREGAICYLDEVVEARKDVTVVLHPLTDDRRILPIDRTGEELAAAPGFMLVASYNPGYQNILKTLKPSTRQRFISLEFDFPSPEMEAEVVAQESGLALERCKPLIRLANKLRGLKGQDLEEGVSTRLVVYAATLIAQGMSTDRAILAAMIEPLTDDEDIKRGLLDLVTAVFG
>BD6
MKYESQKIAYAYFAVAMALFVIQVLGGLLAGLIYVSPNFLSELLPFNIVRMLHTNALIVWLILGFFGAAYFLIPEEAEREIHSPKLAYLQLIILVVGTLGVVLTYTFNLFEGNWLLGKEGREFLEQPKWVKAGIVVAALIFLYNVSMTVLKGKKTAITNILLLGLWGLALLFLFAFYNPGNLALDKQYWWYVVHLWVEGVWELIMASILAYLMLKLTGVDREVVEKWLYVIVAAALFSGILGTGHHYYWIGTPAYWQWIGSIFSSLEVIPFFAMMAFAFVMVWKGRRDHPNKAALLWSLGCATLAFFGAGVWGFLHTLHGVNYYTHGTQITAAHGHLAFYGAYVCLNLAIFTYAMPILKNRDPYNQVLNMGSFWLMTSGMVFMTFVLTFGGTVQTHMQRVIGDYFMDVQDQIAIFYWMRFGSGVVVVLGALLFVYSIWVPRKEVIEPGAAETPAEMREVMTKSMARNIFYGGSLFFILIFLALSAHSHWYIVNSENSAKLDESVVRGKHVWEKHACINCHTILGEGAYFAPEVGNVMTRWGVLDDPESAFESLKGWMEAQPTGIPGRRQMPNFNLSDEEIRDLTNFLIWTDNIDAQDWPPNEAGMVKIDFEPWEPEETIGKLWHTLASRLDAPEVHVGAAVDLSEVAGRLAVLFRGLGGSPGVELRPVSPEISRHRLSWRRRLGTEAELMPRASFDGEVLRLPDRLAVFPAREANGALYVWLAAVSAHADTRIDEDDPLRADLHALIAARQMVEATLENAPGLLPLYTELCKGLLHQRDIPNLPPVEAALEELVRHMLGDPASLSAKAEQLLELDDSSAPRGYQRFRPVPLWPELRAVGFSEHNEVENPDTDGPPEESGEKTHRARRRKSDQAERKDSLILHKFEAILSWAEFLNLNRRVDDDDPDNAKKAADDQEEIGLGQISKAPPTKLKLHLDLAPEDVNRERLSGRILYPEWDVRTGQYLPDHVNVLLSDADIREDAAEFGKDPATARRIRAVKRQFEALRPGRVMTRGHLDGDQLDIEAAVRAETERRACGEANERIWQQSRPEARDLAVSILLDVSRSTESAVTGRAVIDIEREALAALAWGLNACGDDFAIHAFSSLKRQRVYVQRCKRFDEPMGGTVEQRIASLRPGHYTRLGAAIRHCSADLADQSRKRRLLLVITDGKPNDLDHYEGRHGIEDTCMAVREARRAGQSVFGVTIDKTGKSWFPRMFGQGGFAVIPDPHRLTMALPQIYRQLVGAMSDASLIDELPGELLMWVLIVSELLVFGAGMIAFMGVRLTDPAGFAEAQSHLHRTGAAFNTAVLVTSGYLAAQALHWRQVARRAAARMALIGAALLGVVFLIIKGTEVFTAAYNNDLPVLLKGPTGCGKTRFVAHMAAQLGRPLYTVACHDDLAAADLIGRYLLKGGETVWVDGPLTRAVREGAICYLDEVVEARKDVTVVLHPLTDDRRILPIDRTGEELAAAPGFMLVASYNPGYQNILKTLKPSTRQRFISLEFDFPSPEMEAEVVAQESGLALERCKPLIRLANKLRGLKGQDLEEGVSTRLVVYAATLIAQGMSTDRAILAAMIEPLTDDEDIKRGLLDLVTAVFG
>BD7
MKYESQKIAYAYFAVAMALFVIQVLGGLLAGLIYVSPNFLSELLPFNIVRMLHTNALIVWLILGFFGAAYFLIPEEAEREIHSPKLAYLQLIILVVGTLGVVLTYTFNLFEGNWLLGKEGREFLEQPKWVKAGIVVAALIFLYNVSMTVLKGKKTAITNILLLGLWGLALLFLFAFYNPGNLALDKQYWWYVVHLWVEGVWELIMASILAYLMLKLTGVDREVVEKWLYVIVAAALFSGILGTGHHYYWIGTPAYWQWIGSIFSSLEVIPFFAMMAFAFVMVWKGRRDHPNKAALLWSLGCATLAFFGAGVWGFLHTLHGVNYYTHGTQITAAHGHLAFYGAYVCLNLAIFTYAMPILKNRDPYNQVLNMGSFWLMTSGMVFMTFVLTFGGTVQTHMQRVIGDYFMDVQDQIAIFYWMRFGSGVVVVLGALLFVYSIWVPRKEVIEPGAAETPAEMREVMTKSMARNIFYGGSLFFILIFLALSAHSHWYIVNSENSAKLDESVVRGKHVWEKHACINCHTILGEGAYFAPEVGNVMTRWGVLDDPESAFESLKGWMEAQPTGIPGRRQMPNFNLSDEEIRDLTNFLIWTDNIDAQDWPPNEAGMVKIDFEPWEPEETIGKLWHTLASRLDAPEVHVGAAVDLSEVAGRLAVLFRGLGGSPGVELRPVSPEISRHRLSWRRRLGTEAELMPRASFDGEVLRLPDRLAVFPAREANGALYVWLAAVSAHADTRIDEDDPLRADLHALIAARQMVEATLENAPGLLPLYTELCKGLLHQRDIPNLPPVEAALEELVRHMLGDPASLSAKAEQLLELDDSSAPRGYQRFRPVPLWPELRAVGFSEHNEVENPDTDGPPEESGEKTHRARRRKSDQAERKDSLILHKFEAILSWAEFLNLNRRVDDDDPDNAKKAADDQEEIGLGQISKAPPTKLKLHLDLAPEDVNRERLSGRILYPEWDVRTGQYLPDHVNVLLSDADIREDAAEFGKDPATARRIRAVKRQFEALRPGRVMTRGHLDGDQLDIEAAVRAETERRACGEANERIWQQSRPEARDLAVSILLDVSRSTESAVTGRAVIDIEREALAALAWGLNACGDDFAIHAFSSLKRQRVYVQRCKRFDEPMGGTVEQRIASLRPGHYTRLGAAIRHCSADLADQSRKRRLLLVITDGKPNDLDHYEGRHGIEDTCMAVREARRAGQSVFGVTIDKTGKSWFPRMFGQGGFAVIPDPHRLTMALPQIYRQLVGAMSDASLIDELPGELLMWVLIVSELLVFGAGMIAFMGVRLTDPAGFAEAQSHLHRTGAAFNTAVLVTSGYLAAQALHWRQVARRAAARMALIGAALLGVVFLIIKGTEVFTAAYNNDLPVLLKGPTGCGKTRFVAHMAAQLGRPLYTVACHDDLAAADLIGRYLLKGGETVWVDGPLTRAVREGAICYLDEVVEARKDVTVVLHPLTDDRRILPIDRTGEELAAAPGFMLVASYNPGYQNILKTLKPSTRQRFISLEFDFPSPEMEAEVVAQESGLALERCKPLIRLANKLRGLKGQDLEEGVSTRLVVYAATLIAQGMSTDRAILAAMIEPLTDDEDIKRGLLDLVTAVFG
>BD8
MKYESQKIAYAYFAVAMALFVIQVLGGLLAGLIYVSPNFLSELLPFNIVRMLHTNALIVWLILGFFGAAYFLIPEEAEREIHSPKLAYLQLIILVVGTLGVVLTYTFNLFEGNWLLGKEGREFLEQPKWVKAGIVVAALIFLYNVSMTVLKGKKTAITNILLLGLWGLALLFLFAFYNPGNLALDKQYWWYVVHLWVEGVWELIMASILAYLMLKLTGVDREVVEKWLYVIVAAALFSGILGTGHHYYWIGTPAYWQWIGSIFSSLEVIPFFAMMAFAFVMVWKGRRDHPNKAALLWSLGCATLAFFGAGVWGFLHTLHGVNYYTHGTQITAAHGHLAFYGAYVCLNLAIFTYAMPILKNRDPYNQVLNMGSFWLMTSGMVFMTFVLTFGGTVQTHMQRVIGDYFMDVQDQIAIFYWMRFGSGVVVVLGALLFVYSIWVPRKEVIEPGAAETPAEMREVMTKSMARNIFYGGSLFFILIFLALSAHSHWYIVNSENSAKLDESVVRGKHVWEKHACINCHTILGEGAYFAPEVGNVMTRWGVLDDPESAFESLKGWMEAQPTGIPGRRQMPNFNLSDEEIRDLTNFLIWTDNIDAQDWPPNEAGMVKIDFEPWEPEETIGKLWHTLASRLDAPEVHVGAAVDLSEVAGRLAVLFRGLGGSPGVELRPVSPEISRHRLSWRRRLGTEAELMPRASFDGEVLRLPDRLAVFPAREANGALYVWLAAVSAHADTRIDEDDPLRADLHALIAARQMVEATLENAPGLLPLYTELCKGLLHQRDIPNLPPVEAALEELVRHMLGDPASLSAKAEQLLELDDSSAPRGYQRFRPVPLWPELRAVGFSEHNEVENPDTDGPPEESGEKTHRARRRKSDQAERKDSLILHKFEAILSWAEFLNLNRRVDDDDPDNAKKAADDQEEIGLGQISKAPPTKLKLHLDLAPEDVNRERLSGRILYPEWDVRTGQYLPDHVNVLLSDADIREDAAEFGKDPATARRIRAVKRQFEALRPGRVMTRGHLDGDQLDIEAAVRAETERRACGEANERIWQQSRPEARDLAVSILLDVSRSTESAVTGRAVIDIEREALAALAWGLNACGDDFAIHAFSSLKRQRVYVQRCKRFDEPMGGTVEQRIASLRPGHYTRLGAAIRHCSADLADQSRKRRLLLVITDGKPNDLDHYEGRHGIEDTCMAVREARRAGQSVFGVTIDKTGKSWFPRMFGQGGFAVIPDPHRLTMALPQIYRQLVGAMSDASLIDELPGELLMWVLIVSELLVFGAGMIAFMGVRLTDPAGFAEAQSHLHRTGAAFNTAVLVTSGYLAAQALHWRQVARRAAARMALIGAALLGVVFLIIKGTEVFTAAYNNDLPVLLKGPTGCGKTRFVAHMAAQLGRPLYTVACHDDLAAADLIGRYLLKGGETVWVDGPLTRAVREGAICYLDEVVEARKDVTVVLHPLTDDRRILPIDRTGEELAAAPGFMLVASYNPGYQNILKTLKPSTRQRFISLEFDFPSPEMEAEVVAQESGLALERCKPLIRLANKLRGLKGQDLEEGVSTRLVVYAATLIAQGMSTDRAILAAMIEPLTDDEDIKRGLLDLVTAVFG
>BD9
MKYESQKIAYAYFAVAMALFVIQVLGGLLAGLIYVSPNFLSELLPFNIVRMLHTNALIVWLILGFFGAAYFLIPEEAEREIHSPKLAYLQLIILVVGTLGVVLTYTFNLFEGNWLLGKEGREFLEQPKWVKAGIVVAALIFLYNVSMTVLKGKKTAITNILLLGLWGLALLFLFAFYNPGNLALDKQYWWYVVHLWVEGVWELIMASILAYLMLKLTGVDREVVEKWLYVIVAAALFSGILGTGHHYYWIGTPAYWQWIGSIFSSLEVIPFFAMMAFAFVMVWKGRRDHPNKAALLWSLGCATLAFFGAGVWGFLHTLHGVNYYTHGTQITAAHGHLAFYGAYVCLNLAIFTYAMPILKNRDPYNQVLNMGSFWLMTSGMVFMTFVLTFGGTVQTHMQRVIGDYFMDVQDQIAIFYWMRFGSGVVVVLGALLFVYSIWVPRKEVIEPGAAETPAEMREVMTKSMARNIFYGGSLFFILIFLALSAHSHWYIVNSENSAKLDESVVRGKHVWEKHACINCHTILGEGAYFAPEVGNVMTRWGVLDDPESAFESLKGWMEAQPTGIPGRRQMPNFNLSDEEIRDLTNFLIWTDNIDAQDWPPNEAGMVKIDFEPWEPEETIGKLWHTLASRLDAPEVHVGAAVDLSEVAGRLAVLFRGLGGSPGVELRPVSPEISRHRLSWRRRLGTEAELMPRASFDGEVLRLPDRLAVFPAREANGALYVWLAAVSAHADTRIDEDDPLRADLHALIAARQMVEATLENAPGLLPLYTELCKGLLHQRDIPNLPPVEAALEELVRHMLGDPASLSAKAEQLLELDDSSAPRGYQRFRPVPLWPELRAVGFSEHNEVENPDTDGPPEESGEKTHRARRRKSDQAERKDSLILHKFEAILSWAEFLNLNRRVDDDDPDNAKKAADDQEEIGLGQISKAPPTKLKLHLDLAPEDVNRERLSGRILYPEWDVRTGQYLPDHVNVLLSDADIREDAAEFGKDPATARRIRAVKRQFEALRPGRVMTRGHLDGDQLDIEAAVRAETERRACGEANERIWQQSRPEARDLAVSILLDVSRSTESAVTGRAVIDIEREALAALAWGLNACGDDFAIHAFSSLKRQRVYVQRCKRFDEPMGGTVEQRIASLRPGHYTRLGAAIRHCSADLADQSRKRRLLLVITDGKPNDLDHYEGRHGIEDTCMAVREARRAGQSVFGVTIDKTGKSWFPRMFGQGGFAVIPDPHRLTMALPQIYRQLVGAMSDASLIDELPGELLMWVLIVSELLVFGAGMIAFMGVRLTDPAGFAEAQSHLHRTGAAFNTAVLVTSGYLAAQALHWRQVARRAAARMALIGAALLGVVFLIIKGTEVFTAAYNNDLPVLLKGPTGCGKTRFVAHMAAQLGRPLYTVACHDDLAAADLIGRYLLKGGETVWVDGPLTRAVREGAICYLDEVVEARKDVTVVLHPLTDDRRILPIDRTGEELAAAPGFMLVASYNPGYQNILKTLKPSTRQRFISLEFDFPSPEMEAEVVAQESGLALERCKPLIRLANKLRGLKGQDLEEGVSTRLVVYAATLIAQGMSTDRAILAAMIEPLTDDEDIKRGLLDLVTAVFG
>BE10
MKYESQKIAYAYFAVAMALFVIQVLGGLLAGLIYVSPNFLSELLPFNIVRMLHTNALIVWLILGFFGAAYFLIPEEAEREIHSPKLAYLQLIILVVGTLGVVLTYTFNLFEGNWLLGKEGREFLEQPKWVKAGIVVAALIFLYNVSMTVLKGKKTAITNILLLGLWGLALLFLFAFYNPGNLALDKQYWWYVVHLWVEGVWELIMASILAYLMLKLTGVDREVVEKWLYVIVAAALFSGILGTGHHYYWIGTPAYWQWIGSIFSSLEVIPFFAMMAFAFVMVWKGRRDHPNKAALLWSLGCATLAFFGAGVWGFLHTLHGVNYYTHGTQITAAHGHLAFYGAYVCLNLAIFTYAMPILKNRDPYNQVLNMGSFWLMTSGMVFMTFVLTFGGTVQTHMQRVIGDYFMDVQDQIAIFYWMRFGSGVVVVLGALLFVYSIWVPRKEVIEPGAAETPAEMREVMTKSMARNIFYGGSLFFILIFLALSAHSHWYIVNSENSAKLDESVVRGKHVWEKHACINCHTILGEGAYFAPEVGNVMTRWGVLDDPESAFESLKGWMEAQPTGIPGRRQMPNFNLSDEEIRDLTNFLIWTDNIDAQDWPPNEAGMVKIDFEPWEPEETIGKLWHTLASRLDAPEVHVGAAVDLSEVAGRLAVLFRGLGGSPGVELRPVSPEISRHRLSWRRRLGTEAELMPRASFDGEVLRLPDRLAVFPAREANGALYVWLAAVAAHADTRIDEDDPLRADLHALIAARQMVEATLENAPGLLPLYTELCKGLLHQRDIPNLPPVEAALEELVRHMLGDPASLSAKAEKLLELDDSSAPRGYQRFRPVPLWPELRAVGFSEHNEVENPDTDGPPEESGEKTHRARRRKSDQAERKDSLILHKFEAILSWAEFLNLNRRVDDDDPDNAKKAADDQEEIGLGQISKAPPTKLKLHLDLAPEDVNRERLSGRILYPEWDVRTGQYLPDHVNVLLSDADIREDAAEFGKDPATARRIRAVKRQFEALRPGRVMTRGHLDGDQLDIEAAVRAETERRACGEANERIWQQSRPEARDLAVSILLDVSRSTESAVTGRAVIDIEREALAALAWGLNACGDDFAIHAFSSLKRQRVYVQRCKRFDEPMGGTVEQRIASLRPGHYTRLGAAIRHCSADLADQSRKRRLLLVITDGKPNDLDHYEGRHGIEDTCMAVREARRAGQSVFGVTIDKTGKSWFPRMFGQGGFAVIPDPHRLTMALPQIYRQLVGAMSDASLIDELPGELLMWVLIVSELLVFGAGMIAFMGVRLTDPAGFAEAQSHLHRTGAAFNTAVLVTSGYLAAQALHWRQVARRAAARMALIGAALLGVVFLIIKGTEVFTAAYNNDLPVLLKGPTGCGKTRFVAHMAVQLGRPLYTVACHDDLAAADLIGRYLLKGGETVWVDGPLTRAVREGAICYLDEVVEARKDVTVVLHPLTDDRRILPIDRTGEELAAAPGFMLVASYNPGYQNILKTLKPSTRQRFISLEFDFPSPEMEAEVVAQESGLALERCKPLIRLANKLRGLKGQDLEEGVSTRLVVYAATLIAQGMSTDRAILAAMIEPLTDDEDIKRGLLDLVTAVFG
>BH1
MKYESQKIAYAYFAVAMALFVIQVLGGLLAGLIYVSPNFLSELLPFNIVRMLHTNALIVWLILGFFGAAYFLIPEEAEREIHSPKLAYLQLIILVVGTLGVVLTYTFNLFEGNWLLGKEGREFLEQPKWVKAGIVVAALIFLYNVSMTVLKGKKTAITNILLLGLWGLALLFLFAFYNPGNLALDKQYWWYVVHLWVEGVWELIMASILAYLMLKLTGVDREVVEKWLYVIVAAALFSGILGTGHHYYWIGTPAYWQWIGSIFSSLEVIPFFAMMAFAFVMVWKGRRDHPNKAALLWSLGCATLAFFGAGVWGFLHTLHGVNYYTHGTQITAAHGHLAFYGAYVCLNLAIFTYAMPILKNRDPYNQVLNMGSFWLMTSGMVFMTFVLTFGGTVQTHMQRVIGDYFMDVQDQIAIFYWMRFGSGVVVVLGALLFVYSIWVPRKEVIEPGAAETPAEMREVMTKSMARNIFYGGSLFFILIFLALSAHSHWYIVNSENSAKLDESVVRGKHVWEKHACINCHTILGEGAYFAPEVGNVMTRWGVLDDPESAFESLKGWMEAQPTGIPGRRQMPNFNLSDEEIRDLTNFLIWTDNIDAQDWPPNEAGMVKIDFEPWEPEETIGKLWHTLASRLDAPEVHVGAAVDLSEVAGRLAVLFRGLGGSPGVELRPVSPEISRHRLSWRRRLGTEAELMPRASFDGEVLRLPDRLAVFPAREANGALYVWLAAVAAHADTRIDEDDPLRADLHALIAARQMVEATLENAPGLLPLYTELCKGLLHQRDIPNLPPVEAALEELVRHMLGDPASLSAKAEQLLELDDSSAPRGYQRFRPVPLWPELRAVGFSEHNEVENPDTEGPPEESGEKTHRARRRKSDQAERKDSLILHKFEAILSWAEFLNLNRRVDDDDPDNAKKAADDQEEIGLGQISKAPPTKLKLHLDLAPEDVNRERLSGRILYPEWDVRTGQYLPDHVNVLLSDADIREDAAEFGKDPATARRIRAVKRQFEALRPGRVMTRGHLDGDQLDIEAAVRAETERLACGEGNERIWQQSRPEARDLAVSILLDVSRSTESAVTGRAVIDIEREALAALAWGLNACGDDFAIHAFSSLKRQRVYVQRCKRFDEPMGGTVEQRIASLRPGHYTRLGAAIRHCSADLADQSRKRRLLLVITDGKPNDLDHYEGRHGIEDTCMAVREARRAGQSVFGVTIDKTGKSWFPRMFGQGGFAVIPDPHRLTMALPQIYRQLVGAMSDASLIDELPGELLMWVLIVSELLVFGAGMIAFMGVRLTDPAGFAEAQSHLHRTGAAFNTAVLVTSGYLAAQALHWRQVARRAAARMALIGAALLGVVFLIIKGTEVFTAAYNNDLPVLLKGPTGCGKTRFVAHMAAQLGRPLYTVACHDDLAAADLIGRYLLKGGETVWVDGPLTRAVREGAICYLDEVVEARKDVTVVLHPLTDDRRILPIDRTGEELEAAPGFLLVASYNPGYQNILKTLKPSTRQRFISLEFDFPSPEMEAEVVAQESGLALERCKPLIRLANKLRGLKGQDLEEGVSTRLVVYAATLIAQGMSTDRAILAAMIEPLTDDEDIKRGLLDLVTAVFG
>BH2
MKYESQKIAYAYFAVAMALFVIQVLGGLLAGLIYVSPNFLSELLPFNIVRMLHTNALIVWLILGFFGAAYFLIPEEAEREIHSPKLAYLQLIILVVGTLGVVLTYTFNLFEGNWLLGKEGREFLEQPKWVKAGIVVAALIFLYNVSMTVLKGKKTAITNILLLGLWGLALLFLFAFYNPGNLALDKQYWWYVVHLWVEGVWELIMASILAYLMLKLTGVDREVVEKWLYVIVAAALFSGILGTGHHYYWIGTPAYWQWIGSIFSSLEVIPFFAMMAFAFVMVWKGRRDHPNKAALLWSLGCATLAFFGAGVWGFLHTLHGVNYYTHGTQITAAHGHLAFYGAYVCLNLAIFTYAMPILKNRDPYNQVLNMGSFWLMTSGMVFMTFVLTFGGTVQTHMQRVIGDYFMDVQDQIAIFYWMRFGSGVVVVLGALLFVYSIWVPRKEVIEPGAAETPAEMREVMTKSMARNIFYGGSLFFILIFLALSAHSHWYIVNSENSAKLDESVVRGKHVWEKHACINCHTILGEGAYFAPEVGNVMTRWGVLDDPESAFESLKGWMEAQPTGIPGRRQMPNFNLSDEEIRDLTNFLIWTDNIDAQDWPPNEAGMVKIDFEPWEPEETIGKLWHTLASRLDAPEVHVGAAVDLSEVAGRLAVLFRGLGGSPGVELRPVSPEISRHRLSWRRRLGTEAELMPRASFDGEVLRLPDRLAVFPAREANGALYVWLAAVAAHADTRIDEDDPLRADLHALIAARQMVEATLENAPGLLPLYTELCKGLLHQRDIPNLPPVEAALEELVRHMLGDPASLSAKAEQLLELDDSSAPRGYQRFRPVPLWPELRAVGFSEHNEVENPDTEGPPEESGEKTHRARRRKSDQAERKDSLILHKFEAILSWAEFLNLNRRVDDDDPDNAKKAADDQEEIGLGQISKAPPTKLKLHLDLAPEDVNRERLSGRILYPEWDVRTGQYLPDHVNVLLSDADIREDAAEFGKDPATARRIRAVKRQFEALRPGRVMTRGHLDGDQLDIEAAVRAETERLACGEGNERIWQQSRPEARDLAVSILLDVSRSTESAVTGRAVIDIEREALAALAWGLNACGDDFAIHAFSSLKRQRVYVQRCKRFDEPMGGTVEQRIASLRPGHYTRLGAAIRHCSADLADQSRKRRLLLVITDGKPNDLDHYEGRHGIEDTCMAVREARRAGQSVFGVTIDKTGKSWFPRMFGQGGFAVIPDPHRLTMALPQIYRQLVGAMSDASLIDELPGELLMWVLIVSELLVFGAGMIAFMGVRLTDPAGFAEAQSHLHRTGAAFNTAVLVTSGYLAAQALHWRQVARRAAARMALIGAALLGVVFLIIKGTEVFTAAYNNDLPVLLKGPTGCGKTRFVAHMAAQLGRPLYTVACHDDLAAADLIGRYLLKGGETVWVDGPLTRAVREGAICYLDEVVEARKDVTVVLHPLTDDRRILPIDRTGEELEAAPGFLLVASYNPGYQNILKTLKPSTRQRFISLEFDFPSPEMEAEVVAQESGLALERCKPLIRLANKLRGLKGQDLEEGVSTRLVVYAATLIAQGMSTDRAILAAMIEPLTDDEDIKRGLLDLVTAVFG
>BH3
MKYESQKIAYAYFAVAMALFVIQVLGGLLAGLIYVSPNFLSELLPFNIVRMLHTNALIVWLILGFFGAAYFLIPEEAEREIHSPKLAYLQLIILVVGTLGVVLTYTFNLFEGNWLLGKEGREFLEQPKWVKAGIVVAALIFLYNVSMTVLKGKKTAITNILLLGLWGLALLFLFAFYNPGNLALDKQYWWYVVHLWVEGVWELIMASILAYLMLKLTGVDREVVEKWLYVIVAAALFSGILGTGHHYYWIGTPAYWQWIGSIFSSLEVIPFFAMMAFAFVMVWKGRRDHPNKAALLWSLGCATLAFFGAGVWGFLHTLHGVNYYTHGTQITAAHGHLAFYGAYVCLNLAIFTYAMPILKNRDPYNQVLNMGSFWLMTSGMVFMTFVLTFGGTVQTHMQRVIGDYFMDVQDQIAIFYWMRFGSGVVVVLGALLFVYSIWVPRKEVIEPGAAETPAEMREVMTKSMARNIFYGGSLFFILIFLALSAHSHWYIVNSENSAKLDESVVRGKHVWEKHACINCHTILGEGAYFAPEVGNVMTRWGVLDDPESAFESLKGWMEAQPTGIPGRRQMPNFNLSDEEIRDLTNFLIWTDNIDAQDWPPNEAGMVKIDFEPWEPEETIGKLWHTLASRLDAPEVHVGAAVDLSEVAGRLAVLFRGLGGSPGVELRPVSPEISRHRLSWRRRLGTEAELMPRASFDGEVLRLPDRLAVFPAREANGALYVWLAAVAAHADTRIDEDDPLRADLHALIAARQMVEATLENAPGLLPLYTELCKGLLHQRDIPNLPPVEAALEELVRHMLGDPASLSAKAEQLLELDDSSAPRGYQRFRPVPLWPELRAVGFSEHNEVENPDTEGPPEESGEKTHRARRRKSDQAERKDSLILHKFEAILSWAEFLNLNRRVDDDDPDNAKKAADDQEEIGLGQISKAPPTKLKLHLDLAPEDVNRERLSGRILYPEWDVRTGQYLPDHVNVLLSDADIREDAAEFGKDPATARRIRAVKRQFEALRPGRVMTRGHLDGDQLDIEAAVRAETERLACGEGNERIWQQSRPEARDLAVSILLDVSRSTESAVTGRAVIDIEREALAALAWGLNACGDDFAIHAFSSLKRQRVYVQRCKRFDEPMGGTVEQRIASLRPGHYTRLGAAIRHCSADLADQSRKRRLLLVITDGKPNDLDHYEGRHGIEDTCMAVREARRAGQSVFGVTIDKTGKSWFPRMFGQGGFAVIPDPHRLTMALPQIYRQLVGAMSDASLIDELPGELLMWVLIVSELLVFGAGMIAFMGVRLTDPAGFAEAQSHLHRTGAAFNTAVLVTSGYLAAQALHWRQVARRAAARMALIGAALLGVVFLIIKGTEVFTAAYNNDLPVLLKGPTGCGKTRFVAHMAAQLGRPLYTVACHDDLAAADLIGRYLLKGGETVWVDGPLTRAVREGAICYLDEVVEARKDVTVVLHPLTDDRRILPIDRTGEELEAAPGFLLVASYNPGYQNILKTLKPSTRQRFISLEFDFPSPEMEAEVVAQESGLALERCKPLIRLANKLRGLKGQDLEEGVSTRLVVYAATLIAQGMSTDRAILAAMIEPLTDDEDIKRGLLDLVTAVFG
>BH4
MKYESQKIAYAYFAVAMALFVIQVLGGLLAGLIYVSPNFLSELLPFNIVRMLHTNALIVWLILGFFGAAYFLIPEEAEREIHSPKLAYLQLIILVVGTLGVVLTYTFNLFEGNWLLGKEGREFLEQPKWVKAGIVVAALIFLYNVSMTVLKGKKTAITNILLLGLWGLALLFLFAFYNPGNLALDKQYWWYVVHLWVEGVWELIMASILAYLMLKLTGVDREVVEKWLYVIVAAALFSGILGTGHHYYWIGTPAYWQWIGSIFSSLEVIPFFAMMAFAFVMVWKGRRDHPNKAALLWSLGCATLAFFGAGVWGFLHTLHGVNYYTHGTQITAAHGHLAFYGAYVCLNLAIFTYAMPILKNRDPYNQVLNMGSFWLMTSGMVFMTFVLTFGGTVQTHMQRVIGDYFMDVQDQIAIFYWMRFGSGVVVVLGALLFVYSIWVPRKEVIEPGAAETPAEMREVMTKSMARNIFYGGSLFFILIFLALSAHSHWYIVNSENSAKLDESVVRGKHVWEKHACINCHTILGEGAYFAPEVGNVMTRWGVLDDPESAFESLKGWMEAQPTGIPGRRQMPNFNLSDEEIRDLTNFLIWTDNIDAQDWPPNEAGMVKIDFEPWEPEETIGKLWHTLASRLDAPEVHVGAAVDLSEVAGRLAVLFRGLGGSPGVELRPVSPEISRHRLSWRRRLGTEAELMPRASFDGEVLRLPDRLAVFPAREANGALYVWLAAVAAHADTRIDEDDPLRADLHALIAARQMVEATLENAPGLLPLYTELCKGLLHQRDIPNLPPVEAALEELVRHMLGDPASLSAKAEQLLELDDSSAPRGYQRFRPVPLWPELRAVGFSEHNEVENPDTEGPPEESGEKTHRARRRKSDQAERKDSLILHKFEAILSWAEFLNLNRRVDDDDPDNAKKAADDQEEIGLGQISKAPPTKLKLHLDLAPEDVNRERLSGRILYPEWDVRTGQYLPDHVNVLLSDADIREDAAEFGKDPATARRIRAVKRQFEALRPGRVMTRGHLDGDQLDIEAAVRAETERLACGEGNERIWQQSRPEARDLAVSILLDVSRSTESAVTGRAVIDIEREALAALAWGLNACGDDFAIHAFSSLKRQRVYVQRCKRFDEPMGGTVEQRIASLRPGHYTRLGAAIRHCSADLADQSRKRRLLLVITDGKPNDLDHYEGRHGIEDTCMAVREARRAGQSVFGVTIDKTGKSWFPRMFGQGGFAVIPDPHRLTMALPQIYRQLVGAMSDASLIDELPGELLMWVLIVSELLVFGAGMIAFMGVRLTDPAGFAEAQSHLHRTGAAFNTAVLVTSGYLAAQALHWRQVARRAAARMALIGAALLGVVFLIIKGTEVFTAAYNNDLPVLLKGPTGCGKTRFVAHMAAQLGRPLYTVACHDDLAAADLIGRYLLKGGETVWVDGPLTRAVREGAICYLDEVVEARKDVTVVLHPLTDDRRILPIDRTGEELEAAPGFLLVASYNPGYQNILKTLKPSTRQRFISLEFDFPSPEMEAEVVAQESGLALERCKPLIRLANKLRGLKGQDLEEGVSTRLVVYAATLIAQGMSTDRAILAAMIEPLTDDEDIKRGLLDLVTAVFG
>BH5
MKYESQKIAYAYFAVAMALFVIQVLGGLLAGLIYVSPNFLSELLPFNIVRMLHTNALIVWLILGFFGAAYFLIPEEAEREIHSPKLAYLQLIILVVGTLGVVLTYTFNLFEGNWLLGKEGREFLEQPKWVKAGIVVAALIFLYNVSMTVLKGKKTAITNILLLGLWGLALLFLFAFYNPGNLALDKQYWWYVVHLWVEGVWELIMASILAYLMLKLTGVDREVVEKWLYVIVAAALFSGILGTGHHYYWIGTPAYWQWIGSIFSSLEVIPFFAMMAFAFVMVWKGRRDHPNKAALLWSLGCATLAFFGAGVWGFLHTLHGVNYYTHGTQITAAHGHLAFYGAYVCLNLAIFTYAMPILKNRDPYNQVLNMGSFWLMTSGMVFMTFVLTFGGTVQTHMQRVIGDYFMDVQDQIAIFYWMRFGSGVVVVLGALLFVYSIWVPRKEVIEPGAAETPAEMREVMTKSMARNIFYGGSLFFILIFLALSAHSHWYIVNSENSAKLDESVVRGKHVWEKHACINCHTILGEGAYFAPEVGNVMTRWGVLDDPESAFESLKGWMEAQPTGIPGRRQMPNFNLSDEEIRDLTNFLIWTDNIDAQDWPPNEAGMVKIDFEPWEPEETIGKLWHTLASRLDAPEVHVGAAVDLSEVAGRLAVLFRGLGGSPGVELRPVSPEISRHRLSWRRRLGTEAELMPRASFDGEVLRLPDRLAVFPAREANGALYVWLAAVAAHADTRIDEDDPLRADLHALIAARQMVEATLENAPGLLPLYTELCKGLLHQRDIPNLPPVEAALEELVRHMLGDPASLSAKAEQLLELDDSSAPRGYQRFRPVPLWPELRAVGFSEHNEVENPDTEGPPEESGEKTHRARRRKSDQAERKDSLILHKFEAILSWAEFLNLNRRVDDDDPDNAKKAADDQEEIGLGQISKAPPTKLKLHLDLAPEDVNRERLSGRILYPEWDVRTGQYLPDHVNVLLSDADIREDAAEFGKDPATARRIRAVKRQFEALRPGRVMTRGHLDGDQLDIEAAVRAETERLACGEGNERIWQQSRPEARDLAVSILLDVSRSTESAVTGRAVIDIEREALAALAWGLNACGDDFAIHAFSSLKRQRVYVQRCKRFDEPMGGTVEQRIASLRPGHYTRLGAAIRHCSADLADQSRKRRLLLVITDGKPNDLDHYEGRHGIEDTCMAVREARRAGQSVFGVTIDKTGKSWFPRMFGQGGFAVIPDPHRLTMALPQIYRQLVGAMSDASLIDELPGELLMWVLIVSELLVFGAGMIAFMGVRLTDPAGFAEAQSHLHRTGAAFNTAVLVTSGYLAAQALHWRQVARRAAARMALIGAALLGVVFLIIKGTEVFTAAYNNDLPVLLKGPTGCGKTRFVAHMAAQLGRPLYTVACHDDLAAADLIGRYLLKGGETVWVDGPLTRAVREGAICYLDEVVEARKDVTVVLHPLTDDRRILPIDRTGEELEAAPGFLLVASYNPGYQNILKTLKPSTRQRFISLEFDFPSPEMEAEVVAQESGLALERCKPLIRLANKLRGLKGQDLEEGVSTRLVVYAATLIAQGMSTDRAILAAMIEPLTDDEDIKRGLLDLVTAVFG
>BH6
MKYESQKIAYAYFAVAMALFVIQVLGGLLAGLIYVSPNFLSELLPFNIVRMLHTNALIVWLILGFFGAAYFLIPEEAEREIHSPKLAYLQLIILVVGTLGVVLTYTFNLFEGNWLLGKEGREFLEQPKWVKAGIVVAALIFLYNVSMTVLKGKKTAITNILLLGLWGLALLFLFAFYNPGNLALDKQYWWYVVHLWVEGVWELIMASILAYLMLKLTGVDREVVEKWLYVIVAAALFSGILGTGHHYYWIGTPAYWQWIGSIFSSLEVIPFFAMMAFAFVMVWKGRRDHPNKAALLWSLGCATLAFFGAGVWGFLHTLHGVNYYTHGTQITAAHGHLAFYGAYVCLNLAIFTYAMPILKNRDPYNQVLNMGSFWLMTSGMVFMTFVLTFGGTVQTHMQRVIGDYFMDVQDQIAIFYWMRFGSGVVVVLGALLFVYSIWVPRKEVIEPGAAETPAEMREVMTKSMARNIFYGGSLFFILIFLALSAHSHWYIVNSENSAKLDESVVRGKHVWEKHACINCHTILGEGAYFAPEVGNVMTRWGVLDDPESAFESLKGWMEAQPTGIPGRRQMPNFNLSDEEIRDLTNFLIWTDNIDAQDWPPNEAGMVKIDFEPWEPEETIGKLWHTLASRLDAPEVHVGAAVDLSEVAGRLAVLFRGLGGSPGVELRPVSPEISRHRLSWRRRLGTEAELMPRASFDGEVLRLPDRLAVFPAREANGALYVWLAAVAAHADTRIDEDDPLRADLHALIAARQMVEATLENAPGLLPLYTELCKGLLHQRDIPNLPPVEAALEELVRHMLGDPASLSAKAEQLLELDDSSAPRGYQRFRPVPLWPELRAVGFSEHNEVENPDTEGPPEESGEKTHRARRRKSDQAERKDSLILHKFEAILSWAEFLNLNRRVDDDDPDNAKKAADDQEEIGLGQISKAPPTKLKLHLDLAPEDVNRERLSGRILYPEWDVRTGQYLPDHVNVLLSDADIREDAAEFGKDPATARRIRAVKRQFEALRPGRVMTRGHLDGDQLDIEAAVRAETERLACGEGNERIWQQSRPEARDLAVSILLDVSRSTESAVTGRAVIDIEREALAALAWGLNACGDDFAIHAFSSLKRQRVYVQRCKRFDEPMGGTVEQRIASLRPGHYTRLGAAIRHCSADLADQSRKRRLLLVITDGKPNDLDHYEGRHGIEDTCMAVREARRAGQSVFGVTIDKTGKSWFPRMFGQGGFAVIPDPHRLTMALPQIYRQLVGAMSDASLIDELPGELLMWVLIVSELLVFGAGMIAFMGVRLTDPAGFAEAQSHLHRTGAAFNTAVLVTSGYLAAQALHWRQVARRAAARMALIGAALLGVVFLIIKGTEVFTAAYNNDLPVLLKGPTGCGKTRFVAHMAAQLGRPLYTVACHDDLAAADLIGRYLLKGGETVWVDGPLTRAVREGAICYLDEVVEARKDVTVVLHPLTDDRRILPIDRTGEELEAAPGFLLVASYNPGYQNILKTLKPSTRQRFISLEFDFPSPEMEAEVVAQESGLALERCKPLIRLANKLRGLKGQDLEEGVSTRLVVYAATLIAQGMSTDRAILAAMIEPLTDDEDIKRGLLDLVTAVFG
>BI7
MKYESQKIAYAYFAVAMALFVIQVLGGLLAGLIYVSPNFLSELLPFNIVRMLHTNALIVWLILGFFGAAYFLIPEEAEREIHSPKLAYLQLIILVVGTLGVVLTYTFNLFEGNWLLGKEGREFLEQPKWVKAGIVVAALIFLYNVSMTVLKGKKTAITNILLLGLWGLALLFLFAFYNPGNLALDKQYWWYVVHLWVEGVWELIMASILAYLMLKLTGVDREVVEKWLYVIVAAALFSGILGTGHHYYWIGTPAYWQWIGSIFSSLEVIPFFAMMAFAFVMVWKGRRDHPNKAALLWSLGCATLAFFGAGVWGFLHTLHGVNYYTHGTQITAAHGHLAFYGAYVCLNLAIFTYAMPILKNRDPYNQVLNMGSFWLMTSGMVFMTFVLTFGGTVQTHMQRVIGDYFMDVQDQIAIFYWMRFGSGVVVVLGALLFVYSIWVPRKEVIEPGAAETPAEMREVMTKSMARNIFYGGSLFFILIFLALSAHSHWYIVNSENSAKLDESVVRGKHVWEKHACINCHTILGEGAYFAPEVGNVMTRWGVLDDPESAFESLKGWMEAQPTGIPGRRQMPNFNLSDEEIRDLTNFLIWTDNIDAQDWPPNEAGMVKIDFEPWEPEETIGKLWHTLASRLDAPEVHVGAAVDLSEVAGRLAVLFRGLGGSPGVELRPVSPEISRHRLSWRRRLGTEAELMPRASFDGEVLRLPDRLAVFPAREANGALYVWLAAVAAHADTRIDEDDPLRADLHALIAARQMVEATLENAPGLRPLYTELCKGLLHQRDIPNLSPVEAALEELVRHMLGDPVSLSAKAEQLLELDDSSAPRGYQRFRPVPLWPELRAVGFSEHNEVENPDTEGPPEESGEKTHRARRRKSDQAERKDSLILHKFEAILSWAEFLNLNRRVDDDDPDNAKKAADDQEEIGLGQISKAPPTKLKLHLDLAPEDVNRERLSGRILYPEWDVRTGQYLPDHVNVLLSDADIREDAAEFGKDPATARRIRAVKRQFEALRPGRVMTRGHLDGDQLDIEAAVRAETERLACGEGNERIWQQSRPEARDLAVSILLDVSRSTESAVTGRAVIDIEREALAALAWGLNACGDDFAIHAFSSLKRQRVYVQRCKRFDEPMGGTVEQRIASLRPGHYTRLGAAIRHCSADLADQSRKRRLLLVITDGKPNDLDHYEGRHGIEDTCMAVREARRAGQSVFGVTIDKTGKSWFPRMFGQGGFAVIPDPHRLTMALPQIYRQLVGAMSDASVIDELPGELLMWVLIVSELLVFGAGMIAFMGVRLTDPAGFAEAQSHLHRTGAAFNTAVLVTSGYLAAQALHWRQVARRAAARMALIGAALLGVVFLIIKGTEVFTAAYNNDLPVLLKGPTGCGKTRFVAHMAAQLGRPLYTVACHDDLAAADLIGRYLLKGGETVWVDGPLTRAVREGAICYLDEVVEARKDVTVVLHPLTDDRRILPIDRTGEELEAAPGFMLVASYNPGYQNILKTLKPSTRQRFISLEFDFPSPVMEAEVVAQESGLALERCKPLIRLANKLRGLKGQDLEEGVSTRLVVYAATLIAQGMSTDRAILAAMIEPLTDDEDIKRGLLDLVTAVFG
>CF11
MKYESQKIAYAYFAVAMALFVIQVLGGLLAGLIYVSPNFLSELLPFNIVRMLHTNALIVWLILGFFGAAYFLIPEEAEREIHSPKLAYLQLIILVVGTLGVVLTYTFNLFEGNWLLGKEGREFLEQPKWVKAGIVVAALIFLYNVSMTVLKGKKTAITNILLLGLWGLALLFLFAFYNPGNLALDKQYWWYVVHLWVEGVWELIMASILAYLMLKLTGVDREVVEKWLYVIVAAALFSGILGTGHHYYWIGTPAYWQWIGSIFSSLEVIPFFAMMAFAFVMVWKGRRDHPNKAALLWSLGCATLAFFGAGVWGFLHTLHGVNYYTHGTQITAAHGHLAFYGAYVCLNLAIFTYAMPILKNRDPYNQVLNMGSFWLMTSGMVFMTFVLTFGGTVQTHMQRVIGDYFMDVQDQIAIFYWMRFGSGVVVVLGALLFVYSIWVPRKEVIEPGAAETPAEMREVMTKSMARNIFYGGSLFFILIFLALSAHSHWYIVNSENSAKLDESVVRGKHVWEKHACINCHTILGEGAYFAPEVGNVMTRWGVLDDPESAFESLKGWMEAQPTGIPGRRQMPNFNLSDEEIRDLTNFLIWTDNIDAQDWPPNEAGMVKIDFEPWEPEETIGKLWHTLASRLDAPEVHVGAAVDLSEVAGRLAVLFRGLGGSPGVELRPVSPEISRHRLSWRRRLGTEAELMPRASFDGEVLRLPDRLAVFPAREANGALYVWLAAVAAHADTRIDEDDPLRADLHALIAARQMVEATLENAPGLLPLYTELCKGLLHQRDIPNLPPVEAALEELVRHMLGDPASLSAKAEQLLELDDSSAPRGYQRFRPVPLWPELRAVGFSEHNEVENPDTDGPPEESGEKTHRARRRKSDQAERKDSLILHKFEAILSWAEFLNLNRRVDDDDPDNAKKAADDQEEIGLGQISKAPPTKLKLHLDLAPEDVNRERLSGRILYPEWDVRTGQYLPDHVNVLLSDADIREDAAEFGKDPATARRIRAVKRQFEALRPGRVMTRGHLDGDQLDIEAAVRAETERRACGEANERIWQQSRPEARDLAVSILLDVSRSTESAVTGRAVIDIEREALAALAWGLNACGDDFAIHAFSSLKRQRVYVQRCKRFDEPMGGTVEQRIASLRPGHYTRLGAAIRHCSADLADQSSKRRLLLVITDGKPNDLDHYEGRHGIEDTCMAVREARRAGQSVFGVTIDKTGKSWFPRMFGQGGFAVIPDPHRLTMALPQIYRQLVGAMSDASVIDELPGELLMWVLIVSELLVFGAGMIAFMGVRLTDPAGFAEAQSHLHRTGAAFNTAVLVTSGYLAAQALHWRQVARRAAARMALIGAALLGVVFLIIKGTEVFTAAYNNDLPVLLKGPTGCGKTRFVAHMAAQLGRPLYTVACHDDLAAADLIGRYLLKGGETVWVDGPLTRAVREGAICYLDEVVEARKDVTVVLHPLTDDRRILPIDRTGEELEAAPGFMLVASYNPGYQNILKTLKPSTRQRFISLEFDFPSPVMEAEVVAQESGLALERCKPLIRLANKLRGLKGQDLEEGVSTRLVVYAATLIAQGMSTDRAILAAMIEPLTDDEDIKRGLLDLVTAVFG
>CH9
MKYESQKIAYAYFAVAMALFVIQVLGGLLAGLIYVSPNFLSELLPFNIVRMLHTNALIVWLILGFFGAAYFLIPEEAEREIHSPKLAYLQLIILVVGTLGVVLTYTFNLFEGNWLLGKEGREFLEQPKWVKAGIVVAALIFLYNVSMTVLKGKKTAITNILLLGLWGLALLFLFAFYNPGNLALDKQYWWYVVHLWVEGVWELIMASILAYLMLKLTGVDREVVEKWLYVIVAAALFSGILGTGHHYYWIGTPAYWQWIGSIFSSLEVIPFFAMMAFAFVMVWKGRRDHPNKAALLWSLGCATLAFFGAGVWGFLHTLHGVNYYTHGTQITAAHGHLAFYGAYVCLNLAIFTYAMPILKNRDPYNQVLNMGSFWLMTSGMVFMTFVLTFGGTVQTHMQRVIGDYFMDVQDQIAIFYWMRFGSGVVVVLGALLFVYSIWVPRKEVIEPGAAETPAEMREVMTKSMARNIFYGGSLFFILIFLALSAHSHWYIVNSENSAKLDESVVRGKHVWEKHACINCHTILGEGAYFAPEVGNVMTRWGVLDDPESAFESLKGWMEAQPTGIPGRRQMPNFNLSDEEIRDLTNFLIWTDNIDAQDWPPNEAGMVKIDFEPWEPEETIGKLWHTLASRLDAPEVHVGAAVDLSEVAGRLAVLFRGLGGSPGVELRPVSPEISRHRLSWRRRLGTEAELMPRASFDGEVLRLPDRLAVFPAREANGALYVWLAAVSAHADTRIDEDDPLRADLHALIAARQMVEATLENAPGLLPLYTELCKGLLHQRDIPNLPPVEAALEELVRHMLGDPASLSAKAEQLLELDDSSAPRGYQRFRPVPLWPELRAVGFSEHNEVENPDTDGPPEESGEKTHRARRRKSDQAERKDSLILHKFEAILSWAEFLNLNRRVDDDDPDNAKKAADDQEEIGLGQISKAPPTKLKLHLDLAPEDVNRERLSGRILYPEWDVRTGQYLPDHVNVLLSDADIREDAAEFGKDPATARRIRAVKRQFEALRPGRVMTRGHLDGDQLDIEAAVRAETERRACGEANERIWQQSRPEARDLAVSILLDVSRSTESAVTGRAVIDIEREALAALAWGLNACGDDFAIHAFSSLKRQRVYVQRCKRFDEPMGGTVEQRIASLRPGHYTRLGAAIRHCSADLADQSRKRRLLLVITDGKPNDLDHYEGRHGIEDTCMAVREARRAGQSVFGVTIDKTGKSWFPRMFGQGGFAVIPDPHRLTMALPQIYRQLVGAMSDASLIDELPGELLMWVLIVSELLVFGAGMIAFMGVRLTDPAGFAEAQSHLHRTGAAFNTAVLVTSGYLAAQALHWRQVARRAAARMALIGAALLGVVFLIIKGTEVFTAAYNNDLPVLLKGPTGCGKTRFVAHMAAQLGRPLYTVACHDDLAAADLIGRYLLKGGETVWVDGPLTRAVREGAICYLDEVVEARKDVTVVLHPLTDDRRILPIDRTGEELAAAPGFMLVASYNPGYQNILKTLKPSTRQRFISLEFDFPSPEMEAEVVAQESGLALERCKPLIRLANKLRGLKGQDLEEGVSTRLVVYAATLIAQGMSTDRAILAAMIEPLTDDEDIKRGLLDLVTAVFG
>CI9
MKYESQKIAYAYFAVAMALFVIQVLGGLLAGLIYVSPNFLSELLPFNIVRMLHTNALIVWLILGFFGAAYFLIPEEAEREIHSPKLAYLQLIILVVGTLGVVLTYTFNLFEGNWLLGKEGREFLEQPKWVKAGIVVAALIFLYNVSMTVLKGKKTAITNILLLGLWGLALLFLFAFYNPGNLALDKQYWWYVVHLWVEGVWELIMASILAYLMLKLTGVDREVVEKWLYVIVAAALFSGILGTGHHYYWIGTPAYWQWIGSIFSSLEVIPFFAMMAFAFVMVWKGRRDHPNKAALLWSLGCATLAFFGAGVWGFLHTLHGVNYYTHGTQITAAHGHLAFYGAYVCLNLAIFTYAMPILKNRDPYNQVLNMGSFWLMTSGMVFMTFVLTFGGTVQTHMQRVIGDYFMDVQDQIAIFYWMRFGSGVVVVLGALLFVYSIWVPRKEVIEPGAAETPAEMREVMTKSMARNIFYGGSLFFILIFLALSAHSHWYIVNSENSAKLDESVVRGKHVWEKHACINCHTILGEGAYFAPEVGNVMTRWGVLDDPESAFESLKGWMEAQPTGIPGRRQMPNFNLSDEEIRDLTNFLIWTDNIDAQDWPPNEAGMVKIDFEPWEPEETIGKLWHTLASRLDAPEVHVGAAVDLSEVAGRLAVLFRGLGGSPGVELRPVSPEISRHRLSWRRRLGTEAELMPRASFDGEVLRLPDRLAVFPAREANGALYVWLAAVSAHADTRIDEDDPLRADLHALIAARQMVEATLENAPGLLPLYTELCKGLLHQRDIPNLPPVEAALEELVRHMLGDPASLSAKAEQLLELDDSSAPRGYQRFRPVPLWPELRAVGFSEHNEVENPDTDGPPEESGEKTHRARRRKSDQAERKDSLILHKFEAILSWAEFLNLNRRVDDDDPDNAKKAADDQEEIGLGQISKAPPTKLKLHLDLAPEDVNRERLSGRILYPEWDVRTGQYLPDHVNVLLSDADIREDAAEFGKDPATARRIRAVKRQFEALRPGRVMTRGHLDGDQLDIEAAVRAETERRACGEANERIWQQSRPEARDLAVSILLDVSRSTESAVTGRAVIDIEREALAALAWGLNACGDDFAIHAFSSLKRQRVYVQRCKRFDEPMGGTVEQRIASLRPGHYTRLGAAIRHCSADLADQSRKRRLLLVITDGKPNDLDHYEGRHGIEDTCMAVREARRAGQSVFGVTIDKTGKSWFPRMFGQGGFAVIPDPHRLTMALPQIYRQLVGAMSDASLIDELPGELLMWVLIVSELLVFGAGMIAFMGVRLTDPAGFAEAQSHLHRTGAAFNTAVLVTSGYLAAQALHWRQVARRAAARMALIGAALLGVVFLIIKGTEVFTAAYNNDLPVLLKGPTGCGKTRFVAHMAAQLGRPLYTVACHDDLAAADLIGRYLLKGGETVWVDGPLTRAVREGAICYLDEVVEARKDVTVVLHPLTDDRRILPIDRTGEELAAAPGFMLVASYNPGYQNILKTLKPSTRQRFISLEFDFPSPEMEAEVVAQESGLALERCKPLIRLANKLRGLKGQDLEEGVSTRLVVYAATLIAQGMSTDRAILAAMIEPLTDDEDIKRGLLDLVTAVFG
>CJ7
MKYESQKIAYAYFAVAMALFVIQVLGGLLAGLIYVSPNFLSELLPFNIVRMLHTNALIVWLILGFFGAAYFLIPEEAEREIHSPKLAYLQLIILVVGTLGVVLTYTFNLFEGNWLLGKEGREFLEQPKWVKAGIVVAALIFLYNVSMTVLKGKKTAITNILLLGLWGLALLFLFAFYNPGNLALDKQYWWYVVHLWVEGVWELIMASILAYLMLKLTGVDREVVEKWLYVIVAAALFSGILGTGHHYYWIGTPAYWQWIGSIFSSLEVIPFFAMMAFAFVMVWKGRRDHPNKAALLWSLGCATLAFFGAGVWGFLHTLHGVNYYTHGTQITAAHGHLAFYGAYVCLNLAIFTYAMPILKNRDPYNQVLNMGSFWLMTSGMVFMTFVLTFGGTVQTHMQRVIGDYFMDVQDQIAIFYWMRFGSGVVVVLGALLFVYSIWVPRKEVIEPGAAETPAEMREVMTKSMARNIFYGGSLFFILIFLALSAHSHWYIVNSENSAKLDESVVRGKHVWEKHACINCHTILGEGAYFAPEVGNVMTRWGVLDDPESAFESLKGWMEAQPTGIPGRRQMPNFNLSDEEIRDLTNFLIWTDNIDAQDWPPNEAGMVKIDFEPWEPEETIGKLWHTLASRLDAPEVHVGAAVDLSEVAGRLAVLFRGLGGSPGVELRPVSPEVSRHRLSWRRRLGTEAELMPRASFDGEVLRLPDRLAVFPAREANGALYVWLAAVSAHADTRIDEDDPLRADLHALIAARQMVEATLENAPGLLPLYTELCKGLLHQRDIPNLPPVEAALEELVRHMLGDPASLSAKAEQLLELDDSSAPRGYQRFRPVPLWPELRAVGFSEHNEVENPDTDGPPEESGEKTHRARRRKSDQAERKDSLILHKFEAILSWAEFLNLNRRVDDDDPDNAKKAADDQEEIGLGQISKAPPTKLKLHLDLAPEDVNRERLSGRILYPEWDVRTGQYLPDHVNVLLSDADIREDAAEFGKDPATARRIRAVKRQFEALRPGRVMTRGHLDGDQLDIEAAVRAETERRACGEANERIWQQSRPEARDLAVSILLDVSRSTESAVTGRAVIDIEREALAALAWGLNACGDDFAIHAFSSLKRQRVYVQRCKRFDEPMGGTVEQRIASLRPGHYTRLGAAIRHCSADLADQSSKRRLLLVITDGKPNDLDHYEGRHGIEDTCMAVREARRAGQSVFGVTIDKTGKSWFPRMFGQGGFAVIPDPHRLTMALPQIYRQLVGAMSDASVIDELPGELLMWVLIVSELLVFGAGMIAFMGVRLTDPAGFAEAQSHLHRTGAAFNTAVLVTSGYLAAQALHWRQVARRAAARMALIGAALLGVVFLIIKGTEVFTAAYNNDLPVLLKGPTGCGKTRFVAHMAAQLGRPLYTVACHDDLAAADLIGRYLLKGGETVWVDGPLTRAVREGAICYLDEVVEARKDVTVVLHPLTDDRRILPIDRTGEELAAAPGFMLVASYNPGYQNILKTLKPSTRQRFISLEFDFPSPEMEAEVVAQESGLALERCKPLIRLANKLRGLKGQDLEEGVSTRLVVYAATLIAQGMSTDRAILAAMIEPLTDDEDIKRGLLDLVTAVFG
>CJ9
MKYESQKIAYAYFAVAMALFVIQVLGGLLAGLIYVSPNFLSELLPFNIVRMLHTNALIVWLILGFFGAAYFLIPEEAEREIHSPKLAYLQLIILVVGTLGVVLTYTFNLFEGNWLLGKEGREFLEQPKWVKAGIVVAALIFLYNVSMTVLKGKKTAITNILLLGLWGLALLFLFAFYNPGNLALDKQYWWYVVHLWVEGVWELIMASILAYLMLKLTGVDREVVEKWLYVIVAAALFSGILGTGHHYYWIGTPAYWQWIGSIFSSLEVIPFFAMMAFAFVMVWKGRRDHPNKAALLWSLGCATLAFFGAGVWGFLHTLHGVNYYTHGTQITAAHGHLAFYGAYVCLNLAIFTYAMPILKNRDPYNQVLNMGSFWLMTSGMVFMTFVLTFGGTVQTHMQRVIGDYFMDVQDQIAIFYWMRFGSGVVVVLGALLFVYSIWVPRKEVIEPGAAETPAEMREVMTKSMARNIFYGGSLFFILIFLALSAHSHWYIVNSENSAKLDESVVRGKHVWEKHACINCHTILGEGAYFAPEVGNVMTRWGVLDDPESAFESLKGWMEAQPTGIPGRRQMPNFNLSDEEIRDLTNFLIWTDNIDAQDWPPNEAGMVKIDFEPWEPEETIGKLWHTLASRLDAPEVHVGAAVDLSEVAGRLAVLFRGLGGSPGVELRPVSPEVSRHRLSWRRRLGTEAELMPRASFDGEVLRLPDRLAVFPAREANGALYVWLAAVSAHADTRIDEDDPLRADLHALIAARQMVEATLENAPGLLPLYTELCKGLLHQRDIPNLPPVEAALEELVRHMLGDPASLSAKAEQLLELDDSSAPRGYQRFRPVPLWPELRAVGFSEHNEVENPDTDGPPEESGEKTHRARRRKSDQAERKDSLILHKFEAILSWAEFLNLNRRVDDDDPDNAKKAADDQEEIGLGQISKAPPTKLKLHLDLAPEDVNRERLSGRILYPEWDVRTGQYLPDHVNVLLSDADIREDAAEFGKDPATARRIRAVKRQFEALRPGRVMTRGHLDGDQLDIEAAVRAETERRACGEANERIWQQSRPEARDLAVSILLDVSRSTESAVTGRAVIDIEREALAALAWGLNACGDDFAIHAFSSLKRQRVYVQRCKRFDEPMGGTVEQRIASLRPGHYTRLGAAIRHCSADLADQSSKRRLLLVITDGKPNDLDHYEGRHGIEDTCMAVREARRAGQSVFGVTIDKTGKSWFPRMFGQGGFAVIPDPHRLTMALPQIYRQLVGAMSDASVIDELPGELLMWVLIVSELLVFGAGMIAFMGVRLTDPAGFAEAQSHLHRTGAAFNTAVLVTSGYLAAQALHWRQVARRAAARMALIGAALLGVVFLIIKGTEVFTAAYNNDLPVLLKGPTGCGKTRFVAHMAAQLGRPLYTVACHDDLAAADLIGRYLLKGGETVWVDGPLTRAVREGAICYLDEVVEARKDVTVVLHPLTDDRRILPIDRTGEELAAAPGFMLVASYNPGYQNILKTLKPSTRQRFISLEFDFPSPEMEAEVVAQESGLALERCKPLIRLANKLRGLKGQDLEEGVSTRLVVYAATLIAQGMSTDRAILAAMIEPLTDDEDIKRGLLDLVTAVFG
>AA5
MKYESQKIAYAYFAVAMALFAIQVIGGLLAGFIYVFPNFLSELLPFNIVRMLHTNSLIVWLILGFFGAAYFLIPEEAEREIHSPKLAYLQLIILVVGTLGVVVTYVFNLFEGNWLLGKEGREFLEQPKWVKAGIVVAALIFLYNVSMTVLKGKKTAITNILLLGLWGLALLFLFAFYNPGNLSLDKQYWWYVVHLWVEGVWELIMASILAYLMLKLTGVDREIVEKWLYVIVAAALFSGILGTGHHYYWIGTPAYWQWIGSIFSSLEVIPFFAMMAFAFVMVWKGRRDHPNKAALLWSLGCATLAFFGAGVWGFLHTLHGVNYYTHGTQITAAHGHLAFYGAYVCLNLAIFSYAMPILKNRDPYNQVLNMGSFWLMTSGMVFMTFVLTFGGTVQTHMQRVVGDYFMDVQDQIAIFYWMRLGSGLVVVLGALLFIYSIWVPRKEVIEPGAAETPAEMRDVMTKSMARNIFYGGSLFFILIFLALSAHSHWYIVNSENAAKLDDSVVRGKHVWEKHACVNCHSILGEGAYFAPEVGNVMTRWGVLDDPESAFESLKGWMEAQPTGIPGRRQMPNFNLSDEELRDLTNFLIWTDNIDAQGWPPNEAGMVRIDFEPWEPEETIGKLWHTLASRLDAPQVHVGAAVDLSEVAGRLAVLFRGLGGSPGVELRPVSPEVSRHRLSWRRKLATEVELMPRASFDGEVLRLPDRLAVFPAREANGALYVWLAAAAAHAGTRIDEDDPLRADLRALIAARHMVEATLDDAPGLRPLYTELCKGVLFQRDIPSLPPAEAAVEELIRHMLGDPKPLSNQAEHLLALDDDIAPRGYQPMRPVPLWPELRAVGFSEHNEVENPDTEGPPEESGEKTHRARRRKSDQAERSDSFILHKFEAILSWAEFLNINRRIDDDDPDNAKKAADDQEEIGLGQISKAPPTKLKLHLDLAPEDVNRERLSGRILYPEWDVRTGQYLPDHVNVLLSEADIRDDAAEFGKDPAAARRIRAVKRQFEALRPGRVMTRGHLDGDQLDMEAAVRAQVDRCANGEGTERVWMQSRPEARDLAVSILLDVSRSTESAVTGRAVIDIEREALAALAWGLNACGDDFAIHAFSSLKRQRVYVQRCKRFDEPMATKVEQRIASLRPGHYTRLGAAIRHCSADLASQSRKRRLLLVITDGKPNDLDHYEGRHGIEDTCMAIREARRAGQSVFGVTIDKTGKSWFPRMFGQGGFAVIPDPHRLTMALPQIYRQLVGAMSDASLIDELPGEFLMWVLIISELLVFGAGMIAFMGVRLTDPAGFAEAQSHLHRTGAALNTAVLVTSGYLAAQALHWRRNMQRLRARLALILAALLGVVFLIIKGAEVFTTAYKNDLPVLLKGPTGCGKTRFVAHMAAKLGRPLYTVACHDDLAAADLIGRYLLKGGETVWVDGPLTRAVREGAICYLDEVVEARKDVTVVLHPLTDDRRILPIDRTGEELEAAPGFMLVASYNPGYQNILKTLKPSTRQRFISLEFDFPSPQMEAEVVAQESGLPLERCKPLVRLAGKLRGLKGQDLEEGVSTRLVVYAATLIAQGMSTDRAILAAMIEPLTDDEDIKRGLLDLVTAVFG
>AB6
MKYESQKVAYAYFAFAMGLFAIQVIGGLLAGLIYVFPNFLADLLPFNIVRMLHTNALIVWLITGFFGAAYFLIPEEAEREIHSPTLAYAQLAILILGTLGVVLTYTFNLFEGNWLLGKEGREFLEQPKWVKAGIVVAALIFLYNVSMTVLKGKKTAITNILLLGLWGLALLFLFAFYNPGNLSLDKQYWWYVVHLWVEGVWELIMASILAYLMLKLTGVDREVVEKWLYVIVAAALFSGILGTGHHYYWIGTPGYWQWIGSIFSSLEVIPFFAMMAFAFVMVWKGRRDHPNKAALLWSLGCATLAFFGAGVWGFLHTLHGVNYYTHGTQITAAHGHLAFYGAYVCLNLAIFSYAMPILKNRDPYNQVLNMGSFWLMSSGMVFMTFVLTFGGTVQTHMQRVVGDYFMDVQDQIAIFYWMRLGSGVVVVLGALLFIYSLWVPRKEVIEPGAAETPAEMREVMTKSMARNIFYGGSLFFILIFLALSAHSHLYILRSENTAKLDESVVRGKHVWEKHACINCHTILGEGAYYAPEVGNVMTRWGVLDDPESAFESLKGWMEAQPTGIPGRRQMPNFNLSDEEIRDLANFLIWTDNIDAQDWPPNEAGMVRIDFEPWEPEETIGKLWHTLASRLDAPKVHDGAAVDLSEVAGRLAVLFRGLGGSPGVELRPVSPEISRHRLSWRRKLATEAELMPRASFDGEVLRLPDRLAVYPLREANGALYVWLAAAAAHAGTRTDETDLLRADLRALAAARQMVRDTLEDAPGLRPLYAELCKGLLHQRSVPDLPPAEAAVESIIRNMLGDPDPLSDRARAYLDLQAE-APRGYQRFRPVPLWPELRTVGFSEHNEVENPDSEGEPEESGEKTHRARRRKSDQANRSDSFILHKFEAILSWAEFLNINRRIDDDDPDNAKKAADDQEEIGLGQISKAPPTKLKLHLDLAPEDVNRERLSGRILYPEWDVRTGQYLPDHVNVLLSDADIRDDAAEFGKDPATARRIRAVKRQFEALRPGRVMTRGHLDGDQLDIEAAVRAETDRFASGEGNERIWMQSRPEARDLAVSILLDVSRSTESAVTGRAVIDIEREALAALAWGLNACGDDFAIHAFSSLKRQRVYVQRCKQFDEPMGCTVEQRIASLRPGHYTRLGAAIRHCSADLAAQSRKRRLLLVITDGKPNDLDHYEGRHGIEDTSMAVREARRAGQSVFGVTIDKTGKSWFPRMFGQGGFAVIPDPHRLTMALPQIYRQLVGAMSDSSLIDELPGELLMWVLIISELLVFGAGLIVFMGVRLTDPTGFAEAQSHLHRTGAALNTGVLVTSGYLAAMALHWRQTTRRGAARLALIGAAMLGVVFLIIKGAEVFCAAYNNDLPVLLKGPTGCGKTRFVGHMAARLGRPLYTVACHDDLAAADLIGRYLLKGGETVWADGPLTRAVREGAICYLDEVVEARKDVTVVLHPLTDDRRILPIDRTGEELEAAPGFMLVASYNPGYQNILKTLKPSTRQRFISLEFDFPSPEMEAEVVAKESGLSLERCKPLIRLANKLRGLKGQDLEEGVSTRLVVYAATLIAQGMSTDRAILAAMVEPLTDDEDIKRGLLDLVTAVFG
>AG4
MKYESQKVAYAYFAFAMGLFAIQVIGGLLAGLIYVFPNFLADLLPFNIVRMLHTNALIVWLITGFFGAAYFLIPEEAEREIHSPTLAYAQLAILILGTLGVVLTYTFNLFEGNWLLGKEGREFLEQPKWVKAGIVVAALIFLYNVSMTVLKGKKTAITNILLLGLWGLALLFLFAFYNPGNLSLDKQYWWYVVHLWVEGVWELIMASILAYLMLKLTGVDREVVEKWLYVIVAAALFSGILGTGHHYYWIGTPAYWQWIGSIFSSLEVIPFFAMMAFAFVMVWKGRRDHPNKAALLWSLGCATLAFFGAGVWGFLHTLHGVNYYTHGTQITAAHGHLAFYGAYVCLNLAIFSYAMPILKNRDPYNQVLNMGSFWLMSSGMVFMTFVLTFGGTVQTHMQRVVGDYFMDVQDQIAIFYWMRLGSGVVVVLGALLFIYSLWVPRKEVIEPGAAETPAEMREVMTKSMARNIFYGGSLFFILIFLALSAHSHLYILRSENTAKLDESVVRGKHVWEKHACINCHTILGEGAYYAPEVGNVMTRWGVLDDPESAFESLKGWMEAQPTGIPGRRQMPNFNLSDEDIRDLANFLIWTDNIDAQDWPPNEAGMVRIDFEPWEPEETIGKLWHTLASRLDAPKVHDGAAVDLSEVAGRLAVLFRGLGGSPGVELRSVSPEISRHRLSWRRKLATEAELMPRASFDGEVLRLPDRLAVYPLREANGALYVWLAAAAAHAGTRTDETDLLRADLRALAAARQMVRDTLEDAPGLRPLYAELCKGLLHQRSVPDLPPAEAAVESIIRNMLGDPDPLSDRARAYLDLQAE-APRGYQRFRPVPLWPELRTVGFSEHNEVENPDTEGEPEESGEKTHRARRRKSDQANRSDSFILHKFEAILSWAEFLNINRRIDDDDPDNAKKAADDQEEIGLGQISKAPPTKLKLHLDLAPEDVNRERLSGRILYPEWDVRTGQYLPDHVNVLLSDADIRDDAAEFGKNPATARRIRAVKRQFEALRPGRVMTRGHLDGDQLDIEAAVRAETDRHASGEGNERIWMQSRPEARDLAVSILLDVSRSTESAVTGRAVIDIEREALAALAWGLNACGDDFTIHAFSSLKRQRVFLQRCKRFDEPMGCTVEQRIASLRPGHYTRLGAAIRHCSADLAAQSRKRRLLLVVTDGKPNDLDHYEGRHGIEDTCMAIREARRAGQSVFGVTIDKIGKSWFPRMFGQGGFAVIPDPHRLTMALPQIYRQLVGAMSDSSLIDALPGELLMWVLIISELLVFGAGLIAFMGVRLTDPTGFAEAQSHLHRAGAALNTAVLVTSGYLAAMALHWRQTERGKAARFSLIGAALLGVVFLIIKGIEVFCAAYNNDLPVLLKGPTGCGKTRFVAHMAARLGRPLYTVACHDDLAAADLIGRYLLKGGETVWVDGPLTRAVREGAICYLDEVVEARKDVTVVLHPLTDDRRILPIDRTGEELEAAPGFMLVASYNPGYQNILKTLKPSTRQRFISLEFDFPSPEMEAEVVAKESGLPLERCKPLIRLANKLRGLKGQDLEEGVSTRLVVYAATLIAQGMSTDRAILAAMVEPLTDDEDIKRGLLDLVTAVFG
>AK6
MKYESQKVAYAYFAFAMGLFAIQVIGGLLAGLIYVFPNFLADLLPFNIVRMLHTNALIVWLITGFFGAAYFLIPEEAEREIHSPTLAYAQLAILILGTLGVVLTYTFNLFEGNWLLGKEGREFLEQPKWVKAGIVVAALIFLYNVSMTVLKGKKTAITNILLLGLWGLALLFLFAFYNPGNLSLDKQYWWYVVHLWVEGVWELIMASILAYLMLKLTGVDREVVEKWLYVIVAAALFSGILGTGHHYYWIGTPAYWQWIGSIFSSLEVIPFFAMMAFAFVMVWKGRRDHPNKAALLWSLGCATLAFFGAGVWGFLHTLHGVNYYTHGTQITAAHGHLAFYGAYVCLNLAIFSYAMPILKNRDPYNQVLNMGSFWLMSSGMVFMTFVLTFGGTVQTHMQRVVGDYFMDVQDQIAIFYWMRLGSGVVVVLGALLFIYSLWVPRKEVIEPGAAETPAEMREVMTKSMARNIFYGGSLFFILIFLALSAHSHLYILRSENTAKLDESVVRGKHVWEKHACINCHTILGEGAYYAPEVGNVMTRWGVLDDPESAFESLKGWMEAQPTGIPGRRQMPNFNLSDEDIRDLANFLIWTDNIDAQDWPPNEAGMVRIDFEPWEPEETIGKLWHTLASRLDAPKVHDGAAVDLSEVAGRLAVLFRGLGGSPGVELRSVSPEISRHRLSWRRKLATEAELMPRASFDGEVLRLPDRLAVYPLREANGALYVWLAAAAAHAGTRTDETDLLRADLRALAAARQMVRDTLEDAPGLRPLYAELCKGLLHQRSVPDLPPAEAAVESIIRNMLGDPDPLSDRARAYLDLQAE-APRGYQRFRPVPLWPELRTVGFSEHNEVENPDTEGEPEESGEKTHRARRRKSDQANRSDSFILHKFEAILSWAEFLNINRRIDDDDPDNAKKAADDQEEIGLGQISKAPPTKLKLHLDLAPEDVNRERLSGRILYPEWDVRTGQYLPDHVNVLLSDADIRDDAAEFGKNPATARRIRAVKRQFEALRPGRVMTRGHLDGDQLDIEAAVRAETDRHASGEGNERIWMQSRPEARDLAVSILLDVSRSTESAVTGRAVIDIEREALAALAWGLNACGDDFTIHAFSSLKRQRVFLQRCKRFDEPMGCTVEQRIASLRPGHYTRLGAAIRHCSADLAAQSRKRRLLLVVTDGKPNDLDHYEGRHGIEDTCMAIREARRAGQSVFGVTIDKIGKSWFPRMFGQGGFAVIPDPHRLTMALPQIYRQLVGAMSDSSLIDALPGELLMWVLIISELLVFGAGLIAFMGVRLTDPTGFAEAQSHLHRAGAALNTAVLVTSGYLAAMALHWRQTERGKAARFSLIGAALLGVVFLIIKGIEVFCAAYNNDLPVLLKGPTGCGKTRFVAHMAARLGRPLYTVACHDDLAAADLIGRYLLKGGETVWVDGPLTRAVREGAICYLDEVVEARKDVTVVLHPLTDDRRILPIDRTGEELEAAPGFMLVASYNPGYQNILKTLKPSTRQRFISLEFDFPSPEMEAEVVAKESGLPLERCKPLIRLANKLRGLKGQDLEEGVSTRLVVYAATLIAQGMSTDRAILAAMVEPLTDDEDIKRGLLDLVTAVFG
>AK7
MKYESQKVAYAYFAFAMGLFAIQVIGGLLAGLIYVFPNFLADLLPFNIVRMLHTNALIVWLITGFFGAAYFLIPEEAEREIHSPTLAYAQLAILILGTLGVVLTYTFNLFEGNWLLGKEGREFLEQPKWVKAGIVVAALIFLYNVSMTVLKGKKTAITNILLLGLWGLALLFLFAFYNPGNLSLDKQYWWYVVHLWVEGVWELIMASILAYLMLKLTGVDREVVEKWLYVIVAAALFSGILGTGHHYYWIGTPAYWQWIGSIFSSLEVIPFFAMMAFAFVMVWKGRRDHPNKAALLWSLGCATLAFFGAGVWGFLHTLHGVNYYTHGTQITAAHGHLAFYGAYVCLNLAIFSYAMPILKNRDPYNQVLNMGSFWLMSSGMVFMTFVLTFGGTVQTHMQRVVGDYFMDVQDQIAIFYWMRLGSGVVVVLGALLFIYSLWVPRKEVIEPGAAETPAEMREVMTKSMARNIFYGGSLFFILIFLALSAHSHLYILRSENTAKLDESVVRGKHVWEKHACINCHTILGEGAYYAPEVGNVMTRWGVLDDPESAFESLKGWMEAQPTGIPGRRQMPNFNLSDEDIRDLANFLIWTDNIDAQDWPPNEAGMVRIDFEPWEPEETIGKLWHTLASRLDAPKVHDGAAVDLSEVAGRLAVLFRGLGGSPGVELRSVSPEISRHRLSWRRKLATEAELMPRASFDGEVLRLPDRLAVYPLREANGALYVWLAAAAAHAGTRTDETDLLRADLRALAAARQMVRDTLEDAPGLRPLYAELCKGLLHQRSVPDLPPAEAAVESIIRNMLGDPDPLSDRARAYLDLQAE-APRGYQRFRPVPLWPELRTVGFSEHNEVENPDTEGEPEESGEKTHRARRRKSDQANRSDSFILHKFEAILSWAEFLNINRRIDDDDPDNAKKAADDQEEIGLGQISKAPPTKLKLHLDLAPEDVNRERLSGRILYPEWDVRTGQYLPDHVNVLLSDADIRDDAAEFGKNPATARRIRAVKRQFEALRPGRVMTRGHLDGDQLDIEAAVRAETDRHASGEGNERIWMQSRPEARDLAVSILLDVSRSTESAVTGRAVIDIEREALAALAWGLNACGDDFTIHAFSSLKRQRVFLQRCKRFDEPMGCTVEQRIASLRPGHYTRLGAAIRHCSADLAAQSRKRRLLLVVTDGKPNDLDHYEGRHGIEDTCMAIREARRAGQSVFGVTIDKIGKSWFPRMFGQGGFAVIPDPHRLTMALPQIYRQLVGAMSDSSLIDALPGELLMWVLIISELLVFGAGLIAFMGVRLTDPTGFAEAQSHLHRAGAALNTAVLVTSGYLAAMALHWRQTERGKAARFSLIGAALLGVVFLIIKGIEVFCAAYNNDLPVLLKGPTGCGKTRFVAHMAARLGRPLYTVACHDDLAAADLIGRYLLKGGETVWVDGPLTRAVREGAICYLDEVVEARKDVTVVLHPLTDDRRILPIDRTGEELEAAPGFMLVASYNPGYQNILKTLKPSTRQRFISLEFDFPSPEMEAEVVAKESGLPLERCKPLIRLANKLRGLKGQDLEEGVSTRLVVYAATLIAQGMSTDRAILAAMVEPLTDDEDIKRGLLDLVTAVFG
>BK1
MKYESQKVAYAYFAFAMGLFAIQVIGGLLAGLIYVFPNFLADLLPFNIVRMLHTNALIVWLITGFFGAAYFLIPEEAEREIHSPTLAYAQLAILILGTLGVVLTYTFNLFEGNWLLGKEGREFLEQPKWVKAGIVVAALIFLYNVSMTVLKGKKTAITNILLLGLWGLALLFLFAFYNPGNLSLDKQYWWYVVHLWVEGVWELIMASILAYLMLKLTGVDREVVEKWLYVIVAAALFSGILGTGHHYYWIGTPAYWQWIGSIFSSLEVIPFFAMMAFAFVMVWKGRRDHPNKAALLWSLGCATLAFFGAGVWGFLHTLHGVNYYTHGTQITAAHGHLAFYGAYVCLNLAIFSYAMPILKNRDPYNQVLNMGSFWLMSSGMVFMTFVLTFGGTVQTHMQRVVGDYFMDVQDQIAIFYWMRLGSGVVVVLGALLFIYSLWVPRKEVIEPGAAETPAEMREVMTKSMARNIFYGGSLFFILIFLALSAHSHLYILRSENTAKLDESVVRGKHVWEKHACINCHTILGEGAYYAPEVGNVMTRWGVLDDPESAFESLKGWMEAQPTGIPGRRQMPNFNLSDEDIRDLANFLIWTDNIDAQDWPPNEAGMVRIDFEPWEPEETIGKLWHTLASRLDAPKVHDGAAVDLSEVAGRLAVLFRGLGGSPGVELRSVSPEISRHRLSWRRKLATEAELMPRASFDGEVLRLPDRLAVYPLREANGALYVWLAAAAAHAGTRTDETDLLRADLRALAAARQMVRDTLEDAPGLRPLYAELCKGLLHQRSVPDLPPAEAAVESIIRNMLGDPDPLSDRARAYLDLQAE-APRGYQRFRPVPLWPELRTVGFSEHNEVENPDTEGEPEESGEKTHRARRRKSDQANRSDSFILHKFEAILSWAEFLNINRRIDDDDPDNAKKAADDQEEIGLGQISKAPPTKLKLHLDLAPEDVNRERLSGRILYPEWDVRTGQYLPDHVNVLLSDADIRDDAAEFGKNPATARRIRAVKRQFEALRPGRVMTRGHLDGDQLDIEAAVRAETDRHASGEGNERIWMQSRPEARDLAVSILLDVSRSTESAVTGRAVIDIEREALAALAWGLNACGDDFTIHAFSSLKRQRVFLQRCKRFDEPMGCTVEQRIASLRPGHYTRLGAAIRHCSADLAAQSRKRRLLLVVTDGKPNDLDHYEGRHGIEDTCMAIREARRAGQSVFGVTIDKIGKSWFPRMFGQGGFAVIPDPHRLTMALPQIYRQLVGAMSDSSLIDALPGELLMWVLIISELLVFGAGLIAFMGVRLTDPTGFAEAQSHLHRAGAALNTAVLVTSGYLAAMALHWRQTERGKAARFSLIGAALLGVVFLIIKGIEVFCAAYNNDLPVLLKGPTGCGKTRFVAHMAARLGRPLYTVACHDDLAAADLIGRYLLKGGETVWVDGPLTRAVREGAICYLDEVVEARKDVTVVLHPLTDDRRILPIDRTGEELEAAPGFMLVASYNPGYQNILKTLKPSTRQRFISLEFDFPSPEMEAEVVAKESGLPLERCKPLIRLANKLRGLKGQDLEEGVSTRLVVYAATLIAQGMSTDRAILAAMVEPLTDDEDIKRGLLDLVTAVFG
>J8
MKYESQKVAYAYFAFAMGLFAIQVIGGLLAGLIYVFPNFLADLLPFNIVRMLHTNALIVWLITGFFGAAYFLIPEEAEREIHSPTLAYAQLAILILGTLGVVLTYTFNLFEGNWLLGKEGREFLEQPKWVKAGIVVAALIFLYNVSMTVLKGKKTAITNILLLGLWGLALLFLFAFYNPGNLSLDKQYWWYVVHLWVEGVWELIMASILAYLMLKLTGVDREVVEKWLYVIVAAALFSGILGTGHHYYWIGTPAYWQWIGSIFSSLEVIPFFAMMAFAFVMVWKGRRDHPNKAALLWSLGCATLAFFGAGVWGFLHTLHGVNYYTHGTQITAAHGHLAFYGAYVCLNLAIFSYAMPILKNRDPYNQVLNMGSFWLMSSGMVFMTFVLTFGGTVQTHMQRVVGDYFMDVQDQIAIFYWMRLGSGVVVVLGALLFIYSLWVPRKEVIEPGAAETPAEMREVMTKSMARNIFYGGSLFFILIFLALSAHSHLYILRSENTAKLDESVVRGKHVWEKHACINCHTILGEGAYYAPEVGNVMTRWGVLDDPESAFESLKGWMEAQPTGIPGRRQMPNFNLSDEEIRDLANFLIWTDNIDAQDWPPNEAGMVRIDFEPWEPEETIGKLWHTLASRLDAPKVHDGAAVDLSEVAGRLAVLFRGLGGSPGVELRPVSPEISRHRLSWRRKLATEAELMPRASFDGEVLRLPDRLAVYPLREANGALYVWLAAAAAHAGTRTDETDLLRADLRALAAARQMVRDTLEDAPGLRPLYAELCKGLQHLRSVPDLPPAEAAVESIIRNMLGDPDPLSDRARAYLDLQAE-APRGYQRFRPVPLWPELRTVGFSEHNEVENPDTEGEPEESGEKTHRSRRRKSDQANRSDSFILHKFEAILSWAEFLNINRRIDDDDPDNAKKAADDQEEIGLGQISKAPPTKLKLHLDLAPEDVNRERLSGRILYPEWDVRTGQYLPDHVNVLLSDADIREDAAEFGKDPATARRIRAVKRQFEALRPGRVMTRGHLDGDQLDIEAAVRAETDRFASGEGNERIWMQSRPEARDLAVSILLDVSRSTESAVTGRAVIDIEREALAALAWGLNACGDDFAIHAFSSLKRQRVYVQRCKRFDEPMGGTVEQRIASLRPGHYTRLGAAIRHCSADLAAQSRKRRLLLVITDGKPNDLDHYEGRHGIEDTSMAVREARRAGQSVFGVTIDKTGKSWFPRMFGQGGFAVIPDPHRLTMALPQIYRQLVGAMSDSSLIDELPGELLMWVLIISELLVFGAGLIAFMGVRLTDPTGFAEAQSHLHRAGAALNTAVLVTSGYLAAMALHWRQAVRRKAARFSLIGAALLGVVFLIIKGIEVFCAAYNNDLPLLLKGPTGCGKTRFVGHMAARLGRPLYTVACHDDLAAADLIGRYLLKGGETVWVDGPLTRAVREGAICYLDEVVEARKDVTVVLHPLTDDRRILPIDRTGVELEAAPGFMLVASYNPGYQNILKTLKPSTRQRFISLEFDFPSPEMEAEVVAKESGLSLERCKPLIRLANKLRGLKGQDLEEGVSTRLVVYAATLIAQGMSTDRAILAAMIEPLTDDEDIKRGLLDLVTAVFG
>AP12
MKYETQKIAYAYFAVAMALFAIQVLGGLLAGLIYVSPNFLSELLPFNIVRMLHTNSLIVWLILGFFGAAYFLIPEEAEREIHSPKLAYLQLIILVVGTLGVVVTYVFNLFEGNWLLGKEGREFLEQPKWVKAGIVVAALIFLYNVSMTVLKGKKTAITNILLLGLWGLALLFLFAFYNPGNLSLDKQYWWYVVHLWVEGVWELIMASILAYLMLKLTGVDREVVEKWLYVIVAAALFSGILGTGHHYYWIGTPAYWQWIGSIFSSLEVIPFFAMMAFAFVMVWKGRRDHPNKAALLWSLGCATLAFFGAGVWGFLHTLHGVNYYTHGTQITAAHGHLAFYGAYVCLNLAIFSYAMPILKNRDPYNQVLNMGSFWLMTSGMVFMTFVLTFGGTVQTHMQRVVGDYFMDVQDQIAIFYWMRFGSGVVVVLGALLFIYSIWVPRKEIIEPGAAETPAEMREVMTKSMARNIFYGGSLFFILIFLALSAHSHLYIVRSENAAKLDESVVRGKHVWEKHACINCHTILGEGAYFAPEVANVMTRWGVLDDPESAFEALKGWMEAQPTGIPGRRQMPNFNLSDEELRDLTNFLIWTDNIDAQGWPPNEAGMVKIDFEPWEPEETIGKLWHTLASRLDAPQVHVGAAVDLSEVAGRLAVLFRGLGGSPGVELRPVSPEISHHRLNWRRRLATEAEMMPRASFDGEVLRLPDSLSVFPAREANGALYVWLAAAAAHAGTRIDEEDPLRADLRALTAAQQMIDATLEDAPGLRPLYVELCKGLLHHRDVPDLPPVEAAVEDLIRNMLGDPAPLSDRAKELLALDADTAPRGYQSFRPVPLWPELRAVGFSEHNEVENPETEGPPEESGEKTHRARRRKSDQASRSDSFILHKFEAILSWAEFLNINRRIDDDDPDNAKKAADDQEEIGLGQISKAPPTRLKLHLDLAPEDVNRERLSGRILYPEWDVRTGQYLPDHVNVLLSDADIREDAAEFGKDPATARRIRAVKRQFEALRPGRVMKRGHLDGDQLDIEAAVRAQADRHASGEGNERVWMQSRPEARDLAVSILLDVSRSTESAVTGRAVIDIEREALAALAWGLNACGDDFAIHAFSSLKRQRVYVQRCKRFDEPMGTKVEQRIASLRPGHYTRLGAAIRHCSADLAAQSRKRRLLLVITDGKPNDLDHYEGRHGIEDTCMAVREARRTGHSVFGVTIDKTGKSWFPRMFGQGGFAVIPDPHRLTMALPQIYRQLVGAMSDASLIDELPGELLMWVLIISELLVFGAGLIAFMGVRLTDPAGFAEAQSHLYRTGAAFNTVVLVTSGYLAALALRWRRAERRLKSRLALTGAAALGIVFLIIKGVEVFCAAYKNDLPVLLKGPTGCGKTRFVAHMAARLGRPLYTVACHDDLAAADLIGRYLLKGGETVWVDGPLTRAVREGAICYLDEVVEARKDVTVVLHPLTDDRRILPIDRTGEELEAAPGFMLVASYNPGYQNILKTLKPSTRQRFISLEFDFPSPQMEAEVVAQESGLPLERCKPLVRLAGKLRGLKGQDLEEGVSTRLVVYAATLIAQGMSTDRAILAAMIEPLTDDEDIKRGLLDLVTAVFG
>BG5
MKYETQKIAYAYFAVAMALFAIQVLGGLLAGLIYVSPNFLSELLPFNIVRMLHTNSLIVWLILGFFGAAYFLIPEEAEREIHSPKLAYLQLIILVVGTLGVVVTYVFNLFEGNWLLGKEGREFLEQPKWVKAGIVVAALIFLYNVSMTVLKGKKTAITNILLLGLWGLALLFLFAFYNPGNLSLDKQYWWYVVHLWVEGVWELIMASILAYLMLKLTGVDREVVEKWLYVIVAAALFSGILGTGHHYYWIGTPAYWQWIGSIFSSLEVIPFFAMMAFAFVMVWKGRRDHPNKAALLWSLGCATLAFFGAGVWGFLHTLHGVNYYTHGTQITAAHGHLAFYGAYVCLNLAIFSYAMPILKNRDPYNQVLNMGSFWLMTSGMVFMTFVLTFGGTVQTHMQRVVGDYFMDVQDQIAIFFWMRFGSGVVVVLGALLFIYSIWVPRKEIIEPGAAETPAEMREVMTKSMARNIFYGGSLFFILIFLALSAHSHLYIVRSENAAKLDESVVRGKHVWEKHACINCHTILGEGAYFAPEVANVMTRWGVLDDPESAFEALKGWMEAQPTGIPGRRQMPNFNLSDEELRDLTNFLIWTDNIDAQGWPPNEAGMVKIDFEPWEPEETIGKLWHTLASRLDAPQVHVGAAVDLSEVAGRLAVLFRGLGGSPGVELRPVSPEISHHRLNWRRRLATEAEMMPRASFDGEVLRLPDSLSVFPAREANGALYVWLAAAAAHAGTRIDEEDPLRADLRALTAAQQMIDATLEDASGLHPLYVEICKGLLHHRDVPDLPPVEAAVEDLIRNMLGDPAPLSDRAKELLALDADTAPRGYQSFRPVPLWPELRAVGFSEHNEVENPETEGPPEESGEKTHRARRRKSDQASRSDSFILHKFEAILSWAEFLNINRRIDDDDPDNAKKAADDQEEIGLGQISKAPPTRLKLHLDLAPEDVNRERLSGRILYPEWDVRTGQYLPDHVNVLLSDADIREDAAEFGKDPATARRIRAVKRQFEALRPGRVMTRGHLDGDQLDIEAAVRAQADRHASGEGNEHVWMQSRPEARDLAVSILLDVSRSTESAVTGRAVIDIEREALAALAWGLNACGDDFAIHAFSSLKRQRVYVQRCKRFDEPMGTKVEQRIASLRPGHYTRLGAAIRHCSADLAAQSRKRRLLLVITDGKPNDLDHYEGRHGIEDTCMAVREARRAGHSVFGVTIDKTGKSWFPRMFGQGGFAVIPDPHRLTMALPQIYRQLVGAMSDASLIDELPGELLMWVLIISELLVFGAGLIAFMGVRLTDPAGFAEAQSHLYRTGAAFNTVVLVTSGYLAALALRWRRAERRLKSRLALTGAAALGIVFLIIKGVEVFCAAYKNDLPVLLKGPTGCGKTRFVAHMAARLGRPLYTVACHDDLAAADLIGRYLLKGGETVWVDGPLTRAVREGAICYLDEVVEARKDVTVVLHPLTDDRRILPIDRTGEELEAAPGFMLVASYNPGYQNILKTLKPSTRQRFISLEFDFPSPQMEAEVVAQESGLPLERCKPLVRLAGKLRGLKGQDLEEGVSTRLVVYAATLIAQGMSTDRAILAAMIEPLTDDEDIKRGLLDLVTAVFG
>H7
MKYETQKIAYAYFAVAMALFAIQVLGGLLAGLIYVSPNFLSELLPFNIVRMLHTNSLIVWLILGFFGAAYFLIPEEAEREIHSPKLAYLQLIILVVGTLGVVVTYVFNLFEGNWLLGKEGREFLEQPKWVKAGIVVAALIFLYNVSMTVLKGKKTAITNILLLGLWGLALLFLFAFYNPGNLSLDKQYWWYVVHLWVEGVWELIMASILAYLMLKLTGVDREVVEKWLYVIVAAALFSGILGTGHHYYWIGTPAYWQWIGSIFSSLEVIPFFAMMAFAFVMVWKGRRDHPNKAALLWSLGCATLAFFGAGVWGFLHTLHGVNYYTHGTQITAAHGHLAFYGAYVCLNLAIFSYAMPILKNRDPYNQVLNMGSFWLMTSGMVFMTFVLTFGGTVQTHMQRVVGDYFMDVQDQIAIFYWMRFGSGVVVVLGALLFIYSIWVPRKEIIEPGAAETPAEMREVMTKSMARNIFYGGSLFFILIFLALSAHSHLYIVRSENAAKLDESVVRGKHVWEKHACINCHTILGEGAYFAPEVANVMTRWGVLDDPESAFEALKGWMEAQPTGIPGRRQMPNFNLSDEELRDLTNFLIWTDDIDAQGWPPNEAGMVKIDFEPWEPEETIGKLWHTLASRLDAPQVHVGAAVDLSEVAGRLAVLFRGLGGSPGVELRPVSPEISHHRLNWRRRLATEAEMMPRASFDGEVLRLPDSLSVFPAREANGALYVWLAAAAAHAGTRIDEEDPLRADLRALTAAQQMIDATLEDAPGLRPLYVELCKGLLHHRDVPDLPPVEAAVEDLIRNMLGDPAPLSDRAKELLALDADTAPRGYQSFRPVPLWPELRAVGFSEHNEVENPETEGPPEESGEKTHRARRRKSDQASRSDSFILHKFEAILSWAEFLNINRRIDDDDPDNAKKAADDQEEIGLGQISKAPPTRLKLHLDLAPEDVNRERLSGRILYPEWDVRTGQYLPDHVNVLLSDADIREDAAEFGKDPATAHRIRAVKRQFEALRPGRVMTRGHLDGDQLDIEAAVRAQADRHASGEGNERVWMQSRPEARDLAVSILLDVSRSTESAVTGRAVIDIEREALAALAWGLNACGDDFAIHAFSSLKRQRVYVQRCKRFDEPMGTKVEQRIASLRPGHYTRLGAAIRHCSADLAAQSRKRRLLLVITDGKPNDLDHYEGRHGIEDTCMAVREARRAGHSVFGVTIDKTGKSWFPRMFGQGGFAVIPDPHRLTMALPQIYRQLVGAMSDASLIDELPGELLMWVLIISELLVFGAGLIAFMGVRLTDPAGFAEAQSHLYRTGAAFNTVVLVTSGYLAALALRWRRAERRLKSRLALTGAAALGIVFLIIKGVEVFCAAYKNDLPVLLKGPTGCGKTRFVAYMAARLGRPLYTVACHDDLAAADLIGRYLLKGGETVWVDGPLTRAVREGAICYLDEVVEARKDVTVVLHPLTDDRRILPIDRTGEELEAAPGFMLVASYNPGYQNILKTLKPSTRQRFISLEFDFPSPQMEAEVVAQESGLPLERCKPLVRLAGKLRGLKGQDLEEGVSTRLVVYAATLIAQGMSTDRAILAAMIEPLTDDEDIKRGLLDLVTAVFG
>K5
MKYETQKIAYAYFAVAMALFAIQVLGGLLAGLIYVSPNFLSELLPFNIVRMLHTNSLIVWLILGFFGAAYFLIPEEAEREIHSPKLAYLQLIILVVGTLGVVVTYVFNLFEGNWLLGKEGREFLEQPKWVKAGIVVAALIFLYNVSMTVLKGKKTAITNILLLGLWGLALLFLFAFYNPGNLSLDKQYWWYVVHLWVEGVWELIMASILAYLMLKLTGVDREVVEKWLYVIVAAALFSGILGTGHHYYWIGTPAYWQWIGSIFSSLEVIPFFAMMAFAFVMVWKGRRDHPNKAALLWSLGCATLAFFGAGVWGFLHTLHGVNYYTHGTQITAAHGHLAFYGAYVCLNLAIFSYAMPILKNRDPYNQVLNMGSFWLMTSGMVFMTFVLTFGGTVQTHMQRVVGDYFMDVQDQIAIFYWMRFGSGVVVVLGALLFIYSIWVPRKEIIEPGAAETPAEMREVMTKSMARNIFYGGSLFFILIFLALSAHSHLYIVRSENAAKLDESVVRGKHVWEKHACINCHTILGEGAYFAPEVANVMTRWGVLDDPESAFEALKGWMEAQPTGIPGRRQMPNFNLSDEELRDLTNFLIWTDNIDAQGWPPNEAGMVKIDFEPWEPEETIGKLWHTLASRLDAPQVHVGAAVDLSEVAGRLAVLFRGLGGSPGVELRPVSPEISHHRLNWRRRLATEAEMMPRASFDGEVLRLPDSLSVFPAREANGALYVWLAAAAAHAGTRIDEEDPLRADLRALTAAQQMIDATLEDAPGLRPLYVELCKGLLHHRDVPDLPPVEAAVEDLIRNMLGDPAPLSDRAKELLALDADTAPRGYQSFRPVPLWPELRAVGFSEHNEVENPETEGPPEESGEKTHRARRRKSDQASRSDSFILHKFEAILSWAEFLNINRRIDDDDPDNAKKAADDQEEIGLGQISKAPPTRLKLHLDLAPEDVNRERLSGRILYPEWDVRTGQYLPDHVNVLLSDADIREDAAEFGKDPATAPRIRAVKRQFEALRPGRVMTRGHLDGDQLDIEAAVRAQADRHASGEGNERVWMQSRPEARDLAVSILLDVSRSTESAVTGRAVIDIEREALAALAWGLNACGDDFAIHAFSSLKRQRVYVQRCKRFDEPMGTKVEQRIASLRPGHYTRLGAAIRHCSADLAAQSRKRRLLLVITDGKPNDLDHYEGRHGIEDTCMAVREARRTGHSVFGVTIDKTGKSWFPRMFGQGGFAVIPDPHRLTMALPQIYRQLVGAMSDASLIDELPGELLMWVLIISELLVFGAGLIAFMGVRLTDPAGFAEAQSHLYRTGAAFNTVVLVTSGYLAALALRWRRAERRLKSRLALTGAAALGIVFLIIKGVEVFCAAYKNDLPVLLKGPTGCGKTRFVAHMAARLGRPLYTVACHDDLAAADLIGRYLLKGGETVWVDGPLTRAVREGAICYLDEVVEARKDVTVVLHPLTDDRRILPIDRTGEELEAAPGFMLVASYNPGYQNILKTLKPSTRQRFISLEFDFPSPQMEAEVVAQESGLPLERCKPLVRLAGKLRGLKGQDLEEGVSTRLVVYAATLIAQGMSTDRAILAAMIEPLTDDEDIKRGLLDLVTAVFG
>A1
MKYESQKIAYAYFAVAMGLFAIQVIGGLLAGLIYVSPNFLSELLPFNIVRMLHTNSLIVWLILGFFGAAYFLIPEEAEREIHSPKLAYLQLIILVVGTLGVVVTYVFNLFEGNWLLGKEGREFLEQPKWVKAGIVVAALIFLYNVSMTVLKGKKTAITNILLLGLWGLALLFLFAFYNPGNLSLDKQYWWYVVHLWVEGVWELIMASILAYLMLKLTGVDREIVEKWLYVIVAAALFSGILGTGHHYYWIGTPAYWQWIGSIFSSLEVIPFFAMMAFAFVMVWKGRRDHPNKAALLWSLGCATLAFFGAGVWGFLHTLHGVNYYTHGTQITAAHGHLAFYGAYVCLNLAIFSYAMPILKNRDPYNQVLNMASFWLMTSGMVFMTFVLTFAGTVQTHMQRVVGDYFMDVQDQIEIFYWMRLGSGLVVVLGALLFIYSIWVPRKEIIEPGAAETPAEMREVMTKSMARNIFYGGSLFFILIFLALSAHSHLYIVNSENAAKLDESVVRGKHVWEKHACINCHSILGEGAYFAPEVGNVMTRWGVLDDPESAFESLKGWMEAQPTGIPGRRQMPNFNLSDEELRDLTNFLIWTDNIDAQGWPPNEAGMVRIEFEPWEPEETIGKLWHTLASRLDAPEVHVGAAVDLSEVAGRLAVLFRGLGGSPGVELRPVSPEVSRHRLGWRRRLATETELMPRASFDGEVLRLPDRLAVFPAREANGALYVWLAATAAHAATRIDEDDPLRGDLRALVAARHMVEATLENAPGLRPLYAELCKGVLYQRNIPGLPPLEAAVEEVVRNMLGDPTPLSPQAQELLALSDDTAPRGYQHFRPVPLWPELRAVGFSEHNEVENPDTEGPPEESGEKTHRARRRKSDQASRSDSFILHKFEAILSWAEFLNINRRIDDDDPDNAKKAADDQEEIGLGQISKAPPTKLKLHLDLAPEDVNRERLSGRILYPEWDVRTGQYLPDHVNVLLSDADIREDAAEFGKDPATARRIRAVKRQFEALRPGRVMTRGHLDGDQLDIEAAVRAATDRLASGESNERVWMQSRPEARDLAVSILLDVSRSTESAVAGRAVIDIEREALAALAWGLNACGDDFAIHAFSSLNRERVYVQRCKRFDEPMGPKVEQRIASLRPGHYTRLGAAIRHCSTDLAAQSRKRRLLLVITDGKPNDLDHYEGRHGIEDTCMAVREARRAGHSVFGVTIDKTGKSWFPRMFGQGGFAVIPDPHRLTMALPQIYRQLVGAMSDTTLIDELPGELLMWVLIISELLVFGAGLIAFMGVRLTDPAGFAEAQSHLHRTGAALNTIVLVTSGYLAAQALRWRRDARRNTARLALLGASLLGLVFLVIKGVEVFAAAYTNNLPVLLKGPTGCGKTRFVAHMAASLGRPLYTVACHDDLAAADLIGRYLLKGGETVWVDGPLTRAVREGAICYLDEVVEARKDVTVVLHPLTDDRRILPIDRTGEELEAAPGFMLVASYNPGYQNILKTLKPSTRQRFISLEFDFPSPEMEAEVVAQESGLALERCKPLIRLANKLRGLKGQDLEEGVSTRLVVYAATLIAQGMSTDRAILAAMIEPLTDDEDIKRGLLDLVTAVFG
>AE10
MKYESQKIAYAYFAVAMGLFAIQVIGGLLAGLIYVSPNFLSELLPFNIVRMLHTNSLIVWLILGFFGAAYFLIPEEAEREIHSPKLAYLQLIILVVGTLGVVVTYVFNLFEGNWLLGKEGREFLEQPKWVKAGIVVAALIFLYNVSMTVLKGKKTAITNILLLGLWGLALLFLFAFYNPGNLSLDKQYWWYVVHLWVEGVWELIMASILAYLMLKLTGVDREIVEKWLYVIVAAALFSGILGTGHHYYWIGTPAYWQWIGSIFSSLEVIPFFAMMAFAFVMVWKGRRDHPNKAALLWSLGCATLAFFGAGVWGFLHTLHGVNYYTHGTQITAAHGHLAFYGAYVCLNLAIFSYAMPILKNRDPYNQVLNMASFWLMTSGMVFMTFVLTFAGTVQTHMQRVVGDYFMDVQDQIEIFYWMRLGSGLVVVLGALLFIYSIWVPRKEIIEPGAAETPAEMREVMTKSMARNIFYGGSLFFILIFLALSAHSHLYIVNSENAAKLDESVVRGKHVWEKHACINCHSILGEGAYFAPEVGNVMTRWGVLDDPESAFESLKGWMEAQPTGIPGRRQMPNFNLSDEELRDLTNFLIWTDNIDAQGWPPNEAGMVRIEFEPWEPEETIGKLWHTLASRLDAPEVHVGAAVDLSEVAGRLAVLFRGLGGSPGVELRPVSPEVSRHRLGWRRRLATETELMPRASFDGEVLRLPDRLAVFPAREANGALYVWLAATAAHAATRIDEDDPLRGDLRALVAARHMVEATLENAPGLRPLYAELCKGVLYQRNIPGLPPLEAAVEEVVRNMLGDPTPLSPQAQELLALSDDTAPRGYQHFRPVPLWPELRAVGFSEHNEVENPDTEGPPEESGEKTHRARRRKSDQASRSDSFILHKFEAILSWAEFLNINRRIDDDDPDNAKKAADDQEEIGLGQISKAPPTKLKLHLDLAPEDVNRERLSGRILYPEWDVRTGQYLPDHVNVLLSDADIREDAAEFGKDPATARRIRAVKRQFEALRPGRVMTRGHLDGDQLDIEAAVRAATDRLASGESNERVWMQSRPEARDLAVSILLDVSRSTESAVAGRAVIDIEREALAALAWGLNACGDDFAIHAFSSLKRERVYVQRCKRFDEPMGPKVEQRIASLRPGHYTRLGAAIRHCSTDLAAQSRKRRLLLVITDGKPNDLDHYEGRHGIEDTCMAVREARRAGHSVFGVTIDKTGKSWFPRMFGQGGFAVIPDPHRLTMALPQIYRQLVGAMSDTTLIDELPGELLMWVLIISELLVFGAGLIAFMGVRLTDPAGFAEAQSHLHRTGAALNTIVLVTSGYLAAQALRWRRDARRNTARLALLGASLLGLVFLVIKGVEVFAAAYTNNLPVLLKGPTGCGKTRFVAHMAASLGRPLYTVACHDDLAAADLIGRYLLKGGETVWVDGPLTRAVREGAICYLDEVVEARKDVTVVLHPLTDDRRILPIDRTGEELEAAPGFMLVASYNPGYQNILKTLKPSTRQRFISLEFDFPSPEMEAEVVAQESGLALERCKPLIRLANKLRGLKGQDLEEGVSTRLVVYAATLIAQGMSTDRAILAAMIEPLTDDEDIKRGLLDLVTAVFG
>AM6
MKYESQKIAYAYFAVAMGLFAIQVIGGLLAGLIYVSPNFLSELLPFNIVRMLHTNSLIVWLILGFFGAAYFLIPEEAEREIHSPKLAYLQLIILVVGTLGVVVTYVFNLFEGNWLLGKEGREFLEQPKWVKAGIVVAALIFLYNVSMTVLKGKKTAITNILLLGLWGLALLFLFAFYNPGNLSLDKQYWWYVVHLWVEGVWELIMASILAYLMLKLTGVDREIVEKWLYVIVAAALFSGILGTGHHYYWIGTPAYWQWIGSIFSSLEVIPFFAMMAFAFVMVWKGRRDHPNKAALLWSLGCATLAFFGAGVWGFLHTLHGVNYYTHGTQITAAHGHLAFYGAYVCLNLAIFSYAMPILKNRDPYNQVLNMASFWLMTSGMVFMTFVLTFAGTVQTHMQRVVGDYFMDVQDQIEIFYWMRLGSGLVVVLGALLFIYSIWVPRKEIIEPGAAETPAEMREVMTKSMARNIFYGGSLFFILIFLALSAHSHLYIVNSENAAKLDESVVRGKHVWEKHACINCHSILGEGAYFAPEVGNVMTRWGVLDDPESAFESLKGWMEAQPTGIPGRRQMPNFNLSDEELRDLTNFLIWTDNIDAQGWPPNEAGMVRIEFEPWEPEETIGKLWHTLASRLDAPEVHVGAAVDLSEVAGRLAVLFRGLGGSPGVELRPVSPEVSRHRLGWRRRLATETELMPRASFDGEVLRLPDRLAVFPAREANGALYVWLAATAAHAATRIDEDDPLRGDLRALVAARHMVEATLENAPGLRPLYAELCKGVLYQRNIPGLPPLEAAVEEVVRNMLGDPTPLSPQAQELLALSDDTAPRGYQHFRPVPLWPELRAVGFSEHNEVENPDTEGPPEESGEKTHRARRRKSDQASRSDSFILHKFEAILSWAEFLNINRRIDDDDPDNAKKAADDQEEIGLGQISKAPPTKLKLHLDLAPEDVNRERLSGRILYPEWDVRTGQYLPDHVNVLLSDADIREDAAEFGKDPATARRIRAVKRQFEALRPGRVMTRGHLDGDQLDIEAAVRAATDRLASGESNERVWMQSRPEARDLAVSILLDVSRSTESAVAGRAVIDIEREALAALAWGLNACGDDFAIHAFSSLKRERVYVQRCKRFDEPMGPKVEQRIASLRPGHYTRLGAAIRHCSTDLAAQSRKRRLLLVITDGKPNDLDHYEGRHGIEDTCMAVREARRAGHSVFGVTIDKTGKSWFPRMFGQGGFAVIPDPHRLTMALPQIYRQLVGAMSDTTLIDELPGELLMWVLIISELLVFGAGLIAFMGVRLTDPAGFAEAQSHLHRTGAALNTIVLVTSGYLAAQALRWRRDARRNTARLALLGASLLGLVFLVIKGVEVFAAAYTNNLPVLLKGPTGCGKTRFVAHMAASLGRPLYTVACHDDLAAADLIGRYLLKGGETVWVDGPLTRAVREGAICYLDEVVEARKDVTVVLHPLTDDRRILPIDRTGEELEAAPGFMLVASYNPGYQNILKTLKPSTRQRFISLEFDFPSPEMEAEVVAQESGLALERCKPLIRLANKLRGLKGQDLEEGVSTRLVVYAATLIAQGMSTDRAILAAMIEPLTDDEDIKRGLLDLVTAVFG
>AN11
MKYESQKIAYAYFAVAMGLFAIQVIGGLLAGLIYVSPNFLSELLPFNIVRMLHTNSLIVWLILGFFGAAYFLIPEEAEREIHSPKLAYLQLIILVVGTLGVVVTYVFNLFEGNWLLGKEGREFLEQPKWVKAGIVVAALIFLYNVSMTVLKGKKTAITNILLLGLWGLALLFLFAFYNPGNLSLDKQYWWYVVHLWVEGVWELIMASILAYLMLKLTGVDREIVEKWLYVIVAAALFSGILGTGHHYYWIGTPAYWQWIGSIFSSLEVIPFFAMMAFAFVMVWKGRRDHPNKAALLWSLGCATLAFFGAGVWGFLHTLHGVNYYTHGTQITAAHGHLAFYGAYVCLNLAIFSYAMPILKNRDPYNQVLNMASFWLMTSGMVFMTFVLTFAGTVQTHMQRVVGDYFMDVQDQIEIFYWMRLGSGLVVVLGALLFIYSIWVPRKEIIEPGAAETPAEMREVMTKSMARNIFYGGSLFFILIFLALSAHSHLYIVNSENAAKLDESVVRGKHVWEKHACINCHSILGEGAYFAPEVGNVMTRWGVLDDPESAFESLKGWMEAQPTGIPGRRQMPNFNLSDEELRDLTNFLIWTDNIDAQGWPPNEAGMVRIEFEPWEPEETIGKLWHTLASRLDAPEVHVGAAVDLSEVAGRLAVLFRGLGGSPGVELRPVSPEVSRHRLGWRRRLATETELMPRASFDGEVLRLPDRLAVFPAREANGALYVWLAATAAHAATRIDEDDPLRGDLRALVAARHMVEATLENAPGLRPLYAELCKGVLYQRNIPGLPPLEAAVEEVVRNMLGDPTPLSPQAQELLALSDDTAPRGYQHFRPVPLWPELRAVGFSEHNEVENPDTEGPPEESGEKTHRARRRKSDQASRSDSFILHKFEAILSWAEFLNINRRIDDDDPDNAKKAADDQEEIGLGQISKAPPTKLKLHLDLAPEDVNRERLSGRTLYPEWDVRTGQYLPDHVNVLLSDADIREDAAEFGKDPATARRIRAVKRQFEALRPGRVMTRGHLDGDQLDIEAAVRAATDRLASGESNERVWMQSRPEARDLAVSILLDVSRSTESAVAGRAVIDIEREALAALAWGLNACGDDFAIHAFSSLKRERVYVQRCKRFDEPMGPKVEQRIASLRPGHYTRLGAAIRHCSADLAAQSRKRRLLLVITDGKPNDLDHYEGRHGIEDTCMAVREARRAGHSVFGVTIDKTGKSWFPRMFGQGGFAVIPDPHRLTMALPQIYRQLVGAMSDTTLIDELPGELLMWVLIISELLVFGAGLIAFMGVRLTDPAGFAEAQSHLHRTGAALNTIVLVTSGYLAAQALRWRRDARRNTARLALLGASLLGLVFLVIKGVEVFAAAYTNNLPVLLKGPTGCGKTRFVAHMAASLGRPLYTVACHDDLAAADLIGRYLLKGGETVWVDGPLTRAVREGAICYLDEVVEARKDVTVVLHPLTDDRRILPIDRTGEELEAAPGFMLVASYNPGYQNILKTLKPSTRQRFISLEFDFPSPEMEAEVVAQESGLALERCKPLIRLANKLRGLKGQDLEEGVSTRLVVYAATLIAQGMSTDRAILAAMIEPLTDDEDIKRGLLDLVTAVFG
>CG4
MKYESQKIAYAYFAVAMGLFAIQVIGGLLAGLIYVSPNFLSELLPFNIVRMLHTNSLIVWLILGFFGAAYFLIPEEAEREIHSPKLAYLQLIILVVGTLGVVVTYVFNLFEGNWLLGKEGREFLEQPKWVKAGIVVAALIFLYNVSMTVLKGKKTAITNILLLGLWGLALLFLFAFYNPGNLSLDKQYWWYVVHLWVEGVWELIMASILAYLMLKLTGVDREVVEKWLYVIVAAALFSGILGTGHHYYWIGTPAYWQWIGSIFSSLEVIPFFAMMAFAFVMVWKGRRDHPNKAALLWSLGCATLAFFGAGVWGFLHTLHGVNYYTHGTQITAAHGHLAFYGAYVCLNLAIFSYAMPILKNRDPYNQVLNMASFWLMTGGMVFMTFVLTFAGTVQTHMQRVVGDYFMDVQDQIAIFYWMRLGSGLVVVLGALLFIYSIWVPRKEVIEPGAAETPAEMREVMTKSMARNIFYGGSLFFILIFLALSAHSHLYIVNSENAAKLDESVVRGKHVWEKHACINCHSILGEGAYFAPEVGNVMTRWGVLDDPESAFESLKGWMEAQPTGIPGRRQMPNFNLSDEELRDLTNFLIWTDNIDAQGWPPNEAGMVKIDFEPWEPEETIGKLWHTLASRLDAPEVHVGAAVDLSEVAGRLAVLFRGLGGSPGVELRPVSPEVSRHRLGWRRRLATETELMPRASFDGEVLRLPDRLAVFPAREANGALYVWLAATAAHAATRIDEDDPLRGDLRALVAARHMVEATLENAPGLRPLYAELCKGVLYQRNIPGLPPLEAAVEEVVRNMLGDPKPLSPQAQELLALGDDAAPRGYQHFRPVPLWPELRAVGFSEHNEVENPDTEGPPEESGEKTHRARRRKSDQASRSDSFILHKFEAILSWAEFLNINRRIDDDDPDNAKKAADDQEEIGLGQISKAPPTKLKLHLDLAPEDVNRERLSGRILYPEWDVRTGQYLPDHVNVLLSDADIREDAAEFGKDPATARRIRAVKRQFEALRPGRVMTRGHLDGDQLDIEAAVRAATDRLASGESNERVWMQSRPEARDLAVSILLDVSRSTESAVTGRAVIDIEREALAALAWGLNACGDDFAIHAFSSLKRERVYVQRCKRFDEPMGPKVEQRIASLRPGHYTRLGAAIRHCSADLAAQSRKRRLLLVITDGKPNDLDHYEGRHGIEDTCMAVREARRAGHSVFGVTIDKTGKSWFPRMFGQGGFAVIPDPHRLTMALPQIYRQLVGAMSNATLIDELPGELLMWVLIISELLVFGAGLIAFMGVRLTDPAGFAEAQSHLHRTGAALNTVVLVSSGYLAAQALHWRRDARRNTARLALLGASLLGLVFLVIKGVEVFAAAYTNNLPVLLKGPTGCGKTRFVAHMAASLGRPLYTVACHDDLAAADLIGRYLLKGGETVWVDGPLTRAVREGAICYLDEVVEARKDVTVVLHPLTDDRRILPIDRTGEELEAAPGFMLVASYNPGYQNILKTLKPSTRQRFISLEFDFPSPEMEADVVAQESGLPLERCKPLVRLAGKLRGLKGQDLEEGVSTRLVVYAATLIAQGMSTDRAILAAMIEPLTDDEDIKRGLLDLVTAVFG
>D1
MKYESQKIAYAYFAVAMGLFAIQVIGGLLAGLIYVSPNFLSELLPFNIVRMLHTNSLIVWLILGFFGAAYFLIPEEAEREIHSPKLAYLQLIILVVGTLGVVVTYVFNLFEGNWLLGKEGREFLEQPKWVKAGIVVAALIFLYNVSMTVLKGKKTAITNILLLGLWGLALLFLFAFYNPGNLSLDKQYWWYVVHLWVEGVWELIMASILAYLMLKLTGVDREVVEKWLYVIVAAALFSGILGTGHHYYWIGTPAYWQWIGSIFSSLEVIPFFAMMAFAFVMVWKGRRDHPNKAALLWSLGCATLAFFGAGVWGFLHTLHGVNYYTHGTQITAAHGHLAFYGAYVCLNLAIFSYAMPILKNRDPYNQVLNMASFWLMTGGMVFMTFVLTFAGTVQTHMQRVVGDYFMDVQDQIAIFYWMRLGSGLVVVLGALLFIYSIWVPRKEVIEPGAAETPAEMREVMTKSMARNIFYGGSLFFILIFLALSAHSHLYIVNSENAAKLDESVVRGKHVWEKHACINCHSILGEGAYFAPEVGNVMTRWGVLDDPESAFESLKGWMEAQPTGIPGRRQMPNFNLSDEELRDLTNFLIWTDNIDAQGWPPNEAGMVKIDFEPWEPEETIGKLWHTLASRLDAPEVHVGAAVDLSEVAGRLAVLFRGLGGSPGVELRPVSPEVSRHRLGWRRRLATETELMPRASFDGEVLRLPDRLAVFPAREANGALYVWLAATAAHAATRIDEDDPLRGDLRALVAARHMVEATLENAPGLRPLYAELCKGVLYQRNIPGLPPLEAAVEEVVRNMLGDPKPLSPQAQELLALGDDAAPRGYQHFRPVPLWPELRAVGFSEHNEVENPDTEGPPEESGEKTHRARRRKSDQASRSDSFILHKFEAILSWAEFLNINRRIDDDDPDNAKKAADDQEEIGLGQISKAPPTKLKLHLDLAPEDVNRERLSGRILYPEWDVRTGQYLPDHVNVLLSDADIREDAAEFGKDPATARRIRAVKRQFEALRPGRVMTRGHLDGDQLDIEAAVRAATDRLASGESNERVWMQSRPEARDLAVSILLDVSRSTESAVTGRAVIDIEREALAALAWGLNACGDDFAIHAFSSLKRERVYVQRCKRFDEPMGPKVEQRIASLRPGHYTRLGAAIRHCSADLAAQSRKRRLLLVITDGKPNDLDHYEGRHGIEDTCMAVREARRAGHSVFGVTIDKTGKSWFPRMFGQGGFAVIPDPHRLTMALPQIYRQLVGAMSNATLIDELPGELLMWVLIISELLVFGAGLIAFMGVRLTDPAGFAEAQSHLHRTGAALNTVVLVSSGYLAAQALHWRRDARRNTARLALLGASLLGLVFLVIKGVEVFAAAYTNNLPVLLKGPTGCGKTRFVAHMAASLGRPLYTVACHDDLAAADLIGRYLLKGGETVWVDGPLTRAVREGAICYLDEVVEARKDVTVVLHPLTDDRRILPIDRTGEELEAAPGFMLVASYNPGYQNILKTLKPSTRQRFISLEFDFPSPEMEADVVAQESGLPLERCKPLVRLAGKLRGLKGQDLEEGVSTRLVVYAATLIAQGMSTDRAILAAMIEPLTDDEDIKRGLLDLVTAVFG
>D4
MKYESQKIAYAYFAVAIGLFAIQVIGGLLAGLIYVSPNFLSELLPFNIVRMLHTNSLIVWLILGFFGAAYFLIPEEAEREIHSPKLAYLQLIILVVGTLGVVVTYVFNLFEGNWLLGKEGREFLEQPKWVKAGIVVAALIFLYNVSMTVLKGKKTAITNILLLGLWGLALLFLFAFYNPGNLSLDKQYWWYVVHLWVEGVWELIMASILAYLMLKLTGVDREIVEKWLYVIVAAALFSGILGTGHHYYWIGTPAYWQWIGSIFSSLEVIPFFAMMAFAFVMVWKGRRDHPNKAALLWSLGCATLAFFGAGVWGFLHTLHGVNYYTHGTQITAAHGHLAFYGAYVCLNLAIFSYAMPILKNRDPYNQVLNMASFWLMTSGMVFMTFVLTFAGTVQTHMQRVVGDYFMDVQDQIEIFYWMRLGSGLVVVLGALLFIYSIWVPRKEIIEPGAAETPAEMREVMTKSMARNIFYGGSLFFILIFLALSAHSHLYIVNSENAAKLDESVVRGKHVWEKHACINCHSILGEGAYFAPEVGNVMTRWGVLDDPESAFESLKGWMEAQPTGIPGRRQMPNFNLSDEELRDLTNFLIWTDNIDAQGWPPNEAGMVRIEFEPWEPEETIGKLWHTLASRLDAPEVHVGAAVDLSEVAGRLAVLFRGLGGSPGVELRPVSPEVSRHRLGWRRRLATETELMPRASFDGEVLRLPDRLAVFPAREANGALYVWLAATAAHAATRIDEDDPLRGDLRALVAARHMVEATLENAPGLRPLYAELCKGVLYQRNIPGLPPLEAAVEEVVRNMLGDPTPLSPQAQELLALSDDTAPRGYQHFRPVPLWPELRAVGFSEHNEVENPDTEGPPEESGEKTHRARRRKSDQASRSDSFILHKFEAILSWAEFLNINRRIDDDDPDNAKKAADDQEEIGLGQISKAPPTKLKLHLDLAPEDVNRERLSGRILYPEWDVRTGQYLPDHVNVLLSDADIREDAAEFGKDPATARRIRAVKRQFEALRPGRVMTRGHLDGDQLDIEAAVRAATDRLASGESNERVWMQSRPEARDLAVSILLDVSRSTESAVAGRAVIDIEREALAALAWGLNACGDDFAIHAFSSLNRERVYVQRCKRFDEPMGPKVEQRIASLRPGHYTRLGAAIRHCSTDLAAQSRKRRLLLVITDGKPNDLDHYEGRHGIEDTCMAVREARRAGHSVFGVTIDKTGKSWFPRMFGQGGFAVIPDPHRLTMALPQIYRQLVGAMRDTTLIDELPGELLMWVLIISELLVFGAGLIAFMGVRLTDPAGFAEAQSHLHRTGAALNTIVLVTSGYLAAQALRWRRDARRNTARLALLGASLLGLVFLVIKGVEVFAAAYTNNLPVLLKGPTGCGKTRFVAHMAASLGRPLYTVACHDDLAAADLIGRYLLKGGETVWVDGPLTRAVREGAICYLDEVVEARKDVTVVLHPLTDDRRILPIDRTGEELEAAPGFMLVASYNPGYQNILKTLKPSTRQRFISLEFDFPSPEMEAEVVAQESGLALERCKPLIRLANKLRGLKGQDLEEGVSTRLVVYAATLIAQGMSTDRAILAAMIEPLTDDEDIKRGLLDLVTAVFG
>D5
MKYESQKIAYAYFAVAMGLFAIQVIGGLLAGLIYVSPNFLSELLPFNIVRMLHTNSLIVWLILGFFGAAYFLIPEEAEREIHSPKLAYLQLIILVVGTLGVVVTYVFNLFEGNWLLGKEGREFLEQPKWVKAGIVVAALIFLYNVSMTVLKGKKTAITNILLLGLWGLALLFLFAFYNPGNLSLDKQYWWYVVHLWVEGVWELIMASILAYLMLKLTGVDREVVEKWLYVIVAAALFSGILGTGHHYYWIGTPAYWQWIGSIFSSLEVIPFFAMMAFAFVMVWKGRRDHPNKAALLWSLGCATLAFFGAGVWGFLHTLHGVNYYTHGTQITAAHGHLAFYGAYVCLNLAIFSYAMPILKNRDPYNQVLNMASFWLMTGGMVFMTFVLTFAGTVQTHMQRVVGDYFMDVQDQIAIFYWMRLGSGLVVVLGALLFIYSIWVPRKEVIEPGAAETPAEMREVMTKSMARNIFYGGSLFFILIFLALSAHSHLYIVNSENAAKLDESVVRGKHVWEKHACINCHSILGEGAYFAPEVGNVMTRWGVLDDPESAFESLKGWMEAQPTGIPGRRQMPNFNLSDEELRDLTNFLIWTDNIDAQGWPPNEAGMVKIDFEPWEPEETIGKLWHTLASRLDAPEVHVGAAVDLSEVAGRLAVLFRGLGGSPGVELRPVSPEVSRHRLGWRRRLATETELMPRASFDGEVLRLPDRLAVFPAREANGALYVWLAATAAHAATRIDEDDPLRGDLRALVAARHMVEATLENAPGLRPLYAELCKGVLYQRNIPGLPPLEAAVEEVVRNMLGDPKPLSPQAQELLALGDDAAPRGYQHFRPVPLWPELRAVGFSEHNEVENPDTEGPPEESGEKTHRARRRKSDQASRSDSFILHKFEAILSWAEFLNINRRIDDDDPDNAKKAADDQEEIGLGQISKAPPTKLKLHLDLAPEDVNRERLSGRILYPEWDVRTGQYLPDHVNVLLSDADIREDAAEFGKDPATARRIRAVKRQFEALRPGRVMTRGHLDGDQLDIEAAVRAATDRLASGESNERVWMQSRPEARDLAVSILLDVSRSTESAVTGRAVIDIEREALAALAWGLNACGDDFAIHAFSSLKRERVYVQRCKRFDEPMGPKVEQRIASLRPGHYTRLGAAIRHCSADLAAQSRKRRLLLVITDGKPNDLDHYEGRHGIEDTCMAVREARRAGHSVFGVTIDKTGKSWFPRMFGQGGFAVIPDPHRLTMALPQIYRQLVGAMSNATLIDELPGELLMWVLIISELLVFGAGLIAFMGVRLTDPAGFAEAQSHLHRTGAALNTVVLVSSGYLAAQALHWRRDARRNTARLALLGASLLGLVFLVIKGVEVFAAAYTNNLPVLLKGPTGCGKTRFVAHMAASLGRPLYTVACHDDLAAADLIGRYLLKGGETVWVDGPLTRAVREGAICYLDEVVEARKDVTVVLHPLTDDRRILPIDRTGEELEAAPGFMLVASYNPGYQNILKTLKPSTRQRFISLEFDFPSPEMEADVVAQESGLPLERCKPLVRLAGKLRGLKGQDLEEGVSTRLVVYAATLIAQGMSTDRAILAAMIEPLTDDEDIKRGLLDLVTAVFG
>K7
MKYESQKIAYAYFAVAMGLFAIQVIGGLLAGLIYVSPNFLSELLPFNIVRMLHTNSLIVWLILGFFGAAYFLIPEEAEREIHSPKLAYLQLIILVVGTLGVVVTYVFNLFEGNWLLGKEGREFLEQPKWVKAGIVVAALIFLYNVSMTVLKGKKTAITNILLLGLWGLALLFLFAFYNPGNLSLDKQYWWYVVHLWVEGVWELIMASILAYLMLKLTGVDREVVEKWLYVIVAAALFSGILGTGHHYYWIGTPAYWQWIGSIFSSLEVIPFFAMMAFAFVMVWKGRRDHPNKAALLWSLGCATLAFFGAGVWGFLHTLHGVNYYTHGTQITAAHGHLAFYGAYVCLNLAIFSYAMPILKNRDPYNQVLNMASFWLMTGGMVFMTFVLTFAGTVQTHMQRVVGDYFMDVQDQIAIFYWMRLGSGLVVVLGALLFIYSIWVPRKEVIEPGAAETPAEMREVMTKSMARNIFYGGSLFFILIFLALSAHSHLYIVNSENAAKLDESVVRGKHVWEKHACINCHSILGEGAYFAPEVGNVMTRWGVLDDPEAAFESLKGWMEAQPTGIPGRRQMPNFNLSDEELRDLTNFLIWTDNIDAQGWPPNEAGMVKIDFEPWEPEETIGKLWHTLASRLDAPEVHVGAAVDLSEVAGRLAVLFRGLGGSPGVELRPVSPEVSRHRLGWRRRLATETELMPRASFDREVLRLPDRLAVFPAREANGALYVWLAATAAHAATRIDEDDPLRGDLRALVAARHMVEATLENAPGLRPLYAELCKGVLYQRNIPGLPPLEAAVEEVVRNMLGDPRPLSPQAQELLALGDDAAPRCYQHFRPVPLWPELRAVGFSEHNEVENPDTEGPPEESGEKTHRARRRKSDQASRSDSFILHKFEAILSWAEFLNINRRIDDDDPDNAKKAADDQEEIGLGQISKAPPTKLKLHLDLAPEDVNRERLSGRILYPEWDVRTGQYLPDHVNVLLSDADIREDAAEFGKDPATARRIRAVKRQFEALRPGRVMTRGHLDGDQLDIEAAVRAATDRLASGESNERVWMQSRPEARDLAVSILLDVSRSTESAVTGRAVIDIEREALAALAWGLNACGDDFAIHAFSSLKRERVYVQRCKRFDEPMGPKVEQRIASLRPGHYTRLGAAIRHCSADLAAQSRKRRLLLVITDGKPNDLDHYEGRHGIEDTCMAVREARRAGHSVFGVTIDKTGKSWFPRMFGQGGFAVIPDPHRLTMALPQIYRQLVGAMSDATLIDELPGELLMWVLIISELLVFGAGLIAFMGVRLTDPAGFAEAQSHLHRTGAALNTIVLVTSGYLAAQALRWRRDARRNTARLALLGASLLGLVFLVIKGVEVFAAAYTNNLPVLLKGPTGCGKTRFVAHMAASLGRPLYTVACHDDLAAADLIGRYLLKGGETVWVNGPLTRAVREGAICYLDEVVEARKDVTVVLHPLTDDRRILPIDRTGEELEAAPGFMLVASYNPGYQNILKTLKPSTRQRFISLEFDFPSPEMEAEVVAQESGLPLERCKPLVRLAGKLRGLKGQDLEEGVSTRLVVYAATLIAQGMSTDRAILAAMIEPLTDDEDIKRGLLDLVTAVFG
>AA3
MKYESQKIAYAYFAVAMALFAIQVIGGLLAGFIYVFPNFLSELLPFNIVRMLHTNSLIVWLILGFFGAAYFLIPEEAEREIHSPKLAYLQLIILVVGTLGVVVTYVFNLFEGNWLLGKEGREFLEQPKWVKMGIVVAALIFLYNVSMTVLKGKKTAITNILLLGLWGLALLFLFAFYNPGNLSLDKQYWWYVVHLWVEGVWELIMASILAYLMLKLTGVDREVVEKWLYVIVAAALFSGILGTGHHYYWIGTPAYWQWIGSIFSSLEVIPFFAMMAFAFVMVWKGRRDHPNKAALLWSLGCATLAFFGAGVWGFLHTLHGVNYYTHGTQITAAHGHLAFYGAYVCLNLAIFSYAMPILKNRDPYNQVLNMGSFWLMTSGMVFMTFVLTFGGTVQTHMQRVVGDYFMDVQDQIAIFYWMRLGSGVVVVLGALLFIYSIWVPRKEVVEPGPIEVAAEMREVMTKSMARNIFYGGSLFFILIFLALSAHSHLYIVNSENSAKLDESVVRGKHVWEKHACINCHTIMGEGAYYAPEVANVMTRWGVLDDPESAFEALKGWMEAQPTGIPGRRQMPNFNLSDEEIRDLANFLIWTDNIDAQGWPPNEAGMVRIDFEPWEPEETIGKLWHTLASRLDAPEVHDGAAVDLSEVAGRLAVLFRGLGGSPGVELRPVSPEVSRHRLSWRRKLATEAELMPRASFDGEVLRLPDRLAVFPAREANGALFVWLAAAAAHAGTRIDEDDPLRADLRALIAAQSMVEATLDDAPGLRPLYNELCKGVLHHRDIPGLPPVEAAVEELVRYMLGDPAPLSARAEQLLTLDDDTAPRGYQHLRPVPLWPELRAVGFSEHNEVENPDTEGPPEESGEKTHRARRRKSDQANRSDSFILHKFEAILSWAEFLNINRRIDDDDPDNAKKAADDQEEIGLGQISKAPPTKLKLHLDLAPEDVNRERLSGRILYPEWDVRTGQYLPDHVNVLLSDADIREDSAEFGKDPATARRIRAVKRQFEALRPGRVMTRGHLDGDQLDIEAAVRAETDRHASGEGNERVWMQSRPEARDLAVSILLDVSRSTESAVTGRAVIDIEREALAALAWGLNACGDDFAIHAFSSLKRQRVYVQRCKRFDEPMGRLVEQRIASLRPGHYTRLGAAIRHCSADLASQSRKRRLLLVITDGKPNDLDHYEGRHGIEDTRQAIREARRAGQSVFGVTIDKTGKSWFPRMFGQGGFAVIPDPHRLTMALPQIYRQLVGAMSDTSLIDELPGELLMWVLIISELLVFGAGLIAFMGVRLTDPAGFAEAQSHLYRTGAALNTAVLVTSGYLAAQALHWRQIARRLAARLALIAAAALGAVFLVIKGVEVFTAAYNNDLPVLLKGPTGCGKTRFVAHMAAKLGRPLYTVACHDDLAAADLIGRYLLKGGETVWVDGPLTRAVREGAICYLDEVVEARKDVTVVLHPLTDDRRILPIDRTGEELEAAPGFMLVASYNPGYQNILKTLKPSTRQRFISLEFDFPSPEMEAEVVAQESGLALERCKPLIRLANKLRGLKGQDLEEGVSTRLVVYAATLIAQSMSTDRAILAAMIEPLTDDEDIKRGLLDLVTAVFG
>G2
MKYESQKIAYAYFAVAMALFAIQVIGGLLAGFIYVFPNFLSELLPFNIVRMLHTNSLIVWLILGFFGAAYFLIPEEAEREIHSPKLAYLQLIILVVGTLGVVVTYVFNLFEGNWLLGKEGREFLEQPKWVKMGIVVAALIFLYNVSMTVLKGKKTAITNILLLGLWGLALLFLFAFYNPGNLSLDKQYWWYVVHLWVEGVWELIMASILAYLMLKLTGVDREVVEKWLYVIVAAALFSGILGTGHHYYWIGTPAYWQWIGSIFSSLEVIPFFAMMAFAFVMVWKGRRDHPNKAALLWSLGCATLAFFGAGVWGFLHTLHGVNYYTHGTQITAAHGHLAFYGAYVCLNLAIFSYAMPILKNRDPYNQVLNMGSFWLMTSGMVFMTFVLTFGGTVQTHMQRVVGDYFMDVQDQIAIFYWMRLGSGVVVVLGALLFIYSIWVPRKEVVEPGPIEVAAEMREVMTKSMARNIFYGGSLFFILIFLALSAHSHLYIVNSENSAKLDESVVRGKHVWEKHACINCHTIMGEGAYYAPEVANVMTRWGVLDDPESAFEALKGWMEAQPTGIPGRRQMPNFNLSDEEIRDLANFLIWTDNIDAQGWPPNEAGMVRIDFEPWEPEETIGKLWHTLASRLDAPEVHDGAAVDLSEVAGRLAVLFRGLGGSPGVELRPVSPEVSRHRLSWRRKLATEAELMPRASFDGEVLRLPDRLAVFPAREANGALFVWLAAAAAHAGTRIDEDDPLRADLRALIAAQSMVEATLDDAPGLRPLYTELCKGVLHHRDIPGLPPVEAAVEELVRYMLGDPAPLSERAEQLLILDDDTAPRGYQHLRPVPLWPELRAVGFSEHNEVENPDTEGPPEESGEKTHRARRRKSDQANRSDSFILHKFEAILSWAEFLNINRRIDDDDPDNAKKAADDQEEIGLGQISKAPPTKLKLHLDLAPEDVNRERLSGRILYPEWDVRTGQYLPDHVNVLLSDADIREDSAEFGKDPATARRIRAVKRQFEALRPGRVMTRGHLDGDQLDIEAAVRAETDRHASGEGNERVWMQSRPEARDLAVSILLDVSRSTESAVTGRAVIDIEREALAALAWGLNACGDDFAIHAFSSLKRQRVYVQRCKRFDEPMGRLVEQRIASLRPGHYTRLGAAIRHCSADLASQSRKRRLLLVITDGKPNDLDHYEGRHGIEDTRQAIREARRAGQSVFGVTIDKTGKSWFPRMFGQGGFAVIPDPHRLTMALPQIYRQLVGAMSDTSLIDELPGELLMWVLIISELLVFGAGLIAFMGVRLTDPAGFAEAQSHLYRTGAALNTAVLVTSGYLAAQALHWRQIARRLAARLALIAAAALGVVFLVIKGVEVFTAAYNNDLPVLLKGPTGCGKTRFVAHMAAKLGRPLYTVACHDDLAAADLIGRYLLKGGETVWVDGPLTRAVREGAICYLDEVVEARKDVTVVLHPLTDDRRILPIDRTGEELEAAPGFMLVASYNPGYQNILKTLKPSTRQRFISLEFDFPSPEMEAEVVAQESGLALERCKPLIRLANKLRGLKGQDLEEGVSTRLVVYAATLIAQGMSTDRAILAAMIEPLTDDEDIKRGLLDLVTAVFG
>AD12
MKYESQKIAYAYFAVAMALFAIQVIGGLLAGLIYVSPNFLSELLPFNIVRMLHTNSLIVWLILGFFGAAYFLIPEEAEREIHSPKLAYLQLIILVVGTLGVVLTYVFNLFEGNWLLGKEGREFLEQPKWVKAGIVVAALIFLYNVSMTVLKGKKTAITNILLLGLWGLALLFLFAFYNPGNLSLDKQYWWYVVHLWVEGVWELIMASILAYLMLKLTGVDREVVEKWLYVIVAAALFSGILGTGHHYYWIGTPGYWQWIGSIFSSLEVIPFFAMMAFAFVMVWKGRRDHPNKAALLWSLGCATLAFFGAGVWGFLHTLHGVNYYTHGTQITAAHGHLAFYGAYVCLNLAIFSYAMPILKNRDPYNQVLNMGSFWLMTSGMVFMTFVLTFGGTVQTHMQRVVGDYFMDVQDQIAIFYWMRLGSGIVVVLGALLFIYSIWVPRKEVIEPGAAETPAEMREVMTKSMARNIFYGGSLFFILIFLALSAHSHLYIVNSENAAKLDESVVRGKHVWEKHACINCHTILGEGAYFAPEVGNVMTRWGVLDDPESAFESLKGWMEAQPTGIPGRRQMPQFNLSDEEIRDLTNFLIWTDNIDAQDWPPNEAGMVKIDFEPWEPEETIGKLWHTLASRLDAPQVHDGAAVDLSEVAGRLAVLFRGLGGGPGVELRPVSPEVSHHRLSWRRRLATEVELMPRASFDGEVLRLPDRLAVFPAREANGALYVWLAAAAAHAGTRIDEDDPLRADLRALIAAQRMVDTTLDDAPGLRPLYTELCKGVLHQRDIPNLPPIEDAVEELIRHKLGDPQPLSAKAEQLLTLDEDIAPRGYQPMRPVPLWPELRAVGFSEHNEVENPETEGPPEESGEKTHRARRRKSDQAERSDSFILHKFEAILSWAEFLNINRRIDDDDPDNAKKAADDQEEIGLGQISKAPPTRLKLHLDLAPEDVNRERLSGRILYPEWDVRSGRYLADHVNVLLSDADIRDDAAAFGKDPATARRIRAVKRQFEALRPGRVMTRGHLDGDQLDIEAAVRAETDRMASGESNDRIWQQSRPEARDLAVSILLDVSRSTESAVTGRAVIDIEREALAALAWGLNACGDDFAIHAFSSLKRQRVYIQRCKRFDEPMGAKVEQRIASLRPGHYTRLGAAIRHCSKDLASQTRKRRLLLVITDGKPNDLDHYEGRHGIEDTCMAVREARRAGQSVFGVTIDKTGKSWFPRMFGQGGFAVIPDPHRLTMALPQIYRQLVGAMSETSFIDELPGELLMWVLIISELLVFGAGLIAFMGVRLTDPAGFAEAQSHLYRTGAAFNTAILVTSGYLAAQALNWRRAAFRFKARLALTGAAVLGIAFLVIKSVEVFAAAYNNDLPVLLKGPTGCGKTRFVAHMAAKLGRPLYTVACHDDLAAADLIGRYLLKGGETVWVDGPLTRAVREGAICYLDEVVEARKDVTVVLHPLTDDRRILPIDRTGEELEAAPGFMLVASYNPGYQNILKTLKPSTRQRFISLEFDFPSAQMEAEVVAQESGLPLERCKPLVRLAGKLRGLKGQDLEEGVSTRLVVYAATLIAQGMSTDRAILAAMIEPLTDDEDIKRGLLDLVTAVFG
>AE1
MKYESQKIAYAYFAVAMALFAIQVIGGLLAGLIYVSPNFLSELLPFNIVRMLHTNSLIVWLILGFFGAAYFLIPEEAEREIHSPKLAYLQLIILVVGTLGVVLTYVFNLFEGNWLLGKEGREFLEQPKWVKAGIVVAALIFLYNVSMTVLKGKKTAITNILLLGLWGLALLFLFAFYNPGNLSLDKQYWWYVVHLWVEGVWELIMASILAYLMLKLTGVDREVVEKWLYVIVAAALFSGILGTGHHYYWIGTPGYWQWIGSIFSSLEVIPFFAMMAFAFVMVWKGRRDHPNKAALLWSLGCATLAFFGAGVWGFLHTLHGVNYYTHGTQITAAHGHLAFYGAYVCLNLAIFSYAMPILKNRDPYNQVLNMGSFWLMTSGMVFMTFVLTFGGTVQTHMQRVVGDYFMDVQDQIAIFYWMRLGSGIVVVLGALLFIYSIWVPRKEVIEPGAAETPAEMREVMTKSMARNIFYGGSLFFILIFLALSAHSHLYIVNSENAAKLDESVVRGKHVWEKHACINCHTILGEGAYFAPEVGNVMTRWGVLDDPESAFESLKGWMEAQPTGIPGRRQMPQFNLSDEEIRDLTNFLIWTDNIDAQDWPPNEAGMVKIDFEPWEPEETIGKLWHTLASRLDAPQVHDGAAVDLSEVAGRLAVLFRGLGGGPGVELRPVSPEVSHHRLSWRRRLATEVELMPRASFDGEVLRLPDRLAVFPAREANGALYVWLAAAAAHAGTRIDEDDPLRADLRALIAAQRMVDTTLDDAPGLRPLYTELCKGVLHQRDIPNLPPIEDAVEELIRHKLGDPQPLSAKAEQLLTLDEDIAPRGYQPMRPVPLWPELRAVGFSEHNEVENPETEGPPEESGEKTHRARRRKSDQAERSDSFILHKFEAILSWAEFLNINRRIDDDDPDNAKKAADDQEEIGLGQISKAPPTRLKLHLDLAPEDVNRERLSGRILYPEWDVRSGRYLADHVNVLLSDADIRDDAAAFGKDPATARRIRAVKRQFEALRPGRVMTRGHLDGDQLDIEAAVRAETDRMASGESNDRIWQQSRPEARDLAVSILLDVSRSTESAVTGRAVIDIEREALAALAWGLNACGDDFAIHAFSSLKRQRVYIQRCKRFDEPMGAKVEQRIASLRPGHYTRLGAAIRHCSKDLASQTRKRRLLLVITDGKPNDLDHYEGRHGIEDTCMAVREARRAGQSVFGVTIDKTGKSWFPRMFGQGGFAVIPDPHRLTMALPQIYRQLVGAMSETSFIDELPGELLMWVLIISELLVFGAGLIAFMGVRLTDPAGFAEAQSHLYRTGAAFNTAILVTSGYLAAQALNWRRAAFRFKARLALTGAAVLGIAFLVIKSVEVFAAAYNNDLPVLLKGPTGCGKTRFVAHMAAKLGRPLYTVACHDDLAAADLIGRYLLKGGETVWVDGPLTRAVREGAICYLDEVVEARKDVTVVLHPLTDDRRILPIDRTGEELEAAPGFMLVASYNPGYQNILKTLKPSTRQRFISLEFDFPSAQMEAEVVAQESGLPLERCKPLVRLAGKLRGLKGQDLEEGVSTRLVVYAATLIAQGMSTDRAILAAMIEPLTDDEDIKRGLLDLVTAVFG
>AE4
MKYESQKIAYAYFAVAMALFAIQVIGGLLAGFIYVFPNFLSELLPFNIVRMLHTNALIVWLILGFFGAAYFLIPEEAEREIHSPKLAYLQLIILVVGTLGVVLTYVFNLFEGNWLLGKEGREFLEQPKWVKAGIVVAALMFLYNVSMTVLKGKKTAITNILLLGLWGLALLFLFAFYNPGNLSLDKQYWWYVVHLWVEGVWELIMASILAYLMLKLTGVDREVVEKWLYVIVAAALFSGILGTGHHYYWIGTPGYWQWIGSIFSSLEVIPFFAMMAFAFVMVWKGRRDHPNKAALLWSLGCATLAFFGAGVWGFLHTLHGVNYYTHGTQITAAHGHLAFYGAYVCLNLAIFSYAMPILKNRDPYNQVLNMGSFWLMTSGMVFMTFVLTFGGTVQTHMQRVVGDYFMDVQDQIAIFYWMRLGSGIVVVLGALLFIYSIWVPRKEVIEPGAAETPAEMREVMTKSMARNIFYGGSLFFILIFLALSAHSHLYIVNSENAAKLDESVVRGKHVWEKHACINCHTILGEGAYFAPEVGNVMTRWGVLDDPESAFESLKGWMEAQPTGIPGRRQMPQFNLSDEEIRDLTNFLIWTDNIDAQDWPPNEAGMVKIDFEPWEPEETIGKLWHTLASRLDAPLVHDGAAVDLSEVAGRLAVLFRGLGGGPGVELRPVSPEVSHHRLSWRRRLATEVELMPRASFDGEVLRLPDRLAVFPAREANGALYVWLAAAAAHAGTRIDEDDPLRADLRALIAAQRMVDTTLDDAPGLRPLYTELCKGVLHQRDIPNLPPIEDAVEELIRHKLGDPQPLSAKAEQLLTLDEDIAPRGYQPMRPVPLWPELRAVGFSEHNEVENPETEGPPEESGEKTHRARRRKSDQAERSDSFILHKFEAILSWAEFLNINRRIDDDDPDNAKKAADDQEEIGLGQISKAPPTRLKLHLDLAPEDVNRERLSGRILYPEWDVRSGRYLADHVNVLLSDADIRDDAAAFGKDPATARRIRAVKRQFEALRPGRVMTRGHLDGDQLDIEAAVRAETDRMASGESNDRIWQQSRPEARDLAVSILLDVSRSTESAVTGRAVIDIEREALAALAWGLNACGDDFAIHAFSSLKRQRVYIQRCKRFDEPMDAKVEQRIASLRPGHYTRLGAAIRHCSKDLASQTRKRRLLLVITDGKPNDLDHYEGRHGIEDTCMAVREARRAGQSVFGVTIDKTGKSWFPRMFGQGGFAVIPDPHRLTMALPQIYRQLVGAMSETSFIDELPGELLMWVLIISELLVFGAGLIAFMGVRLTDPAGFAEAQSHLYRTGAAFNTAILVTSGYLAAQALNWRRAAFRFKARLALTGAAVLGIAFLVVKSVEVFTAAYNNDLPVLLKGPTGCGKTRFVAHMAAKLGRPLYTVACHDDLAAADLIGRYLLKGGETVWVDGPLTRAVREGAICYLDEVVEARKDVTVVLHPLTDDRRILPIDRTGEELEAAHGFMLVASYNPGYQNILKTLKPSTRQRFISLEFDFPSAQMEAEVVAQESGLPLERCKPLVRLAGKLRGLKGQDLEEGVSTRLVVYAATLIAQGMSTDRAILAAMIEPLTDDEDIKRGLLDLVTAVFG
>AE5
MKYESQKIAYAYFAVAMALFAIQVIGGLLAGLIYVSPNFLSELLPFNIVRMLHTNSLIVWLILGFFGAAYFLIPEEAEREIHSPKLAYLQLIILVVGTLGVVLTYVFNLFEGNWLLGKEGREFLEQPKWVKAGIVVAALIFLYNVSMTVLKGKKTAITNILLLGLWGLALLFLFAFYNPGNLSLDKQYWWYVVHLWVEGVWELIMASILAYLMLKLTGVDREVVEKWLYVIVAAALFSGILGTGHHYYWIGTPGYWQWIGSIFSSLEVIPFFAMMAFAFVMVWKGRRDHPNKAALLWSLGCATLAFFGAGVWGFLHTLHGVNYYTHGTQITAAHGHLAFYGAYVCLNLAIFSYAMPILKNRDPYNQVLNMGSFWLMTSGMVFMTFVLTFGGTVQTHMQRVVGDYFMDVQDQIAIFYWMRLGSGIVVVLGALLFIYSIWVPRKEVIEPGAAETPAEMREVMTKSMARNIFYGGSLFFILIFLALSAHSHLYIVNSENAAKLDESVVRGKHVWEKHACINCHTILGEGAYFAPEVGNVMTRWGVLDDPESAFESLKGWMEAQPTGIPGRRQMPQFNLSDEEIRDLTNFLIWTDNIDAQDWPPNEAGMVKIDFEPWEPEETIGKLWHTLASRLDAPQVHDGAAVDLSEVAGRLAVLFRGLGGGPGVELRPVSPEVSHHRLSWRRRLATEVELMPRASFDGEVLRLPDRLAVFPAREANGALYVWLAAAAAHAGTRIDEDDPLRADLRALIAAQRMVDTTLDDAPGLRPLYTELCKGVLHQRDIPNLPPIEDAVEELIRHKLGDPQPLSAKAEQLLTLDEDIAPRGYQPMRPVPLWPELRAVGFSEHNEVENPETEGPPEESGEKTHRARRRKSDQAERSDSFILHKFEAILSWAEFLNINRRIDDDDPDNAKKAADDQEEIGLGQISKAPPTRLKLHLDLAPEDVNRERLSGRILYPEWDVRSGRYLADHVNVLLSDADIRDDAAAFGKDPATARRIRAVKRQFEALRPGRVMTRGHLDGDQLDIEAAVRAETDRMASGESNDRIWQQSRPEARDLAVSILLDVSRSTESAVTGRAVIDIEREALAALAWGLNACGDDFAIHAFSSLKRQRVYIQRCKRFDEPMGAKVEQRIASLRPGHYTRLGAAIRHCSKDLASQTRKRRLLLVITDGKPNDLDHYEGRHGIEDTCMAVREARRAGQSVFGVTIDKTGKSWFPRMFGQGGFAVIPDPHRLTMALPQIYRQLVGAMSETSFIDELPGELLMWVLIISELLVFGAGLIAFMGVRLTDPAGFAEAQSHLYRTGAAFNTAILVTSGYLAAQALNWRRAAFRFKARLALTGAAVLGIAFLVIKSVEVFAAAYNNDLPVLLKGPTGCGKTRFVAHMAAKLGRPLYTVACHDDLAAADLIGRYLLKGGETVWVDGPLTRAVREGAICYLDEVVEARKDVTVVLHPLTDDRRILPIDRTGEELEAAPGFMLVASYNPGYQNILKTLKPSTRQRFISLEFDFPSAQMEAEVVAQESGLPLERCKPLVRLAGKLRGLKGQDLEEGVSTRLVVYAATLIAQGMSTDRAILAAMIEPLTDDEDIKRGLLDLVTAVFG
>AE6
MKYESQKIAYAYFAVAMALFAIQVIGGLLAGLIYVSPNFLSELLPFNIVRMLHTNSLIVWLILGFFGAAYFLIPEEAEREIHSPKLAYLQLIILVVGTLGVVLTYVFNLFEGNWLLGKEGREFLEQPKWVKAGIVVAALIFLYNVSMTVLKGKKTAITNILLLGLWGLALLFLFAFYNPGNLSLDKQYWWYVVHLWVEGVWELIMASILAYLMLKLTGVDREVVEKWLYVIVAAALFSGILGTGHHYYWIGTPGYWQWIGSIFSSLEVIPFFAMMAFAFVMVWKGRRDHPNKAALLWSLGCATLAFFGAGVWGFLHTLHGVNYYTHGTQITAAHGHLAFYGAYVCLNLAIFSYAMPILKNRDPYNQVLNMGSFWLMTSGMVFMTFVLTFGGTVQTHMQRVVGDYFMDVQDQIAIFYWMRLGSGIVVVLGALLFIYSIWVPRKEVIEPGAAETPAEMREVMTKSMARNIFYGGSLFFILIFLALSAHSHLYIVNSENAAKLDESVVRGKHVWEKHACINCHTILGEGAYFAPEVGNVMTRWGVLDDPESAFESLKGWMEAQPTGIPGRRQMPQFNLSDEEIRDLTNFLIWTDNIDAQDWPPNEAGMVKIDFEPWEPEETIGKLWHTLASRLDAPQVHDGAAVDLSEVAGRLAVLFRGLGGGPGVELRPVSPEVSHHRLGWRRRLATEAELMPRASFDGEVLRLPDRLAVFPAREANGALYVWLAAAAAHAGTRIDEDDPLRADLRALIAAQSMVDATLDDAPGLRPLYTELCKGVLHQRDIPNLPPTEDAVEELIRHKLGDPQPLSAKAEQLLTLDEDIAPRGYQPMRPVPLWPELRAVGFSEHNEVENPETEGPPEESGEKTHRARRRKSDQAERSDSFILHKFEAILSWAEFLNINRRIDDDDPDNAKKAADDQEEIGLGQISKAPPTRLKLHLDLAPEDVNRERLSGRILYPEWDVRSGRYLPDHVNVLLSDADIRDDAAAFGKDPATARRIRAVKRQFEALRPGRVMTRGHLDGDQLDIEAAVRAETDRMASGESNDRIWQQSRPEARDLAVSILLDVSRSTESAVTGRAVIDIEREALAALAWGLNACGDDFAIHAFSSLKRQRVYIQRCKRFDEPMGAKVEQRIASLRPGHYTRLGAAIRHCSKDLASQTRKRRLLLVITDGKPNDLDHYEGRHGIEDTCMAVREARRAGQSVFGVTIDKTGKSWFPRMFGQGGFAVIPDPHRLTMALPQIYRQLVGAMSETSFIDELPGELLMWVLIISELLVFGAGLIAFMGVRLTDPAGFAEAQSHLYRTGAAFNTAILVTSGYLAAQALNWRRAAFRFKARLALTGAAVLGIAFLVIKSVEVFAAAYNNDLPVLLKGPTGCGKTRFVAHMAAKLGRPLYTVACHDDLAAADLIGRYLLKGGETVWVDGPLTRAVREGAICYLDEVVEARKDVTVVLHPLTDDRRILPIDRTGEELEAAPGFMLVASYNPGYQNILKTLKPSTRQRFISLEFDFPSAQMEAEVVAQESGLPLERCKPLVRLAGKLRGLKGQDLEEGVSTRLVVYAATLIAQGMSTDRAILAAMIEPLTDDEDIKRGLLDLVTAVFG
>AE9
MKYESQKIAYAYFAVAMALFAIQVIGGLLAGLIYVSPNFLSELLPFNIVRMLHTNSLIVWLILGFFGAAYFLIPEEAEREIHSPKLAYLQLIILVVGTLGVVLTYVFNLFEGNWLLGKEGREFLEQPKWVKAGIVVAALIFLYNVSMTVLKGKKTAITNILLLGLWGLALLFLFAFYNPGNLSLDKQYWWYVVHLWVEGVWELIMASILAYLMLKLTGVDREVVEKWLYVIVAAALFSGILGTGHHYYWIGTPGYWQWIGSIFSSLEVIPFFAMMAFAFVMVWKGRRDHPNKAALLWSLGCATLAFFGAGVWGFLHTLHGVNYYTHGTQITAAHGHLAFYGAYVCLNLAIFSYAMPILKNRDPYNQVLNMGSFWLMTSGMVFMTFVLTFGGTVQTHMQRVVGDYFMDVQDQIAIFYWMRLGSGIVVVLGALLFIYSIWVPRKEVIEPGAAETPAEMREVMTKSMARNIFYGGSLFFILIFLALSAHSHLYIVNSENAAKLDESVVRGKHVWEKHACINCHTILGEGAYFAPEVGNVMTRWGVLDDPESAFESLKGWMEAQPTGIPGRRQMPQFNLSDEEIRDLTNFLIWTDNIDAQDWPPNEAGMVKIDFEPWEPEETIGKLWHTLASRLDAPQVHDGAAVDLSEVAGRLAVLFRGLGGGPGVELRPVSPEVSHHRLSWRRRLATEVELMPRASFDGEVLRLPDRLAVFPAREANGALYVWLAAAAAHAGTRIDEDDPLRADLRALIAAQRMVDTTLDDAPGLRPLYTELCKGVLHQRDIPNLPPIEDAVEELIRHKLGDPQPLSAKAEQLLTLDEDIAPRGYQPMRPVPLWPELRAVGFSEHNEVENPETEGPPEESGEKTHRARRRKSDQAERSDSFILHKFEAILSWAEFLNINRRIDDDDPDNAKKAADDQEEIGLGQISKAPPTRLKLHLDLAPEDVNRERLSGRILYPEWDVRSGRYLADHVNVLLSDADIRDDAAAFGKDPATARRIRAVKRQFEALRPGRVMTRGHLDGDQLDIEAAVRAETDRMASGESNDRIWQQSRPEARDLAVSILLDVSRSTESAVTGRAVIDIEREALAALAWGLNACGDDFAIHAFSSLKRQRVYIQRCKRFDEPMGAKVEQRIASLRPGHYTRLGAAIRHCSKDLASQTRKRRLLLVITDGKPNDLDHYEGRHGIEDTCMAVREARRAGQSVFGVTIDKTGKSWFPRMFGQGGFAVIPDPHRLTMALPQIYRQLVGAMSETSFIDELPGELLMWVLIISELLVFGAGLIAFMGVRLTDPAGFAEAQSHLYRTGAAFNTAILVTSGYLAAQALNWRRAAFRFKARLALTGAAVLGIAFLVIKSVEVFAAAYNNDLPVLLKGPTGCGKTRFVAHMAAKLGRPLYTVACHDDLAAADLIGRYLLKGGETVWVDGPLTRAVREGAICYLDEVVEARKDVTVVLHPLTDDRRILPIDRTGEELEAAPGFMLVASYNPGYQNILKTLKPSTRQRFISLEFDFPSAQMEAEVVAQESGLPLERCKPLVRLAGKLRGLKGQDLEEGVSTRLVVYAATLIAQGMSTDRAILAAMIEPLTDDEDIKRGLLDLVTAVFG
>AF11
MKYESQKIAYAYFAVAMALFAIQVIGGLLAGLIYVSPNFLSELLPFNIVRMLHTNSLIVWLILGFFGAAYFLIPEEAEREIHSPKLAYLQLIILVVGTLGVVLTYVFNLFEGNWLLGKEGREFLEQPKWVKAGIVVAALIFLYNVSMTVLKGKKTAITNILLLGLWGLALLFLFAFYNPGNLSLDKQYWWYVVHLWVEGVWELIMASILAYLMLKLTGVDREVVEKWLYVIVAAALFSGILGTGHHYYWIGTPGYWQWIGSIFSSLEVIPFFAMMAFAFVMVWKGRRDHPNKAALLWSLGCATLAFFGAGVWGFLHTLHGVNYYTHGTQITAAHGHLAFYGAYVCLNLAIFSYAMPILKNRDPYNQVLNMGSFWLMTSGMVFMTFVLTFGGTVQTHMQRVVGDYFMDVQDQIAIFYWMRLGSGIVVVLGALLFIYSIWVPRKEVIEPGAAETPAEMREVMTKSMARNIFYGGSLFFILIFLALSAHSHLYIVNSENAAKLDESVVRGKHVWEKHACINCHTILGEGAYFAPEVGNVMTRWGVLDDPESAFESLKGWMEAQPTGIPGRRQMPQFNLSDEEIRDLTNFLIWTDNIDAQDWPPNEAGMVKIDFEPWEPEETIGKLWHTLASRLDAPQVHDGAAVDLSEVAGRLAVLFRGLGGGPGVELRPVSPEVSHHRLSWRRRLATEVELMPRASFDGEVLRLPDRLAVFPAREANGALYVWLAAAAAHAGTRIDEDDPLRADLRALIAAQRMVDTTLDDAPGLRPLYTELCKGVLHQRDIPNLPPIEDAVEELIRHKLGDPQPLSAKAEQLLTLDEDIAPRGYQPMRPVPLWPELRAVGFSEHNEVENPETEGPPEESGEKTHRARRRKSDQAERSDSFILHKFEAILSWAEFLNINRRIDDDDPDNAKKAADDQEEIGLGQISKAPPTRLKLHLDLAPEDVNRERLSGRILYPEWDVRSGRYLADHVNVLLSDADIRDDAAAFGKDPATARRIRAVKRQFEALRPGRVMTRGHLDGDQLDIEAAVRAETDRMASGESNDRIWQQSRPEARDLAVSILLDVSRSTESAVTGRAVIDIEREALAALAWGLNACGDDFAIHAFSSLKRQRVYIQRCKRFDEPMGAKVEQRIASLRPGHYTRLGAAIRHCSKDLASQTRKRRLLLVITDGKPNDLDHYEGRHGIEDTCMAVREARRAGQSVFGVTIDKTGKSWFPRMFGQGGFAVIPDPHRLTMALPQIYRQLVGAMSETSFIDELPGELLMWVLIISELLVFGAGLIAFMGVRLTDPAGFAEAQSHLYRTGAAFNTAILVTSGYLAAQALNWRRAAFRFKARLALTGAAVLGIAFLVIKSVEVFAAAYNNDLPVLLKGPTGCGKTRFVAHMAAKLGRPLYTVACHDDLAAADLIGRYLLKGGETVWVDGPLTRAVREGAICYLDEVVEARKDVTVVLHPLTDDRRILPIDRTGEELEAAPGFMLVASYNPGYQNILKTLKPSTRQRFISLEFDFPSAQMEAEVVAQESGLPLERCKPLVRLAGKLRGLKGQDLEEGVSTRLVVYAATLIAQGMSTDRAILAAMIEPLTDDEDIKRGLLDLVTAVFG
>AF5
MKYESQKIAYAYFAVAMALFAIQVIGGLLAGFIYVFPNFLSELLPFNIVRMLHTNALIVWLILGFFGAAYFLIPEEAEREIHSPKLAYLQLIILVVGTLGVVLTYVFNLFEGNWLLGKEGREFLEQPKWVKAGIVVAALMFLYNVSMTVLKGKKTAITNILLLGLWGLALLFLFAFYNPGNLSLDKQYWWYVVHLWVEGVWELIMASILAYLMLKLTGVDREIVEKWLYVIVAAALFSGILGTGHHYYWIGTPGYWQWIGSIFSSLEVIPFFAMMAFAFVMVWKGRRDHPNKAALLWSLGCATLAFFGAGVWGFLHTLHGVNYYTHGTQITAAHGHLAFYGAYVCLNLAIFSYAMPILKNRDPYNQVLNMGSFWLMTSGMVFMTFVLTFGGTVQTHMQRVVGDYFMDVQDQIAIFYWMRLGSGIVVVLGALLFIYSIWVPRKEVIEPGAAETPAEMREVMTKSMARNIFYGGSLFFILIFLALSAHSHLYIVNSENAAKLDESVVRGKHVWEKHACINCHTILGEGAYFAPEVGNVMTRWGVLDDPESAFESLKGWMEAQPTGIPGRRQMPQFNLSDEEIRDLTNFLIWTDNIDAQDWPPNEAGMVKIDFEPWEPEETIGKLWHTLASRLDAPQVHDGAAVDLSEVAGRLAVLFRGLGGGPGVELRPVSPEVSHHRLSWRRRLATEVELMPRASFDGEVLRLPDRLAVFPAREANGALYVWLAAAAAHAGTRIDEDDPLRADLRALIAAQRMVDTTLDDAPGLRPLYTELCKGVLHQRDIPNLPPIEDAVEELIRHKLGDPQPLSAKAEQLLTLDEDIAPRGYQPMRPVPLWPELRAVGFSEHNEVENPETEGPPEESGEKTHRARRRKSDQAERSDSFILHKFEAILSWAEFLNINRRIDDDDPDNAKKAADDQEEIGLGQISKAPPTRLKLHLDLAPEDVNRERLSGRILYPEWDVRSGRYLADHVNVLLSDADIRDDAAAFGKDPATARRIRAVKRQFEALRPGRVMTRGHLDGDQLDIEAAVRAETDRMASGESNDRIWQQSRPEARDLAVSILLDVSRSTESAVTGRAVIDIEREALAALAWGLNACGDDFAIHAFSSLKRQRVYIQRCKRFDEPMDAKVEQRIASLRPGHYTRLGAAIRHCSKDLASQTRKRRLLLVITDGKPNDLDHYEGRHGIEDTCMAVREARRAGQSVFGVTIDKTGKSWFPRMFGQGGFAVIPDPHRLTMALPQIYRQLVGAMSETSFIDELPGELLMWVLIISELLVFGAGLIAFMGVRLTDPAGFAEAQSHLYRTGAAFNTAILVTSGYLAAQALNWRRAAFRFKARLALTGAAVLGIAFLVVKSVEVFTAAYNNDLPVLLKGPTGCGKTRFVAHMAAKLGRPLYTVACHDDLAAADLIGRYLLKGGETVWVDGPLTRAVREGAICYLDEVVEARKDVTVVLHPLTDDRRILPIDRTGEELEAAPGFMLVASYNPGYQNILKTLKPSTRQRFISLEFDFPSAQMEAEVVAQESGLPLERCKPLVRLAGKLRGLKGQDLEEGVSTRLVVYAATLIAQGMSTDRAILAAMIEPLTDDEDIKRGLLDLVTAVFG
>AF6
MKYESQKIAYAYFAVAMALFAIQVIGGLLAGLIYVSPNFLSELLPFNIVRMLHTNALIVWLILGFFGAAYFLIPEEAEREIHSPKLAYLQLIILVVGTLGVVLTYVFNLFEGNWLLGKEGREFLEQPKWVKAGIVVAALMFLYNVSMTVLKGKKTAITNILLLGLWGLALLFLFAFYNPGNLSLDKQYWWYVVHLWVEGVWELIMASILAYLMLKLTGVDREIVEKWLYVIVAAALFSGILGTGHHYYWIGTPGYWQWIGSIFSSLEVIPFFAMMAFAFVMVWKGRRDHPNKAALLWSLGCATLAFFGAGVWGFLHTLHGVNYYTHGTQITAAHGHLAFYGAYVCLNLAIFSYAMPILKNRDPYNQVLNMGSFWLMTSGMVFMTFVLTFGGTVQTHMQRVVGDYFMDVQDQIAIFYWMRLGSGIVVVLGALLFIYSIWVPRKEVIEPGAAETPAEMREVMTKSMARNIFYGGSLFFILIFLALSAHSHLYIVNSENAAKLDESVVRGKHVWEKHACINCHTILGEGAYFAPEVGNVMTRWGVLDDPESAFESLKGWMEAQPTGIPGRRQMPQFNLSDEEIRDLTNFLIWTDNIDAQDWPPNEAGMVKIDFEPWEPEETIGKLWHTLASRLDAPQVHDGAAVDLSEVAGRLAVLFRGLGGGPGVELRPVSPEVSHHRLSWRRRLATEVELMPRASFDGEVLRLPDRLAVFPAREANGALYVWLAAAAAHAGTRIDEDDPLRADLRALIAAQRMVDTTLDDAPGLRPLYTELCKGVLHQRDIPNLPPIEDAVEELIRHKLGDPQPLSAKAEQLLTLDEDIAPRGYQPMRPVPLWPELRAVGFSEHNEVENPETEGPPEESGEKTHRARRRKSDQAERSDSFILHKFEAILSWAEFLNINRRIDDDDPDNAKKAADDQEEIGLGQISKAPPTRLKLHLDLAPEDVNRERLSGRILYPEWDVRSGRYLADHVNVLLSDADIRDDAAAFGKDPATARRIRAVKRQFEALRPGRVMTRGHLDGDQLDIEAAVRAETDRMASGESNDRIWQQSRPEARDLAVSILLDVSRSTESAVTGRAVIDIEREALAALAWGLNACGDDFAIHAFSSLKRQRVYIQRCKRFDEPMDAKVEQRIASLRPGHYTRLGAAIRHCSKDLASQTRKRRLLLVITDGKPNDLDHYEGRHGIEDTCMAVREARRAGQSVFGVTIDKTGKSWFPRMFGHGGFAVIPDPHRLTMALPQIYRQLVGAMSETSFIDELPGELLMWVLIISELLVFGAGLIAFMGVRLTDPAGFAEAQSHLYRTGAAFNTAILVTSGYLAAQALNWRRAAFRFKARLALTGAAVLGIAFLVVKSVEVFTAAYNNDLPVLLKGPTGCGKTRFVAHMAAKLGRPLYTVACHDDLAAADLIGRYLLKGGETVWVDGPLTRAVREGAICYLDEVVEARKDVTVVLHPLTDDRRILPIDRTGEELEAAPGFMLVASYNPGYQNILKTLKPSTRQRFISLEFDFPSAQMEAEVVAQESGLPLERCKPLVRLAGKLRGLKGQDLEEGVSTRLVVYAATLIAQGMSTDRAILAAMIEPLTDDEDIKRGLLDLVTAVFG
>AF7
MKYESQKIAYAYFAVAMALFAIQVIGGLLAGLIYVSPNFLSELLPFNIVRMLHTNSLIVWLILGFFGAAYFLIPEEAEREIHSPKLAYLQLIILVVGTLGVVLTYVFNLFEGNWLLGKEGREFLEQPKWVKAGIVVAALIFLYNVSMTVLKGKKTAITNILLLGLWGLALLFLFAFYNPGNLSLDKQYWWYVVHLWVEGVWELIMASILAYLMLKLTGVDREVVEKWLYVIVAAALFSGILGTGHHYYWIGTPGYWQWIGSIFSSLEVIPFFAMMAFAFVMVWKGRRDHPNKAALLWSLGCATLAFFGAGVWGFLHTLHGVNYYTHGTQITAAHGHLAFYGAYVCLNLAIFSYAMPILKNRDPYNQVLNMGSFWLMTSGMVFMTFVLTFGGTVQTHMQRVVGDYFMDVQDQIAIFYWMRLGSGIVVVLGALLFIYSIWVPRKEVIEPGAAETPAEMREVMTKSMARNIFYGGSLFFILIFLALSAHSHLYIVNSENAAKLDESVVRGKHVWEKHACINCHTILGEGAYFAPEVGNVMTRWGVLDDPESAFESLKGWMEAQPTGIPGRRQMPQFNLSDEEIRDLTNFLIWTDNIDAQDWPPNEAGMVKIDFEPWEPEETIGKLWHSLASRLDAPQVHDGAAVDLSEVAGRLAVLFRGLGGGPGVELRPVSPEVSHHRLGWRRRLATEAELMPRASFDGEVLRLPDRLAVFPAREANGALYVWLAAAAAHAGTRIDEDDPLRADLRVLIAAQSMVDATLDDAPGLRPLYTELCKGVLHQRDIPNLPPVEDAVEELIRHKLGDPQPLSAKAEQLLTLDDDIAPRGYQPMRPVPLWPELRAVGFSEHNEVENPETEGPPEESGEKTHRARRRKSDQAERSDSFILHKFEAILSWAEFLNINRRIDEDDPDNAKKAADDQEEIGLGQISKAPPTRLKLHLDLAPEDVNRERLSGRILYPEWDVRSGRYLPDHVNVLLSDADIRDDAAAFGKDPATARRIRAVKRQFEALRPGRVMTRGHLDGDQLDIEAAVRAETDRMASGESNDRIWQQSRPEARDLAVSILLDVSRSTESAVTGRAVIDIEREALAALAWGLNACGDDFAIHAFSSLKRQRVYIQRCKRFDEPMGAKVEQRIASLRPGHYTRLGAAIRHCSKDLASQARKRRLLLVITDGKPNDLDHYEGRHGIEDTCMAVREARRAGQSVFGVTIDKTGKSWFPRMFGQGGFAVIPDPHRLTMALPQIYRQLVGAMSETSFIDELPGELLMWVLIISELLVFGAGLIAFMGVRLTDPAGFAEAQSHLYRTGAAFNTAILVTSGYLAAHALSWRRAAFRFKARLALTGAAVLGIAFLVIKSVEVFAAAYNNDLPVLLKGPTGCGKTRFVAHMAAKLGRPLYTVACHDDLAAADLIGRYLLKGGETVWVDGPLTRAVREGAICYLDEVVEARKDVTVVLHPLTDDRRILPIDRTGEELEAAPGFMLVASYNPGYQNILKTLKPSTRQRFISLEFDFPSAQMEAEVVAQESGLPLERCKPLVRLAGKLRGLKGQDLEEGVSTRLVVYAATLIVQGMSTDRAILAAMIEPLTDDEDIKRGLLDLVTAVFG
>AF9
MKYESQKIAYAYFAVAMALFAIQVIGGLLAGLIYVSPNFLSELLPFNIVRMLHTNALIVWLILGFFGAAYFLIPEEAEREIHSPKLAYLQLIILVVGTLGVVLTYVFNLFEGNWLLGKEGREFLEQPKWVKAGIVVAALMFLYNVSMTVLKGKKTAITNILLLGLWGLALLFLFAFYNPGNLSLDKQYWWYVVHLWVEGVWELIMASILAYLMLKLTGVDREIVEKWLYVIVAAALFSGILGTGHHYYWIGTPGYWQWIGSIFSSLEVIPFFAMMAFAFVMVWKGRRDHPNKAALLWSLGCATLAFFGAGVWGFLHTLHGVNYYTHGTQITAAHGHLAFYGAYVCLNLAIFSYAMPILKNRDPYNQVLNMGSFWLMTSGMVFMTFVLTFGGTVQTHMQRVVGDYFMDVQDQIAIFYWMRLGSGIVVVLGALLFIYSIWVPRKEVIEPGAAETPAEMREVMTKSMARNIFYGGSLFFILIFLALSAHSHLYIVNSENAAKLDESVVRGKHVWEKHACINCHTILGEGAYFAPEVGNVMTRWGVLDDPESAFESLKGWMEAQPTGIPGRRQMPQFNLSDEEIRDLTNFLIWTDNIDAQDWPPNEAGMVKIDFEPWEPEETIGKLWHTLASRLDAPQVHDGAAVDLSEVAGRLAVLFRGLGGGPGVELRPVSPEVSHHRLSWRRRLATEVELMPRASFDGEVLRLPDRLAVFPAREANGALYVWLAAAAAHAGTRIDEDDPLRADLRALIAAQRMVDTTLDDAPGLRPLYTELCKGVLHQRDIPNLPPIEDAVEELIRHKLGDPQPLSAKAEQLLTLDEDIAPRGYQPMRPVPLWPELRAVGFSEHNEVENPETEGPPEESGEKTHRARRRKSDQAERSDSFILHKFEAILSWAEFLNINRRIDDDDPDNAKKAADDQEEIGLGQISKAPPTRLKLHLDLAPEDVNRERLSGRILYPEWDVRSGRYLADHVNVLLSDADIRDDAAAFGKDPATARRIRAVKRQFEALRPGRVMTRGHLDGDQLDIEAAVRAETDRMASGESNDRIWQQSRPEARDLAVSILLDVSRSTESAVTGRAVIDIEREALAALAWGLNACGDDFAIHAFSSLKRQRVYIQRCKRFDEPMDAKVEQRIASLRPGHYTRLGAAIRHCSKDLASQTRKRRLLLVITDGKPNDLDHYEGRHGIEDTCMAVREARRAGQSVFGVTIDKTGKSWFPRMFGHGGFAVIPDPHRLTMALPQIYRQLVGAMSETSFIDELPGELLMWVLIISELLVFGAGLIAFMGVRLTDPAGFAEAQSHLYRTGAAFNTAILVTSGYLAAQALNWRRAAFRFKARLALTGAAVLGIAFLVVKSVEVFTAAYNNDLPVLLKGPTGCGKTRFVAHMAAKLGRPLYTVACHDDLAAADLIGRYLLKGGETVWVDGPLTRAVREGAICYLDEVVEARKDVTVVLHPLTDDRRILPIDRTGEELEAAPGFMLVASYNPGYQNILKTLKPSTRQRFISLEFDFPSAQMEAEVVAQESGLPLERCKPLVRLAGKLRGLKGQDLEEGVSTRLVVYAATLIAQGMSTDRAILAAMIEPLTDDEDIKRGLLDLVTAVFG
>AK10
MKYESQKIAYAYFAVAMALFAIQVIGGLLAGLIYVSPNFLSELLPFNIVRMLHTNALIVWLILGFFGAAYFLIPEEAEREIHSPKLAYLQLIILVVGTLGVVLTYVFNLFEGNWLLGKEGREFLEQPKWVKAGIVVAALMFLYNVSMTVLKGKKTAITNILLLGLWGLALLFLFAFYNPGNLSLDKQYWWYVVHLWVEGVWELIMASILAYLMLKLTGVDREIVEKWLYVIVAAALFSGILGTGHHYYWIGTPGYWQWIGSIFSSLEVIPFFAMMAFAFVMVWKGRRDHPNKAALLWSLGCATLAFFGAGVWGFLHTLHGVNYYTHGTQITAAHGHLAFYGAYVCLNLAIFSYAMPILKNRDPYNQVLNMGSFWLMTSGMVFMTFVLTFGGTVQTHMQRVVGDYFMDVQDQIAIFYWMRLGSGIVVVLGALLFIYSIWVPRKEVIEPGAAETPAEMREVMTKSMARNIFYGGSLFFILIFLALSAHSHLYIVNSENAAKLDESVVRGKHVWEKHACINCHTILGEGAYFAPEVGNVMTRWGVLDDPESAFESLKGWMEAQPTGIPGRRQMPQFNLSDEEIRDLTNFLIWTDNIDAQDWPPNEAGMVKIDFEPWEPEETIGKLWHTLASRLDAPQVHDGAAVDLSEVAGRLAVLFRGLGGGPGVELRPVSPEVSHHRLSWRRRLATEVELMPRASFDGEVLRLPDRLAVFPAREANGALYVWLAAAAAHAGTRIDEDDPLRADLRALIAAQRMVDTTLDDAPGLRPLYTELCKGVLHQRDIPNLPPIEDAVEELIRHKLGDPQPLSAKAEQLLTLDEDIAPRGYQPMRPVPLWPELRAVGFSEHNEVENPETEGPPEESGEKTHRARRRKSDQAERSDSFILHKFEAILSWAEFLNINRRIDDDDPDNAKKAADDQEEIGLGQISKAPPTRLKLHLDLAPEDVNRERLSGRILYPEWDVRSGRYLADHVNVLLSDADIRDDAAAFGKDPATARRIRAVKRQFEALRPGRVMTRGHLDGDQLDIEAAVRAETDRMASGESNDRIWQQSRPEARDLAVSILLDVSRSTESAVTGRAVIDIEREALAALAWGLNACGDDFAIHAFSSLKRQRVYIQRCKRFDEPMDAKVEQRIASLRPGHYTRLGAAIRHCSKDLASQTRKRRLLLVITDGKPNDLDHYEGRHGIEDTCMAVREARRAGQSVFGVTIDKTGKSWFPRMFGHGGFAVIPDPHRLTMALPQIYRQLVGAMSETSFIDELPGELLMWVLIISELLVFGAGLIAFMGVRLTDPAGFAEAQSHLYRTGAAFNTAILVTSGYLAAQALNWRRAAFRFKARLALTGAAVLGIAFLVVKSVEVFTAAYNNDLPVLLKGPTGCGKTRFVAHMAAKLGRPLYTVACHDDLAAADLIGRYLLKGGETVWVDGPLTRAVREGAICYLDEVVEARKDVTVVLHPLTDDRRILPIDRTGEELEAAPGFMLVASYNPGYQNILKTLKPSTRQRFISLEFDFPSAQMEAEVVAQESGLPLERCKPLVRLAGKLRGLKGQDLEEGVSTRLVVYAATLIAQGMSTDRAILAAMIEPLTDDEDIKRGLLDLVTAVFG
>AK11
MKYESQKIAYAYFAVAMALFAIQVIGGLLAGLIYVSPNFLSELLPFNIVRMLHTNALIVWLILGFFGAAYFLIPEEAEREIHSPKLAYLQLIILVVGTLGVVLTYVFNLFEGNWLLGKEGREFLEQPKWVKAGIVVAALMFLYNVSMTVLKGKKTAITNILLLGLWGLALLFLFAFYNPGNLSLDKQYWWYVVHLWVEGVWELIMASILAYLMLKLTGVDREIVEKWLYVIVAAALFSGILGTGHHYYWIGTPGYWQWIGSIFSSLEVIPFFAMMAFAFVMVWKGRRDHPNKAALLWSLGCATLAFFGAGVWGFLHTLHGVNYYTHGTQITAAHGHLAFYGAYVCLNLAIFSYAMPILKNRDPYNQVLNMGSFWLMTSGMVFMTFVLTFGGTVQTHMQRVVGDYFMDVQDQIAIFYWMRLGSGIVVVLGALLFIYSIWVPRKEVIEPGAAETPAEMREVMTKSMARNIFYGGSLFFILIFLALSAHSHLYIVNSENAAKLDESVVRGKHVWEKHACINCHTILGEGAYFAPEVGNVMTRWGVLDDPESAFESLKGWMEAQPTGIPGRRQMPQFNLSDEEIRDLTNFLIWTDNIDAQDWPPNEAGMVKIDFEPWEPEETIGKLWHTLASRLDAPQVHDGAAVDLSEVAGRLAVLFRGLGGGPGVELRPVSPEVSHHRLSWRRRLATEVELMPRASFDGEVLRLPDRLAVFPAREANGALYVWLAAAAAHAGTRIDEDDPLRADLRALIAAQRMVDTTLDDAPGLRPLYTELCKGVLHQRDIPNLPPIEDAVEELIRHKLGDPQPLSAKAEQLLTLDEDIAPRGYQPMRPVPLWPELRAVGFSEHNEVENPETEGPPEESGEKTHRARRRKSDQAERSDSFILHKFEAILSWAEFLNINRRIDDDDPDNAKKAADDQEEIGLGQISKAPPTRLKLHLDLAPEDVNRERLSGRILYPEWDVRSGRYLADHVNVLLSDADIRDDAAAFGKDPATARRIRAVKRQFEALRPGRVMTRGHLDGDQLDIEAAVRAETDRMASGESNDRIWQQSRPEARDLAVSILLDVSRSTESAVTGRAVIDIEREALAALAWGLNACGDDFAIHAFSSLKRQRVYIQRCKRFDEPMDAKVEQRIASLRPGHYTRLGAAIRHCSKDLASQTRKRRLLLVITDGKPNDLDHYEGRHGIEDTCMAVREARRAGQSVFGVTIDKTGKSWFPRMFGHGGFAVIPDPHRLTMALPQIYRQLVGAMSETSFIDELPGELLMWVLIISELLVFGAGLIAFMGVRLTDPAGFAEAQSHLYRTGAAFNTAILVTSGYLAAQALNWRRAAFRFKARLALTGAAVLGIAFLVVKSVEVFTAAYNNDLPVLLKGPTGCGKTRFVAHMAAKLGRPLYTVACHDDLAAADLIGRYLLKGGETVWVDGPLTRAVREGAICYLDEVVEARKDVTVVLHPLTDDRRILPIDRTGEELEAAPGFMLVASYNPGYQNILKTLKPSTRQRFISLEFDFPSAQMEAEVVAQESGLPLERCKPLVRLAGKLRGLKGQDLEEGVSTRLVVYAATLIAQGMSTDRAILAAMIEPLTDDEDIKRGLLDLVTAVFG
>AL4
MKYESQKIAYAYFAVAMALFAIQVIGGLLAGLIYVSPNFLSELLPFNIVRMLHTNSLIVWLILGFFGAAYFLIPEEAEREIHSPKLAYLQLIILVVGTLGVVLTYVFNLFEGNWLLGKEGREFLEQPKWVKAGIVVAALIFLYNVSMTVLKGKKTAITNILLLGLWGLALLFLFAFYNPGNLSLDKQYWWYVVHLWVEGVWELIMASILAYLMLKLTGVDREVVEKWLYVIVAAALFSGILGTGHHYYWIGTPGYWQWIGSIFSSLEVIPFFAMMAFAFVMVWKGRRDHPNKAALLWSLGCATLAFFGAGVWGFLHTLHGVNYYTHGTQITAAHGHLAFYGAYVCLNLAIFSYAMPILKNRDPYNQVLNMGSFWLMTSGMVFMTFVLTFGGTVQTHMQRVVGDYFMDVQDQIAIFYWMRLGSGIVVVLGALLFIYSIWVPRKEVIEPGAAETPAEMREVMTKSMARNIFYGGSLFFILIFLALSAHSHLYIVNSENAAKLDESVVRGKHVWEKHACINCHTILGEGAYFAPEVGNVMTRWGVLDDPESAFESLKGWMEAQPTGIPGRRQMPQFNLSDEEIRDLTNFLIWTDNIDAQDWPPNEAGMVKIDFEPWEPEETIGKLWHTLASRLDAPQVHDGAAVDLSEVAGRLAVLFRGLGGGPGVELRPVSPEVSHHRLSWRRRLATEVELMPRASFDGEVLRLPDRLAVFPAREANGALYVWLAAAAAHAGTRIDEDDPLRADLRALIAAQRMVDTTLDDAPGLRPLYTELCKGVLHQRDIPNLPPIEDAVEELIRHKLGDPQPLSAKAEQLLTLDEDIAPRGYQPMRPVPLWPELRAVGFSEHNEVENPETEGPPEESGEKTHRARRRKSDQAERSDSFILHKFEAILSWAEFLNINRRIDDDDPDNAKKAADDQEEIGLGQISKAPPTRLKLHLDLAPEDVNRERLSGRILYPEWDVRSGRYLADHVNVLLSDADIRDDAAAFGKDPATARRIRAVKRQFEALRPGRVMTRGHLDGDQLDIEAAVRAETDRMASGESNDRIWQQSRPEARDLAVSILLDVSRSTESAVTGRAVIDIEREALAALAWGLNACGDDFAIHAFSSLKRQRVYIQRCKRFDEPMGAKVEQRIASLRPGHYTRLGAAIRHCSKDLASQTRKRRLLLVITDGKPNDLDHYEGRHGIEDTCMAVREARRAGQSVFGVTIDKTGKSWFPRMFGQGGFAVIPDPHRLTMALPQIYRQLVGAMSETSFIDELPGELLMWVLIISELLVFGAGLIAFMGVRLTDPAGFAEAQSHLYRTGAAFNTAILVTSGYLAAQALNWRRAAFRFKARLALTGAAVLGIAFLVIKSVEVFAAAYNNDLPVLLKGPTGCGKTRFVAHMAAKLGRPLYTVACHDDLAAADLIGRYLLKGGETVWVDGPLTRAVREGAICYLDEVVEARKDVTVVLHPLTDDRRILPIDRTGEELEAAPGFMLVASYNPGYQNILKTLKPSTRQRFISLEFDFPSAQMEAEVVAQESGLPLERCKPLVRLAGKLRGLKGQDLEEGVSTRLVVYAATLIAQGMSTDRAILAAMIEPLTDDEDIKRGLLDLVTAVFG
>AL7
MKYESQKIAYAYFAVAMALFAIQVIGGLLAGLIYVSPNFLSELLPFNIVRMLHTNSLIVWLILGFFGAAYFLIPEEAEREIHSPKLAYLQLIILVVGTLGVVLTYVFNLFEGNWLLGKEGREFLEQPKWVKAGIVVAALIFLYNVSMTVLKGKKTAITNILLLGLWGLALLFLFAFYNPGNLSLDKQYWWYVVHLWVEGVWELIMASILAYLMLKLTGVDREVVEKWLYVIVAAALFSGILGTGHHYYWIGTPGYWQWIGSIFSSLEVIPFFAMMAFAFVMVWKGRRDHPNKAALLWSLGCATLAFFGAGVWGFLHTLHGVNYYTHGTQITAAHGHLAFYGAYVCLNLAIFSYAMPILKNRDPYNQVLNMGSFWLMTSGMVFMTFVLTFGGTVQTHMQRVVGDYFMDVQDQIAIFYWMRLGSGIVVVLGALLFIYSIWVPRKEVIEPGAAETPAEMREVMTKSMARNIFYGGSLFFILIFLALSAHSHLYIVNSENAAKLDESVVRGKHVWEKHACINCHTILGEGAYFAPEVGNVMTRWGVLDDPESAFESLKGWMEAQPTGIPGRRQMPQFNLSDEEIRDLTNFLIWTDNIDAQDWPPNEAGMVKIDFEPWEPEETIGKLWHTLASRLDAPQVHDGAAVDLSEVAGRLAVLFRGLGGGPGVELRPVSPEVSHHRLSWRRRLATEVELMPRASFDGEVLRLPDRLAVFPAREANGALYVWLAAAAAHAGTRIDEDDPLRADLRALIAAQRMVDTTLDDAPGLRPLYTELCKGVLHQRDIPNLPPIEDAVEELIRHKLGDPQPLSAKAEQLLTLDEDIAPRGYQPMRPVPLWPELRAVGFSEHNEVENPETEGPPEESGEKTHRARRRKSDQAERSDSFILHKFEAILSWAEFLNINRRIDDDDPDNAKKAADDQEEIGLGQISKAPPTRLKLHLDLAPEDVNRERLSGRILYPEWDVRSGRYLADHVNVLLSDADIRDDAAAFGKDPATARRIRAVKRQFEALRPGRVMTRGHLDGDQLDIEAAVRAETDRMASGESNDRIWQQSRPEARDLAVSILLDVSRSTESAVTGRAVIDIEREALAALAWGLNACGDDFAIHAFSSLKRQRVYIQRCKRFDEPMGAKVEQRIASLRPGHYTRLGAAIRHCSKDLASQTRKRRLLLVITDGKPNDLDHYEGRHGIEDTCMAVREARRAGQSVFGVTIDKTGKSWFPRMFGQGGFAVIPDPHRLTMALPQIYRQLVGAMSETSFIDELPGELLMWVLIISELLVFGAGLIAFMGVRLTDPAGFAEAQSHLYRTGAAFNTAILVTSGYLAAQALNWRRAAFRFKARLALTGAAVLGIAFLVIKSVEVFAAAYNNDLPVLLKGPTGCGKTRFVAHMAAKLGRPLYTVACHDDLAAADLIGRYLLKGGETVWVDGPLTRAVREGAICYLDEVVEARKDVTVVLHPLTDDRRILPIDRTGEELEAAPGFMLVASYNPGYQNILKTLKPSTRQRFISLEFDFPSAQMEAEVVAQESGLPLERCKPLVRLAGKLRGLKGQDLEEGVSTRLVVYAATLIAQGMSTDRAILAAMIEPLTDDEDIKRGLLDLVTAVFG
>BH7
MKYESQKIAYAYFAVAMALFAIQVIGGLLAGLIYVSPNFLSELLPFNIVRMLHTNALIVWLILGFFGAAYFLIPEEAEREIHSPKLAYLQLIILVVGTLGVVLTYVFNLFEGNWLLGKEGREFLEQPKWVKAGIVVAALMFLYNVSMTVLKGKKTAITNILLLGLWGLALLFLFAFYNPGNLSLDKQYWWYVVHLWVEGVWELIMASILAYLMLKLTGVDREIVEKWLYVIVAAALFSGILGTGHHYYWIGTPGYWQWIGSIFSSLEVIPFFAMMAFAFVMVWKGRRDHPNKAALLWSLGCATLAFFGAGVWGFLHTLHGVNYYTHGTQITAAHGHLAFYGAYVCLNLAIFSYAMPILKNRDPYNQVLNMGSFWLMTSGMVFMTFVLTFGGTVQTHMQRVVGDYFMDVQDQIAIFYWMRLGSGIVVVLGALLFIYSIWVPRKEVIEPGAAETPAEMREVMTKSMARNIFYGGSLFFILIFLALSAHSHLYIVNSENAAKLDESVVRGKHVWEKHACINCHTILGEGAYFAPEVGNVMTRWGVLDDPESAFESLKGWMEAQPTGIPGRRQMPQFNLSDEEIRDLTNFLIWTDNIDAQDWPPNEAGMVKIDFEPWEPEETIGKLWHTLASRLDAPQVHDGAAVDLSEVAGRLAVLFRGLGGGPGVELRPVSPEVSHHRLSWRRRLATEVELMPRASFDGEVLRLPDRLAVFPAREANGALYVWLAAAAAHAGTRIDEDDPLRADLRALIAAQRMVDTTLDDAPGLRPLYTELCKGVLHQRDIPNLPPIEDAVEELIRHKLGDPQPLSAKAEQLLTLDEDIAPRGYQPMRPVPLWPELRAVGFSEHNEVENPETEGPPEESGEKTHRARRRKSDQAERSDSFILHKFEAILSWAEFLNINRRIDDDDPDNAKKAADDQEEIGLGQISKAPPTRLKLHLDLAPEDVNRERLSGRILYPEWDVRSGRYLADHVNVLLSDADIRDDAAAFGKDPATARRIRAVKRQFEALRPGRVMTRGHLDGDQLDIEAAVRAETDRMASGESNDRIWQQSRPEARDLAVSILLDVSRSTESAVTGRAVIDIEREALAALAWGLNACGDDFAIHAFSSLKRQRVYIQRCKRFDEPMDAKVEQRIASLRPGHYTRLGAAIRHCSKDLASQTRKRRLLLVITDGKPNDLDHYEGRHGIEDTCMAVREARRAGQSVFGVTIDKTGKSWFPRMFGHGGFAVIPDPHRLTMALPQIYRQLVGAMSETSFIDELPGELLMWVLIISELLVFGAGLIAFMGVRLTDPAGFAEAQSHLYRTGAAFNTAILVTSGYLAAQALNWRRAAFRFKARLALTGAAVLGIAFLVVKSVEVFTAAYNNDLPVLLKGPTGCGKTRFVAHMAAKLGRPLYTVACHDDLAAADLIGRYLLKGGETVWVDGPLTRAVREGAICYLDEVVEARKDVTVVLHPLTDDRRILPIDRTGEELEAAPGFMLVASYNPGYQNILKTLKPSTRQRFISLEFDFPSAQMEAEVVAQESGLPLERCKPLVRLAGKLRGLKGQDLEEGVSTRLVVYAATLIAQGMSTDRAILAAMIEPLTDDEDIKRGLLDLVTAVFG
>BH8
MKYESQKIAYAYFAVAMALFAIQVIGGLLAGLIYVSPNFLSELLPFNIVRMLHTNALIVWLILGFFGAAYFLIPEEAEREIHSPKLAYLQLIILVVGTLGVVLTYVFNLFEGNWLLGKEGREFLEQPKWVKAGIVVAALMFLYNVSMTVLKGKKTAITNILLLGLWGLALLFLFAFYNPGNLSLDKQYWWYVVHLWVEGVWELIMASILAYLMLKLTGVDREIVEKWLYVIVAAALFSGILGTGHHYYWIGTPGYWQWIGSIFSSLEVIPFFAMMAFAFVMVWKGRRDHPNKAALLWSLGCATLAFFGAGVWGFLHTLHGVNYYTHGTQITAAHGHLAFYGAYVCLNLAIFSYAMPILKNRDPYNQVLNMGSFWLMTSGMVFMTFVLTFGGTVQTHMQRVVGDYFMDVQDQIAIFYWMRLGSGIVVVLGALLFIYSIWVPRKEVIEPGAAETPAEMREVMTKSMARNIFYGGSLFFILIFLALSAHSHLYIVNSENAAKLDESVVRGKHVWEKHACINCHTILGEGAYFAPEVGNVMTRWGVLDDPESAFESLKGWMEAQPTGIPGRRQMPQFNLSDEEIRDLTNFLIWTDNIDAQDWPPNEAGMVKIDFEPWEPEETIGKLWHTLASRLDAPQVHDGAAVDLSEVAGRLAVLFRGLGGGPGVELRPVSPEVSHHRLSWRRRLATEVELMPRASFDGEVLRLPDRLAVFPAREANGALYVWLAAAAAHAGTRIDEDDPLRADLRALIAAQRMVDTTLDDAPGLRPLYTELCKGVLHQRDIPNLPPIEDAVEELIRHKLGDPQPLSAKAEQLLTLDEDIAPRGYQPMRPVPLWPELRAVGFSEHNEVENPETEGPPEESGEKTHRARRRKSDQAERSDSFILHKFEAILSWAEFLNINRRIDDDDPDNAKKAADDQEEIGLGQISKAPPTRLKLHLDLAPEDVNRERLSGRILYPEWDVRSGRYLADHVNVLLSDADIRDDAAAFGKDPATARRIRAVKRQFEALRPGRVMTRGHLDGDQLDIEAAVRAETDRMASGESNDRIWQQSRPEARDLAVSILLDVSRSTESAVTGRAVIDIEREALAALAWGLNACGDDFAIHAFSSLKRQRVYIQRCKRFDEPMDAKVEQRIASLRPGHYTRLGAAIRHCSKDLASQTRKRRLLLVITDGKPNDLDHYEGRHGIEDTCMAVREARRAGQSVFGVTIDKTGKSWFPRMFGHGGFAVIPDPHRLTMALPQIYRQLVGAMSETSFIDELPGELLMWVLIISELLVFGAGLIAFMGVRLTDPAGFAEAQSHLYRTGAAFNTAILVTSGYLAAQALNWRRAAFRFKARLALTGAAVLGIAFLVVKSVEVFTAAYNNDLPVLLKGPTGCGKTRFVAHMAAKLGRPLYTVACHDDLAAADLIGRYLLKGGETVWVDGPLTRAVREGAICYLDEVVEARKDVTVVLHPLTDDRRILPIDRTGEELEAAPGFMLVASYNPGYQNILKTLKPSTRQRFISLEFDFPSAQMEAEVVAQESGLPLERCKPLVRLAGKLRGLKGQDLEEGVSTRLVVYAATLIAQGMSTDRAILAAMIEPLTDDEDIKRGLLDLVTAVFG
>BH9
MKYESQKIAYAYFAVAMALFAIQVIGGLLAGLIYVSPNFLSELLPFNIVRMLHTNSLIVWLILGFFGAAYFLIPEEAEREIHSPKLAYLQLIILVVGTLGVVLTYVFNLFEGNWLLGKEGREFLEQPKWVKAGIVVAALIFLYNVSMTVLKGKKTAITNILLLGLWGLALLFLFAFYNPGNLSLDKQYWWYVVHLWVEGVWELIMASILAYLMLKLTGVDREVVEKWLYVIVAAALFSGILGTGHHYYWIGTPGYWQWIGSIFSSLEVIPFFAMMAFAFVMVWKGRRDHPNKAALLWSLGCATLAFFGAGVWGFLHTLHGVNYYTHGTQITAAHGHLAFYGAYVCLNLAIFSYAMPILKNRDPYNQVLNMGSFWLMTSGMVFMTFVLTFGGTVQTHMQRVVGDYFMDVQDQIAIFYWMRLGSGIVVVLGALLFIYSIWVPRKEVIEPGAAETPAEMREVMTKSMARNIFYGGSLFFILIFLALSAHSHLYIVNSENAAKLDESVVRGKHVWEKHACINCHTILGEGAYFAPEVGNVMTRWGVLDDPESAFESLKGWMEAQPTGIPGRRQMPQFNLSDEEIRDLTNFLIWTDNIDAQDWPPNEAGMVKIDFEPWEPEETIGKLWHTLASRLDAPQVHDGAAVDLSEVAGRLAVLFRGLGGGPGVELRPVSPEVSHHRLSWRRRLATEVELMPRASFDGEVLRLPDRLAVFPAREANGALYVWLAAAAAHAGTRIDEDDPLRADLRALIAAQRMVDTTLDDAPGLRPLYTELCKGVLHQRDIPNLPPIEDAVEELIRHKLGDPQPLSAKAEQLLTLDEDIAPRGYQPMRPVPLWPELRAVGFSEHNEVENPETEGPPEESGEKTHRARRRKSDQAERSDSFILHKFEAILSWAEFLNINRRIDDDDPDNAKKAADDQEEIGLGQISKAPPTRLKLHLDLAPEDVNRERLSGRILYPEWDVRSGRYLADHVNVLLSDADIRDDAAAFGKDPATARRIRAVKRQFEALRPGRVMTRGHLDGDQLDIEAAVRAETDRMASGESNDRIWQQSRPEARDLAVSILLDVSRSTESAVTGRAVIDIEREALAALAWGLNACGDDFAIHAFSSLKRQRVYIQRCKRFDEPMGAKVEQRIASLRPGHYTRLGAAIRHCSKDLASQTRKRRLLLVITDGKPNDLDHYEGRHGIEDTCMAVREARRAGQSVFGVTIDKTGKSWFPRMFGQGGFAVIPDPHRLTMALPQIYRQLVGAMSETSFIDELPGELLMWVLIISELLVFGAGLIAFMGVRLTDPAGFAEAQSHLYRTGAAFNTAILVTSGYLAAQALNWRRAAFRFKARLALTGAAVLGIAFLVIKSVEVFAAAYNNDLPVLLKGPTGCGKTRFVAHMAAKLGRPLYTVACHDDLAAADLIGRYLLKGGETVWVDGPLTRAVREGAICYLDEVVEARKDVTVVLHPLTDDRRILPIDRTGEELEAAPGFMLVASYNPGYQNILKTLKPSTRQRFISLEFDFPSAQMEAEVVAQESGLPLERCKPLVRLAGKLRGLKGQDLEEGVSTRLVVYAATLIAQGMSTDRAILAAMIEPLTDDEDIKRGLLDLVTAVFG
>CH2
MKYESQKIAYAYFAVAMALFAIQVIGGLLAGLIYVSPNFLSELLPFNIVRMLHTNSLIVWLILGFFGAAYFLIPEEAEREIHSPKLAYLQLIILVVGTLGVVLTYVFNLFEGNWLLGKEGREFLEQPKWVKAGIVVAALIFLYNVSMTVLKGKKTAITNILLLGLWGLALLFLFAFYNPGNLSLDKQYWWYVVHLWVEGVWELIMASILAYLMLKLTGVDREVVEKWLYVIVAAALFSGILGTGHHYYWIGTPGYWQWIGSIFSSLEVIPFFAMMAFAFVMVWKGRRDHPNKAALLWSLGCATLAFFGAGVWGFLHTLHGVNYYTHGTQITAAHGHLAFYGAYVCLNLAIFSYAMPILKNRDPYNQVLNMGSFWLMTSGMVFMTFVLTFGGTVQTHMQRVVGDYFMDVQDQIAIFYWMRLGSGIVVVLGALLFIYSIWVPRKEVIEPGAAETPAEMREVMTKSMARNIFYGGSLFFILIFLALSAHSHLYIVNSENAAKLDESVVRGKHVWEKHACINCHTILGEGAYFAPEVGNVMTRWGVLDDPESAFESLKGWMEAQPTGIPGRRQMPQFNLSDEEIRDLTNFLIWTDNIDAQDWPPNEAGMVKIDFEPWEPEETIGKLWHTLASRLDAPQVHDGAAVDLSEVAGRLAVLFRGLGGGPGVELRPVSPEVSHHRLSWRRRLATEVELMPRASFDGEVLRLPDRLAVFPAREANGALYVWLAAAAAHAGTRIDEDDPLRADLRALIAAQRMVDTTLDDAPGLRPLYTELCKGVLHQRDIPNLPPIEDAVEELIRHKLGDPQPLSAKAEQLLTLDEDIAPRGYQPMRPVPLWPELRAVGFSEHNEVENPETEGPPEESGEKTHRARRRKSDQAERSDSFILHKFEAILSWAEFLNINRRIDDDDPDNAKKAADDQEEIGLGQISKAPPTRLKLHLDLAPEDVNRERLSGRILYPEWDVRSGRYLADHVNVLLSDADIRDDAAAFGKDPATARRIRAVKRQFEALRPGRVMTRGHLDGDQLDIEAAVRAETDRMASGESNDRIWQQSRPEARDLAVSILLDVSRSTESAVTGRAVIDIEREALAALAWGLNACGDDFAIHAFSSLKRQRVYIQRCKRFDEPMDAKVEQRIASLRPGHYTRLGAAIRHCSKDLASQTRKRRLLLVITDGKPNDLDHYEGRHGIEDTCMAVREARRAGQSVFGVTIDKTGKSWFPRMFGQGGFAVIPDPHRLTMALPQIYRQLVGAMSETSFIDELPGELLMWVLIISELLVFGAGLIAFMGVRLTDPAGFAEAQSHLYRTGAAFNTAILVTSGYLAAQALNWRRAAFRFKARLALTGAAVLGIAFLVVKSVEVFTAAYNNDLPVLLKGPTGCGKTRFVAHMAAKLGRPLYTVACHDDLAAADLIGRYLLKGGETVWVDGPLTRAVREGAICYLDEVVEARKDVTVVLHPLTDDRRILPIDRTGEELEAAHGFMLVASYNPGYQNILKTLKPSTRQRFISLEFDFPSAQMEAEVVAQESGLPLERCKPLVRLAGKLRGLKGQDLEEGVSTRLVVYAATLIAQGMSTDRAILAAMIEPLTDDEDIKRGLLDLVTAVFG
>CI3
MKYESQKIAYAYFAVAMALFAIQVIGGLLAGLIYVSPNFLSELLPFNIVRMLHTNSLIVWLILGFFGAAYFLIPEEAEREIHSPKLAYLQLIILVVGTLGVVLTYVFNLFEGNWLLGKEGREFLEQPKWVKAGIVVAALIFLYNVSMTVLKGKKTAITNILLLGLWGLALLFLFAFYNPGNLSLDKQYWWYVVHLWVEGVWELIMASILAYLMLKLTGVDREVVEKWLYVIVAAALFSGILGTGHHYYWIGTPGYWQWIGSIFSSLEVIPFFAMMAFAFVMVWKGRRDHPNKAALLWSLGCATLAFFGAGVWGFLHTLHGVNYYTHGTQITAAHGHLAFYGAYVCLNLAIFSYAMPILKNRDPYNQVLNMGSFWLMTSGMVFMTFVLTFGGTVQTHMQRVVGDYFMDVQDQIAIFYWMRLGSGIVVVLGALLFIYSIWVPRKEVIEPGAAETPAEMREVMTKSMARNIFYGGSLFFILIFLALSAHSHLYIVNSENAAKLDESVVRGKHVWEKHACINCHTILGEGAYFAPEVGNVMTRWGVLDDPESAFESLKGWMEAQPTGIPGRRQMPQFNLSDEEIRDLTNFLIWTDNIDAQDWPPNEAGMVKIDFEPWEPEETIGKLWHTLASRLDAPQVHDGAAVDLSEVAGRLAVLFRGLGGGPGVELRPVSPEVSHHRLSWRRRLATEVELMPRASFDGEVLRLPDRLAVFPAREANGALYVWLAAAAAHAGTRIDEDDPLRADLRALIAAQRMVDTTLDDAPGLRPLYTELCKGVLHQRDIPNLPPIEDAVEELIRHKLGDPQPLSAKAEQLLTLDEDIAPRGYQPMRPVPLWPELRAVGFSEHNEVENPETEGPPEESGEKTHRARRRKSDQAERSDSFILHKFEAILSWAEFLNINRRIDDDDPDNAKKAADDQEEIGLGQISKAPPTRLKLHLDLAPEDVNRERLSGRILYPEWDVRSGRYLADHVNVLLSDADIRDDAAAFGKDPATARRIRAVKRQFEALRPGRVMTRGHLDGDQLDIEAAVRAETDRMASGESNDRIWQQSRPEARDLAVSILLDVSRSTESAVTGRAVIDIEREALAALAWGLNACGDDFAIHAFSSLKRQRVYIQRCKRFDEPMGAKVEQRIASLRPGHYTRLGAAIRHCSKDLASQTRKRRLLLVITDGKPNDLDHYEGRHGIEDTCMAVREARRAGQSVFGVTIDKTGKSWFPRMFGQGGFAVIPDPHRLTMALPQIYRQLVGAMSETSFIDELPGELLMWVLIISELLVFGAGLIAFMGVRLTDPAGFAEAQSHLYRTGAAFNTAILVTSGYLAAQALNWRRAAFRFKARLALTGAAVLGIAFLVIKSVEVFAAAYNNDLPVLLKGPTGCGKTRFVAHMAAKLGRPLYTVACHDDLAAADLIGRYLLKGGETVWVDGPLTRAVREGAICYLDEVVEARKDVTVVLHPLTDDRRILPIDRTGEELEAAPGFMLVASYNPGYQNILKTLKPSTRQRFISLEFDFPSAQMEAEVVAQESGLPLERCKPLVRLAGKLRGLKGQDLEEGVSTRLVVYAATLIAQGMSTDRAILAAMIEPLTDDEDIKRGLLDLVTAVFG
>CI6
MKYESQKIAYAYFAVAMALFAIQVIGGLLAGLIYVSPNFLSELLPFNIVRMLHTNSLIVWLILGFFGAAYFLIPEEAEREIHSPKLAYLQLIILVVGTLGVVLTYVFNLFEGNWLLGKEGREFLEQPKWVKAGIVVAALIFLYNVSMTVLKGKKTAITNILLLGLWGLALLFLFAFYNPGNLSLDKQYWWYVVHLWVEGVWELIMASILAYLMLKLTGVDREVVEKWLYVIVAAALFSGILGTGHHYYWIGTPGYWQWIGSIFSSLEVIPFFAMMAFAFVMVWKGRRDHPNKAALLWSLGCATLAFFGAGVWGFLHTLHGVNYYTHGTQITAAHGHLAFYGAYVCLNLAIFSYAMPILKNRDPYNQVLNMGSFWLMTSGMVFMTFVLTFGGTVQTHMQRVVGDYFMDVQDQIAIFYWMRLGSGIVVVLGALLFIYSIWVPRKEVIEPGAAETPAEMREVMTKSMARNIFYGGSLFFILIFLALSAHSHLYIVNSENAAKLDESVVRGKHVWEKHACINCHTILGEGAYFAPEVGNVMTRWGVLDDPESAFESLKGWMEAQPTGIPGRRQMPQFNLSDEEIRDLTNFLIWTDNIDAQDWPPNEAGMVKIDFEPWEPEETIGKLWHTLASRLDAPQVHDGAAVDLSEVAGRLAVLFRGLGGGPGVELRPVSPEVSHHRLSWRRRLATEVELMPRASFDGEVLRLPDRLAVFPAREANGALYVWLAAAAAHAGTRIDEDDPLRADLRALIAAQRMVDTTLDDAPGLRPLYTELCKGVLHQRDIPNLPPIEDAVEELIRHKLGDPQPLSAKAEQLLTLDEDIAPRGYQPMRPVPLWPELRAVGFSEHNEVENPETEGPPEESGEKTHRARRRKSDQAERSDSFILHKFEAILSWAEFLNINRRIDDDDPDNAKKAADDQEEIGLGQISKAPPTRLKLHLDLAPEDVNRERLSGRILYPEWDVRSGRYLADHVNVLLSDADIRDDAAAFGKDPATARRIRAVKRQFEALRPGRVMTRGHLDGDQLDIEAAVRAETDRMASGESNDRIWQQSRPEARDLAVSILLDVSRSTESAVTGRAVIDIEREALAALAWGLNACGDDFAIHAFSSLKRQRVYIQRCKRFDEPMGAKVEQRIASLRPGHYTRLGAAIRHCSKDLASQTRKRRLLLVITDGKPNDLDHYEGRHGIEDTCMAVREARRAGQSVFGVTIDKTGKSWFPRMFGQGGFAVIPDPHRLTMALPQIYRQLVGAMSETSFIDELPGELLMWVLIISELLVFGAGLIAFMGVRLTDPAGFAEAQSHLYRTGAAFNTAILVTSGYLAAQALNWRRAAFRFKARLALTGAAVLGIAFLVIKSVEVFAAAYNNDLPVLLKGPTGCGKTRFVAHMAAKLGRPLYTVACHDDLAAADLIGRYLLKGGETVWVDGPLTRAVREGAICYLDEVVEARKDVTVVLHPLTDDRRILPIDRTGEELEAAPGFMLVASYNPGYQNILKTLKPSTRQRFISLEFDFPSAQMEAEVVAQESGLPLERCKPLVRLAGKLRGLKGQDLEEGVSTRLVVYAATLIAQGMSTDRAILAAMIEPLTDDEDIKRGLLDLVTAVFG
>K12
MKYESQKIAYAYFAVAMALFAIQVIGGLLAGLIYVSPNFLSELLPFNIVRMLHTNSLIVWLILGFFGAAYFLIPEEAEREIHSPKLAYLQLIILVVGTLGVVLTYVFNLFEGNWLLGKEGREFLEQPKWVKAGIVVAALIFLYNVSMTVLKGKKTAITNILLLGLWGLALLFLFAFYNPGNLSLDKQYWWYVVHLWVEGVWELIMASILAYLMLKLTGVDREVVEKWLYVIVAAALFSGILGTGHHYYWIGTPGYWQWIGSIFSSLEVIPFFAMMAFAFVMVWKGRRDHPNKAALLWSLGCATLAFFGAGVWGFLHTLHGVNYYTHGTQITAAHGHLAFYGAYVCLNLAIFSYAMPILKNRDPYNQVLNMGSFWLMTSGMVFMTFVLTFGGTVQTHMQRVVGDYFMDVQDQIAIFYWMRLGSGIVVVLGALLFIYSIWVPRKEVIEPGAAETPAEMREVMTKSMARNIFYGGSLFFILIFLALSAHSHLYIVNSENAAKLDESVVRGKHVWEKHACINCHTILGEGAYFAPEVGNVMTRWGVLDDPESAFESLKGWMEAQPTGIPGRRQMPQFNLSDEEIRDLTNFLIWTDNIDAQDWPPNEAGMVKIDFEPWEPEETIGKLWHTLASRLDAPQVHDGAAVDLSEVAGRLAVLFRGLGGGPGVELRPVSPEVSHHRLGWRRRLATEAELMPRASFDGEVLRLPDRLAVFPAREANGALYVWLAAAAAHAGTRIDEDDPLRADLRALIAAQSMVDATLDDAPGLRPLYTELCKGVLHQRDIPNLPPTEDAVEELIRHKLGDPQPLSAKAEQLLTLDEDIAPRGYQPMRPVPLWPELRAVGFSEHNEVENPETEGPPEESGEKTHRARRRKSDQAERSDSFILHKFEAILSWAEFLNINRRIDDDDPDNAKKAADDQEEIGLGQISKAPPTRLKLHLDLAPEDVNRERLSGRILYPEWDVRSGRYLPDHVNVLLSDADIRDDAAAFGKDPATARRIRAVKRQFEALRPGRVMTRGHLDGDQLDIEAAVRAETDRMASGESNDRIWQQSRPEARDLAVSILLDVSRSTESAVTGRAVIDIEREALAALAWGLNACGDDFAIHAFSSLKRQRVYIQRCKRFDEPMGAKVEQRIASLRPGHYTRLGAAIRHCSKDLASQTRKRRLLLVITDGKPNDLDHYEGRHGIEDTCMAVREARRAGQSVFGVTIDKTGKSWFPRMFGQGGFAVIPDPHRLTMALPQIYRQLVGAMSETSFIDELPGELLMWVLIISELLVFGAGLIAFMGVRLTDPAGFAEAQSHLYRTGAAFNTAILVTSGYLAAQALNWRRAAFRFKARLALTGAAVLGIAFLVIKSVEVFAAAYNNDLPVLLKGPTGCGKTRFVAHMAAKLGRPLYTVACHDDLAAADLIGRYLLKGGETVWVDGPLTRAVREGAICYLDEVVEARKDVTVVLHPLTDDRRILPIDRTGEELEAAPGFMLVASYNPGYQNILKTLKPSTRQRFISLEFDFPSAQMEAEVVAQESGLPLERCKPLVRLAGKLRGLKGQDLEEGVSTRLVVYAATLIAQGMSTDRAILAAMIEPLTDDEDIKRGLLDLVTAVFG
>L11
MKYESQKIAYAYFAVAMALFAIQVIGGLLAGFIYVFPNFLSELLPFNIVRMLHTNALIVWLILGFFGAAYFLIPEEAEREIHSPKLAYLQLIILVVGTLGVVLTYVFNLFEGNWLLGKEGREFLEQPKWVKAGIVVAALMFLYNVSMTVLKGKKTAITNILLLGLWGLALLFLFAFYNPGNLSLDKQYWWYVVHLWVEGVWELIMASILAYLMLKLTGVDREIVEKWLYVIVAAALFSGILGTGHHYYWIGTPGYWQWIGSIFSSLEVIPFFAMMAFAFVMVWKGRRDHPNKAALLWSLGCATLAFFGAGVWGFLHTLHGVNYYTHGTQITAAHGHLAFYGAYVCLNLAIFSYAMPILKNRDPYNQVLNMGSFWLMTSGMVFMTFVLTFGGTVQTHMQRVVGDYFMDVQDQIAIFYWMRLGSGIVVVLGALLFIYSIWVPRKEVIEPGAAETPAEMREVMTKSMARNIFYGGSLFFILIFLALSAHSHLYIVNSENAAKLDESVVRGKHVWEKHACINCHTILGEGAYFAPEVGNVMTRWGVLDDPESAFESLKGWMEAQPTGIPGRRQMPQFNLSDEEIRDLTNFLIWTDNIDAQDWPPNEAGMVKIDFEPWEPEETIGKLWHTLASRLDAPLVHDGAAVDLSEVAGRLAVLFRGLGGGPGVELRPVSPEVSHHRLSWRRRLATEVELMPRASFDGEVLRLPDRLAVFPAREANGALYVWLAAAAAHAGTRIDEDDPLRADLRALIAAQRMVDTTLDDAPGLRPLYTELCKGVLHQRDIPNLPPIEDAVEELIRHKLGDPQPLSAKAEQLLTLDEDIAPRGYQPMRPVPLWPELRAVGFSEHNEVENPETEGPPEESGEKTHRARRRKSDQAERSDSFILHKFEAILSWAEFLNINRRIDDDDPDNAKKAADDQEEIGLGQISKAPPTRLKLHLDLAPEDVNRERLSGRILYPEWDVRSGRYLPDHVNVLLSDADIRDDAAAFGKDPATARRIRAVKRQFEALRPGRVMTRGHLDGDQLDIEAAVRAETDRMASGESNDRIWQQSRPEARDLAVSILLDVSRSTESAVTGRAVIDIEREALAALAWGLNACGDDFAIHAFSSLKRQRVYIQRCKRFDEPMGAKVEQRIASLRPGHYTRLGAAIRHCSKDLASQTRKRRLLLVITDGKPNDLDHYEGRHGIEDTCMAVREARRAGQSVFGVTIDITGKSWFPRMFGQGGFAVIPDPHRLTMALPQIYRQLVGAMSETSFIDELPGELLMWVLIISELLVFGAGLIAFMGVRLTDPAGFAEAQSHLYRTGAAFNTAILVTSGYLAAQALNWRRAAFRFKARLALTGAAVLGIAFLVIKSVEVFTAAYNNDLPVLLKGPTGCGKTRFVAHMAAKLGRPLYTVACHDDLAAADLIGRYLLKGGETVWVDGPLTRAVREGAICYLDEVVEARKDVTVVLHPLTDDRRILPIDRTGEELEAAPGFMLVASYNPGYQNILKTLKPSTRQRFISLEFDFPSAQMEAEVVAQESGLPLERCKPLVRLAGKLRGLKGQDLEEGVSTRLVVYAATLIAQGMSTDRAILAAMIEPLTDDEDIKRGLLDLVTAVFG
>L6
MKYESQKIAYAYFAVAMALFAIQVIGGLLAGLIYVSPNFLSELLPFNIVRMLHTNALIVWLILGFFGAAYFLIPEEAEREIHSPKLAYLQLIILVVGTLGVVLTYVFNLFEGNWLLGKEGREFLEQPKWVKAGIVVAALMFLYNVSMTVLKGKKTAITNILLLGLWGLALLFLFAFYNPGNLSLDKQYWWYVVHLWVEGVWELIMASILAYLMLKLTGVDREIVEKWLYVIVAAALFSGILGTGHHYYWIGTPGYWQWIGSIFSSLEVIPFFAMMAFAFVMVWKGRRDHPNKAALLWSLGCATLAFFGAGVWGFLHTLHGVNYYTHGTQITAAHGHLAFYGAYVCLNLAIFSYAMPILKNRDPYNQVLNMGSFWLMTSGMVFMTFVLTFGGTVQTHMQRVVGDYFMDVQDQIAIFYWMRLGSGIVVVLGALLFIYSIWVPRKEVIEPGAAETPAEMREVMTKSMARNIFYGGSLFFILIFLALSAHSHLYIVNSENAAKLDESVVRGKHVWEKHACINCHTILGEGAYFAPEVGNVMTRWGVLDDPESAFESLKGWMEAQPTGIPGRRQMPQFNLSDEEIRDLTNFLIWTDNIDAQDWPPNEAGMVKIDFEPWEPEETIGKLWHTLASRLDAPQVHDGAAVDLSEVAGRLAVLFRGLGGGPGVELRPVSPEVSHHRLSWRRRLATEVELMPRASFDGEVLRLPDRLAVFPAREANGALYVWLAAAAAHAGTRIDEDDPLRADLRALIAAQRMVDTTLDDAPGLRPLYTELCKGVLHQRDIPNLPPIEDAVEELIRHKLGDPQPLSAKAEQLLTLDEDIAPRGYQPMRPVPLWPELRAVGFSEHNEVENPETEGPPEESGEKTHRARRRKSDQAERSDSFILHKFEAILSWAEFLNINRRIDDDDPDNAKKAADDQEEIGLGQISKAPPTRLKLHLDLAPEDVNRERLSGRILYPEWDVRSGRYLADHVNVLLSDADIRDDAAAFGKDPATARRIRAVKRQFEALRPGRVMTRGHLDGDQLDIEAAVRAETDRMASGESNDRIWQQSRPEARDLAVSILLDVSRSTESAVTGRAVIDIEREALAALAWGLNACGDDFAIHAFSSLKRQRVYIQRCKRFDEPMDAKVEQRIASLRPGHYTRLGAAIRHCSKDLASQTRKRRLLLVITDGKPNDLDHYEGRHGIEDTCMAVREARRAGQSVFGVTIDKTGKSWFPRMFGHGGFAVIPDPHRLTMALPQIYRQLVGAMSETSFIDELPGELLMWVLIISELLVFGAGLIAFMGVRLTDPAGFAEAQSHLYRTGAAFNTAILVTSGYLAAQALNWRRAAFRFKARLALTGAAVLGIAFLVVKSVEVFTAAYNNDLPVLLKGPTGCGKTRFVAHMAAKLGRPLYTVACHDDLAAADLIGRYLLKGGETVWVDGPLTRAVREGAICYLDEVVEARKDVTVVLHPLTDDRRILPIDRTGEELEAAPGFMLVASYNPGYQNILKTLKPSTRQRFISLEFDFPSAQMEAEVVAQESGLPLERCKPLVRLAGKLRGLKGQDLEEGVSTRLVVYAATLIAQGMSTDRAILAAMIEPLTDDEDIKRGLLDLVTAVFG
>L8
MKYESQKIAYAYFAVAMALFAIQVIGGLLAGLIYVSPNFLSELLPFNIVRMLHTNSLIVWLILGFFGAAYFLIPEEAEREIHSPKLAYLQLIILVVGTLGVVLTYVFNLFEGNWLLGKEGREFLEQPKWVKAGIVVAALIFLYNVSMTVLKGKKTAITNILLLGLWGLALLFLFAFYNPGNLSLDKQYWWYVVHLWVEGVWELIMASILAYLMLKLTGVDREVVEKWLYVIVAAALFSGILGTGHHYYWIGTPGYWQWIGSIFSSLEVIPFFAMMAFAFVMVWKGRRDHPNKAALLWSLGCATLAFFGAGVWGFLHTLHGVNYYTHGTQITAAHGHLAFYGAYVCLNLAIFSYAMPILKNRDPYNQVLNMGSFWLMTSGMVFMTFVLTFGGTVQTHMQRVVGDYFMDVQDQIAIFYWMRLGSGIVVVLGALLFIYSIWVPRKEVIEPGAAETPAEMREVMTKSMARNIFYGGSLFFILIFLALSAHSHLYIVNSENAAKLDESVVRGKHVWEKHACINCHTILGEGAYFAPEVGNVMTRWGVLDDPESAFESLKGWMEAQPTGIPGRRQMPQFNLSDEEIRDLTNFLIWTDNIDAQDWPPNEAGMVKIDFEPWEPEETIGKLWHTLASRLDAPQVHDGAAVDLSEVAGRLAVLFRGLGGGPGVELRPVSPEVSHHRLSWRRRLATEVELMPRASFDGEVLRLPDRLAVFPAREANGALYVWLAAAAAHAGTRIDEDDPLRADLRALIAAQRMVDTTLDDAPGLRPLYTELCKGVLHQRDIPNLPPIEDAVEELIRHKLGDPQPLSAKAEQLLTLDEDIAPRGYQPMRPVPLWPELRAVGFSEHNEVENPETEGPPEESGEKTHRARRRKSDQAERSDSFILHKFEAILSWAEFLNINRRIDDDDPDNAKKAADDQEEIGLGQISKAPPTRLKLHLDLAPEDVNRERLSGRILYPEWDVRSGRYLADHVNVLLSDADIRDDAAAFGKDPATARRIRAVKRQFEALRPGRVMTRGHLDGDQLDIEAAVRAETDRMASGESNDRIWQQSRPEARDLAVSILLDVSRSTESAVTGRAVIDIEREALAALAWGLNACGDDFAIHAFSSLKRQRVYIQRCKRFDEPMGAKVEQRIASLRPGHYTRLGAAIRHCSKDLASQTRKRRLLLVITDGKPNDLDHYEGRHGIEDTCMAVREARRAGQSVFGVTIDKTGKSWFPRMFGQGGFAVIPDPHRLTMALPQIYRQLVGAMSETSFIDELPGELLMWVLIISELLVFGAGLIAFMGVRLTDPAGFAEAQSHLYRTGAAFNTAILVTSGYLAAQALNWRRAAFRFKARLALTGAAVLGIAFLVIKSVEVFAAAYNNDLPVLLKGPTGCGKTRFVAHMAAKLGRPLYTVACHDDLAAADLIGRYLLKGGETVWVDGPLTRAVREGAICYLDEVVEARKDVTVVLHPLTDDRRILPIDRTGEELEAAPGFMLVASYNPGYQNILKTLKPSTRQRFISLEFDFPSAQMEAEVVAQESGLPLERCKPLVRLAGKLRGLKGQDLEEGVSTRLVVYAATLIAQGMSTDRAILAAMIEPLTDDEDIKRGLLDLVTAVFG
>M11
MKYESQKIAYAYFAVAMALFAIQVIGGLLAGLIYVSPNFLSELLPFNIVRMLHTNSLIVWLILGFFGAAYFLIPEEAEREIHSPKLAYLQLIILVVGTLGVVLTYVFNLFEGNWLLGKEGREFLEQPKWVKAGIVVAALIFLYNVSMTVLKGKKTAITNILLLGLWGLALLFLFAFYNPGNLSLDKQYWWYVVHLWVEGVWELIMASILAYLMLKLTGVDREVVEKWLYVIVAAALFSGILGTGHHYYWIGTPGYWQWIGSIFSSLEVIPFFAMMAFAFVMVWKGRRDHPNKAALLWSLGCATLAFFGAGVWGFLHTLHGVNYYTHGTQITAAHGHLAFYGAYVCLNLAIFSYAMPILKNRDPYNQVLNMGSFWLMTSGMVFMTFVLTFGGTVQTHMQRVVGDYFMDVQDQIAIFYWMRLGSGIVVVLGALLFIYSIWVPRKEVIEPGAAETPAEMREVMTKSMARNIFYGGSLFFILIFLALSAHSHLYIVNSENAAKLDESVVRGKHVWEKHACINCHTILGEGAYFAPEVGNVMTRWGVLDDPESAFESLKGWMEAQPTGIPGRRQMPQFNLSDEEIRDLTNFLIWTDNIDAQDWPPNEAGMVKIDFEPWEPEETIGKLWHTLASRLDAPLVHDGAAVDLSEVAGRLAVLFRGLGGGPGVELRPVSPEVSHHRLSWRRRLATEVELMPRASFDGEVLRLPDRLAVFPAREANGALYVWLAAAAAHAGTRIDEDDPLRADLRALIAAQRMVDTTLDDAPGLRPLYTELCKGVLHQRDIPNLPPIEDAVEELIRHKLGDPQPLSAKAEQLLTLDEDIAPRGYQPMRPVPLWPELRAVGFSEHNEVENPETEGPPEESGEKTHRARRRKSDQAERSDSFILHKFEAILSWAEFLNINRRIDDDDPDNAKKAADDQEEIGLGQISKAPPTRLKLHLDLAPEDVNRERLSGRILYPEWDVRSGRYLADHVNVLLSDADIRDDAAAFGKDPATARRIRAVKRQFEALRPGRVMTRGHLDGDQLDIEAAVRAETDRMASGESNDRIWQQSRPEARDLAVSILLDVSRSTESAVTGRAVIDIEREALAALAWGLNACGDDFAIHAFSSLKRQRVYIQRCKRFDEPMDAKVEQRIASLRPGHYTRLGAAIRHCSKDLASQTRKRRLLLVITDGKPNDLDHYEGRHGIEDTCMAVREARRAGQSVFGVTIDKTGKSWFPRMFGQGGFAVIPDPHRLTMALPQIYRQLVGAMSETSFIDELPGELLMWVLIISELLVFGAGLIAFMGVRLTDPAGFAEAQSHLYRTGAAFNTAILVTSGYLAAQALNWRRAAFRFKARLALTGAAVLGIAFLVVKSVEVFTAAYNNDLPVLLKGPTGCGKTRFVAHMAAKLGRPLYTVACHDDLAAADLIGRYLLKGGETVWVDGPLTRAVREGAICYLDEVVEARKDVTVVLHPLTDDRRILPIDRTGEELEAAHGFMLVASYNPGYQNILKTLKPSTRQRFISLEFDFPSAQMEAEVVAQESGLPLERCKPLVRLAGKLRGLKGQDLEEGVSTRLVVYAATLIAQGMSTDRAILAAMIEPLTDDEDIKRGLLDLVTAVFG
>M8
MKYESQKIAYAYFAVAMALFAIQVIGGLLAGLIYVSPNFLSELLPFNIVRMLHTNSLIVWLILGFFGAAYFLIPEEAEREIHSPKLAYLQLIILVVGTLGVVLTYVFNLFEGNWLLGKEGREFLEQPKWVKAGIVVAALIFLYNVSMTVLKGKKTAITNILLLGLWGLALLFLFAFYNPGNLSLDKQYWWYVVHLWVEGVWELIMASILAYLMLKLTGVDREVVEKWLYVIVAAALFSGILGTGHHYYWIGTPGYWQWIGSIFSSLEVIPFFAMMAFAFVMVWKGRRDHPNKAALLWSLGCATLAFFGAGVWGFLHTLHGVNYYTHGTQITAAHGHLAFYGAYVCLNLAIFSYAMPILKNRDPYNQVLNMGSFWLMTSGMVFMTFVLTFGGTVQTHMQRVVGDYFMDVQDQIAIFYWMRLGSGIVVVLGALLFIYSIWVPRKEVIEPGAAETPAEMREVMTKSMARNIFYGGSLFFILIFLALSAHSHLYIVNSENAAKLDESVVRGKHVWEKHACINCHTILGEGAYFAPEVGNVMTRWGVLDDPESAFESLKGWMEAQPTGIPGRRQMPQFNLSDEEIRDLTNFLIWTDNIDAQDWPPNEAGMVKIDFEPWEPEETIGKLWHTLASRLDAPQVHDGAAVDLSEVAGRLAVLFRGLGGGPGVELRPVSPEVSHHRLSWRRRLATEVELMPRASFDGEVLRLPDRLAVFPAREANGALYVWLAAAAAHAGTRIDEDDPLRADLRALIAAQRMVDTTLDDAPGLRPLYTELCKGVLHQRDIPNLPPIEDAVEELIRHKLGDPQPLSAKAEQLLTLDEDIAPRGYQPMRPVPLWPELRAVGFSEHNEVENPETEGPPEESGEKTHRARRRKSDQAERSDSFILHKFEAILSWAEFLNINRRIDDDDPDNAKKAADDQEEIGLGQISKAPPTRLKLHLDLAPEDVNRERLSGRILYPEWDVRSGRYLADHVNVLLSDADIRDDAAAFGKDPATARRIRAVKRQFEALRPGRVMTRGHLDGDQLDIEAAVRAETDRMASGESNDRIWQQSRPEARDLAVSILLDVSRSTESAVTGRAVIDIEREALAALAWGLNACGDDFAIHAFSSLKRQRVYIQRCKRFDEPMGAKVEQRIASLRPGHYTRLGAAIRHCSKDLASQTRKRRLLLVITDGKPNDLDHYEGRHGIEDTCMAVREARRAGQSVFGVTIDKTGKSWFPRMFGQGGFAVIPDPHRLTMALPQIYRQLVGAMSETSFIDELPGELLMWVLIISELLVFGAGLIAFMGVRLTDPAGFAEAQSHLYRTGAAFNTAILVTSGYLAAQALNWRRAAFRFKARLALTGAAVLGIAFLVIKSVEVFAAAYNNDLPVLLKGPTGCGKTRFVAHMAAKLGRPLYTVACHDDLAAADLIGRYLLKGGETVWVDGPLTRAVREGAICYLDEVVEARKDVTVVLHPLTDDRRILPIDRTGEELEAAPGFMLVASYNPGYQNILKTLKPSTRQRFISLEFDFPSAQMEAEVVAQESGLPLERCKPLVRLAGKLRGLKGQDLEEGVSTRLVVYAATLIAQGMSTDRAILAAMIEPLTDDEDIKRGLLDLVTAVFG
>N1
MKYESQKIAYAYFAVAMALFAIQVIGGLLAGLIYVSPNFLSELLPFNIVRMLHTNSLIVWLILGFFGAAYFLIPEEAEREIHSPKLAYLQLIILVVGTLGVVLTYVFNLFEGNWLLGKEGREFLEQPKWVKAGIVVAALIFLYNVSMTVLKGKKTAITNILLLGLWGLALLFLFAFYNPGNLSLDKQYWWYVVHLWVEGVWELIMASILAYLMLKLTGVDREVVEKWLYVIVAAALFSGILGTGHHYYWIGTPGYWQWIGSIFSSLEVIPFFAMMAFAFVMVWKGRRDHPNKAALLWSLGCATLAFFGAGVWGFLHTLHGVNYYTHGTQITAAHGHLAFYGAYVCLNLAIFSYAMPILKNRDPYNQVLNMGSFWLMTSGMVFMTFVLTFGGTVQTHMQRVVGDYFMDVQDQIAIFYWMRLGSGIVVVLGALLFIYSIWVPRKEVIEPGAAETPAEMREVMTKSMARNIFYGGSLFFILIFLALSAHSHLYIVNSENAAKLDESVVRGKHVWEKHACINCHTILGEGAYFAPEVGNVMTRWGVLDDPESAFESLKGWMEAQPTGIPGRRQMPQFNLSDEEIRDLTNFLIWTDNIDAQDWPPNEAGMVKIDFEPWEPEETIGKLWHTLASRLDAPQVHDGAAVDLSEVAGRLAVLFRGLGGGPGVELRPVSPEVSHHRLSWRRRLATEVELMPRASFDGEVLRLPDRLAVFPAREANGALYVWLAAAAAHAGTRIDEDDPLRADLRALIAAQRMVDTTLDDAPGLRPLYTELCKGVLHQRDIPNLPPIEDAVEELIRHKLGDPQPLSAKAEQLLTLDEDIAPRGYQPMRPVPLWPELRAVGFSEHNEVENPETEGPPEESGEKTHRARRRKSDQAERSDSFILHKFEAILSWAEFLNINRRIDDDDPDNAKKAADDQEEIGLGQISKAPPTRLKLHLDLAPEDVNRERLSGRILYPEWDVRSGRYLADHVNVLLSDADIRDDAAAFGKDPATARRIRAVKRQFEALRPGRVMTRGHLDGDQLDIEAAVRAETDRMASGESNDRIWQQSRPEARDLAVSILLDVSRSTESAVTGRAVIDIEREALAALAWGLNACGDDFAIHAFSSLKRQRVYIQRCKRFDEPMGAKVEQRIASLRPGHYTRLGAAIRHCSKDLASQTRKRRLLLVITDGKPNDLDHYEGRHGIEDTCMAVREARRAGQSVFGVTIDKTGKSWFPRMFGQGGFAVIPDPHRLTMALPQIYRQLVGAMSETSFIDELPGELLMWVLIISELLVFGAGLIAFMGVRLTDPAGFAEAQSHLYRTGAAFNTAILVTSGYLAAQALNWRRAAFRFKARLALTGAAVLGIAFLVIKSVEVFAAAYNNDLPVLLKGPTGCGKTRFVAHMAAKLGRPLYTVACHDDLAAADLIGRYLLKGGETVWVDGPLTRAVREGAICYLDEVVEARKDVTVVLHPLTDDRRILPIDRTGEELEAAPGFMLVASYNPGYQNILKTLKPSTRQRFISLEFDFPSAQMEAEVVAQESGLPLERCKPLVRLAGKLRGLKGQDLEEGVSTRLVVYAATLIAQGMSTDRAILAAMIEPLTDDEDIKRGLLDLVTAVFG
>N12
MKYESQKIAYAYFAVAMALFAIQVIGGLLAGFIYVFPNFLSELLPFNIVRMLHTNALIVWLILGFFGAAYFLIPEEAEREIHSPKLAYLQLIILVVGTLGVVLTYVFNLFEGNWLLGKEGREFLEQPKWVKAGIVVAALMFLYNVSMTVLKGKKTAITNILLLGLWGLALLFLFAFYNPGNLSLDKQYWWYVVHLWVEGVWELIMASILAYLMLKLTGVDREIVEKWLYVIVAAALFSGILGTGHHYYWIGTPGYWQWIGSIFSSLEVIPFFAMMAFAFVMVWKGRRDHPNKAALLWSLGCATLAFFGAGVWGFLHTLHGVNYYTHGTQITAAHGHLAFYGAYVCLNLAIFSYAMPILKNRDPYNQVLNMGSFWLMTSGMVFMTFVLTFGGTVQTHMQRVVGDYFMDVQDQIAIFYWMRLGSGIVVVLGALLFIYSIWVPRKEVIEPGAAETPAEMREVMTKSMARNIFYGGSLFFILIFLALSAHSHLYIVNSENAAKLDESVVRGKHVWEKHACINCHTILGEGAYFAPEVGNVMTRWGVLDDPESAFESLKGWMEAQPTGIPGRRQMPQFNLSDEEIRDLTNFLIWTDNIDAQDWPPNEAGMVKIDFEPWEPEETIGKLWHTLASRLDAPQVHDGAAVDLSEVAGRLAVLFRGLGGGPGVELRPVSPEVSHHRLSWRRRLATEVELMPRASFDGEVLRLPDRLAVFPAREANGALYVWLAAAAAHAGTRIDEDDPLRADLRALIAAQRMVDTTLDDAPGLRPLYTELCKGVLHQRDIPNLPPIEDAVEELIRHKLGDPQPLSAKAEQLLTLDEDIAPRGYQPMRPVPLWPELRAVGFSEHNEVENPETEGPPEESGEKTHRARRRKSDQAERSDSFILHKFEAILSWAEFLNINRRIDDDDPDNAKKAADDQEEIGLGQISKAPPTRLKLHLDLAPEDVNRERLSGRILYPEWDVRSGRYLADHVNVLLSDADIRDDAAAFGKDPATARRIRAVKRQFEALRPGRVMTRGHLDGDQLDIEAAVRAETDRMASGESNDRIWQQSRPEARDLAVSILLDVSRSTESAVTGRAVIDIEREALAALAWGLNACGDDFAIHAFSSLKRQRVYIQRCKRFDEPMDAKVEQRIASLRPGHYTRLGAAIRHCSKDLASQTRKRRLLLVITDGKPNDLDHYEGRHGIEDTCMAVREARRAGQSVFGVTIDKTGKSWFPRMFGQGGFAVIPDPHRLTMALPQIYRQLVGAMSETSFIDELPGELLMWVLIISELLVFGAGLIAFMGVRLTDPAGFAEAQSHLYRTGAAFNTAILVTSGYLAAQALNWRRAAFRFKARLALTGAAVLGIAFLVVKSVEVFTAAYNNDLPVLLKGPTGCGKTRFVAHMAAKLGRPLYTVACHDDLAAADLIGRYLLKGGETVWVDGPLTRAVREGAICYLDEVVEARKDVTVVLHPLTDDRRILPIDRTGEELEAAPGFMLVASYNPGYQNILKTLKPSTRQRFISLEFDFPSAQMEAEVVAQESGLPLERCKPLVRLAGKLRGLKGQDLEEGVSTRLVVYAATLIAQGMSTDRAILAAMIEPLTDDEDIKRGLLDLVTAVFG
>N3
MKYESQKIAYAYFAVAMALFAIQVIGGLLAGLIYVSPNFLSELLPFNIVRMLHTNSLIVWLILGFFGAAYFLIPEEAEREIHSPKLAYLQLIILVVGTLGVVLTYVFNLFEGNWLLGKEGREFLEQPKWVKAGIVVAALIFLYNVSMTVLKGKKTAITNILLLGLWGLALLFLFAFYNPGNLSLDKQYWWYVVHLWVEGVWELIMASILAYLMLKLTGVDREVVEKWLYVIVAAALFSGILGTGHHYYWIGTPGYWQWIGSIFSSLEVIPFFAMMAFAFVMVWKGRRDHPNKAALLWSLGCATLAFFGAGVWGFLHTLHGVNYYTHGTQITAAHGHLAFYGAYVCLNLAIFSYAMPILKNRDPYNQVLNMGSFWLMTSGMVFMTFVLTFGGTVQTHMQRVVGDYFMDVQDQIAIFYWMRLGSGIVVVLGALLFIYSIWVPRKEVIEPGAAETPAEMREVMTKSMARNIFYGGSLFFILIFLALSAHSHLYIVNSENAAKLDESVVRGKHVWEKHACINCHTILGEGAYFAPEVGNVMTRWGVLDDPESAFESLKGWMEAQPTGIPGRRQMPQFNLSDEEIRDLTNFLIWTDNIDAQDWPPNEAGMVKIDFEPWEPEETIGKLWHTLASRLDAPQVHDGAAVDLSEVAGRLAVLFRGLGGGPGVELRPVSPEVSHHRLSWRRRLATEVELMPRASFDGEVLRLPDRLAVFPAREANGALYVWLAAAAAHAGTRIDEDDPLRADLRALIAAQRMVDTTLDDAPGLRPLYTELCKGVLHQRDIPNLPPIEDAVEELIRHKLGDPQPLSAKAEQLLTLDEDIAPRGYQPMRPVPLWPELRAVGFSEHNEVENPETEGPPEESGEKTHRARRRKSDQAERSDSFILHKFEAILSWAEFLNINRRIDDDDPDNAKKAADDQEEIGLGQISKAPPTRLKLHLDLAPEDVNRERLSGRILYPEWDVRSGRYLADHVNVLLSDADIRDDAAAFGKDPATARRIRAVKRQFEALRPGRVMTRGHLDGDQLDIEAAVRAETDRMASGESNDRIWQQSRPEARDLAVSILLDVSRSTESAVTGRAVIDIEREALAALAWGLNACGDDFAIHAFSSLKRQRVYIQRCKRFDEPMGAKVEQRIASLRPGHYTRLGAAIRHCSKDLASQTRKRRLLLVITDGKPNDLDHYEGRHGIEDTCMAVREARRAGQSVFGVTIDKTGKSWFPRMFGQGGFAVIPDPHRLTMALPQIYRQLVGAMSETSFIDELPGELLMWVLIISELLVFGAGLIAFMGVRLTDPAGFAEAQSHLYRTGAAFNTAILVTSGYLAAQALNWRRAAFRFKARLALTGAAVLGIAFLVIKSVEVFAAAYNNDLPVLLKGPTGCGKTRFVAHMAAKLGRPLYTVACHDDLAAADLIGRYLLKGGETVWVDGPLTRAVREGAICYLDEVVEARKDVTVVLHPLTDDRRILPIDRTGEELEAAPGFMLVASYNPGYQNILKTLKPSTRQRFISLEFDFPSAQMEAEVVAQESGLPLERCKPLVRLAGKLRGLKGQDLEEGVSTRLVVYAATLIAQGMSTDRAILAAMIEPLTDDEDIKRGLLDLVTAVFG
>N5
MKYESQKIAYAYFAVAMALFAIQVIGGLLAGLIYVSPNFLSELLPFNIVRMLHTNSLIVWLILGFFGAAYFLIPEEAEREIHSPKLAYLQLIILVVGTLGVVLTYVFNLFEGNWLLGKEGREFLEQPKWVKAGIVVAALIFLYNVSMTVLKGKKTAITNILLLGLWGLALLFLFAFYNPGNLSLDKQYWWYVVHLWVEGVWELIMASILAYLMLKLTGVDREVVEKWLYVIVAAALFSGILGTGHHYYWIGTPGYWQWIGSIFSSLEVIPFFAMMAFAFVMVWKGRRDHPNKAALLWSLGCATLAFFGAGVWGFLHTLHGVNYYTHGTQITAAHGHLAFYGAYVCLNLAIFSYAMPILKNRDPYNQVLNMGSFWLMTSGMVFMTFVLTFGGTVQTHMQRVVGDYFMDVQDQIAIFYWMRLGSGIVVVLGALLFIYSIWVPRKEVIEPGAAETPAEMREVMTKSMARNIFYGGSLFFILIFLALSAHSHLYIVNSENAAKLDESVVRGKHVWEKHACINCHTILGEGAYFAPEVGNVMTRWGVLDDPESAFESLKGWMEAQPTGIPGRRQMPQFNLSDEEIRDLTNFLIWTDNIDAQDWPPNEAGMVKIDFEPWEPEETIGKLWHTLASRLDAPQVHDGAAVDLSEVAGRLAVLFRGLGGGPGVELRPVSPEVSHHRLSWRRRLATEVELMPRASFDGEVLRLPDRLAVFPAREANGALYVWLAAAAAHAGTRIDEDDPLRADLRALIAAQRMVDTTLDDAPGLRPLYTELCKGVLHQRDIPNLPPIEDAVEELIRHKLGDPQPLSAKAEQLLTLDEDIAPRGYQPMRPVPLWPELRAVGFSEHNEVENPETEGPPEESGEKTHRARRRKSDQAERSDSFILHKFEAILSWAEFLNINRRIDDDDPDNAKKAADDQEEIGLGQISKAPPTRLKLHLDLAPEDVNRERLSGRILYPEWDVRSGRYLADHVNVLLSDADIRDDAAAFGKDPATARRIRAVKRQFEALRPGRVMTRGHLDGDQLDIEAAVRAETDRMASGESNDRIWQQSRPEARDLAVSILLDVSRSTESAVTGRAVIDIEREALAALAWGLNACGDDFAIHAFSSLKRQRVYIQRCKRFDEPMGAKVEQRIASLRPGHYTRLGAAIRHCSKDLASQTRKRRLLLVITDGKPNDLDHYEGRHGIEDTCMAVREARRAGQSVFGVTIDKTGKSWFPRMFGQGGFAVIPDPHRLTMALPQIYRQLVGAMSETSFIDELPGELLMWVLIISELLVFGAGLIAFMGVRLTDPAGFAEAQSHLYRTGAAFNTAILVTSGYLAAQALNWRRAAFRFKARLALTGAAVLGIAFLVIKSVEVFAAAYNNDLPVLLKGPTGCGKTRFVAHMAAKLGRPLYTVACHDDLAAADLIGRYLLKGGETVWVDGPLTRAVREGAICYLDEVVEARKDVTVVLHPLTDDRRILPIDRTGEELEAAPGFMLVASYNPGYQNILKTLKPSTRQRFISLEFDFPSAQMEAEVVAQESGLPLERCKPLVRLAGKLRGLKGQDLEEGVSTRLVVYAATLIAQGMSTDRAILAAMIEPLTDDEDIKRGLLDLVTAVFG
>N7
MKYESQKIAYAYFAVAMALFAIQVIGGLLAGLIYVSPNFLSELLPFNIVRMLHTNSLIVWLILGFFGAAYFLIPEEAEREIHSPKLAYLQLIILVVGTLGVVLTYVFNLFEGNWLLGKEGREFLEQPKWVKAGIVVAALIFLYNVSMTVLKGKKTAITNILLLGLWGLALLFLFAFYNPGNLSLDKQYWWYVVHLWVEGVWELIMASILAYLMLKLTGVDREVVEKWLYVIVAAALFSGILGTGHHYYWIGTPGYWQWIGSIFSSLEVIPFFAMMAFAFVMVWKGRRDHPNKAALLWSLGCATLAFFGAGVWGFLHTLHGVNYYTHGTQITAAHGHLAFYGAYVCLNLAIFSYAMPILKNRDPYNQVLNMGSFWLMTSGMVFMTFVLTFGGTVQTHMQRVVGDYFMDVQDQIAIFYWMRLGSGIVVVLGALLFIYSIWVPRKEVIEPGAAETPAEMREVMTKSMARNIFYGGSLFFILIFLALSAHSHLYIVNSENAAKLDESVVRGKHVWEKHACINCHTILGEGAYFAPEVGNVMTRWGVLDDPESAFESLKGWMEAQPTGIPGRRQMPQFNLSDEEIRDLTNFLIWTDNIDAQDWPPNEAGMVKIDFEPWEPEETIGKLWHTLASRLDAPQVHDGAAVDLSEVAGRLAVLFRGLGGGPGVELRPVSPEVSHHRLSWRRRLATEVELMPRASFDGEVLRLPDRLAVFPAREANGALYVWLAAAAAHAGTRIDEDDPLRADLRALIAAQRMVDTTLDDAPGLRPLYTELCKGVLHQRDIPNLPPIEDAVEELIRHKLGDPQPLSAKAEQLLTLDEDIAPRGYQPMRPVPLWPELRAVGFSEHNEVENPETEGPPEESGEKTHRARRRKSDQAERSDSFILHKFEAILSWAEFLNINRRIDDDDPDNAKKAADDQEEIGLGQISKAPPTRLKLHLDLAPEDVNRERLSGRILYPEWDVRSGRYLADHVNVLLSDADIRDDAAAFGKDPATARRIRAVKRQFEALRPGRVMTRGHLDGDQLDIEAAVRAETDRMASGESNDRIWQQSRPEARDLAVSILLDVSRSTESAVTGRAVIDIEREALAALAWGLNACGDDFAIHAFSSLKRQRVYIQRCKRFDEPMDAKVEQRIASLRPGHYTRLGAAIRHCSKDLASQTRKRRLLLVITDGKPNDLDHYEGRHGIEDTCMAVREARRAGQSVFGVTIDKTGKSWFPRMFGQGGFAVIPDPHRLTMALPQIYRQLVGAMSETSFIDELPGELLMWVLIISELLVFGAGLIAFMGVRLTDPAGFAEAQSHLYRTGAAFNTAILVTSGYLAAQALNWRRAAFRFKARLALTGAAVLGIAFLVVKSVEVFAAAYNNDLPVLLKGPTGCGKTRFVAHMAAKLGRPLYTVACHDDLAAADLIGRYLLKGGETVWVDGPLTRAVREGAICYLDEVVEARKDVTVVLHPLTDDRRILPIDRTGEELEAAPGFMLVASYNPGYQNILKTLKPSTRQRFISLEFDFPSAQMEAEVVAQESGLPLERCKPLVRLAGKLRGLKGQDLEEGVSTRLVVYAATLIAQGMSTDRAILAAMIEPLTDDEDIKRGLLDLVTAVFG
>O10
MKYESQKIAYAYFAVAMALFAIQVIGGLLAGLIYVSPNFLSELLPFNIVRMLHTNSLIVWLILGFFGAAYFLIPEEAEREIHSPKLAYLQLIILVVGTLGVVLTYVFNLFEGNWLLGKEGREFLEQPKWVKAGIVVAALIFLYNVSMTVLKGKKTAITNILLLGLWGLALLFLFAFYNPGNLSLDKQYWWYVVHLWVEGVWELIMASILAYLMLKLTGVDREVVEKWLYVIVAAALFSGILGTGHHYYWIGTPGYWQWIGSIFSSLEVIPFFAMMAFAFVMVWKGRRDHPNKAALLWSLGCATLAFFGAGVWGFLHTLHGVNYYTHGTQITAAHGHLAFYGAYVCLNLAIFSYAMPILKNRDPYNQVLNMGSFWLMTSGMVFMTFVLTFGGTVQTHMQRVVGDYFMDVQDQIAIFYWMRLGSGIVVVLGALLFIYSIWVPRKEVIEPGAAETPAEMREVMTKSMARNIFYGGSLFFILIFLALSAHSHLYIVNSENAAKLDESVVRGKHVWEKHACINCHTILGEGAYFAPEVGNVMTRWGVLDDPESAFESLKGWMEAQPTGIPGRRQMPQFNLSDEEIRDLTNFLIWTDNIDAQDWPPNEAGMVKIDFEPWEPEETIGKLWHTLASRLDAPQVHDGAAVDLSEVAGRLAVLFRGLGGGPGVELRPVSPEVSHHRLSWRRRLATEVELMPRASFDGEVLRLPDRLAVFPAREANGALYVWLAAAAAHAGTRIDEDDPLRADLRALIAAQRMVDTTLDDAPGLRPLYTELCKGVLHQRDIPNLPPIEDAVEELIRHKLGDPQPLSAKAEQLLTLDEDIAPRGYQPMRPVPLWPELRAVGFSEHNEVENPETEGPPEESGEKTHRARRRKSDQAERSDSFILHKFEAILSWAEFLNINRRIDDDDPDNAKKAADDQEEIGLGQISKAPPTRLKLHLDLAPEDVNRERLSGRILYPEWDVRSGRYLADHVNVLLSDADIRDDAAAFGKDPATARRIRAVKRQFEALRPGRVMTRGHLDGDQLDIEAAVRAETDRMASGESNDRIWQQSRPEARDLAVSILLDVSRSTESAVTGRAVIDIEREALAALAWGLNACGDDFAIHAFSSLKRQRVYIQRCKRFDEPMGAKVEQRIASLRPGHYTRLGAAIRHCSKDLASQTRKRRLLLVITDGKPNDLDHYEGRHGIEDTCMAVREARRAGQSVFGVTIDKTGKSWFPRMFGQGGFAVIPDPHRLTMALPQIYRQLVGAMSETSFIDELPGELLMWVLIISELLVFGAGLIAFMGVRLTDPAGFAEAQSHLYRTGAAFNTAILVTSGYLAAQALNWRRAAFRFKARLALTGAAVLGIAFLVIKSVEVFAAAYNNDLPVLLKGPTGCGKTRFVAHMAAKLGRPLYTVACHDDLAAADLIGRYLLKGGETVWVDGPLTRAVREGAICYLDEVVEARKDVTVVLHPLTDDRRILPIDRTGEELEAAPGFMLVASYNPGYQNILKTLKPSTRQRFISLEFDFPSAQMEAEVVAQESGLPLERCKPLVRLAGKLRGLKGQDLEEGVSTRLVVYAATLIAQGMSTDRAILAAMIEPLTDDEDIKRGLLDLVTAVFG
>O12
MKYESQKIAYAYFAVAMALFAIQVIGGLLAGLIYVSPNFLSELLPFNIVRMLHTNSLIVWLILGFFGAAYFLIPEEAEREIHSPKLAYLQLIILVVGTLGVVLTYVFNLFEGNWLLGKEGREFLEQPKWVKAGIVVAALIFLYNVSMTVLKGKKTAITNILLLGLWGLALLFLFAFYNPGNLSLDKQYWWYVVHLWVEGVWELIMASILAYLMLKLTGVDREVVEKWLYVIVAAALFSGILGTGHHYYWIGTPGYWQWIGSIFSSLEVIPFFAMMAFAFVMVWKGRRDHPNKAALLWSLGCATLAFFGAGVWGFLHTLHGVNYYTHGTQITAAHGHLAFYGAYVCLNLAIFSYAMPILKNRDPYNQVLNMGSFWLMTSGMVFMTFVLTFGGTVQTHMQRVVGDYFMDVQDQIAIFYWMRLGSGIVVVLGALLFIYSIWVPRKEVIEPGAAETPAEMREVMTKSMARNIFYGGSLFFILIFLALSAHSHLYIVNSENAAKLDESVVRGKHVWEKHACINCHTILGEGAYFAPEVGNVMTRWGVLDDPESAFESLKGWMEAQPTGIPGRRQMPQFNLSDEEIRDLTNFLIWTDNIDAQDWPPNEAGMVKIDFEPWEPEETIGKLWHTLASRLDAPQVHDGAAVDLSEVAGRLAVLFRGLGGGPGVELRPVSPEVSHHRLSWRRRLATEVELMPRASFDGEVLRLPDRLAVFPAREANGALYVWLAAAAAHAGTRIDEDDPLRADLRALIAAQRMVDTTLDDAPGLRPLYTELCKGVLHQRDIPNLPPIEDAVEELIRHKLGDPQPLSAKAEQLLTLDEDIAPRGYQPMRPVPLWPELRAVGFSEHNEVENPETEGPPEESGEKTHRARRRKSDQAERSDSFILHKFEAILSWAEFLNINRRIDDDDPDNAKKAADDQEEIGLGQISKAPPTRLKLHLDLAPEDVNRERLSGRILYPEWDVRSGRYLADHVNVLLSDADIRDDAAAFGKDPATARRIRAVKRQFEALRPGRVMTRGHLDGDQLDIEAAVRAETDRMASGESNDRIWQQSRPEARDLAVSILLDVSRSTESAVTGRAVIDIEREALAALAWGLNACGDDFAIHAFSSLKRQRVYIQRCKRFDEPMGAKVEQRIASLRPGHYTRLGAAIRHCSKDLASQTRKRRLLLVITDGKPNDLDHYEGRHGIEDTCMAVREARRAGQSVFGVTIDKTGKSWFPRMFGQGGFAVIPDPHRLTMALPQIYRQLVGAMSETSFIDELPGELLMWVLIISELLVFGAGLIAFMGVRLTDPAGFAEAQSHLYRTGAAFNTAILVTSGYLAAQALNWRRAAFRFKARLALTGAAVLGIAFLVIKSVEVFAAAYNNDLPVLLKGPTGCGKTRFVAHMAAKLGRPLYTVACHDDLAAADLIGRYLLKGGETVWVDGPLTRAVREGAICYLDEVVEARKDVTVVLHPLTDDRRILPIDRTGEELEAAPGFMLVASYNPGYQNILKTLKPSTRQRFISLEFDFPSAQMEAEVVAQESGLPLERCKPLVRLAGKLRGLKGQDLEEGVSTRLVVYAATLIAQGMSTDRAILAAMIEPLTDDEDIKRGLLDLVTAVFG
>O2
MKYESQKIAYAYFAVAMALFAIQVIGGLLAGLIYVSPNFLSELLPFNIVRMLHTNALIVWLILGFFGAAYFLIPEEAEREIHSPKLAYLQLIILVVGTLGVVLTYVFNLFEGNWLLGKEGREFLEQPKWVKAGIVVAALMFLYNVSMTVLKGKKTAITNILLLGLWGLALLFLFAFYNPGNLSLDKQYWWYVVHLWVEGVWELIMASILAYLMLKLTGVDREIVEKWLYVIVAAALFSGILGTGHHYYWIGTPGYWQWIGSIFSSLEVIPFFAMMAFAFVMVWKGRRDHPNKAALLWSLGCATLAFFGAGVWGFLHTLHGVNYYTHGTQITAAHGHLAFYGAYVCLNLAIFSYAMPILKNRDPYNQVLNMGSFWLMTSGMVFMTFVLTFGGTVQTHMQRVVGDYFMDVQDQIAIFYWMRLGSGIVVVLGALLFIYSIWVPRKEVIEPGAAETPAEMREVMTKSMARNIFYGGSLFFILIFLALSAHSHLYIVNSENAAKLDESVVRGKHVWEKHACINCHTILGEGAYFAPEVGNVMTRWGVLDDPESAFESLKGWMEAQPTGIPGRRQMPQFNLSDEEIRDLTNFLIWTDNIDAQDWPPNEAGMVKIDFEPWEPEETIGKLWHTLASRLDAPQVHDGAAVDLSEVAGRLAVLFRGLGGGPGVELRPVSPEVSHHRLSWRRRLATEVELMPRASFDGEVLRLPDRLAVFPAREANGALYVWLAAAAAHAGTRIDEDDPLRADLRALIAAQRMVDTTLDDAPGLRPLYTELCKGVLHQRDIPNLPPIEDAVEELIRHKLGDPQPLSAKAEQLLTLDEDIAPRGYQPMRPVPLWPELRAVGFSEHNEVENPETEGPPEESGEKTHRARRRKSDQAERSDSFILHKFEAILSWAEFLNINRRIDDDDPDNAKKAADDQEEIGLGQISKAPPTRLKLHLDLAPEDVNRERLSGRILYPEWDVRSGRYLADHVNVLLSDADIRDDAAAFGKDPATARRIRAVKRQFEALRPGRVMTRGHLDGDQLDIEAAVRAETDRMASGESNDRIWQQSRPEARDLAVSILLDVSRSTESAVTGRAVIDIEREALAALAWGLNACGDDFAIHAFSSLKRQRVYIQRCKRFDEPMDAKVEQRIASLRPGHYTRLGAAIRHCSKDLASQTRKRRLLLVITDGKPNDLDHYEGRHGIEDTCMAVREARRAGQSVFGVTIDKTGKSWFPRMFGHGGFAVIPDPHRLTMALPQIYRQLVGAMSETSFIDELPGELLMWVLIISELLVFGAGLIAFMGVRLTDPAGFAEAQSHLYRTGAAFNTAILVTSGYLAAQALNWRRAAFRFKARLALTGAAVLGIAFLVVKSVEVFTAAYNNDLPVLLKGPTGCGKTRFVAHMAAKLGRPLYTVACHDDLAAADLIGRYLLKGGETVWVDGPLTRAVREGAICYLDEVVEARKDVTVVLHPLTDDRRILPIDRTGEELEAAPGFMLVASYNPGYQNILKTLKPSTRQRFISLEFDFPSAQMEAEVVAQESGLPLERCKPLVRLAGKLRGLKGQDLEEGVSTRLVVYAATLIAQGMSTDRAILAAMIEPLTDDEDIKRGLLDLVTAVFG
>O3
MKYESQKIAYAYFAVAMALFAIQVIGGLLAGLIYVSPNFLSELLPFNIVRMLHTNALIVWLILGFFGAAYFLIPEEAEREIHSPKLAYLQLIILVVGTLGVVLTYVFNLFEGNWLLGKEGREFLEQPKWVKAGIVVAALMFLYNVSMTVLKGKKTAITNILLLGLWGLALLFLFAFYNPGNLSLDKQYWWYVVHLWVEGVWELIMASILAYLMLKLTGVDREIVEKWLYVIVAAALFSGILGTGHHYYWIGTPGYWQWIGSIFSSLEVIPFFAMMAFAFVMVWKGRRDHPNKAALLWSLGCATLAFFGAGVWGFLHTLHGVNYYTHGTQITAAHGHLAFYGAYVCLNLAIFSYAMPILKNRDPYNQVLNMGSFWLMTSGMVFMTFVLTFGGTVQTHMQRVVGDYFMDVQDQIAIFYWMRLGSGIVVVLGALLFIYSIWVPRKEVIEPGAAETPAEMREVMTKSMARNIFYGGSLFFILIFLALSAHSHLYIVNSENAAKLDESVVRGKHVWEKHACINCHTILGEGAYFAPEVGNVMTRWGVLDDPESAFESLKGWMEAQPTGIPGRRQMPQFNLSDEEIRDLTNFLIWTDNIDAQDWPPNEAGMVKIDFEPWEPEETIGKLWHTLASRLDAPQVHDGAAVDLSEVAGRLAVLFRGLGGGPGVELRPVSPEVSHHRLSWRRRLATEVELMPRASFDGEVLRLPDRLAVFPAREANGALYVWLAAAAAHAGTRIDEDDPLRADLRALIAAQRMVDTTLDDAPGLRPLYTELCKGVLHQRDIPNLPPIEDAVEELIRHKLGDPQPLSAKAEQLLTLDEDIAPRGYQPMRPVPLWPELRAVGFSEHNEVENPETEGPPEESGEKTHRARRRKSDQAERSDSFILHKFEAILSWAEFLNINRRIDDDDPDNAKKAADDQEEIGLGQISKAPPTRLKLHLDLAPEDVNRERLSGRILYPEWDVRSGRYLADHVNVLLSDADIRDDAAAFGKDPATARRIRAVKRQFEALRPGRVMTRGHLDGDQLDIEAAVRAETDRMASGESNDRIWQQSRPEARDLAVSILLDVSRSTESAVTGRAVIDIEREALAALAWGLNACGDDFAIHAFSSLKRQRVYIQRCKRFDEPMDAKVEQRIASLRPGHYTRLGAAIRHCSKDLASQTRKRRLLLVITDGKPNDLDHYEGRHGIEDTCMAVREARRAGQSVFGVTIDKTGKSWFPRMFGHGGFAVIPDPHRLTMALPQIYRQLVGAMSETSFIDELPGELLMWVLIISELLVFGAGLIAFMGVRLTDPAGFAEAQSHLYRTGAAFNTAILVTSGYLAAQALNWRRAAFRFKARLALTGAAVLGIAFLVVKSVEVFTAAYNNDLPVLLKGPTGCGKTRFVAHMAAKLGRPLYTVACHDDLAAADLIGRYLLKGGETVWVDGPLTRAVREGAICYLDEVVEARKDVTVVLHPLTDDRRILPIDRTGEELEAAPGFMLVASYNPGYQNILKTLKPSTRQRFISLEFDFPSAQMEAEVVAQESGLPLERCKPLVRLAGKLRGLKGQDLEEGVSTRLVVYAATLIAQGMSTDRAILAAMIEPLTDDEDIKRGLLDLVTAVFG
>O4
MKYESQKIAYAYFAVAMALFAIQVIGGLLAGLIYVSPNFLSELLPFNIVRMLHTNSLIVWLILGFFGAAYFLIPEEAEREIHSPKLAYLQLIILVVGTLGVVLTYVFNLFEGNWLLGKEGREFLEQPKWVKAGIVVAALIFLYNVSMTVLKGKKTAITNILLLGLWGLALLFLFAFYNPGNLSLDKQYWWYVVHLWVEGVWELIMASILAYLMLKLTGVDREVVEKWLYVIVAAALFSGILGTGHHYYWIGTPGYWQWIGSIFSSLEVIPFFAMMAFAFVMVWKGRRDHPNKAALLWSLGCATLAFFGAGVWGFLHTLHGVNYYTHGTQITAAHGHLAFYGAYVCLNLAIFSYAMPILKNRDPYNQVLNMGSFWLMTSGMVFMTFVLTFGGTVQTHMQRVVGDYFMDVQDQIAIFYWMRLGSGIVVVLGALLFIYSIWVPRKEVIEPGAAETPAEMREVMTKSMARNIFYGGSLFFILIFLALSAHSHLYIVNSENAAKLDESVVRGKHVWEKHACINCHTILGEGAYFAPEVGNVMTRWGVLDDPESAFESLKGWMEAQPTGIPGRRQMPQFNLSDEEIRDLTNFLIWTDNIDAQDWPPNEAGMVKIDFEPWEPEETIGKLWHTLASRLDAPLVHDGAAVDLSEVAGRLAVLFRGLGGGPGVELRPVSPEVSHHRLGWRRRLATEAELMPRASFDGEVLRLPDRLAVFPAREANGALYVWLAAAAAHAGTRIDEDDPLRADLRALIAAQRMVDATLDDAPGLRPLYTELCKGVLHQRDIPNLPPVEDAVEELIRHKLGDPQPLSAKAEQLLTLDDDIAPRGYQPMRPVPLWPELRAVGFSEHNEVENPETEGPPEESGEKTHRARRRKSDQAERSDSFILHKFEAILSWAEFLNINRRIDDDDPDNAKKAADDQEEIGLGQISKAPPTRLKLHLDLAPEDVNRERLSGRILYPEWDVRSGRYLPDHVNVLLSDADIRDDAAAFGKDPATARRIRAVKRQFEALRPGRVMTRGHLDGDQLDIEAAVRAETDRMASGESNDRIWQQSRPEARDLAVSILLDVSRSTESAVTGRAVIDIEREALAALAWGLNACGDDFAIHAFSSLKRQRVYIQRCKRFDEPMGAKVEQRIASLRPGHYTRLGAAIRHCSKDLASQTRKRRLLLVITDGKPNDLDHYEGRHGIEDTCMAVREARRAGQSVFGVTIDKTGKSWFPRMFGQGGFAVIPDPHRLTMALPQIYRQLVGAMSETSFIDELPGELLMWVLIISELLVFGAGLIAFMGVRLTDPAGFAEAQSHLYRTGAAFNTAILVTSGYLAAQALNWRRAAFRFKARLALTGAAVLGIAFLIIKSVEVFTAAYNNDLPVLLKGPTGCGKTRFVAHMAAKLGRPLYTVACHDDLAAADLIGRYLLKGGETVWVDGPLTRAVREGAICYLDEVVEARKDVTVVLHPLTDDRRILPIDRTGEELEAAHGFMLVASYNPGYQNILKTLKPSTRQRFISLEFDFPSAQMEAEVVAQESGLPLERCKPLVRLAGKLRGLKGQDLEEGVSTRLVVYAATLIAQGMSTDRAILAAMIEPLTDDEDIKRGLLDLVTAVFG
>O5
MKYESQKIAYAYFAVAMALFAIQVIGGLLAGLIYVSPNFLSELLPFNIVRMLHTNSLIVWLILGFFGAAYFLIPEEAEREIHSPKLAYLQLIILVVGTLGVVLTYVFNLFEGNWLLGKEGREFLEQPKWVKAGIVVAALIFLYNVSMTVLKGKKTAITNILLLGLWGLALLFLFAFYNPGNLSLDKQYWWYVVHLWVEGVWELIMASILAYLMLKLTGVDREVVEKWLYVIVAAALFSGILGTGHHYYWIGTPGYWQWIGSIFSSLEVIPFFAMMAFAFVMVWKGRRDHPNKAALLWSLGCATLAFFGAGVWGFLHTLHGVNYYTHGTQITAAHGHLAFYGAYVCLNLAIFSYAMPILKNRDPYNQVLNMGSFWLMTSGMVFMTFVLTFGGTVQTHMQRVVGDYFMDVQDQIAIFYWMRLGSGVVVVLGALLFIYSIWVPRKEVIEPGAAETPAEMREVMTKSMARNIFYGGSLFFILIFLALSAHSHLYIVNSENAAKLDESVVRGKHVWEKHACINCHTILGEGAYFAPEVGNVMTRWGVLDDPESAFESLKGWMEAQPTGIPGRRQMPQFNLSDEEIRDLTNFLIWTDNIEAQDWPPNEAGMVKIDFEPWEPEETIGKLWHSLASRLDAPQVHDGAAVDLSEVAGRLAVLFRGLGGGPGVELRPVSPEVSHHRLGWRRRLATEAELMPRASFDGEVLRLPDRLAVFPAREANGALYVWLAAAAAHAGTRIDEDDPLRADLRALIAAQRMVDTTLDDAPGLRPLYTELCKGVLHRRDIPNLPPIEDAVEELIRHKLGDPQPLSAKAEQLLTLDEDIAPRGYQPMRPVPLWPELRAVGFSEHNEVENPETEGPPEESGEKTHRARRRKSDQAERSDSFILHKFEAILSWAEFLNINRRIDDDDPDNAKKAADDQEEIGLGQISKAPPTRLKLHLDLAPEDVNRERLSGRILYPEWDVRSGRYLADHVNVLLSDADIRDDAAAFGKDPATARRIRAVKRQFEALRPGRVMTRGHLDGDQLDIEAAVRAETDRMASGESNDRIWQQSRPEARDLAVSILLDVSRSTESAVTGRAVIDIEREALAALAWGLNACGDDFAIHAFSSLKRQRVYIQRCKRFDEPMGAKVEQRIASLRPGHYTRLGAAIRHCSKDLASQTRKRRLLLVITDGKPNDLDHYEGRHGIEDTCMAVREARRAGQSVFGVTIDKTGKSWFPRMFGQGGFAVIPDPHRLTMALPQIYRQLVGAMSETSFIDELPGELLMWVLIISELLVFGAGLIAFMGVRLTDPAGFAEAQSHLYRTGAAFNTAILVTSGYLAAQALNWRRAAFRFKARLALTGAAVLGIAFLVIKSVEVFTAAYNNDLPVLLKGPTGCGKTRFVAHMAAKLGRPLYTVACHDDLAAADLIGRYLLKGGETVWVDGPLTRAVREGAICYLDEVVEARKDVTVVLHPLTDDRRILPIDRTGEELEAAPGFMLVASYNPGYQNILKTLKPSTRQRFISLEFDFPSAQMEAEVVAQESGLPLERCKPLVRLAGKLRGLKGQDLEEGVSTRLVVYAATLIAQGMSTDRAILAAMIEPLTDDEDIKRGLLDLVTAVFG
>O6
MKYESQKIAYAYFAVAMALFAIQVIGGLLAGLIYVSPNFLSELLPFNIVRMLHTNSLIVWLILGFFGAAYFLIPEEAEREIHSPKLAYLQLIILVVGTLGVVLTYVFNLFEGNWLLGKEGREFLEQPKWVKAGIVVAALIFLYNVSMTVLKGKKTAITNILLLGLWGLALLFLFAFYNPGNLSLDKQYWWYVVHLWVEGVWELIMASILAYLMLKLTGVDREVVEKWLYVIVAAALFSGILGTGHHYYWIGTPGYWQWIGSIFSSLEVIPFFAMMAFAFVMVWKGRRDHPNKAALLWSLGCATLAFFGAGVWGFLHTLHGVNYYTHGTQITAAHGHLAFYGAYVCLNLAIFSYAMPILKNRDPYNQVLNMGSFWLMTSGMVFMTFVLTFGGTVQTHMQRVVGDYFMDVQDQIAIFYWMRLGSGIVVVLGALLFIYSIWVPRKEVIEPGAAETPAEMREVMTKSMARNIFYGGSLFFILIFLALSAHSHLYIVNSENAAKLDESVVRGKHVWEKHACINCHTILGEGAYFAPEVGNVMTRWGVLDDPESAFESLKGWMEAQPTGIPGRRQMPQFNLSDEEIRDLTNFLIWTDNIDAQDWPPNEAG---------------------------------------------------------------------------------------------------------------------------------------------------------------------------------------------------------------------------------------------------------------------------------------------------------------------------------------------------------------------------------------------------------------------------------------------------------------------------------------------------------------------------------------------------------------------------------------------------------------------------------------------------------------MSETSFIDELPGELLMWVLIISELLVFGAGLIAFMGVRLTDPAGFAEAQSHLYRTDAAFNTAILVTSGYLAAQALNWRRAAFRFKARLALTGAAVLGIAFLVIKSVEVFAAAYNNDLPVLLKGPTGCGKTRFVAHMAAKLGRPLYTVACHDDLAAADLIGRYLLKGGETVWVDGPLTRAVREGAICYLDEVVEARKDVTVVLHPLTDDRRILPIDRTGEELEAAPGFMLVASYNPGYQNILKTLKPSTRQRFISLEFDFPSAQMEAEVVAQESGLPLERCKPLVRLAGKLRGLKGQDLEEGVSTRLVVYAATLIAQGMSTDRAILAAMIEPLTDDEDIKRGLLDLVTAVFG
>O9
MKYESQKIAYAYFAVAMALFAIQVIGGLLAGLIYVSPNFLSELLPFNIVRMLHTNSLIVWLILGFFGAAYFLIPEEAEREIHSPKLAYLQLIILVVGTLGVVLTYVFNLFEGNWLLGKEGREFLEQPKWVKAGIVVAALIFLYNVSMTVLKGKKTAITNILLLGLWGLALLFLFAFYNPGNLSLDKQYWWYVVHLWVEGVWELIMASILAYLMLKLTGVDREVVEKWLYVIVAAALFSGILGTGHHYYWIGTPGYWQWIGSIFSSLEVIPFFAMMAFAFVMVWKGRRDHPNKAALLWSLGCATLAFFGAGVWGFLHTLHGVNYYTHGTQITAAHGHLAFYGAYVCLNLAIFSYAMPILKNRDPYNQVLNMGSFWLMTSGMVFMTFVLTFGGTVQTHMQRVVGDYFMDVQDQIAIFYWMRLGSGIVVVLGALLFIYSIWVPRKEVIEPGAAETPAEMREVMTKSMARNIFYGGSLFFILIFLALSAHSHLYIVNSENAAKLDESVVRGKHVWEKHACINCHTILGEGAYFAPEVGNVMTRWGVLDDPESAFESLKGWMEAQPTGIPGRRQMPQFNLSDEEIRDLTNFLIWTDNIDAQDWPPNEAGMVKIDFEPWEPEETIGKLWHTLASRLDAPQVHDGAAVDLSEVAGRLAVLFRGLGGGPGVELRPVSPEVSHHRLSWRRRLATEVELMPRASFDGEVLRLPDRLAVFPAREANGALYVWLAAAAAHAGTRIDEDDPLRADLRALIAAQRMVDTTLDDAPGLRPLYTELCKGVLHQRDIPNLPPIEDAVEELIRHKLGDPQPLSAKAEQLLTLDEDIAPRGYQPMRPVPLWPELRAVGFSEHNEVENPETEGPPEESGEKTHRARRRKSDQAERSDSFILHKFEAILSWAEFLNINRRIDDDDPDNAKKAADDQEEIGLGQISKAPPTRLKLHLDLAPEDVNRERLSGRILYPEWDVRSGRYLADHVNVLLSDADIRDDAAAFGKDPATARRIRAVKRQFEALRPGRVMTRGHLDGDQLDIEAAVRAETDRMASGESNDRIWQQSRPEARDLAVSILLDVSRSTESAVTGRAVIDIEREALAALAWGLNACGDDFAIHAFSSLKRQRVYIQRCKRFDEPMGAKVEQRIASLRPGHYTRLGAAIRHCSKDLASQTRKRRLLLVITDGKPNDLDHYEGRHGIEDTCMAVREARRAGQSVFGVTIDKTGKSWFPRMFGQGGFAVIPDPHRLTMALPQIYRQLVGAMSETSFIDELPGELLMWVLIISELLVFGAGLIAFMGVRLTDPAGFAEAQSHLYRTGAAFNTAILVTSGYLAAQALNWRRAAFRFKARLALTGAAVLGIAFLVIKSVEVFAAAYNNDLPVLLKGPTGCGKTRFVAHMAAKLGRPLYTVACHDDLAAADLIGRYLLKGGETVWVDGPLTRAVREGAICYLDEVVEARKDVTVVLHPLTDDRRILPIDRTGEELEAAPGFMLVASYNPGYQNILKTLKPSTRQRFISLEFDFPSAQMEAEVVAQESGLPLERCKPLVRLAGKLRGLKGQDLEEGVSTRLVVYAATLIAQGMSTDRAILAAMIEPLTDDEDIKRGLLDLVTAVFG
>P12
MKYESQKIAYAYFAVAMALFAIQVIGGLLAGLIYVSPNFLSELLPFNIVRMLHTNSLIVWLILGFFGAAYFLIPEEAEREIHSPKLAYLQLIILVVGTLGVVLTYVFNLFEGNWLLGKEGREFLEQPKWVKAGIVVAALIFLYNVSMTVLKGKKTAITNILLLGLWGLALLFLFAFYNPGNLSLDKQYWWYVVHLWVEGVWELIMASILAYLMLKLTGVDREVVEKWLYVIVAAALFSGILGTGHHYYWIGTPGYWQWIGSIFSSLEVIPFFAMMAFAFVMVWKGRRDHPNKAALLWSLGCATLAFFGAGVWGFLHTLHGVNYYTHGTQITAAHGHLAFYGAYVCLNLAIFSYAMPILKNRDPYNQVLNMGSFWLMTSGMVFMTFVLTFGGTVQTHMQRVVGDYFMDVQDQIAIFYWMRLGSGIVVVLGALLFIYSIWVPRKEVIEPGAAETPAEMREVMTKSMARNIFYGGSLFFILIFLALSAHSHLYIVNSENAAKLDESVVRGKHVWEKHACINCHTILGEGAYFAPEVGNVMTRWGVLDDPESAFESLKGWMEAQPTGIPGRRQMPQFNLSDEEIRDLTNFLIWTDNIDAQDWPPNEAGMVKIDFEPWEPEETIGKLWHTLASRLDAPQVHDGAAVDLSEVAGRLAVLFRGLGGGPGVELRPVSPEVSHHRLSWRRRLATEVELMPRASFDGEVLRLPDRLAVFPAREANGALYVWLAAAAAHAGTRIDEDDPLRADLRALIAAQRMVDTTLDDAPGLRPLYTELCKGVLHQRDIPNLPPIEDAVEELIRHKLGDPQPLSAKAEQLLTLDEDIAPRGYQPMRPVPLWPELRAVGFSEHNEVENPETEGPPEESGEKTHRARRRKSDQAERSDSFILHKFEAILSWAEFLNINRRIDDDDPDNAKKAADDQEEIGLGQISKAPPTRLKLHLDLAPEDVNRERLSGRILYPEWDVRSGRYLADHVNVLLSDADIRDDAAAFGKDPATARRIRAVKRQFEALRPGRVMTRGHLDGDQLDIEAAVRAETDRMASGESNDRIWQQSRPEARDLAVSILLDVSRSTESAVTGRAVIDIEREALAALAWGLNACGDDFAIHAFSSLKRQRVYIQRCKRFDEPMGAKVEQRIASLRPGHYTRLGAAIRHCSKDLASQTRKRRLLLVITDGKPNDLDHYEGRHGIEDTCMAVREARRAGQSVFGVTIDKTGKSWFPRMFGQGGFAVIPDPHRLTMALPQIYRQLVGAMSETSFIDELPGELLMWVLIISELLVFGAGLIAFMGVRLTDPAGFAEAQSHLYRTGAAFNTAILVTSGYLAAQALNWRRAAFRFKARLALTGAAVLGIAFLVIKSVEVFAAAYNNDLPVLLKGPTGCGKTRFVAHMAAKLGRPLYTVACHDDLAAADLIGRYLLKGGETVWVDGPLTRAVREGAICYLDEVVEARKDVTVVLHPLTDDRRILPIDRTGEELEAAPGFMLVASYNPGYQNILKTLKPSTRQRFISLEFDFPSAQMEAEVVAQESGLPLERCKPLVRLAGKLRGLKGQDLEEGVSTRLVVYAATLIAQGMSTDRAILAAMIEPLTDDEDIKRGLLDLVTAVFG
>P2
MKYESQKIAYAYFAVAMALFAIQVIGGLLAGLIYVSPNFLSELLPFNIVRMLHTNSLIVWLILGFFGAAYFLIPEEAEREIHSPKLAYLQLIILVVGTLGVVLTYVFNLFEGNWLLGKEGREFLEQPKWVKAGIVVAALIFLYNVSMTVLKGKKTAITNILLLGLWGLALLFLFAFYNPGNLSLDKQYWWYVVHLWVEGVWELIMASILAYLMLKLTGVDREVVEKWLYVIVAAALFSGILGTGHHYYWIGTPGYWQWIGSIFSSLEVIPFFAMMAFAFVMVWKGRRDHPNKAALLWSLGCATLAFFGAGVWGFLHTLHGVNYYTHGTQITAAHGHLAFYGAYVCLNLAIFSYAMPILKNRDPYNQVLNMGSFWLMTSGMVFMTFVLTFGGTVQTHMQRVVGDYFMDVQDQIAIFYWMRLGSGIVVVLGALLFIYSIWVPRKEVIEPGAAETPAEMREVMTKSMARNIFYGGSLFFILIFLALSAHSHLYIVNSENAAKLDESVVRGKHVWEKHACINCHTILGEGAYFAPEVGNVMTRWGVLDDPESAFESLKGWMEAQPTGIPGRRQMPQFNLSDEEIRDLTNFLIWTDNIDAQDWPPNEAGMVKIDFEPWEPEETIGKLWHTLASRLDAPQVHDGAAVDLSEVAGRLAVLFRGLGGGPGVELRPVSPEVSHHRLGWRRRLATEAELMPRASFDGEVLRLPDRLAVFPAREANGALYVWLAAAAAHAGTRIDEDDPLRADLRALIAAQSMVDATLDDAPGLRPLYTELCKGVLHQRDIPNLPPTEDAVEELIRHKLGDPQPLSAKAEQLLTLDEDIAPRGYQPMRPVPLWPELRAVGFSEHNEVENPETEGPPEESGEKTHRARRRKSDQAERSDSFILHKFEAILSWAEFLNINRRIDDDDPDNAKKAADDQEEIGLGQISKAPPTRLKLHLDLAPEDVNRERLSGRILYPEWDVRSGRYLPDHVNVLLSDADIRDDAAAFGKDPATARRIRAVKRQFEALRPGRVMTRGHLDGDQLDIEAAVRAETDRMASGESNDRIWQQSRPEARDLAVSILLDVSRSTESAVTGRAVIDIEREALAALAWGLNACGDDFAIHAFSSLKRQRVYIQRCKRFDEPMGAKVEQRIASLRPGHYTRLGAAIRHCSKDLASQTRKRRLLLVITDGKPNDLDHYEGRHGIEDTCMAVREARRAGQSVFGVTIDKTGKSWFPRMFGQGGFAVIPDPHRLTMALPQIYRQLVGAMSETSFIDELPGELLMWVLIISELLVFGAGLIAFMGVRLTDPAGFAEAQSHLYRTGAAFNTAILVTSGYLAAQALNWRRAAFRFKARLALTGAAVLGIAFLVIKSVEVFAAAYNNDLPVLLKGPTGCGKTRFVAHMAAKLGRPLYTVACHDDLAAADLIGRYLLKGGETVWVDGPLTRAVREGAICYLDEVVEARKDVTVVLHPLTDDRRILPIDRTGEELEAAPGFMLVASYNPGYQNILKTLKPSTRQRFISLEFDFPSAQMEAEVVAQESGLPLERCKPLVRLAGKLRGLKGQDLEEGVSTRLVVYAATLIAQGMSTDRAILAAMIEPLTDDEDIKRGLLDLVTAVFG
>P3
MKYESQKIAYAYFAVAMALFAIQVIGGLLAGLIYVSPNFLSELLPFNIVRMLHTNALIVWLILGFFGAAYFLIPEEAEREIHSPKLAYLQLIILVVGTLGVVLTYVFNLFEGNWLLGKEGREFLEQPKWVKAGIVVAALMFLYNVSMTVLKGKKTAITNILLLGLWGLALLFLFAFYNPGNLSLDKQYWWYVVHLWVEGVWELIMASILAYLMLKLTGVDREIVEKWLYVIVAAALFSGILGTGHHYYWIGTPGYWQWIGSIFSSLEVIPFFAMMAFAFVMVWKGRRDHPNKAALLWSLGCATLAFFGAGVWGFLHTLHGVNYYTHGTQITAAHGHLAFYGAYVCLNLAIFSYAMPILKNRDPYNQVLNMGSFWLMTSGMVFMTFVLTFGGTVQTHMQRVVGDYFMDVQDQIAIFYWMRLGSGIVVVLGALLFIYSIWVPRKEVIEPGAAETPAEMREVMTKSMARNIFYGGSLFFILIFLALSAHSHLYIVNSENAAKLDESVVRGKHVWEKHACINCHTILGEGAYFAPEVGNVMTRWGVLDDPESAFESLKGWMEAQPTGIPGRRQMPQFNLSDEEIRDLTNFLIWTDNIDAQDWPPNEAGMVKIDFEPWEPEETIGKLWHTLASRLDAPQVHDGAAVDLSEVAGRLAVLFRGLGGGPGVELRPVSPEVSHHRLSWRRRLATEVELMPRASFDGEVLRLPDRLAVFPAREANGALYVWLAAAAAHAGTRIDEDDPLRADLRALIAAQRMVDTTLDDAPGLRPLYTELCKGVLHQRDIPNLPPIEDAVEELIRHKLGDPQPLSAKAEQLLTLDEDIAPRGYQPMRPVPLWPELRAVGFSEHNEVENPETEGPPEESGEKTHRARRRKSDQAERSDSFILHKFEAILSWAEFLNINRRIDDDDPDNAKKAADDQEEIGLGQISKAPPTRLKLHLDLAPEDVNRERLSGRILYPEWDVRSGRYLADHVNVLLSDADIRDDAAAFGKDPATARRIRAVKRQFEALRPGRVMTRGHLDGDQLDIEAAVRAETDRMASGESNDRIWQQSRPEARDLAVSILLDVSRSTESAVTGRAVIDIEREALAALAWGLNACGDDFAIHAFSSLKRQRVYIQRCKRFDEPMDAKVEQRIASLRPGHYTRLGAAIRHCSKDLASQTRKRRLLLVITDGKPNDLDHYEGRHGIEDTCMAVREARRAGQSVFGVTIDKTGKSWFPRMFGHGGFAVIPDPHRLTMALPQIYRQLVGAMSETSFIDELPGELLMWVLIISELLVFGAGLIAFMGVRLTDPAGFAEAQSHLYRTGAAFNTAILVTSGYLAAQALNWRRAAFRFKARLALTGAAVLGIAFLVVKSVEVFTAAYNNDLPVLLKGPTGCGKTRFVAHMAAKLGRPLYTVACHDDLAAADLIGRYLLKGGETVWVDGPLTRAVREGAICYLDEVVEARKDVTVVLHPLTDDRRILPIDRTGEELEAAPGFMLVASYNPGYQNILKTLKPSTRQRFISLEFDFPSAQMEAEVVAQESGLPLERCKPLVRLAGKLRGLKGQDLEEGVSTRLVVYAATLIAQGMSTDRAILAAMIEPLTDDEDIKRGLLDLVTAVFG
>P5
MKYESQKIAYAYFAVAMALFAIQVIGGLLAGLIYVSPNFLSELLPFNIVRMLHTNSLIVWLILGFFGAAYFLIPEEAEREIHSPKLAYLQLIILVVGTLGVVLTYVFNLFEGNWLLGKEGREFLEQPKWVKAGIVVAALIFLYNVSMTVLKGKKTAITNILLLGLWGLALLFLFAFYNPGNLSLDKQYWWYVVHLWVEGVWELIMASILAYLMLKLTGVDREVVEKWLYVIVAAALFSGILGTGHHYYWIGTPGYWQWIGSIFSSLEVIPFFAMMAFAFVMVWKGRRDHPNKAALLWSLGCATLAFFGAGVWGFLHTLHGVNYYTHGTQITAAHGHLAFYGAYVCLNLAIFSYAMPILKNRDPYNQVLNMGSFWLMTSGMVFMTFVLTFGGTVQTHMQRVVGDYFMDVQDQIAIFYWMRLGSGIVVVLGALLFIYSIWVPRKEVIEPGAAETPAEMREVMTKSMARNIFYGGSLFFILIFLALSAHSHLYIVNSENAAKLDESVVRGKHVWEKHACINCHTILGEGAYFAPEVGNVMTRWGVLDDPESAFESLKGWMEAQPTGIPGRRQMPQFNLSDEEIRDLTNFLIWTDNIDAQDWPPNEAGMVKIDFEPWEPEETIGKLWHTLASRLDAPQVHDGAAVDLSEVAGRLAVLFRGLGGGPGVELRPVSPEVSHHRLSWRRRLATEVELMPRASFDGEVLRLPDRLAVFPAREANGALYVWLAAAAAHAGTRIDEDDPLRADLRALIAAQRMVDTTLDDAPGLRPLYTELCKGVLHQRDIPNLPPIEDAVEELIRHKLGDPQPLSAKAEQLLTLDEDIAPRGYQPMRPVPLWPELRAVGFSEHNEVENPETEGPPEESGEKTHRARRRKSDQAERSDSFILHKFEAILSWAEFLNINRRIDDDDPDNAKKAADDQEEIGLGQISKAPPTRLKLHLDLAPEDVNRERLSGRILYPEWDVRSGRYLADHVNVLLSDADIRDDAAAFGKDPATARRIRAVKRQFEALRPGRVMTRGHLDGDQLDIEAAVRAETDRMASGESNDRIWQQSRPEARDLAVSILLDVSRSTESAVTGRAVIDIEREALAALAWGLNACGDDFAIHAFSSLKRQRVYIQRCKRFDEPMGAKVEQRIASLRPGHYTRLGAAIRHCSKDLASQTRKRRLLLVITDGKPNDLDHYEGRHGIEDTCMAVREARRAGQSVFGVTIDKTGKSWFPRMFGQGGFAVIPDPHRLTMALPQIYRQLVGAMSETSFIDELPGELLMWVLIISELLVFGAGLIAFMGVRLTDPAGFAEAQSHLYRTGAAFNTAILVTSGYLAAQALNWRRAAFRFKARLALTGAAVLGIAFLVIKSVEVFAAAYNNDLPVLLKGPTGCGKTRFVAHMAAKLGRPLYTVACHDDLAAADLIGRYLLKGGETVWVDGPLTRAVREGAICYLDEVVEARKDVTVVLHPLTDDRRILPIDRTGEELEAAPGFMLVASYNPGYQNILKTLKPSTRQRFISLEFDFPSAQMEAEVVAQESGLPLERCKPLVRLAGKLRGLKGQDLEEGVSTRLVVYAATLIAQGMSTDRAILAAMIEPLTDDEDIKRGLLDLVTAVFG
>P7
MKYESQKIAYAYFAVAMALFAIQVIGGLLAGLIYVSPNFLSELLPFNIVRMLHTNSLIVWLILGFFGAAYFLIPEEAEREIHSPKLAYLQLIILVVGTLGVVLTYVFNLFEGNWLLGKEGREFLEQPKWVKAGIVVAALIFLYNVSMTVLKGKKTAITNILLLGLWGLALLFLFAFYNPGNLSLDKQYWWYVVHLWVEGVWELIMASILAYLMLKLTGVDREVVEKWLYVIVAAALFSGILGTGHHYYWIGTPGYWQWIGSIFSSLEVIPFFAMMAFAFVMVWKGRRDHPNKAALLWSLGCATLAFFGAGVWGFLHTLHGVNYYTHGTQITAAHGHLAFYGAYVCLNLAIFSYAMPILKNRDPYNQVLNMGSFWLMTSGMVFMTFVLTFGGTVQTHMQRVVGDYFMDVQDQIAIFYWMRLGSGIVVVLGALLFIYSIWVPRKEVIEPGAAETPAEMREVMTKSMARNIFYGGSLFFILIFLALSAHSHLYIVNSENAAKLDESVVRGKHVWEKHACINCHTILGEGAYFAPEVGNVMTRWGVLDDPESAFESLKGWMEAQPTGIPGRRQMPQFNLSDEEIRDLTNFLIWTDNIDAQDWPPNEAGMVKIDFEPWEPEETIGKLWHTLASRLDAPQVHDGAAVDLSEVAGRLAVLFRGLGGGPGVELRPVSPEVSHHRLGWRRRLATEAELMPRASFDGEVLRLPDRLAVFPAREANGALYVWLAAAAAHAGTRIDEDDPLRADLRALIAAQSMVDATLDDAPGLRPLYTELCKGVLHQRDIPNLPPTEDAVEELIRHKLGDPQPLSAKAEQLLTLDEDIAPRGYQPMRPVPLWPELRAVGFSEHNEVENPETEGPPEESGEKTHRARRRKSDQAERSDSFILHKFEAILSWAEFLNINRRIDDDDPDNAKKAADDQEEIGLGQISKAPPTRLKLHLDLAPEDVNRERLSGRILYPEWDVRSGRYLPDHVNVLLSDADIRDDAAAFGKDPATARRIRAVKRQFEALRPGRVMTRGHLDGDQLDIEAAVRAETDRMASGESNDRIWQQSRPEARDLAVSILLDVSRSTESAVTGRAVIDIEREALAALAWGLNACGDDFAIHAFSSLKRQRVYIQRCKRFDEPMGAKVEQRIASLRPGHYTRLGAAIRHCSKDLASQTRKRRLLLVITDGKPNDLDHYEGRHGIEDTCMAVREARRAGQSVFGVTIDKTGKSWFPRMFGQGGFAVIPDPHRLTMALPQIYRQLVGAMSETSFIDELPGELLMWVLIISELLVFGAGLIAFMGVRLTDPAGFAEAQSHLYRTGAAFNTAILVTSGYLAAQALNWRRAAFRFKARLALTGAAVLGIAFLVIKSVEVFAAAYNNDLPVLLKGPTGCGKTRFVAHMAAKLGRPLYTVACHDDLAAADLIGRYLLKGGETVWVDGPLTRAVREGAICYLDEVVEARKDVTVVLHPLTDDRRILPIDRTGEELEAAPGFMLVASYNPGYQNILKTLKPSTRQRFISLEFDFPSAQMEAEVVAQESGLPLERCKPLVRLAGKLRGLKGQDLEEGVSTRLVVYAATLIAQGMSTDRAILAAMIEPLTDDEDIKRGLLDLVTAVFG
>P8
MKYESQKIAYAYFAVAMALFAIQVIGGLLAGLIYVSPNFLSELLPFNIVRMLHTNALIVWLILGFFGAAYFLIPEEAEREIHSPKLAYLQLIILVVGTLGVVLTYVFNLFEGNWLLGKEGREFLEQPKWVKAGIVVAALMFLYNVSMTVLKGKKTAITNILLLGLWGLALLFLFAFYNPGNLSLDKQYWWYVVHLWVEGVWELIMASILAYLMLKLTGVDREVVEKWLYVIVAAALFSGILGTGHHYYWIGTPGYWQWIGSIFSSLEVIPFFAMMAFAFVMVWKGRRDHPNKAALLWSLGCATLAFFGAGVWGFLHTLHGVNYYTHGTQITAAHGHLAFYGAYVCLNLAIFSYAMPILKNRDPYNQVLNMGSFWLMTSGMVFMTFVLTFGGTVQTHMQRVVGDYFMDVQDQIAIFYWMRLGSGIVVVLGALLFIYSIWVPRKEVIEPGAAETPAEMREVMTKSMARNIFYGGSLFFILIFLALSAHSHLYIVNSENAAKLDESVVRGKHVWEKHACINCHTILGEGAYFAPEVGNVMTRWGVLDDPESAFESLKGWMEAQPTGIPGRRQMPQFNLSDEEIRDLTNFLIWTDNIDAQDWPPNEAGMVKIDFEPWEPEETIGKLWHTLASRLDAPQVHDGAAVDLSEVAGRLAVLFRGLGGGPGVELRPVSPEVSHHRLGWRRRLATEAELMPRASFDGEVLRLPDRLAVFPAREANGALYVWLAAAAAHAGTRIDEDDPLRADLRALIAAQRMVDTTLDDAPGLRPLYTELCKGVLHRRDIPNLPPIEDAVEELIRHKLGDPQPLSAKAEQLLTLDEDIAPRGYQPMRPVPLWPELRAVGFSEHNEVENPETEGPPEESGEKTHRARRRKSDQAERSDSFILHKFEAILSWAEFLNINRRIDDDDPDNAKKAADDQEEIGLGQISKAPPTRLKLHLDLAPEDVNRERLSGRILYPEWDVRSGRYLPDHVNVLLSDADIRDDAAAFGKDPATARRIRAVKRQFEALRPGRVMTRGHLDGDQLDIEAAVRAETDRMASGESNDRIWQQSRPEARDLAVSILLDVSRSTESAVTGRAVIDIEREALAALAWGLNACGDDFAIHAFSSLKRQRVYIQRCKRFDEPMGAKVEQRIASLRPGHYTRLGAAIRHCSKDLASQTRKRRLLLVITDGKPNDLDHYEGRHGIEDTCMAVREARRAGQSVFGVTIDITGKSWFPRMFGQGGFAVIPDPHRLTMALPQIYRQLVGAMSETSFIDELPGELLMWVLIISELLVFGAGLIAFMGVRLTDPAGFAEAQSHLYRTGAAFNTAILVTSGYLAAQALNWRRAAFRFKAKLALTGAAVLGIAFLVIKSVEVFTAAYNNDLPVLLKGPTGCGKTRFVAHMAAKLGRPLYTVACHDDLAAADLIGRYLLKGGETVWVDGPLTRAVREGAICYLDEVVEARKDVTVVLHPLTDDRRILPIDRTGEELEAAHGFMLVASYNPGYQNILKTLKPSTRQRFISLEFDFPSAQMEAEVVAQESGLPLERCKPLVRLAGKLRGLKGQDLEEGVSTRLVVYAATLIAQGMSTDRAILAAMIEPLTDDEDIKRGLLDLVTAVFG
>P9
MKYESQKIAYAYFAVAMALFAIQVIGGLLAGLIYVSPNFLSELLPFNIVRMLHTNSLIVWLILGFFGAAYFLIPEEAEREIHSPKLAYLQLIILVVGTLGVVLTYVFNLFEGNWLLGKEGREFLEQPKWVKAGIVVAALIFLYNVSMTVLKGKKTAITNILLLGLWGLALLFLFAFYNPGNLSLDKQYWWYVVHLWVEGVWELIMASILAYLMLKLTGVDREVVEKWLYVIVAAALFSGILGTGHHYYWIGTPGYWQWIGSIFSSLEVIPFFAMMAFAFVMVWKGRRDHPNKAALLWSLGCATLAFFGAGVWGFLHTLHGVNYYTHGTQITAAHGHLAFYGAYVCLNLAIFSYAMPILKNRDPYNQVLNMGSFWLMTSGMVFMTFVLTFGGTVQTHMQRVVGDYFMDVQDQIAIFYWMRLGSGIVVVLGALLFIYSIWVPRKEVIEPGAAETPAEMREVMTKSMARNIFYGGSLFFILIFLALSAHSHLYIVNSENAAKLDESVVRGKHVWEKHACINCHTILGEGAYFAPEVGNVMTRWGVLDDPESAFESLKGWMEAQPTGIPGRRQMPQFNLSDEEIRDLTNFLIWTDNIDAQDWPPNEAGMVKIDFEPWEPEETIGKLWHTLASRLDAPQVHDGAAVDLSEVAGRLAVLFRGLGGGPGVELRPVSPEVSHHRLSWRRRLATEVELMPRASFDGEVLRLPDRLAVFPAREANGALYVWLAAAAAHAGTRIDEDDPLRADLRALIAAQRMVDTTLDDAPGLRPLYTELCKGVLHQRDIPNLPPIEDAVEELIRHKLGDPQPLSAKAEQLLTLDEDIAPRGYQPMRPVPLWPELRAVGFSEHNEVENPETEGPPEESGEKTHRARRRKSDQAERSDSFILHKFEAILSWAEFLNINRRIDDDDPDNAKKAADDQEEIGLGQISKAPPTRLKLHLDLAPEDVNRERLSGRILYPEWDVRSGRYLADHVNVLLSDADIRDDAAAFGKDPATARRIRAVKRQFEALRPGRVMTRGHLDGDQLDIEAAVRAETDRMASGESNDRIWQQSRPEARDLAVSILLDVSRSTESAVTGRAVIDIEREALAALAWGLNACGDDFAIHAFSSLKRQRVYIQRCKRFDEPMGAKVEQRIASLRPGHYTRLGAAIRHCSKDLASQTRKRRLLLVITDGKPNDLDHYEGRHGIEDTCMAVREARRAGQSVFGVTIDKTGKSWFPRMFGQGGFAVIPDPHRLTMALPQIYRQLVGAMSETSFIDELPGELLMWVLIISELLVFGAGLIAFMGVRLTDPAGFAEAQSHLYRTGAAFNTAILVTSGYLAAQALNWRRAAFRFKARLALTGAAVLGIAFLVIKSVEVFAAAYNNDLPVLLKGPTGCGKTRFVAHMAAKLGRPLYTVACHDDLAAADLIGRYLLKGGETVWVDGPLTRAVREGAICYLDEVVEARKDVTVVLHPLTDDRRILPIDRTGEELEAAPGFMLVASYNPGYQNILKTLKPSTRQRFISLEFDFPSAQMEAEVVAQESGLPLERCKPLVRLAGKLRGLKGQDLEEGVSTRLVVYAATLIAQGMSTDRAILAAMIEPLTDDEDIKRGLLDLVTAVFG
>BI12
MKYESQKIAYAYFAVAMGLFAIQVIGGLIAGWIYVSPNFLSELLPFNIVRMLHTNALIVWLILGFFGAAYFLIPEEAEREIHSPMLAYLQLIILVVGTLGVVLTYTFNLFEGNWLLGKEGREFLEQPKWVKAGIVVAALIFLYNVSMTVLKGKKTAITNILLLGLWGLALLFLFAFYNPGNLSLDKQYWWYVVHLWVEGVWELIMASILAYLMLKLTGVDREVVEKWLYVIVAAALFSGILGTGHHYYWIGTPAYWQWIGSIFSSLEVIPFFAMMAFAFVMVWKGRRDHPNKAALLWSLGCATLAFFGAGVWGFLHTLHGVNYYTHGTQITAAHGHLAFYGAYVCLNLAIFSYAMPILKNRDPYNQVMNMGSFWLMTSGMVFMTFVLTFGGTVQTHMQRVIGDYFMDVQDQIAIFYWMRFGSGVVVVLGALLFIYSVWVPRKEIIEPGAAETPAEMREVMTKSMARNIFYGGSLFFILIFLALSAHSHWYIVNSENAENLDDSVVRGKHVWEKHACINCHTILGEGAYFAPEVGNVMTRWGVLDDPESAFDALKGWMEAQPTGVPGRRQMPQFNLSDEEIRDLTNFLIWTDNIDAQDWPPNEAGMVKIDFEPWEPEETIGKLWHTLASRLDAPQVHDGAAVDLSQVAGRLAVLFRGLGGSPGVELRPVSPEVSHHRLSWRRRLGAEVELMPRASFDGEVLRLPDRLAVFPVREANGALYIWLAAAAAHAGTRIDEYDPLRADLRALIAAQSMVEATLEGAPGLRPLYTELCKGVLLQRDTPNLPPVEAAVEELIRHSLGDRAGLSEQAENLLAMDDETAPRGYQPMRPVPLWPELRAVGFSEHNEVENPDTEGPPEESGEKTHRARRRKSDQASRSDSFILHKFEAILSWAEFLNINRRIDDDDPDNAKKAADDQEEIGLGQISKAPPTKLKLHLDLAPEDVNRERLSGRTLYPEWDVRTGRYLPDHVNVLHSDADIREDAAEFGKDPATARRIRAVKRQFEALRPGRIMTRGHLDGDQLDIEAAVRAQVDRCANGEGTERIWMQSRPEARDLAVSILLDVSRSTESAVTGRAVIDIEREALAALAWGLNACGDDFAIHAFSSLKRQRVFVQRCKRFDEPMGMTVEQRIASLRPGHYTRLGAAIRHCSAELAAQSRKRRLLLVITDGKPNDLDHYEGRHGIEDTRQAVREARRVGQSVFGVTIDKSGKSWFPRMFGQGGFAVIPDPHRLTMALPQIYRQLVGAMSDTSLIEELPGELLMWVLIISELLVFGAGLIAFMGIRLTDPAGFAEAQSHLYRTGAAFNTAVLVTSGFLAAQALHWRRTARRSAARLALIGSALLGGVFLIIKGIEVFTAAYNNDLPVLLKGPTGCGKTRFVAHMAARLGRPLYTVACHDDLAAADLIGRYLLKGGETVWVDGPLTRAVREGAICYLDEVVEARKDVTVVLHPLTDDRRILPIDRTGEELEAAPGFMLVASYNPGYQNILKTLKPSTRQRFISLEFDFPSPQMEAEVVAQESGLPLERCKPLVRLAGKLRGLKGQDLEEGVSTRLVVYAATLIAQGMSTDRAILAAMIEPLTDDEDIKRGLLDLVTAVFG
>BE1
MKYESQKIAYAYFAVAMGLFAIQVLGGLLAGLIYVFPNFLSGLLPFNIVRMLHTNSLIVWLILGFFGAAYFLIPEEAEREIHSPKLAYLQLIILVVGTLGVVVTYVFNLFEGNWLLGKEGREFLEQPKWVKAGIVVAALIFLYNVSMTVLKGKKTAITNILLLGLWGLALLFLFAFYNPGNLSLDKQYWWYVVHLWVEGVWELIMASILAYLMLKLTGVDREIVEKWLYVIVAAALFSGILGTGHHYYWIGTPGYWQWIGSIFSSLEVIPFFAMMAFAFVMVWKGRRDHPNKAALLWSLGCATLAFFGAGVWGFLHTLHGVNYYTHGTQITAAHGHLAFYGAYVCLNLAIFSYAMPILKNRDPYNQVLNMGSFWLMTSGMVFMTFVLTFGGTVQTHMQRVVGDYFMDVQDQIAVFYWMRLGSGIVVVLGALLFIYSVWVPRKEVIEPGAAETPAEMREVMTKSMARNIFYGGSLFFILIFLALSAHSHLYIVNSENSAKLDESVVRGKHVWEKHACINCHTILGEGAYYAPEVANVMTRWGVLDDPESAFEALKGWMEAQPTGIPGRRQMPNFDLSDEEIRDLTNFLIWTDNIDAQDWPPNEAGMVRIDFEPWEPEETIGKLWHTLASRLDAPKVHDGAAVDLSEVAGRLAVLFRGLGGSPGVELRPVSPEVSRHRLSWRRKLATEAELMPRASFDGEVLRLPDRLAVFPAREANGALYVWLAAAAAHAGTRIDEDDPLRTDLRALMAAQDMVVVTLDDAPGLRPLYTELCKGVLHQRGIPGLPPVEAAVEELIRHMLDDPAPLSEKAEQLLTLDGDTAPRGYQPMRPVPLWPELRAVGFSEHNEVENPYTEGEPEESGEKTHRARRRKSDQANRSDSFILHKFEAILSWAEFLNINRRIDDDDPDNAKKAADDQEEIGLGQISKAPPTKLKLHLDLAPEDVNRERLSGRILYPEWDVRTGQYLPDHVNVLLSDADIREDAAEFGKDPATARRIRAVKRQFEALRPGRVMTRGHLDGDQLDIEAAVRAETDRHASGEGNERIWMQSRPEARDLAVSILLDVSRSTESAVTGRAVIDIEREALAALAWGLNACGDDFAIHAFSSLKRQRVYVQRCKRFDEPMGSTVEQRIASLRPGHYTRLGAAIRHCSADLAEQSRKRRLLLVITDGKPNDLDHYEGRHGIEDTCMAVREARRAGQSVFGVTIDKTGKSWFPRMFGQGGFAVIPDPHRLTMALPQIYRQLVGAMTDSSLIDELPGELLMWVLIISELLVFGAGLIAFMGVRLTDPAGFAEAQSHLFRTGAALNTAVLITSGYLAAQALHWRQAARRVAARLALIAAAALGVVFLIVKGAEVFCAAYTNDLPVLLKGPTGCGKTRFVAHMAAKLGRPLYTVACHDDLAAADLIGRYLLKGGETVWVDGPLTRAVREGAICYLDEVVEARKDVTVVLHPLTDDRRILPIDRTGEELEAAPGFMLVASYNPGYQNILKTLKPSTRQRFISLEFDFPSPELEAQVVAQESGLPLERCKPLIRLANKLRGLKGQDLEEGVSTRLVVYAATLIAQGMSTDRAILAAMVEPLTDDEDIKRGLLDLVTAVFG
>CH10
[truncated: 208,245 more chars]
