# Supplementary material for: Decoding coral resistance to eutrophication through the association of hyper‑efficient denitrifiers as key microbial allies
Source: Nat Commun. 2026 May 19;17:3938. doi: 10.1038/s41467-026-72571-w (PMC13187470; doi:10.1038/s41467-026-72571-w)
Supplement: Supplementary file 21 — Source Data [file 41467_2026_72571_MOESM21_ESM.zip › Source Data/FigureS5/D/nosZ.log]

IQ-TREE multicore version 1.6.12 for Linux 64-bit built Aug 15 2019
Developed by Bui Quang Minh, Nguyen Lam Tung, Olga Chernomor,
Heiko Schmidt, Dominik Schrempf, Michael Woodhams.

Host:    cl002 (AVX2, FMA3, 251 GB RAM)
Command: iqtree -nt AUTO -m MFP -redo -mset WAG,LG,JTT,Dayhoff -mrate E,I,G,I+G -mfreq FU -wbtl -bb 1000 -s /mnt/ivy/thliao/project/coral_ruegeria/ipynb/paper_denitrification/fullgene_trees/nosZ.aln -spp /mnt/ivy/thliao/project/coral_ruegeria/ipynb/paper_denitrification/fullgene_trees/nosZ.partition -pre /mnt/ivy/thliao/project/coral_ruegeria/ipynb/paper_denitrification/fullgene_trees/nosZ/nosZ
Seed:    217530 (Using SPRNG - Scalable Parallel Random Number Generator)
Time:    Wed Feb 12 03:11:22 2025
Kernel:  AVX+FMA - auto-detect threads (64 CPU cores detected)

Reading partition model file /mnt/ivy/thliao/project/coral_ruegeria/ipynb/paper_denitrification/fullgene_trees/nosZ.partition ...
Reading alignment file /mnt/ivy/thliao/project/coral_ruegeria/ipynb/paper_denitrification/fullgene_trees/nosZ.aln ... Fasta format detected
Alignment most likely contains protein sequences
Alignment has 382 sequences with 2401 columns, 976 distinct patterns
724 parsimony-informative, 193 singleton sites, 1484 constant sites
               Gap/Ambiguity  Composition  p-value
   1  A5               0.00%    passed    100.00%
   2  AA2              0.00%    passed    100.00%
   3  AA4              0.00%    passed    100.00%
   4  AA8              0.00%    passed    100.00%
   5  AA9              0.00%    passed    100.00%
   6  AB4              0.00%    passed    100.00%
   7  AB7              0.00%    passed    100.00%
   8  AC8              0.00%    passed    100.00%
   9  AD1              0.00%    passed    100.00%
  10  AD5              0.00%    passed    100.00%
  11  AF2              0.00%    passed    100.00%
  12  AH1              0.00%    passed    100.00%
  13  AH10             0.00%    passed    100.00%
  14  AH11             0.00%    passed    100.00%
  15  AH4              0.00%    passed    100.00%
  16  AH5              0.00%    passed    100.00%
  17  AH6              0.00%    passed    100.00%
  18  AH8              0.00%    passed    100.00%
  19  AH9              0.00%    passed    100.00%
  20  AM5              0.00%    passed    100.00%
  21  AN9              0.00%    passed    100.00%
  22  B11              0.00%    passed    100.00%
  23  BJ7              0.00%    passed    100.00%
  24  C10              0.00%    passed    100.00%
  25  C5               0.00%    passed    100.00%
  26  C6               0.00%    passed    100.00%
  27  C9               0.00%    passed    100.00%
  28  CE6              0.00%    passed    100.00%
  29  CE7              0.00%    passed    100.00%
  30  CF1              0.00%    passed    100.00%
  31  CF3              0.00%    passed    100.00%
  32  CG1              0.00%    passed    100.00%
  33  CG2              0.00%    passed    100.00%
  34  CG9              0.00%    passed    100.00%
  35  CJ6              0.00%    passed    100.00%
  36  D10              0.00%    passed    100.00%
  37  D12              0.00%    passed    100.00%
  38  D6               0.00%    passed    100.00%
  39  D7               0.00%    passed    100.00%
  40  E2               0.00%    passed    100.00%
  41  E5               0.00%    passed    100.00%
  42  E6               0.00%    passed    100.00%
  43  H9               0.00%    passed    100.00%
  44  I3               0.00%    passed    100.00%
  45  I5               0.00%    passed    100.00%
  46  K3               0.00%    passed    100.00%
  47  K6               0.00%    passed    100.00%
  48  AF10             0.00%    passed    100.00%
  49  AG6              0.00%    passed    100.00%
  50  AL3              0.00%    passed    100.00%
  51  AP8              0.00%    passed    100.00%
  52  CL7              0.00%    passed    100.00%
  53  N2               0.00%    passed    100.00%
  54  N9               0.00%    passed    100.00%
  55  P10              0.00%    passed    100.00%
  56  AA12             0.00%    passed    100.00%
  57  AB1              0.00%    passed    100.00%
  58  AC11             0.00%    passed    100.00%
  59  AJ1              0.00%    passed    100.00%
  60  AJ9              0.00%    passed    100.00%
  61  B1              30.20%    passed     94.48%
  62  B2               0.00%    passed    100.00%
  63  B4               0.00%    passed    100.00%
  64  D9               0.00%    passed    100.00%
  65  E12              2.79%    passed    100.00%
  66  E4               0.00%    passed    100.00%
  67  E9               0.00%    passed    100.00%
  68  F6               0.00%    passed    100.00%
  69  F7               0.00%    passed    100.00%
  70  BC9              0.00%    passed    100.00%
  71  AB5              0.00%    passed    100.00%
  72  F11              0.00%    passed    100.00%
  73  AB9              0.00%    passed    100.00%
  74  A2               0.00%    passed    100.00%
  75  BB4              0.00%    passed    100.00%
  76  BC2              0.00%    passed    100.00%
  77  BC8              0.00%    passed    100.00%
  78  BF8              0.00%    passed    100.00%
  79  BI10             0.00%    passed    100.00%
  80  CG3              0.00%    passed    100.00%
  81  CG8              0.00%    passed    100.00%
  82  CH4              0.00%    passed    100.00%
  83  CH5              0.00%    passed    100.00%
  84  CI5              0.00%    passed    100.00%
  85  CI8              0.00%    passed    100.00%
  86  BB7              0.00%    passed    100.00%
  87  BC3              0.00%    passed    100.00%
  88  E1               0.00%    passed    100.00%
  89  BF10             0.00%    passed    100.00%
  90  BF11             0.00%    passed    100.00%
  91  CG11             0.00%    passed    100.00%
  92  BC6              0.00%    passed    100.00%
  93  AI2              0.00%    passed    100.00%
  94  AK3              0.00%    passed    100.00%
  95  AP10             0.00%    passed    100.00%
  96  AP11             0.00%    passed    100.00%
  97  AP9              0.00%    passed    100.00%
  98  BE5              0.00%    passed    100.00%
  99  BE6              0.00%    passed    100.00%
 100  BE8              0.00%    passed    100.00%
 101  BH12             0.00%    passed    100.00%
 102  I10              0.00%    passed    100.00%
 103  I11              0.00%    passed    100.00%
 104  I12              0.00%    passed    100.00%
 105  I6               0.00%    passed    100.00%
 106  I7               0.00%    passed    100.00%
 107  I8               0.00%    passed    100.00%
 108  I9               0.00%    passed    100.00%
 109  J1               0.00%    passed    100.00%
 110  J10              0.00%    passed    100.00%
 111  J11              0.00%    passed    100.00%
 112  J12              0.00%    passed    100.00%
 113  J2               0.00%    passed    100.00%
 114  J3               0.00%    passed    100.00%
 115  J4               0.00%    passed    100.00%
 116  J5               0.00%    passed    100.00%
 117  J6               0.00%    passed    100.00%
 118  J7               0.00%    passed    100.00%
 119  J9               0.00%    passed    100.00%
 120  K2               0.00%    passed    100.00%
 121  L12              0.00%    passed    100.00%
 122  BC1              0.00%    passed    100.00%
 123  BE9              0.00%    passed    100.00%
 124  BI11             0.00%    passed     99.98%
 125  BA11             0.00%    passed    100.00%
 126  BB9              0.00%    passed    100.00%
 127  BJ3              0.00%    passed    100.00%
 128  BJ4              0.00%    passed    100.00%
 129  BJ5              0.00%    passed    100.00%
 130  C11              0.00%    passed    100.00%
 131  AD2              0.00%    passed    100.00%
 132  CE9              0.00%    passed    100.00%
 133  BG10             0.00%    passed    100.00%
 134  N4               0.00%    passed    100.00%
 135  P11              0.00%    passed    100.00%
 136  AA10             0.00%    passed    100.00%
 137  CF5              0.00%    passed    100.00%
 138  CL6              0.00%    passed    100.00%
 139  A4               0.00%    passed    100.00%
 140  AA1              0.00%    passed    100.00%
 141  AL12             0.00%    passed    100.00%
 142  H8               0.00%    passed    100.00%
 143  AD11             0.00%    passed    100.00%
 144  BF4              0.00%    passed    100.00%
 145  BF6              0.00%    passed    100.00%
 146  BF7              0.00%    passed    100.00%
 147  AI1              0.00%    passed    100.00%
 148  BA10             0.00%    passed    100.00%
 149  BA12             0.00%    passed    100.00%
 150  BA8              0.00%    passed    100.00%
 151  BA9              0.00%    passed    100.00%
 152  BB1              0.00%    passed    100.00%
 153  BB10             0.00%    passed    100.00%
 154  BB5              0.00%    passed    100.00%
 155  BC12             0.00%    passed    100.00%
 156  BC4              0.00%    passed    100.00%
 157  BC5              0.00%    passed    100.00%
 158  BD1              0.00%    passed    100.00%
 159  BD2              0.00%    passed    100.00%
 160  BD3              0.00%    passed    100.00%
 161  BD4              0.00%    passed    100.00%
 162  BD5              0.00%    passed    100.00%
 163  BD6              0.00%    passed    100.00%
 164  BD7              0.00%    passed    100.00%
 165  BD8              0.00%    passed    100.00%
 166  BD9              0.00%    passed    100.00%
 167  BE10             0.00%    passed    100.00%
 168  BH1              0.00%    passed    100.00%
 169  BH2              0.00%    passed    100.00%
 170  BH3              0.00%    passed    100.00%
 171  BH4              0.00%    passed    100.00%
 172  BH5              0.00%    passed    100.00%
 173  BH6              0.00%    passed    100.00%
 174  BI7              0.00%    passed    100.00%
 175  CF11             0.00%    passed    100.00%
 176  CH9              0.00%    passed    100.00%
 177  CI9              0.00%    passed    100.00%
 178  CJ7              0.00%    passed    100.00%
 179  CJ9              0.00%    passed    100.00%
 180  AA5              0.00%    passed    100.00%
 181  AB6              0.00%    passed    100.00%
 182  AG4              0.00%    passed    100.00%
 183  AK6              0.00%    passed    100.00%
 184  AK7              0.00%    passed    100.00%
 185  BK1              0.00%    passed    100.00%
 186  J8               0.00%    passed    100.00%
 187  AP12             0.00%    passed    100.00%
 188  BG5              0.00%    passed    100.00%
 189  H7               0.00%    passed    100.00%
 190  K5               0.00%    passed    100.00%
 191  A1               0.00%    passed    100.00%
 192  AE10             0.00%    passed    100.00%
 193  AM6              0.00%    passed    100.00%
 194  AN11             0.00%    passed    100.00%
 195  CG4              0.00%    passed    100.00%
 196  D1               0.00%    passed    100.00%
 197  D4               0.00%    passed    100.00%
 198  D5               0.00%    passed    100.00%
 199  K7               0.00%    passed    100.00%
 200  AA3              0.00%    passed    100.00%
 201  G2               0.00%    passed    100.00%
 202  AD12             0.00%    passed    100.00%
 203  AE1              0.00%    passed    100.00%
 204  AE4              0.00%    passed    100.00%
 205  AE5              0.00%    passed    100.00%
 206  AE6              0.00%    passed    100.00%
 207  AE9              0.00%    passed    100.00%
 208  AF11             0.00%    passed    100.00%
 209  AF4              0.00%    passed    100.00%
 210  AF5              0.00%    passed    100.00%
 211  AF6              0.00%    passed    100.00%
 212  AF7              0.00%    passed    100.00%
 213  AF9              0.00%    passed    100.00%
 214  AK10             0.00%    passed    100.00%
 215  AK11             0.00%    passed    100.00%
 216  AL4              0.00%    passed    100.00%
 217  AL7              0.00%    passed    100.00%
 218  BH7              0.00%    passed    100.00%
 219  BH8              0.00%    passed    100.00%
 220  BH9              0.00%    passed    100.00%
 221  CH2              0.00%    passed    100.00%
 222  CI3              0.00%    passed    100.00%
 223  CI6              0.00%    passed    100.00%
 224  K12              0.00%    passed    100.00%
 225  L11              0.00%    passed    100.00%
 226  L6               0.00%    passed    100.00%
 227  L8               0.00%    passed    100.00%
 228  M11              0.00%    passed    100.00%
 229  M8               0.00%    passed    100.00%
 230  N1               0.00%    passed    100.00%
 231  N12              0.00%    passed    100.00%
 232  N3               0.00%    passed    100.00%
 233  N5               0.00%    passed    100.00%
 234  N7               0.00%    passed    100.00%
 235  O10              0.00%    passed    100.00%
 236  O12              0.00%    passed    100.00%
 237  O2               0.00%    passed    100.00%
 238  O3               0.00%    passed    100.00%
 239  O4               0.00%    passed    100.00%
 240  O5               0.00%    passed    100.00%
 241  O6               0.00%    passed    100.00%
 242  O9               0.00%    passed    100.00%
 243  P12              0.00%    passed    100.00%
 244  P2               0.00%    passed    100.00%
 245  P3               0.00%    passed    100.00%
 246  P5               0.00%    passed    100.00%
 247  P7               0.00%    passed    100.00%
 248  P8               0.00%    passed    100.00%
 249  P9               0.00%    passed    100.00%
 250  BI12             0.00%    passed    100.00%
 251  BE1              0.00%    passed    100.00%
 252  CH10             0.00%    passed    100.00%
 253  AB8              0.00%    passed    100.00%
 254  N11              0.00%    passed    100.00%
 255  BG6              0.00%    passed    100.00%
 256  AK4              0.00%    passed    100.00%
 257  F5               0.00%    passed    100.00%
 258  AB10             0.00%    passed    100.00%
 259  BF12             0.00%    passed    100.00%
 260  CE8              0.00%    passed    100.00%
 261  CE10             0.00%    passed    100.00%
 262  AL1              0.00%    passed    100.00%
 263  K11              0.00%    passed    100.00%
 264  AL8              0.00%    passed    100.00%
 265  AM11             0.00%    passed    100.00%
 266  AM12             0.00%    passed    100.00%
 267  AM7              0.00%    passed    100.00%
 268  AN2              0.00%    passed    100.00%
 269  AN3              0.00%    passed    100.00%
 270  AN4              0.00%    passed    100.00%
 271  AN5              0.00%    passed    100.00%
 272  AJ12             0.00%    passed    100.00%
 273  AK1              0.00%    passed    100.00%
 274  AO11             0.00%    passed    100.00%
 275  AO5              0.00%    passed    100.00%
 276  AO6              0.00%    passed    100.00%
 277  AP2              0.00%    passed    100.00%
 278  AP4              0.00%    passed    100.00%
 279  AP5              0.00%    passed    100.00%
 280  CJ2              0.00%    passed    100.00%
 281  G1               0.00%    passed    100.00%
 282  G10              0.00%    passed    100.00%
 283  G11              0.00%    passed    100.00%
 284  G3               0.00%    passed    100.00%
 285  G4               0.00%    passed    100.00%
 286  G6               0.00%    passed    100.00%
 287  G7              30.20%    passed     96.47%
 288  G9               0.00%    passed    100.00%
 289  CJ10             0.00%    passed    100.00%
 290  CJ11             0.00%    passed    100.00%
 291  CJ3              0.00%    passed    100.00%
 292  CJ4              0.00%    passed    100.00%
 293  CJ5              0.00%    passed    100.00%
 294  CJ8              0.00%    passed    100.00%
 295  CL1              0.00%    passed    100.00%
 296  CF2              0.00%    passed    100.00%
 297  AA7              0.00%    passed    100.00%
 298  AB11             0.00%    passed    100.00%
 299  AE12             0.00%    passed    100.00%
 300  AN6              0.00%    passed    100.00%
 301  AN7              0.00%    passed    100.00%
 302  AP7              0.00%    passed    100.00%
 303  B12              0.00%    passed    100.00%
 304  C1               0.00%    passed    100.00%
 305  CL5              0.00%    passed    100.00%
 306  CL8              0.00%    passed    100.00%
 307  O11              0.00%    passed    100.00%
 308  BA2              0.00%    passed    100.00%
 309  C4               0.00%    passed    100.00%
 310  AC10             0.00%    passed    100.00%
 311  AC6              0.00%    passed    100.00%
 312  E8               0.00%    passed    100.00%
 313  CJ12             0.00%    passed    100.00%
 314  CK2              0.00%    passed    100.00%
 315  AM9              0.00%    passed    100.00%
 316  AD9              0.00%    passed    100.00%
 317  AE3              0.00%    passed    100.00%
 318  AF1              0.00%    passed    100.00%
 319  AF3              0.00%    passed    100.00%
 320  AG10             0.00%    passed    100.00%
 321  AG7              0.00%    passed    100.00%
 322  AL2              0.00%    passed    100.00%
 323  M2               0.00%    passed    100.00%
 324  M6               0.00%    passed    100.00%
 325  N10              0.00%    passed    100.00%
 326  CH8              0.00%    passed    100.00%
 327  BJ6              0.00%    passed    100.00%
 328  CH11             0.00%    passed    100.00%
 329  AM1              0.00%    passed    100.00%
 330  AM4              0.83%    passed    100.00%
 331  AM2              0.00%    passed    100.00%
 332  CI1              0.00%    passed     99.98%
 333  AF8              0.00%    passed    100.00%
 334  AG2              0.00%    passed    100.00%
 335  AH3              0.00%    passed    100.00%
 336  BB3              0.00%    passed    100.00%
 337  BC10             0.00%    passed    100.00%
 338  BE3              0.00%    passed    100.00%
 339  C2               0.00%    passed    100.00%
 340  CF4              0.00%    passed    100.00%
 341  CH12             0.00%    passed    100.00%
 342  H10              0.00%    passed    100.00%
 343  H5               0.00%    passed    100.00%
 344  I4               0.00%    passed    100.00%
 345  M9               0.00%    passed    100.00%
 346  P1               0.00%    passed    100.00%
 347  G12              0.00%    passed    100.00%
 348  CF8              0.00%    passed    100.00%
 349  AA6              0.00%    passed    100.00%
 350  GNM000161775     0.00%    passed    100.00%
 351  GNM000192475     0.00%    passed    100.00%
 352  GNM000743705     0.00%    passed    100.00%
 353  GNM000813985     0.00%    passed    100.00%
 354  GNM001238295     0.00%    passed    100.00%
 355  GNM001458095     0.00%    passed    100.00%
 356  GNM001458195     0.00%    passed    100.00%
 357  GNM001458295     0.00%    passed    100.00%
 358  GNM001507595     0.00%    passed    100.00%
 359  GNM003318255     0.00%    passed    100.00%
 360  GNM003443535     0.00%    passed    100.00%
 361  GNM003664205     0.00%    passed    100.00%
 362  GNM2606217183    0.00%    passed    100.00%
 363  GNM900106805     0.00%    passed    100.00%
 364  GNM900129345     0.00%    passed    100.00%
 365  GNM900141625     0.00%    passed    100.00%
 366  GNM900143525     0.00%    passed    100.00%
 367  GNM900172215     0.00%    passed    100.00%
 368  GNM900182615     0.00%    passed    100.00%
 369  GNM900185035     0.00%    passed    100.00%
 370  GNM900312795     0.00%    passed    100.00%
 371  GNM900313035     0.00%    passed    100.00%
 372  GNM000011965     0.08%    passed     80.73%
 373  GNM3479          0.00%    passed    100.00%
 374  GNM3486          0.00%    passed    100.00%
 375  GNM3538          0.00%    passed    100.00%
 376  GNM3559          0.00%    passed    100.00%
 377  GNM3892          0.00%    passed    100.00%
 378  GNM4290          0.00%    passed    100.00%
 379  GNM4649          0.00%    passed    100.00%
 380  GNM4677          0.00%    passed    100.00%
 381  GNM4698          0.00%    passed    100.00%
 382  GNM6322          0.00%    passed    100.00%
****  TOTAL            0.17%  0 sequences failed composition chi2 test (p-value<5%; df=19)

Partition file is not in NEXUS format, assuming RAxML-style partition file...
Subset	Type	Seqs	Sites	Infor	Invar	Model	Name
1	AA	382	395	126	227	Protein	nosD
2	AA	382	203	66	117	Protein	nosF
3	AA	382	171	85	72	Protein	nosL
4	AA	380	725	231	435	Protein	nosR
5	AA	382	273	58	180	Protein	nosY
6	AA	382	634	158	453	Protein	nosZ
Degree of missing data: 0.002
Info: multi-threading strategy over partitions

NOTE: C5 is identical to AA2 but kept for subsequent analysis
NOTE: C9 is identical to AA8 but kept for subsequent analysis
NOTE: CE7 is identical to AC8 but kept for subsequent analysis
NOTE: D10 is identical to AD1 but kept for subsequent analysis
NOTE: AH10 is identical to AH1 but kept for subsequent analysis
NOTE: CF3 is identical to BJ7 but kept for subsequent analysis
NOTE: K6 is identical to K3 but kept for subsequent analysis
NOTE: AP8 is identical to AF10 but kept for subsequent analysis
NOTE: AB1 is identical to AA12 but kept for subsequent analysis
NOTE: D9 is identical to B4 but kept for subsequent analysis
NOTE: BA11 is identical to BC9 but kept for subsequent analysis
NOTE: BC8 is identical to BB4 but kept for subsequent analysis
NOTE: BF11 is identical to BF10 but kept for subsequent analysis
NOTE: AP10 is identical to AK3 but kept for subsequent analysis
NOTE: GNM4290 is identical to BB9 but kept for subsequent analysis
NOTE: BJ4 is identical to BJ3 but kept for subsequent analysis
NOTE: P11 is identical to N4 but kept for subsequent analysis
NOTE: CF5 is identical to AA10 but kept for subsequent analysis
NOTE: AA1 is identical to A4 but kept for subsequent analysis
NOTE: BF7 is identical to BF4 but kept for subsequent analysis
NOTE: BA8 is identical to AI1 but kept for subsequent analysis
NOTE: BB10 is identical to BA10 but kept for subsequent analysis
NOTE: CF11 is identical to BA9 but kept for subsequent analysis
NOTE: BH2 is identical to BH1 but kept for subsequent analysis
NOTE: CJ9 is identical to CJ7 but kept for subsequent analysis
NOTE: AK6 is identical to AG4 but kept for subsequent analysis
NOTE: AM6 is identical to A1 but kept for subsequent analysis
NOTE: D5 is identical to D1 but kept for subsequent analysis
NOTE: AE1 is identical to AD12 but kept for subsequent analysis
NOTE: K12 is identical to AE6 but kept for subsequent analysis
NOTE: AF5 is identical to AF4 but kept for subsequent analysis
NOTE: AF9 is identical to AF6 but kept for subsequent analysis
NOTE: AM11 is identical to AL8 but kept for subsequent analysis
NOTE: AK1 is identical to AJ12 but kept for subsequent analysis
NOTE: AO5 is identical to AO11 but kept for subsequent analysis
NOTE: G11 is identical to G1 but kept for subsequent analysis
NOTE: G9 is identical to G10 but kept for subsequent analysis
NOTE: CJ11 is identical to CJ10 but kept for subsequent analysis
NOTE: B12 is identical to AA7 but kept for subsequent analysis
NOTE: AN7 is identical to AN6 but kept for subsequent analysis
NOTE: AC6 is identical to AC10 but kept for subsequent analysis
NOTE: CK2 is identical to CJ12 but kept for subsequent analysis
NOTE: N10 is identical to AG10 but kept for subsequent analysis
NOTE: M2 is identical to AG7 but kept for subsequent analysis
NOTE: AH3 is identical to AG2 but kept for subsequent analysis
NOTE: BC10 is identical to BB3 but kept for subsequent analysis
NOTE: CH12 is identical to BE3 but kept for subsequent analysis
NOTE: H10 is identical to CF4 but kept for subsequent analysis
NOTE: P1 is identical to M9 but kept for subsequent analysis
NOTE: GNM900141625 is identical to GNM000161775 but kept for subsequent analysis
NOTE: GNM003664205 is identical to GNM000192475 but kept for subsequent analysis
NOTE: GNM900312795 is identical to GNM2606217183 but kept for subsequent analysis
NOTE: GNM3892 is identical to GNM3538 but kept for subsequent analysis
NOTE: GNM4649 is identical to GNM3559 but kept for subsequent analysis
NOTE: 126 identical sequences (see below) will be ignored for subsequent analysis
NOTE: D12 (identical to AD1) is ignored but added at the end
NOTE: E2 (identical to AD1) is ignored but added at the end
NOTE: E5 (identical to AD1) is ignored but added at the end
NOTE: E6 (identical to AD1) is ignored but added at the end
NOTE: AH11 (identical to AH1) is ignored but added at the end
NOTE: AH4 (identical to AH1) is ignored but added at the end
NOTE: AH5 (identical to AH1) is ignored but added at the end
NOTE: AH6 (identical to AH1) is ignored but added at the end
NOTE: AH8 (identical to AH1) is ignored but added at the end
NOTE: AH9 (identical to AH1) is ignored but added at the end
NOTE: H9 (identical to AH1) is ignored but added at the end
NOTE: I5 (identical to AH1) is ignored but added at the end
NOTE: CG2 (identical to BJ7) is ignored but added at the end
NOTE: N2 (identical to AF10) is ignored but added at the end
NOTE: P10 (identical to AF10) is ignored but added at the end
NOTE: AC11 (identical to AA12) is ignored but added at the end
NOTE: AJ1 (identical to AA12) is ignored but added at the end
NOTE: AJ9 (identical to AA12) is ignored but added at the end
NOTE: B2 (identical to AA12) is ignored but added at the end
NOTE: F6 (identical to AA12) is ignored but added at the end
NOTE: F7 (identical to AA12) is ignored but added at the end
NOTE: GNM3486 (identical to AA12) is ignored but added at the end
NOTE: E4 (identical to B4) is ignored but added at the end
NOTE: E9 (identical to B4) is ignored but added at the end
NOTE: BI10 (identical to BB4) is ignored but added at the end
NOTE: CH4 (identical to BB4) is ignored but added at the end
NOTE: AP11 (identical to AK3) is ignored but added at the end
NOTE: AP9 (identical to AK3) is ignored but added at the end
NOTE: BE5 (identical to AK3) is ignored but added at the end
NOTE: BE6 (identical to AK3) is ignored but added at the end
NOTE: BE8 (identical to AK3) is ignored but added at the end
NOTE: BH12 (identical to AK3) is ignored but added at the end
NOTE: I10 (identical to AK3) is ignored but added at the end
NOTE: I11 (identical to AK3) is ignored but added at the end
NOTE: I12 (identical to AK3) is ignored but added at the end
NOTE: I6 (identical to AK3) is ignored but added at the end
NOTE: I7 (identical to AK3) is ignored but added at the end
NOTE: I8 (identical to AK3) is ignored but added at the end
NOTE: I9 (identical to AK3) is ignored but added at the end
NOTE: J1 (identical to AK3) is ignored but added at the end
NOTE: J10 (identical to AK3) is ignored but added at the end
NOTE: J11 (identical to AK3) is ignored but added at the end
NOTE: J12 (identical to AK3) is ignored but added at the end
NOTE: J2 (identical to AK3) is ignored but added at the end
NOTE: J3 (identical to AK3) is ignored but added at the end
NOTE: J4 (identical to AK3) is ignored but added at the end
NOTE: J5 (identical to AK3) is ignored but added at the end
NOTE: J6 (identical to AK3) is ignored but added at the end
NOTE: J7 (identical to AK3) is ignored but added at the end
NOTE: J9 (identical to AK3) is ignored but added at the end
NOTE: K2 (identical to AK3) is ignored but added at the end
NOTE: BC12 (identical to AI1) is ignored but added at the end
NOTE: BC4 (identical to AI1) is ignored but added at the end
NOTE: BC5 (identical to AI1) is ignored but added at the end
NOTE: BD1 (identical to AI1) is ignored but added at the end
NOTE: BD2 (identical to AI1) is ignored but added at the end
NOTE: BD3 (identical to AI1) is ignored but added at the end
NOTE: BD4 (identical to AI1) is ignored but added at the end
NOTE: BD5 (identical to AI1) is ignored but added at the end
NOTE: BD6 (identical to AI1) is ignored but added at the end
NOTE: BD7 (identical to AI1) is ignored but added at the end
NOTE: BD8 (identical to AI1) is ignored but added at the end
NOTE: BD9 (identical to AI1) is ignored but added at the end
NOTE: CH9 (identical to AI1) is ignored but added at the end
NOTE: CI9 (identical to AI1) is ignored but added at the end
NOTE: BH3 (identical to BH1) is ignored but added at the end
NOTE: BH4 (identical to BH1) is ignored but added at the end
NOTE: BH5 (identical to BH1) is ignored but added at the end
NOTE: BH6 (identical to BH1) is ignored but added at the end
NOTE: AK7 (identical to AG4) is ignored but added at the end
NOTE: BK1 (identical to AG4) is ignored but added at the end
NOTE: D4 (identical to A1) is ignored but added at the end
NOTE: AE5 (identical to AD12) is ignored but added at the end
NOTE: AE9 (identical to AD12) is ignored but added at the end
NOTE: AF11 (identical to AD12) is ignored but added at the end
NOTE: AL4 (identical to AD12) is ignored but added at the end
NOTE: AL7 (identical to AD12) is ignored but added at the end
NOTE: BH9 (identical to AD12) is ignored but added at the end
NOTE: CI3 (identical to AD12) is ignored but added at the end
NOTE: CI6 (identical to AD12) is ignored but added at the end
NOTE: L8 (identical to AD12) is ignored but added at the end
NOTE: M8 (identical to AD12) is ignored but added at the end
NOTE: N1 (identical to AD12) is ignored but added at the end
NOTE: N3 (identical to AD12) is ignored but added at the end
NOTE: N5 (identical to AD12) is ignored but added at the end
NOTE: O10 (identical to AD12) is ignored but added at the end
NOTE: O12 (identical to AD12) is ignored but added at the end
NOTE: O9 (identical to AD12) is ignored but added at the end
NOTE: P12 (identical to AD12) is ignored but added at the end
NOTE: P5 (identical to AD12) is ignored but added at the end
NOTE: P9 (identical to AD12) is ignored but added at the end
NOTE: P2 (identical to AE6) is ignored but added at the end
NOTE: P7 (identical to AE6) is ignored but added at the end
NOTE: N12 (identical to AF4) is ignored but added at the end
NOTE: AK10 (identical to AF6) is ignored but added at the end
NOTE: BH7 (identical to AF6) is ignored but added at the end
NOTE: BH8 (identical to AF6) is ignored but added at the end
NOTE: L6 (identical to AF6) is ignored but added at the end
NOTE: O2 (identical to AF6) is ignored but added at the end
NOTE: O3 (identical to AF6) is ignored but added at the end
NOTE: P3 (identical to AF6) is ignored but added at the end
NOTE: AM12 (identical to AL8) is ignored but added at the end
NOTE: AM7 (identical to AL8) is ignored but added at the end
NOTE: AN2 (identical to AL8) is ignored but added at the end
NOTE: AN3 (identical to AL8) is ignored but added at the end
NOTE: AN4 (identical to AL8) is ignored but added at the end
NOTE: AN5 (identical to AL8) is ignored but added at the end
NOTE: AO6 (identical to AO11) is ignored but added at the end
NOTE: AP2 (identical to AO11) is ignored but added at the end
NOTE: AP4 (identical to AO11) is ignored but added at the end
NOTE: AP5 (identical to AO11) is ignored but added at the end
NOTE: CJ2 (identical to AO11) is ignored but added at the end
NOTE: G3 (identical to G1) is ignored but added at the end
NOTE: G4 (identical to G1) is ignored but added at the end
NOTE: G6 (identical to G1) is ignored but added at the end
NOTE: CJ3 (identical to CJ10) is ignored but added at the end
NOTE: CJ4 (identical to CJ10) is ignored but added at the end
NOTE: CJ5 (identical to CJ10) is ignored but added at the end
NOTE: CJ8 (identical to CJ10) is ignored but added at the end
NOTE: CL1 (identical to CJ10) is ignored but added at the end
NOTE: C1 (identical to AA7) is ignored but added at the end
NOTE: CL8 (identical to AA7) is ignored but added at the end
NOTE: E8 (identical to AC10) is ignored but added at the end
NOTE: M6 (identical to AG7) is ignored but added at the end
NOTE: H5 (identical to AG2) is ignored but added at the end
NOTE: C2 (identical to BB3) is ignored but added at the end
Concatenated alignment was printed to /mnt/ivy/thliao/project/coral_ruegeria/ipynb/paper_denitrification/fullgene_trees/nosZ/nosZ.uniqueseq.phy

For your convenience alignment with unique sequences printed to /mnt/ivy/thliao/project/coral_ruegeria/ipynb/paper_denitrification/fullgene_trees/nosZ/nosZ.uniqueseq.phy


Create initial parsimony tree by phylogenetic likelihood library (PLL)... 0.228 seconds
NOTE: ModelFinder requires 190 MB RAM!
NUMBER OF THREADS FOR PARTITION FINDING: 6
Testing LG+F+G on supermatrix...
LG+F+G4 / LnL: -45628.422 / df: 529 / AIC: 92314.845 / AICc: 92614.546 / BIC: 95374.391
Selecting individual models for 6 charsets using BIC...
 No. Model        Score       Charset
   1 JTT+I+G4     8114.798    nosF
   2 LG+I+G4      7670.925    nosY
   3 JTT+I+G4     13380.298   nosL
   4 JTT+I+G4     16547.312   nosD
   5 LG+I+G4      15821.336   nosZ
   6 JTT+I+G4     28599.939   nosR
Full partition model BIC score: 94123.560 (LnL: -45014.683  df:526)
Partition information was printed to /mnt/ivy/thliao/project/coral_ruegeria/ipynb/paper_denitrification/fullgene_trees/nosZ/nosZ.best_scheme.nex
Partition information in Raxml format was printed to /mnt/ivy/thliao/project/coral_ruegeria/ipynb/paper_denitrification/fullgene_trees/nosZ/nosZ.best_scheme

All model information printed to /mnt/ivy/thliao/project/coral_ruegeria/ipynb/paper_denitrification/fullgene_trees/nosZ/nosZ.model.gz
CPU time for ModelFinder: 158.892 seconds (0h:2m:38s)
Wall-clock time for ModelFinder: 45.081 seconds (0h:0m:45s)
NOTE: State(s) W not present in partition nosF and thus removed from Markov process to prevent numerical problems
NOTE: 1 states (see above) are not present and thus removed from Markov process to prevent numerical problems
Generating 1000 samples for ultrafast bootstrap (seed: 217530)...

NOTE: 190 MB RAM (0 GB) is required!
Measuring multi-threading efficiency up to 64 CPU cores
Increase to 10 rounds for branch lengths
11 trees examined
Threads: 1 / Time: 64.749 sec / Speedup: 1.000 / Efficiency: 100% / LogL: -137382
Threads: 2 / Time: 38.298 sec / Speedup: 1.691 / Efficiency: 85% / LogL: -137382
Threads: 3 / Time: 30.565 sec / Speedup: 2.118 / Efficiency: 71% / LogL: -137382
Threads: 4 / Time: 24.407 sec / Speedup: 2.653 / Efficiency: 66% / LogL: -137382
Threads: 5 / Time: 24.577 sec / Speedup: 2.635 / Efficiency: 53% / LogL: -137382
Threads: 6 / Time: 24.240 sec / Speedup: 2.671 / Efficiency: 45% / LogL: -137382
BEST NUMBER OF THREADS: 4

Estimate model parameters (epsilon = 0.100)
Initial log-likelihood: -45458.243
Current log-likelihood at step 1: -45098.020
Current log-likelihood at step 2: -45033.137
Current log-likelihood at step 3: -45018.023
Current log-likelihood at step 4: -45013.958
Current log-likelihood at step 5: -45012.440
Current log-likelihood at step 6: -45011.530
Current log-likelihood at step 7: -45010.873
Current log-likelihood at step 8: -45010.366
Current log-likelihood at step 9: -45009.962
Current log-likelihood at step 10: -45009.668
Current log-likelihood at step 11: -45009.437
Current log-likelihood at step 12: -45009.245
Current log-likelihood at step 13: -45009.079
Current log-likelihood at step 14: -45008.935
Current log-likelihood at step 15: -45008.806
Current log-likelihood at step 16: -45008.690
Current log-likelihood at step 17: -45008.585
Current log-likelihood at step 18: -45008.490
Partition-specific rates:  0.978 1.147 2.977 1.033 0.804 0.480
Parameters optimization took 17 rounds (23.846 sec)

Computing ML distances based on estimated model parameters... 89.406 sec
Computing BIONJ tree...
0.084 seconds
Log-likelihood of BIONJ tree: -45312.566
--------------------------------------------------------------------
|             INITIALIZING CANDIDATE TREE SET                      |
--------------------------------------------------------------------
Generating 98 parsimony trees... 26.556 second
Computing log-likelihood of 98 initial trees ... 53.299 seconds
Current best score: -44885.437

Do NNI search on 20 best initial trees
Estimate model parameters (epsilon = 0.100)
Initial log-likelihood: -44836.182
Current log-likelihood at step 1: -44835.829
Current log-likelihood at step 2: -44835.698
Current log-likelihood at step 3: -44835.619
Parameters optimization took 2 rounds (3.267 sec)

BETTER TREE FOUND at iteration 1: -44835.619
Iteration 10 / LogL: -44914.791 / Time: 0h:6m:21s
Iteration 20 / LogL: -44921.384 / Time: 0h:7m:6s
Finish initializing candidate tree set (20)
Current best tree score: -44835.619 / CPU time: 171.927
Number of iterations: 20
--------------------------------------------------------------------
|               OPTIMIZING CANDIDATE TREE SET                      |
--------------------------------------------------------------------
Estimate model parameters (epsilon = 0.100)
Initial log-likelihood: -44830.822
Current log-likelihood at step 1: -44830.569
Current log-likelihood at step 2: -44830.511
Parameters optimization took 1 rounds (2.107 sec)

BETTER TREE FOUND at iteration 24: -44830.511
Iteration 30 / LogL: -44922.911 / Time: 0h:8m:14s (0h:26m:43s left)
Estimate model parameters (epsilon = 0.100)
Initial log-likelihood: -44820.109
Current log-likelihood at step 1: -44819.898
Current log-likelihood at step 2: -44819.852
Parameters optimization took 1 rounds (2.181 sec)

BETTER TREE FOUND at iteration 32: -44819.852
Iteration 40 / LogL: -44860.003 / Time: 0h:9m:27s (0h:22m:18s left)
Iteration 50 / LogL: -44840.636 / Time: 0h:10m:35s (0h:17m:42s left)
Log-likelihood cutoff on original alignment: -44981.264
UFBoot trees printed to /mnt/ivy/thliao/project/coral_ruegeria/ipynb/paper_denitrification/fullgene_trees/nosZ/nosZ.ufboot
Iteration 60 / LogL: -44841.873 / Time: 0h:11m:45s (0h:14m:20s left)
Iteration 70 / LogL: -44951.969 / Time: 0h:12m:50s (0h:11m:32s left)
Iteration 80 / LogL: -44834.875 / Time: 0h:13m:54s (0h:9m:9s left)
Iteration 90 / LogL: -44864.890 / Time: 0h:15m:0s (0h:7m:5s left)
Iteration 100 / LogL: -44969.345 / Time: 0h:16m:7s (0h:5m:12s left)
Log-likelihood cutoff on original alignment: -44961.125
NOTE: Bootstrap correlation coefficient of split occurrence frequencies: 0.990
UFBoot trees printed to /mnt/ivy/thliao/project/coral_ruegeria/ipynb/paper_denitrification/fullgene_trees/nosZ/nosZ.ufboot
Estimate model parameters (epsilon = 0.100)
Initial log-likelihood: -44818.048
Current log-likelihood at step 1: -44817.905
Current log-likelihood at step 2: -44817.853
Parameters optimization took 1 rounds (1.854 sec)

BETTER TREE FOUND at iteration 101: -44817.853
Estimate model parameters (epsilon = 0.100)
Initial log-likelihood: -44817.287
Current log-likelihood at step 1: -44817.202
Parameters optimization took 0 rounds (0.880 sec)

BETTER TREE FOUND at iteration 108: -44817.202
Iteration 110 / LogL: -44825.837 / Time: 0h:17m:18s (0h:15m:33s left)
Iteration 120 / LogL: -44845.307 / Time: 0h:18m:23s (0h:13m:36s left)
Iteration 130 / LogL: -44823.138 / Time: 0h:19m:32s (0h:11m:49s left)
Iteration 140 / LogL: -44823.768 / Time: 0h:20m:42s (0h:10m:7s left)
Iteration 150 / LogL: -44835.703 / Time: 0h:21m:47s (0h:8m:28s left)
Log-likelihood cutoff on original alignment: -44961.125
UFBoot trees printed to /mnt/ivy/thliao/project/coral_ruegeria/ipynb/paper_denitrification/fullgene_trees/nosZ/nosZ.ufboot
Iteration 160 / LogL: -44859.733 / Time: 0h:23m:0s (0h:6m:56s left)
Iteration 170 / LogL: -44838.194 / Time: 0h:24m:10s (0h:5m:26s left)
Iteration 180 / LogL: -45041.286 / Time: 0h:25m:16s (0h:3m:57s left)
Iteration 190 / LogL: -44833.100 / Time: 0h:26m:20s (0h:2m:30s left)
Iteration 200 / LogL: -44832.502 / Time: 0h:27m:26s (0h:1m:6s left)
Log-likelihood cutoff on original alignment: -44961.125
NOTE: Bootstrap correlation coefficient of split occurrence frequencies: 0.998
UFBoot trees printed to /mnt/ivy/thliao/project/coral_ruegeria/ipynb/paper_denitrification/fullgene_trees/nosZ/nosZ.ufboot
TREE SEARCH COMPLETED AFTER 209 ITERATIONS / Time: 0h:28m:31s

--------------------------------------------------------------------
|                    FINALIZING TREE SEARCH                        |
--------------------------------------------------------------------
Performs final model parameters optimization
Estimate model parameters (epsilon = 0.010)
Initial log-likelihood: -44817.195
Current log-likelihood at step 1: -44817.146
Current log-likelihood at step 2: -44817.105
Current log-likelihood at step 3: -44817.070
Current log-likelihood at step 4: -44817.038
Current log-likelihood at step 5: -44817.009
Current log-likelihood at step 6: -44816.983
Current log-likelihood at step 7: -44816.959
Current log-likelihood at step 8: -44816.939
Current log-likelihood at step 9: -44816.923
Current log-likelihood at step 10: -44816.909
Current log-likelihood at step 11: -44816.896
Current log-likelihood at step 12: -44816.884
Current log-likelihood at step 13: -44816.873
Current log-likelihood at step 14: -44816.862
Current log-likelihood at step 15: -44816.852
Partition-specific rates:  0.990 1.122 3.014 1.045 0.800 0.459
Parameters optimization took 14 rounds (14.768 sec)

BEST SCORE FOUND : -44816.852
Creating bootstrap support values...
Split supports printed to NEXUS file /mnt/ivy/thliao/project/coral_ruegeria/ipynb/paper_denitrification/fullgene_trees/nosZ/nosZ.splits.nex
Total tree length: 3.617

Total number of iterations: 209
CPU time used for tree search: 5560.195 sec (1h:32m:40s)
Wall-clock time used for tree search: 1455.703 sec (0h:24m:15s)
Total CPU time used: 6399.625 sec (1h:46m:39s)
Total wall-clock time used: 1727.490 sec (0h:28m:47s)
UFBoot trees printed to /mnt/ivy/thliao/project/coral_ruegeria/ipynb/paper_denitrification/fullgene_trees/nosZ/nosZ.ufboot

Computing bootstrap consensus tree...
Reading input file /mnt/ivy/thliao/project/coral_ruegeria/ipynb/paper_denitrification/fullgene_trees/nosZ/nosZ.splits.nex...
256 taxa and 1352 splits.
Consensus tree written to /mnt/ivy/thliao/project/coral_ruegeria/ipynb/paper_denitrification/fullgene_trees/nosZ/nosZ.contree
Reading input trees file /mnt/ivy/thliao/project/coral_ruegeria/ipynb/paper_denitrification/fullgene_trees/nosZ/nosZ.contree
Log-likelihood of consensus tree: -44816.493

Analysis results written to: 
  IQ-TREE report:                /mnt/ivy/thliao/project/coral_ruegeria/ipynb/paper_denitrification/fullgene_trees/nosZ/nosZ.iqtree
  Maximum-likelihood tree:       /mnt/ivy/thliao/project/coral_ruegeria/ipynb/paper_denitrification/fullgene_trees/nosZ/nosZ.treefile
  Likelihood distances:          /mnt/ivy/thliao/project/coral_ruegeria/ipynb/paper_denitrification/fullgene_trees/nosZ/nosZ.mldist
  Best partitioning scheme:      /mnt/ivy/thliao/project/coral_ruegeria/ipynb/paper_denitrification/fullgene_trees/nosZ/nosZ.best_scheme.nex
           in RAxML format:      /mnt/ivy/thliao/project/coral_ruegeria/ipynb/paper_denitrification/fullgene_trees/nosZ/nosZ.best_scheme

Ultrafast bootstrap approximation results written to:
  Split support values:          /mnt/ivy/thliao/project/coral_ruegeria/ipynb/paper_denitrification/fullgene_trees/nosZ/nosZ.splits.nex
  Consensus tree:                /mnt/ivy/thliao/project/coral_ruegeria/ipynb/paper_denitrification/fullgene_trees/nosZ/nosZ.contree
  UFBoot trees:                  /mnt/ivy/thliao/project/coral_ruegeria/ipynb/paper_denitrification/fullgene_trees/nosZ/nosZ.ufboot
  Screen log file:               /mnt/ivy/thliao/project/coral_ruegeria/ipynb/paper_denitrification/fullgene_trees/nosZ/nosZ.log

Date and Time: Wed Feb 12 03:41:00 2025
