# Supplementary material for: Decoding coral resistance to eutrophication through the association of hyper‑efficient denitrifiers as key microbial allies
Source: Nat Commun. 2026 May 19;17:3938. doi: 10.1038/s41467-026-72571-w (PMC13187470; doi:10.1038/s41467-026-72571-w)
Supplement: Supplementary file 21 — Source Data [file 41467_2026_72571_MOESM21_ESM.zip › Source Data/FigureS5/D/nosZ.contree]

(A5:0.0000022218,((((AA2:0.0000022218,C5:0.0000022218)100:0.0005314307,CG1:0.0026788169)93:0.0000022218,AA4:0.0005316195)100:0.0021332684,((((((((AA8:0.0000022218,C9:0.0000022218)100:0.0069273690,((((((((((((((((((((AF10:0.0000000000,P10:0.0000000000):0.0000000000,N2:0.0000000000):0.0000022218,AP8:0.0000022218)100:0.0036727808,AG6:0.0000022218)97:0.0031550346,(CL7:0.0010494673,N9:0.0010508148)80:0.0000026337)88:0.0021399448,AL3:0.0058253323)100:0.0074779480,(((A4:0.0000022218,AA1:0.0000022218)100:0.0022512399,AL12:0.0024801469)100:0.0065370205,(H8:0.0051439819,AA5:0.0054769875)89:0.0016329634)98:0.0024436846)99:0.0046132531,((BF10:0.0000022218,BF11:0.0000022218)100:0.0105296400,GNM003443535:0.0162042940)97:0.0032680543)100:0.0186835824,AB9:0.0165904651)100:0.0111824883,((((((((((((((AA12:0.0000000000,AJ9:0.0000000000):0.0000000000,F7:0.0000000000):0.0000000000,F6:0.0000000000):0.0000000000,AJ1:0.0000000000):0.0000000000,B2:0.0000000000):0.0000000000,AC11:0.0000000000):0.0000000000,GNM3486:0.0000000000):0.0000022218,AB1:0.0000022218)38:0.0000022218,E12:0.0000022218)35:0.0000022218,(((B4:0.0000000000,E4:0.0000000000):0.0000000000,E9:0.0000000000):0.0000022218,D9:0.0000022218)100:0.0005249940)59:0.0000020729,B1:0.0000024591)100:0.0253506961,(AJ12:0.0000022218,AK1:0.0000022218)100:0.0253360131)99:0.0179647399,AB5:0.0369240753)93:0.0061682528,(CJ12:0.0000022218,CK2:0.0000022218)100:0.0479266647)97:0.0094508814)73:0.0035080327,((((((CG11:0.0103788580,CE10:0.0138457547)100:0.0082360000,((AB10:0.0045070782,AM9:0.0033833044)100:0.0208848607,CH8:0.0280878568)100:0.0042725673)100:0.0144522980,((AD11:0.0015796192,BF6:0.0010558123)100:0.0021285317,(BF4:0.0000022218,BF7:0.0000022218)96:0.0005191750)100:0.0318692368)100:0.0140899922,(BI12:0.0388694503,(BF12:0.0005243524,CE8:0.0000022218)100:0.0120877840)100:0.0093196427)90:0.0072281961,(((BI11:0.0309481155,(((((((((((((((((((AI1:0.0000000000,BD3:0.0000000000):0.0000000000,BD1:0.0000000000):0.0000000000,BD5:0.0000000000):0.0000000000,BD7:0.0000000000):0.0000000000,BC4:0.0000000000):0.0000000000,BD4:0.0000000000):0.0000000000,BC12:0.0000000000):0.0000000000,CH9:0.0000000000):0.0000000000,BD6:0.0000000000):0.0000000000,BD9:0.0000000000):0.0000000000,BD2:0.0000000000):0.0000000000,CI9:0.0000000000):0.0000000000,BC5:0.0000000000):0.0000000000,BD8:0.0000000000):0.0000022218,BA8:0.0000022218)100:0.0010599687,BA12:0.0005301725)99:0.0004977255,((((((BA10:0.0000022218,BB10:0.0000022218)100:0.0042614634,BB5:0.0032012377)61:0.0005294907,(((((BH1:0.0000000000,BH5:0.0000000000):0.0000000000,BH6:0.0000000000):0.0000000000,BH4:0.0000000000):0.0000000000,BH3:0.0000000000):0.0000022218,BH2:0.0000022218)100:0.0010590485)51:0.0000022218,BB1:0.0015899409)70:0.0010596702,BI7:0.0048039665)86:0.0005305895,(BA9:0.0000022218,CF11:0.0000022218)100:0.0015930948)85:0.0010921990)85:0.0010635389,(CJ7:0.0000022218,CJ9:0.0000022218)100:0.0028447752)91:0.0007413283,BE10:0.0049463935)100:0.0158751984)98:0.0095676062,GNM001458295:0.0327928253)54:0.0103963411,((GNM000743705:0.0448456483,((((GNM001458095:0.0114637226,GNM001458195:0.0101069854)100:0.0035631691,(GNM2606217183:0.0000022218,GNM900312795:0.0000022218)100:0.0100905708)100:0.0056593203,GNM900143525:0.0210874239)100:0.0075078825,GNM003318255:0.0163299948)100:0.0230440865)87:0.0075838889,((GNM001238295:0.0335760533,GNM900106805:0.0344633218)89:0.0058296351,((GNM900172215:0.0381689158,GNM900313035:0.0448623939)88:0.0050086736,GNM900182615:0.0637588951)99:0.0076707328)90:0.0053961036)42:0.0042094874)42:0.0041947872)72:0.0024855627,(BG10:0.0392790891,(AF8:0.0377973976,((GNM3538:0.0000022218,GNM3892:0.0000022218)100:0.0021482982,GNM4677:0.0015825896)100:0.0379595137)95:0.0067452319)88:0.0026407540)86:0.0067732384)95:0.0081119613,((AA3:0.0075489937,(((((G2:0.0202327981,(GNM000192475:0.0000022218,GNM003664205:0.0000022218)100:0.0069380940)58:0.0016768236,(AN6:0.0000022218,AN7:0.0000022218)100:0.0080300707)36:0.0006218851,(((((AA7:0.0000000000,C1:0.0000000000):0.0000000000,CL8:0.0000000000):0.0000022218,B12:0.0000022218)58:0.0000022218,AB11:0.0005311737)99:0.0010694182,AE12:0.0058831857)98:0.0010659050)42:0.0010629455,O11:0.0053468879)63:0.0012343361,(AP7:0.0026534669,CL5:0.0097624962)100:0.0014667780)63:0.0029489353)100:0.0139408185,(((((AG2:0.0000000000,H5:0.0000000000):0.0000022218,AH3:0.0000022218)100:0.0036481529,(((CF4:0.0000022218,H10:0.0000022218)61:0.0000022218,(M9:0.0000022218,P1:0.0000022218)100:0.0005235437)96:0.0002776334,I4:0.0018178644)100:0.0034551771)99:0.0012945643,(BE3:0.0000022218,CH12:0.0000022218)100:0.0116792178)97:0.0094664745,((BB3:0.0000000000,C2:0.0000000000):0.0000022218,BC10:0.0000022218)100:0.0060413827)100:0.0222804518)94:0.0076646368)78:0.0077412546,AM1:0.0570665035)78:0.0054363535,((((((A2:0.0037663956,BF8:0.0079423557)68:0.0024642512,(((((((BB4:0.0000000000,BI10:0.0000000000):0.0000000000,CH4:0.0000000000):0.0000022218,BC8:0.0000022218)100:0.0080000084,(CI5:0.0081142421,((((BB9:0.0000022218,GNM4290:0.0000022218)100:0.0010473953,(BJ3:0.0000022218,BJ4:0.0000022218)67:0.0000022218)100:0.0068173396,BJ5:0.0064144346)89:0.0015738999,GNM900185035:0.0061777270)100:0.0075232718)87:0.0037134416)63:0.0016187566,(CG3:0.0069456854,CF2:0.0085919426)52:0.0020566328)62:0.0015015042,(GNM000161775:0.0000022218,GNM900141625:0.0000022218)100:0.0088854766)51:0.0005389444,(BC2:0.0084681765,CI8:0.0088949992)94:0.0026474913)54:0.0008772436)49:0.0010930543,BC6:0.0081224879)100:0.0079886990,GNM900129345:0.0150663630)100:0.0332026115,CG8:0.0024270380)100:0.0090491285,CH5:0.0080234874)100:0.0613219348)100:0.0542240167,GNM000813985:0.0453624502)72:0.0037838260,(((((((AI2:0.0052236753,((((((((((((((((((((AD12:0.0000000000,N3:0.0000000000):0.0000000000,BH9:0.0000000000):0.0000000000,AL7:0.0000000000):0.0000000000,O12:0.0000000000):0.0000000000,N1:0.0000000000):0.0000000000,AE9:0.0000000000):0.0000000000,P12:0.0000000000):0.0000000000,AE5:0.0000000000):0.0000000000,N5:0.0000000000):0.0000000000,M8:0.0000000000):0.0000000000,AL4:0.0000000000):0.0000000000,CI3:0.0000000000):0.0000000000,CI6:0.0000000000):0.0000000000,P9:0.0000000000):0.0000000000,L8:0.0000000000):0.0000000000,P5:0.0000000000):0.0000000000,AF11:0.0000000000):0.0000000000,O10:0.0000000000):0.0000000000,O9:0.0000000000):0.0000022218,AE1:0.0000022218)100:0.0038650550)98:0.0007952180,(((AF4:0.0000000000,N12:0.0000000000):0.0000022218,AF5:0.0000022218)100:0.0023973528,P8:0.0018665927)60:0.0017289755)64:0.0017470084,((AE4:0.0021223960,L11:0.0037226994)90:0.0010658643,(CH2:0.0015888561,(M11:0.0047900220,O4:0.0042837017)88:0.0010670816)80:0.0000022218)97:0.0021427191)46:0.0005689285,((((((((((((AF6:0.0000000000,BH7:0.0000000000):0.0000000000,P3:0.0000000000):0.0000000000,O2:0.0000000000):0.0000000000,AK10:0.0000000000):0.0000000000,O3:0.0000000000):0.0000000000,L6:0.0000000000):0.0000000000,BH8:0.0000000000):0.0000022218,AF9:0.0000022218)100:0.0010634335,AF7:0.0021292260)100:0.0015995424,AK11:0.0000022218)98:0.0005359064,N7:0.0048119857)81:0.0010591644,O5:0.0010660573)79:0.0010265465)47:0.0020958094,(((((AE6:0.0000000000,P7:0.0000000000):0.0000000000,P2:0.0000000000):0.0000022218,K12:0.0000022218)100:0.0014752771,O6:0.0043967077)83:0.0031879398,(((AD9:0.0010650094,(AF1:0.0015964397,(AF3:0.0021372738,(AG10:0.0000022218,N10:0.0000022218)87:0.0000022218)100:0.0016008793)62:0.0010703544)57:0.0010540176,(AE3:0.0021229591,((AG7:0.0000000000,M6:0.0000000000):0.0000022218,M2:0.0000022218)100:0.0021510951)42:0.0010611322)28:0.0000022218,AL2:0.0037456817)100:0.0031380053)78:0.0012437848)100:0.0342576074,(((C11:0.0053718451,(AA10:0.0000022218,CF5:0.0000022218)100:0.0015769851)100:0.0011090870,BJ6:0.0031697999)100:0.0633791799,(CI1:0.0493963434,(GNM001507595:0.0897273880,GNM000011965:0.1565574342)100:0.0337849128)100:0.0227811520)100:0.0167762827)96:0.0122555222,(((GNM3559:0.0000022218,GNM4649:0.0000022218)100:0.0005254616,GNM4698:0.0000022218)100:0.0039161161,GNM6322:0.0008561164)100:0.0293751764)84:0.0091945765)62:0.0067617430,(((BC9:0.0000022218,BA11:0.0000022218)100:0.0218980636,CF8:0.0220333442)100:0.0144135004,((BB7:0.0246815608,(((((((((A1:0.0000000000,D4:0.0000000000):0.0000022218,AM6:0.0000022218)92:0.0000022218,AE10:0.0005252047)100:0.0005250374,AN11:0.0000022218)100:0.0017185570,BG6:0.0019720800)100:0.0023161003,(AB8:0.0000022218,N11:0.0010481749)100:0.0025746638)99:0.0018113465,(D1:0.0000022218,D5:0.0000022218)100:0.0051852854)99:0.0023145535,CG4:0.0056345102)95:0.0017554015,K7:0.0046515743)100:0.0363691177)100:0.0120404714,AA6:0.0324349271)63:0.0044127057)62:0.0046690855)53:0.0048570194,(((((((F11:0.0159213444,G12:0.0076892107)100:0.0062828880,(E1:0.0130845480,((AD2:0.0200945711,(((((G1:0.0000000000,G3:0.0000000000):0.0000000000,G4:0.0000000000):0.0000000000,G6:0.0000000000):0.0000022218,G11:0.0000022218)99:0.0000023240,G7:0.0000024591)100:0.0049750173)94:0.0046060528,((AL1:0.0092367203,K11:0.0072895038)100:0.0101888900,(G10:0.0000022218,G9:0.0000022218)100:0.0087002889)81:0.0037253835)75:0.0032773292)64:0.0023785323)82:0.0047239771,(((AB6:0.0112241783,((((AG4:0.0000000000,BK1:0.0000000000):0.0000000000,AK7:0.0000000000):0.0000022218,AK6:0.0000022218)100:0.0026234926,J8:0.0020785249)100:0.0121689721)100:0.0211478443,(BE1:0.0053434925,CH10:0.0037705332)100:0.0173500801)99:0.0035526744,((((((((AL8:0.0000000000,AN3:0.0000000000):0.0000000000,AM12:0.0000000000):0.0000000000,AN4:0.0000000000):0.0000000000,AN2:0.0000000000):0.0000000000,AN5:0.0000000000):0.0000000000,AM7:0.0000000000):0.0000022218,AM11:0.0000022218)100:0.0188299594,(((((((CJ10:0.0000000000,CJ5:0.0000000000):0.0000000000,CJ8:0.0000000000):0.0000000000,CL1:0.0000000000):0.0000000000,CJ4:0.0000000000):0.0000000000,CJ3:0.0000000000):0.0000022218,CJ11:0.0000022218)100:0.0247225789,AM2:0.0113957729)100:0.0092340326)100:0.0127874587)99:0.0057751999)100:0.0100480854,(CH11:0.0110236950,AM4:0.0089346514)100:0.0293044974)99:0.0049913619,(CE9:0.0212962068,(BA2:0.0000022218,C4:0.0005239971)100:0.0190228514)100:0.0100145697)94:0.0072344673,(((((N4:0.0000022218,P11:0.0000022218)100:0.0042893047,K5:0.0064731804)100:0.0032873980,(BG5:0.0124019200,H7:0.0043409958)56:0.0006181341)99:0.0124176620,AP12:0.0163408931)97:0.0129169029,((((((AO11:0.0000000000,AP2:0.0000000000):0.0000000000,AO6:0.0000000000):0.0000000000,AP4:0.0000000000):0.0000000000,AP5:0.0000000000):0.0000000000,CJ2:0.0000000000):0.0000022218,AO5:0.0000022218)100:0.0399545696)92:0.0049827347)83:0.0066518754,(((BC3:0.0348999838,CL6:0.0459941145)100:0.0143847453,(BC1:0.0313940176,BE9:0.0397974380)80:0.0066837236)74:0.0053744598,((AC10:0.0000000000,E8:0.0000000000):0.0000022218,AC6:0.0000022218)100:0.0341727645)40:0.0029227998)52:0.0051878409)100:0.0068050417,(AK4:0.0022350777,F5:0.0062401537)100:0.0282826027)100:0.0114937778,(((((((((((((((((((((((((((AK3:0.0000000000,I12:0.0000000000):0.0000000000,J6:0.0000000000):0.0000000000,J2:0.0000000000):0.0000000000,BE6:0.0000000000):0.0000000000,BE5:0.0000000000):0.0000000000,J7:0.0000000000):0.0000000000,J10:0.0000000000):0.0000000000,AP11:0.0000000000):0.0000000000,J12:0.0000000000):0.0000000000,J3:0.0000000000):0.0000000000,K2:0.0000000000):0.0000000000,I8:0.0000000000):0.0000000000,J4:0.0000000000):0.0000000000,I10:0.0000000000):0.0000000000,AP9:0.0000000000):0.0000000000,BE8:0.0000000000):0.0000000000,J5:0.0000000000):0.0000000000,BH12:0.0000000000):0.0000000000,J9:0.0000000000):0.0000000000,I9:0.0000000000):0.0000000000,J11:0.0000000000):0.0000000000,I11:0.0000000000):0.0000000000,I6:0.0000000000):0.0000000000,I7:0.0000000000):0.0000000000,J1:0.0000000000):0.0000022218,AP10:0.0000022218)100:0.0090899557,L12:0.0084722711)100:0.0212739817)100:0.0173706417)94:0.0028325551,((AA9:0.0019603632,AB7:0.0044276412)76:0.0010369207,I3:0.0046581499)70:0.0007354783)81:0.0015534026,((((((((((AH1:0.0000000000,AH11:0.0000000000):0.0000000000,AH5:0.0000000000):0.0000000000,I5:0.0000000000):0.0000000000,H9:0.0000000000):0.0000000000,AH4:0.0000000000):0.0000000000,AH9:0.0000000000):0.0000000000,AH8:0.0000000000):0.0000000000,AH6:0.0000000000):0.0000022218,AH10:0.0000022218)100:0.0053244487,CE6:0.0031871584)84:0.0016177736)60:0.0010403058,((AC8:0.0000022218,CE7:0.0000022218)100:0.0021268406,D6:0.0026737453)97:0.0031980386)59:0.0005335389,CJ6:0.0015887512)58:0.0000022218,(((((((AD1:0.0000000000,E6:0.0000000000):0.0000000000,E2:0.0000000000):0.0000000000,E5:0.0000000000):0.0000000000,D12:0.0000000000):0.0000022218,D10:0.0000022218)100:0.0015923976,(AM5:0.0021290921,(C10:0.0037443237,CG9:0.0026704179)61:0.0005230752)66:0.0005321002)66:0.0005319969,(((AD5:0.0005295965,AN9:0.0015876370)100:0.0015875974,(B11:0.0015922917,(((BJ7:0.0000000000,CG2:0.0000000000):0.0000022218,CF3:0.0000022218)100:0.0005306830,CF1:0.0000022218)100:0.0026597032)99:0.0005296241)97:0.0015919633,(C6:0.0048163831,(D7:0.0005276654,(K3:0.0000022218,K6:0.0000022218)100:0.0021222653)100:0.0026722402)66:0.0005166674)64:0.0005302613)61:0.0015931466)39:0.0005305685,(AF2:0.0037496341,GNM3479:0.0043268567)70:0.0015730333)98:0.0005329872)100:0.0026567177,AB4:0.0010581470);
