# Supplementary material for: Decoding coral resistance to eutrophication through the association of hyper‑efficient denitrifiers as key microbial allies
Source: Nat Commun. 2026 May 19;17:3938. doi: 10.1038/s41467-026-72571-w (PMC13187470; doi:10.1038/s41467-026-72571-w)
Supplement: Supplementary file 21 — Source Data [file 41467_2026_72571_MOESM21_ESM.zip › Source Data/FigureS5/D/nosZ.MVrooted.newick]

(((((((((((((((AF10:0.0,P10:0.0):0.0,N2:0.0):2.2218e-06,AP8:2.2218e-06)100:0.0036727808,AG6:2.2218e-06)97:0.0031550346,(CL7:0.0010494673,N9:0.0010508148)80:2.6337e-06)88:0.0021399448,AL3:0.0058253323)100:0.007477948,(((A4:2.2218e-06,AA1:2.2218e-06)100:0.0022512399,AL12:0.0024801469)100:0.0065370205,(H8:0.0051439819,AA5:0.0054769875)89:0.0016329634)98:0.0024436846)99:0.0046132531,((BF10:2.2218e-06,BF11:2.2218e-06)100:0.01052964,GNM003443535:0.016204294)97:0.0032680543)100:0.0186835824,AB9:0.0165904651)100:0.0111824883,((((((((((((((AA12:0.0,AJ9:0.0):0.0,F7:0.0):0.0,F6:0.0):0.0,AJ1:0.0):0.0,B2:0.0):0.0,AC11:0.0):0.0,GNM3486:0.0):2.2218e-06,AB1:2.2218e-06)38:2.2218e-06,E12:2.2218e-06)35:2.2218e-06,(((B4:0.0,E4:0.0):0.0,E9:0.0):2.2218e-06,D9:2.2218e-06)100:0.000524994)59:2.0729e-06,B1:2.4591e-06)100:0.0253506961,(AJ12:2.2218e-06,AK1:2.2218e-06)100:0.0253360131)99:0.0179647399,AB5:0.0369240753)93:0.0061682528,(CJ12:2.2218e-06,CK2:2.2218e-06)100:0.0479266647)97:0.0094508814)73:0.0035080327,((((((CG11:0.010378858,CE10:0.0138457547)100:0.008236,((AB10:0.0045070782,AM9:0.0033833044)100:0.0208848607,CH8:0.0280878568)100:0.0042725673)100:0.014452298,((AD11:0.0015796192,BF6:0.0010558123)100:0.0021285317,(BF4:2.2218e-06,BF7:2.2218e-06)96:0.000519175)100:0.0318692368)100:0.0140899922,(BI12:0.0388694503,(BF12:0.0005243524,CE8:2.2218e-06)100:0.012087784)100:0.0093196427)90:0.0072281961,(((BI11:0.0309481155,(((((((((((((((((((AI1:0.0,BD3:0.0):0.0,BD1:0.0):0.0,BD5:0.0):0.0,BD7:0.0):0.0,BC4:0.0):0.0,BD4:0.0):0.0,BC12:0.0):0.0,CH9:0.0):0.0,BD6:0.0):0.0,BD9:0.0):0.0,BD2:0.0):0.0,CI9:0.0):0.0,BC5:0.0):0.0,BD8:0.0):2.2218e-06,BA8:2.2218e-06)100:0.0010599687,BA12:0.0005301725)99:0.0004977255,((((((BA10:2.2218e-06,BB10:2.2218e-06)100:0.0042614634,BB5:0.0032012377)61:0.0005294907,(((((BH1:0.0,BH5:0.0):0.0,BH6:0.0):0.0,BH4:0.0):0.0,BH3:0.0):2.2218e-06,BH2:2.2218e-06)100:0.0010590485)51:2.2218e-06,BB1:0.0015899409)70:0.0010596702,BI7:0.0048039665)86:0.0005305895,(BA9:2.2218e-06,CF11:2.2218e-06)100:0.0015930948)85:0.001092199)85:0.0010635389,(CJ7:2.2218e-06,CJ9:2.2218e-06)100:0.0028447752)91:0.0007413283,BE10:0.0049463935)100:0.0158751984)98:0.0095676062,GNM001458295:0.0327928253)54:0.0103963411,((GNM000743705:0.0448456483,((((GNM001458095:0.0114637226,GNM001458195:0.0101069854)100:0.0035631691,(GNM2606217183:2.2218e-06,GNM900312795:2.2218e-06)100:0.0100905708)100:0.0056593203,GNM900143525:0.0210874239)100:0.0075078825,GNM003318255:0.0163299948)100:0.0230440865)87:0.0075838889,((GNM001238295:0.0335760533,GNM900106805:0.0344633218)89:0.0058296351,((GNM900172215:0.0381689158,GNM900313035:0.0448623939)88:0.0050086736,GNM900182615:0.0637588951)99:0.0076707328)90:0.0053961036)42:0.0042094874)42:0.0041947872)72:0.0024855627,(BG10:0.0392790891,(AF8:0.0377973976,((GNM3538:2.2218e-06,GNM3892:2.2218e-06)100:0.0021482982,GNM4677:0.0015825896)100:0.0379595137)95:0.0067452319)88:0.002640754)86:0.0067732384)95:0.0081119613,((AA3:0.0075489937,(((((G2:0.0202327981,(GNM000192475:2.2218e-06,GNM003664205:2.2218e-06)100:0.006938094)58:0.0016768236,(AN6:2.2218e-06,AN7:2.2218e-06)100:0.0080300707)36:0.0006218851,(((((AA7:0.0,C1:0.0):0.0,CL8:0.0):2.2218e-06,B12:2.2218e-06)58:2.2218e-06,AB11:0.0005311737)99:0.0010694182,AE12:0.0058831857)98:0.001065905)42:0.0010629455,O11:0.0053468879)63:0.0012343361,(AP7:0.0026534669,CL5:0.0097624962)100:0.001466778)63:0.0029489353)100:0.0139408185,(((((AG2:0.0,H5:0.0):2.2218e-06,AH3:2.2218e-06)100:0.0036481529,(((CF4:2.2218e-06,H10:2.2218e-06)61:2.2218e-06,(M9:2.2218e-06,P1:2.2218e-06)100:0.0005235437)96:0.0002776334,I4:0.0018178644)100:0.0034551771)99:0.0012945643,(BE3:2.2218e-06,CH12:2.2218e-06)100:0.0116792178)97:0.0094664745,((BB3:0.0,C2:0.0):2.2218e-06,BC10:2.2218e-06)100:0.0060413827)100:0.0222804518)94:0.0076646368)78:0.0077412546,AM1:0.0570665035)78:0.0054363535,((((((A2:0.0037663956,BF8:0.0079423557)68:0.0024642512,(((((((BB4:0.0,BI10:0.0):0.0,CH4:0.0):2.2218e-06,BC8:2.2218e-06)100:0.0080000084,(CI5:0.0081142421,((((BB9:2.2218e-06,GNM4290:2.2218e-06)100:0.0010473953,(BJ3:2.2218e-06,BJ4:2.2218e-06)67:2.2218e-06)100:0.0068173396,BJ5:0.0064144346)89:0.0015738999,GNM900185035:0.006177727)100:0.0075232718)87:0.0037134416)63:0.0016187566,(CG3:0.0069456854,CF2:0.0085919426)52:0.0020566328)62:0.0015015042,(GNM000161775:2.2218e-06,GNM900141625:2.2218e-06)100:0.0088854766)51:0.0005389444,(BC2:0.0084681765,CI8:0.0088949992)94:0.0026474913)54:0.0008772436)49:0.0010930543,BC6:0.0081224879)100:0.007988699,GNM900129345:0.015066363)100:0.0332026115,CG8:0.002427038)100:0.0090491285,CH5:0.0080234874)100:0.0613219348)100:0.02225396036484152,(GNM000813985:0.0453624502,((((((((AI2:0.0052236753,((((((((((((((((((((AD12:0.0,N3:0.0):0.0,BH9:0.0):0.0,AL7:0.0):0.0,O12:0.0):0.0,N1:0.0):0.0,AE9:0.0):0.0,P12:0.0):0.0,AE5:0.0):0.0,N5:0.0):0.0,M8:0.0):0.0,AL4:0.0):0.0,CI3:0.0):0.0,CI6:0.0):0.0,P9:0.0):0.0,L8:0.0):0.0,P5:0.0):0.0,AF11:0.0):0.0,O10:0.0):0.0,O9:0.0):2.2218e-06,AE1:2.2218e-06)100:0.003865055)98:0.000795218,(((AF4:0.0,N12:0.0):2.2218e-06,AF5:2.2218e-06)100:0.0023973528,P8:0.0018665927)60:0.0017289755)64:0.0017470084,((AE4:0.002122396,L11:0.0037226994)90:0.0010658643,(CH2:0.0015888561,(M11:0.004790022,O4:0.0042837017)88:0.0010670816)80:2.2218e-06)97:0.0021427191)46:0.0005689285,((((((((((((AF6:0.0,BH7:0.0):0.0,P3:0.0):0.0,O2:0.0):0.0,AK10:0.0):0.0,O3:0.0):0.0,L6:0.0):0.0,BH8:0.0):2.2218e-06,AF9:2.2218e-06)100:0.0010634335,AF7:0.002129226)100:0.0015995424,AK11:2.2218e-06)98:0.0005359064,N7:0.0048119857)81:0.0010591644,O5:0.0010660573)79:0.0010265465)47:0.0020958094,(((((AE6:0.0,P7:0.0):0.0,P2:0.0):2.2218e-06,K12:2.2218e-06)100:0.0014752771,O6:0.0043967077)83:0.0031879398,(((AD9:0.0010650094,(AF1:0.0015964397,(AF3:0.0021372738,(AG10:2.2218e-06,N10:2.2218e-06)87:2.2218e-06)100:0.0016008793)62:0.0010703544)57:0.0010540176,(AE3:0.0021229591,((AG7:0.0,M6:0.0):2.2218e-06,M2:2.2218e-06)100:0.0021510951)42:0.0010611322)28:2.2218e-06,AL2:0.0037456817)100:0.0031380053)78:0.0012437848)100:0.0342576074,(((C11:0.0053718451,(AA10:2.2218e-06,CF5:2.2218e-06)100:0.0015769851)100:0.001109087,BJ6:0.0031697999)100:0.0633791799,(CI1:0.0493963434,(GNM001507595:0.089727388,GNM000011965:0.1565574342)100:0.0337849128)100:0.022781152)100:0.0167762827)96:0.0122555222,(((GNM3559:2.2218e-06,GNM4649:2.2218e-06)100:0.0005254616,GNM4698:2.2218e-06)100:0.0039161161,GNM6322:0.0008561164)100:0.0293751764)84:0.0091945765,((((BC9:2.2218e-06,BA11:2.2218e-06)100:0.0218980636,CF8:0.0220333442)100:0.0144135004,((BB7:0.0246815608,(((((((((A1:0.0,D4:0.0):2.2218e-06,AM6:2.2218e-06)92:2.2218e-06,AE10:0.0005252047)100:0.0005250374,AN11:2.2218e-06)100:0.001718557,BG6:0.00197208)100:0.0023161003,(AB8:2.2218e-06,N11:0.0010481749)100:0.0025746638)99:0.0018113465,(D1:2.2218e-06,D5:2.2218e-06)100:0.0051852854)99:0.0023145535,CG4:0.0056345102)95:0.0017554015,K7:0.0046515743)100:0.0363691177)100:0.0120404714,AA6:0.0324349271)63:0.0044127057)62:0.0046690855,((((((((F11:0.0159213444,G12:0.0076892107)100:0.006282888,(E1:0.013084548,((AD2:0.0200945711,(((((G1:0.0,G3:0.0):0.0,G4:0.0):0.0,G6:0.0):2.2218e-06,G11:2.2218e-06)99:2.324e-06,G7:2.4591e-06)100:0.0049750173)94:0.0046060528,((AL1:0.0092367203,K11:0.0072895038)100:0.01018889,(G10:2.2218e-06,G9:2.2218e-06)100:0.0087002889)81:0.0037253835)75:0.0032773292)64:0.0023785323)82:0.0047239771,(((AB6:0.0112241783,((((AG4:0.0,BK1:0.0):0.0,AK7:0.0):2.2218e-06,AK6:2.2218e-06)100:0.0026234926,J8:0.0020785249)100:0.0121689721)100:0.0211478443,(BE1:0.0053434925,CH10:0.0037705332)100:0.0173500801)99:0.0035526744,((((((((AL8:0.0,AN3:0.0):0.0,AM12:0.0):0.0,AN4:0.0):0.0,AN2:0.0):0.0,AN5:0.0):0.0,AM7:0.0):2.2218e-06,AM11:2.2218e-06)100:0.0188299594,(((((((CJ10:0.0,CJ5:0.0):0.0,CJ8:0.0):0.0,CL1:0.0):0.0,CJ4:0.0):0.0,CJ3:0.0):2.2218e-06,CJ11:2.2218e-06)100:0.0247225789,AM2:0.0113957729)100:0.0092340326)100:0.0127874587)99:0.0057751999)100:0.0100480854,(CH11:0.011023695,AM4:0.0089346514)100:0.0293044974)99:0.0049913619,(CE9:0.0212962068,(BA2:2.2218e-06,C4:0.0005239971)100:0.0190228514)100:0.0100145697)94:0.0072344673,(((((N4:2.2218e-06,P11:2.2218e-06)100:0.0042893047,K5:0.0064731804)100:0.003287398,(BG5:0.01240192,H7:0.0043409958)56:0.0006181341)99:0.012417662,AP12:0.0163408931)97:0.0129169029,((((((AO11:0.0,AP2:0.0):0.0,AO6:0.0):0.0,AP4:0.0):0.0,AP5:0.0):0.0,CJ2:0.0):2.2218e-06,AO5:2.2218e-06)100:0.0399545696)92:0.0049827347)83:0.0066518754,(((BC3:0.0348999838,CL6:0.0459941145)100:0.0143847453,(BC1:0.0313940176,BE9:0.039797438)80:0.0066837236)74:0.0053744598,((AC10:0.0,E8:0.0):2.2218e-06,AC6:2.2218e-06)100:0.0341727645)40:0.0029227998)52:0.0051878409,((AK4:0.0022350777,F5:0.0062401537)100:0.0282826027,((((((((((((((((((((((((((((AK3:0.0,I12:0.0):0.0,J6:0.0):0.0,J2:0.0):0.0,BE6:0.0):0.0,BE5:0.0):0.0,J7:0.0):0.0,J10:0.0):0.0,AP11:0.0):0.0,J12:0.0):0.0,J3:0.0):0.0,K2:0.0):0.0,I8:0.0):0.0,J4:0.0):0.0,I10:0.0):0.0,AP9:0.0):0.0,BE8:0.0):0.0,J5:0.0):0.0,BH12:0.0):0.0,J9:0.0):0.0,I9:0.0):0.0,J11:0.0):0.0,I11:0.0):0.0,I6:0.0):0.0,I7:0.0):0.0,J1:0.0):2.2218e-06,AP10:2.2218e-06)100:0.0090899557,L12:0.0084722711)100:0.0212739817,((AA8:2.2218e-06,C9:2.2218e-06)100:0.006927369,(((AA9:0.0019603632,AB7:0.0044276412)76:0.0010369207,I3:0.0046581499)70:0.0007354783,(((((((((((AH1:0.0,AH11:0.0):0.0,AH5:0.0):0.0,I5:0.0):0.0,H9:0.0):0.0,AH4:0.0):0.0,AH9:0.0):0.0,AH8:0.0):0.0,AH6:0.0):2.2218e-06,AH10:2.2218e-06)100:0.0053244487,CE6:0.0031871584)84:0.0016177736,(((AC8:2.2218e-06,CE7:2.2218e-06)100:0.0021268406,D6:0.0026737453)97:0.0031980386,(CJ6:0.0015887512,((((((((AD1:0.0,E6:0.0):0.0,E2:0.0):0.0,E5:0.0):0.0,D12:0.0):2.2218e-06,D10:2.2218e-06)100:0.0015923976,(AM5:0.0021290921,(C10:0.0037443237,CG9:0.0026704179)61:0.0005230752)66:0.0005321002)66:0.0005319969,(((AD5:0.0005295965,AN9:0.001587637)100:0.0015875974,(B11:0.0015922917,(((BJ7:0.0,CG2:0.0):2.2218e-06,CF3:2.2218e-06)100:0.000530683,CF1:2.2218e-06)100:0.0026597032)99:0.0005296241)97:0.0015919633,(C6:0.0048163831,(D7:0.0005276654,(K3:2.2218e-06,K6:2.2218e-06)100:0.0021222653)100:0.0026722402)66:0.0005166674)64:0.0005302613)61:0.0015931466,((AF2:0.0037496341,GNM3479:0.0043268567)70:0.0015730333,((((AA2:2.2218e-06,C5:2.2218e-06)100:0.0005314307,CG1:0.0026788169)93:2.2218e-06,AA4:0.0005316195)100:0.0021332684,(A5:2.2218e-06,AB4:0.001058147):0.0026567177)100:0.0005329872)98:0.0005305685)39:2.2218e-06)58:0.0005335389)59:0.0010403058)60:0.0015534026)81:0.0028325551)94:0.0173706417)100:0.0114937778)100:0.0068050417)100:0.0048570194)53:0.006761743)62:0.003783826)72:0.03197005633515848);
