# Supplementary material for: Decoding coral resistance to eutrophication through the association of hyper‑efficient denitrifiers as key microbial allies
Source: Nat Commun. 2026 May 19;17:3938. doi: 10.1038/s41467-026-72571-w (PMC13187470; doi:10.1038/s41467-026-72571-w)
Supplement: Supplementary file 21 — Source Data [file 41467_2026_72571_MOESM21_ESM.zip › Source Data/FigureS5/B/nirS.contree]

(A5:0.0000023824,(((((((AA2:0.0000000000,C5:0.0000000000):0.0000023824,AA4:0.0000023824)100:0.0004994815,CG1:0.0035222215)99:0.0006780055,(((((AA8:0.0000023824,C9:0.0000023824)100:0.0035326632,(((((((AD1:0.0000000000,E2:0.0000000000):0.0000000000,E6:0.0000000000):0.0000000000,E5:0.0000000000):0.0000000000,D12:0.0000000000):0.0000023824,D10:0.0000023824)100:0.0015074540,(C10:0.0035192998,D6:0.0020130261)78:0.0004957340)84:0.0015043141,C6:0.0000023824)93:0.0020073732)98:0.0025118461,(AB7:0.0045212384,(CG9:0.0000023824,GNM3479:0.0000023824)100:0.0015093047)67:0.0009916153)50:0.0000025626,(((((AC8:0.0000023824,CE7:0.0000023824)100:0.0005006263,(((((((((AH1:0.0000000000,AH4:0.0000000000):0.0000000000,AH5:0.0000000000):0.0000000000,AH9:0.0000000000):0.0000000000,I5:0.0000000000):0.0000000000,AH8:0.0000000000):0.0000000000,H9:0.0000000000):0.0000000000,AH11:0.0000000000):0.0000000000,AH6:0.0000000000):0.0000023824,AH10:0.0000023824)97:0.0000023824)100:0.0015074497,CJ6:0.0025102695)94:0.0015059293,(AF2:0.0020163622,CE6:0.0030185020)86:0.0009899640)41:0.0000023824,((AD5:0.0000023824,AN9:0.0000023824)100:0.0039782331,(B11:0.0034702273,((BJ7:0.0000000000,CG2:0.0000000000):0.0000023824,CF3:0.0000023824)100:0.0030655251)97:0.0010110327)88:0.0005473056)64:0.0005033431)81:0.0014985905,((AA9:0.0055917170,I3:0.0034798948)91:0.0007169655,((((((((((((((((((((((((((AF10:0.0000000000,N2:0.0000000000):0.0000000000,P10:0.0000000000):0.0000023824,AP8:0.0000023824)100:0.0005034726,N9:0.0025162815)89:0.0000025682,(AL3:0.0076252084,CL7:0.0005043731)76:0.0010059307)76:0.0004978082,AG6:0.0020259684)100:0.0041470699,((((A4:0.0000023824,AA1:0.0000023824)100:0.0010072179,AL12:0.0005042161)100:0.0011642588,H8:0.0023653100)100:0.0027838157,AA5:0.0065329391)100:0.0021406708)100:0.0042149441,(BF10:0.0000023824,BF11:0.0000023824)100:0.0127121997)100:0.0086154631,GNM003443535:0.0220933068)100:0.0208922974,AB9:0.0272347875)100:0.0168972050,(((BC9:0.0000023824,BA11:0.0000023824)100:0.0214555695,CF8:0.0422671185)100:0.0546250702,GNM001238295:0.0310541680)78:0.0279029386)77:0.0089789319,((((AI2:0.0065901858,((AE4:0.0004985434,M11:0.0045093751)70:0.0020193968,((((((((((AF6:0.0000000000,AK10:0.0000000000):0.0000000000,BH7:0.0000000000):0.0000000000,O2:0.0000000000):0.0000000000,L6:0.0000000000):0.0000000000,P3:0.0000000000):0.0000000000,O3:0.0000000000):0.0000000000,BH8:0.0000000000):0.0000023824,AF9:0.0000023824)100:0.0009984137,O4:0.0075514902)59:0.0010449848,AK11:0.0009532061)56:0.0009999781)72:0.0014749011)46:0.0014253863,P8:0.0091342126)44:0.0000025803,((AF7:0.0039161330,O5:0.0061865547)61:0.0018500596,(CH2:0.0012290665,N7:0.0042918711)98:0.0023094377)79:0.0018559332)73:0.0006158530,(((((((((((((((((((((((AD12:0.0000000000,BH9:0.0000000000):0.0000000000,AL7:0.0000000000):0.0000000000,P12:0.0000000000):0.0000000000,O12:0.0000000000):0.0000000000,AE9:0.0000000000):0.0000000000,CI6:0.0000000000):0.0000000000,N5:0.0000000000):0.0000000000,P5:0.0000000000):0.0000000000,N3:0.0000000000):0.0000000000,O10:0.0000000000):0.0000000000,AL4:0.0000000000):0.0000000000,CI3:0.0000000000):0.0000000000,M8:0.0000000000):0.0000000000,AE5:0.0000000000):0.0000000000,O9:0.0000000000):0.0000000000,P9:0.0000000000):0.0000000000,AF11:0.0000000000):0.0000000000,N1:0.0000000000):0.0000000000,L8:0.0000000000):0.0000023824,AE1:0.0000023824)63:0.0000023824,(((AE6:0.0000000000,P7:0.0000000000):0.0000000000,P2:0.0000000000):0.0000023824,K12:0.0000023824)99:0.0009984400)92:0.0009331818,O6:0.0005690404)100:0.0048296721,(((AF4:0.0000000000,N12:0.0000000000):0.0000023824,AF5:0.0000023824)100:0.0023828667,(L11:0.0015041141,(AD9:0.0030067292,(AE3:0.0000023824,(((AF1:0.0010024285,((AG7:0.0000000000,M6:0.0000000000):0.0000023824,M2:0.0000023824)100:0.0025099996)86:0.0005008418,AL2:0.0050295740)80:0.0005011799,(AF3:0.0009998219,(AG10:0.0000023824,N10:0.0000023824)62:0.0000023824)100:0.0015049103)80:0.0005021548)94:0.0045611666)100:0.0117217235)45:0.0006237869)73:0.0034652348)49:0.0016991821)100:0.0786702785)78:0.0406026467,((((((((((((A2:0.0071545843,(BF8:0.0000023824,BF9:0.0000023824)100:0.0030449606)83:0.0005091630,((((BB4:0.0000000000,CH4:0.0000000000):0.0000000000,BI10:0.0000000000):0.0000023824,BC8:0.0000023824)100:0.0081530059,(CH5:0.0072194446,BC6:0.0080890723)100:0.0031345911)89:0.0016047527)56:0.0002610123,(CG3:0.0071617528,CI5:0.0025417925)75:0.0007468529)93:0.0020688674,CI8:0.0089522084)99:0.0025802083,CG8:0.0074160185)76:0.0018149963,CF2:0.0066257731)100:0.0027068557,BC2:0.0140409059)100:0.0021581886,((((BJ3:0.0223832958,BJ5:0.0107735365)60:0.0000027136,BJ4:0.0000029778)62:0.0041735718,GNM4290:0.0024644987)63:0.0038239328,GNM900185035:0.0086432825)100:0.0052507425)100:0.0085253136,((GNM000161775:0.0000023824,GNM900141625:0.0000023824)100:0.0251568640,GNM900129345:0.0263800551)100:0.0167295166)100:0.0883143223,GNM001507595:0.1515956214)100:0.0595287458,(((AA3:0.0020783710,G2:0.0019255439)100:0.0058578416,(((((((AA7:0.0000000000,C1:0.0000000000):0.0000000000,AE12:0.0000000000):0.0000000000,CL8:0.0000000000):0.0000000000,B12:0.0000000000):0.0000023824,AB11:0.0000023824)100:0.0040565790,(((AN6:0.0000023824,AN7:0.0000023824)100:0.0045308060,AP7:0.0045322319)58:0.0006815969,(CL5:0.0057606953,(GNM000192475:0.0000023824,GNM003664205:0.0000023824)100:0.0074598181)78:0.0019814124)58:0.0007850270)79:0.0056028513,O11:0.0040114067)79:0.0050720099)100:0.0567166470,(GNM000813985:0.0337598384,GNM900106805:0.0606457524)100:0.0189805692)100:0.0258160189)66:0.0115033685,(((C11:0.0020681975,((AA10:0.0000023824,CF5:0.0000023824)100:0.0039554623,BJ6:0.0070837411)100:0.0045806349)100:0.0592049291,((GNM3538:0.0000023824,GNM3892:0.0000023824)100:0.0011500752,GNM4677:0.0038324561)100:0.0633849357)71:0.0130603125,((CJ12:0.0000023824,CK2:0.0000023824)100:0.0337422748,GNM900313035:0.0365348864)100:0.0836443555)56:0.0063014463)58:0.0063755552)61:0.0128687259,(CI1:0.1266692965,AF8:0.0397944211)100:0.1129153514)25:0.0053402054,(((((((((((((AA12:0.0000000000,AJ9:0.0000000000):0.0000000000,AC11:0.0000000000):0.0000000000,F7:0.0000000000):0.0000000000,AJ1:0.0000000000):0.0000000000,E9:0.0000000000):0.0000023824,AB1:0.0000023824)21:0.0000023824,((B4:0.0000024045,E12:0.0000022837)90:0.0000022837,B7:0.0101595847)27:0.0000023824)16:0.0000023824,(B1:0.0000023824,F6:0.0000023824)81:0.0000023824)42:0.0000022836,B2:0.0000023557)98:0.0004982888,GNM3486:0.0004974493)100:0.0655140580,(AJ12:0.0000023824,AK1:0.0000023824)100:0.1219200552)100:0.0500025152,(((((((AO11:0.0000000000,CJ2:0.0000000000):0.0000000000,AP4:0.0000000000):0.0000000000,AP5:0.0000000000):0.0000000000,AO6:0.0000000000):0.0000000000,AP2:0.0000000000):0.0000023824,AO5:0.0000023824)100:0.0839038120,AM1:0.1294856577)89:0.0126953705)94:0.0150454898,GNM900172215:0.0783245456)95:0.0288117952)22:0.0061159828,(BC1:0.0842818572,GNM000743705:0.0630141505)42:0.0092894096)53:0.0070078239,((((((((((A1:0.0000000000,AM6:0.0000000000):0.0000000000,AN11:0.0000000000):0.0000000000,D4:0.0000000000):0.0000023824,AE10:0.0000023824)100:0.0005110213,K7:0.0076043146)100:0.0023429866,(D1:0.0000023824,D5:0.0000023824)100:0.0035161383)98:0.0006061345,BG6:0.0041281293)97:0.0009331196,CG4:0.0021790759)98:0.0025781609,(AB8:0.0000023824,N11:0.0000023824)100:0.0040143464)100:0.0730890090,GNM900182615:0.1228958137)74:0.0151857789)64:0.0074401499,((BB7:0.0424675593,((((CG11:0.0138685262,CE10:0.0117825171)96:0.0065533858,(AB10:0.0051951127,AM9:0.0044932607)100:0.0181363594)97:0.0039365131,CH8:0.0287324819)100:0.0058450004,(AD11:0.0020383308,((BF4:0.0000023824,BF7:0.0000023824)100:0.0015089168,BF6:0.0010061046)100:0.0009811925)100:0.0207428843)100:0.0126518444)100:0.0135538161,(BF12:0.0000027788,CE8:0.0035042259)100:0.0513343355)96:0.0094150689)75:0.0074504326,(BE9:0.0568802650,(BI11:0.0355633027,(((((((((((((((((((AI1:0.0000000000,BD4:0.0000000000):0.0000000000,BD3:0.0000000000):0.0000000000,BD6:0.0000000000):0.0000000000,CH9:0.0000000000):0.0000000000,BD5:0.0000000000):0.0000000000,BC12:0.0000000000):0.0000000000,BD9:0.0000000000):0.0000000000,BC4:0.0000000000):0.0000000000,BD1:0.0000000000):0.0000000000,BD7:0.0000000000):0.0000000000,BD2:0.0000000000):0.0000000000,BC5:0.0000000000):0.0000000000,CI9:0.0000000000):0.0000000000,BD8:0.0000000000):0.0000023824,BA8:0.0000023824)100:0.0020229668,(BA10:0.0000023824,BB10:0.0000023824)100:0.0050781133)90:0.0015223585,((BA9:0.0005047514,(BI7:0.0000023824,CF11:0.0005049787)100:0.0015184106)100:0.0020258604,(((((BH1:0.0000000000,BH4:0.0000000000):0.0000000000,BH6:0.0000000000):0.0000000000,BH5:0.0000000000):0.0000000000,BH3:0.0000000000):0.0000023824,BH2:0.0000023824)100:0.0025287666)91:0.0000021374)96:0.0005083033,(((((BA12:0.0000000000,CJ9:0.0000000000):0.0000023824,CJ7:0.0000023824)100:0.0020283667,BE10:0.0020318891)100:0.0010093615,BB5:0.0020271584)100:0.0005059187,BB1:0.0030407184)100:0.0010089706)100:0.0323711640,GNM001458295:0.0269979594)94:0.0098407514)100:0.0280050069)94:0.0066834571)78:0.0319531437,(AA6:0.0540286161,(((GNM3559:0.0000000000,GNM4698:0.0000000000):0.0000023824,GNM4649:0.0000023824)100:0.0044610008,GNM6322:0.0010816263)100:0.0841783929)66:0.0134073055)58:0.0059032049,((AC10:0.0000000000,E8:0.0000000000):0.0000023824,AC6:0.0000023824)100:0.0553860028)59:0.0080221634,(BG10:0.0596474150,((BI12:0.0299623744,((GNM001458095:0.0088676052,GNM001458195:0.0150196687)80:0.0019306013,((GNM2606217183:0.0000023824,GNM900312795:0.0000023824)100:0.0093578069,GNM900143525:0.0104404223)80:0.0016589721)100:0.0123020406)100:0.0138943438,GNM003318255:0.0316920436)100:0.0507814829)91:0.0099884934)66:0.0094456355,(CH11:0.0127632539,AM4:0.0072196974)100:0.1249056135)56:0.0132342073,(((F11:0.0102194820,G12:0.0175556426)100:0.0226273968,(AK4:0.0043774178,F5:0.0049981885)100:0.0311341212)99:0.0129806905,(((AB6:0.0087871166,((((AG4:0.0000000000,AK7:0.0000000000):0.0000000000,BK1:0.0000000000):0.0000023824,AK6:0.0000023824)100:0.0034599127,J8:0.0029719579)100:0.0040395551)100:0.0356590761,(((((((AL8:0.0000000000,AN5:0.0000000000):0.0000000000,AN3:0.0000000000):0.0000000000,AN4:0.0000000000):0.0000000000,AM7:0.0000000000):0.0000000000,AN2:0.0000000000):0.0000000000,AM12:0.0000000000):0.0000023824,AM11:0.0000023824)100:0.0421458351)98:0.0113603735,AM2:0.0531187629)100:0.0104484763)53:0.0059741066)53:0.0081654334,((BC3:0.0454883949,((N4:0.0000023824,P11:0.0000023824)100:0.0021912538,(AP12:0.0055557350,((BG5:0.0010201471,K5:0.0015250446)100:0.0018349658,H7:0.0027622724)100:0.0024152598)99:0.0032859752)100:0.0297855086)50:0.0088838730,(CE9:0.0177601398,(BA2:0.0000023824,C4:0.0000023824)100:0.0330726137)100:0.0304773236)95:0.0101538230)94:0.0191007405,(((AB5:0.0924871913,E1:0.0376694691)85:0.0146355477,(((((((((((((((((((((((((((((AK3:0.0000000000,J7:0.0000000000):0.0000000000,J10:0.0000000000):0.0000000000,J1:0.0000000000):0.0000000000,BE5:0.0000000000):0.0000000000,BE8:0.0000000000):0.0000000000,I10:0.0000000000):0.0000000000,J11:0.0000000000):0.0000000000,BH12:0.0000000000):0.0000000000,I11:0.0000000000):0.0000000000,AP11:0.0000000000):0.0000000000,I7:0.0000000000):0.0000000000,J6:0.0000000000):0.0000000000,J3:0.0000000000):0.0000000000,BE6:0.0000000000):0.0000000000,J5:0.0000000000):0.0000000000,I9:0.0000000000):0.0000000000,I8:0.0000000000):0.0000000000,AP9:0.0000000000):0.0000000000,I6:0.0000000000):0.0000000000,J12:0.0000000000):0.0000000000,I12:0.0000000000):0.0000000000,K2:0.0000000000):0.0000000000,J2:0.0000000000):0.0000000000,J4:0.0000000000):0.0000000000,J9:0.0000000000):0.0000023824,AP10:0.0000023824)100:0.0085247688,L12:0.0016453765)100:0.0300031367,H10:0.0076684216)100:0.0187175781,((((AG2:0.0000000000,H5:0.0000000000):0.0000023824,AH3:0.0000023824)100:0.0032723897,(BE3:0.0000023824,CH12:0.0000023824)100:0.0034574376)100:0.0026429226,(((BB3:0.0000000000,C2:0.0000000000):0.0000023824,BC10:0.0000023824)100:0.0022724932,(((CF4:0.0000000000,M9:0.0000000000):0.0000000000,P1:0.0000000000):0.0000023824,I4:0.0000023824)100:0.0041970130)100:0.0029056715)100:0.0089414610)100:0.0102764953)79:0.0056374871,(((AD2:0.0115055301,(AL1:0.0231406159,K11:0.0019048121)100:0.0204426186)100:0.0437990663,((((((CJ10:0.0000000000,CJ5:0.0000000000):0.0000000000,CJ3:0.0000000000):0.0000000000,CJ4:0.0000000000):0.0000000000,CJ8:0.0000000000):0.0000000000,CL1:0.0000000000):0.0000023824,CJ11:0.0000023824)100:0.0094598683)95:0.0128007882,((BE1:0.0019841395,CH10:0.0030700480)100:0.0524590878,((((((G1:0.0000000000,G3:0.0000000000):0.0000000000,G6:0.0000000000):0.0000000000,G4:0.0000000000):0.0000023824,G11:0.0000023824)93:0.0000023824,G7:0.0010114947)100:0.0142208089,(G10:0.0000023824,G9:0.0000023824)100:0.0080058869)99:0.0095992162)98:0.0089914324)95:0.0228847484)86:0.0112667562)100:0.0460292230)99:0.0018429220)92:0.0008362074)86:0.0010050057,AM5:0.0016804306)98:0.0018336335,D7:0.0010024302)85:0.0000023824,(CF1:0.0030185246,(K3:0.0000023824,K6:0.0000023824)100:0.0000023824)97:0.0015042220)100:0.0030169173,AB4:0.0000023824);
