# Supplementary material for: Decoding coral resistance to eutrophication through the association of hyper‑efficient denitrifiers as key microbial allies
Source: Nat Commun. 2026 May 19;17:3938. doi: 10.1038/s41467-026-72571-w (PMC13187470; doi:10.1038/s41467-026-72571-w)
Supplement: Supplementary file 21 — Source Data [file 41467_2026_72571_MOESM21_ESM.zip › Source Data/FigureS5/B/nirS.log]

IQ-TREE multicore version 1.6.12 for Linux 64-bit built Aug 15 2019
Developed by Bui Quang Minh, Nguyen Lam Tung, Olga Chernomor,
Heiko Schmidt, Dominik Schrempf, Michael Woodhams.

Host:    cl002 (AVX2, FMA3, 251 GB RAM)
Command: iqtree -nt AUTO -m MFP -redo -mset WAG,LG,JTT,Dayhoff -mrate E,I,G,I+G -mfreq FU -wbtl -bb 1000 -s /mnt/ivy/thliao/project/coral_ruegeria/ipynb/paper_denitrification/fullgene_trees/nirS.aln -spp /mnt/ivy/thliao/project/coral_ruegeria/ipynb/paper_denitrification/fullgene_trees/nirS.partition -pre /mnt/ivy/thliao/project/coral_ruegeria/ipynb/paper_denitrification/fullgene_trees/nirS/nirS
Seed:    190357 (Using SPRNG - Scalable Parallel Random Number Generator)
Time:    Wed Feb 12 03:11:22 2025
Kernel:  AVX+FMA - auto-detect threads (64 CPU cores detected)

Reading partition model file /mnt/ivy/thliao/project/coral_ruegeria/ipynb/paper_denitrification/fullgene_trees/nirS.partition ...
Reading alignment file /mnt/ivy/thliao/project/coral_ruegeria/ipynb/paper_denitrification/fullgene_trees/nirS.aln ... Fasta format detected
Alignment most likely contains protein sequences
Alignment has 379 sequences with 2477 columns, 1302 distinct patterns
998 parsimony-informative, 193 singleton sites, 1285 constant sites
               Gap/Ambiguity  Composition  p-value
   1  A5               2.50%    passed    100.00%
   2  AA2              2.50%    passed    100.00%
   3  AA4              2.50%    passed    100.00%
   4  AA8              2.50%    passed    100.00%
   5  AA9              2.50%    passed    100.00%
   6  AB4              2.50%    passed    100.00%
   7  AB7              2.50%    passed    100.00%
   8  AC8              2.50%    passed    100.00%
   9  AD1              2.50%    passed    100.00%
  10  AD5              2.50%    passed    100.00%
  11  AF2              2.50%    passed    100.00%
  12  AH1              2.50%    passed    100.00%
  13  AH10             2.50%    passed    100.00%
  14  AH11             2.50%    passed    100.00%
  15  AH4              2.50%    passed    100.00%
  16  AH5              2.50%    passed    100.00%
  17  AH6              2.50%    passed    100.00%
  18  AH8              2.50%    passed    100.00%
  19  AH9              2.50%    passed    100.00%
  20  AM5              2.50%    passed    100.00%
  21  AN9              2.50%    passed    100.00%
  22  B11              2.50%    passed    100.00%
  23  BJ7              2.50%    passed    100.00%
  24  C10              2.50%    passed    100.00%
  25  C5               2.50%    passed    100.00%
  26  C6               2.50%    passed    100.00%
  27  C9               2.50%    passed    100.00%
  28  CE6              2.50%    passed    100.00%
  29  CE7              2.50%    passed    100.00%
  30  CF1              2.50%    passed    100.00%
  31  CF3              2.50%    passed    100.00%
  32  CG1              2.50%    passed    100.00%
  33  CG2              2.50%    passed    100.00%
  34  CG9              2.50%    passed    100.00%
  35  CJ6              2.50%    passed    100.00%
  36  D10              2.50%    passed    100.00%
  37  D12              2.50%    passed    100.00%
  38  D6               2.50%    passed    100.00%
  39  D7               2.50%    passed    100.00%
  40  E2               2.50%    passed    100.00%
  41  E5               2.50%    passed    100.00%
  42  E6               2.50%    passed    100.00%
  43  H9               2.50%    passed    100.00%
  44  I3               2.50%    passed    100.00%
  45  I5               2.50%    passed    100.00%
  46  K3               2.50%    passed    100.00%
  47  K6               2.50%    passed    100.00%
  48  AF10             2.50%    passed    100.00%
  49  AG6              2.50%    passed    100.00%
  50  AL3              2.50%    passed    100.00%
  51  AP8              2.50%    passed    100.00%
  52  CL7              2.50%    passed    100.00%
  53  N2               2.50%    passed    100.00%
  54  N9               2.50%    passed    100.00%
  55  P10              2.50%    passed    100.00%
  56  AA12             2.50%    passed    100.00%
  57  AB1              2.50%    passed    100.00%
  58  AC11             2.50%    passed    100.00%
  59  AJ1              2.50%    passed    100.00%
  60  AJ9              2.50%    passed    100.00%
  61  B1               3.27%    passed    100.00%
  62  B2              12.72%    passed    100.00%
  63  B4              18.13%    passed     57.39%
  64  B7               3.47%    passed    100.00%
  65  E12              6.42%    passed    100.00%
  66  E9               2.50%    passed    100.00%
  67  F6               3.27%    passed    100.00%
  68  F7               2.50%    passed    100.00%
  69  BC9              2.50%    passed    100.00%
  70  AB5              2.50%    passed     99.99%
  71  F11              2.42%    passed    100.00%
  72  AB9              2.50%    passed    100.00%
  73  A2               2.46%    passed    100.00%
  74  BB4              2.46%    passed    100.00%
  75  BC2              2.46%    passed     99.99%
  76  BC8              2.46%    passed    100.00%
  77  BF8              2.46%    passed    100.00%
  78  BF9              2.46%    passed    100.00%
  79  BI10             2.46%    passed    100.00%
  80  CG3              2.46%    passed    100.00%
  81  CG8              2.46%    passed     99.99%
  82  CH4              2.46%    passed    100.00%
  83  CH5              2.46%    passed    100.00%
  84  CI5              2.46%    passed     99.99%
  85  CI8              2.46%    passed     99.97%
  86  BB7              2.79%    passed    100.00%
  87  BC3              2.50%    passed    100.00%
  88  E1               2.42%    passed    100.00%
  89  BF10             2.50%    passed    100.00%
  90  BF11             2.50%    passed    100.00%
  91  CG11             2.50%    passed    100.00%
  92  BC6              2.46%    passed    100.00%
  93  AI2              2.50%    passed    100.00%
  94  AK3              2.50%    passed    100.00%
  95  AP10             2.50%    passed    100.00%
  96  AP11             2.50%    passed    100.00%
  97  AP9              2.50%    passed    100.00%
  98  BE5              2.50%    passed    100.00%
  99  BE6              2.50%    passed    100.00%
 100  BE8              2.50%    passed    100.00%
 101  BH12             2.50%    passed    100.00%
 102  I10              2.50%    passed    100.00%
 103  I11              2.50%    passed    100.00%
 104  I12              2.50%    passed    100.00%
 105  I6               2.50%    passed    100.00%
 106  I7               2.50%    passed    100.00%
 107  I8               2.50%    passed    100.00%
 108  I9               2.50%    passed    100.00%
 109  J1               2.50%    passed    100.00%
 110  J10              2.50%    passed    100.00%
 111  J11              2.50%    passed    100.00%
 112  J12              2.50%    passed    100.00%
 113  J2               2.50%    passed    100.00%
 114  J3               2.50%    passed    100.00%
 115  J4               2.50%    passed    100.00%
 116  J5               2.50%    passed    100.00%
 117  J6               2.50%    passed    100.00%
 118  J7               2.50%    passed    100.00%
 119  J9               2.50%    passed    100.00%
 120  K2               2.50%    passed    100.00%
 121  L12              2.50%    passed    100.00%
 122  BC1              2.54%    passed     99.97%
 123  BE9              2.50%    passed    100.00%
 124  BI11             2.54%    passed    100.00%
 125  BA11             2.50%    passed    100.00%
 126  BJ3             18.85%    passed     16.92%
 127  BJ4              2.46%    passed     99.99%
 128  BJ5              2.46%    passed     99.95%
 129  C11              2.42%    passed    100.00%
 130  AD2              2.42%    passed    100.00%
 131  CE9              2.50%    passed    100.00%
 132  BG10             2.50%    passed    100.00%
 133  N4               2.50%    passed     99.97%
 134  P11              2.50%    passed     99.97%
 135  AA10             2.42%    passed    100.00%
 136  CF5              2.42%    passed    100.00%
 137  A4               2.50%    passed    100.00%
 138  AA1              2.50%    passed    100.00%
 139  AL12             2.50%    passed    100.00%
 140  H8               2.50%    passed    100.00%
 141  AD11             2.50%    passed    100.00%
 142  BF4              2.50%    passed    100.00%
 143  BF6              2.50%    passed    100.00%
 144  BF7              2.50%    passed    100.00%
 145  AI1              2.50%    passed    100.00%
 146  BA10             2.50%    passed    100.00%
 147  BA12             2.50%    passed    100.00%
 148  BA8              2.50%    passed    100.00%
 149  BA9              2.50%    passed    100.00%
 150  BB1              2.50%    passed    100.00%
 151  BB10             2.50%    passed    100.00%
 152  BB5              2.50%    passed    100.00%
 153  BC12             2.50%    passed    100.00%
 154  BC4              2.50%    passed    100.00%
 155  BC5              2.50%    passed    100.00%
 156  BD1              2.50%    passed    100.00%
 157  BD2              2.50%    passed    100.00%
 158  BD3              2.50%    passed    100.00%
 159  BD4              2.50%    passed    100.00%
 160  BD5              2.50%    passed    100.00%
 161  BD6              2.50%    passed    100.00%
 162  BD7              2.50%    passed    100.00%
 163  BD8              2.50%    passed    100.00%
 164  BD9              2.50%    passed    100.00%
 165  BE10             2.50%    passed    100.00%
 166  BH1              2.50%    passed    100.00%
 167  BH2              2.50%    passed    100.00%
 168  BH3              2.50%    passed    100.00%
 169  BH4              2.50%    passed    100.00%
 170  BH5              2.50%    passed    100.00%
 171  BH6              2.50%    passed    100.00%
 172  BI7              2.50%    passed    100.00%
 173  CF11             2.50%    passed    100.00%
 174  CH9              2.50%    passed    100.00%
 175  CI9              2.50%    passed    100.00%
 176  CJ7              2.50%    passed    100.00%
 177  CJ9              2.50%    passed    100.00%
 178  AA5              2.50%    passed    100.00%
 179  AB6              2.62%    passed    100.00%
 180  AG4              0.24%    passed    100.00%
 181  AK6              0.24%    passed    100.00%
 182  AK7              0.24%    passed    100.00%
 183  BK1              0.24%    passed    100.00%
 184  J8               0.24%    passed    100.00%
 185  AP12             2.50%    passed     99.96%
 186  BG5              2.50%    passed     99.93%
 187  H7               2.50%    passed     99.96%
 188  K5               2.50%    passed     99.95%
 189  A1               2.42%    passed    100.00%
 190  AE10             2.42%    passed    100.00%
 191  AM6              2.42%    passed    100.00%
 192  AN11             2.42%    passed    100.00%
 193  CG4              2.42%    passed    100.00%
 194  D1               2.46%    passed    100.00%
 195  D4               2.42%    passed    100.00%
 196  D5               2.46%    passed    100.00%
 197  K7               2.58%    passed    100.00%
 198  AA3              2.50%    passed    100.00%
 199  G2               2.50%    passed    100.00%
 200  AD12             2.50%    passed     99.99%
 201  AE1              2.50%    passed     99.99%
 202  AE4              2.50%    passed    100.00%
 203  AE5              2.50%    passed     99.99%
 204  AE6              2.50%    passed     99.99%
 205  AE9              2.50%    passed     99.99%
 206  AF11             2.50%    passed     99.99%
 207  AF4              2.50%    passed    100.00%
 208  AF5              2.50%    passed    100.00%
 209  AF6              2.50%    passed    100.00%
 210  AF7              2.50%    passed    100.00%
 211  AF9              2.50%    passed    100.00%
 212  AK10             2.50%    passed    100.00%
 213  AK11             2.50%    passed    100.00%
 214  AL4              2.50%    passed     99.99%
 215  AL7              2.50%    passed     99.99%
 216  BH7              2.50%    passed    100.00%
 217  BH8              2.50%    passed    100.00%
 218  BH9              2.50%    passed     99.99%
 219  CH2              2.50%    passed    100.00%
 220  CI3              2.50%    passed     99.99%
 221  CI6              2.50%    passed     99.99%
 222  K12              2.50%    passed     99.99%
 223  L11              2.50%    passed    100.00%
 224  L6               2.50%    passed    100.00%
 225  L8               2.50%    passed     99.99%
 226  M11              2.50%    passed     99.99%
 227  M8               2.50%    passed     99.99%
 228  N1               2.50%    passed     99.99%
 229  N12              2.50%    passed    100.00%
 230  N3               2.50%    passed     99.99%
 231  N5               2.50%    passed     99.99%
 232  N7               2.50%    passed    100.00%
 233  O10              2.50%    passed     99.99%
 234  O12              2.50%    passed     99.99%
 235  O2               2.50%    passed    100.00%
 236  O3               2.50%    passed    100.00%
 237  O4               2.50%    passed    100.00%
 238  O5               2.50%    passed    100.00%
 239  O6               3.27%    passed     99.99%
 240  O9               2.50%    passed     99.99%
 241  P12              2.50%    passed     99.99%
 242  P2               2.50%    passed     99.99%
 243  P3               2.50%    passed    100.00%
 244  P5               2.50%    passed     99.99%
 245  P7               2.50%    passed     99.99%
 246  P8               2.50%    passed    100.00%
 247  P9               2.50%    passed     99.99%
 248  BI12             2.50%    passed    100.00%
 249  BE1              2.42%    passed    100.00%
 250  CH10             2.42%    passed    100.00%
 251  AB8              2.42%    passed    100.00%
 252  N11              2.42%    passed    100.00%
 253  BG6              2.42%    passed    100.00%
 254  AK4              2.50%    passed    100.00%
 255  F5               2.50%    passed    100.00%
 256  AB10             2.50%    passed    100.00%
 257  BF12             2.50%    passed    100.00%
 258  CE8              2.50%    passed    100.00%
 259  CE10             2.50%    passed    100.00%
 260  AL1              2.42%    passed    100.00%
 261  K11              2.42%    passed    100.00%
 262  AL8              2.50%    passed     99.99%
 263  AM11             2.50%    passed     99.99%
 264  AM12             2.50%    passed     99.99%
 265  AM7              2.50%    passed     99.99%
 266  AN2              2.50%    passed     99.99%
 267  AN3              2.50%    passed     99.99%
 268  AN4              2.50%    passed     99.99%
 269  AN5              2.50%    passed     99.99%
 270  AJ12             2.50%    passed    100.00%
 271  AK1              2.50%    passed    100.00%
 272  AO11             2.70%    passed     99.89%
 273  AO5              2.70%    passed     99.89%
 274  AO6              2.70%    passed     99.89%
 275  AP2              2.70%    passed     99.89%
 276  AP4              2.70%    passed     99.89%
 277  AP5              2.70%    passed     99.89%
 278  CJ2              2.70%    passed     99.89%
 279  G1               2.42%    passed    100.00%
 280  G10              2.42%    passed    100.00%
 281  G11              2.42%    passed    100.00%
 282  G3               2.42%    passed    100.00%
 283  G4               2.42%    passed    100.00%
 284  G6               2.42%    passed    100.00%
 285  G7               3.19%    passed    100.00%
 286  G9               2.42%    passed    100.00%
 287  CJ10             2.42%    passed    100.00%
 288  CJ11             2.42%    passed    100.00%
 289  CJ3              2.42%    passed    100.00%
 290  CJ4              2.42%    passed    100.00%
 291  CJ5              2.42%    passed    100.00%
 292  CJ8              2.42%    passed    100.00%
 293  CL1              2.42%    passed    100.00%
 294  CF2              2.46%    passed     99.99%
 295  AA7              2.50%    passed    100.00%
 296  AB11             2.50%    passed    100.00%
 297  AE12             2.50%    passed    100.00%
 298  AN6              2.50%    passed    100.00%
 299  AN7              2.50%    passed    100.00%
 300  AP7              2.50%    passed    100.00%
 301  B12              2.50%    passed    100.00%
 302  C1               2.50%    passed    100.00%
 303  CL5              2.50%    passed    100.00%
 304  CL8              2.50%    passed    100.00%
 305  O11              2.50%    passed    100.00%
 306  BA2              2.50%    passed    100.00%
 307  C4               2.50%    passed    100.00%
 308  AC10             2.50%    passed    100.00%
 309  AC6              2.50%    passed    100.00%
 310  E8               2.50%    passed    100.00%
 311  CJ12             2.42%    passed     99.92%
 312  CK2              2.42%    passed     99.92%
 313  AM9              2.50%    passed    100.00%
 314  AD9              2.50%    passed    100.00%
 315  AE3              2.50%    passed    100.00%
 316  AF1              2.50%    passed     99.99%
 317  AF3              2.50%    passed     99.99%
 318  AG10             2.50%    passed     99.99%
 319  AG7              2.50%    passed     99.99%
 320  AL2              2.50%    passed    100.00%
 321  M2               2.50%    passed     99.99%
 322  M6               2.50%    passed     99.99%
 323  N10              2.50%    passed     99.99%
 324  CH8              2.50%    passed    100.00%
 325  BJ6              2.42%    passed    100.00%
 326  CH11             2.50%    passed    100.00%
 327  AM1              2.50%    passed     99.98%
 328  AM4              2.50%    passed    100.00%
 329  AM2              2.50%    passed    100.00%
 330  CI1              2.42%    passed    100.00%
 331  AF8              2.42%    passed    100.00%
 332  AG2              2.50%    passed    100.00%
 333  AH3              2.50%    passed    100.00%
 334  BB3              2.50%    passed    100.00%
 335  BC10             2.50%    passed    100.00%
 336  BE3              2.50%    passed    100.00%
 337  C2               2.50%    passed    100.00%
 338  CF4              2.50%    passed    100.00%
 339  CH12             2.50%    passed    100.00%
 340  H10              2.50%    passed    100.00%
 341  H5               2.50%    passed    100.00%
 342  I4               2.50%    passed    100.00%
 343  M9               2.50%    passed    100.00%
 344  P1               2.50%    passed    100.00%
 345  G12              2.42%    passed    100.00%
 346  CF8              2.50%    passed     99.99%
 347  AA6              2.50%    passed    100.00%
 348  GNM000161775     2.46%    passed     99.97%
 349  GNM000192475     2.50%    passed    100.00%
 350  GNM000743705     2.50%    passed     99.99%
 351  GNM000813985     2.42%    passed    100.00%
 352  GNM001238295     2.50%    passed    100.00%
 353  GNM001458095     2.50%    passed    100.00%
 354  GNM001458195     2.50%    passed    100.00%
 355  GNM001458295     2.50%    passed    100.00%
 356  GNM001507595     2.42%    passed     99.59%
 357  GNM003318255     2.50%    passed    100.00%
 358  GNM003443535     2.50%    passed    100.00%
 359  GNM003664205     2.50%    passed    100.00%
 360  GNM2606217183    2.50%    passed    100.00%
 361  GNM900106805     2.42%    passed    100.00%
 362  GNM900129345     2.46%    passed     99.95%
 363  GNM900141625     2.46%    passed     99.97%
 364  GNM900143525     2.50%    passed    100.00%
 365  GNM900172215     2.50%    passed    100.00%
 366  GNM900182615     2.42%    passed     99.99%
 367  GNM900185035     2.46%    passed     99.99%
 368  GNM900312795     2.50%    passed    100.00%
 369  GNM900313035     2.42%    passed     99.95%
 370  GNM3479          2.50%    passed    100.00%
 371  GNM3486          2.50%    passed    100.00%
 372  GNM3538          2.42%    passed    100.00%
 373  GNM3559          2.42%    passed    100.00%
 374  GNM3892          2.42%    passed    100.00%
 375  GNM4290          2.46%    passed    100.00%
 376  GNM4649          2.42%    passed    100.00%
 377  GNM4677          2.42%    passed    100.00%
 378  GNM4698          2.42%    passed    100.00%
 379  GNM6322          2.42%    passed    100.00%
****  TOTAL            2.60%  0 sequences failed composition chi2 test (p-value<5%; df=19)

Partition file is not in NEXUS format, assuming RAxML-style partition file...
Subset	Type	Seqs	Sites	Infor	Invar	Model	Name
1	AA	379	593	232	305	Protein	COG3005
2	AA	379	135	81	39	Protein	COG3794
3	AA	377	387	252	116	Protein	K07234
4	AA	378	312	103	173	Protein	cobA
5	AA	379	110	57	44	Protein	nirC
6	AA	379	382	132	215	Protein	nirF
7	AA	379	558	141	394	Protein	nirS
Degree of missing data: 0.001
Info: multi-threading strategy over partitions

NOTE: AB4 is identical to A5 but kept for subsequent analysis
NOTE: AA4 is identical to AA2 but kept for subsequent analysis
NOTE: C9 is identical to AA8 but kept for subsequent analysis
NOTE: CE7 is identical to AC8 but kept for subsequent analysis
NOTE: D10 is identical to AD1 but kept for subsequent analysis
NOTE: AN9 is identical to AD5 but kept for subsequent analysis
NOTE: AH10 is identical to AH1 but kept for subsequent analysis
NOTE: CF3 is identical to BJ7 but kept for subsequent analysis
NOTE: GNM3479 is identical to CG9 but kept for subsequent analysis
NOTE: K6 is identical to K3 but kept for subsequent analysis
NOTE: AP8 is identical to AF10 but kept for subsequent analysis
NOTE: AB1 is identical to AA12 but kept for subsequent analysis
NOTE: F6 is identical to B1 but kept for subsequent analysis
NOTE: BA11 is identical to BC9 but kept for subsequent analysis
NOTE: BC8 is identical to BB4 but kept for subsequent analysis
NOTE: BF9 is identical to BF8 but kept for subsequent analysis
NOTE: BF11 is identical to BF10 but kept for subsequent analysis
NOTE: AP10 is identical to AK3 but kept for subsequent analysis
NOTE: P11 is identical to N4 but kept for subsequent analysis
NOTE: CF5 is identical to AA10 but kept for subsequent analysis
NOTE: AA1 is identical to A4 but kept for subsequent analysis
NOTE: BF7 is identical to BF4 but kept for subsequent analysis
NOTE: BA8 is identical to AI1 but kept for subsequent analysis
NOTE: BB10 is identical to BA10 but kept for subsequent analysis
NOTE: CJ7 is identical to BA12 but kept for subsequent analysis
NOTE: BH2 is identical to BH1 but kept for subsequent analysis
NOTE: AK6 is identical to AG4 but kept for subsequent analysis
NOTE: AE10 is identical to A1 but kept for subsequent analysis
NOTE: D5 is identical to D1 but kept for subsequent analysis
NOTE: AE1 is identical to AD12 but kept for subsequent analysis
NOTE: K12 is identical to AE6 but kept for subsequent analysis
NOTE: AF5 is identical to AF4 but kept for subsequent analysis
NOTE: AF9 is identical to AF6 but kept for subsequent analysis
NOTE: N11 is identical to AB8 but kept for subsequent analysis
NOTE: AM11 is identical to AL8 but kept for subsequent analysis
NOTE: AK1 is identical to AJ12 but kept for subsequent analysis
NOTE: AO5 is identical to AO11 but kept for subsequent analysis
NOTE: G11 is identical to G1 but kept for subsequent analysis
NOTE: G9 is identical to G10 but kept for subsequent analysis
NOTE: CJ11 is identical to CJ10 but kept for subsequent analysis
NOTE: AB11 is identical to AA7 but kept for subsequent analysis
NOTE: AN7 is identical to AN6 but kept for subsequent analysis
NOTE: C4 is identical to BA2 but kept for subsequent analysis
NOTE: AC6 is identical to AC10 but kept for subsequent analysis
NOTE: CK2 is identical to CJ12 but kept for subsequent analysis
NOTE: N10 is identical to AG10 but kept for subsequent analysis
NOTE: M2 is identical to AG7 but kept for subsequent analysis
NOTE: AH3 is identical to AG2 but kept for subsequent analysis
NOTE: BC10 is identical to BB3 but kept for subsequent analysis
NOTE: CH12 is identical to BE3 but kept for subsequent analysis
NOTE: I4 is identical to CF4 but kept for subsequent analysis
NOTE: GNM900141625 is identical to GNM000161775 but kept for subsequent analysis
NOTE: GNM003664205 is identical to GNM000192475 but kept for subsequent analysis
NOTE: GNM900312795 is identical to GNM2606217183 but kept for subsequent analysis
NOTE: GNM3892 is identical to GNM3538 but kept for subsequent analysis
NOTE: GNM4649 is identical to GNM3559 but kept for subsequent analysis
NOTE: 131 identical sequences (see below) will be ignored for subsequent analysis
NOTE: C5 (identical to AA2) is ignored but added at the end
NOTE: D12 (identical to AD1) is ignored but added at the end
NOTE: E2 (identical to AD1) is ignored but added at the end
NOTE: E5 (identical to AD1) is ignored but added at the end
NOTE: E6 (identical to AD1) is ignored but added at the end
NOTE: AH11 (identical to AH1) is ignored but added at the end
NOTE: AH4 (identical to AH1) is ignored but added at the end
NOTE: AH5 (identical to AH1) is ignored but added at the end
NOTE: AH6 (identical to AH1) is ignored but added at the end
NOTE: AH8 (identical to AH1) is ignored but added at the end
NOTE: AH9 (identical to AH1) is ignored but added at the end
NOTE: H9 (identical to AH1) is ignored but added at the end
NOTE: I5 (identical to AH1) is ignored but added at the end
NOTE: CG2 (identical to BJ7) is ignored but added at the end
NOTE: N2 (identical to AF10) is ignored but added at the end
NOTE: P10 (identical to AF10) is ignored but added at the end
NOTE: AC11 (identical to AA12) is ignored but added at the end
NOTE: AJ1 (identical to AA12) is ignored but added at the end
NOTE: AJ9 (identical to AA12) is ignored but added at the end
NOTE: E9 (identical to AA12) is ignored but added at the end
NOTE: F7 (identical to AA12) is ignored but added at the end
NOTE: BI10 (identical to BB4) is ignored but added at the end
NOTE: CH4 (identical to BB4) is ignored but added at the end
NOTE: AP11 (identical to AK3) is ignored but added at the end
NOTE: AP9 (identical to AK3) is ignored but added at the end
NOTE: BE5 (identical to AK3) is ignored but added at the end
NOTE: BE6 (identical to AK3) is ignored but added at the end
NOTE: BE8 (identical to AK3) is ignored but added at the end
NOTE: BH12 (identical to AK3) is ignored but added at the end
NOTE: I10 (identical to AK3) is ignored but added at the end
NOTE: I11 (identical to AK3) is ignored but added at the end
NOTE: I12 (identical to AK3) is ignored but added at the end
NOTE: I6 (identical to AK3) is ignored but added at the end
NOTE: I7 (identical to AK3) is ignored but added at the end
NOTE: I8 (identical to AK3) is ignored but added at the end
NOTE: I9 (identical to AK3) is ignored but added at the end
NOTE: J1 (identical to AK3) is ignored but added at the end
NOTE: J10 (identical to AK3) is ignored but added at the end
NOTE: J11 (identical to AK3) is ignored but added at the end
NOTE: J12 (identical to AK3) is ignored but added at the end
NOTE: J2 (identical to AK3) is ignored but added at the end
NOTE: J3 (identical to AK3) is ignored but added at the end
NOTE: J4 (identical to AK3) is ignored but added at the end
NOTE: J5 (identical to AK3) is ignored but added at the end
NOTE: J6 (identical to AK3) is ignored but added at the end
NOTE: J7 (identical to AK3) is ignored but added at the end
NOTE: J9 (identical to AK3) is ignored but added at the end
NOTE: K2 (identical to AK3) is ignored but added at the end
NOTE: BC12 (identical to AI1) is ignored but added at the end
NOTE: BC4 (identical to AI1) is ignored but added at the end
NOTE: BC5 (identical to AI1) is ignored but added at the end
NOTE: BD1 (identical to AI1) is ignored but added at the end
NOTE: BD2 (identical to AI1) is ignored but added at the end
NOTE: BD3 (identical to AI1) is ignored but added at the end
NOTE: BD4 (identical to AI1) is ignored but added at the end
NOTE: BD5 (identical to AI1) is ignored but added at the end
NOTE: BD6 (identical to AI1) is ignored but added at the end
NOTE: BD7 (identical to AI1) is ignored but added at the end
NOTE: BD8 (identical to AI1) is ignored but added at the end
NOTE: BD9 (identical to AI1) is ignored but added at the end
NOTE: CH9 (identical to AI1) is ignored but added at the end
NOTE: CI9 (identical to AI1) is ignored but added at the end
NOTE: CJ9 (identical to BA12) is ignored but added at the end
NOTE: BH3 (identical to BH1) is ignored but added at the end
NOTE: BH4 (identical to BH1) is ignored but added at the end
NOTE: BH5 (identical to BH1) is ignored but added at the end
NOTE: BH6 (identical to BH1) is ignored but added at the end
NOTE: AK7 (identical to AG4) is ignored but added at the end
NOTE: BK1 (identical to AG4) is ignored but added at the end
NOTE: AM6 (identical to A1) is ignored but added at the end
NOTE: AN11 (identical to A1) is ignored but added at the end
NOTE: D4 (identical to A1) is ignored but added at the end
NOTE: AE5 (identical to AD12) is ignored but added at the end
NOTE: AE9 (identical to AD12) is ignored but added at the end
NOTE: AF11 (identical to AD12) is ignored but added at the end
NOTE: AL4 (identical to AD12) is ignored but added at the end
NOTE: AL7 (identical to AD12) is ignored but added at the end
NOTE: BH9 (identical to AD12) is ignored but added at the end
NOTE: CI3 (identical to AD12) is ignored but added at the end
NOTE: CI6 (identical to AD12) is ignored but added at the end
NOTE: L8 (identical to AD12) is ignored but added at the end
NOTE: M8 (identical to AD12) is ignored but added at the end
NOTE: N1 (identical to AD12) is ignored but added at the end
NOTE: N3 (identical to AD12) is ignored but added at the end
NOTE: N5 (identical to AD12) is ignored but added at the end
NOTE: O10 (identical to AD12) is ignored but added at the end
NOTE: O12 (identical to AD12) is ignored but added at the end
NOTE: O9 (identical to AD12) is ignored but added at the end
NOTE: P12 (identical to AD12) is ignored but added at the end
NOTE: P5 (identical to AD12) is ignored but added at the end
NOTE: P9 (identical to AD12) is ignored but added at the end
NOTE: P2 (identical to AE6) is ignored but added at the end
NOTE: P7 (identical to AE6) is ignored but added at the end
NOTE: N12 (identical to AF4) is ignored but added at the end
NOTE: AK10 (identical to AF6) is ignored but added at the end
NOTE: BH7 (identical to AF6) is ignored but added at the end
NOTE: BH8 (identical to AF6) is ignored but added at the end
NOTE: L6 (identical to AF6) is ignored but added at the end
NOTE: O2 (identical to AF6) is ignored but added at the end
NOTE: O3 (identical to AF6) is ignored but added at the end
NOTE: P3 (identical to AF6) is ignored but added at the end
NOTE: AM12 (identical to AL8) is ignored but added at the end
NOTE: AM7 (identical to AL8) is ignored but added at the end
NOTE: AN2 (identical to AL8) is ignored but added at the end
NOTE: AN3 (identical to AL8) is ignored but added at the end
NOTE: AN4 (identical to AL8) is ignored but added at the end
NOTE: AN5 (identical to AL8) is ignored but added at the end
NOTE: AO6 (identical to AO11) is ignored but added at the end
NOTE: AP2 (identical to AO11) is ignored but added at the end
NOTE: AP4 (identical to AO11) is ignored but added at the end
NOTE: AP5 (identical to AO11) is ignored but added at the end
NOTE: CJ2 (identical to AO11) is ignored but added at the end
NOTE: G3 (identical to G1) is ignored but added at the end
NOTE: G4 (identical to G1) is ignored but added at the end
NOTE: G6 (identical to G1) is ignored but added at the end
NOTE: CJ3 (identical to CJ10) is ignored but added at the end
NOTE: CJ4 (identical to CJ10) is ignored but added at the end
NOTE: CJ5 (identical to CJ10) is ignored but added at the end
NOTE: CJ8 (identical to CJ10) is ignored but added at the end
NOTE: CL1 (identical to CJ10) is ignored but added at the end
NOTE: AE12 (identical to AA7) is ignored but added at the end
NOTE: B12 (identical to AA7) is ignored but added at the end
NOTE: C1 (identical to AA7) is ignored but added at the end
NOTE: CL8 (identical to AA7) is ignored but added at the end
NOTE: E8 (identical to AC10) is ignored but added at the end
NOTE: M6 (identical to AG7) is ignored but added at the end
NOTE: H5 (identical to AG2) is ignored but added at the end
NOTE: C2 (identical to BB3) is ignored but added at the end
NOTE: M9 (identical to CF4) is ignored but added at the end
NOTE: P1 (identical to CF4) is ignored but added at the end
NOTE: GNM4698 (identical to GNM3559) is ignored but added at the end
Concatenated alignment was printed to /mnt/ivy/thliao/project/coral_ruegeria/ipynb/paper_denitrification/fullgene_trees/nirS/nirS.uniqueseq.phy

For your convenience alignment with unique sequences printed to /mnt/ivy/thliao/project/coral_ruegeria/ipynb/paper_denitrification/fullgene_trees/nirS/nirS.uniqueseq.phy


Create initial parsimony tree by phylogenetic likelihood library (PLL)... 0.279 seconds
NOTE: ModelFinder requires 238 MB RAM!
NUMBER OF THREADS FOR PARTITION FINDING: 7
Testing LG+F+G on supermatrix...
LG+F+G4 / LnL: -61553.464 / df: 513 / AIC: 124132.928 / AICc: 124401.580 / BIC: 127115.922
Selecting individual models for 7 charsets using BIC...
 No. Model        Score       Charset
   1 JTT+G4       9148.755    COG3794
   2 JTT+I+G4     7958.412    nirC
   3 WAG+I+G4     15528.858   nirS
   4 JTT+I+G4     13148.836   cobA
   5 JTT+I+G4     15326.297   nirF
   6 JTT+I+G4     33424.072   K07234
   7 JTT+I+G4     27231.945   COG3005
Full partition model BIC score: 125653.373 (LnL: -60826.097  df:512)
Partition information was printed to /mnt/ivy/thliao/project/coral_ruegeria/ipynb/paper_denitrification/fullgene_trees/nirS/nirS.best_scheme.nex
Partition information in Raxml format was printed to /mnt/ivy/thliao/project/coral_ruegeria/ipynb/paper_denitrification/fullgene_trees/nirS/nirS.best_scheme

All model information printed to /mnt/ivy/thliao/project/coral_ruegeria/ipynb/paper_denitrification/fullgene_trees/nirS/nirS.model.gz
CPU time for ModelFinder: 178.968 seconds (0h:2m:58s)
Wall-clock time for ModelFinder: 36.443 seconds (0h:0m:36s)
WARNING: States(s) C rarely appear in partition nirF and may cause numerical problems
Generating 1000 samples for ultrafast bootstrap (seed: 190357)...

NOTE: 238 MB RAM (0 GB) is required!
Measuring multi-threading efficiency up to 64 CPU cores
Increase to 10 rounds for branch lengths
9 trees examined
Threads: 1 / Time: 69.759 sec / Speedup: 1.000 / Efficiency: 100% / LogL: -198610
Threads: 2 / Time: 41.237 sec / Speedup: 1.692 / Efficiency: 85% / LogL: -198610
Threads: 3 / Time: 29.433 sec / Speedup: 2.370 / Efficiency: 79% / LogL: -198610
Threads: 4 / Time: 25.350 sec / Speedup: 2.752 / Efficiency: 69% / LogL: -198610
Threads: 5 / Time: 22.195 sec / Speedup: 3.143 / Efficiency: 63% / LogL: -198610
Threads: 6 / Time: 29.434 sec / Speedup: 2.370 / Efficiency: 39% / LogL: -198610
BEST NUMBER OF THREADS: 5

Estimate model parameters (epsilon = 0.100)
Initial log-likelihood: -61305.778
Current log-likelihood at step 1: -60929.732
Current log-likelihood at step 2: -60855.584
Current log-likelihood at step 3: -60838.894
Current log-likelihood at step 4: -60831.159
Current log-likelihood at step 5: -60829.422
Current log-likelihood at step 6: -60828.717
Current log-likelihood at step 7: -60828.176
Current log-likelihood at step 8: -60827.701
Current log-likelihood at step 9: -60827.281
Current log-likelihood at step 10: -60826.901
Current log-likelihood at step 11: -60826.560
Current log-likelihood at step 12: -60826.253
Current log-likelihood at step 13: -60825.975
Current log-likelihood at step 14: -60825.725
Current log-likelihood at step 15: -60825.499
Current log-likelihood at step 16: -60825.323
Current log-likelihood at step 17: -60825.189
Current log-likelihood at step 18: -60825.067
Current log-likelihood at step 19: -60824.954
Current log-likelihood at step 20: -60824.848
Current log-likelihood at step 21: -60824.750
Partition-specific rates:  0.751 1.304 2.267 0.914 1.692 0.750 0.395
Parameters optimization took 20 rounds (27.409 sec)

Computing ML distances based on estimated model parameters... 97.879 sec
Computing BIONJ tree...
0.085 seconds
Log-likelihood of BIONJ tree: -61220.842
--------------------------------------------------------------------
|             INITIALIZING CANDIDATE TREE SET                      |
--------------------------------------------------------------------
Generating 98 parsimony trees... 31.954 second
Computing log-likelihood of 98 initial trees ... 56.277 seconds
Current best score: -60690.392

Do NNI search on 20 best initial trees
Estimate model parameters (epsilon = 0.100)
Initial log-likelihood: -60662.859
Current log-likelihood at step 1: -60662.612
Current log-likelihood at step 2: -60662.506
Current log-likelihood at step 3: -60662.428
Parameters optimization took 2 rounds (2.821 sec)

BETTER TREE FOUND at iteration 1: -60662.428
Iteration 10 / LogL: -60689.830 / Time: 0h:6m:42s
Iteration 20 / LogL: -60682.561 / Time: 0h:7m:26s
Finish initializing candidate tree set (20)
Current best tree score: -60662.428 / CPU time: 180.756
Number of iterations: 20
--------------------------------------------------------------------
|               OPTIMIZING CANDIDATE TREE SET                      |
--------------------------------------------------------------------
Estimate model parameters (epsilon = 0.100)
Initial log-likelihood: -60660.298
Current log-likelihood at step 1: -60659.898
Current log-likelihood at step 2: -60659.759
Current log-likelihood at step 3: -60659.644
Current log-likelihood at step 4: -60659.535
Current log-likelihood at step 5: -60659.433
Current log-likelihood at step 6: -60659.338
Parameters optimization took 5 rounds (5.514 sec)

BETTER TREE FOUND at iteration 22: -60659.338
Estimate model parameters (epsilon = 0.100)
Initial log-likelihood: -60656.625
Current log-likelihood at step 1: -60656.372
Current log-likelihood at step 2: -60656.269
Current log-likelihood at step 3: -60656.182
Parameters optimization took 2 rounds (2.818 sec)

BETTER TREE FOUND at iteration 27: -60656.182
Estimate model parameters (epsilon = 0.100)
Initial log-likelihood: -60654.170
Current log-likelihood at step 1: -60653.690
Current log-likelihood at step 2: -60653.606
Parameters optimization took 1 rounds (2.034 sec)

BETTER TREE FOUND at iteration 29: -60653.606
Iteration 30 / LogL: -60710.365 / Time: 0h:8m:49s (0h:30m:7s left)
Estimate model parameters (epsilon = 0.100)
Initial log-likelihood: -60647.038
Current log-likelihood at step 1: -60646.700
Current log-likelihood at step 2: -60646.631
Parameters optimization took 1 rounds (2.024 sec)

BETTER TREE FOUND at iteration 31: -60646.631
Estimate model parameters (epsilon = 0.100)
Initial log-likelihood: -60646.502
Current log-likelihood at step 1: -60646.206
Current log-likelihood at step 2: -60646.151
Parameters optimization took 1 rounds (2.030 sec)

BETTER TREE FOUND at iteration 35: -60646.151
Iteration 40 / LogL: -60646.264 / Time: 0h:10m:1s (0h:24m:24s left)
Estimate model parameters (epsilon = 0.100)
Initial log-likelihood: -60640.563
Current log-likelihood at step 1: -60640.308
Current log-likelihood at step 2: -60640.261
Parameters optimization took 1 rounds (2.472 sec)

BETTER TREE FOUND at iteration 44: -60640.261
Iteration 50 / LogL: -60658.249 / Time: 0h:11m:10s (0h:21m:27s left)
Log-likelihood cutoff on original alignment: -60757.147
UFBoot trees printed to /mnt/ivy/thliao/project/coral_ruegeria/ipynb/paper_denitrification/fullgene_trees/nirS/nirS.ufboot
Estimate model parameters (epsilon = 0.100)
Initial log-likelihood: -60639.246
Current log-likelihood at step 1: -60639.055
Current log-likelihood at step 2: -60639.034
Parameters optimization took 1 rounds (1.897 sec)

BETTER TREE FOUND at iteration 59: -60639.034
Iteration 60 / LogL: -60688.637 / Time: 0h:12m:23s (0h:20m:48s left)
Iteration 70 / LogL: -60749.519 / Time: 0h:13m:31s (0h:17m:26s left)
Estimate model parameters (epsilon = 0.100)
Initial log-likelihood: -60638.690
Current log-likelihood at step 1: -60638.551
Current log-likelihood at step 2: -60638.517
Parameters optimization took 1 rounds (1.863 sec)

BETTER TREE FOUND at iteration 71: -60638.517
Iteration 80 / LogL: -60642.744 / Time: 0h:14m:43s (0h:16m:58s left)
Estimate model parameters (epsilon = 0.100)
Initial log-likelihood: -60637.250
Current log-likelihood at step 1: -60637.195
Parameters optimization took 0 rounds (0.898 sec)

BETTER TREE FOUND at iteration 89: -60637.195
Iteration 90 / LogL: -60638.448 / Time: 0h:15m:55s (0h:17m:42s left)
Estimate model parameters (epsilon = 0.100)
Initial log-likelihood: -60631.782
Current log-likelihood at step 1: -60631.640
Current log-likelihood at step 2: -60631.611
Parameters optimization took 1 rounds (1.833 sec)

BETTER TREE FOUND at iteration 94: -60631.611
Iteration 100 / LogL: -60663.607 / Time: 0h:17m:6s (0h:16m:15s left)
Log-likelihood cutoff on original alignment: -60757.147
NOTE: Bootstrap correlation coefficient of split occurrence frequencies: 0.995
UFBoot trees printed to /mnt/ivy/thliao/project/coral_ruegeria/ipynb/paper_denitrification/fullgene_trees/nirS/nirS.ufboot
Iteration 110 / LogL: -60673.511 / Time: 0h:18m:21s (0h:15m:9s left)
Iteration 120 / LogL: -60645.403 / Time: 0h:19m:29s (0h:13m:6s left)
Estimate model parameters (epsilon = 0.100)
Initial log-likelihood: -60629.936
Current log-likelihood at step 1: -60629.610
Current log-likelihood at step 2: -60629.563
Parameters optimization took 1 rounds (1.854 sec)

BETTER TREE FOUND at iteration 130: -60629.563
Iteration 130 / LogL: -60629.563 / Time: 0h:20m:42s (0h:16m:3s left)
Estimate model parameters (epsilon = 0.100)
Initial log-likelihood: -60629.176
Current log-likelihood at step 1: -60629.115
Parameters optimization took 0 rounds (0.919 sec)

BETTER TREE FOUND at iteration 136: -60629.115
Iteration 140 / LogL: -60647.900 / Time: 0h:21m:53s (0h:15m:6s left)
Estimate model parameters (epsilon = 0.100)
Initial log-likelihood: -60626.227
Current log-likelihood at step 1: -60625.990
Current log-likelihood at step 2: -60625.965
Parameters optimization took 1 rounds (2.016 sec)

BETTER TREE FOUND at iteration 144: -60625.965
Iteration 150 / LogL: -60638.596 / Time: 0h:23m:4s (0h:14m:33s left)
Log-likelihood cutoff on original alignment: -60757.147
UFBoot trees printed to /mnt/ivy/thliao/project/coral_ruegeria/ipynb/paper_denitrification/fullgene_trees/nirS/nirS.ufboot
Iteration 160 / LogL: -60930.535 / Time: 0h:24m:15s (0h:12m:48s left)
Iteration 170 / LogL: -60629.328 / Time: 0h:25m:26s (0h:11m:8s left)
Iteration 180 / LogL: -60675.577 / Time: 0h:26m:37s (0h:9m:31s left)
Iteration 190 / LogL: -60637.493 / Time: 0h:27m:45s (0h:7m:55s left)
Iteration 200 / LogL: -60648.141 / Time: 0h:28m:53s (0h:6m:23s left)
Log-likelihood cutoff on original alignment: -60757.147
NOTE: Bootstrap correlation coefficient of split occurrence frequencies: 0.991
UFBoot trees printed to /mnt/ivy/thliao/project/coral_ruegeria/ipynb/paper_denitrification/fullgene_trees/nirS/nirS.ufboot
Iteration 210 / LogL: -60634.733 / Time: 0h:30m:4s (0h:12m:57s left)
Estimate model parameters (epsilon = 0.100)
Initial log-likelihood: -60623.788
Current log-likelihood at step 1: -60623.599
Current log-likelihood at step 2: -60623.571
Parameters optimization took 1 rounds (1.842 sec)

BETTER TREE FOUND at iteration 215: -60623.571
Iteration 220 / LogL: -60656.088 / Time: 0h:31m:16s (0h:13m:34s left)
Iteration 230 / LogL: -60645.900 / Time: 0h:32m:28s (0h:12m:3s left)
Estimate model parameters (epsilon = 0.100)
Initial log-likelihood: -60623.267
Current log-likelihood at step 1: -60623.238
Parameters optimization took 0 rounds (0.921 sec)

BETTER TREE FOUND at iteration 238: -60623.238
Iteration 240 / LogL: -60637.867 / Time: 0h:33m:36s (0h:13m:46s left)
Iteration 250 / LogL: -60778.171 / Time: 0h:34m:43s (0h:12m:16s left)
Log-likelihood cutoff on original alignment: -60757.147
UFBoot trees printed to /mnt/ivy/thliao/project/coral_ruegeria/ipynb/paper_denitrification/fullgene_trees/nirS/nirS.ufboot
Estimate model parameters (epsilon = 0.100)
Initial log-likelihood: -60620.973
Current log-likelihood at step 1: -60620.808
Current log-likelihood at step 2: -60620.766
Parameters optimization took 1 rounds (1.782 sec)

BETTER TREE FOUND at iteration 258: -60620.766
Iteration 260 / LogL: -60642.614 / Time: 0h:36m:0s (0h:13m:37s left)
Iteration 270 / LogL: -60629.332 / Time: 0h:37m:10s (0h:12m:9s left)
Iteration 280 / LogL: -60625.966 / Time: 0h:38m:21s (0h:10m:43s left)
Estimate model parameters (epsilon = 0.100)
Initial log-likelihood: -60620.147
Current log-likelihood at step 1: -60620.071
Parameters optimization took 0 rounds (0.916 sec)

BETTER TREE FOUND at iteration 290: -60620.071
Iteration 290 / LogL: -60620.071 / Time: 0h:39m:32s (0h:13m:40s left)
Iteration 300 / LogL: -60623.681 / Time: 0h:40m:41s (0h:12m:14s left)
Log-likelihood cutoff on original alignment: -60757.147
NOTE: Bootstrap correlation coefficient of split occurrence frequencies: 0.996
UFBoot trees printed to /mnt/ivy/thliao/project/coral_ruegeria/ipynb/paper_denitrification/fullgene_trees/nirS/nirS.ufboot
Iteration 310 / LogL: -60768.083 / Time: 0h:41m:53s (0h:12m:11s left)
Iteration 320 / LogL: -60656.911 / Time: 0h:43m:2s (0h:10m:47s left)
Iteration 330 / LogL: -60684.774 / Time: 0h:44m:8s (0h:9m:23s left)
Iteration 340 / LogL: -60627.598 / Time: 0h:45m:18s (0h:8m:1s left)
Iteration 350 / LogL: -60633.625 / Time: 0h:46m:28s (0h:6m:39s left)
Log-likelihood cutoff on original alignment: -60757.147
UFBoot trees printed to /mnt/ivy/thliao/project/coral_ruegeria/ipynb/paper_denitrification/fullgene_trees/nirS/nirS.ufboot
Iteration 360 / LogL: -60620.961 / Time: 0h:47m:40s (0h:5m:18s left)
Iteration 370 / LogL: -60665.273 / Time: 0h:48m:48s (0h:3m:58s left)
Iteration 380 / LogL: -60622.583 / Time: 0h:49m:59s (0h:2m:38s left)
Estimate model parameters (epsilon = 0.100)
Initial log-likelihood: -60619.955
Current log-likelihood at step 1: -60619.946
Parameters optimization took 0 rounds (0.840 sec)

BETTER TREE FOUND at iteration 389: -60619.946
Iteration 390 / LogL: -60662.486 / Time: 0h:51m:10s (0h:13m:1s left)
Iteration 400 / LogL: -60630.792 / Time: 0h:52m:17s (0h:11m:39s left)
Log-likelihood cutoff on original alignment: -60757.147
NOTE: Bootstrap correlation coefficient of split occurrence frequencies: 0.997
UFBoot trees printed to /mnt/ivy/thliao/project/coral_ruegeria/ipynb/paper_denitrification/fullgene_trees/nirS/nirS.ufboot
Iteration 410 / LogL: -60635.422 / Time: 0h:53m:28s (0h:11m:45s left)
Iteration 420 / LogL: -60661.238 / Time: 0h:54m:37s (0h:10m:25s left)
Iteration 430 / LogL: -60644.018 / Time: 0h:55m:45s (0h:9m:5s left)
Estimate model parameters (epsilon = 0.100)
Initial log-likelihood: -60618.190
Current log-likelihood at step 1: -60618.168
Parameters optimization took 0 rounds (0.943 sec)

BETTER TREE FOUND at iteration 431: -60618.168
Iteration 440 / LogL: -60630.603 / Time: 0h:56m:53s (0h:11m:47s left)
Iteration 450 / LogL: -60811.338 / Time: 0h:57m:59s (0h:10m:27s left)
Log-likelihood cutoff on original alignment: -60757.147
UFBoot trees printed to /mnt/ivy/thliao/project/coral_ruegeria/ipynb/paper_denitrification/fullgene_trees/nirS/nirS.ufboot
Iteration 460 / LogL: -60624.704 / Time: 0h:59m:11s (0h:9m:9s left)
Iteration 470 / LogL: -60787.644 / Time: 1h:0m:20s (0h:7m:50s left)
Iteration 480 / LogL: -60653.129 / Time: 1h:1m:31s (0h:6m:32s left)
Estimate model parameters (epsilon = 0.100)
Initial log-likelihood: -60618.054
Current log-likelihood at step 1: -60618.046
Parameters optimization took 0 rounds (0.905 sec)

BETTER TREE FOUND at iteration 483: -60618.046
Iteration 490 / LogL: -60620.053 / Time: 1h:2m:42s (0h:11m:55s left)
Iteration 500 / LogL: -60639.183 / Time: 1h:3m:51s (0h:10m:37s left)
Log-likelihood cutoff on original alignment: -60757.147
NOTE: Bootstrap correlation coefficient of split occurrence frequencies: 0.998
UFBoot trees printed to /mnt/ivy/thliao/project/coral_ruegeria/ipynb/paper_denitrification/fullgene_trees/nirS/nirS.ufboot
Iteration 510 / LogL: -60647.950 / Time: 1h:5m:3s (0h:11m:30s left)
UPDATE BEST LOG-LIKELIHOOD: -60618.043
Iteration 520 / LogL: -60642.705 / Time: 1h:6m:8s (0h:10m:11s left)
BETTER TREE FOUND at iteration 523: -60618.041
Iteration 530 / LogL: -60853.571 / Time: 1h:7m:15s (0h:11m:49s left)
Iteration 540 / LogL: -60626.516 / Time: 1h:8m:23s (0h:10m:31s left)
Iteration 550 / LogL: -60630.468 / Time: 1h:9m:33s (0h:9m:14s left)
Log-likelihood cutoff on original alignment: -60741.801
UFBoot trees printed to /mnt/ivy/thliao/project/coral_ruegeria/ipynb/paper_denitrification/fullgene_trees/nirS/nirS.ufboot
Iteration 560 / LogL: -60909.369 / Time: 1h:10m:44s (0h:7m:58s left)
Iteration 570 / LogL: -60783.810 / Time: 1h:11m:49s (0h:6m:41s left)
Iteration 580 / LogL: -60636.507 / Time: 1h:12m:57s (0h:5m:25s left)
Iteration 590 / LogL: -60785.971 / Time: 1h:14m:6s (0h:4m:9s left)
Iteration 600 / LogL: -60621.588 / Time: 1h:15m:14s (0h:2m:53s left)
Log-likelihood cutoff on original alignment: -60741.801
NOTE: Bootstrap correlation coefficient of split occurrence frequencies: 0.999
UFBoot trees printed to /mnt/ivy/thliao/project/coral_ruegeria/ipynb/paper_denitrification/fullgene_trees/nirS/nirS.ufboot
Iteration 610 / LogL: -60667.602 / Time: 1h:16m:27s (0h:11m:17s left)
Iteration 620 / LogL: -60626.471 / Time: 1h:17m:33s (0h:10m:1s left)
TREE SEARCH COMPLETED AFTER 624 ITERATIONS / Time: 1h:18m:1s

--------------------------------------------------------------------
|                    FINALIZING TREE SEARCH                        |
--------------------------------------------------------------------
Performs final model parameters optimization
Estimate model parameters (epsilon = 0.010)
Initial log-likelihood: -60618.041
Current log-likelihood at step 1: -60618.034
Partition-specific rates:  0.761 1.344 2.237 0.925 1.729 0.767 0.371
Parameters optimization took 0 rounds (0.830 sec)

BEST SCORE FOUND : -60618.034
Creating bootstrap support values...
Split supports printed to NEXUS file /mnt/ivy/thliao/project/coral_ruegeria/ipynb/paper_denitrification/fullgene_trees/nirS/nirS.splits.nex
Total tree length: 5.316

Total number of iterations: 624
CPU time used for tree search: 21230.069 sec (5h:53m:50s)
Wall-clock time used for tree search: 4414.140 sec (1h:13m:34s)
Total CPU time used: 22098.865 sec (6h:8m:18s)
Total wall-clock time used: 4683.461 sec (1h:18m:3s)
UFBoot trees printed to /mnt/ivy/thliao/project/coral_ruegeria/ipynb/paper_denitrification/fullgene_trees/nirS/nirS.ufboot

Computing bootstrap consensus tree...
Reading input file /mnt/ivy/thliao/project/coral_ruegeria/ipynb/paper_denitrification/fullgene_trees/nirS/nirS.splits.nex...
248 taxa and 1315 splits.
Consensus tree written to /mnt/ivy/thliao/project/coral_ruegeria/ipynb/paper_denitrification/fullgene_trees/nirS/nirS.contree
Reading input trees file /mnt/ivy/thliao/project/coral_ruegeria/ipynb/paper_denitrification/fullgene_trees/nirS/nirS.contree
Log-likelihood of consensus tree: -60621.306

Analysis results written to: 
  IQ-TREE report:                /mnt/ivy/thliao/project/coral_ruegeria/ipynb/paper_denitrification/fullgene_trees/nirS/nirS.iqtree
  Maximum-likelihood tree:       /mnt/ivy/thliao/project/coral_ruegeria/ipynb/paper_denitrification/fullgene_trees/nirS/nirS.treefile
  Likelihood distances:          /mnt/ivy/thliao/project/coral_ruegeria/ipynb/paper_denitrification/fullgene_trees/nirS/nirS.mldist
  Best partitioning scheme:      /mnt/ivy/thliao/project/coral_ruegeria/ipynb/paper_denitrification/fullgene_trees/nirS/nirS.best_scheme.nex
           in RAxML format:      /mnt/ivy/thliao/project/coral_ruegeria/ipynb/paper_denitrification/fullgene_trees/nirS/nirS.best_scheme

Ultrafast bootstrap approximation results written to:
  Split support values:          /mnt/ivy/thliao/project/coral_ruegeria/ipynb/paper_denitrification/fullgene_trees/nirS/nirS.splits.nex
  Consensus tree:                /mnt/ivy/thliao/project/coral_ruegeria/ipynb/paper_denitrification/fullgene_trees/nirS/nirS.contree
  UFBoot trees:                  /mnt/ivy/thliao/project/coral_ruegeria/ipynb/paper_denitrification/fullgene_trees/nirS/nirS.ufboot
  Screen log file:               /mnt/ivy/thliao/project/coral_ruegeria/ipynb/paper_denitrification/fullgene_trees/nirS/nirS.log

Date and Time: Wed Feb 12 04:30:07 2025
