# Supplementary material for: Decoding coral resistance to eutrophication through the association of hyper‑efficient denitrifiers as key microbial allies
Source: Nat Commun. 2026 May 19;17:3938. doi: 10.1038/s41467-026-72571-w (PMC13187470; doi:10.1038/s41467-026-72571-w)
Supplement: Supplementary file 21 — Source Data [file 41467_2026_72571_MOESM21_ESM.zip › Source Data/FigureS5/B/nirS.aln]

>A5
MTSEPEKKKPIWRRYFLWGMPVAGIAAAFAAGIIFWGGFNTAMEATNTKEFCVSCHEMRDFVYEEYTGTIHDVNRSGVGAVCSDCHVPKDWTHKIIRKIKASKELYGKVVGTINTREKFEAKRVHLAMNEWERMKSTDSRECRNCHDFESMMPEFQKPRARQQHLNAMTVGQTCIDCHKGIAHSDARDRADEEYLEELEAPNPAFIREIPAEYLASLERIEAKEAADAEAEKAARVAQQEAVQAQIAAAVDAAVAEERAKASGEEAAAPAGGSDVGTNIDWAAVPGSDMKLFYPGQASFEWVQNGRSHGGARPLTKGGDKCTTCHAAELDAIGNKIVAGGDLEPTPIPGKRGVIDATVQAAHDDETLYIRLQWPDAGHNPAPFVDGGKMDPDNQIKVAMMITGTGIELGDQVGCWASCHADNSYMPFDPGADAIAANGDVSGRLSTQDTVTKYISESRTEVEIKGRRGKALGGWDKLQAADQIEQYLADGTYLDLMRVYADGSATNGYLLEQRVVNDGEIAASASLDAGMWTVVFTRPLNSGAAGDVPLEAGQTYTVGFAIHDDFAAARFHHVTLDTSLALDDDNAFINVVKQMKPQHLLPALLLLAAPAWA--EDTAALCAEAEERYVELFGQPSSAVEDADVVLMYKYTFCPAELTVKPGTTVRWVNVDKRTSHSVLLKDGSEPESDRLFPEETVDLTFLIPGPQDYLCGPHWETQNMIGMITVEPMSAVIARVLGEGFRIFFLSAGLFGLFAGGAWGFWLMEDPTYSMSPPMWHAHEMIFGYATAALGGFFLTAVPNWTGTPEARARFIMLAAGLWLAGRVAMWFSGALPPVLVAVFDLVFVPILAAKIATQLIRRPKPQNMVFLLLLSAIWIANLLTHLEWIGVTSDTLDIGLRAGLLTLCSLIAILGGRITPAFTRNAMKRAGEPESNWPISVGAFDKAAMGLALSLPLSVLVFGIGPVSGAIALMLGVAQILRMARWRARWALRQPILIALHLGLGMLALGLILWGLAVLGFGSEIGALHILGIGCVGGMTLAVMSRAALGHSGRALVASPPMAIAYGLMAAAAVLRWVGSAFDQGYLVAMLASDGLWICAIVLYLVAMWPALTGPRLA-----------------------------------------------------------MSGKVFLIGAGPGDPELMTLRALRMLQEADVVVYDRLVSADILNLHSDGARLIPVGKAPKCHTVPQDRINEILVEEASAGHTVARLKGGDPMIFGRGSEEAAHLMANGIPVEYAPGITAAQGASCSTGVPLTHRGLATSVQYVTGHRQADKVLDLDWKRLADPDSTLVVYMGVANIGQIAMGLMTENLPGSTPVLAVGKATTPDERRMVSRLDRLAADVRKAGLKAPTLFIIGKVVSLYAERPVADLLEQAHGMAKFGSGRWAARAVLTSAVLVATTAFAADTLDPNALKRLVHQDCGSCHGLSLKGGLGPDLRSKTLEHYDAEVLTGVILDGIPDTAMPPWRPLISEEEAEWIARYLLAQEQMKQLILTLAATLMMTTAQAEPTATGDLGLVIERAKGSVLLVDQSDRAALARIEGLGDLSHASLVYSPDERFAYVFGRDGGLTKVDIVTRQIVNRVVQAGNAIGGAISDDGELVAVSNYEPGGVRVFDADTLEMVADIPTDSKTIGLVDAPGRRFVFTMWDTGETWIADFSNGA-PAITKIPDMGKNPYDALITANGRTYITGLFGEDGLTALDLWAETPEPIRVLPNYGRGQEEMPVYKMPHLEGWALTGREFVLPAVGHHEVLWIDADTLTETGRTQTHGQPVFAMARPDGRQVWVNFAHPLNDTIQVIDSVTKEIIHEFKPGPAVLHMEFTPRGHEVWISVRDANKVMVYDTQTFEKLREIDADSPSGIFFTARAHRMGLMSLGISYNRTGRALGVGLAMLLGSVAAPVFAEEPTLSKEAFESSKQLYFERCAGCHGVLRKGATGKSLEPLVETKNDDGTVTESGTLKLGQERLEKIIAWGTEGGMNNFSDVMSEEEIRDMATYIQMEPPQPPEMSLEQMMATRKVYVEPEDYPTEPLHGRNWENFFVVIERDVGKVAVIDGDTKEVLAHIPTGYAVHVLKASEHHKLEEPENPGRFWYTMGRDGKMTKIDLWQNPENMLVAEVTIGYDARDVAVSGDGKYVIGGAYWPPHFAIVDAETMEPKKVVSTRGYNVDGDYVEEARVAAIYTTPNEPTWIVAVKELGQLWQVDYSDLDNLRIDKIDSAKFLHDGFFDPTGRYFQIAANASNKMVVVDTETHKLEAMIDTAPLPHPGPGANWDDPNCGPVAGTTHLGEGTVTVWGNDPEGRPDDAWKVCYEVETDGPGLFIRTHPNSDYIWADQTKHPEPEIQQSVQVIDKATGEIVKTIQITEEEGNVAVHFEFNQDGSEVWVSKWNRSTSKEPNGEIVIFDAKTLEEIGRVKGLFAPTGKFNVYNRSNHVT
>AA2
MTSEPEKKKPIWRRYFLWGMPVAGIAAAFAAGIIFWGGFNTAMEATNTKEFCVSCHEMRDFVYEEYTGTIHDVNRSGVGAVCSDCHVPKDWTHKIIRKIKASKELYGKVVGTINTREKFEAKRVHLAMNEWERMKSTDSRECRNCHDFESMMPEFQKPRARQQHLNAMTVGQTCIDCHKGIAHSDARDRADEEYLEKLEAPNPDFIREIPAEYLASLERIEAKEAADAEAEKAARVAQQEAVQAQIAAAVDAAVAEERAKASGEDAAAPAGGSDVGTNIDWAAVPGADMKLFYPGQASFEWVQNGRSHGGARPLTKGGDKCTTCHAAELDAIGNKIVAGGDLEPTPIPGKRGVIDATVQAAHDDETLYIRLQWPDAGHNPAPFVDGGKMDPDNQIKVAMMITGTGIELGDQVGCWASCHADNSYMPFDPGAEAIAANGDVSGRLSTQDTVTKYISESRTEVEIKGRRGKALGGWDKLQAADQIEQYLADGTYLDLMRVYADGSATNGYLLEQRVVNDGEIAASASLDAGMWTVVFTRPLNSGAAGDVPLEAGQTYTVGFAIHDDFAAARFHHVTLDTSLALDDDNAFINVVKQMKPKHLLPALLLLAAPAWA--EDTAALCAEAEERYVELFDQPSSAVEDADVVLMYKYTFCPAELTVKPGTTVRWVNVDKRTSHSVLLKDGSEPESDRLFPEETVDLTFLTPGPQDYLCGPHWETQNMIGMITVEPMSAVIARVLGEGFRIFFLSAGLFGLFAGGAWGFWLMEDPTYSMSPPMWHAHEMIFGYATAALGGFFLTAVPNWTGTPEARARFIMLAAGLWLAGRVAMWFSGALPPVLVAVFDLVFVPILAAKIATQLIRRPKPQNMVFLLLLSAIWIANLLTHLEWIGVTSDTLDIGLRAGLLTLCSLIAILGGRITPAFTRNAMKRAGEPESNWPISVGAFDKAAMGLALSLPLSVLVFGIAPVSGAIALMLGVAQILRMARWRARWALRQPILIALHLGLGMLALGLILWGLAVLGFGSEIGALHVLGIGCVGGMTLAVMSRAALGHSGRALVAPPPMAIAYGLMAAAAVLRWVGSAFDQGYLVAMLASDGLWICAIVLYLVAMWPALTGPRLA-----------------------------------------------------------MSGKVFLIGAGPGDPELMTLRALRMLQEADVVVYDRLVSADILNLHADGARLIPVGKAPKCHTVPQDRINEILVEEASAGHTVARLKGGDPMIFGRGSEEAAHLMANGIPVEYAPGITAAQGASCSTGVPLTHRGLATSVQYVTGHRQADKVLDLDWKRLADPDSTLVVYMGVANIGQIAMGLMTENLPGSTPVLAVGKATTPDERRMVSRLDRLAADVRKAGLKAPTLFIIGKVVSLYAERPVADLLEQAHGMAKFGSGRWAARAVLTSAVLVATTAFAADTLDANALKRLVHQDCGSCHGLSLKGGLGPDLRSKTLEHYDAEVLTGVILDGIPDTAMPPWRPLISEEEAEWIARYLLAQEQMKQLILTLAATLMMTTAQAEPTATGDLGLVIERAKGSVLLVDQSDRAALARIEGLGDLSHASLVYSPDERFAYVFGRDGGLTKVDIVTRQIVNRVVQAGNAIGGAISDDGELVAVSNYEPGGVRVFDADTLEMVADIPTDSKTIGLVDAPGRRFVFTMWDTGETWIADFSNGA-PAITKIPDMGKNPYDALITANGRTYITGLFGEDGLTALDLWAETPEPIRVLPNYGRGQEEMPVYKMPHLEGWALTGREFVLPAVGHHEVLWIDADTLTETGRTQTHGQPVFAMARPDGRQVWVNFAHPLNDTIQVIDSVTKEIIHEFKPGPAVLHMEFTPRGHEVWISVRDANKVMVYDTQTFEKLREIEADSPSGIFFTARAHRMGLMSLGISYNRTGRALGVGLAMLLGSVAAPVFAEEPTLSKEAFESSKQLYFERCAGCHGVLRKGATGKSLEPLVETKNDDGTVTESGTLKLGQERLEKIIAWGTEGGMNNFSDVMSEEEIRDMATYIQMEPPQPPEMSLEQMMATRKVYVEPEDYPTEPLHGRNWENFFVVIERDVGKVAVIDGDTKEVLAHIPTGYAVHVLKASEHHKLEEPENPGRFWYTMGRDGKMTKIDLWQNPENMLVAEVTIGYDARDVAVSGDGKYVIGGAYWPPHFAIVDAETMEPKKVVSTRGYNVDGDYVEEARVAAIYTTPNEPTWIVAVKELGQLWQVDYSDLDNLRIDKIDSAKFLHDGFFDPTGRYFQIAANASNKMVVVDTETHKLEAMIDTAPLPHPGPGANWDDPNCGPVAGTTHLGEGTVTVWGNDPEGRPDDAWKVCYEVETDGPGLFIRTHPNSDYIWADQTKHPEPEIQQSVQVIDKATGEIVKTIQITEEEGNVAVHFEFNQDGSEVWVSKWNRSTSKEPNGEIVIFDAKTLEEIGRVKGLFAPTGKFNVYNRSNHVT
>AA4
MTSEPEKKKPIWRRYFLWGMPVAGIAAAFAAGIIFWGGFNTAMEATNTKEFCVSCHEMRDFVYEEYTGTIHDVNRSGVGAVCSDCHVPKDWTHKIIRKIKASKELYGKVVGTINTREKFEAKRVHLAMNEWERMKSTDSRECRNCHDFESMMPEFQKPRARQQHLNAMTVGQTCIDCHKGIAHSDARDRADEEYLEKLEAPNPDFIREIPAEYLASLERIEAKEAADAEAEKAARVAQQEAVQAQIAAAVDAAVAEERAKASGEDAAAPAGGSDVGTNIDWAAVPGADMKLFYPGQASFEWVQNGRSHGGARPLTKGGDKCTTCHAAELDAIGNKIVAGGDLEPTPIPGKRGVIDATVQAAHDDETLYIRLQWPDAGHNPAPFVDGGKMDPDNQIKVAMMITGTGIELGDQVGCWASCHADNSYMPFDPGAEAIAANGDVSGRLSTQDTVTKYISESRTEVEIKGRRGKALGGWDKLQAADQIEQYLADGTYLDLMRVYADGSATNGYLLEQRVVNDGEIAASASLDAGMWTVVFTRPLNSGAAGDVPLEAGQTYTVGFAIHDDFAAARFHHVTLDTSLALDDDNAFINVVKQMKPKHLLPALLLLAAPAWA--EDTAALCAEAEERYVELFDQPSSAVEDADVVLMYKYTFCPAELTVKPGTTVRWVNVDKRTSHSVLLKDGSEPESDRLFPEETVDLTFLTPGPQDYLCGPHWETQNMIGMITVEPMSAVIARVLGEGFRIFFLSAGLFGLFAGGAWGFWLMEDPTYSMSPPMWHAHEMIFGYATAALGGFFLTAVPNWTGTPEARARFIMLAAGLWLAGRVAMWFSGALPPVLVAVFDLVFVPILAAKIATQLIRRPKPQNMVFLLLLSAIWIANLLTHLEWIGVTSDTLDIGLRAGLLTLCSLIAILGGRITPAFTRNAMKRAGEPESNWPISVGAFDKAAMGLALSLPLSVLVFGIAPVSGAIALMLGVAQILRMARWRARWALRQPILIALHLGLGMLALGLILWGLAVLGFGSEIGALHVLGIGCVGGMTLAVMSRAALGHSGRALVAPPPMAIAYGLMAAAAVLRWVGSAFDQGYLVAMLASDGLWICAIVLYLVAMWPALTGPRLA-----------------------------------------------------------MSGKVFLIGAGPGDPELMTLRALRMLQEADVVVYDRLVSADILNLHADGARLIPVGKAPKCHTVPQDRINEILVEEASAGHTVARLKGGDPMIFGRGSEEAAHLMANGIPVEYAPGITAAQGASCSTGVPLTHRGLATSVQYVTGHRQADKVLDLDWKRLADPDSTLVVYMGVANIGQIAMGLMTENLPGSTPVLAVGKATTPDERRMVSRLDRLAADVRKAGLKAPTLFIIGKVVSLYAERPVADLLEQAHGMAKFGSGRWAARAVLTSAVLVATTAFAADTLDANALKRLVHQDCGSCHGLSLKGGLGPDLRSKTLEHYDAEVLTGVILDGIPDTAMPPWRPLISEEEAEWIARYLLAQEQMKQLILTLAATLMMTTAQAEPTATGDLGLVIERAKGSVLLVDQSDRAALARIEGLGDLSHASLVYSPDERFAYVFGRDGGLTKVDIVTRQIVNRVVQAGNAIGGAISDDGELVAVSNYEPGGVRVFDADTLEMVADIPTDSKTIGLVDAPGRRFVFTMWDTGETWIADFSNGA-PAITKIPDMGKNPYDALITANGRTYITGLFGEDGLTALDLWAETPEPIRVLPNYGRGQEEMPVYKMPHLEGWALTGREFVLPAVGHHEVLWIDADTLTETGRTQTHGQPVFAMARPDGRQVWVNFAHPLNDTIQVIDSVTKEIIHEFKPGPAVLHMEFTPRGHEVWISVRDANKVMVYDTQTFEKLREIEADSPSGIFFTARAHRMGLMSLGISYNRTGRALGVGLAMLLGSVAAPVFAEEPTLSKEAFESSKQLYFERCAGCHGVLRKGATGKSLEPLVETKNDDGTVTESGTLKLGQERLEKIIAWGTEGGMNNFSDVMSEEEIRDMATYIQMEPPQPPEMSLEQMMATRKVYVEPEDYPTEPLHGRNWENFFVVIERDVGKVAVIDGDTKEVLAHIPTGYAVHVLKASEHHKLEEPENPGRFWYTMGRDGKMTKIDLWQNPENMLVAEVTIGYDARDVAVSGDGKYVIGGAYWPPHFAIVDAETMEPKKVVSTRGYNVDGDYVEEARVAAIYTTPNEPTWIVAVKELGQLWQVDYSDLDNLRIDKIDSAKFLHDGFFDPTGRYFQIAANASNKMVVVDTETHKLEAMIDTAPLPHPGPGANWDDPNCGPVAGTTHLGEGTVTVWGNDPEGRPDDAWKVCYEVETDGPGLFIRTHPNSDYIWADQTKHPEPEIQQSVQVIDKATGEIVKTIQITEEEGNVAVHFEFNQDGSEVWVSKWNRSTSKEPNGEIVIFDAKTLEEIGRVKGLFAPTGKFNVYNRSNHVT
>AA8
MTSEPEKKKPIWRRYFLWGMPVAGIAAAFAAGIIFWGGFNTAMEATNTKEFCVSCHEMRDFVYEEYTGTIHDVNRSGVGAVCSDCHVPKDWTHKIIRKIKASKELYGKVVGTINTREKFEAKRVHLAMNEWERMKSTDSRECRNCHDFESMMPEFQKPRARQQHLNAMTVGQTCIDCHKGIAHSDARDRADEEYLEKLEAPNPDFIREIPAEYLASLERIEAKEAADAEAEKAARVAQQEAVQAQIAAAVDAAVAEERAKASGEDAAAPAGGSDVGTNIDWAAVPGADMKLFYPGQASFEWVQNGRSHGGARPLTKGGDKCTTCHAAELDAIGNKIVAGGDLEPTPIPGKRGVIDATVQAAHDDETLYIRLQWPDAGHNPAPFVDGGKMDPDNQIKVAMMITGTGIELGDQVGCWASCHADNSYMPFDPGAEAIAANGDVSGRLSTQDTVTKYISESRTEVEIKGRRGKALGGWDKLQAADQIEQYLAEGTYLDLMRVYADGSATNGYLLEQRVVNDGEIAASASLDAGMWTVVFTRPLNSGAAGDVPLEAGQTYTVGFAIHDDFAAARFHHVTLDTSLALDDDNAFINVVKQMKPKHLLPALLLLAAPAWA--EDTAALCAEAEERYVELFGQPSSAVEDADVVLMYKYTFCPAELTVKPGTTVRWVNVDKRTSHSVLLKDGSEPESDRLFPEETVDLTFLTPGPQDYLCGPHWETQNMIGMITVEPMSAVIARVLGEGFRIFFLSAGLFGLFAGGAWGFWLMEDPTYSMSPPMWHAHEMIFGYATAALGGFFLTAVPNWTGTPEARARFIMLAAGLWLAGRVAMWFSGALPPVLVAVFDLVFVPILAAKIATQLIRRPKPQNMVFLLLLSAIWIANLLTHLEWIGVTSDTLDIGLRAGLLTLCSLIAILGGRITPAFTRNAMKRAGEPESNWPISVGTFDKAAMGLALSLPLSVLVFGIGPVSGAIALMLGVAQILRMARWRARWSLRQPILIALHLGLGMLALGLILWGLAVLGFGSEIGALHVLGIGCVGGMTLAVMSRAALGHSGRALVAPPPMAIAYGLMAAAAVLRWVGSAFDQGYLVAMLASDGLWICAIVLYLVAMWPALTGPRLA-----------------------------------------------------------MSGKVFLIGAGPGDPELMTLRALRMLREADVVVYDRLVSADILNLHSDGARLIPVGKAPKCHTVPQDRINEILVEEASAGHTVARLKGGDPMIFGRGSEEAAHLMANGIPVEYAPGITAAQGASCSTGVPLTHRGLATSVQYVTGHRQADKVLDLDWKRLADPDSTLVVYMGVANIGQIAMGLMTENLPGSTPVLAVGKATTPDERRMVSRLDRLAADVRKAGLKAPTLFIIGKVVSLYAERPVADLLEQAHGMAKFGSRRWAARAVLTSAVLVATTAFAADTLDPNALKRLVHQDCGSCHGLSLKGGLGPDLRSETLEHYDADVLTGVILDGIPDTAMPPWRPLISEEEAEWIARYLLAQEQMKQLILTLAATLLMTTAQAEPTATGDLGLVIERAKGSVLLVDQSDRAALARIEGLGDLSHASLVYSPDERFAYVFGRDGGLTKVDIVTRQIVNRVVQAGNAIGGAISDDGELVAVSNYEPGGVRVFDADTLEMVADIPTDSKTIGLVDAPGRRFVFTMWDTGETWIADFSNGA-PAITKIPEMGKNPYDALITANGRTYITGLFGEDGLTALDLWAETPEPIRVLPNYGRGQVEMPVYKMPHLEGWALTGREFVLPAVGHHEVLWIDAESLTETGRTKTYGQPVFAMARPDGRQVWVNFAHPLNDTIQVIDSVTKEIIHEFKPGPAVLHMEFTPRGHEVWISVRDANKVMVYDTQTFEKLREIDADSPSGIFFTARAHRMGLMSLGISYNRTGRALGVGLAMLLGSVAAPVFAEEPTLSKEAFESSKQLYFERCAGCHGVLRKGATGKSLEPLVETKNDDGTVTESGTLKLGQERLEKIIAWGTEGGMNNFSDVMSEEEIRDMATYIQMEPPQPPEMSLEQMMATRKVYVEPEDYPTEPLHGRNWENFFVVIERDVGKVAVIDGDTKEVLAHIPTGYAVHVLKASEHHKLEEPENPGRFWYTMGRDGKMTKIDLWQNPENMLVAEVTIGYDARDVAVSGDGKYVIGGAYWPPHFAIVDAETMEPKKVVSTRGYNVDGDYVEEARVAAIYTTPNEPTWIVAVKELGQLWQVDYSDLDNLRIDKIDSAKFLHDGFFDPTGRYFQIAANASNKMVVVDTETHKLEAMIDTAPLPHPGPGANWDDPNCGPVAGTTHLGEGTVTVWGNDPEGRPDDAWKVCYEVETDGPGLFIRTHPNSDYIWADQTKHPEPEIQQSVQVIDKATGEIVKTIQITEEEGNVAVHFEFNQDGSEVWVSKWNRSTSKEPNGEIVIFDAKTLEEIGRVKGLFAPTGKFNVYNRSNHVT
>AA9
MTSEPEKKKPIWRRYFLWGMPVAGIAAAFAAGIIFWGGFNTAMEATNTKEFCVSCHEMRDFVYEEYTGTIHDVNRSGVGAVCSDCHVPKDWTHKIIRKIKASKELYGKVVGTINTREKFEAKRVHLAMNEWERMKSTDSRECRNCHDFESMMPEFQKPRARQQHLNAMTVGQTCIDCHKGIAHSDARDRADEEYLEKLEAPNPAFIREIPAEYLASLERIEAKEAADAGAEKAARVAQQEAVQAQIAAAVDAAVAEERAKASGEEAAAPAGGSGVGTNIDWAAVPGADMKLFYPGQASFEWVQNGRSHGGARPLTKGGDKCTTCHAAELDAIGNKIVAGGDLEPTPIPGKRGVIDATVQAAHDDETLYIRLQWPDAGHNPAPFVDGGKMDPDNQIKVAMMITGTGIELGDQVGCWASCHADNSYMPFDPGAEAIAANGDVSGRLSTQDTVTKYISESRTEVEIKGRRGKALGGWDKLQAADQIEQYLADGTYLDLMRVYADGSATNGYLLEQRVVNDGEIAASASLDAGMWTVVFTRPLNSGAAGDVPLEAGQTYTVGFAIHDDFAAARFHHVTLDTSLALDDDNAFINVVKQMKPQHLLPALLLLAAPAWA--EDTAALCAEAEERYVELFGQPSSAVEDADVVLMYKYTFCPAELTVKPGTTVRWVNVDKRTSHSVLLKDGSEPESDRLFPEETVDLTFLIPGPQDYLCGPHWETQNMIGMITVEPMSAVIARVLGEGFRIFFLSAGLFGLFAGGAWGFWLMEDPTYSMSPPMWHAHEMIFGYATAALGGFFLTAVPNWTGTPEARARFIMLAAGLWLAGRVSMWFSGALPPVLVAVFDLVFVPILAAKIATQLIRRPKPQNMVFLLLLSAIWIANLLTHLEWIGVTSDTLDIGLRAGLLTLCSLIAILGGRITPAFTRNAMKRAGEPESNWPISVGTFDKAAMGLALSLPLSVLVFGIGPVSGAIALMLGVAQILRMARWRARWALRQPILIALHLGLGMLALGLILWGLAVLGFGSEIGALHVLGIGCVGGMTLAVMSRAALGHSGRALVAPPPMAIAYGLMAAAAVLRWVGSAFDQGYLVAMLASDGLWICAIVLYLVAMWPALTGPRLA-----------------------------------------------------------MSGKVFLIGAGPGDPELMTLRALRMLQEADVVVYDRLVSADILNLHSDGARLIPVGKAPKCHTVPQDRINEILIEEASAGHTVARLKGGDPMIFGRGSEEAAHLMANGIPVEYAPGITAAQGASCSTGVPLTHRGLATSVQYVTGHRQADKVLDLDWKRLADPDSTLVVYMGVANIGQIAMGLMTENLPGSTPVLAVGKATTPDERRMVSRLDRLAADVRKAGLKAPTLFIIGKVVSLYAERPVADLLERAHGMAKFCSRRWAARAVLTSAVLVATTAFAADTLDPNALKRLVHQDCGSCHGLSLKGGLGPDLRSKTLEHYDAEVLTGVILDGIPDTAMPPWRPLISEEEAEWIARYLLAQEQMKQLILTLAAALMMTTAQAEPTATGDLGLVIERAKGSVLLVDQSDRAALARIEGLGDLSHASLVYSPDERFAYVFGRDGGLTKVDIVTRQIVNRVVQAGNAIGGAISDDGELVAVSNYEPGGVRVFDAETLEMVADIPTDSKTIGLVDAPGRRFVFTMWDTGETWIADFSNGA-PAITKIPEMGKNPYDALITANGRTYITGLFGEDGLTALDLWAETPEPIRVLPNYGRGQEEMPVYKMPHLEGWALTGREFVLPAVGHHEVLWIDADTLTETGRTQTHGQPVFAMARPDGRQVWVNFAHPLNDTIQVIDSVTKEIIHEFKPGPAVLHMEFTPRGHEVWISVRDANKVMVYDTQTFEKLREIEADSPSGIFFTARAHRTGLMSLGISYNRTGRALGVGLAMLLGSVAAPVFAEEPTLSKEAFESSKQLYFERCAGCHGVLRKGATGKSLEPLVETKNDDGTVTESGTLKLGQERLEKIIAWGTEGGMNNFSDVMSEEEIRDMATYIQMEPPQPPEMSLEQMMATRKVYVEPEDYPTEPLHGRNWENFFVVIERDVGKVAVIDGDTKEVLAHIPTGYAVHVLKASEHHKLEEPENPGRFWYTMGRDGKMTKIDLWQNPENMLVAEVTIGYDARDVAVSGDGKYVIGGAYWPPHFAIVDAETMEPKKVVSTRGYNVDGDYVEEARVAAIYTTPNEPTWIVAVKELGQLWQVDYSDLDNLRIDKIDSAKFLHDGFFDPTGRYFQIAANASNKMVVVDTETHKLEAMIDTAPLPHPGPGANWDDPNCGPVAGTTHLGEGTVTVWGNDPEGRPDDAWKVCYEVETDGPGLFIRTHPNSDYIWADQTKHPEPEIQQSVQVIDKATGEIVKTIQITEEEGNVAVHFEFNQDGSEVWVSKWNRSTSKEPNGEIVIFDAKTLEEIGRVKGLFAPTGKFNVYNRSNHVT
>AB4
MTSEPEKKKPIWRRYFLWGMPVAGIAAAFAAGIIFWGGFNTAMEATNTKEFCVSCHEMRDFVYEEYTGTIHDVNRSGVGAVCSDCHVPKDWTHKIIRKIKASKELYGKVVGTINTREKFEAKRVHLAMNEWERMKSTDSRECRNCHDFESMMPEFQKPRARQQHLNAMTVGQTCIDCHKGIAHSDARDRADEEYLEELEAPNPAFIREIPAEYLASLERIEAKEAADAEAEKAARVAQQEAVQAQIAAAVDAAVAEERAKASGEEAAAPAGGSDVGTNIDWAAVPGSDMKLFYPGQASFEWVQNGRSHGGARPLTKGGDKCTTCHAAELDAIGNKIVAGGDLEPTPIPGKRGVIDATVQAAHDDETLYIRLQWPDAGHNPAPFVDGGKMDPDNQIKVAMMITGTGIELGDQVGCWASCHADNSYMPFDPGADAIAANGDVSGRLSTQDTVTKYISESRTEVEIKGRRGKALGGWDKLQAADQIEQYLADGTYLDLMRVYADGSATNGYLLEQRVVNDGEIAASASLDAGMWTVVFTRPLNSGAAGDVPLEAGQTYTVGFAIHDDFAAARFHHVTLDTSLALDDDNAFINVVKQMKPQHLLPALLLLAAPAWA--EDTAALCAEAEERYVELFGQPSSAVEDADVVLMYKYTFCPAELTVKPGTTVRWVNVDKRTSHSVLLKDGSEPESDRLFPEETVDLTFLIPGPQDYLCGPHWETQNMIGMITVEPMSAVIARVLGEGFRIFFLSAGLFGLFAGGAWGFWLMEDPTYSMSPPMWHAHEMIFGYATAALGGFFLTAVPNWTGTPEARARFIMLAAGLWLAGRVAMWFSGALPPVLVAVFDLVFVPILAAKIATQLIRRPKPQNMVFLLLLSAIWIANLLTHLEWIGVTSDTLDIGLRAGLLTLCSLIAILGGRITPAFTRNAMKRAGEPESNWPISVGAFDKAAMGLALSLPLSVLVFGIGPVSGAIALMLGVAQILRMARWRARWALRQPILIALHLGLGMLALGLILWGLAVLGFGSEIGALHILGIGCVGGMTLAVMSRAALGHSGRALVASPPMAIAYGLMAAAAVLRWVGSAFDQGYLVAMLASDGLWICAIVLYLVAMWPALTGPRLA-----------------------------------------------------------MSGKVFLIGAGPGDPELMTLRALRMLQEADVVVYDRLVSADILNLHSDGARLIPVGKAPKCHTVPQDRINEILVEEASAGHTVARLKGGDPMIFGRGSEEAAHLMANGIPVEYAPGITAAQGASCSTGVPLTHRGLATSVQYVTGHRQADKVLDLDWKRLADPDSTLVVYMGVANIGQIAMGLMTENLPGSTPVLAVGKATTPDERRMVSRLDRLAADVRKAGLKAPTLFIIGKVVSLYAERPVADLLEQAHGMAKFGSGRWAARAVLTSAVLVATTAFAADTLDPNALKRLVHQDCGSCHGLSLKGGLGPDLRSKTLEHYDAEVLTGVILDGIPDTAMPPWRPLISEEEAEWIARYLLAQEQMKQLILTLAATLMMTTAQAEPTATGDLGLVIERAKGSVLLVDQSDRAALARIEGLGDLSHASLVYSPDERFAYVFGRDGGLTKVDIVTRQIVNRVVQAGNAIGGAISDDGELVAVSNYEPGGVRVFDADTLEMVADIPTDSKTIGLVDAPGRRFVFTMWDTGETWIADFSNGA-PAITKIPDMGKNPYDALITANGRTYITGLFGEDGLTALDLWAETPEPIRVLPNYGRGQEEMPVYKMPHLEGWALTGREFVLPAVGHHEVLWIDADTLTETGRTQTHGQPVFAMARPDGRQVWVNFAHPLNDTIQVIDSVTKEIIHEFKPGPAVLHMEFTPRGHEVWISVRDANKVMVYDTQTFEKLREIDADSPSGIFFTARAHRMGLMSLGISYNRTGRALGVGLAMLLGSVAAPVFAEEPTLSKEAFESSKQLYFERCAGCHGVLRKGATGKSLEPLVETKNDDGTVTESGTLKLGQERLEKIIAWGTEGGMNNFSDVMSEEEIRDMATYIQMEPPQPPEMSLEQMMATRKVYVEPEDYPTEPLHGRNWENFFVVIERDVGKVAVIDGDTKEVLAHIPTGYAVHVLKASEHHKLEEPENPGRFWYTMGRDGKMTKIDLWQNPENMLVAEVTIGYDARDVAVSGDGKYVIGGAYWPPHFAIVDAETMEPKKVVSTRGYNVDGDYVEEARVAAIYTTPNEPTWIVAVKELGQLWQVDYSDLDNLRIDKIDSAKFLHDGFFDPTGRYFQIAANASNKMVVVDTETHKLEAMIDTAPLPHPGPGANWDDPNCGPVAGTTHLGEGTVTVWGNDPEGRPDDAWKVCYEVETDGPGLFIRTHPNSDYIWADQTKHPEPEIQQSVQVIDKATGEIVKTIQITEEEGNVAVHFEFNQDGSEVWVSKWNRSTSKEPNGEIVIFDAKTLEEIGRVKGLFAPTGKFNVYNRSNHVT
>AB7
MTSEPEKKKPIWRRYFLWGMPVAGIAAAFAAGIIFWGGFNTAMEATNTKEFCVSCHEMRDFVYEEYTGTIHDVNRSGVGAVCSDCHVPKDWTHKIIRKIKASKELYGKVVGTINTREKFEAKRVHLAMNEWERMKSTDSRECRNCHDFESMMPEFQKPRARQQHLNAMTVGQTCIDCHKGIAHSDARDRADEEYLEKLEAPNPDFIREIPAEYLASLERIEAKEAADAEAEKAARVAQQEAVQAQIAAAVDAAVAEERAKASGEEAAAPAGGSDVGTNIDWAAVPSVDMKLFYPGQASFEWVQNGRSHGGARPLTKGGDKCTTCHAAELDAIGNKIVAGGDLEPTPIPGKRGVIDATVQAAHDDETLYIRLQWPDAGHNPAPFVDGGKMDPDNQIKVAMMITGTGIELGDQVGCWASCHADNSYMPFDPGADAIAANGEVSGRLSAQDTVTKYISESRTEVEIKGRRGKALGGWDKLQAADQIEQYLADGTYLDLMRVYADGSATNGYLLEQRVVNDGEIAASASLDAGMWTVVFTRPLNSGAAGDVPLEAGQTYTVGFAIHDDFAAARFHHVTLDTSLALDDDNAFINVVKQMKPKHLLPALLLLAAPAWA--EDTAALCAEAEERYVELFGQPSSAVEDADVVLMYKYTFCPAELTVKPGTTVRWVNVDKRTSHSVLLKDGSEPESDRLFPEETVDLTFLTPGPQDYLCGPHWETQNMIGMITVEPMSAVIARVLGEGFRIFFLSAGLFGLFAGGAWGFWLMEDPTYSMSPPMWHAHEMIFGYATAALGGFFLTAVPNWTGTPEARARFIMLAAGLWLAGRVAMWFSGALPPVLVAVFDLVFVPILAAKIATQLIRRPKPQNMVFLLLLSAIWIANLLTHLEWIGVTSDTLDIGLRAGLLTLCSLIAILGGRITPAFTRNAMKRAGEPESNWPISVGAFDKAAMGLALSLPLSVLVFGIAPVSGAIALMLGVAQILRMARWRARWALRQPILIALHLGLGMLALGLILWGLAVLGFGSEIGALHVLGIGCVGGMTLAVMSRAALGHSGRALVAPPPMAIAYGLMAAAAVLRWVGSAFDQGYLVAMLASDGLWICAIVLYLVAMWPALTGPRLA-----------------------------------------------------------MSGKVFLIGAGPGDPELMTLRALRMLQEADVVVYDRLVSADILNLHADGARLIPVGKAPKCHTVPQDRINEILVEEASAGHTVARLKGGDPMIFGRGSEEAAHLMANGIPVEYAPGITAAQGASCSTGVPLTHRGLATSVQYVTGHRQADKVLDLDWKRLADPDSTLVVYMGVANIGQIAMGLMTENLPGSTPVLAVGKATTPDERRMVSRLDRLAADVRKAGLKAPTLFIIGKVVSLYAERPVADLLEQAHGMAKFGSGRWAARAVLTSAVLVATTAFAADTLDPNALKRLVHQDCGSCHGLSLKGGLGPDLRSETLEHYDADVLTGVILDGIPDTAMPPWRPLISEEEAEWIARYLLAQEQMKQLILTLAATLMMTTAQAEPTATGDLGLVIERAKGSVLLVDQSDRAALARIEGLGDLSHASLVYSPDERFAYVFGRDGGLTKVDIVTRQIVNRVVQAGNAIGGAISDDGELVAVSNYEPGGVRVFDADTLDMVADIPTDSKTIGLVDAPGRRFVFTMWDTGETWIADFSNGA-PAITKIPEMGKNPYDALITANGRTYITGLFGEDGLTALDLWAETPEPIRVLPNYGRGQEEMPVYKMPHLEGWALTGREFVLPAVGHHEVLWIDADTLTETGRTQTHGQPVFAMARPDGRQVWVNFAHPLNDTIQVIDSVTKEIIHEFKPGPAVLHMEFTPRGHEVWISVRDANKVMVYDTQTFEKLREIEADSPSGIFFTARAHRMGLMSLGISYNRTGRALGVGLAMLLGSVAAPVFAEEPTLSKEAFESSKQLYFERCAGCHGVLRKGATGKSLEPLVETKNDDGTVTESGTLKLGQERLEKIIAWGTEGGMNNFSDVMSEEEIRDMATYIQMEPPQPPEMSLEQMMATRKVYVEPEDYPTEPLHGRNWENFFVVIERDVGKVAVIDGDTKEVLAHIPTGYAVHVLKASEHHKLEEPENPGRFWYTMGRDGKMTKIDLWQNPENMLVAEVTIGYDARDVAVSGDGKYVIGGAYWPPHFAIVDAETMEPKKVVSTRGYNVDGDYVEEARVAAIYTTPNEPTWIVAVKELGQLWQVDYSDLDNLRIDKIDSAKFLHDGFFDPTGRYFQIAANASNKMVVVDTETHKLEAMIDTAPLPHPGPGANWDDPNCGPVAGTTHLGEGTVTVWGNDPEGRPDDAWKVCYEVETDGPGLFIRTHPNSDYIWADQTKHPEPEIQQSVQVIDKATGEIVKTIQITEEEGNVAVHFEFNQDGSEVWVSKWNRSTSKEPNGEIVIFDAKTLEEIGRVKGLFAPTGKFNVYNRSNHVT
>AC8
MTSEPEKKKPIWRRYFLWGMPVAGIAAAFAAGIIFWGGFNTAMEATNTKEFCVSCHEMRDFVYEEYTGTIHDVNRSGVGAVCSDCHVPKDWTHKIIRKIKASKELYGKVVGTINTREKFEAKRVHLAMNEWERMKSTDSRECRNCHDFESMMPEFQKPRARQQHLNAMTVGQTCIDCHKGIAHSDARDRADEEYLEKLEAPNPDFIREIPAEYLASLERIEAKEAADAEAEKAARVAQQEAVQAQIAAAVDAAVAEERAKASGEDAAAPAGGSDVGTNIDWAAVPGADMKLFYPGQASFEWVQNGRSHGGARPLTKGGDKCTTCHAAELDAIGNKIVAGGDLEPTPIPGKRGVIDATVQAAHDDETLYIRLQWPDAGHNPAPFVDGGKMDPDNQIKVAMMITGTGIELGDQVGCWASCHADNSYMPFDPGAEAIAANGDVSGRLSTQDTVTKYISESRTEVEIKGRRGKALGGWDKLQAADQIEQYLADGTYLDLMRVYADGSATNGYLLEQRVVNDGEIAASASLDAGMWTVVFTRPLNSGAAGDVPLEAGQTYTVGFAIHDDFAAARFHHVTLDTSLALDDDNAFINVVKQMKPQHLLPALLLLAAPAWA--EDTAALCAEAEERYVELFGQPSSAVEGADVVLMYKYTFCPAELTVKPGTTVRWVNVDKRTSHSVLLKDGSEPESDRLFPEETVDLTFLTPGPQDYLCGPHWETQNMIGMITVEPMSAVIARVLGEGFRIFFLSAGLFGLFAGGAWGFWLMEDPTYSMSPPMWHAHEMIFGYATAALGGFFLTAVPNWTGTPEARARFIMLAAGLWLAGRVAMWFSGALPPVLVAVFDLVFVPILAAKIATQLIRRPKPQNMVFLLLLSAIWIANLLTHLEWIGVTSDTLDIGLRAGLLTLCSLIAILGGRITPAFTRNAMKRAGEPESNWPISVGAFDKAAMGLALSLPLSVLVFGIAPVSGAIALMLGVAQILRMARWRARWALRQPILIALHLGLGMLALGLILWGLAVQGFGSEIGALHVLGIGCVGGMTLAVMSRAALGHSGRALVAPPPMAIAYGLMAAAAVLRWVGSAFGQGYLVAMLASDGLWICAIVLYLVAMWPALTGPRLA-----------------------------------------------------------MSGKVFLIGAGPGDPELMTLRALRMLQEADVVVYDRLVSADILNLHADGARLIPVGKAPKCHTVPQDRINEILVEEASAGHTVARLKGGDPMIFGRGSEEAAHLMANGIPVEYAPGITAAQGASCSTGVPLTHRGLATSVQYVTGHRQADKVLDLDWKRLADPDSTLVVYMGVANIGQIAMGLMTENLPDSTPVLAVGKATTPDERRMVSRLDRLASDVRKAGLKAPTLFIIGKVVSLYAERPVADLLEQAHGMAKFGSRRWAARAVLTSAVLVATTAFAADTLDPNALKRLVHQDCGSCHGLSLKGGLGPDLRSETLEHYDADVLTGVILDGIPDTAMPPWRPLISEEEAEWIARYLLAQEQMKQLILTLAATLLMTTAQAEPTATGDLGLVIERAKGSVLLVDQSDRAALARIEGLGDLSHASLVYSPDERFAYVFGRDGGLTKVDIVTRQIVNRVVQAGNAIGGAISDDGELVAVSNYEPGGVRVFDADTLEMVADIPTDSKTIGLVDAPGRRFVFTMWDTGETWIADFSNGA-PAITKIPDMGKNPYDALITANGRTYITGLFGEDGLTALDLWAETPEPIRVLPNYGRGQEEMPVYKMPHLEGWALTGREFVLPAVGHHEVLWIDADTLTETGRTQTHGQPVFAMARPDGRQVWVNFAHPLNDTIQVIDSVTKEIIHEFKPGPAVLHMEFTPRGHEVWISVRDANKVMVYDTQTFEKLREIDADSPSGIFFTARAHRMGLMSLGISYNRTGRALGVGLAMLLGSVAAPVFAEEPTLSKEAFESSKQLYFERCAGCHGVLRKGATGKSLEPLVETKNDDGTVTESGTLKLGQERLEKIIAWGTEGGMNNFSDVMSEEEIRDMATYIQMEPPQPPEMSLEQMMATRKVYVEPEDYPTEPLHGRNWENFFVVIERDVGKVAVIDGDTKEVLAHIPTGYAVHVLKASEHHKLEEPENPGRFWYTMGRDGKMTKIDLWQNPENMLVAEVTIGYDARDVAVSGDGKYVIGGAYWPPHFAIVDAETMEPKKVVSTRGYNVDGDYVEEARVAAIYTTPNEPTWIVAVKELGQLWQVDYSDLDNLRIDKIDSAKFLHDGFFDPTGRYFQIAANASNKMVVVDTETHKLEAMIDTAPLPHPGPGANWDDPNCGPVAGTTHLGEGTVTVWGNDPEGRPDDAWKVCYEVETDGPGLFIRTHPNSDYIWADQTKHPEPEIQQSVQVIDKATGEIVKTIQITEEEGNVAVHFEFNQDGSEVWVSKWNRSTSKEPNGEIVIFDAKTLEEIGRVKGLFAPTGKFNVYNRSNHVT
>AD1
MTSEPEKKKPIWRRYFLWGMPVAGIAAAFAAGIIFWGGFNTAMEATNTKEFCVSCHEMRDFVYEEYTGTIHDVNRSGVGAVCSDCHVPKDWTHKIIRKIKASKELYGKVVGTINTREKFEAKRVHLAMNEWERMKSTDSRECRNCHDFESMMPEFQKPRARQQHLNAMTVGQTCIDCHKGIAHSDARDRADEEYLEKLEAPNPDFIREIPAEYLASLERIEAKEAADAEAEKAARVAQQEAVQAQIAAAVDAAVAEERAKASGEDAAAPAGGSDVGTNIDWAAVPGADMKLFYPGQASFEWVQNGRSHGGARPLTKGGDKCTTCHAAELDAIGNKIVAGGDLEPTPIPGKRGVIDATVQAAHDDETLYIRLQWPDAGHNPAPFVDGGKMDPDNQIKVAMMITGTGIELGDQVGCWASCHADNSYMPFDPGAEAIAANGDVSGRLSTQDTVTKYISESRTEVEIKGRRGKALGGWDKLQAADQIEQYLADGTYLDLMRVYADGSATNGYLLEQRVVNDGEIAASASLDAGMWTVVFTRPLNSGAAGDVPLEVGQTYTVGFAIHDDFAAARFHHVTLDTSLALDDDNAFINVVKQMKPQHLLPALLLLAAPAWA--EDTAALCAEAEERYVELFGQPSSAVEDADVVLMYKYTFCPAELTVKPGTTVRWVNVDKRTSHSVLLKDGSEPESDRLFPEETVDLTFLTPGPQDYLCGPHWETQNMIGMITVEPMSAVIARVLGEGFRIFFLSAGLFGLFAGGAWGFWLMEDPTYSMSPPMWHAHEMIFGYATAALGGFFLTAVPNWTGTPEARARFIMLAAGLWLAGRVAMWFSGALPPVLVAVFDLVFVPILAAKIATQLIRRPKPQNMVFLLLLSAIWIANLLTHLEWIGVTSDTLDIGLRAGLLTLCSLIAILGGRITPAFTRNAMKRAGEPESNWPISVGTFDKAAMGLALSLPLSVLVFGIGPVSGAIALMLGVAQILRMARWRARWALRQPILIALHLGLGMLALGLILWGLAVQGFGSEIGALHVLGIGCVGGMTLAVMSRAALGHSGRALVAPPPMAIAYGLMAAAAVLRWVGSAFDQGYLVAMLASDGLWICAIVLYLVAMWPALTGPRLA-----------------------------------------------------------MSGKVFLIGAGPGDPELMTLRALRMLQEADVVVYDRLVSADILNLHADGARLIPVGKAPKCHTVPQDRINEILVEEASAGHTVARLKGGDPMIFGRGSEEAAHLMANGIPVEYAPGITAAQGASCSTGVPLTHRGLATSVQYVTGHRQADKVLDLDWKRLADPDSTLVVYMGVANIGQIAMGLMTENLPGSTPVLAVGKATTPDERRMVSRLDRLAADVRKAGLKAPTLFIIGKVVSLYAERPLADLLEQAHGMAKFGSRRWAARAVLTSAVLVATTAFAADTLDPNALKRLVHQDCGSCHGLSLKGGLGPDLRSKTLEHYDAEVLTGVILDGIPDTAMPPWRPLISEEEAEWIARYLLAQEQMKQLILTLAAALMMTTAQAEPTATGDLGLVIERAKGSVLLVDQSDRAALARIEGLGDLSHASLVYSPDERFAYVFGRDGGLTKVDIVTRQIVNRVVQAGNAIGGAISDDGELVAVSNYEPGGVRVFDADTLEMVADIPTDSKTIGLVDAPGRRFVFTMWDTGETWIADFSNGA-PAITKIPEMGKNPYDALITANGRTYITGLFGEDGLTALDLWAETPEPIRVLPNYGRGQEEMPVYKMPHLEGWALTGREFVLPAVGHHEVLWIDAESLTETGRTKTYGQPVFAMARPDGRQVWVNFAHPLNDTIQVIDSVTKEIIHEFKPGPAVLHMEFTPRGHEVWISVRDANKVMVYDTQTFEKLREIDADSPSGIFFTARAHRMGLMSLGISYNRTGRALGVGLAMLLGSVAAPVFAEEPTLSKEAFESSKQLYFERCAGCHGVLRKGATGKSLEPLVETKNDDGTVTESGTLKLGQERLEKIIAWGTEGGMNNFSDVMSEEEIRDMATYIQMEPPQPPEMSLEQMMATRKVYVEPEDYPTEPLHGRNWENFFVVIERDVGKVAVIDGDTKEVLAHIPTGYAVHVLKASEHHKLEEPENPGRFWYTMGRDGKMTKIDLWQNPENMLVAEVTIGYDARDVAVSGDGKYVIGGAYWPPHFAIVDAETMEPKKVVSTRGYNVDGDYVEEARVAAIYTTPNEPTWIVAVKELGQLWQVDYSDLDNLRIDKIDSAKFLHDGFFDPTGRYFQIAANASNKMVVVDTETHKLEAMIDTAPLPHPGPGANWDDPNCGPVAGTTHLGEGTVTVWGNDPEGRPDDAWKVCYEVETDGPGLFIRTHPNSDYIWADQTKHPEPEIQQSVQVIDKATGEIVKTIQITEEEGNVAVHFEFNQDGSEVWVSKWNRSTSKEPNGEIVIFDAKTLEEIGRVKGLFAPTGKFNVYNRSNHVT
>AD5
MTSEPEKKKPIWRRYFLWGMPVAGIAAAFAAGIIFWGGFNTAMEATNTKEFCVSCHEMRDFVYEEYTGTIHDVNRSGVGAVCSDCHVPKDWTHKIIRKIKASKELYGKVVGTINTREKFEAKRVHLAMNEWERMKSTDSRECRNCHDFESMMPEFQKPRARQQHLNAMTVGQTCIDCHKGIAHSDARDRADEEYLEKLEAPNPDFIREIPAEYLASLERIEAKEAADAEAEKAARVAQQEAVQAQIAAAVDAAVAEERAKASGEDAAAPAGGSDVGTNIDWAAVPGADMKLFYPGQASFEWVQNGRSHGGARPLTKGGDKCTTCHAAELDAIGNKIVAGGDLEPTPIPGKRGVIDATVQAAHDDETLYIRLQWPDAGHNPAPFVDGGKMDPDNQIKVAMMITGTGIELGDQVGCWASCHADNSYMPFDPGAEAIAANGDVSGRLSTQDTVTKYISESRTEVEIKGRRGKALGGWDKLQAADQIEQYLADGTYLDLMRVYADGSATNGYLLEQRVVNDGEIAASASLDAGMWTVVFTRPLNSGAAGDVPLEAGQTYTVGFAIHDDFAAARFHHVTLDTSLALDDDNAFINVVKQMKPKHLLPALLLLAAPAWA--EDTAALCAEAEERYVELFDQPSSAVEDADVVLMYKYTFCPAELTVKPGTTVRWVNVDKRTSHSVLLKDGSEPESDRLFPEETVDLTFLTPGPQDYLCGPHWETQNMIGMITVEPMSAVIARVLGEGFRIFFLSAGLFGLFAGGAWGFWLMEDPTYSMSPPMWHAHEMIFGYATAALGGFFLTAVPNWTGTPEARARFIMLAAGLWLAGRVAMWFSGALPPVLVAVFDLVFVPILAAKIATQLIRRPKPQNMVFLLLLSAIWIANLLTHLEWIGATSDTLDIGLRAGLLTLCSLIAILGGRITPAFTRNAMKRAGEPESNWPISVGAFDKAAMGLALSLPLSVLVFGIGPVSGAIALMLGVAQILRMARWRARWALRQPILIALHLGLGMLALGLILWGLAVQGFGSEIGALHVLGIGCVGGMTLAVMSRAALGHSGRALVASPPMAIAYGLMAAAAVLRWVGSAFDQGYLVAMLASDGLWICAIVLYLVAMWPALTGPRLA-----------------------------------------------------------MSGKVFLIGAGPGDPELMTLRALRMLQEADVVVYDRLVSADILNLHADGAQLIPVGKAPKCHTVPQDRINEILVEEASAGHTVARLKGGDPMIFGRGSEEAAHLMANGIPVEYAPGITAAQGASCSTGVPLTHRGLATSVQYVTGHRQADKVLDLDWKRLADPDSTLVVYMGVANIGQIAMGLMTENLPGSTPVLAVGKATTPDERRMVSRLDRLAADVRKAGLKAPTLFIIGKVVSLYAERPLADLLEQAHGMAKFGSRRWAARAVLTSAVLVATTAFAADTLDPNALKRLVHQDCGSCHGLSLKGGLGPDLRSETLEHYDADVLTGVILDGIPDTAMPPWRPLISEEEAEWIARYLLAQEQMKQLILTLAAALMMTTAQAEPTATGDLGLVIERAKGSVLLVDQSDRAALARIEGLGDLSHASLVYSPDERFAYVFGRDGGLTKVDIVTRQIVNRVVQAGNAIGGAISDDGELVAVSNYEPGGVRVFDADTLEMVADIPTDSKTIGLVDAPGRRFVFTMWDTGETWIADFSNGA-PAITKIPEMGKNPYDALITANGRTYITGLFGEDGLTALDLWAETPEPIRVLPNYGRGQEEMPVYKMPHLEGWALTGREFVLPAVGHHEVLWIDADTLTETGRTQTLGQPVFAMARPDGRQVWVNFAHPLNDTIQVIDSVTKEIIHEFKPGPAVLHMEFTPRGHEVWISVRDANKVMVYDTQTFEKLREIDADSPSGIFFTARAHRMGLMSLGISYNRTGRALGVGLAMLLGSVAAPVFAEEPTLSKEAFESSKQLYFERCAGCHGVLRKGATGKSLEPLVETKNDDGTVTESGTLKLGQERLEKIIAWGTEGGMNNFSDVMSEEEIRDMATYIQMEPPQPPEMSLEQMMATRKVYVEPEDYPTEPLHGRNWENFFVVIERDVGKVAVIDGDTKEVLAHIPTGYAVHVLKASEHHKLEEPENPGRFWYTMGRDGKMTKIDLWQKPENMLVAEVTIGYDARDVAVSGDGKYVIGGAYWPPHFAIVDAETMEPKKVVSTRGYNVDGDYVEEARVAAIYTTPNEPTWIVAVKELGQLWQVDYSDLDNLRIDKIDSAKFLHDGFFDPTGRYFQIAANASNKMVVVDTETHKLEAMIDTAPLPHPGPGANWDDPNCGPVAGTTHLGEGTVTVWGNDPEGRPDDAWKVCYEVETDGPGLFIRTHPNSDYIWADQTKHPEPEIQQSVQVIDKATGEIVKTIQITEEEGNVAVHFEFNQDGSEVWVSKWNRSTSKEPNGEIVIFDAKTLEEIGRVKGLFAPTGKFNVYNRSNHVT
>AF2
MTSEPEKKKPIWRRYFLWGMPVAGIAAAFAAGIIFWGGFNTAMEATNTKEFCVSCHEMRDFVYEEYTGTIHDVNRSGVGAVCSDCHVPKDWTHKIIRKIKASKELYGKVVGTINTREKFEAKRVHLAMNEWERMKSTDSRECRNCHDFESMMPEFQKPRARQQHLNAMTVGQTCIDCHKGIAHSDARDRADEEYLEKLEAPNPDFIREIPAEYLASLERIEAKEAADAEAEKAARVAQQEAVQAQIAAAVDAAVAEERAKASGEDAAAPAGGSDVGTNIDWAAVPGADMKLFYPGQASFEWVQNGRSHGGARPLTKGGDKCTTCHAAELDAIGNKIVAGGDLEPTPIPGKRGVIDATVQAAHDDETLYIRLQWPDAGHNPAPFVDGGKMDPDNQIKVAMMITGTGIELGDQVGCWASCHADNSYMPFDPGAEAIAANGDVSGRLSTQDTVTKYISESRTEVEIKGRRGKALGGWDKLQAADQIEQYLAEGTYLDLMRVYADGSATNGYLLEQRVVNDGEIAASASLDAGMWTVVFTRPLNSGAAGDVPLEAGQTYTVGFAIHDDFAAARFHHVTLDTSLALDDDNAFINVVKQMKPKHLLPALLLLAAPAWA--EDTAALCAEAEERYVELFGQPSSAVEDADVVLMYKYTFCPAELTVKPGTTVRWVNVDKRTSHSVLLKDGSEPESDRLFPEETVDLTFLTPGPQDYLCGPHWETQNMIGMITVEPMSAVIARVLGEGFRIFFLSAGLFGLFAGGAWGFWLMEDPTYSMSPPMWHAHEMIFGYATAALGGFFLTAVPNWTGTPEARARFIMLAAGLWLAGRVAMWFSGALPPVLVAVFDLVFVPILAAKIATQLIRRPKPQNMVFLLLLSAIWIANLLTHLEWIGVTSDTLDIGLRAGLLTLCSLIAILGGRITPAFTRNAMKRAGEPESNWPISVGTFDKAAMGLALSLPLSVLVFGIGPVSGAIALMLGVAQILRMARWRARWALRQPILIALHLGLGMLALGLILWGLAVQGFGSEIGALHVLGIGCVGGMTLAVMSRAALGHSGRALVAPPPMAIAYGLMAAAAVLRWVGSAFDQGYLVAMLASDGLWICAIVLYLVAMWPALTGPRLA-----------------------------------------------------------MSGKVFLIGAGPGDPELMTLRALRMLQEADVVVYDRLVSADILNLHADGARLIPVGKAPKCHTVPQDRINEILVEEASAGHTVARLKGGDPMIFGRGSEEAAHLMANGIPVEYAPGITAAQGASCSTGVPLTHRGLATSVQYVTGHRQADKVLDLDWKRLADPDSTLVVYMGVANIGQIAMGLMTENLPDSTPVLAVGKATTPDERRMVSRLDRLAADVRKAGLKAPTLFIIGKVVSLYAERPVADLLEQAHGMAKFGSGRWAARAVLTSAVLVATTAFAADTLDPNALKRLVHQDCGSCHGLSLKGGLGPDLRSETLEHYDADVLTGVILDGIPDTAMPPWRPLISEEEAEWIARYLLAQEQMKQLILTLAATLMMTTAQAEPTATGDLGLVIERAKGSVLLVDQSDRAALARIEGLGDLSHASLVYSPDERFAYVFGRDGGLTKVDIVTRQIVNRVVQAGNAIGGAISDDGELVAVSNYEPGGVRVFDADTLEMVADIPTDSKTIGLVDAPGRRFVFTMWDTGETWIADFSNGA-PAITKIPDMGKNPYDALITANGRTYITGLFGEDGLTALDLWAETPEPIRVLPNYGRGQEEIPVYKMPHLEGWALTGREFVLPAVGHHEVLWIDADTLTETGRTQTHGQPVFAMARPDGRQVWVNFAHPLNDTIQVIDSVTKEIIHEFKPGPAVLHMEFTPRGHEVWISVRDANKVMVYDTQTFEKLREIEADSPSGIFFTARAHRMGLMSLGISYNRTGRALGVGLAMLLGSVAAPVFAEEPTLSKEAFESSKQLYFERCAGCHGVLRKGATGKSLEPLVETKNDDGTVTESGTLKLGQERLEKIIAWGTEGGMNNFSDVMSEEEIRDMATYIQMEPPQPPEMSLEQMMATRKVYVEPEDYPTEPLHGRNWENFFVVIERDVGKVAVIDGDTKEVLAHIPTGYAVHVLKASEHHKLEEPENPGRFWYTMGRDGKMTKIDLWQNPENMLVAEVTIGYDARDVAVSGDGKYVIGGAYWPPHFAIVDAETMEPKKVVSTRGYNVDGDYVEEARVAAIYTTPNEPTWIVAVKELGQLWQVDYSDLDNLRIDKIDSAKFLHDGFFDPTGRYFQIAANASNKMVVVDTETHKLEAMIDTAPLPHPGPGANWDDPNCGPVAGTTHLGEGTVTVWGNDPEGRPDDAWKVCYEVETDGPGLFIRTHPNSDYIWADQTKHPEPEIQQSVQVIDKATGEIVKTIQITEEEGNVAVHFEFNQDGSEVWVSKWNRSTSKEPNGEIVIFDAKTLEEIGRVKGLFAPTGKFNVYNRSNHVT
>AH1
MTSEPEKKKPIWRRYFLWGMPVAGIAAAFAAGIIFWGGFNTAMEATNTKEFCVSCHEMRDFVYEEYTGTIHDVNRSGVGAVCSDCHVPKDWTHKIIRKIKASKELYGKVVGTINTREKFEAKRVHLAMNEWERMKSTDSRECRNCHDFESMMPEFQKPRARQQHLNAMTVGQTCIDCHKGIAHSDARDRADEEYLEKLEAPNPDFIREIPAEYLASLERIEAKEAADAEAEKAARVAQQEAVQAQIAAAVDAAVAEERAKASGEDAAAPAGGSDVGTNIDWAAVPGADMKLFYPGQASFEWVQNGRSHGGARPLTKGGDKCTTCHAAELDAIGNKIVAGGDLEPTPIPGKRGVIDATVQAAHDDETLYIRLQWPDAGHNPAPFVDGGKMDPDNQIKVAMMITGTGIELGDQVGCWASCHADNSYMPFDPGAEAIAANGDVSGRLSTQDTVTKYISESRTEVEIKGRRGKALGGWDKLQAADQIEQYLADGTYLDLMRVYADGSATNGYLLEQRVVNDGEIAASASLDAGMWTVVFTRPLNSGAAGDVPLEAGQTYTVGFAIHDDFAAARFHHVTLDTSLALDDDNAFINVVKQMKPQHLLPALLLLAAPAWA--EDTAALCAEAEERYVELFGQPSSAVEGADVVLMYKYTFCPAELTVKPGTTVRWVNVDKRTSHSVLLKDGSEPESDRLFPEETVDLTFLTPGPQDYLCGPHWETQNMIGMITVEPMSAVIARVLGEGFRIFFLSAGLFGLFAGGAWGFWLMEDPTYSMSPPMWHAHEMIFGYATAALGGFFLTAVPNWTGTPEARARFIMLAAGLWLAGRVAMWFSGALPPVLVAVFDLVFVPILAAKIATQLIRRPKPQNMVFLLLLSAIWIANLLTHLEWIGVTSDTLDIGLRAGLLTLCSLIAILGGRITPAFTRNAMKRAGEPESNWPISVGAFDKAAMGLALSLPLSVLVFGIAPVSGAIALMLGVAQILRMARWRARWALRQPILIALHLGLGMLALGLILWGLAVQGFGSEIGALHVLGIGCVGGMTLAVMSRAALGHSGRALVAPPPMAIAYGLMAAAAVLRWVGSAFGQGYLVAMLASDGLWICAIVLYLVAMWPALTGPRLA-----------------------------------------------------------MSGKVFLIGAGPGDPELMTLRALRMLQEADVVVYDRLVSADILNLHADGARLIPVGKAPKCHTVPQDRINEILVEEASAGHTVARLKGGDPMIFGRGSEEAAHLMANGIPVEYAPGITAAQGASCSTGVPLTHRGLATSVQYVTGHRQADKVLDLDWKRLADPDSTLVVYMGVANIGQIAMGLMTENLPGSTPVLAVGKATTPDERRMVSRLDRLASDVRKAGLKAPTLFIIGKVVSLYAERPVADLLEQAHGMAKFGSRRWAARAVLTSAVLVATTAFAADTLDPNALKRLVHQDCGSCHGLSLKGGLGPDLRSETLEHYDADVLTGVILDGIPDTAMPPWRPLISEEEAEWIARYLLAQEQMKQLILTLAATLLMTTAQAEPTATGDLGLVIERAKGSVLLVDQSDRAALARIEGLGDLSHASLVYSPDERFAYVFGRDGGLTKVDIVTRQIVNRVVQAGNAIGGAISDDGELVAVSNYEPGGVRVFDADTLEMVADIPTDSKTIGLVDAPGRRFVFTMWDTGETWIADFSNGA-PAITKIPDMGKNPYDALITANGRTYITGLFGEDGLTALDLWAETPEPIRVLPNYGRGQEEMPVYKMPHLEGWALTGREFVLPAVGHHEVLWIDADTLTETGRTQTHGQPVFAMARPDGRQVWVNFAHPLNDTIQVIDSVTKEIIHEFKPGPAVLHMEFTPRGHEVWISVRDANKVMVYDTQTFEKLREIDADSPSGIFFTARAHRMGLMSLGISYNRTGRALGVGLAMLLGSVAAPVFAEEPTLSKEAFESSKQLYFERCAGCHGVLRKGATGKSLEPLVETKNDDGTVTESGTLKLGQERLEKIIAWGTEGGMNNFSDVMSEEEIRDMATYIQMEPPQPPEMSLEQMMATRKVYVEPEDYPTEPLHGRNWENFFVVIERDVGKVAVIDGDTKEVLAHIPTGYAVHVLKASEHHKLEEPENPGRFWYTMGRDGKMTKIDLWQNPENMLVAEVTIGYDARDVAVSGDGKYVIGGAYWPPHFAIVDAETMEPKKVVSTRGYNVDGDYVEEARVAAIYTTPNEPTWIVAVKELGQLWQVDYSDLDNLRIDKIDSAKFLHDGFFDPTGRYFQIAANASNKMVVVDTETHKLEAMIDTAPLPHPGPGANWDDPNCGPVAGTTHLGEGTVTVWGNDPEGRPDDAWKVCYEVETDGPGLFIRTHPNSDYIWADQTKHPEPEIQQSVQVIDKATGEIVKTIQITEEEGNVAVHFEFNQDGSEVWVSKWNRSTSKEPNGEIVIFDAKTLEEIGRVKGLFAPTGKFNVYNRSNHVT
>AH10
MTSEPEKKKPIWRRYFLWGMPVAGIAAAFAAGIIFWGGFNTAMEATNTKEFCVSCHEMRDFVYEEYTGTIHDVNRSGVGAVCSDCHVPKDWTHKIIRKIKASKELYGKVVGTINTREKFEAKRVHLAMNEWERMKSTDSRECRNCHDFESMMPEFQKPRARQQHLNAMTVGQTCIDCHKGIAHSDARDRADEEYLEKLEAPNPDFIREIPAEYLASLERIEAKEAADAEAEKAARVAQQEAVQAQIAAAVDAAVAEERAKASGEDAAAPAGGSDVGTNIDWAAVPGADMKLFYPGQASFEWVQNGRSHGGARPLTKGGDKCTTCHAAELDAIGNKIVAGGDLEPTPIPGKRGVIDATVQAAHDDETLYIRLQWPDAGHNPAPFVDGGKMDPDNQIKVAMMITGTGIELGDQVGCWASCHADNSYMPFDPGAEAIAANGDVSGRLSTQDTVTKYISESRTEVEIKGRRGKALGGWDKLQAADQIEQYLADGTYLDLMRVYADGSATNGYLLEQRVVNDGEIAASASLDAGMWTVVFTRPLNSGAAGDVPLEAGQTYTVGFAIHDDFAAARFHHVTLDTSLALDDDNAFINVVKQMKPQHLLPALLLLAAPAWA--EDTAALCAEAEERYVELFGQPSSAVEGADVVLMYKYTFCPAELTVKPGTTVRWVNVDKRTSHSVLLKDGSEPESDRLFPEETVDLTFLTPGPQDYLCGPHWETQNMIGMITVEPMSAVIARVLGEGFRIFFLSAGLFGLFAGGAWGFWLMEDPTYSMSPPMWHAHEMIFGYATAALGGFFLTAVPNWTGTPEARARFIMLAAGLWLAGRVAMWFSGALPPVLVAVFDLVFVPILAAKIATQLIRRPKPQNMVFLLLLSAIWIANLLTHLEWIGVTSDTLDIGLRAGLLTLCSLIAILGGRITPAFTRNAMKRAGEPESNWPISVGAFDKAAMGLALSLPLSVLVFGIAPVSGAIALMLGVAQILRMARWRARWALRQPILIALHLGLGMLALGLILWGLAVQGFGSEIGALHVLGIGCVGGMTLAVMSRAALGHSGRALVAPPPMAIAYGLMAAAAVLRWVGSAFGQGYLVAMLASDGLWICAIVLYLVAMWPALTGPRLA-----------------------------------------------------------MSGKVFLIGAGPGDPELMTLRALRMLQEADVVVYDRLVSADILNLHADGARLIPVGKAPKCHTVPQDRINEILVEEASAGHTVARLKGGDPMIFGRGSEEAAHLMANGIPVEYAPGITAAQGASCSTGVPLTHRGLATSVQYVTGHRQADKVLDLDWKRLADPDSTLVVYMGVANIGQIAMGLMTENLPGSTPVLAVGKATTPDERRMVSRLDRLASDVRKAGLKAPTLFIIGKVVSLYAERPVADLLEQAHGMAKFGSRRWAARAVLTSAVLVATTAFAADTLDPNALKRLVHQDCGSCHGLSLKGGLGPDLRSETLEHYDADVLTGVILDGIPDTAMPPWRPLISEEEAEWIARYLLAQEQMKQLILTLAATLLMTTAQAEPTATGDLGLVIERAKGSVLLVDQSDRAALARIEGLGDLSHASLVYSPDERFAYVFGRDGGLTKVDIVTRQIVNRVVQAGNAIGGAISDDGELVAVSNYEPGGVRVFDADTLEMVADIPTDSKTIGLVDAPGRRFVFTMWDTGETWIADFSNGA-PAITKIPDMGKNPYDALITANGRTYITGLFGEDGLTALDLWAETPEPIRVLPNYGRGQEEMPVYKMPHLEGWALTGREFVLPAVGHHEVLWIDADTLTETGRTQTHGQPVFAMARPDGRQVWVNFAHPLNDTIQVIDSVTKEIIHEFKPGPAVLHMEFTPRGHEVWISVRDANKVMVYDTQTFEKLREIDADSPSGIFFTARAHRMGLMSLGISYNRTGRALGVGLAMLLGSVAAPVFAEEPTLSKEAFESSKQLYFERCAGCHGVLRKGATGKSLEPLVETKNDDGTVTESGTLKLGQERLEKIIAWGTEGGMNNFSDVMSEEEIRDMATYIQMEPPQPPEMSLEQMMATRKVYVEPEDYPTEPLHGRNWENFFVVIERDVGKVAVIDGDTKEVLAHIPTGYAVHVLKASEHHKLEEPENPGRFWYTMGRDGKMTKIDLWQNPENMLVAEVTIGYDARDVAVSGDGKYVIGGAYWPPHFAIVDAETMEPKKVVSTRGYNVDGDYVEEARVAAIYTTPNEPTWIVAVKELGQLWQVDYSDLDNLRIDKIDSAKFLHDGFFDPTGRYFQIAANASNKMVVVDTETHKLEAMIDTAPLPHPGPGANWDDPNCGPVAGTTHLGEGTVTVWGNDPEGRPDDAWKVCYEVETDGPGLFIRTHPNSDYIWADQTKHPEPEIQQSVQVIDKATGEIVKTIQITEEEGNVAVHFEFNQDGSEVWVSKWNRSTSKEPNGEIVIFDAKTLEEIGRVKGLFAPTGKFNVYNRSNHVT
>AH11
MTSEPEKKKPIWRRYFLWGMPVAGIAAAFAAGIIFWGGFNTAMEATNTKEFCVSCHEMRDFVYEEYTGTIHDVNRSGVGAVCSDCHVPKDWTHKIIRKIKASKELYGKVVGTINTREKFEAKRVHLAMNEWERMKSTDSRECRNCHDFESMMPEFQKPRARQQHLNAMTVGQTCIDCHKGIAHSDARDRADEEYLEKLEAPNPDFIREIPAEYLASLERIEAKEAADAEAEKAARVAQQEAVQAQIAAAVDAAVAEERAKASGEDAAAPAGGSDVGTNIDWAAVPGADMKLFYPGQASFEWVQNGRSHGGARPLTKGGDKCTTCHAAELDAIGNKIVAGGDLEPTPIPGKRGVIDATVQAAHDDETLYIRLQWPDAGHNPAPFVDGGKMDPDNQIKVAMMITGTGIELGDQVGCWASCHADNSYMPFDPGAEAIAANGDVSGRLSTQDTVTKYISESRTEVEIKGRRGKALGGWDKLQAADQIEQYLADGTYLDLMRVYADGSATNGYLLEQRVVNDGEIAASASLDAGMWTVVFTRPLNSGAAGDVPLEAGQTYTVGFAIHDDFAAARFHHVTLDTSLALDDDNAFINVVKQMKPQHLLPALLLLAAPAWA--EDTAALCAEAEERYVELFGQPSSAVEGADVVLMYKYTFCPAELTVKPGTTVRWVNVDKRTSHSVLLKDGSEPESDRLFPEETVDLTFLTPGPQDYLCGPHWETQNMIGMITVEPMSAVIARVLGEGFRIFFLSAGLFGLFAGGAWGFWLMEDPTYSMSPPMWHAHEMIFGYATAALGGFFLTAVPNWTGTPEARARFIMLAAGLWLAGRVAMWFSGALPPVLVAVFDLVFVPILAAKIATQLIRRPKPQNMVFLLLLSAIWIANLLTHLEWIGVTSDTLDIGLRAGLLTLCSLIAILGGRITPAFTRNAMKRAGEPESNWPISVGAFDKAAMGLALSLPLSVLVFGIAPVSGAIALMLGVAQILRMARWRARWALRQPILIALHLGLGMLALGLILWGLAVQGFGSEIGALHVLGIGCVGGMTLAVMSRAALGHSGRALVAPPPMAIAYGLMAAAAVLRWVGSAFGQGYLVAMLASDGLWICAIVLYLVAMWPALTGPRLA-----------------------------------------------------------MSGKVFLIGAGPGDPELMTLRALRMLQEADVVVYDRLVSADILNLHADGARLIPVGKAPKCHTVPQDRINEILVEEASAGHTVARLKGGDPMIFGRGSEEAAHLMANGIPVEYAPGITAAQGASCSTGVPLTHRGLATSVQYVTGHRQADKVLDLDWKRLADPDSTLVVYMGVANIGQIAMGLMTENLPGSTPVLAVGKATTPDERRMVSRLDRLASDVRKAGLKAPTLFIIGKVVSLYAERPVADLLEQAHGMAKFGSRRWAARAVLTSAVLVATTAFAADTLDPNALKRLVHQDCGSCHGLSLKGGLGPDLRSETLEHYDADVLTGVILDGIPDTAMPPWRPLISEEEAEWIARYLLAQEQMKQLILTLAATLLMTTAQAEPTATGDLGLVIERAKGSVLLVDQSDRAALARIEGLGDLSHASLVYSPDERFAYVFGRDGGLTKVDIVTRQIVNRVVQAGNAIGGAISDDGELVAVSNYEPGGVRVFDADTLEMVADIPTDSKTIGLVDAPGRRFVFTMWDTGETWIADFSNGA-PAITKIPDMGKNPYDALITANGRTYITGLFGEDGLTALDLWAETPEPIRVLPNYGRGQEEMPVYKMPHLEGWALTGREFVLPAVGHHEVLWIDADTLTETGRTQTHGQPVFAMARPDGRQVWVNFAHPLNDTIQVIDSVTKEIIHEFKPGPAVLHMEFTPRGHEVWISVRDANKVMVYDTQTFEKLREIDADSPSGIFFTARAHRMGLMSLGISYNRTGRALGVGLAMLLGSVAAPVFAEEPTLSKEAFESSKQLYFERCAGCHGVLRKGATGKSLEPLVETKNDDGTVTESGTLKLGQERLEKIIAWGTEGGMNNFSDVMSEEEIRDMATYIQMEPPQPPEMSLEQMMATRKVYVEPEDYPTEPLHGRNWENFFVVIERDVGKVAVIDGDTKEVLAHIPTGYAVHVLKASEHHKLEEPENPGRFWYTMGRDGKMTKIDLWQNPENMLVAEVTIGYDARDVAVSGDGKYVIGGAYWPPHFAIVDAETMEPKKVVSTRGYNVDGDYVEEARVAAIYTTPNEPTWIVAVKELGQLWQVDYSDLDNLRIDKIDSAKFLHDGFFDPTGRYFQIAANASNKMVVVDTETHKLEAMIDTAPLPHPGPGANWDDPNCGPVAGTTHLGEGTVTVWGNDPEGRPDDAWKVCYEVETDGPGLFIRTHPNSDYIWADQTKHPEPEIQQSVQVIDKATGEIVKTIQITEEEGNVAVHFEFNQDGSEVWVSKWNRSTSKEPNGEIVIFDAKTLEEIGRVKGLFAPTGKFNVYNRSNHVT
>AH4
MTSEPEKKKPIWRRYFLWGMPVAGIAAAFAAGIIFWGGFNTAMEATNTKEFCVSCHEMRDFVYEEYTGTIHDVNRSGVGAVCSDCHVPKDWTHKIIRKIKASKELYGKVVGTINTREKFEAKRVHLAMNEWERMKSTDSRECRNCHDFESMMPEFQKPRARQQHLNAMTVGQTCIDCHKGIAHSDARDRADEEYLEKLEAPNPDFIREIPAEYLASLERIEAKEAADAEAEKAARVAQQEAVQAQIAAAVDAAVAEERAKASGEDAAAPAGGSDVGTNIDWAAVPGADMKLFYPGQASFEWVQNGRSHGGARPLTKGGDKCTTCHAAELDAIGNKIVAGGDLEPTPIPGKRGVIDATVQAAHDDETLYIRLQWPDAGHNPAPFVDGGKMDPDNQIKVAMMITGTGIELGDQVGCWASCHADNSYMPFDPGAEAIAANGDVSGRLSTQDTVTKYISESRTEVEIKGRRGKALGGWDKLQAADQIEQYLADGTYLDLMRVYADGSATNGYLLEQRVVNDGEIAASASLDAGMWTVVFTRPLNSGAAGDVPLEAGQTYTVGFAIHDDFAAARFHHVTLDTSLALDDDNAFINVVKQMKPQHLLPALLLLAAPAWA--EDTAALCAEAEERYVELFGQPSSAVEGADVVLMYKYTFCPAELTVKPGTTVRWVNVDKRTSHSVLLKDGSEPESDRLFPEETVDLTFLTPGPQDYLCGPHWETQNMIGMITVEPMSAVIARVLGEGFRIFFLSAGLFGLFAGGAWGFWLMEDPTYSMSPPMWHAHEMIFGYATAALGGFFLTAVPNWTGTPEARARFIMLAAGLWLAGRVAMWFSGALPPVLVAVFDLVFVPILAAKIATQLIRRPKPQNMVFLLLLSAIWIANLLTHLEWIGVTSDTLDIGLRAGLLTLCSLIAILGGRITPAFTRNAMKRAGEPESNWPISVGAFDKAAMGLALSLPLSVLVFGIAPVSGAIALMLGVAQILRMARWRARWALRQPILIALHLGLGMLALGLILWGLAVQGFGSEIGALHVLGIGCVGGMTLAVMSRAALGHSGRALVAPPPMAIAYGLMAAAAVLRWVGSAFGQGYLVAMLASDGLWICAIVLYLVAMWPALTGPRLA-----------------------------------------------------------MSGKVFLIGAGPGDPELMTLRALRMLQEADVVVYDRLVSADILNLHADGARLIPVGKAPKCHTVPQDRINEILVEEASAGHTVARLKGGDPMIFGRGSEEAAHLMANGIPVEYAPGITAAQGASCSTGVPLTHRGLATSVQYVTGHRQADKVLDLDWKRLADPDSTLVVYMGVANIGQIAMGLMTENLPGSTPVLAVGKATTPDERRMVSRLDRLASDVRKAGLKAPTLFIIGKVVSLYAERPVADLLEQAHGMAKFGSRRWAARAVLTSAVLVATTAFAADTLDPNALKRLVHQDCGSCHGLSLKGGLGPDLRSETLEHYDADVLTGVILDGIPDTAMPPWRPLISEEEAEWIARYLLAQEQMKQLILTLAATLLMTTAQAEPTATGDLGLVIERAKGSVLLVDQSDRAALARIEGLGDLSHASLVYSPDERFAYVFGRDGGLTKVDIVTRQIVNRVVQAGNAIGGAISDDGELVAVSNYEPGGVRVFDADTLEMVADIPTDSKTIGLVDAPGRRFVFTMWDTGETWIADFSNGA-PAITKIPDMGKNPYDALITANGRTYITGLFGEDGLTALDLWAETPEPIRVLPNYGRGQEEMPVYKMPHLEGWALTGREFVLPAVGHHEVLWIDADTLTETGRTQTHGQPVFAMARPDGRQVWVNFAHPLNDTIQVIDSVTKEIIHEFKPGPAVLHMEFTPRGHEVWISVRDANKVMVYDTQTFEKLREIDADSPSGIFFTARAHRMGLMSLGISYNRTGRALGVGLAMLLGSVAAPVFAEEPTLSKEAFESSKQLYFERCAGCHGVLRKGATGKSLEPLVETKNDDGTVTESGTLKLGQERLEKIIAWGTEGGMNNFSDVMSEEEIRDMATYIQMEPPQPPEMSLEQMMATRKVYVEPEDYPTEPLHGRNWENFFVVIERDVGKVAVIDGDTKEVLAHIPTGYAVHVLKASEHHKLEEPENPGRFWYTMGRDGKMTKIDLWQNPENMLVAEVTIGYDARDVAVSGDGKYVIGGAYWPPHFAIVDAETMEPKKVVSTRGYNVDGDYVEEARVAAIYTTPNEPTWIVAVKELGQLWQVDYSDLDNLRIDKIDSAKFLHDGFFDPTGRYFQIAANASNKMVVVDTETHKLEAMIDTAPLPHPGPGANWDDPNCGPVAGTTHLGEGTVTVWGNDPEGRPDDAWKVCYEVETDGPGLFIRTHPNSDYIWADQTKHPEPEIQQSVQVIDKATGEIVKTIQITEEEGNVAVHFEFNQDGSEVWVSKWNRSTSKEPNGEIVIFDAKTLEEIGRVKGLFAPTGKFNVYNRSNHVT
>AH5
MTSEPEKKKPIWRRYFLWGMPVAGIAAAFAAGIIFWGGFNTAMEATNTKEFCVSCHEMRDFVYEEYTGTIHDVNRSGVGAVCSDCHVPKDWTHKIIRKIKASKELYGKVVGTINTREKFEAKRVHLAMNEWERMKSTDSRECRNCHDFESMMPEFQKPRARQQHLNAMTVGQTCIDCHKGIAHSDARDRADEEYLEKLEAPNPDFIREIPAEYLASLERIEAKEAADAEAEKAARVAQQEAVQAQIAAAVDAAVAEERAKASGEDAAAPAGGSDVGTNIDWAAVPGADMKLFYPGQASFEWVQNGRSHGGARPLTKGGDKCTTCHAAELDAIGNKIVAGGDLEPTPIPGKRGVIDATVQAAHDDETLYIRLQWPDAGHNPAPFVDGGKMDPDNQIKVAMMITGTGIELGDQVGCWASCHADNSYMPFDPGAEAIAANGDVSGRLSTQDTVTKYISESRTEVEIKGRRGKALGGWDKLQAADQIEQYLADGTYLDLMRVYADGSATNGYLLEQRVVNDGEIAASASLDAGMWTVVFTRPLNSGAAGDVPLEAGQTYTVGFAIHDDFAAARFHHVTLDTSLALDDDNAFINVVKQMKPQHLLPALLLLAAPAWA--EDTAALCAEAEERYVELFGQPSSAVEGADVVLMYKYTFCPAELTVKPGTTVRWVNVDKRTSHSVLLKDGSEPESDRLFPEETVDLTFLTPGPQDYLCGPHWETQNMIGMITVEPMSAVIARVLGEGFRIFFLSAGLFGLFAGGAWGFWLMEDPTYSMSPPMWHAHEMIFGYATAALGGFFLTAVPNWTGTPEARARFIMLAAGLWLAGRVAMWFSGALPPVLVAVFDLVFVPILAAKIATQLIRRPKPQNMVFLLLLSAIWIANLLTHLEWIGVTSDTLDIGLRAGLLTLCSLIAILGGRITPAFTRNAMKRAGEPESNWPISVGAFDKAAMGLALSLPLSVLVFGIAPVSGAIALMLGVAQILRMARWRARWALRQPILIALHLGLGMLALGLILWGLAVQGFGSEIGALHVLGIGCVGGMTLAVMSRAALGHSGRALVAPPPMAIAYGLMAAAAVLRWVGSAFGQGYLVAMLASDGLWICAIVLYLVAMWPALTGPRLA-----------------------------------------------------------MSGKVFLIGAGPGDPELMTLRALRMLQEADVVVYDRLVSADILNLHADGARLIPVGKAPKCHTVPQDRINEILVEEASAGHTVARLKGGDPMIFGRGSEEAAHLMANGIPVEYAPGITAAQGASCSTGVPLTHRGLATSVQYVTGHRQADKVLDLDWKRLADPDSTLVVYMGVANIGQIAMGLMTENLPGSTPVLAVGKATTPDERRMVSRLDRLASDVRKAGLKAPTLFIIGKVVSLYAERPVADLLEQAHGMAKFGSRRWAARAVLTSAVLVATTAFAADTLDPNALKRLVHQDCGSCHGLSLKGGLGPDLRSETLEHYDADVLTGVILDGIPDTAMPPWRPLISEEEAEWIARYLLAQEQMKQLILTLAATLLMTTAQAEPTATGDLGLVIERAKGSVLLVDQSDRAALARIEGLGDLSHASLVYSPDERFAYVFGRDGGLTKVDIVTRQIVNRVVQAGNAIGGAISDDGELVAVSNYEPGGVRVFDADTLEMVADIPTDSKTIGLVDAPGRRFVFTMWDTGETWIADFSNGA-PAITKIPDMGKNPYDALITANGRTYITGLFGEDGLTALDLWAETPEPIRVLPNYGRGQEEMPVYKMPHLEGWALTGREFVLPAVGHHEVLWIDADTLTETGRTQTHGQPVFAMARPDGRQVWVNFAHPLNDTIQVIDSVTKEIIHEFKPGPAVLHMEFTPRGHEVWISVRDANKVMVYDTQTFEKLREIDADSPSGIFFTARAHRMGLMSLGISYNRTGRALGVGLAMLLGSVAAPVFAEEPTLSKEAFESSKQLYFERCAGCHGVLRKGATGKSLEPLVETKNDDGTVTESGTLKLGQERLEKIIAWGTEGGMNNFSDVMSEEEIRDMATYIQMEPPQPPEMSLEQMMATRKVYVEPEDYPTEPLHGRNWENFFVVIERDVGKVAVIDGDTKEVLAHIPTGYAVHVLKASEHHKLEEPENPGRFWYTMGRDGKMTKIDLWQNPENMLVAEVTIGYDARDVAVSGDGKYVIGGAYWPPHFAIVDAETMEPKKVVSTRGYNVDGDYVEEARVAAIYTTPNEPTWIVAVKELGQLWQVDYSDLDNLRIDKIDSAKFLHDGFFDPTGRYFQIAANASNKMVVVDTETHKLEAMIDTAPLPHPGPGANWDDPNCGPVAGTTHLGEGTVTVWGNDPEGRPDDAWKVCYEVETDGPGLFIRTHPNSDYIWADQTKHPEPEIQQSVQVIDKATGEIVKTIQITEEEGNVAVHFEFNQDGSEVWVSKWNRSTSKEPNGEIVIFDAKTLEEIGRVKGLFAPTGKFNVYNRSNHVT
>AH6
MTSEPEKKKPIWRRYFLWGMPVAGIAAAFAAGIIFWGGFNTAMEATNTKEFCVSCHEMRDFVYEEYTGTIHDVNRSGVGAVCSDCHVPKDWTHKIIRKIKASKELYGKVVGTINTREKFEAKRVHLAMNEWERMKSTDSRECRNCHDFESMMPEFQKPRARQQHLNAMTVGQTCIDCHKGIAHSDARDRADEEYLEKLEAPNPDFIREIPAEYLASLERIEAKEAADAEAEKAARVAQQEAVQAQIAAAVDAAVAEERAKASGEDAAAPAGGSDVGTNIDWAAVPGADMKLFYPGQASFEWVQNGRSHGGARPLTKGGDKCTTCHAAELDAIGNKIVAGGDLEPTPIPGKRGVIDATVQAAHDDETLYIRLQWPDAGHNPAPFVDGGKMDPDNQIKVAMMITGTGIELGDQVGCWASCHADNSYMPFDPGAEAIAANGDVSGRLSTQDTVTKYISESRTEVEIKGRRGKALGGWDKLQAADQIEQYLADGTYLDLMRVYADGSATNGYLLEQRVVNDGEIAASASLDAGMWTVVFTRPLNSGAAGDVPLEAGQTYTVGFAIHDDFAAARFHHVTLDTSLALDDDNAFINVVKQMKPQHLLPALLLLAAPAWA--EDTAALCAEAEERYVELFGQPSSAVEGADVVLMYKYTFCPAELTVKPGTTVRWVNVDKRTSHSVLLKDGSEPESDRLFPEETVDLTFLTPGPQDYLCGPHWETQNMIGMITVEPMSAVIARVLGEGFRIFFLSAGLFGLFAGGAWGFWLMEDPTYSMSPPMWHAHEMIFGYATAALGGFFLTAVPNWTGTPEARARFIMLAAGLWLAGRVAMWFSGALPPVLVAVFDLVFVPILAAKIATQLIRRPKPQNMVFLLLLSAIWIANLLTHLEWIGVTSDTLDIGLRAGLLTLCSLIAILGGRITPAFTRNAMKRAGEPESNWPISVGAFDKAAMGLALSLPLSVLVFGIAPVSGAIALMLGVAQILRMARWRARWALRQPILIALHLGLGMLALGLILWGLAVQGFGSEIGALHVLGIGCVGGMTLAVMSRAALGHSGRALVAPPPMAIAYGLMAAAAVLRWVGSAFGQGYLVAMLASDGLWICAIVLYLVAMWPALTGPRLA-----------------------------------------------------------MSGKVFLIGAGPGDPELMTLRALRMLQEADVVVYDRLVSADILNLHADGARLIPVGKAPKCHTVPQDRINEILVEEASAGHTVARLKGGDPMIFGRGSEEAAHLMANGIPVEYAPGITAAQGASCSTGVPLTHRGLATSVQYVTGHRQADKVLDLDWKRLADPDSTLVVYMGVANIGQIAMGLMTENLPGSTPVLAVGKATTPDERRMVSRLDRLASDVRKAGLKAPTLFIIGKVVSLYAERPVADLLEQAHGMAKFGSRRWAARAVLTSAVLVATTAFAADTLDPNALKRLVHQDCGSCHGLSLKGGLGPDLRSETLEHYDADVLTGVILDGIPDTAMPPWRPLISEEEAEWIARYLLAQEQMKQLILTLAATLLMTTAQAEPTATGDLGLVIERAKGSVLLVDQSDRAALARIEGLGDLSHASLVYSPDERFAYVFGRDGGLTKVDIVTRQIVNRVVQAGNAIGGAISDDGELVAVSNYEPGGVRVFDADTLEMVADIPTDSKTIGLVDAPGRRFVFTMWDTGETWIADFSNGA-PAITKIPDMGKNPYDALITANGRTYITGLFGEDGLTALDLWAETPEPIRVLPNYGRGQEEMPVYKMPHLEGWALTGREFVLPAVGHHEVLWIDADTLTETGRTQTHGQPVFAMARPDGRQVWVNFAHPLNDTIQVIDSVTKEIIHEFKPGPAVLHMEFTPRGHEVWISVRDANKVMVYDTQTFEKLREIDADSPSGIFFTARAHRMGLMSLGISYNRTGRALGVGLAMLLGSVAAPVFAEEPTLSKEAFESSKQLYFERCAGCHGVLRKGATGKSLEPLVETKNDDGTVTESGTLKLGQERLEKIIAWGTEGGMNNFSDVMSEEEIRDMATYIQMEPPQPPEMSLEQMMATRKVYVEPEDYPTEPLHGRNWENFFVVIERDVGKVAVIDGDTKEVLAHIPTGYAVHVLKASEHHKLEEPENPGRFWYTMGRDGKMTKIDLWQNPENMLVAEVTIGYDARDVAVSGDGKYVIGGAYWPPHFAIVDAETMEPKKVVSTRGYNVDGDYVEEARVAAIYTTPNEPTWIVAVKELGQLWQVDYSDLDNLRIDKIDSAKFLHDGFFDPTGRYFQIAANASNKMVVVDTETHKLEAMIDTAPLPHPGPGANWDDPNCGPVAGTTHLGEGTVTVWGNDPEGRPDDAWKVCYEVETDGPGLFIRTHPNSDYIWADQTKHPEPEIQQSVQVIDKATGEIVKTIQITEEEGNVAVHFEFNQDGSEVWVSKWNRSTSKEPNGEIVIFDAKTLEEIGRVKGLFAPTGKFNVYNRSNHVT
>AH8
MTSEPEKKKPIWRRYFLWGMPVAGIAAAFAAGIIFWGGFNTAMEATNTKEFCVSCHEMRDFVYEEYTGTIHDVNRSGVGAVCSDCHVPKDWTHKIIRKIKASKELYGKVVGTINTREKFEAKRVHLAMNEWERMKSTDSRECRNCHDFESMMPEFQKPRARQQHLNAMTVGQTCIDCHKGIAHSDARDRADEEYLEKLEAPNPDFIREIPAEYLASLERIEAKEAADAEAEKAARVAQQEAVQAQIAAAVDAAVAEERAKASGEDAAAPAGGSDVGTNIDWAAVPGADMKLFYPGQASFEWVQNGRSHGGARPLTKGGDKCTTCHAAELDAIGNKIVAGGDLEPTPIPGKRGVIDATVQAAHDDETLYIRLQWPDAGHNPAPFVDGGKMDPDNQIKVAMMITGTGIELGDQVGCWASCHADNSYMPFDPGAEAIAANGDVSGRLSTQDTVTKYISESRTEVEIKGRRGKALGGWDKLQAADQIEQYLADGTYLDLMRVYADGSATNGYLLEQRVVNDGEIAASASLDAGMWTVVFTRPLNSGAAGDVPLEAGQTYTVGFAIHDDFAAARFHHVTLDTSLALDDDNAFINVVKQMKPQHLLPALLLLAAPAWA--EDTAALCAEAEERYVELFGQPSSAVEGADVVLMYKYTFCPAELTVKPGTTVRWVNVDKRTSHSVLLKDGSEPESDRLFPEETVDLTFLTPGPQDYLCGPHWETQNMIGMITVEPMSAVIARVLGEGFRIFFLSAGLFGLFAGGAWGFWLMEDPTYSMSPPMWHAHEMIFGYATAALGGFFLTAVPNWTGTPEARARFIMLAAGLWLAGRVAMWFSGALPPVLVAVFDLVFVPILAAKIATQLIRRPKPQNMVFLLLLSAIWIANLLTHLEWIGVTSDTLDIGLRAGLLTLCSLIAILGGRITPAFTRNAMKRAGEPESNWPISVGAFDKAAMGLALSLPLSVLVFGIAPVSGAIALMLGVAQILRMARWRARWALRQPILIALHLGLGMLALGLILWGLAVQGFGSEIGALHVLGIGCVGGMTLAVMSRAALGHSGRALVAPPPMAIAYGLMAAAAVLRWVGSAFGQGYLVAMLASDGLWICAIVLYLVAMWPALTGPRLA-----------------------------------------------------------MSGKVFLIGAGPGDPELMTLRALRMLQEADVVVYDRLVSADILNLHADGARLIPVGKAPKCHTVPQDRINEILVEEASAGHTVARLKGGDPMIFGRGSEEAAHLMANGIPVEYAPGITAAQGASCSTGVPLTHRGLATSVQYVTGHRQADKVLDLDWKRLADPDSTLVVYMGVANIGQIAMGLMTENLPGSTPVLAVGKATTPDERRMVSRLDRLASDVRKAGLKAPTLFIIGKVVSLYAERPVADLLEQAHGMAKFGSRRWAARAVLTSAVLVATTAFAADTLDPNALKRLVHQDCGSCHGLSLKGGLGPDLRSETLEHYDADVLTGVILDGIPDTAMPPWRPLISEEEAEWIARYLLAQEQMKQLILTLAATLLMTTAQAEPTATGDLGLVIERAKGSVLLVDQSDRAALARIEGLGDLSHASLVYSPDERFAYVFGRDGGLTKVDIVTRQIVNRVVQAGNAIGGAISDDGELVAVSNYEPGGVRVFDADTLEMVADIPTDSKTIGLVDAPGRRFVFTMWDTGETWIADFSNGA-PAITKIPDMGKNPYDALITANGRTYITGLFGEDGLTALDLWAETPEPIRVLPNYGRGQEEMPVYKMPHLEGWALTGREFVLPAVGHHEVLWIDADTLTETGRTQTHGQPVFAMARPDGRQVWVNFAHPLNDTIQVIDSVTKEIIHEFKPGPAVLHMEFTPRGHEVWISVRDANKVMVYDTQTFEKLREIDADSPSGIFFTARAHRMGLMSLGISYNRTGRALGVGLAMLLGSVAAPVFAEEPTLSKEAFESSKQLYFERCAGCHGVLRKGATGKSLEPLVETKNDDGTVTESGTLKLGQERLEKIIAWGTEGGMNNFSDVMSEEEIRDMATYIQMEPPQPPEMSLEQMMATRKVYVEPEDYPTEPLHGRNWENFFVVIERDVGKVAVIDGDTKEVLAHIPTGYAVHVLKASEHHKLEEPENPGRFWYTMGRDGKMTKIDLWQNPENMLVAEVTIGYDARDVAVSGDGKYVIGGAYWPPHFAIVDAETMEPKKVVSTRGYNVDGDYVEEARVAAIYTTPNEPTWIVAVKELGQLWQVDYSDLDNLRIDKIDSAKFLHDGFFDPTGRYFQIAANASNKMVVVDTETHKLEAMIDTAPLPHPGPGANWDDPNCGPVAGTTHLGEGTVTVWGNDPEGRPDDAWKVCYEVETDGPGLFIRTHPNSDYIWADQTKHPEPEIQQSVQVIDKATGEIVKTIQITEEEGNVAVHFEFNQDGSEVWVSKWNRSTSKEPNGEIVIFDAKTLEEIGRVKGLFAPTGKFNVYNRSNHVT
>AH9
MTSEPEKKKPIWRRYFLWGMPVAGIAAAFAAGIIFWGGFNTAMEATNTKEFCVSCHEMRDFVYEEYTGTIHDVNRSGVGAVCSDCHVPKDWTHKIIRKIKASKELYGKVVGTINTREKFEAKRVHLAMNEWERMKSTDSRECRNCHDFESMMPEFQKPRARQQHLNAMTVGQTCIDCHKGIAHSDARDRADEEYLEKLEAPNPDFIREIPAEYLASLERIEAKEAADAEAEKAARVAQQEAVQAQIAAAVDAAVAEERAKASGEDAAAPAGGSDVGTNIDWAAVPGADMKLFYPGQASFEWVQNGRSHGGARPLTKGGDKCTTCHAAELDAIGNKIVAGGDLEPTPIPGKRGVIDATVQAAHDDETLYIRLQWPDAGHNPAPFVDGGKMDPDNQIKVAMMITGTGIELGDQVGCWASCHADNSYMPFDPGAEAIAANGDVSGRLSTQDTVTKYISESRTEVEIKGRRGKALGGWDKLQAADQIEQYLADGTYLDLMRVYADGSATNGYLLEQRVVNDGEIAASASLDAGMWTVVFTRPLNSGAAGDVPLEAGQTYTVGFAIHDDFAAARFHHVTLDTSLALDDDNAFINVVKQMKPQHLLPALLLLAAPAWA--EDTAALCAEAEERYVELFGQPSSAVEGADVVLMYKYTFCPAELTVKPGTTVRWVNVDKRTSHSVLLKDGSEPESDRLFPEETVDLTFLTPGPQDYLCGPHWETQNMIGMITVEPMSAVIARVLGEGFRIFFLSAGLFGLFAGGAWGFWLMEDPTYSMSPPMWHAHEMIFGYATAALGGFFLTAVPNWTGTPEARARFIMLAAGLWLAGRVAMWFSGALPPVLVAVFDLVFVPILAAKIATQLIRRPKPQNMVFLLLLSAIWIANLLTHLEWIGVTSDTLDIGLRAGLLTLCSLIAILGGRITPAFTRNAMKRAGEPESNWPISVGAFDKAAMGLALSLPLSVLVFGIAPVSGAIALMLGVAQILRMARWRARWALRQPILIALHLGLGMLALGLILWGLAVQGFGSEIGALHVLGIGCVGGMTLAVMSRAALGHSGRALVAPPPMAIAYGLMAAAAVLRWVGSAFGQGYLVAMLASDGLWICAIVLYLVAMWPALTGPRLA-----------------------------------------------------------MSGKVFLIGAGPGDPELMTLRALRMLQEADVVVYDRLVSADILNLHADGARLIPVGKAPKCHTVPQDRINEILVEEASAGHTVARLKGGDPMIFGRGSEEAAHLMANGIPVEYAPGITAAQGASCSTGVPLTHRGLATSVQYVTGHRQADKVLDLDWKRLADPDSTLVVYMGVANIGQIAMGLMTENLPGSTPVLAVGKATTPDERRMVSRLDRLASDVRKAGLKAPTLFIIGKVVSLYAERPVADLLEQAHGMAKFGSRRWAARAVLTSAVLVATTAFAADTLDPNALKRLVHQDCGSCHGLSLKGGLGPDLRSETLEHYDADVLTGVILDGIPDTAMPPWRPLISEEEAEWIARYLLAQEQMKQLILTLAATLLMTTAQAEPTATGDLGLVIERAKGSVLLVDQSDRAALARIEGLGDLSHASLVYSPDERFAYVFGRDGGLTKVDIVTRQIVNRVVQAGNAIGGAISDDGELVAVSNYEPGGVRVFDADTLEMVADIPTDSKTIGLVDAPGRRFVFTMWDTGETWIADFSNGA-PAITKIPDMGKNPYDALITANGRTYITGLFGEDGLTALDLWAETPEPIRVLPNYGRGQEEMPVYKMPHLEGWALTGREFVLPAVGHHEVLWIDADTLTETGRTQTHGQPVFAMARPDGRQVWVNFAHPLNDTIQVIDSVTKEIIHEFKPGPAVLHMEFTPRGHEVWISVRDANKVMVYDTQTFEKLREIDADSPSGIFFTARAHRMGLMSLGISYNRTGRALGVGLAMLLGSVAAPVFAEEPTLSKEAFESSKQLYFERCAGCHGVLRKGATGKSLEPLVETKNDDGTVTESGTLKLGQERLEKIIAWGTEGGMNNFSDVMSEEEIRDMATYIQMEPPQPPEMSLEQMMATRKVYVEPEDYPTEPLHGRNWENFFVVIERDVGKVAVIDGDTKEVLAHIPTGYAVHVLKASEHHKLEEPENPGRFWYTMGRDGKMTKIDLWQNPENMLVAEVTIGYDARDVAVSGDGKYVIGGAYWPPHFAIVDAETMEPKKVVSTRGYNVDGDYVEEARVAAIYTTPNEPTWIVAVKELGQLWQVDYSDLDNLRIDKIDSAKFLHDGFFDPTGRYFQIAANASNKMVVVDTETHKLEAMIDTAPLPHPGPGANWDDPNCGPVAGTTHLGEGTVTVWGNDPEGRPDDAWKVCYEVETDGPGLFIRTHPNSDYIWADQTKHPEPEIQQSVQVIDKATGEIVKTIQITEEEGNVAVHFEFNQDGSEVWVSKWNRSTSKEPNGEIVIFDAKTLEEIGRVKGLFAPTGKFNVYNRSNHVT
>AM5
MTSEPEKKKPIWRRYFLWGMPVAGIAAAFAAGIIFWGGFNTAMEATNTKEFCVSCHEMRDFVYEEYTGTIHDVNRSGVGAVCSDCHVPKDWTHKIIRKIKASKELYGKVVGTINTREKFEAKRVHLAMNEWERMKSTDSRECRNCHDFESMMPEFQKPRARQQHLNAMTVGQTCIDCHKGIAHSDARDRADEEYLEKLEAPNPDFIREIPAEYLASLERIEAKEAADAEAEKAARVAQQEAVQAQIAAAVDAAVAEERAKASGEDAAAPAGGSDVGTNIDWAAVPGADMKLFYPGQASFEWVQNGRSHGGARPLTKGGDKCTTCHAAELDAIGNKIVAGGDLEPTPIPGKRGVIDATVQAAHDDETLYIRLQWPDAGHNPAPFVDGGKMDPDNQIKVAMMITGTGIELGDQVGCWASCHADNSYMPFDPGAEAIAANGDVSGRLSTQDTVTKYISESRTEVEIKGRRGKALGGWDKLQAADQIEQYLADGTYLDLMRVYADGSATNGYLLEQRVVNDGEIAASASLDAGMWTVVFTRPLNSGAAGDVPLEAGQTYTVGFAIHDDFAAARFHHVTLDTSLALDDDNAFINVVKQMKPKHLLPALLLLAAPAWS--EDTAALCAEAEERYVELFDQPSSAVEDADVVLMYKYTFCPAELTVKPGTTVRWVNVDKRTSHSVLLKDGSEPESDRLFPEETVDLTFLTPGPQDYLCGPHWETQNMIGMITVEPMSAVIARVLGEGFRIFFLSAGLFGLFAGGAWGFWLMEDPTYSMSPPMWHAHEMIFGYATAALGGFFLTAVPNWTGTPEARARFIMLAAGLWLAGRVAMWFSGALPPVLVAVFDLVFVPILAAKIATQLIRRPKPQNMVFLLLLSAIWISNLLTHLEWIGATSDTLDIGLRAGLLTLCSLIAILGGRITPAFTRNAMKRAGEPESNWPISVGAFDKAAMGLALSLPLSVLVFGIGPVSGAIALMLGVAQILRMARWRARWALRQPILIALHLGLGMLALGLILWGLAVLGFGSEIGALHILGIGCVGGMTLAVMSRAALGHSGRALVASPPMAIAYGLMAAAAVLRWVGSAFDQGYLVAMLASDGLWICAIVLYLVAMWPALTGPRLA-----------------------------------------------------------MSGKVFLIGAGPGDPELMTLRALRMLQEADVVVYDRLVSADILNLHADGARLIPVGKAPKCHTVPQDRINEILVEEASAGHTVARLKGGDPMIFGRGSEEAAHLMANGIPVEYAPGITAAQGASCSTGVPLTHRGLATSVQYVTGHRQADKVLDLDWKRLADPDSTLVVYMGVANIGQIAMGLMTENLPGSTPVLAVGKATTPDERRMVSRLDRLAADVRKAGLKAPTLFIIGKVVSLYAERPVADLLEQAHGMAKFGSGRWAARAVLTSAVLVATTAFAADTLDPNALKRLVHQDCGSCHGLSLKGGLGPDLRSKTLEHYDAEVLTGVILDGIPDTAMPPWRPLISEEEAEWIARYLLAQEQMKQLILTLAATLMMTTAQAEPTATGDLGLVIERAKGSVLLVDQSDRAALARIEGLGDLSHASLVYSPDERFAYVFGRDGGLTKVDIVTRQIVNRVVQAGNAIGGAISDDGELVAVSNYEPGGVRVFDADTLEMVADIPTDSKTIGLVDAPGRRFVFTMWDTGETWIADFSNGA-PAITKIPDMGKNPYDALITANGRTYITGLFGEDGLTALDLWAETPEPIRVLPNYGRGQEEMPVYKMPHLEGWALTGREFVLPAVGHHEVLWIDADTLTETGRTQTHGQPVFAMARPDGRQVWVNFAHPLNDTIQVIDSVTKEIIHEFKPGPAVLHMEFTPRGHEVWISVRDANKVMVYDTQTFEKLREIEADSPSGIFFTARAHRMGLMSLGISYNRTGRALGVGLAMLLGSVAAPVFAEEPTLSKEAFESSKQLYFERCAGCHGVLRKGATGKSLEPLVETKNDDGTVTESGTLKLGQERLEKIIAWGTEGGMNNFSDVMSEEEIRDMATYIQMEPPQPPEMSLEQMMATRKVYVEPEDYPTEPLHGRNWENFFVVIERDVGKVAVIDGDTKEVLAHIPTGYAVHVLKASEHHKLEEPENPGRFWYTMGRDGKMTKIDLWQNPENMLVAEVTIGYDARDVAVSGDGKYVIGGAYWPPHFAIVDAETMEPKKVVSTRGYNVDGDYVEEARVAAIYTTPNEPTWIVAVKELGQLWQVDYSDLDNLRIDKIDSAKFLHDGFFDPTGRYFQIAANASNKMVVVDTETHKLEAMIDTAPLPHPGPGANWDDPNCGPVAGTTHLGEGTVTVWGNDPEGRPDDAWKVCYEVETDGPGLFIRTHPNSDYIWADQTKHPEPEIQQSVQVIDKATGEIVKTIQITEEEGNVAVHFEFNQDGSEVWVSKWNRSTSKEPNGEIVIFDAKTLEEIGRVKGLFAPTGKFNVYNRSNHVT
>AN9
MTSEPEKKKPIWRRYFLWGMPVAGIAAAFAAGIIFWGGFNTAMEATNTKEFCVSCHEMRDFVYEEYTGTIHDVNRSGVGAVCSDCHVPKDWTHKIIRKIKASKELYGKVVGTINTREKFEAKRVHLAMNEWERMKSTDSRECRNCHDFESMMPEFQKPRARQQHLNAMTVGQTCIDCHKGIAHSDARDRADEEYLEKLEAPNPDFIREIPAEYLASLERIEAKEAADAEAEKAARVAQQEAVQAQIAAAVDAAVAEERAKASGEDAAAPAGGSDVGTNIDWAAVPGADMKLFYPGQASFEWVQNGRSHGGARPLTKGGDKCTTCHAAELDAIGNKIVAGGDLEPTPIPGKRGVIDATVQAAHDDETLYIRLQWPDAGHNPAPFVDGGKMDPDNQIKVAMMITGTGIELGDQVGCWASCHADNSYMPFDPGAEAIAANGDVSGRLSTQDTVTKYISESRTEVEIKGRRGKALGGWDKLQAADQIEQYLADGTYLDLMRVYADGSATNGYLLEQRVVNDGEIAASASLDAGMWTVVFTRPLNSGAAGDVPLEAGQTYTVGFAIHDDFAAARFHHVTLDTSLALDDDNAFINVVKQMKPKHLLPALLLLAAPAWA--EDTAALCAEAEERYVELFDQPSSAVEDADVVLMYKYTFCPAELTVKPGTTVRWVNVDKRTSHSVLLKDGSEPESDRLFPEETVDLTFLTPGPQDYLCGPHWETQNMIGMITVEPMSAVIARVLGEGFRIFFLSAGLFGLFAGGAWGFWLMEDPTYSMSPPMWHAHEMIFGYATAALGGFFLTAVPNWTGTPEARARFIMLAAGLWLAGRVAMWFSGALPPVLVAVFDLVFVPILAAKIATQLIRRPKPQNMVFLLLLSAIWIANLLTHLEWIGATSDTLDIGLRAGLLTLCSLIAILGGRITPAFTRNAMKRAGEPESNWPISVGAFDKAAMGLALSLPLSVLVFGIGPVSGAIALMLGVAQILRMARWRARWALRQPILIALHLGLGMLALGLILWGLAVQGFGSEIGALHVLGIGCVGGMTLAVMSRAALGHSGRALVASPPMAIAYGLMAAAAVLRWVGSAFDQGYLVAMLASDGLWICAIVLYLVAMWPALTGPRLA-----------------------------------------------------------MSGKVFLIGAGPGDPELMTLRALRMLQEADVVVYDRLVSADILNLHADGAQLIPVGKAPKCHTVPQDRINEILVEEASAGHTVARLKGGDPMIFGRGSEEAAHLMANGIPVEYAPGITAAQGASCSTGVPLTHRGLATSVQYVTGHRQADKVLDLDWKRLADPDSTLVVYMGVANIGQIAMGLMTENLPGSTPVLAVGKATTPDERRMVSRLDRLAADVRKAGLKAPTLFIIGKVVSLYAERPLADLLEQAHGMAKFGSRRWAARAVLTSAVLVATTAFAADTLDPNALKRLVHQDCGSCHGLSLKGGLGPDLRSETLEHYDADVLTGVILDGIPDTAMPPWRPLISEEEAEWIARYLLAQEQMKQLILTLAAALMMTTAQAEPTATGDLGLVIERAKGSVLLVDQSDRAALARIEGLGDLSHASLVYSPDERFAYVFGRDGGLTKVDIVTRQIVNRVVQAGNAIGGAISDDGELVAVSNYEPGGVRVFDADTLEMVADIPTDSKTIGLVDAPGRRFVFTMWDTGETWIADFSNGA-PAITKIPEMGKNPYDALITANGRTYITGLFGEDGLTALDLWAETPEPIRVLPNYGRGQEEMPVYKMPHLEGWALTGREFVLPAVGHHEVLWIDADTLTETGRTQTLGQPVFAMARPDGRQVWVNFAHPLNDTIQVIDSVTKEIIHEFKPGPAVLHMEFTPRGHEVWISVRDANKVMVYDTQTFEKLREIDADSPSGIFFTARAHRMGLMSLGISYNRTGRALGVGLAMLLGSVAAPVFAEEPTLSKEAFESSKQLYFERCAGCHGVLRKGATGKSLEPLVETKNDDGTVTESGTLKLGQERLEKIIAWGTEGGMNNFSDVMSEEEIRDMATYIQMEPPQPPEMSLEQMMATRKVYVEPEDYPTEPLHGRNWENFFVVIERDVGKVAVIDGDTKEVLAHIPTGYAVHVLKASEHHKLEEPENPGRFWYTMGRDGKMTKIDLWQKPENMLVAEVTIGYDARDVAVSGDGKYVIGGAYWPPHFAIVDAETMEPKKVVSTRGYNVDGDYVEEARVAAIYTTPNEPTWIVAVKELGQLWQVDYSDLDNLRIDKIDSAKFLHDGFFDPTGRYFQIAANASNKMVVVDTETHKLEAMIDTAPLPHPGPGANWDDPNCGPVAGTTHLGEGTVTVWGNDPEGRPDDAWKVCYEVETDGPGLFIRTHPNSDYIWADQTKHPEPEIQQSVQVIDKATGEIVKTIQITEEEGNVAVHFEFNQDGSEVWVSKWNRSTSKEPNGEIVIFDAKTLEEIGRVKGLFAPTGKFNVYNRSNHVT
>B11
MTSEPEKKKPIWRRYFLWGMPVAGIAAAFAAGIIFWGGFNTAMEATNTKEFCVSCHEMRDFVYEEYTGTIHDVNRSGVGAVCSDCHVPKDWTHKIIRKIKASKELYGKVVGTINTREKFEAKRVHLAMNEWERMKSTDSRECRNCHDFESMMPEFQKPRARQQHLNAMTVGQTCIDCHKGIAHSDARDRADEEYLEKLEAPNPDFIREIPAEYLASLERIEAKEAADAEAEKAARVAQQEAVQAQIAAAVDAAVAEERAKASGEDAAAPAGGSDVGTNIDWAAVPGADMKLFYPGQASFEWVQNGRSHGGARPLTKGGDKCTTCHAAELDAIGNKIVAGGDLEPTPIPGKRGVIDATVQAAHDDETLYIRLQWPDAGHNPAPFVDGGKMDPDNQIKVAMMITGTGIELGDQVGCWASCHADNSYMPFDPGAEAIAANGYVSGRLSTQDTVTKYISESRTEVEIKGRRGKALGGWDKLQAADQIEQYLADGTYLDLMRVYADGSATNGYLLEQRVVNDGEIAASASLDAGMWTVVFTRPLNSGAAGDVPLEAGQTYTVGFAIHDDFAAARFHHVTLDTSLALDDDNAFINVLKQMKPKHLLPALLLLAAPAWA--EDTAALCAEAEERYVELFGQPSSAVEDADVVLMYKYTFCPAELTVKLGTTVRWVNVDKRTSHSVLLKDGSEPESDRLFPEETVDLTFLSPGPQDYLCGPHWETQNMIGMITVEPMSAVIARVLGEGFRIFFLSAGLFGLFAGGAWGFWLMEDPTYSMSPPMWHAHEMIFGYATAALGGFFLTAVPNWTGTPEARARFIMLAAGLWLAGRVAMWFSGALPPVLVAVFDLVFVPILAAKIATQLIRRPKPQNMVFLLLLSAIWIANLLTHLEWIGATSDTLDIGLRAGLLTLCSLIAILGGRITPAFTRNAMKRAGEPESNWPISVGAFDKAAMGLALSLPLSVLVFGIGPVSGAIALMLGVAQILRMARWRARWALRQPILIALHLGLGMLALGLILWGLAVQGFGSEIGALHVLGIGCVGGMTLAVMSRAALGHSGRALVAPPPMAIAYGLMAAAAVLRWIGSAFDQGYLVAMLASDGLWICAIVLYLVAMWPALTGPRLA-----------------------------------------------------------MSGKVFLIGAGPGDPELMTLRALRMLQEADVVVYDRLVSADILNLHADGARLIPVGKAPKCHTVPQDRINEILVEEASAGHTVARLKGGDPMIFGRGSEEAAHLMANGIPVEYAPGITAAQGASCSTGVPLTHRGLATSVQYVTGHRQADKVLDLDWKRLADPDSTLVVYMGVANIGQIAMGLMTENLPGSTPVLAVGKATTPDERRMVSRLDRLASDVRKAGLKAPTLFIIGKVVSLYAERPVADLLEQAHGMAKFGSRRWAARAVLTSAVLVATTAFAADTLDPNALKRLVHQDCGSCHGLSLKGGLGPDLRSETLEHYDADVLTGVILDGIPDTAMPPWRPLISEEEAEWIARYLLAQEQMKQLILTLAATLMMTTAQAEPTATGDLGLVIERAKGSVLLVDQSDRAALARIEGLGDLSHASLVYSPDERFAYVFGRDGGLTKVDIVTRQIVNRVVQAGNAIGGAISDDGELVAVSNYEPGGVRVFDADTLEMVADIPTDSKTIGLVDAPGRRFVFTMWDTGETWIADFSNGA-PAITKIPDIGKNPYDALITANGRTYITGLFGEDGLTALDLWAETPEPIRVLPNYGRGQEEMPVYKMPHLEGWALTGREFVLPAVGHHEVLWIDADTLTETGRTQTHGQPVFAMARPDGRQVWVNFAHPLNDTIQVIDSVTKEIIHEFKPGPAVLHMEFTPRGHEVWISVRDANKVMVYDTQTFEKLREIDADRPSGIFFTARAHRMGLMSLGISYNRTGRALGVGLAMLLGSVAAPVFAEEPTLSKEAFESSKQLYFERCAGCHGVLRKGATGKSLEPLVETKNDDGTVTESGTLKLGQERLEKIIAWGTEGGMNNFSDVMSEEEIRDMATYIQMEPPQPPEMSLEQMMATRKVYVEPEDYPTEPLHGRNWENFFVVIERDVGKVAVIDGDTKEVLAHIPTGYAVHVLKASEHHKLEEPENPGRFWYTMGRDGKMTKIDLWQKPENMLVAEVTIGYDARDVAVSGDGKYVIGGAYWPPHFAIVDAETMEPKKVVSTRGYNVDGDYVEEARVAAIYTTPNEPTWIVAVKELGQLWQVDYSDLDNLRIDKIDSAKFLHDGFFDPTGRYFQIAANASNKMVVVDTETHKLEAMIDTAPLPHPGPGANWDDPNCGPVAGTTHLGEGTVTVWGNDPEGRPDDAWKVCYEVETDGPGLFIRTHPNSDYIWADQTKHPEPEIQQSVQVIDKATGEIVKTIQITEEEGNVAVHFEFNQDGSEVWVSKWNRSTSKEPNGEIVIFDAKTLEEIGRVKGLFAPTGKFNVYNRSNHVT
>BJ7
MTSEPEKKKPIWRRYFLWGMPVAGIAAAFAAGIIFWGGFNTAMEATNTKEFCVSCHEMRDFVYEEYTGTIHDVNRSGVGAVCSDCHVPKDWTHKIIRKIKASKELYGKVVGTINTREKFEAKRVHLAMNEWERMKSTDSRECRNCHDFESMMPEFQKPRARQQHLNAMTVGQTCIDCHKGIAHSDARDRADEEYLEKLEAPNPDFIREIPAEYLASLERIEAKEAADAEAEKAARVAQQEAVQAQIAAAVDAAVAEERAKASGEEAAAPAGGSDVGTNIDWAAVPGADMKLFYPGQASFEWVQNGRSHGGARPLTKGGDKCTTCHAAELDAIGNKIVAGGDLEPTPIPGKRGVIDATVQAAHDDETLYIRLQWPDAGHNPAPFVDGGKMDPDNQIKVAMMITGTGIELGDQVGCWASCHADNSYMPFDPGAEAIAANGDVSGRLSTQDTVTKYISESRTEVEIKGRRGKALGGWDKLQAADQIEQYLADGTYLDLMRVYADGSATNGYLLEQRVVNDGEIAASASLDAGMWTVVFTRPLNSGAAGDVPLEAGQTYTVGFAIHDDFAAARFHHVTLDTSLALDDDNAFINVVKQMKPQHLLPALLLLAAPAWA--EDTAALCAEAEERYVELFGQPSSAVEDADVVLMYKYTFCPAELTVKPGTTVRWVNVDKRTSHSVLLKDGSEPESDRLFPEETVDLTFLTPGPQDYLCGPHWETQNMIGMITVEPMSAVIARVLGEGFRIFFLSAGLFGLFAGGAWGFWLMEDPTYSMSPPMWHAHEMIFGYATAALGGFFLTAVPNWTGTPEARARFIMLAAGLWLAGRVAMWFSGALPPVLVAVFDLVFVPILAAKIATQLIRRPKPQNMVFLLLLSAIWIANLLTHLEWIGVTNDTLDIGLRAGLLTLCSLIAILGGRITPAFTRNAMKRAGEPESNWPISVGAFDKAAMGLALSLPLSLLVFGIGPVSGATALMLGVAQILRMARWRARWALRQPILIALHLGLGMLALGLILWGLAVQGFGSEIGALHVLGIGCVGGMTLAVMSRAALGHSGRALVAPPPMAIAYGLMAAAAVLRWVGSAFDQGYLVAMLTSDGLWICAIVLYLVAMWPALTGPRLA-----------------------------------------------------------MSGKVFLIGAGPGDPELMTLRALRMLQEADVVVYDRLVSADILNLHADGARLIPVGKAPKCHTVPQDRINEILVEEASAGHTVARLKGGDPMIFGRGSEEAAHLMANGIPVEYAPGITAAQGASCSTGVPLTHRGLATSVQYVTGHRQADKVLDLDWKRLADPDSTLVVYMGVANIGQIAMGLMTENLPGSTPVLAVGKATTPDERRMVSRLDRLAADVRKAGLKAPTLFIIGKVVSLYAERPVADLLEQAHGMAKFGSRRWAARAVLTSAVLVATTAFAADTLDPNALKRLVHQDCGSCHGLSLKGGLGPDLRSETLEHYDADVLTGVILDGIPDTAMPPWRPLISEEEAEWIARYLLAQEQMKQLILTLAATLMMTTAQAEPTATGDLGLVIERAKGSVLLVDQSDRAALARIEGLGDLSHASLVYSPDERFAYVFGRDGGLTKVDIVTRQIVNRVVQAGNAIGGAISDDGELVAVSNYEPGGVRVFDADTLEMVADIPTDSKTIGLVDAPGRRFVFTMWDTGETWIADFSNGA-PAITKIPDIGKNPYDALITANGRTYITGLFGEDGLTALDLWAETPEPIRVLPNYGRGQEEMPVYKMPHLEGWALTGREFVLPAVGHHEVLWIDADTLTETGRTQTHGQPVFAMARPDGRQVWVNFAHPLNDTIQVIDSVTKEIIHEFKPGPAVLHMEFTPRGHEVWISVRDANKVMVYDTQTFEKLREIDADRPSGIFFTARAHRMGLMSLGISYNRTGRALGVGLAMLLGSVAAPVFAEEPTLSKEAFESSKQLYFERCAGCHGVLRKGATGKSLEPLVETKNDDGTVTESGTLKLGQERLEKIIAWGTEGGMNNFSDVMSEEEIRDMATYIQMEPPQPPEMSLEQMMATRKVYVEPEDYPTEPLHGRNWENFFVVIERDVGKVAVIDGDTKEVLAHIPTGYAVHVLKASEHHKLEEPENPGRFWYTMGRDGKMTKIDLWQKPENMLVAEVTIGYDARDVAVSGDGKYVIGGAYWPPHFAIVDAETMEPKKVVSTRGYNVDGDYVEEARVAAIYTTPNEPTWIVAVKELGQLWQVDYSDLDNLRIDKIDSAKFLHDGFFDPTGRYFQIAANASNKMVVVDTETHKLEAMIDTAPLPHPGPGANWDDPNCGPVAGTTHLGEGTVTVWGNDPEGRPDDAWKVCYEVETDGPGLFIRTHPNSDYIWADQTKHPEPEIQQSVQVIDKATGEIVKTIQITEEEGNVAVHFEFNQDGSEVWVSKWNRSTSKEPNGEIVIFDAKTLEEIGRVKGLFAPTGKFNVYNRSNHVT
>C10
MTSEPEKKKPIWRRYFLWGMPVAGIAAAFAAGIIFWGGFNTAMEATNTKEFCVSCHEMRDFVYEEYTGTIHDVNRSGVGAVCSDCHVPKDWTHKIIRKIKASKELYGKVVGTINTREKFEAKRVHLAMNEWERMKSTDSRECRNCHDFESMMPEFQKPRARQQHLNAMTVGQTCIDCHKGIAHSDARDRADEEYLEKLEAPNPDFIREIPAEYLASLERIEAKEAADAEAEKAARVAQQEAVQAQIAAAVDAAVAEERAKASGEDAAAPAGGSDVGTNIDWAAVPGADMKLFYPGQASFEWVQNGRSHGGARPLTKGGDKCTTCHAAELDAIGNKIVAGGDLEPTPIPGKRGVIDATVQAAHDDETLYIRLQWPDAGHNPAPFVDGGKMDPDNQIKVAMMITGTGIELGDQVGCWASCHADNSYMPFDPGAEAIAANGDVSGRLSTQDTVTKYISESRTEVEIKGRRGKALGGWDKLQAADQIEQYLADGTYLDLMRVYADGSATNGYLLEQRVVNDGEIAASASLDAGMWTVVFTRPLNSGAAGDVPLEAGQTYTVGFAIHDDFAAARFHHVTLDTSLALDDDNAFINVVKQMKPQHLLPALLLLAAPAWA--EDTAALCAEAEERYVELFGQPSSAVEDADVVLMYKYTFCPAELTVKPGTTVRWVNVDKRTSHSVLLKDGSEPESDRLFPEETVDLTFLSPGPQDYLCGPHWETQNMIGMITVEPMSAVIARVLGEGFRIFFLSAGLFGLFAGGAWGFWLMEDPTYSMSPPMWHAHEMIFGYATAALGGFFLTAVPNWTGTPEARARFIMLAAGLWLAGRVAMWFSGALPPVLVAVFDLVFVPILAAKIATQLIRRPKPQNMVFLLLLSAIWIANLLTHLEWIGVTSESLDIGLRAGLLTLCSLIAILGGRITPAFTRNAMKRAGEPESNWPISVGAFDKAAMGLALSLPLSVLVFGIAPVSGAIALMLGVAQILRMARWRARWALRQPILIALHLGLGMLALGLILWGLAVQGFGSEIGALHVLGIGCVGGMTLAVMSRAALGHSGRALVAPPPMAIAYGLMAAAAVLRWVGSAFDQGYLVAMLASDGLWICAIVLYLVAMWPALTGPRLA-----------------------------------------------------------MSGKVFLIGAGPGDPELMTLRALRMLQEADVVVYDRLVSADILNLHADGARLIPVGKAPKCHTEPQDRINEILVEEASAGHTVARLKGGDPMIFGRGSEEAAYLMANGIPVEYAPGITAAQGASCSTGVPLTHRGLATSVQYVTGHRQADKVLDLDWKRLADPDSTLVVYMGVANIGQIAMGLMTENLPGSTPVLAVGKATTPDERRMVSRLDRLAADVRKAGLKAPTLFIIGKVVSLYAERPVADLLEQAHGMAKFGSRRWAARAVLTSAVLVATTAFAADTLDPNALKRLVHQDCGSCHGLSLKGGLGPDLRSKTLEHYDAEVLTGVILDGIPDTAMPPWRPLISEEEAEWIARYLLAQEQMKQLILTLAATLMMTTAQAEPTATGDLGLVIERAKGSVLLVDQSDRAALARIEGLGDLSHASLVYSPDERFAYVFGRDGGLTKVDIVTRQIVNRVVQAGNAIGGAISDDGELVAVSNYEPGGVRVFDADTLEMVADIPTDSKTIGLVDAPGRRFVFTMWDTGETWIADFSNGA-PAITKIPEMGKNPYDALITANGRTYITGLFGEDGLTALDLWAETPEPIRVLPNYGRGQEEMPVYKMPHLEGWALTGREFVLPAVGHHEVLWIDAESLTETGRTKTYGQPVFAMARPDGRQVWVNFAHPLNDTIQVIDSVTKEIIHEFKPGPAVLHMEFTPRGHEVWISVRDANKVMVYDTQTFEKLREIDADSPSGIFFTARAHRMGLMSLGISYNRTGRALGVGLAMLLGSVAAPVFAEEPTLSKEAFESSKQLYFERCAGCHGVLRKGATGKSLEPLVETKNDDGTVTESGTLKLGQERLEKIIAWGTEGGMNNFSDVMSEEEIRDMATYIQMEPPQPPEMSLEQMMATRKVYVEPEDYPTEPLHGRNWENFFVVIERDVGKVAVIDGDTKEVLAHIPTGYAVHVLKASEHHKLEEPENPGRFWYTMGRDGKMTKIDLWQKPENMLVAEVTIGYDARDVAVSGDGKYVIGGAYWPPHFAIVDAETMEPKKVVSTRGYNVDGDYVEEARVAAIYTTPNEPTWIVAVKELGQLWQVDYSDLDNLRIDKIDSAKFLHDGFFDPTGRYFQIAANASNKMVVVDTETHKLEAMIDTAPLPHPGPGANWDDPNCGPVAGTTHLGEGTVTVWGNDPEGRPDDAWKVCYEVETDGPGLFIRTHPNSDYIWADQTKHPEPEIQQSVQVIDKATGEIVKTIQITEEEGNVAVHFEFNQDGSEVWVSKWNRSTSKEPNGEIVIFDAKTLEEIGRVKGLFAPTGKFNVYNRSNHVT
>C5
MTSEPEKKKPIWRRYFLWGMPVAGIAAAFAAGIIFWGGFNTAMEATNTKEFCVSCHEMRDFVYEEYTGTIHDVNRSGVGAVCSDCHVPKDWTHKIIRKIKASKELYGKVVGTINTREKFEAKRVHLAMNEWERMKSTDSRECRNCHDFESMMPEFQKPRARQQHLNAMTVGQTCIDCHKGIAHSDARDRADEEYLEKLEAPNPDFIREIPAEYLASLERIEAKEAADAEAEKAARVAQQEAVQAQIAAAVDAAVAEERAKASGEDAAAPAGGSDVGTNIDWAAVPGADMKLFYPGQASFEWVQNGRSHGGARPLTKGGDKCTTCHAAELDAIGNKIVAGGDLEPTPIPGKRGVIDATVQAAHDDETLYIRLQWPDAGHNPAPFVDGGKMDPDNQIKVAMMITGTGIELGDQVGCWASCHADNSYMPFDPGAEAIAANGDVSGRLSTQDTVTKYISESRTEVEIKGRRGKALGGWDKLQAADQIEQYLADGTYLDLMRVYADGSATNGYLLEQRVVNDGEIAASASLDAGMWTVVFTRPLNSGAAGDVPLEAGQTYTVGFAIHDDFAAARFHHVTLDTSLALDDDNAFINVVKQMKPKHLLPALLLLAAPAWA--EDTAALCAEAEERYVELFDQPSSAVEDADVVLMYKYTFCPAELTVKPGTTVRWVNVDKRTSHSVLLKDGSEPESDRLFPEETVDLTFLTPGPQDYLCGPHWETQNMIGMITVEPMSAVIARVLGEGFRIFFLSAGLFGLFAGGAWGFWLMEDPTYSMSPPMWHAHEMIFGYATAALGGFFLTAVPNWTGTPEARARFIMLAAGLWLAGRVAMWFSGALPPVLVAVFDLVFVPILAAKIATQLIRRPKPQNMVFLLLLSAIWIANLLTHLEWIGVTSDTLDIGLRAGLLTLCSLIAILGGRITPAFTRNAMKRAGEPESNWPISVGAFDKAAMGLALSLPLSVLVFGIAPVSGAIALMLGVAQILRMARWRARWALRQPILIALHLGLGMLALGLILWGLAVLGFGSEIGALHVLGIGCVGGMTLAVMSRAALGHSGRALVAPPPMAIAYGLMAAAAVLRWVGSAFDQGYLVAMLASDGLWICAIVLYLVAMWPALTGPRLA-----------------------------------------------------------MSGKVFLIGAGPGDPELMTLRALRMLQEADVVVYDRLVSADILNLHADGARLIPVGKAPKCHTVPQDRINEILVEEASAGHTVARLKGGDPMIFGRGSEEAAHLMANGIPVEYAPGITAAQGASCSTGVPLTHRGLATSVQYVTGHRQADKVLDLDWKRLADPDSTLVVYMGVANIGQIAMGLMTENLPGSTPVLAVGKATTPDERRMVSRLDRLAADVRKAGLKAPTLFIIGKVVSLYAERPVADLLEQAHGMAKFGSGRWAARAVLTSAVLVATTAFAADTLDANALKRLVHQDCGSCHGLSLKGGLGPDLRSKTLEHYDAEVLTGVILDGIPDTAMPPWRPLISEEEAEWIARYLLAQEQMKQLILTLAATLMMTTAQAEPTATGDLGLVIERAKGSVLLVDQSDRAALARIEGLGDLSHASLVYSPDERFAYVFGRDGGLTKVDIVTRQIVNRVVQAGNAIGGAISDDGELVAVSNYEPGGVRVFDADTLEMVADIPTDSKTIGLVDAPGRRFVFTMWDTGETWIADFSNGA-PAITKIPDMGKNPYDALITANGRTYITGLFGEDGLTALDLWAETPEPIRVLPNYGRGQEEMPVYKMPHLEGWALTGREFVLPAVGHHEVLWIDADTLTETGRTQTHGQPVFAMARPDGRQVWVNFAHPLNDTIQVIDSVTKEIIHEFKPGPAVLHMEFTPRGHEVWISVRDANKVMVYDTQTFEKLREIEADSPSGIFFTARAHRMGLMSLGISYNRTGRALGVGLAMLLGSVAAPVFAEEPTLSKEAFESSKQLYFERCAGCHGVLRKGATGKSLEPLVETKNDDGTVTESGTLKLGQERLEKIIAWGTEGGMNNFSDVMSEEEIRDMATYIQMEPPQPPEMSLEQMMATRKVYVEPEDYPTEPLHGRNWENFFVVIERDVGKVAVIDGDTKEVLAHIPTGYAVHVLKASEHHKLEEPENPGRFWYTMGRDGKMTKIDLWQNPENMLVAEVTIGYDARDVAVSGDGKYVIGGAYWPPHFAIVDAETMEPKKVVSTRGYNVDGDYVEEARVAAIYTTPNEPTWIVAVKELGQLWQVDYSDLDNLRIDKIDSAKFLHDGFFDPTGRYFQIAANASNKMVVVDTETHKLEAMIDTAPLPHPGPGANWDDPNCGPVAGTTHLGEGTVTVWGNDPEGRPDDAWKVCYEVETDGPGLFIRTHPNSDYIWADQTKHPEPEIQQSVQVIDKATGEIVKTIQITEEEGNVAVHFEFNQDGSEVWVSKWNRSTSKEPNGEIVIFDAKTLEEIGRVKGLFAPTGKFNVYNRSNHVT
>C6
MTSEPEKKKPIWRRYFLWGMPVAGIAAAFAAGIIFWGGFNTAMEATNTKEFCVSCHEMRDFVYEEYTGTIHDVNRSGVGAVCSDCHVPKDWTHKIIRKIKASKELYGKVVGTINTREKFEAKRVHLAMNEWERMKSTDSRECRNCHDFESMMPEFQKPRARQQHLNAMTVGQTCIDCHKGIAHSDARDRADEEYLEKLEAPNPDFIREIPAEYLASLERIEAKEAADAEAEKAARVAQQEAVQAQIAAAVDAAVAEERAKASGEDAAAPAGGSDVGTNIDWAAVPGADMKLFYPGQASFEWVQNGRSHGGARPLTKGGDKCTTCHAAELDAIGNKIVAGGDLEPTPIPGKRGVIDATVQAAHDDETLYIRLQWPDAGHNPAPFVDGGKMDPDNQIKVAMMITGTGIELGDQVGCWASCHADNSYMPFDPGAEAIAANGDVSGRLSTQDTVTKYISESRTEVEIKGRRGKALGGWDKLQAADQIEQYLADGTYLDLMRVYADGSATNGYLLEQRVVNDGEIAASASLDAGMWTVVFTRPLNSGAAGDVPLEVGQTYTVGFAIHDDFAAARFHHVTLDTSLALDDDNAFINVVKQMKPQHLLPALLLLAAPAWA--EDTAALCAEAEERYVELFGQPSSAVEDADVVLMYKYTFCPAELTVKPGTTVRWVNVDKRTSHSVLLKDGSEPESDRLFPEETVDLTFLTPGPQDYLCGPHWETQNMIGMITVEPMSAVIARVLGEGFRIFFLSAGLFGLFAGGAWGFWLMEDPTYSMSPPMWHAHEMIFGYATAALGGFFLTAVPNWTGTPEARARFIMLAAGLWLAGRVAMWFSGALPPVLVAVFDLVFVPILAAKIATQLIRRPKPQNMVFLLLLSAIWIANLLTHLEWIGVTSDTLDIGLRAGLLTLCSLIAILGGRITPAFTRNAMKRAGEPESNWPISVGAFDKAAMGLALSLPLSVLVFGIAPVSGAIALMLGVAQILRMARWRARWALRQPILIALHLGLGMLALGLILWGLAVLGFGSEIGALHVLGIGCVGGMTLAVMSRAALGHSGRALVAPPPMAIAYGLMAAAAVLRWVGSAFDQGYLVAMLASDGLWICAIVLYLVAMWPALTGPRLA-----------------------------------------------------------MSGKVFLIGAGPGDPELMTLRALRMLQEADVVVYDRLVSADILNLHADGARLIPVGKAPKCHTVPQDRINEILVEEASAGHTVARLKGGDPMIFGRGSEEAAHLMANGIPVEYAPGITAAQGASCSTGVPLTHRGLATSVQYVTGHRQADKVLDLDWKRLADPDSTLVVYMGVANIGQIAMGLMTENLPGSTPVLAVGKATTPDERRMVSRLDRLAADVRKAGLKAPTLFIIGKVVSLYAERPLADLLEQAHGMAKFGSRRWAARAVLTSAVLVATTAFAADTLDPNALKRLVHQDCGSCHGLSLKGGLGPDLRSETLEHYDADVLTGVILDGIPDTAMPPWRPLISEEEAEWIARYLLAQEQMKQLILTLAATLMMTTAQAEPTATGDLGLVIERAKGSVLLVDQSDRAALARIEGLGDLSHASLVYSPDERFAYVFGRDGGLTKVDIVTRQIVNRVVQAGNAIGGAISDDGELVAVSNYEPGGVRVFDADTLEMVADIPTDSKTIGLVDAPGRRFVFTMWDTGETWIADFSNGA-PAITKIPEMGKNPYDALITANGRTYITGLFGEDGLTALDLWAETPEPIRVLPNYGRGQEEMPVYKMPHLEGWALTGREFVLPAVGHHEVLWIDAESLTETGRTKTYGQPVFAMARPDGRQVWVNFAHPLNDTIQVIDSVTKEIIHEFKPGPAVLHMEFTPRGHEVWISVRDANKVMVYDTQTFEKLREIDADSPSGIFFTARAHRMGLMSLGISYNRTGRALGVGLAMLLGSVAAPVFAEEPTLSKEAFESSKQLYFERCAGCHGVLRKGATGKSLEPLVETKNDDGTVTESGTLKLGQERLEKIIAWGTEGGMNNFSDVMSEEEIRDMATYIQMEPPQPPEMSLEQMMATRKVYVEPEDYPTEPLHGRNWENFFVVIERDVGKVAVIDGDTKEVLAHIPTGYAVHVLKASEHHKLEEPENPGRFWYTMGRDGKMTKIDLWQNPENMLVAEVTIGYDARDVAVSGDGKYVIGGAYWPPHFAIVDAETMEPKKVVSTRGYNVDGDYVEEARVAAIYTTPNEPTWIVAVKELGQLWQVDYSDLDNLRIDKIDSAKFLHDGFFDPTGRYFQIAANASNKMVVVDTETHKLEAMIDTAPLPHPGPGANWDDPNCGPVAGTTHLGEGTVTVWGNDPEGRPDDAWKVCYEVETDGPGLFIRTHPNSDYIWADQTKHPEPEIQQSVQVIDKATGEIVKTIQITEEEGNVAVHFEFNQDGSEVWVSKWNRSTSKEPNGEIVIFDAKTLEEIGRVKGLFAPTGKFNVYNRSNHVT
>C9
MTSEPEKKKPIWRRYFLWGMPVAGIAAAFAAGIIFWGGFNTAMEATNTKEFCVSCHEMRDFVYEEYTGTIHDVNRSGVGAVCSDCHVPKDWTHKIIRKIKASKELYGKVVGTINTREKFEAKRVHLAMNEWERMKSTDSRECRNCHDFESMMPEFQKPRARQQHLNAMTVGQTCIDCHKGIAHSDARDRADEEYLEKLEAPNPDFIREIPAEYLASLERIEAKEAADAEAEKAARVAQQEAVQAQIAAAVDAAVAEERAKASGEDAAAPAGGSDVGTNIDWAAVPGADMKLFYPGQASFEWVQNGRSHGGARPLTKGGDKCTTCHAAELDAIGNKIVAGGDLEPTPIPGKRGVIDATVQAAHDDETLYIRLQWPDAGHNPAPFVDGGKMDPDNQIKVAMMITGTGIELGDQVGCWASCHADNSYMPFDPGAEAIAANGDVSGRLSTQDTVTKYISESRTEVEIKGRRGKALGGWDKLQAADQIEQYLAEGTYLDLMRVYADGSATNGYLLEQRVVNDGEIAASASLDAGMWTVVFTRPLNSGAAGDVPLEAGQTYTVGFAIHDDFAAARFHHVTLDTSLALDDDNAFINVVKQMKPKHLLPALLLLAAPAWA--EDTAALCAEAEERYVELFGQPSSAVEDADVVLMYKYTFCPAELTVKPGTTVRWVNVDKRTSHSVLLKDGSEPESDRLFPEETVDLTFLTPGPQDYLCGPHWETQNMIGMITVEPMSAVIARVLGEGFRIFFLSAGLFGLFAGGAWGFWLMEDPTYSMSPPMWHAHEMIFGYATAALGGFFLTAVPNWTGTPEARARFIMLAAGLWLAGRVAMWFSGALPPVLVAVFDLVFVPILAAKIATQLIRRPKPQNMVFLLLLSAIWIANLLTHLEWIGVTSDTLDIGLRAGLLTLCSLIAILGGRITPAFTRNAMKRAGEPESNWPISVGTFDKAAMGLALSLPLSVLVFGIGPVSGAIALMLGVAQILRMARWRARWSLRQPILIALHLGLGMLALGLILWGLAVLGFGSEIGALHVLGIGCVGGMTLAVMSRAALGHSGRALVAPPPMAIAYGLMAAAAVLRWVGSAFDQGYLVAMLASDGLWICAIVLYLVAMWPALTGPRLA-----------------------------------------------------------MSGKVFLIGAGPGDPELMTLRALRMLREADVVVYDRLVSADILNLHSDGARLIPVGKAPKCHTVPQDRINEILVEEASAGHTVARLKGGDPMIFGRGSEEAAHLMANGIPVEYAPGITAAQGASCSTGVPLTHRGLATSVQYVTGHRQADKVLDLDWKRLADPDSTLVVYMGVANIGQIAMGLMTENLPGSTPVLAVGKATTPDERRMVSRLDRLAADVRKAGLKAPTLFIIGKVVSLYAERPVADLLEQAHGMAKFGSRRWAARAVLTSAVLVATTAFAADTLDPNALKRLVHQDCGSCHGLSLKGGLGPDLRSETLEHYDADVLTGVILDGIPDTAMPPWRPLISEEEAEWIARYLLAQEQMKQLILTLAATLLMTTAQAEPTATGDLGLVIERAKGSVLLVDQSDRAALARIEGLGDLSHASLVYSPDERFAYVFGRDGGLTKVDIVTRQIVNRVVQAGNAIGGAISDDGELVAVSNYEPGGVRVFDADTLEMVADIPTDSKTIGLVDAPGRRFVFTMWDTGETWIADFSNGA-PAITKIPEMGKNPYDALITANGRTYITGLFGEDGLTALDLWAETPEPIRVLPNYGRGQVEMPVYKMPHLEGWALTGREFVLPAVGHHEVLWIDAESLTETGRTKTYGQPVFAMARPDGRQVWVNFAHPLNDTIQVIDSVTKEIIHEFKPGPAVLHMEFTPRGHEVWISVRDANKVMVYDTQTFEKLREIDADSPSGIFFTARAHRMGLMSLGISYNRTGRALGVGLAMLLGSVAAPVFAEEPTLSKEAFESSKQLYFERCAGCHGVLRKGATGKSLEPLVETKNDDGTVTESGTLKLGQERLEKIIAWGTEGGMNNFSDVMSEEEIRDMATYIQMEPPQPPEMSLEQMMATRKVYVEPEDYPTEPLHGRNWENFFVVIERDVGKVAVIDGDTKEVLAHIPTGYAVHVLKASEHHKLEEPENPGRFWYTMGRDGKMTKIDLWQNPENMLVAEVTIGYDARDVAVSGDGKYVIGGAYWPPHFAIVDAETMEPKKVVSTRGYNVDGDYVEEARVAAIYTTPNEPTWIVAVKELGQLWQVDYSDLDNLRIDKIDSAKFLHDGFFDPTGRYFQIAANASNKMVVVDTETHKLEAMIDTAPLPHPGPGANWDDPNCGPVAGTTHLGEGTVTVWGNDPEGRPDDAWKVCYEVETDGPGLFIRTHPNSDYIWADQTKHPEPEIQQSVQVIDKATGEIVKTIQITEEEGNVAVHFEFNQDGSEVWVSKWNRSTSKEPNGEIVIFDAKTLEEIGRVKGLFAPTGKFNVYNRSNHVT
>CE6
MTSEPEKKKPIWRRYFLWGMPVAGIAAAFAAGIIFWGGFNTAMEATNTKEFCVSCHEMRDFVYEEYTGTIHDVNRSGVGAVCSDCHVPKDWTHKIIRKIKASKELYGKVVGTINTREKFEAKRVHLAMNEWERMKSTDSRECRNCHDFESMMPEFQKPRARQQHLNAMTVGQTCIDCHKGIAHSDARDRADEEYLEKLEAPNPDFIREIPAEYLASLERIEAKEAADAEAEKAARVAQQEAVQAQIAAAVDAAVAEERAKASGEDAAAPAGGSDVGTNIDWAAVPGADMKLFYPGQASFEWVQNGRSHGGARPLTKGGDKCTTCHAAELDAIGNKIVAGGDLEPTPIPGKRGVIDATVQAAHDDETLYIRLQWPDAGHNPAPFVDGGKMDPDNQIKVAMMITGTGIELGDQVGCWASCHADNSYMPFDPGAEAITANGDVSGRLSTQDTVTKYISESRTEVEIKGRRGKALGGWDKLQAADQIEQYLADGTYLDLMRVYADGSATNGYLLEQRVVNDGEIAASASLDAGMWTVVFTRPLNSGAAGDVPLEAGQTYTVGFAIHDDFAAARFHHVTLDTSLALDDDNAFINVVKQMKPKHLLPALLLLAAPAWA--EDTAALCAEAEERYVELFGQPSSAVEDADVVLMYKYTFCPAELTVKPGTTVRWVNVDKRTSHSVLLKDGSEPESDRLFPEETVDLTFLSPGPQDYLCGPHWETQNMIGMITVEPMSAVIARVLGEGFRIFFLSAGLFGLFAGGAWGFWLMEDPTYSMSPPMWHAHEMIFGYATAALGGFFLTAVPNWTGTPEARARFIMLAAGLWLAGRVAMWFSGALPPVLVAVFDLVFVPILAAKIATQLIRRPKPQNMVFLLLLSAIWIANLLTHLEWIGVTSDTLDIGLRAGLLTLCSLIAILGGRITPAFTRNAMKRAGEPESNWPISVGTFDKAAMGLALSLPLSVLVFGIGPVSGAIALMLGVAQILRMARWRARWALRQPILIALHLGLGMLALGLILWGLAVQGFGSEIGALHVLGIGCVGGMTLAVMSRAALGHSGRALVASPPMAIAYGLMAAAAVLRWVGSAFDQGYLVAMLASDGLWICAIVLYLVAMWPALTGPRLA-----------------------------------------------------------MSGKVFLIGAGPGDPELMTLRALRMLQEADVVVYDRLVSADILNLHADGARLIPVGKAPKCHTVPQDRINEILVEEASAGHTVARLKGGDPMIFGRGSEEAAHLMANGIPLEYAPGITAAQGASCSTGVPLTHRGLATSVQYVTGHRQADKVLDLDWKRLADPDSTLVVYMGVANIGQIAMGLMTENLPGSTPVLAVGKATTPDERRMVSRLDRLAADVRKAGLKAPTLFIIGKVVSLYAERPVADLLEQAHGMAKFGSRRWAARAVLTSAVLVATTAFAADTLDPNALKRLVHQDCGSCHGLSLKGGLGSDLRSETLEHYDADVLTGVILDGIPDTAMPPWRPLISEEEAEWIARYLLAQEQMKQLILTLAATLMMTTAQAEPTATGDLGLVIERAKGSVLLVDQSDRAALARIEGLGDLSHASLVYSPDERFAYVFGRDGGLTKVDIVTRQIVNRVVQAGNAIGGAISDDGELVAVSNYEPGGVRVFDADTLEMVADIPTDSKTIGLVDAPGRRFVFTMWDTGETWIADFSNGA-PAITKIPDMGKNPYDALITANGRTYITGLFGEDGLTALDLWAETPEPIRVLPNYGRGQEEMPVYKMPHLEGWALTGREFVLPAVGHHEVLWIDADTLTETGRTQTHGQPVFAMARPDGRQVWVNFAHPLNDTIQVIDSVTKEIIHEFKPGPAVLHMEFTPRGHEVWISVRDANKVMVYDTQTFEKLREIEADSPSGIFFTARAHRTGLMSLGISYNRTGRALGVGLAMLLGSVAAPVFAEEPTLSKEAFESSKQLYFERCAGCHGVLRKGATGKSLEPLVETKNDDGTVTESGTLKLGQERLEKIIAWGTEGGMNNFSDVMSEEEIRDMATYIQMEPPQPPEMSLEQMMATRKVYVEPEDYPTEPLHGRNWENFFVVIERDVGKVAVIDGDTKEVLAHIPTGYAVHVLKASEHHKLEEPENPGRFWYTMGRDGKMTKIDLWQNPENMLVAEVTIGYDARDVAVSGDGKYVIGGAYWPPHFAIVDAETMEPKKVVSTRGYNVDGDYVEEARVAAIYTTPNEPTWIVAVKELGQLWQVDYSDLDNLRIDKIDSAKFLHDGFFDPTGRYFQIAANASNKMVVVDTETHKLEAMIDTAPLPHPGPGANWDDPNCGPVAGTTHLGEGTVTVWGNDPEGRPDDAWKVCYEVETDGPGLFIRTHPNSDYIWADQTKHPEPEIQQSVQVIDKATGEIVKTIQITEEEGNVAVHFEFNQDGSEVWVSKWNRSTSKEPNGEIVIFDAKTLEEIGRVKGLFAPTGKFNVYNRSNHVT
>CE7
MTSEPEKKKPIWRRYFLWGMPVAGIAAAFAAGIIFWGGFNTAMEATNTKEFCVSCHEMRDFVYEEYTGTIHDVNRSGVGAVCSDCHVPKDWTHKIIRKIKASKELYGKVVGTINTREKFEAKRVHLAMNEWERMKSTDSRECRNCHDFESMMPEFQKPRARQQHLNAMTVGQTCIDCHKGIAHSDARDRADEEYLEKLEAPNPDFIREIPAEYLASLERIEAKEAADAEAEKAARVAQQEAVQAQIAAAVDAAVAEERAKASGEDAAAPAGGSDVGTNIDWAAVPGADMKLFYPGQASFEWVQNGRSHGGARPLTKGGDKCTTCHAAELDAIGNKIVAGGDLEPTPIPGKRGVIDATVQAAHDDETLYIRLQWPDAGHNPAPFVDGGKMDPDNQIKVAMMITGTGIELGDQVGCWASCHADNSYMPFDPGAEAIAANGDVSGRLSTQDTVTKYISESRTEVEIKGRRGKALGGWDKLQAADQIEQYLADGTYLDLMRVYADGSATNGYLLEQRVVNDGEIAASASLDAGMWTVVFTRPLNSGAAGDVPLEAGQTYTVGFAIHDDFAAARFHHVTLDTSLALDDDNAFINVVKQMKPQHLLPALLLLAAPAWA--EDTAALCAEAEERYVELFGQPSSAVEGADVVLMYKYTFCPAELTVKPGTTVRWVNVDKRTSHSVLLKDGSEPESDRLFPEETVDLTFLTPGPQDYLCGPHWETQNMIGMITVEPMSAVIARVLGEGFRIFFLSAGLFGLFAGGAWGFWLMEDPTYSMSPPMWHAHEMIFGYATAALGGFFLTAVPNWTGTPEARARFIMLAAGLWLAGRVAMWFSGALPPVLVAVFDLVFVPILAAKIATQLIRRPKPQNMVFLLLLSAIWIANLLTHLEWIGVTSDTLDIGLRAGLLTLCSLIAILGGRITPAFTRNAMKRAGEPESNWPISVGAFDKAAMGLALSLPLSVLVFGIAPVSGAIALMLGVAQILRMARWRARWALRQPILIALHLGLGMLALGLILWGLAVQGFGSEIGALHVLGIGCVGGMTLAVMSRAALGHSGRALVAPPPMAIAYGLMAAAAVLRWVGSAFGQGYLVAMLASDGLWICAIVLYLVAMWPALTGPRLA-----------------------------------------------------------MSGKVFLIGAGPGDPELMTLRALRMLQEADVVVYDRLVSADILNLHADGARLIPVGKAPKCHTVPQDRINEILVEEASAGHTVARLKGGDPMIFGRGSEEAAHLMANGIPVEYAPGITAAQGASCSTGVPLTHRGLATSVQYVTGHRQADKVLDLDWKRLADPDSTLVVYMGVANIGQIAMGLMTENLPDSTPVLAVGKATTPDERRMVSRLDRLASDVRKAGLKAPTLFIIGKVVSLYAERPVADLLEQAHGMAKFGSRRWAARAVLTSAVLVATTAFAADTLDPNALKRLVHQDCGSCHGLSLKGGLGPDLRSETLEHYDADVLTGVILDGIPDTAMPPWRPLISEEEAEWIARYLLAQEQMKQLILTLAATLLMTTAQAEPTATGDLGLVIERAKGSVLLVDQSDRAALARIEGLGDLSHASLVYSPDERFAYVFGRDGGLTKVDIVTRQIVNRVVQAGNAIGGAISDDGELVAVSNYEPGGVRVFDADTLEMVADIPTDSKTIGLVDAPGRRFVFTMWDTGETWIADFSNGA-PAITKIPDMGKNPYDALITANGRTYITGLFGEDGLTALDLWAETPEPIRVLPNYGRGQEEMPVYKMPHLEGWALTGREFVLPAVGHHEVLWIDADTLTETGRTQTHGQPVFAMARPDGRQVWVNFAHPLNDTIQVIDSVTKEIIHEFKPGPAVLHMEFTPRGHEVWISVRDANKVMVYDTQTFEKLREIDADSPSGIFFTARAHRMGLMSLGISYNRTGRALGVGLAMLLGSVAAPVFAEEPTLSKEAFESSKQLYFERCAGCHGVLRKGATGKSLEPLVETKNDDGTVTESGTLKLGQERLEKIIAWGTEGGMNNFSDVMSEEEIRDMATYIQMEPPQPPEMSLEQMMATRKVYVEPEDYPTEPLHGRNWENFFVVIERDVGKVAVIDGDTKEVLAHIPTGYAVHVLKASEHHKLEEPENPGRFWYTMGRDGKMTKIDLWQNPENMLVAEVTIGYDARDVAVSGDGKYVIGGAYWPPHFAIVDAETMEPKKVVSTRGYNVDGDYVEEARVAAIYTTPNEPTWIVAVKELGQLWQVDYSDLDNLRIDKIDSAKFLHDGFFDPTGRYFQIAANASNKMVVVDTETHKLEAMIDTAPLPHPGPGANWDDPNCGPVAGTTHLGEGTVTVWGNDPEGRPDDAWKVCYEVETDGPGLFIRTHPNSDYIWADQTKHPEPEIQQSVQVIDKATGEIVKTIQITEEEGNVAVHFEFNQDGSEVWVSKWNRSTSKEPNGEIVIFDAKTLEEIGRVKGLFAPTGKFNVYNRSNHVT
>CF1
MTSEPEKKKPIWRRYFLWGMPVAGIAAAFAAGIIFWGGFNTAMEATNTKEFCVSCHEMRDFVYEEYTGTIHDVNRSGVGAVCSDCHVPKDWTHKIIRKIKASKELYGKVVGTINTREKFEAKRVHLAMNEWERMKSTDSRECRNCHDFESMMPEFQKPRARQQHLNAMTVGQTCIDCHKGIAHSDARDRADEEYLEKLEAPNPDFIREIPAEYLASLERIEAKEAADAEAEKAARVAQQEAVQAQIAAAVDAAVAEERAKASGEEAAAPAGGSDVGTNIDWAAVPGADMKLFYPGQASFEWVQNGRSHGGARPLTKGGDKCTTCHAAELDAIGNKIVAGGDLEPTPIPGKRGVIDATVQAAHDDETLYIRLQWPDAGHNPAPFVDGGKMDPDNQIKVAMMITGTGIELGDQVGCWASCHADNSYMPFDPGAEAIAANGDVSGRLSTQDTVTKYISESRTEVEIKGRRGKALGGWDKLQAADQIEQYLADGTYLDLMRVYADGSATNGYLLEQRVVNDGEIAASASLDAGMWTVVFTRPLNSGAAGDVPLEAGQTYTVGFAIHDDFAAARFHHVTLDTSLALDDDNAFINVVKQMKPQHLLPALLLLAAPAWA--EDTAALCAEAEERYVELFGQPSSAVEDADVVLMYKYTFCPAELTVKPGTTVRWVNVDKRTSHSVLLKDGSEPESDRLFPEETVDLTFLTPGPQDYLCGPHWETQNMIGMITVEPMSAVIARVLGEGFRIFFLSAGLFGLFAGGAWGFWLMEDPTYSMSPPMWHAHEMIFGYATAALGGFFLTAVPNWTGTPEARARFIMLAAGLWLAGRVAMWFSGALPPVLVAVFDLVFVPILAAKIATQLIRRPKPQNMVFLLLLSAIWIANLLTHLEWIGATSDTLDIGLRAGLLTLCSLIAILGGRITPAFTRNAMKRAGEPESNWPISVGAFDKAAMGLALSLPLSVLVFGIGPVSGAIALMLGVAQILRMARWRARWALRQPILIALHLGLGMLALGLILWGLAVLGFGSEIGALHILGIGCVGGMTLAVMSRAALGHSGRALVAPPPMAIAYGLMAAAAVLRWIGSAFDQGYLVAMLASDGLWICAIVLYLVAMWPALTGPRLA-----------------------------------------------------------MSGKVFLIGAGPGDPELMTLRALRMLQEADVVVYDRLVSADILNLHADGARLIPVGKAPKCHTVPQDRINEILVEEASAGHTVARLKGGDPMIFGRGSEEAAHLMANGIPVEYAPGITAAQGASCSTGVPLTHRGLATSVQYVTGHRQADKVLDLDWKRLADPDSTLVVYMGVANIGQIAMGLMTENLPGSTPVLAVGKATTPDERRMVSRLDRLAADVRKAGLKAPTLFIIGKVVSLYAERPVADLLEQAHGMAKFGSGRWAARAVLTSAVLVATTAFAADTLDPNALKRLVHQDCGSCHGLSLKGGLGPDLRSKTLEHYDAEVLTGVILDGIPDTAMPPWRPLISEEEAEWIARYLLAQEQMKQLILTLAATLLMTTAQAEPTATGDLGLVIERAKGSVLLVDQSDRAALARIEGLGDLSHASLVYSPDERFAYVFGRDGGLTKVDIVTRQIVNRVVQAGNAIGGAISDDGELVAVSNYEPGGVRVFDAETLEMVADIPTDSKTIGLVDAPGRRFVFTMWDTGETWIADFSNGA-PAITKIPEMGKNPYDALITANGRTYITGLFGEDGLTALDLWAETPEPIRVLPNYGRGQEEMPVYKMPHLEGWALTGREFVLPAVGHHEVLWIDADTLTETGRTQTHGQPVFAMARPDGRQVWVNFAHPLNDTIQVIDSVTKEIIHEFKPGPAVLHMEFTPRGHEVWISVRDANKVMVYDTQTFEKLREIDADSPSGIFFTARAHRMGLMSLGISYNRTGRALGVGLAMLLGSVAAPVFAEEPTLSKEAFESSKQLYFERCAGCHGVLRKGATGKSLEPLVETKNDDGTVTESGTLKLGQERLEKIIAWGTEGGMNNFSDVMSEEEIRDMATYIQMEPPQPPEMSLEQMMATRKVYVEPEDYPTEPLHGRNWENFFVVIERDVGKVAVIDGDTKEVLAHIPTGYAVHVLKASEHHKLEEPENPGRFWYTMGRDGKMTKIDLWQKPENMLVAEVTIGYDARDVAVSGDGKYVIGGAYWPPHFAIVDAETMEPKKVVSTRGYNVDGDYVEEARVAAIYTTPNEPTWIVAVKELGQLWQVDYSDLDNLRIDKIDSAKFLHDGFFDPTGRYFQIAANASNKMVVVDTETHKLEAMIDTAPLPHPGPGANWDDPNCGPVAGTTHLGEGTVTVWGNDPEGRPDDAWKVCYEVETDGPGLFIRTHPNSDYIWADQTKHPEPEIQQSVQVIDKATGEIVKTIQITEEEGNVAVHFEFNQDGSEVWVSKWNRSTSKEPNGEIVIFDAKTLEEIGRVKGLFAPTGKFNVYNRSNHVT
>CF3
MTSEPEKKKPIWRRYFLWGMPVAGIAAAFAAGIIFWGGFNTAMEATNTKEFCVSCHEMRDFVYEEYTGTIHDVNRSGVGAVCSDCHVPKDWTHKIIRKIKASKELYGKVVGTINTREKFEAKRVHLAMNEWERMKSTDSRECRNCHDFESMMPEFQKPRARQQHLNAMTVGQTCIDCHKGIAHSDARDRADEEYLEKLEAPNPDFIREIPAEYLASLERIEAKEAADAEAEKAARVAQQEAVQAQIAAAVDAAVAEERAKASGEEAAAPAGGSDVGTNIDWAAVPGADMKLFYPGQASFEWVQNGRSHGGARPLTKGGDKCTTCHAAELDAIGNKIVAGGDLEPTPIPGKRGVIDATVQAAHDDETLYIRLQWPDAGHNPAPFVDGGKMDPDNQIKVAMMITGTGIELGDQVGCWASCHADNSYMPFDPGAEAIAANGDVSGRLSTQDTVTKYISESRTEVEIKGRRGKALGGWDKLQAADQIEQYLADGTYLDLMRVYADGSATNGYLLEQRVVNDGEIAASASLDAGMWTVVFTRPLNSGAAGDVPLEAGQTYTVGFAIHDDFAAARFHHVTLDTSLALDDDNAFINVVKQMKPQHLLPALLLLAAPAWA--EDTAALCAEAEERYVELFGQPSSAVEDADVVLMYKYTFCPAELTVKPGTTVRWVNVDKRTSHSVLLKDGSEPESDRLFPEETVDLTFLTPGPQDYLCGPHWETQNMIGMITVEPMSAVIARVLGEGFRIFFLSAGLFGLFAGGAWGFWLMEDPTYSMSPPMWHAHEMIFGYATAALGGFFLTAVPNWTGTPEARARFIMLAAGLWLAGRVAMWFSGALPPVLVAVFDLVFVPILAAKIATQLIRRPKPQNMVFLLLLSAIWIANLLTHLEWIGVTNDTLDIGLRAGLLTLCSLIAILGGRITPAFTRNAMKRAGEPESNWPISVGAFDKAAMGLALSLPLSLLVFGIGPVSGATALMLGVAQILRMARWRARWALRQPILIALHLGLGMLALGLILWGLAVQGFGSEIGALHVLGIGCVGGMTLAVMSRAALGHSGRALVAPPPMAIAYGLMAAAAVLRWVGSAFDQGYLVAMLTSDGLWICAIVLYLVAMWPALTGPRLA-----------------------------------------------------------MSGKVFLIGAGPGDPELMTLRALRMLQEADVVVYDRLVSADILNLHADGARLIPVGKAPKCHTVPQDRINEILVEEASAGHTVARLKGGDPMIFGRGSEEAAHLMANGIPVEYAPGITAAQGASCSTGVPLTHRGLATSVQYVTGHRQADKVLDLDWKRLADPDSTLVVYMGVANIGQIAMGLMTENLPGSTPVLAVGKATTPDERRMVSRLDRLAADVRKAGLKAPTLFIIGKVVSLYAERPVADLLEQAHGMAKFGSRRWAARAVLTSAVLVATTAFAADTLDPNALKRLVHQDCGSCHGLSLKGGLGPDLRSETLEHYDADVLTGVILDGIPDTAMPPWRPLISEEEAEWIARYLLAQEQMKQLILTLAATLMMTTAQAEPTATGDLGLVIERAKGSVLLVDQSDRAALARIEGLGDLSHASLVYSPDERFAYVFGRDGGLTKVDIVTRQIVNRVVQAGNAIGGAISDDGELVAVSNYEPGGVRVFDADTLEMVADIPTDSKTIGLVDAPGRRFVFTMWDTGETWIADFSNGA-PAITKIPDIGKNPYDALITANGRTYITGLFGEDGLTALDLWAETPEPIRVLPNYGRGQEEMPVYKMPHLEGWALTGREFVLPAVGHHEVLWIDADTLTETGRTQTHGQPVFAMARPDGRQVWVNFAHPLNDTIQVIDSVTKEIIHEFKPGPAVLHMEFTPRGHEVWISVRDANKVMVYDTQTFEKLREIDADRPSGIFFTARAHRMGLMSLGISYNRTGRALGVGLAMLLGSVAAPVFAEEPTLSKEAFESSKQLYFERCAGCHGVLRKGATGKSLEPLVETKNDDGTVTESGTLKLGQERLEKIIAWGTEGGMNNFSDVMSEEEIRDMATYIQMEPPQPPEMSLEQMMATRKVYVEPEDYPTEPLHGRNWENFFVVIERDVGKVAVIDGDTKEVLAHIPTGYAVHVLKASEHHKLEEPENPGRFWYTMGRDGKMTKIDLWQKPENMLVAEVTIGYDARDVAVSGDGKYVIGGAYWPPHFAIVDAETMEPKKVVSTRGYNVDGDYVEEARVAAIYTTPNEPTWIVAVKELGQLWQVDYSDLDNLRIDKIDSAKFLHDGFFDPTGRYFQIAANASNKMVVVDTETHKLEAMIDTAPLPHPGPGANWDDPNCGPVAGTTHLGEGTVTVWGNDPEGRPDDAWKVCYEVETDGPGLFIRTHPNSDYIWADQTKHPEPEIQQSVQVIDKATGEIVKTIQITEEEGNVAVHFEFNQDGSEVWVSKWNRSTSKEPNGEIVIFDAKTLEEIGRVKGLFAPTGKFNVYNRSNHVT
>CG1
MTSEPEKKKPIWRRYFLWGMPVAGIAAAFAAGIIFWGGFNTAMEATNTKEFCVSCHEMRDFVYEEYTGTIHDVNRSGVGAVCSDCHVPKDWTHKIIRKIKASKELYGKVVGTINTREKFEAKRVHLAMNEWERMKSTDSRECRNCHDFESMMPEFQKPRARQQHLNAMTVGQTCIDCHKGIAHSDARDRADEEYLEKLEAPNPDFIREIPAEYLASLERIEAKEAADAEAEKAARVAQQEAVQAQIAAAVDAAVAEERAKASGEDAAAPAGGSDVGTNIDWAAVPGADMKLFYPGQASFEWVQNGRSHGGARPLTKGGDKCTTCHAAELDAIGNKIVAGGDLEPTPIPGKRGVIDATVQAAHDDETLYIRLQWPDAGHNPAPFVDGGKMDPDNQIKVAMMITGTGIELGDQVGCWASCHADNSYMPFDPGAEAIAANGDVSGRLSTQDTVTKYISESRTEVEIKGRRGKALGGWDKLQAADQIEQYLADGTYLDLMRVYADGSATNGYLLEQRVVNDGEIAASASLDAGMWTVVFTRPLNSGAAGDVPLEAGQTYTVGFAIHDDFAAARFHHVTLDTSLALDDDNAFINVVKQMKPKHLLPALLLLAAPAWA--EDTAALCAEAEERYVELFDQPSSAVEDADVVLMYKYTFCPAELTVKPGTTVRWVNVDKRTSHSVLLKDGSEPESDRLFPEETVDLTFLTPGPQDYLCGPHWETQNMIGMITVEPMSAVIARVLGEGFRIFFLSAGLFGLFAGGAWGFWLMEDPTYSMSPPMWHAHEMIFGYATAALGGFFLTAVPNWTGTPEARARFIMLAAGLWLAGRVAMWFSGALPPVLVAVFDLVFVPILAAKIATQLIRRPKPQNMVFLLLLSAIWIANLLTHLEWIGVTNDTLNIGLRAGLLTLCSLIAILGGRITPAFTRNAMKRAGEPESNWPISVGAFDKAAMGLALSLPLSVLVFGIGPVSGATALMLGVAQILRMARWRARWALRQPILIALHLGLGMLALGLILWGLAVQGFGSEIGALHVLGIGCVGGMTLAVMSRAALGHSGRALVAPPPMAIAYGLMAAAAVLRWIGSAFDQGYLVAMLASDGLWICAIVLYLVAMWSALTGPRLA-----------------------------------------------------------MSGKVFLIGAGPGDPELMTLRALRMLQEADVVVYDRLVSADILNLHADGARLIPVGKAPKCHTVPQDRINEILVEEASAGHTVARLKGGDPMIFGRGSEEAAHLMANGIPVEYAPGITAAQGASCSTGVPLTHRGLATSVQYVTGHRQADKVLDLDWKRLADPDSTLVVYMGVANIGQIAMGLMTENLPGSTPVLAVGKATTPDERRMVSRLDRLAADVRKAGLKAPTLFIIGKVVSLYAERPVADLLEQAHGMAKFGSGRWAARAVLTSAVLVATTAFAADTLDANALKRLVHQDCGSCHGLSLKGGLGPDLRSKTLEHYDAEVLTGVILDGIPDTAMPPWRPLISEEEAEWIARYLLAQEQMKQLILTLAATLMMTTAQAEPTATGDLGLVIERAKGSVLLVDQSDRAALARIEGLGDLSHASLVYSPDERFAYVFGRDGGLTKVDIVTRQIVNRVVQAGNAIGGAISDDGELVAVSNYEPGGVRVFDADTLEMVADIPTDSKTIGLVDAPGRRFVFTMWDTGETWIADFSNGA-PAITKIPEMGKNPYDALITANGRTYITGLFGEDGLTALDLWAETPEPIRVLPNYGRGQEEMPVYKMPHLEGWALTGREFVLPAVGHHEVLWIDADTLTETGRTQTHGQPVFAMARPDGRQVWVNFAHPLNDTIQVIDSVTKEIIHEFKPGPAVLHMEFTPRGHEVWISVRDANKVMVYDTQTFEKLREIEADSPSGIFFTARAHRMGLMSLGISYNRTGRALGVGLAMLLGSVAAPVFAEEPTLSKEAFESSKQLYFERCAGCHGVLRKGATGKSLEPLVETKNDDGTVTESGTLKLGQERLEKIIAWGTEGGMNNFSDVMSEEEIRDMATYIQMEPPQPPEMSLEQMMATRKVYVEPEDYPTEPLHGRNWENFFVVIERDVGKVAVIDGDTKEVLAHIPTGYAVHVLKASEHHKLEEPENPGRFWYTMGRDGKMTKIDLWQNPENMLVAEVTIGYDARDVAVSGDGKYVIGGAYWPPHFAIVDAETMEPKKVVSTRGYNVDGDYVEEARVAAIYTTPNEPTWIVAVKELGQLWQVDYSDLDNLRIDKIDSAKFLHDGFFDPTGRYFQIAANASNKMVVVDTETHKLEAMIDTAPLPHPGPGANWDDPNCGPVAGTTHLGEGTVTVWGNDPEGRPDDAWKVCYEVETDGPGLFIRTHPNSDYIWADQTKHPEPEIQQSVQVIDKATGEIVKTIQITEEEGNVAVHFEFNQDGSEVWVSKWNRSTSKEPNGEIVIFDAKTLEEIGRVKGLFAPTGKFNVYNRSNHVT
>CG2
MTSEPEKKKPIWRRYFLWGMPVAGIAAAFAAGIIFWGGFNTAMEATNTKEFCVSCHEMRDFVYEEYTGTIHDVNRSGVGAVCSDCHVPKDWTHKIIRKIKASKELYGKVVGTINTREKFEAKRVHLAMNEWERMKSTDSRECRNCHDFESMMPEFQKPRARQQHLNAMTVGQTCIDCHKGIAHSDARDRADEEYLEKLEAPNPDFIREIPAEYLASLERIEAKEAADAEAEKAARVAQQEAVQAQIAAAVDAAVAEERAKASGEEAAAPAGGSDVGTNIDWAAVPGADMKLFYPGQASFEWVQNGRSHGGARPLTKGGDKCTTCHAAELDAIGNKIVAGGDLEPTPIPGKRGVIDATVQAAHDDETLYIRLQWPDAGHNPAPFVDGGKMDPDNQIKVAMMITGTGIELGDQVGCWASCHADNSYMPFDPGAEAIAANGDVSGRLSTQDTVTKYISESRTEVEIKGRRGKALGGWDKLQAADQIEQYLADGTYLDLMRVYADGSATNGYLLEQRVVNDGEIAASASLDAGMWTVVFTRPLNSGAAGDVPLEAGQTYTVGFAIHDDFAAARFHHVTLDTSLALDDDNAFINVVKQMKPQHLLPALLLLAAPAWA--EDTAALCAEAEERYVELFGQPSSAVEDADVVLMYKYTFCPAELTVKPGTTVRWVNVDKRTSHSVLLKDGSEPESDRLFPEETVDLTFLTPGPQDYLCGPHWETQNMIGMITVEPMSAVIARVLGEGFRIFFLSAGLFGLFAGGAWGFWLMEDPTYSMSPPMWHAHEMIFGYATAALGGFFLTAVPNWTGTPEARARFIMLAAGLWLAGRVAMWFSGALPPVLVAVFDLVFVPILAAKIATQLIRRPKPQNMVFLLLLSAIWIANLLTHLEWIGVTNDTLDIGLRAGLLTLCSLIAILGGRITPAFTRNAMKRAGEPESNWPISVGAFDKAAMGLALSLPLSLLVFGIGPVSGATALMLGVAQILRMARWRARWALRQPILIALHLGLGMLALGLILWGLAVQGFGSEIGALHVLGIGCVGGMTLAVMSRAALGHSGRALVAPPPMAIAYGLMAAAAVLRWVGSAFDQGYLVAMLTSDGLWICAIVLYLVAMWPALTGPRLA-----------------------------------------------------------MSGKVFLIGAGPGDPELMTLRALRMLQEADVVVYDRLVSADILNLHADGARLIPVGKAPKCHTVPQDRINEILVEEASAGHTVARLKGGDPMIFGRGSEEAAHLMANGIPVEYAPGITAAQGASCSTGVPLTHRGLATSVQYVTGHRQADKVLDLDWKRLADPDSTLVVYMGVANIGQIAMGLMTENLPGSTPVLAVGKATTPDERRMVSRLDRLAADVRKAGLKAPTLFIIGKVVSLYAERPVADLLEQAHGMAKFGSRRWAARAVLTSAVLVATTAFAADTLDPNALKRLVHQDCGSCHGLSLKGGLGPDLRSETLEHYDADVLTGVILDGIPDTAMPPWRPLISEEEAEWIARYLLAQEQMKQLILTLAATLMMTTAQAEPTATGDLGLVIERAKGSVLLVDQSDRAALARIEGLGDLSHASLVYSPDERFAYVFGRDGGLTKVDIVTRQIVNRVVQAGNAIGGAISDDGELVAVSNYEPGGVRVFDADTLEMVADIPTDSKTIGLVDAPGRRFVFTMWDTGETWIADFSNGA-PAITKIPDIGKNPYDALITANGRTYITGLFGEDGLTALDLWAETPEPIRVLPNYGRGQEEMPVYKMPHLEGWALTGREFVLPAVGHHEVLWIDADTLTETGRTQTHGQPVFAMARPDGRQVWVNFAHPLNDTIQVIDSVTKEIIHEFKPGPAVLHMEFTPRGHEVWISVRDANKVMVYDTQTFEKLREIDADRPSGIFFTARAHRMGLMSLGISYNRTGRALGVGLAMLLGSVAAPVFAEEPTLSKEAFESSKQLYFERCAGCHGVLRKGATGKSLEPLVETKNDDGTVTESGTLKLGQERLEKIIAWGTEGGMNNFSDVMSEEEIRDMATYIQMEPPQPPEMSLEQMMATRKVYVEPEDYPTEPLHGRNWENFFVVIERDVGKVAVIDGDTKEVLAHIPTGYAVHVLKASEHHKLEEPENPGRFWYTMGRDGKMTKIDLWQKPENMLVAEVTIGYDARDVAVSGDGKYVIGGAYWPPHFAIVDAETMEPKKVVSTRGYNVDGDYVEEARVAAIYTTPNEPTWIVAVKELGQLWQVDYSDLDNLRIDKIDSAKFLHDGFFDPTGRYFQIAANASNKMVVVDTETHKLEAMIDTAPLPHPGPGANWDDPNCGPVAGTTHLGEGTVTVWGNDPEGRPDDAWKVCYEVETDGPGLFIRTHPNSDYIWADQTKHPEPEIQQSVQVIDKATGEIVKTIQITEEEGNVAVHFEFNQDGSEVWVSKWNRSTSKEPNGEIVIFDAKTLEEIGRVKGLFAPTGKFNVYNRSNHVT
>CG9
MTSEPEKKKPIWRRYFLWGMPVAGIAAAFAAGIIFWGGFNTAMEATNTKEFCVSCHEMRDFVYEEYTGTIHDVNRSGVGAVCSDCHVPKDWTHKIIRKIKASKELYGKVVGTINTREKFEAKRVHLAMNEWERMKSTDSRECRNCHDFESMMPEFQKPRARQQHLNAMTVGQTCIDCHKGIAHSDARDRADEEYLEKLEAPNPDFIREIPAEYLASLERIEAKEAADAEAEKAARVAQQEAVQAQIAAAVDAAVAEERAKASGEEAAAPAGGSDVGTNIDWAAVPGADMKLFYPGQASFEWVQNGRSHGGARPLTKGGDKCTTCHAAELDAIGNKIVAGGDLEPTPIPGKRGVIDATVQAAHDDETLYIRLQWPDAGHNPAPFVDGGKMDPDNQIKVAMMITGTGIELGDQVGCWASCHADNSYMPFDPGAEAIAANGDVSGRLSTQDTVTKYISESRTEVEIKGRRGKALGGWDKLQAADQIEQYLAEGTYLDLMRVYADGSATNGYLLEQRVVNDGEIAASASLDAGMWTVVFTRPLNSGAAGDVPLEAGQTYTVGFAIHDDFAAARFHHVTLDTSLALDDDNAFINVVKQMKPKHLLPALLLLAAPAWA--EDTAALCAEAEERYVELFGQPSSAVEDADVVLMYKYTFCPAELTVKPGTTVRWVNVDKRTSHSVLLKDGSEPESDRLFPEETVDLTFLTPGPQDYLCGPHWETQNMIGMITVEPMSAVIARVLGEGFRIFFLSAGLFGLFAGGAWGFWLMEDPTYSMSPPMWHAHEMIFGYATAALGGFFLTAVPNWTGTPEARARFIMLAAGLWLAGRVAMWFSGALPPVLVAVFDLVFVPILAAKIATQLIRRPKPQNMVFLLLLSAIWIANLLTHLEWIGVTSDTLDIGLRAGLLTLCSLIAILGGRITPAFTRNAMKRAGEPESNWPISVGAFDKAAMGLALSLPLSVLVFGIAPVSGAIALMLGVAQILRMARWRARWALRQPILIALHLGLGMLALGLILWGLAVLGFGSEIGALHVLGIGCVGGMTLAVMSRAALGHSGRALVAPPPMAIAYGLMAAAAVLRWVGSAFDQGYLVAMLASDGLWICAIVLYLVAMWPALTGPRLA-----------------------------------------------------------MSGKVFLIGAGPGDPELMTLRALRMLQEADVVVYDRLVSADILNLHADGARLIPVGKAPKCHTVPQDRINEILVEEASAGHTVARLKGGDPMIFGRGSEEAAYLMANGIPVEYAPGITAAQGASCSTGVPLTHRGLATSVQYVTGHRQADKVLDLDWKRLADPDSTLVVYMGVANIGQIAMGLMTENLPGSTPVLAVGKATTPDERRMVSRLDRLAADVRKAGLKAPTLFIIGKVVSLYAERPVADLLEQAHGMAKFGSRRWAARAVLTSAVLVATTAFAADTLDPNALKRLVHQDCGSCHGLSLKGGLGPDLRSETLEHYDADVLTGVILDGIPDTAMPPWRPLISEEEAEWIARYLLAQEQMKQLILTLAATLMMTTAQAEPTATGDLGLVIERAKGSVLLVDQSDRAALARIEGLGDLSHASLVYSPDERFAYVFGRDGGLTKVDIVTRQIVNRVVQAGNAIGGAISDDGELVAVSNYEPGGVRVFDADTLEMVADIPTDSKTIGLVDAPSRRFVFTMWDTGETWIADFSNGA-PAITKIPDMGKNPYDALITANGRTYITGLFGEDGLTALDLWAETPEPIRVLPNYGRGQEEMPVYKMPHLEGWALTGREFVLPAVGHHEVLWIDADTLTETGRTQTHGQPVFAMARPDGRQVWVNFAHPLNDTIQVIDSVTKEIIHEFKPGPAVLHMEFTPRGHEVWISVRDANKVMVYDTQTFEKLREIDADSPSGIFFTARAHRMGLMSLGISYNRTGRALGVGLAMLLGSVAAPVFAEEPTLSKEAFESSKQLYFERCAGCHGVLRKGATGKSLEPLVETKNDDGTVTESGTLKLGQERLEKIIAWGTEGGMNNFSDVMSEEEIRDMATYIQMEPPQPPEMSLEQMMATRKVYVEPEDYPTEPLHGRNWENFFVVIERDVGKVAVIDGDTKEVLAHIPTGYAVHVLKASEHHKLEEPENPGRFWYTMGRDGKMTKIDLWQNPENMLVAEVTIGYDARDVAVSGDGKYVIGGAYWPPHFAIVDAETMEPKKVVSTRGYNVDGDYVEEARVAAIYTTPNEPTWIVAVKELGQLWQVDYSDLDNLRIDKIDSAKFLHDGFFDPTGRYFQIAANASNKMVVVDTETHKLEAMIDTAPLPHPGPGANWDDPNCGPVAGTTHLGEGTVTVWGNDPEGRPDDAWKVCYEVETDGPGLFIRTHPNSDYIWADQTKHPEPEIQQSVQVIDKATGEIVKTIQITEEEGNVAVHFEFNQDGSEVWVSKWNRSTSKEPNGEIVIFDAKTLEEIGRVKGLFAPTGKFNVYNRSNHVT
>CJ6
MTSEPEKKKPIWRRYFLWGMPVAGIAAAFAAGIIFWGGFNTAMEATNTKEFCVSCHEMRDFVYEEYTGTIHDVNRSGVGAVCSDCHVPKDWTHKIIRKIKASKELYGKVVGTINTREKFEAKRVHLAMNEWERMKSTDSRECRNCHDFESMMPEFQKPRARQQHLNAMTVGQTCIDCHKGIAHSDARDRADEEYLEKLEAPNPDFIREIPAEYLASLERIEAKEAADAEAEKAARVAQQEAVQAQIAAAVDAAVAEERAKASGEDAAAPAGGSDVGTNIDWAAVPGADMKLFYPGQASFEWVQNGRSHGGARPLTKGGDKCTTCHAAELDAIGNKIVAGGDLEPTPIPGKRGVIDATVQAAHDDETLYIRLQWPDAGHNPAPFVDGGKMDPDNQIKVAMMITGTGIELGDQVGCWASCHADNSYMPFDPGAEAIAANGDVSGRLSTQDTVTKYISESRTEVEIKGRRGKALGGWDKLQAADQIEQYLADGTYLDLMRVYADGSATNGYLLEQRVVNDGEIAASASLDAGMWTVVFTRPLNSGAAGDVPLEAGQTYTVGFAIHDDFAAARFHHVTLDTSLALDDDNAFINVVKQMKPQHLLPALLLLAAPAWA--EDTAALCAEAEERYVELFGQPSSAVEGADVVLMYKYTFCPAELTVKPGTTVRWVNVDKRTSHSVLLKDGSEPESDRLFPEETVDLTFLTPGPQDYLCGPHWETQNMIGMITVEPMSAVIARVLGEGFRIFFLSAGLFGLFAGGAWGFWLMEDPTYSMSPPMWHAHEMIFGYATAALGGFFLTAVPNWTGTPEARARFIMLAAGLWLAGRVAMWFSGALPPVLVAVFDLVFVPILAAKIATQLIRRPKPQNMVFLLLLSAIWIANLLTHLEWIGVTSDTLDIGLRAGLLTLCSLIAILGGRITPAFTRNAMKRAGEPESNWPISVGTFDKAAMGLALSLPLSVLVFGIGPVSGAIALMLGVAQILRMARWRARWALRQPILIALHLGLGMLALGLILWGLAVQGFGSEIGALHVLGIGCVGGMTLAVMSRAALGHSGRALVAPPPMAIAYGLMAAAAVLRWVGSAFDQGYLVAMLASDGLWICAIVLYLVAMWPALTGPRLA-----------------------------------------------------------MSGKVFLIGAGPGDPELMTLRALRMLQEADVVVYDRLVSADILNLHADGARLIPVGKTPKCHTVPQDRINEILVEEASAGHTVARLKGGDPMIFGRGSEEAAHLMANGIPVEYAPGITAAQGASCSTGVPLTHRGLATSVQYVTGHRQADKVLDLDWKRLADPDSTLVVYMGVANIGQIAMGLMTENLPGSTPVLAVGKATTPDERRMVSRLDRLAADVRKAGLKAPTLFIIGKVVSLCAERPVADLLEQAHGMAKFGSRRWAARAVLTSAVLVATTAFAADTLDPNALKRLVHQDCGSCHGLSLKGGLGPDLRSETLEHYDADVLTGVILDGIPDTAMPPWRPLISEEEAEWIARYLLAQEQMKQLILTLAATLLMTTAQAEPTATGDLGLVIERAKGSVLLVDQSDRAALARIEGLGDLSHASLVYSPDERFAYVFGRDGGLTKVDIVTRQIVNRVVQAGNAIGGAISDDGELVAVSNYEPGGVRVFDADTLEMVADIPTDSKTIGLVDAPGRRFVFTMWDTGETWIADFSNGA-PAITKIPEMGKNPYDALITANGRTYITGLFGEDGLTALDLWAETPEPIRVLPNYGRGQEEMPVYKMPHLEGWALTGREFVLPAVGHHEVLWIDADTLTETGRTQTHGQPVFAMARPDGRQVWVNFAHPLNDTIQVIDSVTKEIIHEFKPGPAVLHMEFTPRGHEVWISVRDANKVMVYDTQTFEKLREIDADSPSGIFFTARAHRTGLMSLGISYNRTGRALGVGLAMLLGSVAAPVFAEEPTLSKEAFESSKQLYFERCAGCHGVLRKGATGKSLEPLVETKNDDGTVTESGTLKLGQERLEKIIAWGTEGGMNNFSDVMSEEEIRDMATYIQMEPPQPPEMSLEQMMATRKVYVEPEDYPTEPLHGRNWENFFVVIERDVGKVAVIDGDTKEVLAHIPTGYAVHVLKASEHHKLEEPENPGRFWYTMGRDGKMTKIDLWQNPENMLVAEVTIGYDARDVAVSGDGKYVIGGAYWPPHFAIVDAETMEPKKVVSTRGYNVDGDYVEEARVAAIYTTPNEPTWIVAVKELGQLWQVDYSDLDNLRIDKIDSAKFLHDGFFDPTGRYFQIAANASNKMVVVDTETHKLEAMIDTAPLPHPGPGANWDDPNCGPVAGTTHLGEGTVTVWGNDPEGRPDDAWKVCYEVETDGPGLFIRTHPNSDYIWADQTKHPEPEIQQSVQVIDKATGEIVKTIQITEEEGNVAVHFEFNQDGSEVWVSKWNRSTSKEPNGEIVIFDAKTLEEIGRVKGLFAPTGKFNVYNRSNHVT
>D10
MTSEPEKKKPIWRRYFLWGMPVAGIAAAFAAGIIFWGGFNTAMEATNTKEFCVSCHEMRDFVYEEYTGTIHDVNRSGVGAVCSDCHVPKDWTHKIIRKIKASKELYGKVVGTINTREKFEAKRVHLAMNEWERMKSTDSRECRNCHDFESMMPEFQKPRARQQHLNAMTVGQTCIDCHKGIAHSDARDRADEEYLEKLEAPNPDFIREIPAEYLASLERIEAKEAADAEAEKAARVAQQEAVQAQIAAAVDAAVAEERAKASGEDAAAPAGGSDVGTNIDWAAVPGADMKLFYPGQASFEWVQNGRSHGGARPLTKGGDKCTTCHAAELDAIGNKIVAGGDLEPTPIPGKRGVIDATVQAAHDDETLYIRLQWPDAGHNPAPFVDGGKMDPDNQIKVAMMITGTGIELGDQVGCWASCHADNSYMPFDPGAEAIAANGDVSGRLSTQDTVTKYISESRTEVEIKGRRGKALGGWDKLQAADQIEQYLADGTYLDLMRVYADGSATNGYLLEQRVVNDGEIAASASLDAGMWTVVFTRPLNSGAAGDVPLEVGQTYTVGFAIHDDFAAARFHHVTLDTSLALDDDNAFINVVKQMKPQHLLPALLLLAAPAWA--EDTAALCAEAEERYVELFGQPSSAVEDADVVLMYKYTFCPAELTVKPGTTVRWVNVDKRTSHSVLLKDGSEPESDRLFPEETVDLTFLTPGPQDYLCGPHWETQNMIGMITVEPMSAVIARVLGEGFRIFFLSAGLFGLFAGGAWGFWLMEDPTYSMSPPMWHAHEMIFGYATAALGGFFLTAVPNWTGTPEARARFIMLAAGLWLAGRVAMWFSGALPPVLVAVFDLVFVPILAAKIATQLIRRPKPQNMVFLLLLSAIWIANLLTHLEWIGVTSDTLDIGLRAGLLTLCSLIAILGGRITPAFTRNAMKRAGEPESNWPISVGTFDKAAMGLALSLPLSVLVFGIGPVSGAIALMLGVAQILRMARWRARWALRQPILIALHLGLGMLALGLILWGLAVQGFGSEIGALHVLGIGCVGGMTLAVMSRAALGHSGRALVAPPPMAIAYGLMAAAAVLRWVGSAFDQGYLVAMLASDGLWICAIVLYLVAMWPALTGPRLA-----------------------------------------------------------MSGKVFLIGAGPGDPELMTLRALRMLQEADVVVYDRLVSADILNLHADGARLIPVGKAPKCHTVPQDRINEILVEEASAGHTVARLKGGDPMIFGRGSEEAAHLMANGIPVEYAPGITAAQGASCSTGVPLTHRGLATSVQYVTGHRQADKVLDLDWKRLADPDSTLVVYMGVANIGQIAMGLMTENLPGSTPVLAVGKATTPDERRMVSRLDRLAADVRKAGLKAPTLFIIGKVVSLYAERPLADLLEQAHGMAKFGSRRWAARAVLTSAVLVATTAFAADTLDPNALKRLVHQDCGSCHGLSLKGGLGPDLRSKTLEHYDAEVLTGVILDGIPDTAMPPWRPLISEEEAEWIARYLLAQEQMKQLILTLAAALMMTTAQAEPTATGDLGLVIERAKGSVLLVDQSDRAALARIEGLGDLSHASLVYSPDERFAYVFGRDGGLTKVDIVTRQIVNRVVQAGNAIGGAISDDGELVAVSNYEPGGVRVFDADTLEMVADIPTDSKTIGLVDAPGRRFVFTMWDTGETWIADFSNGA-PAITKIPEMGKNPYDALITANGRTYITGLFGEDGLTALDLWAETPEPIRVLPNYGRGQEEMPVYKMPHLEGWALTGREFVLPAVGHHEVLWIDAESLTETGRTKTYGQPVFAMARPDGRQVWVNFAHPLNDTIQVIDSVTKEIIHEFKPGPAVLHMEFTPRGHEVWISVRDANKVMVYDTQTFEKLREIDADSPSGIFFTARAHRMGLMSLGISYNRTGRALGVGLAMLLGSVAAPVFAEEPTLSKEAFESSKQLYFERCAGCHGVLRKGATGKSLEPLVETKNDDGTVTESGTLKLGQERLEKIIAWGTEGGMNNFSDVMSEEEIRDMATYIQMEPPQPPEMSLEQMMATRKVYVEPEDYPTEPLHGRNWENFFVVIERDVGKVAVIDGDTKEVLAHIPTGYAVHVLKASEHHKLEEPENPGRFWYTMGRDGKMTKIDLWQNPENMLVAEVTIGYDARDVAVSGDGKYVIGGAYWPPHFAIVDAETMEPKKVVSTRGYNVDGDYVEEARVAAIYTTPNEPTWIVAVKELGQLWQVDYSDLDNLRIDKIDSAKFLHDGFFDPTGRYFQIAANASNKMVVVDTETHKLEAMIDTAPLPHPGPGANWDDPNCGPVAGTTHLGEGTVTVWGNDPEGRPDDAWKVCYEVETDGPGLFIRTHPNSDYIWADQTKHPEPEIQQSVQVIDKATGEIVKTIQITEEEGNVAVHFEFNQDGSEVWVSKWNRSTSKEPNGEIVIFDAKTLEEIGRVKGLFAPTGKFNVYNRSNHVT
>D12
MTSEPEKKKPIWRRYFLWGMPVAGIAAAFAAGIIFWGGFNTAMEATNTKEFCVSCHEMRDFVYEEYTGTIHDVNRSGVGAVCSDCHVPKDWTHKIIRKIKASKELYGKVVGTINTREKFEAKRVHLAMNEWERMKSTDSRECRNCHDFESMMPEFQKPRARQQHLNAMTVGQTCIDCHKGIAHSDARDRADEEYLEKLEAPNPDFIREIPAEYLASLERIEAKEAADAEAEKAARVAQQEAVQAQIAAAVDAAVAEERAKASGEDAAAPAGGSDVGTNIDWAAVPGADMKLFYPGQASFEWVQNGRSHGGARPLTKGGDKCTTCHAAELDAIGNKIVAGGDLEPTPIPGKRGVIDATVQAAHDDETLYIRLQWPDAGHNPAPFVDGGKMDPDNQIKVAMMITGTGIELGDQVGCWASCHADNSYMPFDPGAEAIAANGDVSGRLSTQDTVTKYISESRTEVEIKGRRGKALGGWDKLQAADQIEQYLADGTYLDLMRVYADGSATNGYLLEQRVVNDGEIAASASLDAGMWTVVFTRPLNSGAAGDVPLEVGQTYTVGFAIHDDFAAARFHHVTLDTSLALDDDNAFINVVKQMKPQHLLPALLLLAAPAWA--EDTAALCAEAEERYVELFGQPSSAVEDADVVLMYKYTFCPAELTVKPGTTVRWVNVDKRTSHSVLLKDGSEPESDRLFPEETVDLTFLTPGPQDYLCGPHWETQNMIGMITVEPMSAVIARVLGEGFRIFFLSAGLFGLFAGGAWGFWLMEDPTYSMSPPMWHAHEMIFGYATAALGGFFLTAVPNWTGTPEARARFIMLAAGLWLAGRVAMWFSGALPPVLVAVFDLVFVPILAAKIATQLIRRPKPQNMVFLLLLSAIWIANLLTHLEWIGVTSDTLDIGLRAGLLTLCSLIAILGGRITPAFTRNAMKRAGEPESNWPISVGTFDKAAMGLALSLPLSVLVFGIGPVSGAIALMLGVAQILRMARWRARWALRQPILIALHLGLGMLALGLILWGLAVQGFGSEIGALHVLGIGCVGGMTLAVMSRAALGHSGRALVAPPPMAIAYGLMAAAAVLRWVGSAFDQGYLVAMLASDGLWICAIVLYLVAMWPALTGPRLA-----------------------------------------------------------MSGKVFLIGAGPGDPELMTLRALRMLQEADVVVYDRLVSADILNLHADGARLIPVGKAPKCHTVPQDRINEILVEEASAGHTVARLKGGDPMIFGRGSEEAAHLMANGIPVEYAPGITAAQGASCSTGVPLTHRGLATSVQYVTGHRQADKVLDLDWKRLADPDSTLVVYMGVANIGQIAMGLMTENLPGSTPVLAVGKATTPDERRMVSRLDRLAADVRKAGLKAPTLFIIGKVVSLYAERPLADLLEQAHGMAKFGSRRWAARAVLTSAVLVATTAFAADTLDPNALKRLVHQDCGSCHGLSLKGGLGPDLRSKTLEHYDAEVLTGVILDGIPDTAMPPWRPLISEEEAEWIARYLLAQEQMKQLILTLAAALMMTTAQAEPTATGDLGLVIERAKGSVLLVDQSDRAALARIEGLGDLSHASLVYSPDERFAYVFGRDGGLTKVDIVTRQIVNRVVQAGNAIGGAISDDGELVAVSNYEPGGVRVFDADTLEMVADIPTDSKTIGLVDAPGRRFVFTMWDTGETWIADFSNGA-PAITKIPEMGKNPYDALITANGRTYITGLFGEDGLTALDLWAETPEPIRVLPNYGRGQEEMPVYKMPHLEGWALTGREFVLPAVGHHEVLWIDAESLTETGRTKTYGQPVFAMARPDGRQVWVNFAHPLNDTIQVIDSVTKEIIHEFKPGPAVLHMEFTPRGHEVWISVRDANKVMVYDTQTFEKLREIDADSPSGIFFTARAHRMGLMSLGISYNRTGRALGVGLAMLLGSVAAPVFAEEPTLSKEAFESSKQLYFERCAGCHGVLRKGATGKSLEPLVETKNDDGTVTESGTLKLGQERLEKIIAWGTEGGMNNFSDVMSEEEIRDMATYIQMEPPQPPEMSLEQMMATRKVYVEPEDYPTEPLHGRNWENFFVVIERDVGKVAVIDGDTKEVLAHIPTGYAVHVLKASEHHKLEEPENPGRFWYTMGRDGKMTKIDLWQNPENMLVAEVTIGYDARDVAVSGDGKYVIGGAYWPPHFAIVDAETMEPKKVVSTRGYNVDGDYVEEARVAAIYTTPNEPTWIVAVKELGQLWQVDYSDLDNLRIDKIDSAKFLHDGFFDPTGRYFQIAANASNKMVVVDTETHKLEAMIDTAPLPHPGPGANWDDPNCGPVAGTTHLGEGTVTVWGNDPEGRPDDAWKVCYEVETDGPGLFIRTHPNSDYIWADQTKHPEPEIQQSVQVIDKATGEIVKTIQITEEEGNVAVHFEFNQDGSEVWVSKWNRSTSKEPNGEIVIFDAKTLEEIGRVKGLFAPTGKFNVYNRSNHVT
>D6
MTSEPEKKKPIWRRYFLWGMPVAGIAAAFAAGIIFWGGFNTAMEATNTKEFCVSCHEMRDFVYEEYTGTIHDVNRSGVGAVCSDCHVPKDWTHKIIRKIKASKELYGKVVGTINTREKFEAKRVHLAMNEWERMKSTDSRECRNCHDFESMMPEFQKPRARQQHLNAMTVGQTCIDCHKGIAHSDARDRADEEYLEKLEAPNPDFIREIPAEYLASLERIEAKEAADAEAEKAARVAQQEAVQAQIAAAVDAAVAEERAKASGEDAAAPAGGSDVGTNIDWAAVPGADMKLFYPGQASFEWVQNGRSHGGARPLTKGGDKCTTCHAAELDAIGNKIVAGGDLEPTPIPGKRGVIDATVQAAHDDETLYIRLQWPDAGHNPAPFVDGGKMDPDNQIKVAMMITGTGIELGDQVGCWASCHADNSYMPFDPGAEAIAANGDVSGRLSTQDTVTKYISESRTEVEIKGRRGKALGGWDKLQAADQIEQYLADGTYLDLMRVYADGSATNGYLLEQRVVNDGEIAASASLDAGMWTVVFTRPLNSGAAGDVPLEAGQTYTVGFAIHDDFAAARFHHVTLDTSLALDDDNAFINVVKQMKPKHLLPALLLLAAPAWA--EDTAALCAEAEERYVELFDQPSSAVEDADVVLMYKYTFCPAELTVKPGTTVRWVNVDKRTSHSVLLKDGSEPESDRLFPEETVDLTFLTPGPQDYLCGPHWETQNMIGMITVEPMSAVIARVLGEGFRIFFLSAGLFGLFAGGAWGFWLMEDPTYSMSPPMWHAHEMIFGYATAALGGFFLTAVPNWTGTPEARARFIMLAAGLWLAGRVAMWFSGALPPVLVAVFDLVFVPILAAKIATQLIRRPKPQNMVFLLLLSAIWIANLLTHLEWIGVTSDTLDIGLRAGLLTLCSLIAILGGRITPAFTRNAMKRAGEPESNWPISVGAFDKAAMGLALSLPLSVLVFGIAPVSGAIALMLGVAQILRMARWRARWALRQPILIALHLGLGMLALGLILWGLAVQGFGSEIGALHVLGIGCVGGMTLAVMSRAALGHSGRALVAPPPMAIAYGLMAAAAVLRWVGSAFGQGYLVAMLASDGLWICAIVLYLVAMWPALTGPRLA-----------------------------------------------------------MSGKVFLIGAGPGDPELMTLRALRMLQEADVVVYDRLVSADILNLHADGARLIPVGKAPKCHTVPQDRINEILVEEASAGHTVARLKGGDPMIFGRGSEEAAHLMANGIPVEYAPGITAAQGASCSTGVPLTHRGLATSVQYVTGHRQADKVLDLDWKRLADPDSTLVVYMGVANIGQIAMGLMTENLPGSTPVLAVGKATTPDERRMVSRLDRLAADVRKAGLKAPTLFIIGKVVSLYAERPLADLLEQAHGMAKFGSRRWAARAVLTSAVLVATTAFAADTLDPNALKRLVHQDCGSCHGLSLKGGLGPDLRSKTLEHYDAEVLTGVILDGIPDTAMPPWRPLISEEEAEWIARYLLAQEQMKQLILTLAATLMMTTAQAEPTATGDLGLVIERAKGSVLLVDQSDRAALARIEGLGDLSHASLVYSPDERFAYVFGRDGGLTKVDIVTRQIVNRVVQAGNAIGGAISDDGELVAVSNYEPGGVRVFDADTLEMVADIPTDSKTIGLVDAPGRRFVFTMWDTGETWIADFSNGA-PAITKILEMGKNPYDALITANGRTYITGLFGEDGLTALDLWAETPEPIRVLPNYGRGQEEMPVYKMPHLEGWALTGREFVLPAVGHHEVLWIDAESLTETGRTKTYGQPVFAMARPDGRQVWVNFAHPLNDTIQVIDSVTKEIIHEFKPGPAVLHMEFTPRGHEVWISVRDANKVMVYDTQTFEKLREIDADSPSGIFFTARAHRMGLMSLGISYNRTGRALGVGLAMLLGSVAAPVFAEEPTLSKEAFESSKQLYFERCAGCHGVLRKGATGKSLEPLVETKNDDGTVTESGTLKLGQERLEKIIAWGTEGGMNNFSDVMSEEEIRDMATYIQMEPPQPPEMSLEQMMATRKVYVEPEDYPTEPLHGRNWENFFVVIERDVGKVAVIDGDTKEVLAHIPTGYAVHVLKASEHHKLEEPENPGRFWYTMGRDGKMTKIDLWQNPENMLVAEVTIGYDARDVAVSGDGKYVIGGAYWPPHFAIVDAETMEPKKVVSTRGYNVDGDYVEEARVAAIYTTPNEPTWIVAVKELGQLWQVDYSDLDNLRIDKIDSAKFLHDGFFDPTGRYFQIAANASNKMVVVDTETHKLEAMIDTAPLPHPGPGANWDDPNCGPVAGTTHLGEGTVTVWGNDPEGRPDDAWKVCYEVETDGPGLFIRTHPNSDYIWADQTKHPEPEIQQSVQVIDKATGEIVKTIQITEEEGNVAVHFEFNQDGSEVWVSKWNRSTSKEPNGEIVIFDAKTLEEIGRVKGLFAPTGKFNVYNRSNHVT
>D7
MTSEPEKKKPIWRRYFLWGMPVAGIAAAFAAGIIFWGGFNTAMEATNTKEFCVSCHEMRDFVYEEYTGTIHDVNRSGVGAVCSDCHVPKDWTHKIIRKIKASKELYGKVVGTINTREKFEAKRVHLAMNEWERMKSTDSRECRNCHDFESMMPEFQKPRARQQHLNAMTVGQTCIDCHKGIAHSDARDRADEEYLEKLEAPNPDFIREIPAEYLASLERIEAKEAADAEAEKAARVAQQEAVQAQIAAAVDAAVAEERAKASGEDAAAPAGGSDVGTNIDWAAVPGADMKLFYPGQASFEWVQNGRSHGGARPLTKGGDKCTTCHAAELDAIGNKIVAGGDLEPTPIPGKRGVIDATVQAAHDDETLYIRLQWPDAGHNPAPFVDGGKMDPDNQIKVAMMITGTGIELGDQVGCWASCHADNSYMPFDPGADAIAANGDVSGWLSTQDTVTKYISESRTEVEIKGRRGKALGGWDKLQAADQIEQYLADGTYLDLMRVYADGSATNGYLLEQRVVNDGEIAASASLDAGMWTVVFTRPLNSGAAGDVPLEAGQTYTVGFAIHDDFAAARFHHVTLDTSLALDDDNAFINVVKQMKPQHLLPALLLLAAPAWA--EDTAALCAEAEERYVELFGQPSSAVEDADVVLMYKYTFCPAELTVKPGTTVRWVNVDKRTSHSVLLKDGSEPESDRLFPEETVDLTFLTPGPQDYLCGPHWETQNMIGMITVEPMSAVIARVLGEGFRIFFLSAGLFGLFAGGAWGFWLMEDPTYSMSPPMWHAHEMIFGYATAALGGFFLTAVPNWTGTPEARARFIMLAAGLWLAGRVAMWFSGALPPVLVAVFDLVFVPILAAKIATQLIRRPKPQNMVFLLLLSAIWIANLLTHLEWIGVTSDTLDIGLRTGLLTLCSLIAILGGRITPAFTRNAMKRAGEPESNWPISVGAFDKAAMGLALSLPLSVLVFGIGPVSGAIALMLGVAQILRMARWRARWALRQPILIALHLGLGMLALGLILWGLAVLGFGSEIGALHILGIGCVGGMTLAVMSRAALGHSGRALVASPPMAIAYGLMAAAAVLRWVGSAFDQGYLVAMLASDGLWICAIVLYLVAMWPALTGPRLA-----------------------------------------------------------MSGKVFLIGAGPGDPELMTLRALRMLQEADVVVYDRLVSADILNLHADGARLIPVGKAPKCHTVPQDRINEILVEEASAGHTVARLKGGDPMIFGRGSEEAAHLMANGIPVEYAPGITAAQGASCSTGVPLTHRGLATSVQYVTGHRQADKVLDLDWKRLADPDSTLVVYMGVANIGQIAMGLMTENLPGSTPVLAVGKATTPDERRMVSRLDRLAADVRKAGLKAPTLFIIGKVVSLYAERPVADLLEQAHGMAKFGSGRWAARAVLTSAVLVATTAFAADTLDPNALKRLVHQDCGSCHGLSLKGGLGPDLRSKTLEHYDAEVLTGVILDGIPDTAMPPWRPLISEEEAEWIARYLLAQEQMKQLILTLAATLMMTTAQAEPTATGDLGLVIERAKGSVLLVDQSDRAALARIEGLGDLSHASLVYSPDERFAYVFGRDGGLTKVDIVTRQIVNRVVQAGNAIGGAISDDGELVAVSNYEPGGVRVFDADTLEMVADIPTDSKTIGLVDAPGRRFVFTMWDTGETWIADFSNGA-PAITKIPDMGKNPYDALITANGRTYITGLFGEDGLTALDLWAETPEPIRVLPNYGRGQEEMPVYKMPHLEGWALTGREFVLPAVGHHEVLWIDADTLTETGRTQTHGQPVFAMARPDGRQVWVNFAHPLNDTIQVIDSVTKEIIHEFKPGPAVLHMEFTPRGHEVWISVRDANKVMVYDTQTFEKLREIDADSPSGIFFTARAHRMGLMSLGISYNRTGRALGVGLAMLLGSVAAPVFAEEPTLSKEAFESSKQLYFERCAGCHGVLRKGATGKSLEPLVETKNDDGTVTESGTLKLGQERLEKIIAWGTEGGMNNFSDVMSEEEIRDMATYIQMEPPQPPEMSLEQMMATRKVYVEPEDYPTEPLHGRNWENFFVVIERDVGKVAVIDGDTKEVLAHIPTGYAVHVLKASEHHKLEEPENPGRFWYTMGRDGKMTKIDLWQNPENMLVAEVTIGYDARDVAVSGDGKYVIGGAYWPPHFAIVDAETMEPKKVVSTRGYNVDGDYVEEARVAAIYTTPNEPTWIVAVKELGQLWQVDYSDLDNLRIDKIDSAKFLHDGFFDPTGRYFQIAANASNKMVVVDTETHKLEAMIDTAPLPHPGPGANWDDPNCGPVAGTTHLGEGTVTVWGNDPEGRPDDAWKVCYEVETDGPGLFIRTHPNSDYIWADQTKHPEPEIQQSVQVIDKATGEIVKTIQITEEEGNVAVHFEFNQDGSEVWVSKWNRSTSKEPNGEIVIFDAKTLEEIGRVKGLFAPTGKFNVYNRSNHVT
>E2
MTSEPEKKKPIWRRYFLWGMPVAGIAAAFAAGIIFWGGFNTAMEATNTKEFCVSCHEMRDFVYEEYTGTIHDVNRSGVGAVCSDCHVPKDWTHKIIRKIKASKELYGKVVGTINTREKFEAKRVHLAMNEWERMKSTDSRECRNCHDFESMMPEFQKPRARQQHLNAMTVGQTCIDCHKGIAHSDARDRADEEYLEKLEAPNPDFIREIPAEYLASLERIEAKEAADAEAEKAARVAQQEAVQAQIAAAVDAAVAEERAKASGEDAAAPAGGSDVGTNIDWAAVPGADMKLFYPGQASFEWVQNGRSHGGARPLTKGGDKCTTCHAAELDAIGNKIVAGGDLEPTPIPGKRGVIDATVQAAHDDETLYIRLQWPDAGHNPAPFVDGGKMDPDNQIKVAMMITGTGIELGDQVGCWASCHADNSYMPFDPGAEAIAANGDVSGRLSTQDTVTKYISESRTEVEIKGRRGKALGGWDKLQAADQIEQYLADGTYLDLMRVYADGSATNGYLLEQRVVNDGEIAASASLDAGMWTVVFTRPLNSGAAGDVPLEVGQTYTVGFAIHDDFAAARFHHVTLDTSLALDDDNAFINVVKQMKPQHLLPALLLLAAPAWA--EDTAALCAEAEERYVELFGQPSSAVEDADVVLMYKYTFCPAELTVKPGTTVRWVNVDKRTSHSVLLKDGSEPESDRLFPEETVDLTFLTPGPQDYLCGPHWETQNMIGMITVEPMSAVIARVLGEGFRIFFLSAGLFGLFAGGAWGFWLMEDPTYSMSPPMWHAHEMIFGYATAALGGFFLTAVPNWTGTPEARARFIMLAAGLWLAGRVAMWFSGALPPVLVAVFDLVFVPILAAKIATQLIRRPKPQNMVFLLLLSAIWIANLLTHLEWIGVTSDTLDIGLRAGLLTLCSLIAILGGRITPAFTRNAMKRAGEPESNWPISVGTFDKAAMGLALSLPLSVLVFGIGPVSGAIALMLGVAQILRMARWRARWALRQPILIALHLGLGMLALGLILWGLAVQGFGSEIGALHVLGIGCVGGMTLAVMSRAALGHSGRALVAPPPMAIAYGLMAAAAVLRWVGSAFDQGYLVAMLASDGLWICAIVLYLVAMWPALTGPRLA-----------------------------------------------------------MSGKVFLIGAGPGDPELMTLRALRMLQEADVVVYDRLVSADILNLHADGARLIPVGKAPKCHTVPQDRINEILVEEASAGHTVARLKGGDPMIFGRGSEEAAHLMANGIPVEYAPGITAAQGASCSTGVPLTHRGLATSVQYVTGHRQADKVLDLDWKRLADPDSTLVVYMGVANIGQIAMGLMTENLPGSTPVLAVGKATTPDERRMVSRLDRLAADVRKAGLKAPTLFIIGKVVSLYAERPLADLLEQAHGMAKFGSRRWAARAVLTSAVLVATTAFAADTLDPNALKRLVHQDCGSCHGLSLKGGLGPDLRSKTLEHYDAEVLTGVILDGIPDTAMPPWRPLISEEEAEWIARYLLAQEQMKQLILTLAAALMMTTAQAEPTATGDLGLVIERAKGSVLLVDQSDRAALARIEGLGDLSHASLVYSPDERFAYVFGRDGGLTKVDIVTRQIVNRVVQAGNAIGGAISDDGELVAVSNYEPGGVRVFDADTLEMVADIPTDSKTIGLVDAPGRRFVFTMWDTGETWIADFSNGA-PAITKIPEMGKNPYDALITANGRTYITGLFGEDGLTALDLWAETPEPIRVLPNYGRGQEEMPVYKMPHLEGWALTGREFVLPAVGHHEVLWIDAESLTETGRTKTYGQPVFAMARPDGRQVWVNFAHPLNDTIQVIDSVTKEIIHEFKPGPAVLHMEFTPRGHEVWISVRDANKVMVYDTQTFEKLREIDADSPSGIFFTARAHRMGLMSLGISYNRTGRALGVGLAMLLGSVAAPVFAEEPTLSKEAFESSKQLYFERCAGCHGVLRKGATGKSLEPLVETKNDDGTVTESGTLKLGQERLEKIIAWGTEGGMNNFSDVMSEEEIRDMATYIQMEPPQPPEMSLEQMMATRKVYVEPEDYPTEPLHGRNWENFFVVIERDVGKVAVIDGDTKEVLAHIPTGYAVHVLKASEHHKLEEPENPGRFWYTMGRDGKMTKIDLWQNPENMLVAEVTIGYDARDVAVSGDGKYVIGGAYWPPHFAIVDAETMEPKKVVSTRGYNVDGDYVEEARVAAIYTTPNEPTWIVAVKELGQLWQVDYSDLDNLRIDKIDSAKFLHDGFFDPTGRYFQIAANASNKMVVVDTETHKLEAMIDTAPLPHPGPGANWDDPNCGPVAGTTHLGEGTVTVWGNDPEGRPDDAWKVCYEVETDGPGLFIRTHPNSDYIWADQTKHPEPEIQQSVQVIDKATGEIVKTIQITEEEGNVAVHFEFNQDGSEVWVSKWNRSTSKEPNGEIVIFDAKTLEEIGRVKGLFAPTGKFNVYNRSNHVT
>E5
MTSEPEKKKPIWRRYFLWGMPVAGIAAAFAAGIIFWGGFNTAMEATNTKEFCVSCHEMRDFVYEEYTGTIHDVNRSGVGAVCSDCHVPKDWTHKIIRKIKASKELYGKVVGTINTREKFEAKRVHLAMNEWERMKSTDSRECRNCHDFESMMPEFQKPRARQQHLNAMTVGQTCIDCHKGIAHSDARDRADEEYLEKLEAPNPDFIREIPAEYLASLERIEAKEAADAEAEKAARVAQQEAVQAQIAAAVDAAVAEERAKASGEDAAAPAGGSDVGTNIDWAAVPGADMKLFYPGQASFEWVQNGRSHGGARPLTKGGDKCTTCHAAELDAIGNKIVAGGDLEPTPIPGKRGVIDATVQAAHDDETLYIRLQWPDAGHNPAPFVDGGKMDPDNQIKVAMMITGTGIELGDQVGCWASCHADNSYMPFDPGAEAIAANGDVSGRLSTQDTVTKYISESRTEVEIKGRRGKALGGWDKLQAADQIEQYLADGTYLDLMRVYADGSATNGYLLEQRVVNDGEIAASASLDAGMWTVVFTRPLNSGAAGDVPLEVGQTYTVGFAIHDDFAAARFHHVTLDTSLALDDDNAFINVVKQMKPQHLLPALLLLAAPAWA--EDTAALCAEAEERYVELFGQPSSAVEDADVVLMYKYTFCPAELTVKPGTTVRWVNVDKRTSHSVLLKDGSEPESDRLFPEETVDLTFLTPGPQDYLCGPHWETQNMIGMITVEPMSAVIARVLGEGFRIFFLSAGLFGLFAGGAWGFWLMEDPTYSMSPPMWHAHEMIFGYATAALGGFFLTAVPNWTGTPEARARFIMLAAGLWLAGRVAMWFSGALPPVLVAVFDLVFVPILAAKIATQLIRRPKPQNMVFLLLLSAIWIANLLTHLEWIGVTSDTLDIGLRAGLLTLCSLIAILGGRITPAFTRNAMKRAGEPESNWPISVGTFDKAAMGLALSLPLSVLVFGIGPVSGAIALMLGVAQILRMARWRARWALRQPILIALHLGLGMLALGLILWGLAVQGFGSEIGALHVLGIGCVGGMTLAVMSRAALGHSGRALVAPPPMAIAYGLMAAAAVLRWVGSAFDQGYLVAMLASDGLWICAIVLYLVAMWPALTGPRLA-----------------------------------------------------------MSGKVFLIGAGPGDPELMTLRALRMLQEADVVVYDRLVSADILNLHADGARLIPVGKAPKCHTVPQDRINEILVEEASAGHTVARLKGGDPMIFGRGSEEAAHLMANGIPVEYAPGITAAQGASCSTGVPLTHRGLATSVQYVTGHRQADKVLDLDWKRLADPDSTLVVYMGVANIGQIAMGLMTENLPGSTPVLAVGKATTPDERRMVSRLDRLAADVRKAGLKAPTLFIIGKVVSLYAERPLADLLEQAHGMAKFGSRRWAARAVLTSAVLVATTAFAADTLDPNALKRLVHQDCGSCHGLSLKGGLGPDLRSKTLEHYDAEVLTGVILDGIPDTAMPPWRPLISEEEAEWIARYLLAQEQMKQLILTLAAALMMTTAQAEPTATGDLGLVIERAKGSVLLVDQSDRAALARIEGLGDLSHASLVYSPDERFAYVFGRDGGLTKVDIVTRQIVNRVVQAGNAIGGAISDDGELVAVSNYEPGGVRVFDADTLEMVADIPTDSKTIGLVDAPGRRFVFTMWDTGETWIADFSNGA-PAITKIPEMGKNPYDALITANGRTYITGLFGEDGLTALDLWAETPEPIRVLPNYGRGQEEMPVYKMPHLEGWALTGREFVLPAVGHHEVLWIDAESLTETGRTKTYGQPVFAMARPDGRQVWVNFAHPLNDTIQVIDSVTKEIIHEFKPGPAVLHMEFTPRGHEVWISVRDANKVMVYDTQTFEKLREIDADSPSGIFFTARAHRMGLMSLGISYNRTGRALGVGLAMLLGSVAAPVFAEEPTLSKEAFESSKQLYFERCAGCHGVLRKGATGKSLEPLVETKNDDGTVTESGTLKLGQERLEKIIAWGTEGGMNNFSDVMSEEEIRDMATYIQMEPPQPPEMSLEQMMATRKVYVEPEDYPTEPLHGRNWENFFVVIERDVGKVAVIDGDTKEVLAHIPTGYAVHVLKASEHHKLEEPENPGRFWYTMGRDGKMTKIDLWQNPENMLVAEVTIGYDARDVAVSGDGKYVIGGAYWPPHFAIVDAETMEPKKVVSTRGYNVDGDYVEEARVAAIYTTPNEPTWIVAVKELGQLWQVDYSDLDNLRIDKIDSAKFLHDGFFDPTGRYFQIAANASNKMVVVDTETHKLEAMIDTAPLPHPGPGANWDDPNCGPVAGTTHLGEGTVTVWGNDPEGRPDDAWKVCYEVETDGPGLFIRTHPNSDYIWADQTKHPEPEIQQSVQVIDKATGEIVKTIQITEEEGNVAVHFEFNQDGSEVWVSKWNRSTSKEPNGEIVIFDAKTLEEIGRVKGLFAPTGKFNVYNRSNHVT
>E6
MTSEPEKKKPIWRRYFLWGMPVAGIAAAFAAGIIFWGGFNTAMEATNTKEFCVSCHEMRDFVYEEYTGTIHDVNRSGVGAVCSDCHVPKDWTHKIIRKIKASKELYGKVVGTINTREKFEAKRVHLAMNEWERMKSTDSRECRNCHDFESMMPEFQKPRARQQHLNAMTVGQTCIDCHKGIAHSDARDRADEEYLEKLEAPNPDFIREIPAEYLASLERIEAKEAADAEAEKAARVAQQEAVQAQIAAAVDAAVAEERAKASGEDAAAPAGGSDVGTNIDWAAVPGADMKLFYPGQASFEWVQNGRSHGGARPLTKGGDKCTTCHAAELDAIGNKIVAGGDLEPTPIPGKRGVIDATVQAAHDDETLYIRLQWPDAGHNPAPFVDGGKMDPDNQIKVAMMITGTGIELGDQVGCWASCHADNSYMPFDPGAEAIAANGDVSGRLSTQDTVTKYISESRTEVEIKGRRGKALGGWDKLQAADQIEQYLADGTYLDLMRVYADGSATNGYLLEQRVVNDGEIAASASLDAGMWTVVFTRPLNSGAAGDVPLEVGQTYTVGFAIHDDFAAARFHHVTLDTSLALDDDNAFINVVKQMKPQHLLPALLLLAAPAWA--EDTAALCAEAEERYVELFGQPSSAVEDADVVLMYKYTFCPAELTVKPGTTVRWVNVDKRTSHSVLLKDGSEPESDRLFPEETVDLTFLTPGPQDYLCGPHWETQNMIGMITVEPMSAVIARVLGEGFRIFFLSAGLFGLFAGGAWGFWLMEDPTYSMSPPMWHAHEMIFGYATAALGGFFLTAVPNWTGTPEARARFIMLAAGLWLAGRVAMWFSGALPPVLVAVFDLVFVPILAAKIATQLIRRPKPQNMVFLLLLSAIWIANLLTHLEWIGVTSDTLDIGLRAGLLTLCSLIAILGGRITPAFTRNAMKRAGEPESNWPISVGTFDKAAMGLALSLPLSVLVFGIGPVSGAIALMLGVAQILRMARWRARWALRQPILIALHLGLGMLALGLILWGLAVQGFGSEIGALHVLGIGCVGGMTLAVMSRAALGHSGRALVAPPPMAIAYGLMAAAAVLRWVGSAFDQGYLVAMLASDGLWICAIVLYLVAMWPALTGPRLA-----------------------------------------------------------MSGKVFLIGAGPGDPELMTLRALRMLQEADVVVYDRLVSADILNLHADGARLIPVGKAPKCHTVPQDRINEILVEEASAGHTVARLKGGDPMIFGRGSEEAAHLMANGIPVEYAPGITAAQGASCSTGVPLTHRGLATSVQYVTGHRQADKVLDLDWKRLADPDSTLVVYMGVANIGQIAMGLMTENLPGSTPVLAVGKATTPDERRMVSRLDRLAADVRKAGLKAPTLFIIGKVVSLYAERPLADLLEQAHGMAKFGSRRWAARAVLTSAVLVATTAFAADTLDPNALKRLVHQDCGSCHGLSLKGGLGPDLRSKTLEHYDAEVLTGVILDGIPDTAMPPWRPLISEEEAEWIARYLLAQEQMKQLILTLAAALMMTTAQAEPTATGDLGLVIERAKGSVLLVDQSDRAALARIEGLGDLSHASLVYSPDERFAYVFGRDGGLTKVDIVTRQIVNRVVQAGNAIGGAISDDGELVAVSNYEPGGVRVFDADTLEMVADIPTDSKTIGLVDAPGRRFVFTMWDTGETWIADFSNGA-PAITKIPEMGKNPYDALITANGRTYITGLFGEDGLTALDLWAETPEPIRVLPNYGRGQEEMPVYKMPHLEGWALTGREFVLPAVGHHEVLWIDAESLTETGRTKTYGQPVFAMARPDGRQVWVNFAHPLNDTIQVIDSVTKEIIHEFKPGPAVLHMEFTPRGHEVWISVRDANKVMVYDTQTFEKLREIDADSPSGIFFTARAHRMGLMSLGISYNRTGRALGVGLAMLLGSVAAPVFAEEPTLSKEAFESSKQLYFERCAGCHGVLRKGATGKSLEPLVETKNDDGTVTESGTLKLGQERLEKIIAWGTEGGMNNFSDVMSEEEIRDMATYIQMEPPQPPEMSLEQMMATRKVYVEPEDYPTEPLHGRNWENFFVVIERDVGKVAVIDGDTKEVLAHIPTGYAVHVLKASEHHKLEEPENPGRFWYTMGRDGKMTKIDLWQNPENMLVAEVTIGYDARDVAVSGDGKYVIGGAYWPPHFAIVDAETMEPKKVVSTRGYNVDGDYVEEARVAAIYTTPNEPTWIVAVKELGQLWQVDYSDLDNLRIDKIDSAKFLHDGFFDPTGRYFQIAANASNKMVVVDTETHKLEAMIDTAPLPHPGPGANWDDPNCGPVAGTTHLGEGTVTVWGNDPEGRPDDAWKVCYEVETDGPGLFIRTHPNSDYIWADQTKHPEPEIQQSVQVIDKATGEIVKTIQITEEEGNVAVHFEFNQDGSEVWVSKWNRSTSKEPNGEIVIFDAKTLEEIGRVKGLFAPTGKFNVYNRSNHVT
>H9
MTSEPEKKKPIWRRYFLWGMPVAGIAAAFAAGIIFWGGFNTAMEATNTKEFCVSCHEMRDFVYEEYTGTIHDVNRSGVGAVCSDCHVPKDWTHKIIRKIKASKELYGKVVGTINTREKFEAKRVHLAMNEWERMKSTDSRECRNCHDFESMMPEFQKPRARQQHLNAMTVGQTCIDCHKGIAHSDARDRADEEYLEKLEAPNPDFIREIPAEYLASLERIEAKEAADAEAEKAARVAQQEAVQAQIAAAVDAAVAEERAKASGEDAAAPAGGSDVGTNIDWAAVPGADMKLFYPGQASFEWVQNGRSHGGARPLTKGGDKCTTCHAAELDAIGNKIVAGGDLEPTPIPGKRGVIDATVQAAHDDETLYIRLQWPDAGHNPAPFVDGGKMDPDNQIKVAMMITGTGIELGDQVGCWASCHADNSYMPFDPGAEAIAANGDVSGRLSTQDTVTKYISESRTEVEIKGRRGKALGGWDKLQAADQIEQYLADGTYLDLMRVYADGSATNGYLLEQRVVNDGEIAASASLDAGMWTVVFTRPLNSGAAGDVPLEAGQTYTVGFAIHDDFAAARFHHVTLDTSLALDDDNAFINVVKQMKPQHLLPALLLLAAPAWA--EDTAALCAEAEERYVELFGQPSSAVEGADVVLMYKYTFCPAELTVKPGTTVRWVNVDKRTSHSVLLKDGSEPESDRLFPEETVDLTFLTPGPQDYLCGPHWETQNMIGMITVEPMSAVIARVLGEGFRIFFLSAGLFGLFAGGAWGFWLMEDPTYSMSPPMWHAHEMIFGYATAALGGFFLTAVPNWTGTPEARARFIMLAAGLWLAGRVAMWFSGALPPVLVAVFDLVFVPILAAKIATQLIRRPKPQNMVFLLLLSAIWIANLLTHLEWIGVTSDTLDIGLRAGLLTLCSLIAILGGRITPAFTRNAMKRAGEPESNWPISVGAFDKAAMGLALSLPLSVLVFGIAPVSGAIALMLGVAQILRMARWRARWALRQPILIALHLGLGMLALGLILWGLAVQGFGSEIGALHVLGIGCVGGMTLAVMSRAALGHSGRALVAPPPMAIAYGLMAAAAVLRWVGSAFGQGYLVAMLASDGLWICAIVLYLVAMWPALTGPRLA-----------------------------------------------------------MSGKVFLIGAGPGDPELMTLRALRMLQEADVVVYDRLVSADILNLHADGARLIPVGKAPKCHTVPQDRINEILVEEASAGHTVARLKGGDPMIFGRGSEEAAHLMANGIPVEYAPGITAAQGASCSTGVPLTHRGLATSVQYVTGHRQADKVLDLDWKRLADPDSTLVVYMGVANIGQIAMGLMTENLPGSTPVLAVGKATTPDERRMVSRLDRLASDVRKAGLKAPTLFIIGKVVSLYAERPVADLLEQAHGMAKFGSRRWAARAVLTSAVLVATTAFAADTLDPNALKRLVHQDCGSCHGLSLKGGLGPDLRSETLEHYDADVLTGVILDGIPDTAMPPWRPLISEEEAEWIARYLLAQEQMKQLILTLAATLLMTTAQAEPTATGDLGLVIERAKGSVLLVDQSDRAALARIEGLGDLSHASLVYSPDERFAYVFGRDGGLTKVDIVTRQIVNRVVQAGNAIGGAISDDGELVAVSNYEPGGVRVFDADTLEMVADIPTDSKTIGLVDAPGRRFVFTMWDTGETWIADFSNGA-PAITKIPDMGKNPYDALITANGRTYITGLFGEDGLTALDLWAETPEPIRVLPNYGRGQEEMPVYKMPHLEGWALTGREFVLPAVGHHEVLWIDADTLTETGRTQTHGQPVFAMARPDGRQVWVNFAHPLNDTIQVIDSVTKEIIHEFKPGPAVLHMEFTPRGHEVWISVRDANKVMVYDTQTFEKLREIDADSPSGIFFTARAHRMGLMSLGISYNRTGRALGVGLAMLLGSVAAPVFAEEPTLSKEAFESSKQLYFERCAGCHGVLRKGATGKSLEPLVETKNDDGTVTESGTLKLGQERLEKIIAWGTEGGMNNFSDVMSEEEIRDMATYIQMEPPQPPEMSLEQMMATRKVYVEPEDYPTEPLHGRNWENFFVVIERDVGKVAVIDGDTKEVLAHIPTGYAVHVLKASEHHKLEEPENPGRFWYTMGRDGKMTKIDLWQNPENMLVAEVTIGYDARDVAVSGDGKYVIGGAYWPPHFAIVDAETMEPKKVVSTRGYNVDGDYVEEARVAAIYTTPNEPTWIVAVKELGQLWQVDYSDLDNLRIDKIDSAKFLHDGFFDPTGRYFQIAANASNKMVVVDTETHKLEAMIDTAPLPHPGPGANWDDPNCGPVAGTTHLGEGTVTVWGNDPEGRPDDAWKVCYEVETDGPGLFIRTHPNSDYIWADQTKHPEPEIQQSVQVIDKATGEIVKTIQITEEEGNVAVHFEFNQDGSEVWVSKWNRSTSKEPNGEIVIFDAKTLEEIGRVKGLFAPTGKFNVYNRSNHVT
>I3
MTSEPEKKKPIWRRYFLWGMPVAGIAAAFTAGIIFWGGFNTAMEATNTKEFCVSCHEMRDFVYEEYTGTIHDVNRSGVGAVCSDCHVPKDWTHKIIRKIKASKELYGKVVGTINTREKFEAKRVHLAMNEWERMKSTDSRECRNCHDFESMMPEFQKPRARQQHLNAMTVGQTCIDCHKGIAHSDARDRADEEYLEKLEAPNPAFIREIPAEYLASLERIEAKEAADAEAEKAARVAQQEAVQAQIAAAVDAAVAEERAKASGEEAAAPAGGSGVGTNIDWAAVPGADMKLFYPGQASFEWVQNGRSHGGARPLTKGGDKCTTCHAAELDAIGNKIVAGGDLEPTPIPGKRGVIDATVQAAHDDETLYIRLQWPDAGHNPAPFVDGGKMDPDNQIKVAMMITGTGIELGDQVGCWASCHADNSYMPFDPGAEAIAANGDVSGRLSTQDTVTKYISESRTEVEIKGRRGKALGGWDKLQAADQIEQYLADGTYLDLMRVYADGSATNGYLLEQRVVNDGEIAASASLDAGMWTVVFTRPLNSGAAGDVPLEAGQTYTVGFAIHDDFAAARFHHVTLDTSLALDDDNAFINVVKQMKPQHLLPALLLLAAPAWA--EDTAALCAEAEERYVELFGQPSSAVEGADVVLMYKYTFCPAELTVKPGTTVRWVNVDKRTSHSVLLKDGSEPESDRLFPEETVDLTFLTPGPQDYLCGPHWETQNMIGMITVEPMSAVIARVLGEGFRIFFLSAGLFGLFAGGAWGFWLMEDPTYSMSPPMWHAHEMIFSYATAALGGFFLTAVPNWTGTPEARARFIMLAAGLWLAGRVAMWFSGALPPVLVAVFDLVFVPILAAKIATQLIRRPKPQNMVFLLLLSAIWIANLLTHLEWIGVTSDTLDIGLRAGLLTLCSLIAILGGRITPAFTRNAMKRAGEPESNWPISVGAFDKAAMGLALSLPLSVLVFGIAPVSGAIALMLGVAQILRMARWRARWALRQPILIALHLGLGMLALGLILWGLAVLGFGSEIGALHVLGIGCVGGMTLAVMSRAALGHSGRALVAPPPMAIAYGLMAAAAVLRWVGSAFDQGYLVAMLASDGLWICAIVLYLVAMWPALTGPRLA-----------------------------------------------------------MSGKVFLIGAGPGDPELMTLRALRMLQEADVVVYDRLVSADILNLHADGARLIPVGKAPKCHTVPQDRINEILVEEASAGHTVARLKGGDPMIFGRGSEEAAYLMANGIPVEYAPGITAAQGASCSTGVPLTHRGLATSVQYVTGHRQADKVLDLDWKRLADPDSTLVVYMGVANIGQIAMGLMTENLPGSTPVLAVGKATTPDERRMVSRLDRLAADVRKAGLKAPTLFIIGKVVSLYAERPVADLLEQAHGMAKFGSRRWAARAVLTSAVLVATTAFAADTLDPNALKRLVHQDCGSCHGLSLKGGLGPDLRSKTLEHYDAEVLTGVILDGIPDTAMPPWRPLISEEEAEWIARYLLAQEQMKQLILTLAATLMMTTAQAEPTATGDLGLVIERAKGSVLLVDQSDRAALARIEGLGDLSHASLVYSPDERFAYVFGRDGGLTKVDIVTRQIVNRVVQAGNAIGGAISDDGELVAVSNYEPGGVRVFDADTLEMVADIPTDSKTIGLVDAPGRRFVFTMWDTGETWIADFSNGA-PAITKIPDMGKNPYDALITANGRTYITGLFGEDGLTALDLWAETPEPIRVLPNYGRGQEEMPVYKMPHLEGWALTGREFVLPAVGHHEVLWIDADTLTETGRTQTHGQPVFAMARPDGRQVWVNFAHPLNDTIQVIDSVSKEIIHEFKPGPAVLHMEFTPRGHEVWLSVRDANKVMVYDTQTFEKLREIEADSPSGIFFTARAHRTGLMSLGISYNRTGRALGVGLAMLLGSVAAPVFAEEPTLSKEAFESSKQLYFERCAGCHGVLRKGATGKSLEPLVETKNDDGTVTESGTLKLGQERLEKIIAWGTEGGMNNFSDVMSEEEIRDMATYIQMEPPQPPEMSLEQMMATRKVYVEPEDYPTEPLHGRNWENFFVVIERDVGKVAVIDGDTKEVLAHIPTGYAVHVLKASEHHKLEEPENPGRFWYTMGRDGKMTKIDLWQNPENMLVAEVTIGYDARDVAVSGDGKYVIGGAYWPPHFAIVDAETMEPKKVVSTRGYNVDGDYVEEARVAAIYTTPNEPTWIVAVKELGQLWQVDYSDLDNLRIDKIDSAKFLHDGFFDPTGRYFQIAANASNKMVVVDTETHKLEAMIDTAPLPHPGPGANWDDPNCGPVAGTTHLGEGTVTVWGNDPEGRPDDAWKVCYEVETDGPGLFIRTHPNSDYIWADQTKHPEPEIQQSVQVIDKATGEIVKTIQITEEEGNVAVHFEFNQDGSEVWVSKWNRSTSKEPNGEIVIFDAKTLEEIGRVKGLFAPTGKFNVYNRSNHVT
>I5
MTSEPEKKKPIWRRYFLWGMPVAGIAAAFAAGIIFWGGFNTAMEATNTKEFCVSCHEMRDFVYEEYTGTIHDVNRSGVGAVCSDCHVPKDWTHKIIRKIKASKELYGKVVGTINTREKFEAKRVHLAMNEWERMKSTDSRECRNCHDFESMMPEFQKPRARQQHLNAMTVGQTCIDCHKGIAHSDARDRADEEYLEKLEAPNPDFIREIPAEYLASLERIEAKEAADAEAEKAARVAQQEAVQAQIAAAVDAAVAEERAKASGEDAAAPAGGSDVGTNIDWAAVPGADMKLFYPGQASFEWVQNGRSHGGARPLTKGGDKCTTCHAAELDAIGNKIVAGGDLEPTPIPGKRGVIDATVQAAHDDETLYIRLQWPDAGHNPAPFVDGGKMDPDNQIKVAMMITGTGIELGDQVGCWASCHADNSYMPFDPGAEAIAANGDVSGRLSTQDTVTKYISESRTEVEIKGRRGKALGGWDKLQAADQIEQYLADGTYLDLMRVYADGSATNGYLLEQRVVNDGEIAASASLDAGMWTVVFTRPLNSGAAGDVPLEAGQTYTVGFAIHDDFAAARFHHVTLDTSLALDDDNAFINVVKQMKPQHLLPALLLLAAPAWA--EDTAALCAEAEERYVELFGQPSSAVEGADVVLMYKYTFCPAELTVKPGTTVRWVNVDKRTSHSVLLKDGSEPESDRLFPEETVDLTFLTPGPQDYLCGPHWETQNMIGMITVEPMSAVIARVLGEGFRIFFLSAGLFGLFAGGAWGFWLMEDPTYSMSPPMWHAHEMIFGYATAALGGFFLTAVPNWTGTPEARARFIMLAAGLWLAGRVAMWFSGALPPVLVAVFDLVFVPILAAKIATQLIRRPKPQNMVFLLLLSAIWIANLLTHLEWIGVTSDTLDIGLRAGLLTLCSLIAILGGRITPAFTRNAMKRAGEPESNWPISVGAFDKAAMGLALSLPLSVLVFGIAPVSGAIALMLGVAQILRMARWRARWALRQPILIALHLGLGMLALGLILWGLAVQGFGSEIGALHVLGIGCVGGMTLAVMSRAALGHSGRALVAPPPMAIAYGLMAAAAVLRWVGSAFGQGYLVAMLASDGLWICAIVLYLVAMWPALTGPRLA-----------------------------------------------------------MSGKVFLIGAGPGDPELMTLRALRMLQEADVVVYDRLVSADILNLHADGARLIPVGKAPKCHTVPQDRINEILVEEASAGHTVARLKGGDPMIFGRGSEEAAHLMANGIPVEYAPGITAAQGASCSTGVPLTHRGLATSVQYVTGHRQADKVLDLDWKRLADPDSTLVVYMGVANIGQIAMGLMTENLPGSTPVLAVGKATTPDERRMVSRLDRLASDVRKAGLKAPTLFIIGKVVSLYAERPVADLLEQAHGMAKFGSRRWAARAVLTSAVLVATTAFAADTLDPNALKRLVHQDCGSCHGLSLKGGLGPDLRSETLEHYDADVLTGVILDGIPDTAMPPWRPLISEEEAEWIARYLLAQEQMKQLILTLAATLLMTTAQAEPTATGDLGLVIERAKGSVLLVDQSDRAALARIEGLGDLSHASLVYSPDERFAYVFGRDGGLTKVDIVTRQIVNRVVQAGNAIGGAISDDGELVAVSNYEPGGVRVFDADTLEMVADIPTDSKTIGLVDAPGRRFVFTMWDTGETWIADFSNGA-PAITKIPDMGKNPYDALITANGRTYITGLFGEDGLTALDLWAETPEPIRVLPNYGRGQEEMPVYKMPHLEGWALTGREFVLPAVGHHEVLWIDADTLTETGRTQTHGQPVFAMARPDGRQVWVNFAHPLNDTIQVIDSVTKEIIHEFKPGPAVLHMEFTPRGHEVWISVRDANKVMVYDTQTFEKLREIDADSPSGIFFTARAHRMGLMSLGISYNRTGRALGVGLAMLLGSVAAPVFAEEPTLSKEAFESSKQLYFERCAGCHGVLRKGATGKSLEPLVETKNDDGTVTESGTLKLGQERLEKIIAWGTEGGMNNFSDVMSEEEIRDMATYIQMEPPQPPEMSLEQMMATRKVYVEPEDYPTEPLHGRNWENFFVVIERDVGKVAVIDGDTKEVLAHIPTGYAVHVLKASEHHKLEEPENPGRFWYTMGRDGKMTKIDLWQNPENMLVAEVTIGYDARDVAVSGDGKYVIGGAYWPPHFAIVDAETMEPKKVVSTRGYNVDGDYVEEARVAAIYTTPNEPTWIVAVKELGQLWQVDYSDLDNLRIDKIDSAKFLHDGFFDPTGRYFQIAANASNKMVVVDTETHKLEAMIDTAPLPHPGPGANWDDPNCGPVAGTTHLGEGTVTVWGNDPEGRPDDAWKVCYEVETDGPGLFIRTHPNSDYIWADQTKHPEPEIQQSVQVIDKATGEIVKTIQITEEEGNVAVHFEFNQDGSEVWVSKWNRSTSKEPNGEIVIFDAKTLEEIGRVKGLFAPTGKFNVYNRSNHVT
>K3
MTSEPEKKKPIWRRYFLWGMPVAGIAAAFAAGIIFWGGFNTAMEATNTKEFCVSCHEMRDFVYEEYTGTIHDVNRSGVGAVCSDCHVPKDWTHKIIRKIKASKELYGKVVGTINTREKFEAKRVHLAMNEWERMKSTDSRECRNCHDFESMMPEFQKPRARQQHLNAMTVGQTCIDCHKGIAHSDARDRADEEYLEKLEAPNPDFIREIPAEYLASLERIEAKEAADAEAEKAARVAQQEAVQAQIAAAVDAAVAEERAKASGEDAAAPAGGSDVGTNIDWAAVPGADMKLFYPGQASFEWVQNGRSHGGARPLTKGGDKCTTCHAAELDAIGNKIVAGGDLEPTPIPGKRGVIDATVQAAHDDETLYIRLQWPDAGHNPAPFVDGGKMDPDNQIKVAMMITGTGIELGDQVGCWASCHADNSYMPFDPGADAIAANGDVSGRLSTQDTVTKYISESRTEVEIKGRRGKALGGWDKLQAADQIEQYLADGTYLDLMRVYADGSATNGYLLEQRVVNDGEIAASASLDAGMWTVVFTRPLNSGAAGDVPLEAGQTYTVGFAIHDDFAAARFHHVTLDTSLALDDDNAFINVVKQMKPQHLLPALLLLAAPAWA--EDTAALCAEAEERYVELFGQPSSAVEDADVVLMYKYTFCPAELTVKPGTTVRWVNVDKRTSHSVLLKDGSEPESDRLFPEETVDLTFLTPGPQDYLCGPHWETQNMIGMITVEPMSAVIARVLGEGFRIFFLSAGLFGLFAGGAWGFWLMEDPTYSMSPPMWHAHEMIFGYATAALGGFFLTAVPNWTGTPEARARFIMLAAGLWLAGRVAMWFSGALPPVLVAVFDLVFVPILAAKIATQLIRRPKPQNMVFLLLLSAIWIANLLTHLEWIGVTSDTLDIGLRAGLLTLCSLIAILGGRITPAFTRNAMKRAGEPESNWPISVGAFDKAAMGLALSLPLSVLVFGIGPVSGAIALMLGVAQILRMARWRARWALRQPILIALHLGLGMLALGLILWGLAVLGFGSEIGALHILGIGCVGGMTLAVMSRAALGHSGRALVASPPMAIAYGLMAAAAVLRWVGSAFDQGYLVAMLASDGLWICAIVLYLVAMWPALTGPRLA-----------------------------------------------------------MSGKVFLIGAGPGDPELMTLRALRMLQEADVVVYDRLVSADILNLHADGARLIPVGKAPKCHTVPQDRINEILVEEASAGHTVARLKGGDPMIFGRGSEEAAHLMANGIPVEYAPGITAAQGASCSTGVPLTHRGLATSVQYVTGHRQADKVLDLDWKRLADPDSTLVVYMGVANIGQIAMGLMTENLPGSTPVLAVGKATTPDERRMVSRLDRLAADVRKAGLKAPTLFIIGKVVSLYAERPVADLLEQAHGMAKFGSGRWAARAVLTSAVLVATTAFAADTLDPNALKRLVHQDCGSCHGLSLKGGLGPDLRSKTLEHYDAEVLTGVILDGIPDTAMPPWRPLISEEEAEWIARYLLAQEQMKQLILTLAATLLMTTAQAEPTATGDLGLVIERAKGSVLLVDQSDRAALARIEGLGDLSHASLVYSPDERFAYVFGRDGGLTKVDIVTRQIVNRVVQAGNAIGGAISDDGELVAVSNYEPGGVRVFDAETLEMVADIPTDSKTIGLVDAPGRRFVFTMWDTGETWIADFSNGA-PAITKIPEMGKNPYDALITANGRTYITGLFGEDGLTALDLWAETPEPIRVLPNYGRGQEEMPVYKMPHLEGWALTGREFVLPAVGHHEVLWIDADTLTETGRTQTHGQPVFAMARPDGRQVWVNFAHPLNDTIQVIDSVTKEIIHEFKPGPAVLHMEFTPRGHEVWISVRDANKVMVYDTQTFEKLREIDADSPSGIFFTARAHRMGLMSLGISYNRTGRALGVGLAMLLGSVAAPVFAEEPTLSKEAFESSKQLYFERCAGCHGVLRKGATGKSLEPLVETKNDDGTVTESGTLKLGQERLEKIIAWGTEGGMNNFSDVMSEEEIRDMATYIQMEPPQPPEMSLEQMMATRKVYVEPEDYPTEPLHGRNWENFFVVIERDVGKVAVIDGDTKEVLAHIPTGYAVHVLKASEHHKLEEPENPGRFWYTMGRDGKMTKIDLWQNPENMLVAEVTIGYDARDVAVSGDGKYVIGGAYWPPHFAIVDAETMEPKKVVSTRGYNVDGDYVEEARVAAIYTTPNEPTWIVAVKELGQLWQVDYSDLDNLRIDKIDSAKFLHDGFFDPTGRYFQIAANASNKMVVVDTETHKLEAMIDTAPLPHPGPGANWDDPNCGPVAGTTHLGEGTVTVWGNDPEGRPDDAWKVCYEVETDGPGLFIRTHPNSDYIWADQTKHPEPEIQQSVQVIDKATGEIVKTIQITEEEGNVAVHFEFNQDGSEVWVSKWNRSTSKEPNGEIVIFDAKTLEEIGRVKGLFAPTGKFNVYNRSNHVT
>K6
MTSEPEKKKPIWRRYFLWGMPVAGIAAAFAAGIIFWGGFNTAMEATNTKEFCVSCHEMRDFVYEEYTGTIHDVNRSGVGAVCSDCHVPKDWTHKIIRKIKASKELYGKVVGTINTREKFEAKRVHLAMNEWERMKSTDSRECRNCHDFESMMPEFQKPRARQQHLNAMTVGQTCIDCHKGIAHSDARDRADEEYLEKLEAPNPDFIREIPAEYLASLERIEAKEAADAEAEKAARVAQQEAVQAQIAAAVDAAVAEERAKASGEDAAAPAGGSDVGTNIDWAAVPGADMKLFYPGQASFEWVQNGRSHGGARPLTKGGDKCTTCHAAELDAIGNKIVAGGDLEPTPIPGKRGVIDATVQAAHDDETLYIRLQWPDAGHNPAPFVDGGKMDPDNQIKVAMMITGTGIELGDQVGCWASCHADNSYMPFDPGADAIAANGDVSGRLSTQDTVTKYISESRTEVEIKGRRGKALGGWDKLQAADQIEQYLADGTYLDLMRVYADGSATNGYLLEQRVVNDGEIAASASLDAGMWTVVFTRPLNSGAAGDVPLEAGQTYTVGFAIHDDFAAARFHHVTLDTSLALDDDNAFINVVKQMKPQHLLPALLLLAAPAWA--EDTAALCAEAEERYVELFGQPSSAVEDADVVLMYKYTFCPAELTVKPGTTVRWVNVDKRTSHSVLLKDGSEPESDRLFPEETVDLTFLTPGPQDYLCGPHWETQNMIGMITVEPMSAVIARVLGEGFRIFFLSAGLFGLFAGGAWGFWLMEDPTYSMSPPMWHAHEMIFGYATAALGGFFLTAVPNWTGTPEARARFIMLAAGLWLAGRVAMWFSGALPPVLVAVFDLVFVPILAAKIATQLIRRPKPQNMVFLLLLSAIWIANLLTHLEWIGVTSDTLDIGLRAGLLTLCSLIAILGGRITPAFTRNAMKRAGEPESNWPISVGAFDKAAMGLALSLPLSVLVFGIGPVSGAIALMLGVAQILRMARWRARWALRQPILIALHLGLGMLALGLILWGLAVLGFGSEIGALHILGIGCVGGMTLAVMSRAALGHSGRALVASPPMAIAYGLMAAAAVLRWVGSAFDQGYLVAMLASDGLWICAIVLYLVAMWPALTGPRLA-----------------------------------------------------------MSGKVFLIGAGPGDPELMTLRALRMLQEADVVVYDRLVSADILNLHADGARLIPVGKAPKCHTVPQDRINEILVEEASAGHTVARLKGGDPMIFGRGSEEAAHLMANGIPVEYAPGITAAQGASCSTGVPLTHRGLATSVQYVTGHRQADKVLDLDWKRLADPDSTLVVYMGVANIGQIAMGLMTENLPGSTPVLAVGKATTPDERRMVSRLDRLAADVRKAGLKAPTLFIIGKVVSLYAERPVADLLEQAHGMAKFGSGRWAARAVLTSAVLVATTAFAADTLDPNALKRLVHQDCGSCHGLSLKGGLGPDLRSKTLEHYDAEVLTGVILDGIPDTAMPPWRPLISEEEAEWIARYLLAQEQMKQLILTLAATLLMTTAQAEPTATGDLGLVIERAKGSVLLVDQSDRAALARIEGLGDLSHASLVYSPDERFAYVFGRDGGLTKVDIVTRQIVNRVVQAGNAIGGAISDDGELVAVSNYEPGGVRVFDAETLEMVADIPTDSKTIGLVDAPGRRFVFTMWDTGETWIADFSNGA-PAITKIPEMGKNPYDALITANGRTYITGLFGEDGLTALDLWAETPEPIRVLPNYGRGQEEMPVYKMPHLEGWALTGREFVLPAVGHHEVLWIDADTLTETGRTQTHGQPVFAMARPDGRQVWVNFAHPLNDTIQVIDSVTKEIIHEFKPGPAVLHMEFTPRGHEVWISVRDANKVMVYDTQTFEKLREIDADSPSGIFFTARAHRMGLMSLGISYNRTGRALGVGLAMLLGSVAAPVFAEEPTLSKEAFESSKQLYFERCAGCHGVLRKGATGKSLEPLVETKNDDGTVTESGTLKLGQERLEKIIAWGTEGGMNNFSDVMSEEEIRDMATYIQMEPPQPPEMSLEQMMATRKVYVEPEDYPTEPLHGRNWENFFVVIERDVGKVAVIDGDTKEVLAHIPTGYAVHVLKASEHHKLEEPENPGRFWYTMGRDGKMTKIDLWQNPENMLVAEVTIGYDARDVAVSGDGKYVIGGAYWPPHFAIVDAETMEPKKVVSTRGYNVDGDYVEEARVAAIYTTPNEPTWIVAVKELGQLWQVDYSDLDNLRIDKIDSAKFLHDGFFDPTGRYFQIAANASNKMVVVDTETHKLEAMIDTAPLPHPGPGANWDDPNCGPVAGTTHLGEGTVTVWGNDPEGRPDDAWKVCYEVETDGPGLFIRTHPNSDYIWADQTKHPEPEIQQSVQVIDKATGEIVKTIQITEEEGNVAVHFEFNQDGSEVWVSKWNRSTSKEPNGEIVIFDAKTLEEIGRVKGLFAPTGKFNVYNRSNHVT
>AF10
MTSEPEKKKPIWRRYFLWGMPVAGIAGAFAAGIIFWGGFNTAMEATNTKEFCISCHEMRDFVYEEYTGTIHDVNRSGVGAVCSDCHVPKDWTHKMIRKIKASKELYGKMVGTINTREKFEAKRVHLAMNEWERMKATDSRECRNCHDFESMMPEFQKPRARQQHLNAMTVGQTCIDCHKGIAHSDARDRADEEYLEKLEAPNPDFIRPIPPEYLASLEKIEAKEAAEAEAEKAAKKAQQEAVQAQIAAAVDAALEEERAKTSGEDAAAPSGASDVGSNIDWNAVAAADLKLFYPGQASFEWVQNGKFHGGARPLTKGGDQCTTCHAKELDTIGNKIVAGGDLEPTPIPGKRGVIDATVQAAHDDENLYIRLQWPDAGHNPAPFVDGGKMDPDNQIKVAMMITGTGIELGDQVGCWASCHADNTYMPFAPEADAIAANADVTGRLNATDTVTKYISESRTDVEIKGRRGKALGGWDKLKAEEQIEQYLADGTYLDLMRVYADGSATNGYLLEQRVVNDGEIAASAELSGGMWTVVFTRPLNSGAPGDVPLEAGKTYTVGFAIHDDFTAARFHHVTLNTSLALDDDSAFINVVKQMKPLRLLPALLLLAAPAWA--DETAEICAEAEERYVELFGQPSSAVEDAEVVLMYKYNFCPSELTVKAGTTVRWVNVDKRTSHSVLLKDGSQPESDRLFPEESVELTFLTPGPQDYLCGPHWETQNMIGMITVEPMTAVIARVFSEGFRVFFLSAGLYGMFAGVAWGVWLAMEQSYAMPPVMWHAHEMIFGYATAALGGFFLTAVPNWTGAPEARARFITLVALIWMAGRLAVWFSGVLPPLFVAVVDLSFVPILALKIASQLVRRPKPQNMVFLYLLVLMLASNVMVHLEWMGVTVDTLNTGIRAGLLTLCSMIAILGGRITPAFTRNAMKRAGQPEASWPVSVARLDRATMILALLLPLLVLALDVGPVAGAVALVMGSVQLMRMARWRTGWALRQPILIALHLGLGMLALGLILWGLAAIGMGNEIGALHVLGIGCVGGMTLAVMSRAALGHSGRPLVAPKPMAIAYGLMAVAALVRWLGSDMTGGYMTAMLTADGFWIAAMGLYLFAMWPALTGPRAV-----------------------------------------------------------MSGKVFLIGAGPGDPELMTLRALRMLQEADVVVYDRLVSADILNLHAEGARLIPVGKAPKCHTVPQDRINEILLEEASAGHTVARLKGGDPMIFGRGSEEAAYLMARGVAVEYAPGITAAQGASCSTGVPLTHRGLATSVQYVTGHRQADKVLDLDWKRLADPDSTLVVYMGVANIGQIAMGLMTENLPGSTPVLAVGKATTPDERRLVSRLDQLATDVRAADLKAPTLFIIGKVVSLYAERPVAELLEQAHGMAKLGRRDWAARTCLTIAVLAATSAFAADVIDPDTLKRLVHQDCGSCHGLSLKGGLGPDLRSETLEHYDADVLTSVILDGIPDTAMPPWRPLISEEEAEWIARYLLEQEQMKHFILGLAATLMITTAQAEPTATGDLGLVIERAKGSVLLVDQSDRAALARIEGLGDLSHASLVYSPDERFAYVFGRDGGLTKIDIVTRQIVNRVVQAGNAIGGAISDDGKLVAVSNYEPGGVRVFNADTLEMVADIPTDSKTIGLVDAPGRRFVFTMWDTGETWIADFAKGT-PEITKIPDMGKNPYDALITANGRTYITGLFGEDGLTALDLWAETPEPIRVLPDYGRGQEEMPVYKMPHLEGWALTGREFVLPAVGHHEVLWIDADTLTETGRTKTHGQPVFAMARPDGRQVWVNFAHPLNDTIQVIDSVSKQIIHEFKPGPAVLHMEFTPRGHEVWISVRDANKVMVYDTHSFEKLREIDADSPSGIFFTARAHRTGLMSLGISYNKPGRAFGVGLAMLLGSVAAPTFAEEPTLSEEAFESSKQLYFEQCAGCHGVLRKGATGKNLEPHWKKTAADGTVTEGGTLQLGQERLEKIIAWGTEGGMNNFSDIMTEQEIKDMATYIMMEPPKPPEMSLEQMMATRKVYVEEEDYPTEPLHGRNWENFFVVIERDVGKVAVIDGDTKEVLTHIPTGYAVHVLKASEHHSLEEPEQPGRFWYTMGRDGKMTKIDLWQTPDKMLVSEVKIAYDARDVAVSGDGKYVIGGGYWPPHFAIVDAQTMEPVKVVSTRGVNVDGEYVEEARVAAIYTTPNEPTWIVAVKELGQLWQVDYTDLDNLRIDKIDSAKFLHDGFFDPTGRYFQIAANASNKMVVVDTETHKLEAMIDTAALPHPGPGANWVDPNCGPVAGTTHLGVGTVTVWGNDPENRPDDAWKICYEVETDGPGLFVRTHPNSDYIWADQTKHPEPEIQQSVQVISKETGEIVKTIQITEDEGSAAVHFEFNADGTEVWVSKWNLSDSKEPNGQIVIFDAKTLEEIGRIEGLYAPTGKFNVYNRSNHVT
>AG6
MTSEPEKKKPIWRRYFLWGMPVAGIAGAFAAGIIFWGGFNTAMEATNTKEFCISCHEMRDFVYEEYTGTIHDVNRSGVGAVCSDCHVPKDWTHKMIRKIKASKELYGKMVGTINTREKFEAKRVHLAMNEWERMKATDSRECRNCHDFESMMPEFQKPRARQQHLNAMTVGQTCIDCHKGIAHSDARDRADEEYLEKLEAPNPDFIRPIPPEYLASLEKIEAKEAAEAEAEKAAKKAQQEAVQAQIAAAVDAALEEERAKTSGEDAAAPSGASDVGSNIDWNAVAAADLKLFYPGQASFEWVQNGKFHGGARPLTKGGDQCTTCHAKELDTIGNKIVAGGDLEPTPIPGKRGVIDATVQAAHDDENLYIRLQWPDAGHNPAPFVDGGKMDPDNQIKVAMMITGTGIELGDQVGCWASCHADNTYMPFAPEADAIAANADVAGRLNATDTVTKYISESRTDVEIKGRRGKALGGWDKLKAEEQIEQYLADGTYLDLMRVYADGSATNGYLLEQRVVNDGEIAASAELSGGMWTVVFTRPLNSGAPGDVPLEAGKTYTVGFAIHDDFTAARFHHVTLNTSLALDDDSAFINVVKQMKPLRLLPALLLLAAPAWA--DETAEICAEAEERYVELFGQPSSAVEDAEVVLMYKYNFCPSELTVKAGTTVRWVNVDKRTSHSVLLKDGSQPESDRLFPEESVELTFLTPGPQDYLCGPHWETQNMIGMITVEPMTAVIARVFSEGFRVFFLSAGLYGMFAGVAWGVWLAMDQSYAMPPVMWHAHEMIFGYATAALGGFFLTAVPNWTGAPEARARFITLVALIWMAGRLAVWFSGVLPPLFVAVVDLIFVPILALKIASQLVRRPKPQNMVFLYLLVLMLASNVMVHLEWMGVTVDTLNTGIRAGLLTLCSMIAILGGRITPAFTRNAMKRAGQPEASWPVSVARLDRATMILALLLPLLVLALDVGLVAGAVALVMGSIQLMRMARWRTGWALRQPILIALHLGLGMLALGLILWGLAAIGMGNEIGALHVLGIGCVGGMTLAVMSRAALGHSGRPLVAPKPMAIAYGLMAVAALVRWLGSDMAGGYMTAMLTADGFWIAAMGLYLFAMWPALTGPRAV-----------------------------------------------------------MSGKVFLIGAGPGDPELMTLRALRMLQEADVVVYDRLVSADILNLHAEGARLIPVGKAPKCHTVPQDRINEILLEEASAGHTVARLKGGDPMIFGRGSEEAAYLMARGVAVEYAPGITAAQGASCSTGVPLTHRGLATSVQYVTGHRQADKVLDLDWKRLADPDSTLVVYMGVANIGQIAMGLMTENLPGSTPVLAVGKATTPDERRLVSRLDQLATDVRAADLKAPTLFIIGKVVSLYAERPVAELLEQAHGMAKLGRRDWAARTCLTIAVLAATSAFAADVIDPDTLKRLVHQDCGSCHGLSLKGGLGPDLRSETLEHYDADVLTSVILDGIPDTAMPPWRPLISEEEAEWIARYLLEQEQMKHFILGLAATLMITTAQAEPTATGDLGLVIERAKGSVLLVDQSDRAALARIEGLGDLSHASLVYSPDERFAYVFGRDGGLTKIDIVTRQIVNRVVQAGNAIGGAISDDGKLVAVSNYEPGGVRVFNADTLEMVADIPTDSKTIGLVDAPGRRFVFTMWDTGETWIADFAKGT-PEITKIPDMGKNPYDALITANGRTYITGLFGEDGLTALDLWAETPEPIRVLPDYGRGQEEMPVYKMPHLEGWALTGREFVLPAVGHHEVLWIDADTLTETGRTKTHGQPVFAMARPDGRQVWVNFAHPLNDTIQVIDSVSKQIIHEFKPGPAVLHMEFTPRGHEVWISVRDANKVMVYDTHSFEKLREIDADSPSGIFFTARAHRTGLMSLGISYNKPGRAFGVGLAMLLGSVAAPTFAEEPTLSEEAFESSKQLYFEQCAGCHGVLRKGATGKNLEPHWKKTAADGTVTEGGTLQLGQERLEKIIAWGTEGGMNNFSDIMTEQEIKDMATYIMMEPPKPPEMSLEQMMATRKVYVEEEDYPTEPLHGRNWENFFVVIERDVGKVAVIDGDTKEVLTHIPTGYAVHVLKASEHHSLEEPEQPGRFWYTMGRDGKMTKIDLWQTPDKMLVSEVKIAYDARDVAVSGDGKYVIGGGYWPPHFAIVDAQTMEPVKVVSTRGVNVDGEYVEEARVAAIYTTPNEPTWIVAVKELGQLWQVDYTDLDNLRIDKIDSAKFLHDGFFDPTGRYFQIAANASNKMVVVDTETHKLEAMIDTAALPHPGPGANWVDPNCGPVAGTTHLGVGTVTVWGNDPENRPDDAWKICYEVETDGPGLFVRTHPNSDYIWADQTKHPEPEIQQSVQVISKETGEIVKTIQITEDEGSAAVHFEFNADGTEVWVSKWNLSDSKEPNGQIVIFDAKTLEEIGRIEGLYAPTGKFNVYNRSNHVT
>AL3
MTSEPEKKKPIWRRYFLWGMPVAGIAGAFAAGIIFWGGFNTAMEATNTKEFCISCHEMRDFVYEEYTGTIHDVNRSGVGAVCSDCHVPKDWTHKMIRKIKASKELYGKMVGTINTREKFEAKRVHLAMNEWERMKATDSRECRNCHDFESMMPEFQKPRARQQHLNAMTVGQTCIDCHKGIAHSDARERADEEYLEKLEAPNPDFIRPIPPEYLASLEKIEAKEAAEAEAEKAAKKAQQEAVQAQIAAAVDAALDEERAKTSGEDAAAPSGASDVGSNIDWNAVAAADLKLFYPGQASFEWVQNGKFHGGARPLTKGGDQCTTCHAKELDTIGNKIVAGGDLEPTPIPGKRGVIDATVQAAHDDENLYIRLQWPDAGHNPAPFVDGGKMDPDNQIKVAMMITGTGIELGDQVGCWASCHADNTYMPFAPEVDAIASNADVAGRLNATDTVTKYISESRTDVEIKGRRGKTLGGWDKLKAEEQIEQYLADGTYLDLMRVYADGSATNGYLLEQRVVNDGEIAASAELSGGMWTVVFTRPLNSGAPGDVPLEAGKTYTVGFAIHDDFTAARFHHVTLNTSLALDDDSAFINVVKQMKPLRLLPALLLLAAPAWA--DETAEICAEAEERYVELFGQPSSAVEDAEVVLMYKYNFCPSELTVKAGTTVRWVNVDKRTSHSVLLKDGSQPESDRLFPEESVELTFLTPGPQDYLCGPHWETQNMIGMITVEPMTAVIARVFSEGFRVFFLSAGLYGMFAGVAWGVWLAMDQSYAMPPVMWHAHEMIFGYATAALGGFFLTAVPNWTGAPEARARFITLVALIWMAGRLAVWFSGVLPPLFVAVVDLSFVPILALKIASQLVRRPKPQNMVFLYLLVLMLASNVMVHLEWMGVTVDTLNTGIRAGLLTLCSMIAILGGRITPAFTRNAMKRAGQPEASWPVTVAWLDRATMILALLLPLLVLALDVGPVAGAVALVMGFVQLLRMARWRTGWALRQPILIALHLGLGMLALGLVLWGMAAIGMGNEIGALHVLGIGCVGGMTLAVMSRAALGHSGRPLVAPKPMAIAYGLMAVAALVRWLGSDMAGGYIAAMLTADGFWIAAMGLYLFAMWPALTGPRAV-----------------------------------------------------------MSGKVFLIGAGPGDPELMTLRALRMLQEADVVVYDRLVSADILNLHAEGARLIPVGKAPKCHTVPQDRINEILLEEASAGHTVARLKGGDPMIFGRGSEEAAYLMARGVAVQYAPGITAAQGASCSTGVPLTHRGLATSVQYVTGHRQADKVLDLDWKRLADPDSTLVVYMGVANIGQIAMGLMTENLPGSTPVLAVGKATTPDERRLVSRLDQLATDVRAADLKAPTLFIIGKVVSLYAERPVAELLEQAHGMAKLGRRDWAARTCLTIAVLAATSAFAADVIDPDTLKRLVHQDCGSCHGLSLKGGLGPDLRSETLEHYDADVLTSVILDGIPDTAMPPWRPLISEEEAEWIARYLLEQEQMKHFILGLAATLMITTAQAEPTATGDLGLVIERAKGSVLLVDQSDRAALARIEGLGDLSHASLVYSPDERFAYVFGRDGGLTKIDIVTRHIVNRVVQAGNAIGGAISDDGKLVAVSNYEPGGVRVFNADTLEMVADIPTDSKTIGLVDAPGRRFVFTMWDTGETWIADFAKGT-PEITKIPDMGKNPYDALITANGRTYITGLFGEDGLTALDLWAETPEPIRVLPDYGRGQEEMPVYKMPHLEGWALTGREFVLPAVGHHEVLWIDADTLTETGRTKTHGQPVFAMARPDGRQVWVNFAHPLNDTIQVIDSVSKQIIHEFKPGPAVLHMEFTPRGHEVWISVRDANKVMVYDTHSFEKLREIDADSPSGIFFTARAHRTGLMSLGISYNKPGRAFGVGLAMLLGSVAAPTFAEEPTLSEEAFESSKQLYFEQCAGCHGVLRKGATGKNLEPHWKKTAADGTVTEGGTLQLGQERLEKIIAWGTEGGMNNFSDIMTEQEIKDMATYIMMEPPKPPEMSLEQMMATRKVYVEEEDYPTEPLHGRNWENFFVVIERDVGKVAVIDGDTKEVLTHIPTGYAVHVLKASEHHSLEEPEQPGRFWYTMGRDGKMTKIDLWQTPDKMLVSEVKIAYDARDVAVSGDGKYVIGGGYWPPHFAIVDAQTMEPVKVVSTRGVNVDGEYVEEARVAAIYTTPNEPTWIVAVKELGQLWQVDYTDLDNLRIDKIDSAKFLHDGFFDPTGRYFQIAANASNKMVVVDTETHKLEAMIDTAALPHPGPGANWVDPNCGPVAGTTHLGVGTVTVWGNDPENRPDDAWKICYEVETDGPGLFVRTHPNSDYIWADQTKHPEPEIQQSVQVISKETGEIVKTIQITEDEGSAAVHFEFNADGTEVWVSKWNLSDSKEPNGQIVIFDAKTLEEIGRIEGLYAPTGKFNVYNRSNHVT
>AP8
MTSEPEKKKPIWRRYFLWGMPVAGIAGAFAAGIIFWGGFNTAMEATNTKEFCISCHEMRDFVYEEYTGTIHDVNRSGVGAVCSDCHVPKDWTHKMIRKIKASKELYGKMVGTINTREKFEAKRVHLAMNEWERMKATDSRECRNCHDFESMMPEFQKPRARQQHLNAMTVGQTCIDCHKGIAHSDARDRADEEYLEKLEAPNPDFIRPIPPEYLASLEKIEAKEAAEAEAEKAAKKAQQEAVQAQIAAAVDAALEEERAKTSGEDAAAPSGASDVGSNIDWNAVAAADLKLFYPGQASFEWVQNGKFHGGARPLTKGGDQCTTCHAKELDTIGNKIVAGGDLEPTPIPGKRGVIDATVQAAHDDENLYIRLQWPDAGHNPAPFVDGGKMDPDNQIKVAMMITGTGIELGDQVGCWASCHADNTYMPFAPEADAIAANADVTGRLNATDTVTKYISESRTDVEIKGRRGKALGGWDKLKAEEQIEQYLADGTYLDLMRVYADGSATNGYLLEQRVVNDGEIAASAELSGGMWTVVFTRPLNSGAPGDVPLEAGKTYTVGFAIHDDFTAARFHHVTLNTSLALDDDSAFINVVKQMKPLRLLPALLLLAAPAWA--DETAEICAEAEERYVELFGQPSSAVEDAEVVLMYKYNFCPSELTVKAGTTVRWVNVDKRTSHSVLLKDGSQPESDRLFPEESVELTFLTPGPQDYLCGPHWETQNMIGMITVEPMTAVIARVFSEGFRVFFLSAGLYGMFAGVAWGVWLAMEQSYAMPPVMWHAHEMIFGYATAALGGFFLTAVPNWTGAPEARARFITLVALIWMAGRLAVWFSGVLPPLFVAVVDLSFVPILALKIASQLVRRPKPQNMVFLYLLVLMLASNVMVHLEWMGVTVDTLNTGIRAGLLTLCSMIAILGGRITPAFTRNAMKRAGQPEASWPVSVARLDRATMILALLLPLLVLALDVGPVAGAVALVMGSVQLMRMARWRTGWALRQPILIALHLGLGMLALGLILWGLAAIGMGNEIGALHVLGIGCVGGMTLAVMSRAALGHSGRPLVAPKPMAIAYGLMAVAALVRWLGSDMTGGYMTAMLTADGFWIAAMGLYLFAMWPALTGPRAV-----------------------------------------------------------MSGKVFLIGAGPGDPELMTLRALRMLQEADVVVYDRLVSADILNLHAEGARLIPVGKAPKCHTVPQDRINEILLEEASAGHTVARLKGGDPMIFGRGSEEAAYLMARGVAVEYAPGITAAQGASCSTGVPLTHRGLATSVQYVTGHRQADKVLDLDWKRLADPDSTLVVYMGVANIGQIAMGLMTENLPGSTPVLAVGKATTPDERRLVSRLDQLATDVRAADLKAPTLFIIGKVVSLYAERPVAELLEQAHGMAKLGRRDWAARTCLTIAVLAATSAFAADVIDPDTLKRLVHQDCGSCHGLSLKGGLGPDLRSETLEHYDADVLTSVILDGIPDTAMPPWRPLISEEEAEWIARYLLEQEQMKHFILGLAATLMITTAQAEPTATGDLGLVIERAKGSVLLVDQSDRAALARIEGLGDLSHASLVYSPDERFAYVFGRDGGLTKIDIVTRQIVNRVVQAGNAIGGAISDDGKLVAVSNYEPGGVRVFNADTLEMVADIPTDSKTIGLVDAPGRRFVFTMWDTGETWIADFAKGT-PEITKIPDMGKNPYDALITANGRTYITGLFGEDGLTALDLWAETPEPIRVLPDYGRGQEEMPVYKMPHLEGWALTGREFVLPAVGHHEVLWIDADTLTETGRTKTHGQPVFAMARPDGRQVWVNFAHPLNDTIQVIDSVSKQIIHEFKPGPAVLHMEFTPRGHEVWISVRDANKVMVYDTHSFEKLREIDADSPSGIFFTARAHRTGLMSLGISYNKPGRAFGVGLAMLLGSVAAPTFAEEPTLSEEAFESSKQLYFEQCAGCHGVLRKGATGKNLEPHWKKTAADGTVTEGGTLQLGQERLEKIIAWGTEGGMNNFSDIMTEQEIKDMATYIMMEPPKPPEMSLEQMMATRKVYVEEEDYPTEPLHGRNWENFFVVIERDVGKVAVIDGDTKEVLTHIPTGYAVHVLKASEHHSLEEPEQPGRFWYTMGRDGKMTKIDLWQTPDKMLVSEVKIAYDARDVAVSGDGKYVIGGGYWPPHFAIVDAQTMEPVKVVSTRGVNVDGEYVEEARVAAIYTTPNEPTWIVAVKELGQLWQVDYTDLDNLRIDKIDSAKFLHDGFFDPTGRYFQIAANASNKMVVVDTETHKLEAMIDTAALPHPGPGANWVDPNCGPVAGTTHLGVGTVTVWGNDPENRPDDAWKICYEVETDGPGLFVRTHPNSDYIWADQTKHPEPEIQQSVQVISKETGEIVKTIQITEDEGSAAVHFEFNADGTEVWVSKWNLSDSKEPNGQIVIFDAKTLEEIGRIEGLYAPTGKFNVYNRSNHVT
>CL7
MTSEPEKKKPIWRRYFLWGMPVAGIAGAFAAGIIFWGGFNTAMEATNTKEFCISCHEMRDFVYEEYTGTIHDVNRSGVGAVCSDCHVPKDWTHKMIRKIKASKELYGKMVGTINTREKFEAKRVHLAMNEWERMKDTDSRECRNCHDFESMMPEFQKPRARQQHLNAMTVGQTCIDCHKGIAHSDARERADEEYLEKLEAPNPDFIRPIPPEYLASLEKIEAKEAAEAEAEKAAKKAQQEAVQAQIAAAVDAALDEERAKTSGEDAAAPSGASDVGSNIDWNAVAAADLKLFYPGQASFEWVQNGKFHGGARPLTKGGDQCTTCHAKELDTIGNKIVAGGDLEPTPIPGKRGVIDATVQAAHDDENLYIRLQWPDAGHNPAPFVDGGKMDPDNQIKVAMMITGTGIELGDQVGCWASCHADNTYMPFAPEADAIAANADVTGRLNATDTVTKYISESRTDVEIKGRRGKALGGWDKLKAEEQIEQYLADGTYLDLMRVYADGSATNGYLLEQRVVNDGEIAASAELSGGMWTVVFTRPLNSGAPGDVPLEAGKTYTVGFAIHDDFTAARFHHVTLNTSLALDDDSAFINVVKQMKPLRLLPALLLLAAPAWA--DETAEICAEAEERYVELFGQPSSAVEDAEVVLMYKYNFCPSELTVKAGTTVRWVNVDKRTSHSVLLKDGSQPESDRLFPEESVELTFLTPGPQDYLCGPHWETQNMIGMITVEPMTAVIARVFSEGFRVFFLSAGLYGMFAGVAWGVWLAMEQSYAMPPVMWHAHEMIFGYATAALGGFFLTAVPNWTGAPEARARFITLVALIWMAGRLAVWFSGVLPPLFVAVVDLSFVPILALKIASQLVRRPKPQNMVFLYLLVLMLASNVMVHLEWMGVTVDTLNTGIRAGLLTLCSMIAILGGRITPAFTRNAMKRAGQPEASWPVSVARLDRATMILALLLPLLVLALDVGPVAGAVALVMGSVQLMRMARWRTGWALRQPILIALHLGLGMLALGLILWGLAAIGMGNEIGALHVLGIGCVGGMTLAVMSRAALGHSGRPLVAPKPMAIAYGLMAVAALVRWLGSDMAGGYMTAMLTADGFWIAAMGLYLFAMWPALTGPRAV-----------------------------------------------------------MSGKVFLIGAGPGDPELMTLRALRMLQEADVVVYDRLVSADILNLHAEGARLIPVGKAPKCHTVPQDRINEILLEEASAGHTVARLKGGDPMIFGRGSEEAAYLMARGVAVEYAPGITAAQGASCSTGVPLTHRGLATSVQYVTGHRQADKVLDLDWKRLADPDSTLVVYMGVANIGQIAMGLMTENLPGSTPVLAVGKATTPDERRLVSRLDQLATDVRAADLKAPTLFIIGKVVSLYAERPVAELLEQAHGMAKLGRRDWAARTCLTIAVLAATSAFAADVIDPDTLKRLVHQDCGSCHGLSLKGGLGPDLRSETLEHYDADVLTSVILDGIPDTAMPPWRPLISEEEAEWIARYLLEQEQMKHFILGLAATLMITTAQAEPTATGDLGLVIERAKGSVLLVDQSDRAALARIEGLGDLSHASLVYSPDERFAYVFGRDGGLTKIDIVTRQIVNRVVQAGNAIGGAISDDGKLVAVSNYEPGGVRVFNADTLEMVADIPTDSKTIGLVDAPGRRFVFTMWDTGETWIADFAKGT-PEITKIPDMGKNPYDALITANGRTYITGLFGEDGLTALDLWAETPEPIRVLPDYGRGQEEMPVYKMPHLEGWALTGREFVLPAVGHHEVLWIDADTLTETGRTKTHGQPVFAMARPDGRQVWVNFAHPLNDTIQVIDSVSKQIIHEFKPGPAVLHMEFTPRGHEVWISVRDANKVMVYDTHSFEKLREIDADSPSGIFFTARAHRTGLMSLGISYNKPGRAFGVGLAMLLGSVAAPTFAEEPTLSEEAFESSKQLYFEQCAGCHGVLRKGATGKNLEPHWKKTAADGTVTEGGTLQLGQERLEKIIAWGTEGGMNNFSDIMTEQEIKDMATYIMMEPPKPPEMSLEQMMATRKVYVEEEDYPTEPLHGRNWENFFVVIERDVGKVAVIDGDTKEVLTHIPTGYAVHVLKASEHHSLEEPEQPGRFWYTMGRDGKMTKIDLWQTPDKMLVSEVKIAYDARDVAVSGDGKYVIGGGYWPPHFAIVDAQTMEPVKVVSTRGVNVDGEYVEEARVAAIYTTPNEPTWIVAVKELGQLWQVDYTDLDNLRIDKIDSAKFLHDGFFDPTGRYFQIAANASNKMVVVDTETHKLEAMIDTAALPHPGPGANWVDPNCGPVAGTTHLGVGTVTVWGNDPENRPDDAWKICYEVETDGPGLFVRTHPNSDYIWADQTKHPEPEIQQSVQVISKETGEIVKTIQITEDEGSAAVHFEFNADGTEVWVSKWNLSDSKEPNGQIVIFDAKTLEEIGRIEGLYAPTGKFNVYNRSNHVT
>N2
MTSEPEKKKPIWRRYFLWGMPVAGIAGAFAAGIIFWGGFNTAMEATNTKEFCISCHEMRDFVYEEYTGTIHDVNRSGVGAVCSDCHVPKDWTHKMIRKIKASKELYGKMVGTINTREKFEAKRVHLAMNEWERMKATDSRECRNCHDFESMMPEFQKPRARQQHLNAMTVGQTCIDCHKGIAHSDARDRADEEYLEKLEAPNPDFIRPIPPEYLASLEKIEAKEAAEAEAEKAAKKAQQEAVQAQIAAAVDAALEEERAKTSGEDAAAPSGASDVGSNIDWNAVAAADLKLFYPGQASFEWVQNGKFHGGARPLTKGGDQCTTCHAKELDTIGNKIVAGGDLEPTPIPGKRGVIDATVQAAHDDENLYIRLQWPDAGHNPAPFVDGGKMDPDNQIKVAMMITGTGIELGDQVGCWASCHADNTYMPFAPEADAIAANADVTGRLNATDTVTKYISESRTDVEIKGRRGKALGGWDKLKAEEQIEQYLADGTYLDLMRVYADGSATNGYLLEQRVVNDGEIAASAELSGGMWTVVFTRPLNSGAPGDVPLEAGKTYTVGFAIHDDFTAARFHHVTLNTSLALDDDSAFINVVKQMKPLRLLPALLLLAAPAWA--DETAEICAEAEERYVELFGQPSSAVEDAEVVLMYKYNFCPSELTVKAGTTVRWVNVDKRTSHSVLLKDGSQPESDRLFPEESVELTFLTPGPQDYLCGPHWETQNMIGMITVEPMTAVIARVFSEGFRVFFLSAGLYGMFAGVAWGVWLAMEQSYAMPPVMWHAHEMIFGYATAALGGFFLTAVPNWTGAPEARARFITLVALIWMAGRLAVWFSGVLPPLFVAVVDLSFVPILALKIASQLVRRPKPQNMVFLYLLVLMLASNVMVHLEWMGVTVDTLNTGIRAGLLTLCSMIAILGGRITPAFTRNAMKRAGQPEASWPVSVARLDRATMILALLLPLLVLALDVGPVAGAVALVMGSVQLMRMARWRTGWALRQPILIALHLGLGMLALGLILWGLAAIGMGNEIGALHVLGIGCVGGMTLAVMSRAALGHSGRPLVAPKPMAIAYGLMAVAALVRWLGSDMTGGYMTAMLTADGFWIAAMGLYLFAMWPALTGPRAV-----------------------------------------------------------MSGKVFLIGAGPGDPELMTLRALRMLQEADVVVYDRLVSADILNLHAEGARLIPVGKAPKCHTVPQDRINEILLEEASAGHTVARLKGGDPMIFGRGSEEAAYLMARGVAVEYAPGITAAQGASCSTGVPLTHRGLATSVQYVTGHRQADKVLDLDWKRLADPDSTLVVYMGVANIGQIAMGLMTENLPGSTPVLAVGKATTPDERRLVSRLDQLATDVRAADLKAPTLFIIGKVVSLYAERPVAELLEQAHGMAKLGRRDWAARTCLTIAVLAATSAFAADVIDPDTLKRLVHQDCGSCHGLSLKGGLGPDLRSETLEHYDADVLTSVILDGIPDTAMPPWRPLISEEEAEWIARYLLEQEQMKHFILGLAATLMITTAQAEPTATGDLGLVIERAKGSVLLVDQSDRAALARIEGLGDLSHASLVYSPDERFAYVFGRDGGLTKIDIVTRQIVNRVVQAGNAIGGAISDDGKLVAVSNYEPGGVRVFNADTLEMVADIPTDSKTIGLVDAPGRRFVFTMWDTGETWIADFAKGT-PEITKIPDMGKNPYDALITANGRTYITGLFGEDGLTALDLWAETPEPIRVLPDYGRGQEEMPVYKMPHLEGWALTGREFVLPAVGHHEVLWIDADTLTETGRTKTHGQPVFAMARPDGRQVWVNFAHPLNDTIQVIDSVSKQIIHEFKPGPAVLHMEFTPRGHEVWISVRDANKVMVYDTHSFEKLREIDADSPSGIFFTARAHRTGLMSLGISYNKPGRAFGVGLAMLLGSVAAPTFAEEPTLSEEAFESSKQLYFEQCAGCHGVLRKGATGKNLEPHWKKTAADGTVTEGGTLQLGQERLEKIIAWGTEGGMNNFSDIMTEQEIKDMATYIMMEPPKPPEMSLEQMMATRKVYVEEEDYPTEPLHGRNWENFFVVIERDVGKVAVIDGDTKEVLTHIPTGYAVHVLKASEHHSLEEPEQPGRFWYTMGRDGKMTKIDLWQTPDKMLVSEVKIAYDARDVAVSGDGKYVIGGGYWPPHFAIVDAQTMEPVKVVSTRGVNVDGEYVEEARVAAIYTTPNEPTWIVAVKELGQLWQVDYTDLDNLRIDKIDSAKFLHDGFFDPTGRYFQIAANASNKMVVVDTETHKLEAMIDTAALPHPGPGANWVDPNCGPVAGTTHLGVGTVTVWGNDPENRPDDAWKICYEVETDGPGLFVRTHPNSDYIWADQTKHPEPEIQQSVQVISKETGEIVKTIQITEDEGSAAVHFEFNADGTEVWVSKWNLSDSKEPNGQIVIFDAKTLEEIGRIEGLYAPTGKFNVYNRSNHVT
>N9
MTSEPEKKKPIWRRYFLWGMPVAGIAGAFAAGIIFWGGFNTAMEATNTKDFCISCHEMRDFVYEEYTGTIHDVNRSGVGAVCSDCHVPKDWTHKMIRKIKASKELYGKMVGTINTREKFEAKRVHLAMNEWERMKATDSRECRNCHDFESMMPEFQKPRARQQHLNAMTVGQTCIDCHKGIAHSDARDRADEEYLEKLEAPNPDFIRPIPPEYLASLEKIEAKEAAEAEAEKAAKKAQQEAVQAQIAAAVDAALEEERAKTSGEDAAAPSGASDVGSNIDWNAVAAADLKLFYPGQASFEWVQNGKFHGGARPLTKGGDQCTTCHAKELDTIGNKIVAGGDLEPTPIPGKRGVIDATVQAAHDDENLYIRLQWPDAGHNPAPFVDGGKMDPDNQIKVAMMITGTGIELGDQVGCWASCHADNTYMPFAPEADAIAANADVTGRLNATDTVTKYISESRTDVEIKGRRGKALGGWDKLKAEEQIEQYLADGTYLDLMRVYADGSATNGYLLEQRVVNDGEIAASAELSGGMWTVVFTRPLNSGAPGDVPLEAGKTYTVGFAIHDDFTAARFHHVTLNTSLALDDDSAFINVVKQMKPLRLLPALLLLAAPAWA--DETAEICAEAEERYVELFGQPSSAVEDAEVVLMYKYNFCPSELTVKAGTTVRWVNVDKRTSHSVLLKDGSQPESDRLFPEESVELTFLTPGPQDYLCGPHWETQNMIGMITVEPMTAVIARVFSEGFRVFFLSAGLYGMFAGVAWGVWLAMEQSYAMPPVMWHAHEMIFGYATAALGGFFLTAVPNWTGAPEARARFITLVALIWMAGRLAVWFSGVLPPLFVAVVDLSFVPILALKIASQLVRRPKPQNMVFLYLLVLMLASNVMVHLEWMGVTVDTLNTGIRAGLLTLCSMIAILGGRITPAFTRNAMKRAGQPEASWPVSVARLDRATMILALLLPLLVLALDVGPVAGAVALVMGSVQLMRMARWRTGWALRQPILIALHLGLGMLALGLILWGLAAIGMGNEIGALHVLGIGCVGGMTLAVMSRAALGHSGRPLVAPKPMAIAYGLMAVAALVRWLGSDMAGGYMTAMLTADGFWIAAMGLYLFAMWPALTGPRAV-----------------------------------------------------------MSGKVSLIGAGPGDPELMTLRALRMLQEADVVVYDRLVSADILNLHAEGARLIPVGKAPKCHTVPQDRINEILLEEASAGHTVARLKGGDPMIFGRGSEEAAYLMARGVAVEYAPGITAAQGASCSTGVPLTHRGLATSVQYVTGHRQADRVLDLDWKRLADPDSTLVVYMGVANIGQIAMGLMTENLPGSTPVLAVGKATTPDERRLVSRLDQLATDVRAADLKAPTLFIIGKVVSLYAERPVAELLEQAHGMAKLGRRDWAARTCLTIAVLAATSAFAADVIDPDTLKRLVHQDCGSCHGLSLKGGLGPDLRSETLEHYDADVLTSVILDGIPDTAMPPWRPLISEEEAEWIARYLLEQEQMKHFILGLAATLMITTAQAEPTATGDLGLVIERAKGSVLLVDQSDRAALARIEGLGDLSHASLVYSPDERFAYVFGRDGGLTKIDIVTRQIVNRVVQAGNAIGGAISDDGKLVAVSNYEPGGVRVFNADTLEMVADIPTESKTIGLVDAPGRRFVFTMWDTGETWIADFAKGT-PEITKIPDMGKNPYDALITANGRTYITGLFGEDGLTALDLWAETPEPIRVLPDYGRGQEEMPVYKMPHLEGWALTGREFVLPAVGHHEVLWIDADTLTETGRTKTHGQPVFAMARPDGRQVWVNFAHPLNDTIQVIDSVSKQIIHEFKPGPAVLHMEFTPRGHEVWISVRDANKVMVYDTHSFEKLREIDADSPSGIFFTARAHRTGLMSLGISYNKPGRAFGVGLAMLLGSVAAPTFAEEPTLSEEAFESSKQLYFEQCAGCHGVLRKGATGKNLEPHWKKTAADGTVTEGGTLQLGQERLEKIIAWGTEGGMNNFSDIMTEQEIKDMATYIMMEPPKPPEMSLEQMMATRKVYVEEEDYPTEPLHGRNWENFFVVIERDVGKVAVIDGDTKEVLTHIPTGYAVHVLKASEHHSLEEPEQPGRFWYTMGRDGKMTKIDLWQTPDKMLVSEVKIAYDARDVAVSGDGKYVIGGGYWPPHFAIVDAQTMEPVKVVSTRGVNVDGEYVEEARVAAIYTTPNEPTWIVAVKELGQLWQVDYTDLDNLRIDKIDSAKFLHDGFFDPTGRYFQIAANASNKMVVVDTETHKLEAMIDTAALPHPGPGANWVDPNCGPVAGTTHLGVGTVTVWGNDPDNRPDDAWKICYEVETDGPGLFVRTHPNSDYIWADQTKHPEPEIQQSVQVISKETGEIVKTIQITEDEGSAAVHFEFNADGTEVWVSKWNLSDSKEPNGQIVIFDAKTLEEIGRIEGLYAPTGKFNVYNRSNHVT
>P10
MTSEPEKKKPIWRRYFLWGMPVAGIAGAFAAGIIFWGGFNTAMEATNTKEFCISCHEMRDFVYEEYTGTIHDVNRSGVGAVCSDCHVPKDWTHKMIRKIKASKELYGKMVGTINTREKFEAKRVHLAMNEWERMKATDSRECRNCHDFESMMPEFQKPRARQQHLNAMTVGQTCIDCHKGIAHSDARDRADEEYLEKLEAPNPDFIRPIPPEYLASLEKIEAKEAAEAEAEKAAKKAQQEAVQAQIAAAVDAALEEERAKTSGEDAAAPSGASDVGSNIDWNAVAAADLKLFYPGQASFEWVQNGKFHGGARPLTKGGDQCTTCHAKELDTIGNKIVAGGDLEPTPIPGKRGVIDATVQAAHDDENLYIRLQWPDAGHNPAPFVDGGKMDPDNQIKVAMMITGTGIELGDQVGCWASCHADNTYMPFAPEADAIAANADVTGRLNATDTVTKYISESRTDVEIKGRRGKALGGWDKLKAEEQIEQYLADGTYLDLMRVYADGSATNGYLLEQRVVNDGEIAASAELSGGMWTVVFTRPLNSGAPGDVPLEAGKTYTVGFAIHDDFTAARFHHVTLNTSLALDDDSAFINVVKQMKPLRLLPALLLLAAPAWA--DETAEICAEAEERYVELFGQPSSAVEDAEVVLMYKYNFCPSELTVKAGTTVRWVNVDKRTSHSVLLKDGSQPESDRLFPEESVELTFLTPGPQDYLCGPHWETQNMIGMITVEPMTAVIARVFSEGFRVFFLSAGLYGMFAGVAWGVWLAMEQSYAMPPVMWHAHEMIFGYATAALGGFFLTAVPNWTGAPEARARFITLVALIWMAGRLAVWFSGVLPPLFVAVVDLSFVPILALKIASQLVRRPKPQNMVFLYLLVLMLASNVMVHLEWMGVTVDTLNTGIRAGLLTLCSMIAILGGRITPAFTRNAMKRAGQPEASWPVSVARLDRATMILALLLPLLVLALDVGPVAGAVALVMGSVQLMRMARWRTGWALRQPILIALHLGLGMLALGLILWGLAAIGMGNEIGALHVLGIGCVGGMTLAVMSRAALGHSGRPLVAPKPMAIAYGLMAVAALVRWLGSDMTGGYMTAMLTADGFWIAAMGLYLFAMWPALTGPRAV-----------------------------------------------------------MSGKVFLIGAGPGDPELMTLRALRMLQEADVVVYDRLVSADILNLHAEGARLIPVGKAPKCHTVPQDRINEILLEEASAGHTVARLKGGDPMIFGRGSEEAAYLMARGVAVEYAPGITAAQGASCSTGVPLTHRGLATSVQYVTGHRQADKVLDLDWKRLADPDSTLVVYMGVANIGQIAMGLMTENLPGSTPVLAVGKATTPDERRLVSRLDQLATDVRAADLKAPTLFIIGKVVSLYAERPVAELLEQAHGMAKLGRRDWAARTCLTIAVLAATSAFAADVIDPDTLKRLVHQDCGSCHGLSLKGGLGPDLRSETLEHYDADVLTSVILDGIPDTAMPPWRPLISEEEAEWIARYLLEQEQMKHFILGLAATLMITTAQAEPTATGDLGLVIERAKGSVLLVDQSDRAALARIEGLGDLSHASLVYSPDERFAYVFGRDGGLTKIDIVTRQIVNRVVQAGNAIGGAISDDGKLVAVSNYEPGGVRVFNADTLEMVADIPTDSKTIGLVDAPGRRFVFTMWDTGETWIADFAKGT-PEITKIPDMGKNPYDALITANGRTYITGLFGEDGLTALDLWAETPEPIRVLPDYGRGQEEMPVYKMPHLEGWALTGREFVLPAVGHHEVLWIDADTLTETGRTKTHGQPVFAMARPDGRQVWVNFAHPLNDTIQVIDSVSKQIIHEFKPGPAVLHMEFTPRGHEVWISVRDANKVMVYDTHSFEKLREIDADSPSGIFFTARAHRTGLMSLGISYNKPGRAFGVGLAMLLGSVAAPTFAEEPTLSEEAFESSKQLYFEQCAGCHGVLRKGATGKNLEPHWKKTAADGTVTEGGTLQLGQERLEKIIAWGTEGGMNNFSDIMTEQEIKDMATYIMMEPPKPPEMSLEQMMATRKVYVEEEDYPTEPLHGRNWENFFVVIERDVGKVAVIDGDTKEVLTHIPTGYAVHVLKASEHHSLEEPEQPGRFWYTMGRDGKMTKIDLWQTPDKMLVSEVKIAYDARDVAVSGDGKYVIGGGYWPPHFAIVDAQTMEPVKVVSTRGVNVDGEYVEEARVAAIYTTPNEPTWIVAVKELGQLWQVDYTDLDNLRIDKIDSAKFLHDGFFDPTGRYFQIAANASNKMVVVDTETHKLEAMIDTAALPHPGPGANWVDPNCGPVAGTTHLGVGTVTVWGNDPENRPDDAWKICYEVETDGPGLFVRTHPNSDYIWADQTKHPEPEIQQSVQVISKETGEIVKTIQITEDEGSAAVHFEFNADGTEVWVSKWNLSDSKEPNGQIVIFDAKTLEEIGRIEGLYAPTGKFNVYNRSNHVT
>AA12
MTSEPEKKKPIWRRYFLWGMPLAGIAAAFAAGIIFWGGFNTVVEATNTEPFCLSCHEMRDYVYEEYKGTIHDVNRSGVGAVCSDCHVPKDWTHKMIRKVKATRELYGKAVGSISTPEKFEAKRVHLAMNEWERMKANDSRECRNCHDFESMMPEFQKPRARQQHLNAMEVGQTCIDCHKGIAHSDLRDRASDEYLEELEAPNPDFIRAIPPKYLASLARIEAKEAAEAEAEKAAKQAQLKSVQAQIAAAVDAAVAEERAKAAGEESAAPSGGSDVGSNIDWAAVPATDMKLFYPGQASFEWVQNGRSHGGARPLTKGGDKCTTCHAAELDAIGNKIVAGGELEPTLIPGKRGVIDATVQAAHDDETLFIRLQWPDAGHNPAPFVDGGKMDPDNQTKVAMMITGTGIEMGEQVGCWASCHADNSYMPFDPGAEAIASNSDVSGRLSAQDTVTKYISESRTEVETKGRRGKALGGWDKLQAADQIEQYLADGTYLDLMRVYADGSATNGYLLEQRVVNDGEIAASASLDAGMWTVVFSRPLNSGAAGDIPLEPGQTYTVGFAIHDDFAAARFHHVTLDTSLALDDDTAAINVVKQMNPQYLLPALLVLAAPVWA--DEAAEICAEAEDRYVELFGQPSSAIEDAEVVLMYKYRFCPFELTVKPGTTVRWVNVDKRTSHSVFLKDGSEPESDRLFPEESVDLTFLTPGPQEYLCGPHWETQNMIGMITVEPMPNVIARIFGEGFRVFFLSAGLYGLFVGLVWGLWLTLDQSYAMTPPMWHAHEMIFGYSTAALGGFFLTAVPNWTGAPDARARFITLAAAVWLAGRMAMWFSGMLSPVFVATVDLAFVPILAAKIATQLIRRPKPQNMIFMLLLSFIWVADLLTHLDWIGATQNTLQTGLRAGLLTLCSMIVILGGRITPAFTRNAMKRAGEPEASWPVSIPIVDKAAMRLALILPVVALVFGATPVTGVVALGLGGMQALRMVHWRTGWAARQPILLALHLGLAMLALGLILWGLAMLGIGNEVAALHVLGIGGVGGMTLAVMSRAALGHSGRALVAPGSMVLAYGLMAVAALTRWIGAELDAGYLVAMLVSDGLWVSAFALYLIAMWPALTGPRAH-----------------------------------------------------------MNGKVFLIGAGPGDPELMTLRALRFLQQADVVVYDRLVSDEILAMHADGARLIPVGKAPSCHTVPQTRINQILRDEARAGHTVARLKGGDPMIFGRGSEEAAYLMDHGIAVEYAPGITAAQGASCSTGVPLTHRGLATSVQYVTGHRQADKVLDLDWKRLADPDSTLVVYMGVANIGQIAIGLMTENLPGSTPVLAVCKATTSRERRLVSRLDRLATDVRQAELKAPTLFIIGQVVSLYAERPVAELLEQAHGMASLTHRHWAARAVLTTAVVLATSAFAADTLDPNTLKRLVHQDCGSCHGLSLKGGLGPDLRAQTLDHYDPDVLSGVILDGIPDTAMPPWRPLISQEEAEWIARYLLQPEQMKHLILGLAATLMMSAAQAEPTATGDLGLVIERAKGSVLLIDQSDRAALARIEGLGDLSHASLVYSPDQRFAYVFGRDGGLTKVDIVTRQIVNRVIQAGNAIGGAISDDGALVAVSNYEPGGVRVFDAVTLEMVADIPTDSKTIGLVDAPGRRFVFTMWDTGETWIADFGKGT-PEITKIPNMGKNPYDALITANGRTYITGLFGEDGLTALDLWDDTPEPIRVLPDYGRGQEEMPVYKMPHLEGWALTGREFVLPAVGHHEVLWVDAETLTETGRTKTHGQPVFAMARPDGRQVWVNFAHPLNDTIQIIDSVSKEVIHEFKPGPAVLHMEFTPRGHEVWISVRDANKVMIYDTQNFEKLREIEADSPSGIFFTARAHRTGLMSLGISYNKTGRAFGAGLAMLLGSVAAPVFAEEPTLSDEAFESSKQLYFEQCAGCHGVLRKGATGNNLEPYWKTTADDGTVTEGGTLKLGQERLERIISWGTEGGMNNFSDIMTEQQIKDMATYIQMDPPKPPEMSLAQMKQTRKVYVEEADYPTEPLHGRNWENFFVVIERDVGKVAIIDGDTKEVLVHIPTGYAVHVIKASEHHKITEPENPGRFWYTMGRDGKMTKIDLWQTPDKMLVSEVTVAYDARDVAVSGDGKYIIGGGYWPPHFAIVDAVTMEPLKVVSTRGVNVDGDYVEESRVAAIYTTPNEPSWLVAVKELGQMWQVDYSDIDNLRIEKIDTAKFLHDGFFDPTGRYFQIAANASNKMVVVDTKERKLESMIDVAALPHPGPGANWVDPNCGPVAGTTHLGVGTVTVWGNDPEGRPDEAWKTCYEVETDGPGLFIRTHPNSKYVWADQTKHPEPEIQQSVQVIDKETGEIAKTIQLTEREGNAAVHFEFNADGTEVWVSNWNLADSKEPNGEIVIYDAETLEEKARIKGLFAPTGKFNVYNRSNHVT
>AB1
MTSEPEKKKPIWRRYFLWGMPLAGIAAAFAAGIIFWGGFNTVVEATNTEPFCLSCHEMRDYVYEEYKGTIHDVNRSGVGAVCSDCHVPKDWTHKMIRKVKATRELYGKAVGSISTPEKFEAKRVHLAMNEWERMKANDSRECRNCHDFESMMPEFQKPRARQQHLNAMEVGQTCIDCHKGIAHSDLRDRASDEYLEELEAPNPDFIRAIPPKYLASLARIEAKEAAEAEAEKAAKQAQLKSVQAQIAAAVDAAVAEERAKAAGEESAAPSGGSDVGSNIDWAAVPATDMKLFYPGQASFEWVQNGRSHGGARPLTKGGDKCTTCHAAELDAIGNKIVAGGELEPTLIPGKRGVIDATVQAAHDDETLFIRLQWPDAGHNPAPFVDGGKMDPDNQTKVAMMITGTGIEMGEQVGCWASCHADNSYMPFDPGAEAIASNSDVSGRLSAQDTVTKYISESRTEVETKGRRGKALGGWDKLQAADQIEQYLADGTYLDLMRVYADGSATNGYLLEQRVVNDGEIAASASLDAGMWTVVFSRPLNSGAAGDIPLEPGQTYTVGFAIHDDFAAARFHHVTLDTSLALDDDTAAINVVKQMNPQYLLPALLVLAAPVWA--DEAAEICAEAEDRYVELFGQPSSAIEDAEVVLMYKYRFCPFELTVKPGTTVRWVNVDKRTSHSVFLKDGSEPESDRLFPEESVDLTFLTPGPQEYLCGPHWETQNMIGMITVEPMPNVIARIFGEGFRVFFLSAGLYGLFVGLVWGLWLTLDQSYAMTPPMWHAHEMIFGYSTAALGGFFLTAVPNWTGAPDARARFITLAAAVWLAGRMAMWFSGMLSPVFVATVDLAFVPILAAKIATQLIRRPKPQNMIFMLLLSFIWVADLLTHLDWIGATQNTLQTGLRAGLLTLCSMIVILGGRITPAFTRNAMKRAGEPEASWPVSIPIVDKAAMRLALILPVVALVFGATPVTGVVALGLGGMQALRMVHWRTGWAARQPILLALHLGLAMLALGLILWGLAMLGIGNEVAALHVLGIGGVGGMTLAVMSRAALGHSGRALVAPGSMVLAYGLMAVAALTRWIGAELDAGYLVAMLVSDGLWVSAFALYLIAMWPALTGPRAH-----------------------------------------------------------MNGKVFLIGAGPGDPELMTLRALRFLQQADVVVYDRLVSDEILAMHADGARLIPVGKAPSCHTVPQTRINQILRDEARAGHTVARLKGGDPMIFGRGSEEAAYLMDHGIAVEYAPGITAAQGASCSTGVPLTHRGLATSVQYVTGHRQADKVLDLDWKRLADPDSTLVVYMGVANIGQIAIGLMTENLPGSTPVLAVCKATTSRERRLVSRLDRLATDVRQAELKAPTLFIIGQVVSLYAERPVAELLEQAHGMASLTHRHWAARAVLTTAVVLATSAFAADTLDPNTLKRLVHQDCGSCHGLSLKGGLGPDLRAQTLDHYDPDVLSGVILDGIPDTAMPPWRPLISQEEAEWIARYLLQPEQMKHLILGLAATLMMSAAQAEPTATGDLGLVIERAKGSVLLIDQSDRAALARIEGLGDLSHASLVYSPDQRFAYVFGRDGGLTKVDIVTRQIVNRVIQAGNAIGGAISDDGALVAVSNYEPGGVRVFDAVTLEMVADIPTDSKTIGLVDAPGRRFVFTMWDTGETWIADFGKGT-PEITKIPNMGKNPYDALITANGRTYITGLFGEDGLTALDLWDDTPEPIRVLPDYGRGQEEMPVYKMPHLEGWALTGREFVLPAVGHHEVLWVDAETLTETGRTKTHGQPVFAMARPDGRQVWVNFAHPLNDTIQIIDSVSKEVIHEFKPGPAVLHMEFTPRGHEVWISVRDANKVMIYDTQNFEKLREIEADSPSGIFFTARAHRTGLMSLGISYNKTGRAFGAGLAMLLGSVAAPVFAEEPTLSDEAFESSKQLYFEQCAGCHGVLRKGATGNNLEPYWKTTADDGTVTEGGTLKLGQERLERIISWGTEGGMNNFSDIMTEQQIKDMATYIQMDPPKPPEMSLAQMKQTRKVYVEEADYPTEPLHGRNWENFFVVIERDVGKVAIIDGDTKEVLVHIPTGYAVHVIKASEHHKITEPENPGRFWYTMGRDGKMTKIDLWQTPDKMLVSEVTVAYDARDVAVSGDGKYIIGGGYWPPHFAIVDAVTMEPLKVVSTRGVNVDGDYVEESRVAAIYTTPNEPSWLVAVKELGQMWQVDYSDIDNLRIEKIDTAKFLHDGFFDPTGRYFQIAANASNKMVVVDTKERKLESMIDVAALPHPGPGANWVDPNCGPVAGTTHLGVGTVTVWGNDPEGRPDEAWKTCYEVETDGPGLFIRTHPNSKYVWADQTKHPEPEIQQSVQVIDKETGEIAKTIQLTEREGNAAVHFEFNADGTEVWVSNWNLADSKEPNGEIVIYDAETLEEKARIKGLFAPTGKFNVYNRSNHVT
>AC11
MTSEPEKKKPIWRRYFLWGMPLAGIAAAFAAGIIFWGGFNTVVEATNTEPFCLSCHEMRDYVYEEYKGTIHDVNRSGVGAVCSDCHVPKDWTHKMIRKVKATRELYGKAVGSISTPEKFEAKRVHLAMNEWERMKANDSRECRNCHDFESMMPEFQKPRARQQHLNAMEVGQTCIDCHKGIAHSDLRDRASDEYLEELEAPNPDFIRAIPPKYLASLARIEAKEAAEAEAEKAAKQAQLKSVQAQIAAAVDAAVAEERAKAAGEESAAPSGGSDVGSNIDWAAVPATDMKLFYPGQASFEWVQNGRSHGGARPLTKGGDKCTTCHAAELDAIGNKIVAGGELEPTLIPGKRGVIDATVQAAHDDETLFIRLQWPDAGHNPAPFVDGGKMDPDNQTKVAMMITGTGIEMGEQVGCWASCHADNSYMPFDPGAEAIASNSDVSGRLSAQDTVTKYISESRTEVETKGRRGKALGGWDKLQAADQIEQYLADGTYLDLMRVYADGSATNGYLLEQRVVNDGEIAASASLDAGMWTVVFSRPLNSGAAGDIPLEPGQTYTVGFAIHDDFAAARFHHVTLDTSLALDDDTAAINVVKQMNPQYLLPALLVLAAPVWA--DEAAEICAEAEDRYVELFGQPSSAIEDAEVVLMYKYRFCPFELTVKPGTTVRWVNVDKRTSHSVFLKDGSEPESDRLFPEESVDLTFLTPGPQEYLCGPHWETQNMIGMITVEPMPNVIARIFGEGFRVFFLSAGLYGLFVGLVWGLWLTLDQSYAMTPPMWHAHEMIFGYSTAALGGFFLTAVPNWTGAPDARARFITLAAAVWLAGRMAMWFSGMLSPVFVATVDLAFVPILAAKIATQLIRRPKPQNMIFMLLLSFIWVADLLTHLDWIGATQNTLQTGLRAGLLTLCSMIVILGGRITPAFTRNAMKRAGEPEASWPVSIPIVDKAAMRLALILPVVALVFGATPVTGVVALGLGGMQALRMVHWRTGWAARQPILLALHLGLAMLALGLILWGLAMLGIGNEVAALHVLGIGGVGGMTLAVMSRAALGHSGRALVAPGSMVLAYGLMAVAALTRWIGAELDAGYLVAMLVSDGLWVSAFALYLIAMWPALTGPRAH-----------------------------------------------------------MNGKVFLIGAGPGDPELMTLRALRFLQQADVVVYDRLVSDEILAMHADGARLIPVGKAPSCHTVPQTRINQILRDEARAGHTVARLKGGDPMIFGRGSEEAAYLMDHGIAVEYAPGITAAQGASCSTGVPLTHRGLATSVQYVTGHRQADKVLDLDWKRLADPDSTLVVYMGVANIGQIAIGLMTENLPGSTPVLAVCKATTSRERRLVSRLDRLATDVRQAELKAPTLFIIGQVVSLYAERPVAELLEQAHGMASLTHRHWAARAVLTTAVVLATSAFAADTLDPNTLKRLVHQDCGSCHGLSLKGGLGPDLRAQTLDHYDPDVLSGVILDGIPDTAMPPWRPLISQEEAEWIARYLLQPEQMKHLILGLAATLMMSAAQAEPTATGDLGLVIERAKGSVLLIDQSDRAALARIEGLGDLSHASLVYSPDQRFAYVFGRDGGLTKVDIVTRQIVNRVIQAGNAIGGAISDDGALVAVSNYEPGGVRVFDAVTLEMVADIPTDSKTIGLVDAPGRRFVFTMWDTGETWIADFGKGT-PEITKIPNMGKNPYDALITANGRTYITGLFGEDGLTALDLWDDTPEPIRVLPDYGRGQEEMPVYKMPHLEGWALTGREFVLPAVGHHEVLWVDAETLTETGRTKTHGQPVFAMARPDGRQVWVNFAHPLNDTIQIIDSVSKEVIHEFKPGPAVLHMEFTPRGHEVWISVRDANKVMIYDTQNFEKLREIEADSPSGIFFTARAHRTGLMSLGISYNKTGRAFGAGLAMLLGSVAAPVFAEEPTLSDEAFESSKQLYFEQCAGCHGVLRKGATGNNLEPYWKTTADDGTVTEGGTLKLGQERLERIISWGTEGGMNNFSDIMTEQQIKDMATYIQMDPPKPPEMSLAQMKQTRKVYVEEADYPTEPLHGRNWENFFVVIERDVGKVAIIDGDTKEVLVHIPTGYAVHVIKASEHHKITEPENPGRFWYTMGRDGKMTKIDLWQTPDKMLVSEVTVAYDARDVAVSGDGKYIIGGGYWPPHFAIVDAVTMEPLKVVSTRGVNVDGDYVEESRVAAIYTTPNEPSWLVAVKELGQMWQVDYSDIDNLRIEKIDTAKFLHDGFFDPTGRYFQIAANASNKMVVVDTKERKLESMIDVAALPHPGPGANWVDPNCGPVAGTTHLGVGTVTVWGNDPEGRPDEAWKTCYEVETDGPGLFIRTHPNSKYVWADQTKHPEPEIQQSVQVIDKETGEIAKTIQLTEREGNAAVHFEFNADGTEVWVSNWNLADSKEPNGEIVIYDAETLEEKARIKGLFAPTGKFNVYNRSNHVT
>AJ1
MTSEPEKKKPIWRRYFLWGMPLAGIAAAFAAGIIFWGGFNTVVEATNTEPFCLSCHEMRDYVYEEYKGTIHDVNRSGVGAVCSDCHVPKDWTHKMIRKVKATRELYGKAVGSISTPEKFEAKRVHLAMNEWERMKANDSRECRNCHDFESMMPEFQKPRARQQHLNAMEVGQTCIDCHKGIAHSDLRDRASDEYLEELEAPNPDFIRAIPPKYLASLARIEAKEAAEAEAEKAAKQAQLKSVQAQIAAAVDAAVAEERAKAAGEESAAPSGGSDVGSNIDWAAVPATDMKLFYPGQASFEWVQNGRSHGGARPLTKGGDKCTTCHAAELDAIGNKIVAGGELEPTLIPGKRGVIDATVQAAHDDETLFIRLQWPDAGHNPAPFVDGGKMDPDNQTKVAMMITGTGIEMGEQVGCWASCHADNSYMPFDPGAEAIASNSDVSGRLSAQDTVTKYISESRTEVETKGRRGKALGGWDKLQAADQIEQYLADGTYLDLMRVYADGSATNGYLLEQRVVNDGEIAASASLDAGMWTVVFSRPLNSGAAGDIPLEPGQTYTVGFAIHDDFAAARFHHVTLDTSLALDDDTAAINVVKQMNPQYLLPALLVLAAPVWA--DEAAEICAEAEDRYVELFGQPSSAIEDAEVVLMYKYRFCPFELTVKPGTTVRWVNVDKRTSHSVFLKDGSEPESDRLFPEESVDLTFLTPGPQEYLCGPHWETQNMIGMITVEPMPNVIARIFGEGFRVFFLSAGLYGLFVGLVWGLWLTLDQSYAMTPPMWHAHEMIFGYSTAALGGFFLTAVPNWTGAPDARARFITLAAAVWLAGRMAMWFSGMLSPVFVATVDLAFVPILAAKIATQLIRRPKPQNMIFMLLLSFIWVADLLTHLDWIGATQNTLQTGLRAGLLTLCSMIVILGGRITPAFTRNAMKRAGEPEASWPVSIPIVDKAAMRLALILPVVALVFGATPVTGVVALGLGGMQALRMVHWRTGWAARQPILLALHLGLAMLALGLILWGLAMLGIGNEVAALHVLGIGGVGGMTLAVMSRAALGHSGRALVAPGSMVLAYGLMAVAALTRWIGAELDAGYLVAMLVSDGLWVSAFALYLIAMWPALTGPRAH-----------------------------------------------------------MNGKVFLIGAGPGDPELMTLRALRFLQQADVVVYDRLVSDEILAMHADGARLIPVGKAPSCHTVPQTRINQILRDEARAGHTVARLKGGDPMIFGRGSEEAAYLMDHGIAVEYAPGITAAQGASCSTGVPLTHRGLATSVQYVTGHRQADKVLDLDWKRLADPDSTLVVYMGVANIGQIAIGLMTENLPGSTPVLAVCKATTSRERRLVSRLDRLATDVRQAELKAPTLFIIGQVVSLYAERPVAELLEQAHGMASLTHRHWAARAVLTTAVVLATSAFAADTLDPNTLKRLVHQDCGSCHGLSLKGGLGPDLRAQTLDHYDPDVLSGVILDGIPDTAMPPWRPLISQEEAEWIARYLLQPEQMKHLILGLAATLMMSAAQAEPTATGDLGLVIERAKGSVLLIDQSDRAALARIEGLGDLSHASLVYSPDQRFAYVFGRDGGLTKVDIVTRQIVNRVIQAGNAIGGAISDDGALVAVSNYEPGGVRVFDAVTLEMVADIPTDSKTIGLVDAPGRRFVFTMWDTGETWIADFGKGT-PEITKIPNMGKNPYDALITANGRTYITGLFGEDGLTALDLWDDTPEPIRVLPDYGRGQEEMPVYKMPHLEGWALTGREFVLPAVGHHEVLWVDAETLTETGRTKTHGQPVFAMARPDGRQVWVNFAHPLNDTIQIIDSVSKEVIHEFKPGPAVLHMEFTPRGHEVWISVRDANKVMIYDTQNFEKLREIEADSPSGIFFTARAHRTGLMSLGISYNKTGRAFGAGLAMLLGSVAAPVFAEEPTLSDEAFESSKQLYFEQCAGCHGVLRKGATGNNLEPYWKTTADDGTVTEGGTLKLGQERLERIISWGTEGGMNNFSDIMTEQQIKDMATYIQMDPPKPPEMSLAQMKQTRKVYVEEADYPTEPLHGRNWENFFVVIERDVGKVAIIDGDTKEVLVHIPTGYAVHVIKASEHHKITEPENPGRFWYTMGRDGKMTKIDLWQTPDKMLVSEVTVAYDARDVAVSGDGKYIIGGGYWPPHFAIVDAVTMEPLKVVSTRGVNVDGDYVEESRVAAIYTTPNEPSWLVAVKELGQMWQVDYSDIDNLRIEKIDTAKFLHDGFFDPTGRYFQIAANASNKMVVVDTKERKLESMIDVAALPHPGPGANWVDPNCGPVAGTTHLGVGTVTVWGNDPEGRPDEAWKTCYEVETDGPGLFIRTHPNSKYVWADQTKHPEPEIQQSVQVIDKETGEIAKTIQLTEREGNAAVHFEFNADGTEVWVSNWNLADSKEPNGEIVIYDAETLEEKARIKGLFAPTGKFNVYNRSNHVT
>AJ9
MTSEPEKKKPIWRRYFLWGMPLAGIAAAFAAGIIFWGGFNTVVEATNTEPFCLSCHEMRDYVYEEYKGTIHDVNRSGVGAVCSDCHVPKDWTHKMIRKVKATRELYGKAVGSISTPEKFEAKRVHLAMNEWERMKANDSRECRNCHDFESMMPEFQKPRARQQHLNAMEVGQTCIDCHKGIAHSDLRDRASDEYLEELEAPNPDFIRAIPPKYLASLARIEAKEAAEAEAEKAAKQAQLKSVQAQIAAAVDAAVAEERAKAAGEESAAPSGGSDVGSNIDWAAVPATDMKLFYPGQASFEWVQNGRSHGGARPLTKGGDKCTTCHAAELDAIGNKIVAGGELEPTLIPGKRGVIDATVQAAHDDETLFIRLQWPDAGHNPAPFVDGGKMDPDNQTKVAMMITGTGIEMGEQVGCWASCHADNSYMPFDPGAEAIASNSDVSGRLSAQDTVTKYISESRTEVETKGRRGKALGGWDKLQAADQIEQYLADGTYLDLMRVYADGSATNGYLLEQRVVNDGEIAASASLDAGMWTVVFSRPLNSGAAGDIPLEPGQTYTVGFAIHDDFAAARFHHVTLDTSLALDDDTAAINVVKQMNPQYLLPALLVLAAPVWA--DEAAEICAEAEDRYVELFGQPSSAIEDAEVVLMYKYRFCPFELTVKPGTTVRWVNVDKRTSHSVFLKDGSEPESDRLFPEESVDLTFLTPGPQEYLCGPHWETQNMIGMITVEPMPNVIARIFGEGFRVFFLSAGLYGLFVGLVWGLWLTLDQSYAMTPPMWHAHEMIFGYSTAALGGFFLTAVPNWTGAPDARARFITLAAAVWLAGRMAMWFSGMLSPVFVATVDLAFVPILAAKIATQLIRRPKPQNMIFMLLLSFIWVADLLTHLDWIGATQNTLQTGLRAGLLTLCSMIVILGGRITPAFTRNAMKRAGEPEASWPVSIPIVDKAAMRLALILPVVALVFGATPVTGVVALGLGGMQALRMVHWRTGWAARQPILLALHLGLAMLALGLILWGLAMLGIGNEVAALHVLGIGGVGGMTLAVMSRAALGHSGRALVAPGSMVLAYGLMAVAALTRWIGAELDAGYLVAMLVSDGLWVSAFALYLIAMWPALTGPRAH-----------------------------------------------------------MNGKVFLIGAGPGDPELMTLRALRFLQQADVVVYDRLVSDEILAMHADGARLIPVGKAPSCHTVPQTRINQILRDEARAGHTVARLKGGDPMIFGRGSEEAAYLMDHGIAVEYAPGITAAQGASCSTGVPLTHRGLATSVQYVTGHRQADKVLDLDWKRLADPDSTLVVYMGVANIGQIAIGLMTENLPGSTPVLAVCKATTSRERRLVSRLDRLATDVRQAELKAPTLFIIGQVVSLYAERPVAELLEQAHGMASLTHRHWAARAVLTTAVVLATSAFAADTLDPNTLKRLVHQDCGSCHGLSLKGGLGPDLRAQTLDHYDPDVLSGVILDGIPDTAMPPWRPLISQEEAEWIARYLLQPEQMKHLILGLAATLMMSAAQAEPTATGDLGLVIERAKGSVLLIDQSDRAALARIEGLGDLSHASLVYSPDQRFAYVFGRDGGLTKVDIVTRQIVNRVIQAGNAIGGAISDDGALVAVSNYEPGGVRVFDAVTLEMVADIPTDSKTIGLVDAPGRRFVFTMWDTGETWIADFGKGT-PEITKIPNMGKNPYDALITANGRTYITGLFGEDGLTALDLWDDTPEPIRVLPDYGRGQEEMPVYKMPHLEGWALTGREFVLPAVGHHEVLWVDAETLTETGRTKTHGQPVFAMARPDGRQVWVNFAHPLNDTIQIIDSVSKEVIHEFKPGPAVLHMEFTPRGHEVWISVRDANKVMIYDTQNFEKLREIEADSPSGIFFTARAHRTGLMSLGISYNKTGRAFGAGLAMLLGSVAAPVFAEEPTLSDEAFESSKQLYFEQCAGCHGVLRKGATGNNLEPYWKTTADDGTVTEGGTLKLGQERLERIISWGTEGGMNNFSDIMTEQQIKDMATYIQMDPPKPPEMSLAQMKQTRKVYVEEADYPTEPLHGRNWENFFVVIERDVGKVAIIDGDTKEVLVHIPTGYAVHVIKASEHHKITEPENPGRFWYTMGRDGKMTKIDLWQTPDKMLVSEVTVAYDARDVAVSGDGKYIIGGGYWPPHFAIVDAVTMEPLKVVSTRGVNVDGDYVEESRVAAIYTTPNEPSWLVAVKELGQMWQVDYSDIDNLRIEKIDTAKFLHDGFFDPTGRYFQIAANASNKMVVVDTKERKLESMIDVAALPHPGPGANWVDPNCGPVAGTTHLGVGTVTVWGNDPEGRPDEAWKTCYEVETDGPGLFIRTHPNSKYVWADQTKHPEPEIQQSVQVIDKETGEIAKTIQLTEREGNAAVHFEFNADGTEVWVSNWNLADSKEPNGEIVIYDAETLEEKARIKGLFAPTGKFNVYNRSNHVT
>B1
M-------------------PLAGIAAAFAAGIIFWGGFNTVVEATNTEPFCLSCHEMRDYVYEEYKGTIHDVNRSGVGAVCSDCHVPKDWTHKMIRKVKATRELYGKAVGSISTPEKFEAKRVHLAMNEWERMKANDSRECRNCHDFESMMPEFQKPRARQQHLNAMEVGQTCIDCHKGIAHSDLRDRASDEYLEELEAPNPDFIRAIPPKYLASLARIEAKEAAEAEAEKAAKQAQLKSVQAQIAAAVDAAVAEERAKAAGEESAAPSGGSDVGSNIDWAAVPATDMKLFYPGQASFEWVQNGRSHGGARPLTKGGDKCTTCHAAELDAIGNKIVAGGELEPTLIPGKRGVIDATVQAAHDDETLFIRLQWPDAGHNPAPFVDGGKMDPDNQTKVAMMITGTGIEMGEQVGCWASCHADNSYMPFDPGAEAIASNSDVSGRLSAQDTVTKYISESRTEVETKGRRGKALGGWDKLQAADQIEQYLADGTYLDLMRVYADGSATNGYLLEQRVVNDGEIAASASLDAGMWTVVFSRPLNSGAAGDIPLEPGQTYTVGFAIHDDFAAARFHHVTLDTSLALDDDTAAINVVKQMNPQYLLPALLVLAAPVWA--DEAAEICAEAEDRYVELFGQPSSAIEDAEVVLMYKYRFCPFELTVKPGTTVRWVNVDKRTSHSVFLKDGSEPESDRLFPEESVDLTFLTPGPQEYLCGPHWETQNMIGMITVEPMPNVIARIFGEGFRVFFLSAGLYGLFVGLVWGLWLTLDQSYAMTPPMWHAHEMIFGYSTAALGGFFLTAVPNWTGAPDARARFITLAAAVWLAGRMAMWFSGMLSPVFVATVDLAFVPILAAKIATQLIRRPKPQNMIFMLLLSFIWVADLLTHLDWIGATQNTLQTGLRAGLLTLCSMIVILGGRITPAFTRNAMKRAGEPEASWPVSIPIVDKAAMRLALILPVVALVFGATPVTGVVALGLGGMQALRMVHWRTGWAARQPILLALHLGLAMLALGLILWGLAMLGIGNEVAALHVLGIGGVGGMTLAVMSRAALGHSGRALVAPGSMVLAYGLMAVAALTRWIGAELDAGYLVAMLVSDGLWVSAFALYLIAMWPALTGPRAH-----------------------------------------------------------MNGKVFLIGAGPGDPELMTLRALRFLQQADVVVYDRLVSDEILAMHADGARLIPVGKAPSCHTVPQTRINQILRDEARAGHTVARLKGGDPMIFGRGSEEAAYLMDHGIAVEYAPGITAAQGASCSTGVPLTHRGLATSVQYVTGHRQADKVLDLDWKRLADPDSTLVVYMGVANIGQIAIGLMTENLPGSTPVLAVCKATTSRERRLVSRLDRLATDVRQAELKAPTLFIIGQVVSLYAERPVAELLEQAHGMASLTHRHWAARAVLTTAVVLATSAFAADTLDPNTLKRLVHQDCGSCHGLSLKGGLGPDLRAQTLDHYDPDVLSGVILDGIPDTAMPPWRPLISQEEAEWIARYLLQPEQMKHLILGLAATLMMSAAQAEPTATGDLGLVIERAKGSVLLIDQSDRAALARIEGLGDLSHASLVYSPDQRFAYVFGRDGGLTKVDIVTRQIVNRVIQAGNAIGGAISDDGALVAVSNYEPGGVRVFDAVTLEMVADIPTDSKTIGLVDAPGRRFVFTMWDTGETWIADFGKGT-PEITKIPNMGKNPYDALITANGRTYITGLFGEDGLTALDLWDDTPEPIRVLPDYGRGQEEMPVYKMPHLEGWALTGREFVLPAVGHHEVLWVDAETLTETGRTKTHGQPVFAMARPDGRQVWVNFAHPLNDTIQIIDSVSKEVIHEFKPGPAVLHMEFTPRGHEVWISVRDANKVMIYDTQNFEKLREIEADSPSGIFFTARAHRTGLMSLGISYNKTGRAFGAGLAMLLGSVAAPVFAEEPTLSDEAFESSKQLYFEQCAGCHGVLRKGATGNNLEPYWKTTADDGTVTEGGTLKLGQERLERIISWGTEGGMNNFSDIMTEQQIKDMATYIQMDPPKPPEMSLAQMKQTRKVYVEEADYPTEPLHGRNWENFFVVIERDVGKVAIIDGDTKEVLVHIPTGYAVHVIKASEHHKITEPENPGRFWYTMGRDGKMTKIDLWQTPDKMLVSEVTVAYDARDVAVSGDGKYIIGGGYWPPHFAIVDAVTMEPLKVVSTRGVNVDGDYVEESRVAAIYTTPNEPSWLVAVKELGQMWQVDYSDIDNLRIEKIDTAKFLHDGFFDPTGRYFQIAANASNKMVVVDTKERKLESMIDVAALPHPGPGANWVDPNCGPVAGTTHLGVGTVTVWGNDPEGRPDEAWKTCYEVETDGPGLFIRTHPNSKYVWADQTKHPEPEIQQSVQVIDKETGEIAKTIQLTEREGNAAVHFEFNADGTEVWVSNWNLADSKEPNGEIVIYDAETLEEKARIKGLFAPTGKFNVYNRSNHVT
>B2
MTSEPEKKKPIWRRYFLWGMPLAGIAAAFAAGIIFWGGFNTVVEATNTEPFCLSCHEMRDYVYEEYKGTIHDVNRSGVGAVCSDCHVPKDWTHKMIRKVKATRELYGKAVGSISTPEKFEAKRVHLAMNEWERMKANDSRECRNCHDFESMMPEFQKPRARQQHLNAMEVGQTCIDCHKGIAHSDLRDRASDEYLEELEAPNPDFIRAIPPKYLASLARIEAKEAAEAEAEKAAKQAQLKSVQAQIAAAVDAAVAEERAKAAGEESAAPSGGSDVGSNIDWAAVPATDMKLFYPGQASFEWVQNGRSHGGARPLTKGGDKCTTCHAAELDAIGNKIVAGGELEPTLIPGKRGVIDATVQAAHDDETLFIRLQWPDAGHNPAPFVDGGKMDPDNQTKVAMMITGTGIEMGEQVGCWASCHADNSYMPFDPGAEAIASNSDVSGRLSAQDTVTKYISESRTEVETKGRRGKALGGWDKLQAADQIEQYLADGTYLDLMRVYADGSATNGYLLEQRVVNDGEIAASASLDAGMWTVVFSRPLNSGAAGDIPLEPGQTYTVGFAIHDDFAAARFHHVTLDTSLALDDDTAAINVVKQMNPQYLLPALLVLAAPVWA--DEAAEICAEAEDRYVELFGQPSSAIEDAEVVLMYKYRFCPFELTVKPGTTVRWVNVDKRTSHSVFLKDGSEPESDRLFPEESVDLTFLTPGPQEYLCGPHWETQNMIGMITVEPMPNVIARIFGEGFRVFFLSAGLYGLFVGLVWGLWLTLDQSYAMTPPMWHAHEMIFGYSTAALGGFFLTAVPNWTGAPDARARFITLAAAVWLAGRMAMWFSGMLSPVFVATVDLAFVPILAAKIATQLIRRPKPQNMIFMLLLSFIWVADLLTHLDWIGATQNTLQTGLRAGLLTLCSMIVILGGRITPAFTRNAMKRAGEPEASWPVSIPIVDKAAMRLALILPVVALVFGATPVTGVVALGLGGMQALRMVHWRTGWAARQPILLALHLGLAMLALGLILWGLAMLGIGNEVAALHVLGIGGVGGMTLAVMSRAALGHSGRALVAPGSMVLAYGLMAVAALTRWIGAELDAGYLVAMLVSDGLWVSAFALYLIAMWPALTGPRAH------------------------------------------------------------------------------------------------------------------------------------------------------------------------------------------------------------------------------------------------------------------------------------------------------------------------MASLTHRHWAARAVLTTAVVLATSAFAADTLDPNTLKRLVHQDCGSCHGLSLKGGLGPDLRAQTLDHYDPDVLSGVILDGIPDTAMPPWRPLISQEEAEWIARYLLQPEQMKHLILGLAATLMMSAAQAEPTATGDLGLVIERAKGSVLLIDQSDRAALARIEGLGDLSHASLVYSPDQRFAYVFGRDGGLTKVDIVTRQIVNRVIQAGNAIGGAISDDGALVAVSNYEPGGVRVFDAVTLEMVADIPTDSKTIGLVDAPGRRFVFTMWDTGETWIADFGKGT-PEITKIPNMGKNPYDALITANGRTYITGLFGEDGLTALDLWDDTPEPIRVLPDYGRGQEEMPVYKMPHLEGWALTGREFVLPAVGHHEVLWVDAETLTETGRTKTHGQPVFAMARPDGRQVWVNFAHPLNDTIQIIDSVSKEVIHEFKPGPAVLHMEFTPRGHEVWISVRDANKVMIYDTQNFEKLREIEADSPSGIFFTARAHRTGLMSLGISYNKTGRAFGAGLAMLLGSVAAPVFAEEPTLSDEAFESSKQLYFEQCAGCHGVLRKGATGNNLEPYWKTTADDGTVTEGGTLKLGQERLERIISWGTEGGMNNFSDIMTEQQIKDMATYIQMDPPKPPEMSLAQMKQTRKVYVEEADYPTEPLHGRNWENFFVVIERDVGKVAIIDGDTKEVLVHIPTGYAVHVIKASEHHKITEPENPGRFWYTMGRDGKMTKIDLWQTPDKMLVSEVTVAYDARDVAVSGDGKYIIGGGYWPPHFAIVDAVTMEPLKVVSTRGVNVDGDYVEESRVAAIYTTPNEPSWLVAVKELGQMWQVDYSDIDNLRIEKIDTAKFLHDGFFDPTGRYFQIAANASNKMVVVDTKERKLESMIDVAALPHPGPGANWVDPNCGPVAGTTHLGVGTVTVWGNDPEGRPDEAWKTCYEVETDGPGLFIRTHPNSKYVWADQTKHPEPEIQQSVQVIDKETGEIAKTIQLTEREGNAAVHFEFNADGTEVWVSNWNLADSKEPNGEIVIYDAETLEEKARIKGLFAPTGKFNVYNRSNHVT
>B4
MTSEPEKKKPIWRRYFLWGMPLAGIAAAFAAGIIFWGGFNTVVEATNTEPFCLSCHEMRDYVYEEYKGTIHDVNRSGVGAVCSDCHVPKDWTHKMIRKVKATRELYGKAVGSISTPEKFEAKRVHLAMNEWERMKANDSRECRNCHDFESMMPEFQKPRARQQHLNAMEVGQTCIDCHKGIAHSDLRDRASDEYLEELEAPNPDFIRAIPPKYLASLARIEAKEAAEAEAEKAAKQAQLKSVQAQIAAAVDAAVAEERAKAAGEESAAPSGGSDVGSNIDWAAVPATDMKLFYPGQASFEWVQNGRSHGGARPLTKGGDKCTTCHAAELDAIGNKIVAGGELEPTLIPGKRGVIDATVQAAHDDETLFIRLQWPDAGHNPAPFVDGGKMDPDNQTKVAMMITGTGIEMGEQVGCWASCHADNSYMPFDPGAEAIASNSDVSGRLSAQDTVTKYISESRTEVETKGRRGKALGGWDKLQAADQIEQYLADGTYLDLMRVYADGSATNGYLLEQRVVNDGEIAASASLDAGMWTVVFSRPLNSGAAGDIPLEPGQTYTVGFAIHDDFAAARFHHVTLDTSLALDDDTAAINVVKQMNPQYLLPALLVLAAPVWA--DEAAEICAEAEDRYVELFGQPSSAIEDAEVVLMYKYRFCPFELTVKPGTTVRWVNVDKRTSHSVFLKDGSEPESDRLFPEESVDLTFLTPGPQEYLCGPHWETQNMIGMITVEP--------------------------------------------------------------------------------------------------------------------------------------------------------------------------------------------------------------------------------------------------------------------------------------------------------------------------------------------------------------------------------------------------------------------------------------------------------------MNGKVFLIGAGPGDPELMTLRALRFLQQADVVVYDRLVSDEILAMHADGARLIPVGKAPSCHTVPQTRINQILRDEARAGHTVARLKGGDPMIFGRGSEEAAYLMDHGIAVEYAPGITAAQGASCSTGVPLTHRGLATSVQYVTGHRQADKVLDLDWKRLADPDSTLVVYMGVANIGQIAIGLMTENLPGSTPVLAVCKATTSRERRLVSRLDRLATDVRQAELKAPTLFIIGQVVSLYAERPVAELLEQAHGMASLTHRHWAARAVLTTAVVLATSAFAADTLDPNTLKRLVHQDCGSCHGLSLKGGLGPDLRAQTLDHYDPDVLSGVILDGIPDTAMPPWRPLISQEEAEWIARYLLQPEQMKHLILGLAATLMMSAAQAEPTATGDLGLVIERAKGSVLLIDQSDRAALARIEGLGDLSHASLVYSPDQRFAYVFGRDGGLTKVDIVTRQIVNRVIQAGNAIGGAISDDGALVAVSNYEPGGVRVFDAVTLEMVADIPTDSKTIGLVDAPGRRFVFTMWDTGETWIADFGKGT-PEITKIPNMGKNPYDALITANGRTYITGLFGEDGLTALDLWDDTPEPIRVLPDYGRGQEEMPVYKMPHLEGWALTGREFVLPAVGHHEVLWVDAETLTETGRTKTHGQPVFAMARPDGRQVWVNFAHPLNDTIQIIDSVSKEVIHEFKPGPAVLHMEFTPRGHEVWISVRDANKVMIYDTQNFEKLREIEADSPSGIFFTARAHRTGLMSLGISYNKTGRAFGAGLAMLLGSVAAPVFAEEPTLSDEAFESSKQLYFEQCAGCHGVLRKGATGNNLEPYWKTTADDGTVTEGGTLKLGQERLERIISWGTEGGMNNFSDIMTEQQIKDMATYIQMDPPKPPEMSLAQMKQTRKVYVEEADYPTEPLHGRNWENFFVVIERDVGKVAIIDGDTKEVLVHIPTGYAVHVIKASEHHKITEPENPGRFWYTMGRDGKMTKIDLWQTPDKMLVSEVTVAYDARDVAVSGDGKYIIGGGYWPPHFAIVDAVTMEPLKVVSTRGVNVDGDYVEESRVAAIYTTPNEPSWLVAVKELGQMWQVDYSDIDNLRIEKIDTAKFLHDGFFDPTGRYFQIAANASNKMVVVDTKERKLESMIDVAALPHPGPGANWVDPNCGPVAGTTHLGVGTVTVWGNDPEGRPDEAWKTCYEVETDGPGLFIRTHPNSKYVWADQTKHPEPEIQQSVQVIDKETGEIAKTIQLTEREGNAAVHFEFNADGTEVWVSNWNLADSKEPNGEIVIYDAETLEEKARIKGLFAPTGKFNVYNRSNHVT
>B7
MTSEPEKKKPIWRRYFLWGMPLAGIAAAFAAGIIFWGGFNTVVEATNTEPFCLSCHEMRDYVYEEYKGTIHDVNRSGVGAVCSDCHVPKDWTHKMIRKVKATRELYGKAVGSISTPEKFEAKRVHLAMNEWERMKANDSRECRNCHDFESMMPEFQKPRARQQHLNAMEVGQTCIDCHKGIAHSDLRDRASDEYLEELEAPNPDFIRAIPPKYLASLARIEAKEAAEAEAEKAAKQAQLKSVQAQIAAAVDAAVAEERAKAAGEESAAPSGGSDVGSNIDWAAVPATDMKLFYPGQASFEWVQNGRSHGGARPLTKGGDKCTTCHAAELDAIGNKIVAGGELEPTLIPGKRGVIDATVQAAHDDETLFIRLQWPDAGHNPAPFVDGGKMDPDNQTKVAMMITGTGIEMGEQVGCWASCHADNSYMPFDPGAEAIASNSDVSGRLSAQDTVTKYISESRTEVETKGRRGKALGGWDKLQAADQIEQYLADGTYLDLMRVYADGSATNGYLLEQRVVNDGEIAASASLDAGMWTVVFSRPLNSGAAGIFPVKPTPS-------------------ALPSMMTLLPPGS-----TTMNPQYLLPALLVLAAPVWA--DEAAEICAEAEDRYVELFGQPSSAIEDAEVVLMYKYRFCPFELTVKPGTTVRWVNVDKRTSHSVFLKDGSEPESDRLFPEESVDLTFLTPGPQEYLCGPHWETQNMIGMITVEPMPNVIARIFGEGFRVFFLSAGLYGLFVGLVWGLWLTLDQSYAMTPPMWHAHEMIFGYSTAALGGFFLTAVPNWTGAPDARARFITLAAAVWLAGRMAMWFSGMLSPVFVATVDLAFVPILAAKIATQLIRRPKPQNMIFMLLLSFIWVADLLTHLDWIGATQNTLQTGLRAGLLTLCSMIVILGGRITPAFTRNAMKRAGEPEASWPVSIPIVDKAAMRLALILPVVALVFGATPVTGVVALGLGGMQALRMVHWRTGWAARQPILLALHLGLAMLALGLILWGLAMLGIGNEVAALHVLGIGGVGGMTLAVMSRAALGHSGRALVAPGSMVLAYGLMAVAALTRWIGAELDAGYLVAMLVSDGLWVSAFALYLIAMWPALTGPRAH-----------------------------------------------------------MNGKVFLIGAGPGDPELMTLRALRFLQQADVVVYDRLVSDEILAMHADGARLIPVGKAPSCHTVPQTRINQILRDEARAGHTVARLKGGDPMIFGRGSEEAAYLMDHGIAVEYAPGITAAQGASCSTGVPLTHRGLATSVQYVTGHRQADKVLDLDWKRLADPDSTLVVYMGVANIGQIAIGLMTENLPGSTPVLAVCKATTSRERRLVSRLDRLATDVRQAELKAPTLFIIGQVVSLYAERPVAELLEQAHGMASLTHRHWAARAVLTTAVVLATSAFAADTLDPNTLKRLVHQDCGSCHGLSLKGGLGPDLRAQTLDHYDPDVLSGVILDGIPDTAMPPWRPLISQEEAEWIARYLLQPEQMKHLILGLAATLMMSAAQAEPTATGDLGLVIERAKGSVLLIDQSDRAALARIEGLGDLSHASLVYSPDQRFAYVFGRDGGLTKVDIVTRQIVNRVIQAGNAIGGAISDDGALVAVSNYEPGGVRVFDAVTLEMVADIPTDSKTIGLVDAPGRRFVFTMWDTGETWIADFGKGT-PEITKIPNMGKNPYDALITANGRTYITGLFGEDGLTALDLWDDTPEPIRVLPDYGRGQEEMPVYKMPHLEGWALTGREFVLPAVGHHEVLWVDAETLTETGRTKTHGQPVFAMARPDGRQVWVNFAHPLNDTIQIIDSVSKEVIHEFKPGPAVLHMEFTPRGHEVWISVRDANKVMIYDTQNFEKLREIEADSPSGIFFTARAHRTGLMSLGISYNKTGRAFGAGLAMLLGSVAAPVFAEEPTLSDEAFESSKQLYFEQCAGCHGVLRKGATGNNLEPYWKTTADDGTVTEGGTLKLGQERLERIISWGTEGGMNNFSDIMTEQQIKDMATYIQMDPPKPPEMSLAQMKQTRKVYVEEADYPTEPLHGRNWENFFVVIERDVGKVAIIDGDTKEVLVHIPTGYAVHVIKASEHHKITEPENPGRFWYTMGRDGKMTKIDLWQTPDKMLVSEVTVAYDARDVAVSGDGKYIIGGGYWPPHFAIVDAVTMEPLKVVSTRGVNVDGDYVEESRVAAIYTTPNEPSWLVAVKELGQMWQVDYSDIDNLRIEKIDTAKFLHDGFFDPTGRYFQIAANASNKMVVVDTKERKLESMIDVAALPHPGPGANWVDPNCGPVAGTTHLGVGTVTVWGNDPEGRPDEAWKTCYEVETDGPGLFIRTHPNSKYVWADQTKHPEPEIQQSVQVIDKETGEIAKTIQLTEREGNAAVHFEFNADGTEVWVSNWNLADSKEPNGEIVIYDAETLEEKARIKGLFAPTGKFNVYNRSNHVT
>E12
MTSEPEKKKPIWRRYFLWGMPLAGIAAAFAAGIIFWGGFNTVVEATNTEPFCLSCHEMRDYVYEEYKGTIHDVNRSGVGAVCSDCHVPKDWTHKMIRKVKATRELYGKAVGSISTPEKFEAKRVHLAMNEWERMKANDSRECRNCHDFESMMPEFQKPRARQQHLNAMEVGQTCIDCHKGIAHSDLRDRASDEYLEELEAPNPDFIRAIPPKYLASLARIEAKEAAEAEAEKAAKQAQLKSVQAQIAAAVDAAVAEERAKAAGEESAAPSGGSDVGSNIDWAAVPATDMKLFYPGQASFEWVQNGRSHGGARPLTKGGDKCTTCHAAELDAIGNKIVAGGELEPTLIPGKRGVIDATVQAAHDDETLFIRLQWPDAGHNPAPFVDGGKMDPDNQTKVAMMITGTGIEMGEQVGCWASCHADNSYMPFDPGAEAIASNSDVSGRLSAQDTVTKYISESRTEVETKGRRGKALGGWDKLQAADQIEQYLADGTYLDLMRVYADGSATNGYLLEQRVVNDGEIAASASLDAGMWTVVFSRPLNSGAAGDIPLEPGQTYTVGFAIHDDFAAARFHHVTLDTSLALDDDTAAINVVKQMNPQYLLPALLVLAAPVWA--DEAAEICAEAEDRYVELFGQPSSAIEDAEVVLMYKYRFCPFELTVKPGTTVRWVNVDKRTSHSVFLKDGSEPESDRLFPEESVDLTFLTPGPQEYLCGPHWETQNMIGMITVEP-------------------------------------------------------------------------------------------------MWFSGMLSPVFVATVDLAFVPILAAKIATQLIRRPKPQNMIFMLLLSFIWVADLLTHLDWIGATQNTLQTGLRAGLLTLCSMIVILGGRITPAFTRNAMKRAGEPEASWPVSIPIVDKAAMRLALILPVVALVFGATPVTGVVALGLGGMQALRMVHWRTGWAARQPILLALHLGLAMLALGLILWGLAMLGIGNEVAALHVLGIGGVGGMTLAVMSRAALGHSGRALVAPGSMVLAYGLMAVAALTRWIGAELDAGYLVAMLVSDGLWVSAFALYLIAMWPALTGPRAH-----------------------------------------------------------MNGKVFLIGAGPGDPELMTLRALRFLQQADVVVYDRLVSDEILAMHADGARLIPVGKAPSCHTVPQTRINQILRDEARAGHTVARLKGGDPMIFGRGSEEAAYLMDHGIAVEYAPGITAAQGASCSTGVPLTHRGLATSVQYVTGHRQADKVLDLDWKRLADPDSTLVVYMGVANIGQIAIGLMTENLPGSTPVLAVCKATTSRERRLVSRLDRLATDVRQAELKAPTLFIIGQVVSLYAERPVAELLEQAHGMASLTHRHWAARAVLTTAVVLATSAFAADTLDPNTLKRLVHQDCGSCHGLSLKGGLGPDLRAQTLDHYDPDVLSGVILDGIPDTAMPPWRPLISQEEAEWIARYLLQPEQMKHLILGLAATLMMSAAQAEPTATGDLGLVIERAKGSVLLIDQSDRAALARIEGLGDLSHASLVYSPDQRFAYVFGRDGGLTKVDIVTRQIVNRVIQAGNAIGGAISDDGALVAVSNYEPGGVRVFDAVTLEMVADIPTDSKTIGLVDAPGRRFVFTMWDTGETWIADFGKGT-PEITKIPNMGKNPYDALITANGRTYITGLFGEDGLTALDLWDDTPEPIRVLPDYGRGQEEMPVYKMPHLEGWALTGREFVLPAVGHHEVLWVDAETLTETGRTKTHGQPVFAMARPDGRQVWVNFAHPLNDTIQIIDSVSKEVIHEFKPGPAVLHMEFTPRGHEVWISVRDANKVMIYDTQNFEKLREIEADSPSGIFFTARAHRTGLMSLGISYNKTGRAFGAGLAMLLGSVAAPVFAEEPTLSDEAFESSKQLYFEQCAGCHGVLRKGATGNNLEPYWKTTADDGTVTEGGTLKLGQERLERIISWGTEGGMNNFSDIMTEQQIKDMATYIQMDPPKPPEMSLAQMKQTRKVYVEEADYPTEPLHGRNWENFFVVIERDVGKVAIIDGDTKEVLVHIPTGYAVHVIKASEHHKITEPENPGRFWYTMGRDGKMTKIDLWQTPDKMLVSEVTVAYDARDVAVSGDGKYIIGGGYWPPHFAIVDAVTMEPLKVVSTRGVNVDGDYVEESRVAAIYTTPNEPSWLVAVKELGQMWQVDYSDIDNLRIEKIDTAKFLHDGFFDPTGRYFQIAANASNKMVVVDTKERKLESMIDVAALPHPGPGANWVDPNCGPVAGTTHLGVGTVTVWGNDPEGRPDEAWKTCYEVETDGPGLFIRTHPNSKYVWADQTKHPEPEIQQSVQVIDKETGEIAKTIQLTEREGNAAVHFEFNADGTEVWVSNWNLADSKEPNGEIVIYDAETLEEKARIKGLFAPTGKFNVYNRSNHVT
>E9
MTSEPEKKKPIWRRYFLWGMPLAGIAAAFAAGIIFWGGFNTVVEATNTEPFCLSCHEMRDYVYEEYKGTIHDVNRSGVGAVCSDCHVPKDWTHKMIRKVKATRELYGKAVGSISTPEKFEAKRVHLAMNEWERMKANDSRECRNCHDFESMMPEFQKPRARQQHLNAMEVGQTCIDCHKGIAHSDLRDRASDEYLEELEAPNPDFIRAIPPKYLASLARIEAKEAAEAEAEKAAKQAQLKSVQAQIAAAVDAAVAEERAKAAGEESAAPSGGSDVGSNIDWAAVPATDMKLFYPGQASFEWVQNGRSHGGARPLTKGGDKCTTCHAAELDAIGNKIVAGGELEPTLIPGKRGVIDATVQAAHDDETLFIRLQWPDAGHNPAPFVDGGKMDPDNQTKVAMMITGTGIEMGEQVGCWASCHADNSYMPFDPGAEAIASNSDVSGRLSAQDTVTKYISESRTEVETKGRRGKALGGWDKLQAADQIEQYLADGTYLDLMRVYADGSATNGYLLEQRVVNDGEIAASASLDAGMWTVVFSRPLNSGAAGDIPLEPGQTYTVGFAIHDDFAAARFHHVTLDTSLALDDDTAAINVVKQMNPQYLLPALLVLAAPVWA--DEAAEICAEAEDRYVELFGQPSSAIEDAEVVLMYKYRFCPFELTVKPGTTVRWVNVDKRTSHSVFLKDGSEPESDRLFPEESVDLTFLTPGPQEYLCGPHWETQNMIGMITVEPMPNVIARIFGEGFRVFFLSAGLYGLFVGLVWGLWLTLDQSYAMTPPMWHAHEMIFGYSTAALGGFFLTAVPNWTGAPDARARFITLAAAVWLAGRMAMWFSGMLSPVFVATVDLAFVPILAAKIATQLIRRPKPQNMIFMLLLSFIWVADLLTHLDWIGATQNTLQTGLRAGLLTLCSMIVILGGRITPAFTRNAMKRAGEPEASWPVSIPIVDKAAMRLALILPVVALVFGATPVTGVVALGLGGMQALRMVHWRTGWAARQPILLALHLGLAMLALGLILWGLAMLGIGNEVAALHVLGIGGVGGMTLAVMSRAALGHSGRALVAPGSMVLAYGLMAVAALTRWIGAELDAGYLVAMLVSDGLWVSAFALYLIAMWPALTGPRAH-----------------------------------------------------------MNGKVFLIGAGPGDPELMTLRALRFLQQADVVVYDRLVSDEILAMHADGARLIPVGKAPSCHTVPQTRINQILRDEARAGHTVARLKGGDPMIFGRGSEEAAYLMDHGIAVEYAPGITAAQGASCSTGVPLTHRGLATSVQYVTGHRQADKVLDLDWKRLADPDSTLVVYMGVANIGQIAIGLMTENLPGSTPVLAVCKATTSRERRLVSRLDRLATDVRQAELKAPTLFIIGQVVSLYAERPVAELLEQAHGMASLTHRHWAARAVLTTAVVLATSAFAADTLDPNTLKRLVHQDCGSCHGLSLKGGLGPDLRAQTLDHYDPDVLSGVILDGIPDTAMPPWRPLISQEEAEWIARYLLQPEQMKHLILGLAATLMMSAAQAEPTATGDLGLVIERAKGSVLLIDQSDRAALARIEGLGDLSHASLVYSPDQRFAYVFGRDGGLTKVDIVTRQIVNRVIQAGNAIGGAISDDGALVAVSNYEPGGVRVFDAVTLEMVADIPTDSKTIGLVDAPGRRFVFTMWDTGETWIADFGKGT-PEITKIPNMGKNPYDALITANGRTYITGLFGEDGLTALDLWDDTPEPIRVLPDYGRGQEEMPVYKMPHLEGWALTGREFVLPAVGHHEVLWVDAETLTETGRTKTHGQPVFAMARPDGRQVWVNFAHPLNDTIQIIDSVSKEVIHEFKPGPAVLHMEFTPRGHEVWISVRDANKVMIYDTQNFEKLREIEADSPSGIFFTARAHRTGLMSLGISYNKTGRAFGAGLAMLLGSVAAPVFAEEPTLSDEAFESSKQLYFEQCAGCHGVLRKGATGNNLEPYWKTTADDGTVTEGGTLKLGQERLERIISWGTEGGMNNFSDIMTEQQIKDMATYIQMDPPKPPEMSLAQMKQTRKVYVEEADYPTEPLHGRNWENFFVVIERDVGKVAIIDGDTKEVLVHIPTGYAVHVIKASEHHKITEPENPGRFWYTMGRDGKMTKIDLWQTPDKMLVSEVTVAYDARDVAVSGDGKYIIGGGYWPPHFAIVDAVTMEPLKVVSTRGVNVDGDYVEESRVAAIYTTPNEPSWLVAVKELGQMWQVDYSDIDNLRIEKIDTAKFLHDGFFDPTGRYFQIAANASNKMVVVDTKERKLESMIDVAALPHPGPGANWVDPNCGPVAGTTHLGVGTVTVWGNDPEGRPDEAWKTCYEVETDGPGLFIRTHPNSKYVWADQTKHPEPEIQQSVQVIDKETGEIAKTIQLTEREGNAAVHFEFNADGTEVWVSNWNLADSKEPNGEIVIYDAETLEEKARIKGLFAPTGKFNVYNRSNHVT
>F6
M-------------------PLAGIAAAFAAGIIFWGGFNTVVEATNTEPFCLSCHEMRDYVYEEYKGTIHDVNRSGVGAVCSDCHVPKDWTHKMIRKVKATRELYGKAVGSISTPEKFEAKRVHLAMNEWERMKANDSRECRNCHDFESMMPEFQKPRARQQHLNAMEVGQTCIDCHKGIAHSDLRDRASDEYLEELEAPNPDFIRAIPPKYLASLARIEAKEAAEAEAEKAAKQAQLKSVQAQIAAAVDAAVAEERAKAAGEESAAPSGGSDVGSNIDWAAVPATDMKLFYPGQASFEWVQNGRSHGGARPLTKGGDKCTTCHAAELDAIGNKIVAGGELEPTLIPGKRGVIDATVQAAHDDETLFIRLQWPDAGHNPAPFVDGGKMDPDNQTKVAMMITGTGIEMGEQVGCWASCHADNSYMPFDPGAEAIASNSDVSGRLSAQDTVTKYISESRTEVETKGRRGKALGGWDKLQAADQIEQYLADGTYLDLMRVYADGSATNGYLLEQRVVNDGEIAASASLDAGMWTVVFSRPLNSGAAGDIPLEPGQTYTVGFAIHDDFAAARFHHVTLDTSLALDDDTAAINVVKQMNPQYLLPALLVLAAPVWA--DEAAEICAEAEDRYVELFGQPSSAIEDAEVVLMYKYRFCPFELTVKPGTTVRWVNVDKRTSHSVFLKDGSEPESDRLFPEESVDLTFLTPGPQEYLCGPHWETQNMIGMITVEPMPNVIARIFGEGFRVFFLSAGLYGLFVGLVWGLWLTLDQSYAMTPPMWHAHEMIFGYSTAALGGFFLTAVPNWTGAPDARARFITLAAAVWLAGRMAMWFSGMLSPVFVATVDLAFVPILAAKIATQLIRRPKPQNMIFMLLLSFIWVADLLTHLDWIGATQNTLQTGLRAGLLTLCSMIVILGGRITPAFTRNAMKRAGEPEASWPVSIPIVDKAAMRLALILPVVALVFGATPVTGVVALGLGGMQALRMVHWRTGWAARQPILLALHLGLAMLALGLILWGLAMLGIGNEVAALHVLGIGGVGGMTLAVMSRAALGHSGRALVAPGSMVLAYGLMAVAALTRWIGAELDAGYLVAMLVSDGLWVSAFALYLIAMWPALTGPRAH-----------------------------------------------------------MNGKVFLIGAGPGDPELMTLRALRFLQQADVVVYDRLVSDEILAMHADGARLIPVGKAPSCHTVPQTRINQILRDEARAGHTVARLKGGDPMIFGRGSEEAAYLMDHGIAVEYAPGITAAQGASCSTGVPLTHRGLATSVQYVTGHRQADKVLDLDWKRLADPDSTLVVYMGVANIGQIAIGLMTENLPGSTPVLAVCKATTSRERRLVSRLDRLATDVRQAELKAPTLFIIGQVVSLYAERPVAELLEQAHGMASLTHRHWAARAVLTTAVVLATSAFAADTLDPNTLKRLVHQDCGSCHGLSLKGGLGPDLRAQTLDHYDPDVLSGVILDGIPDTAMPPWRPLISQEEAEWIARYLLQPEQMKHLILGLAATLMMSAAQAEPTATGDLGLVIERAKGSVLLIDQSDRAALARIEGLGDLSHASLVYSPDQRFAYVFGRDGGLTKVDIVTRQIVNRVIQAGNAIGGAISDDGALVAVSNYEPGGVRVFDAVTLEMVADIPTDSKTIGLVDAPGRRFVFTMWDTGETWIADFGKGT-PEITKIPNMGKNPYDALITANGRTYITGLFGEDGLTALDLWDDTPEPIRVLPDYGRGQEEMPVYKMPHLEGWALTGREFVLPAVGHHEVLWVDAETLTETGRTKTHGQPVFAMARPDGRQVWVNFAHPLNDTIQIIDSVSKEVIHEFKPGPAVLHMEFTPRGHEVWISVRDANKVMIYDTQNFEKLREIEADSPSGIFFTARAHRTGLMSLGISYNKTGRAFGAGLAMLLGSVAAPVFAEEPTLSDEAFESSKQLYFEQCAGCHGVLRKGATGNNLEPYWKTTADDGTVTEGGTLKLGQERLERIISWGTEGGMNNFSDIMTEQQIKDMATYIQMDPPKPPEMSLAQMKQTRKVYVEEADYPTEPLHGRNWENFFVVIERDVGKVAIIDGDTKEVLVHIPTGYAVHVIKASEHHKITEPENPGRFWYTMGRDGKMTKIDLWQTPDKMLVSEVTVAYDARDVAVSGDGKYIIGGGYWPPHFAIVDAVTMEPLKVVSTRGVNVDGDYVEESRVAAIYTTPNEPSWLVAVKELGQMWQVDYSDIDNLRIEKIDTAKFLHDGFFDPTGRYFQIAANASNKMVVVDTKERKLESMIDVAALPHPGPGANWVDPNCGPVAGTTHLGVGTVTVWGNDPEGRPDEAWKTCYEVETDGPGLFIRTHPNSKYVWADQTKHPEPEIQQSVQVIDKETGEIAKTIQLTEREGNAAVHFEFNADGTEVWVSNWNLADSKEPNGEIVIYDAETLEEKARIKGLFAPTGKFNVYNRSNHVT
>F7
MTSEPEKKKPIWRRYFLWGMPLAGIAAAFAAGIIFWGGFNTVVEATNTEPFCLSCHEMRDYVYEEYKGTIHDVNRSGVGAVCSDCHVPKDWTHKMIRKVKATRELYGKAVGSISTPEKFEAKRVHLAMNEWERMKANDSRECRNCHDFESMMPEFQKPRARQQHLNAMEVGQTCIDCHKGIAHSDLRDRASDEYLEELEAPNPDFIRAIPPKYLASLARIEAKEAAEAEAEKAAKQAQLKSVQAQIAAAVDAAVAEERAKAAGEESAAPSGGSDVGSNIDWAAVPATDMKLFYPGQASFEWVQNGRSHGGARPLTKGGDKCTTCHAAELDAIGNKIVAGGELEPTLIPGKRGVIDATVQAAHDDETLFIRLQWPDAGHNPAPFVDGGKMDPDNQTKVAMMITGTGIEMGEQVGCWASCHADNSYMPFDPGAEAIASNSDVSGRLSAQDTVTKYISESRTEVETKGRRGKALGGWDKLQAADQIEQYLADGTYLDLMRVYADGSATNGYLLEQRVVNDGEIAASASLDAGMWTVVFSRPLNSGAAGDIPLEPGQTYTVGFAIHDDFAAARFHHVTLDTSLALDDDTAAINVVKQMNPQYLLPALLVLAAPVWA--DEAAEICAEAEDRYVELFGQPSSAIEDAEVVLMYKYRFCPFELTVKPGTTVRWVNVDKRTSHSVFLKDGSEPESDRLFPEESVDLTFLTPGPQEYLCGPHWETQNMIGMITVEPMPNVIARIFGEGFRVFFLSAGLYGLFVGLVWGLWLTLDQSYAMTPPMWHAHEMIFGYSTAALGGFFLTAVPNWTGAPDARARFITLAAAVWLAGRMAMWFSGMLSPVFVATVDLAFVPILAAKIATQLIRRPKPQNMIFMLLLSFIWVADLLTHLDWIGATQNTLQTGLRAGLLTLCSMIVILGGRITPAFTRNAMKRAGEPEASWPVSIPIVDKAAMRLALILPVVALVFGATPVTGVVALGLGGMQALRMVHWRTGWAARQPILLALHLGLAMLALGLILWGLAMLGIGNEVAALHVLGIGGVGGMTLAVMSRAALGHSGRALVAPGSMVLAYGLMAVAALTRWIGAELDAGYLVAMLVSDGLWVSAFALYLIAMWPALTGPRAH-----------------------------------------------------------MNGKVFLIGAGPGDPELMTLRALRFLQQADVVVYDRLVSDEILAMHADGARLIPVGKAPSCHTVPQTRINQILRDEARAGHTVARLKGGDPMIFGRGSEEAAYLMDHGIAVEYAPGITAAQGASCSTGVPLTHRGLATSVQYVTGHRQADKVLDLDWKRLADPDSTLVVYMGVANIGQIAIGLMTENLPGSTPVLAVCKATTSRERRLVSRLDRLATDVRQAELKAPTLFIIGQVVSLYAERPVAELLEQAHGMASLTHRHWAARAVLTTAVVLATSAFAADTLDPNTLKRLVHQDCGSCHGLSLKGGLGPDLRAQTLDHYDPDVLSGVILDGIPDTAMPPWRPLISQEEAEWIARYLLQPEQMKHLILGLAATLMMSAAQAEPTATGDLGLVIERAKGSVLLIDQSDRAALARIEGLGDLSHASLVYSPDQRFAYVFGRDGGLTKVDIVTRQIVNRVIQAGNAIGGAISDDGALVAVSNYEPGGVRVFDAVTLEMVADIPTDSKTIGLVDAPGRRFVFTMWDTGETWIADFGKGT-PEITKIPNMGKNPYDALITANGRTYITGLFGEDGLTALDLWDDTPEPIRVLPDYGRGQEEMPVYKMPHLEGWALTGREFVLPAVGHHEVLWVDAETLTETGRTKTHGQPVFAMARPDGRQVWVNFAHPLNDTIQIIDSVSKEVIHEFKPGPAVLHMEFTPRGHEVWISVRDANKVMIYDTQNFEKLREIEADSPSGIFFTARAHRTGLMSLGISYNKTGRAFGAGLAMLLGSVAAPVFAEEPTLSDEAFESSKQLYFEQCAGCHGVLRKGATGNNLEPYWKTTADDGTVTEGGTLKLGQERLERIISWGTEGGMNNFSDIMTEQQIKDMATYIQMDPPKPPEMSLAQMKQTRKVYVEEADYPTEPLHGRNWENFFVVIERDVGKVAIIDGDTKEVLVHIPTGYAVHVIKASEHHKITEPENPGRFWYTMGRDGKMTKIDLWQTPDKMLVSEVTVAYDARDVAVSGDGKYIIGGGYWPPHFAIVDAVTMEPLKVVSTRGVNVDGDYVEESRVAAIYTTPNEPSWLVAVKELGQMWQVDYSDIDNLRIEKIDTAKFLHDGFFDPTGRYFQIAANASNKMVVVDTKERKLESMIDVAALPHPGPGANWVDPNCGPVAGTTHLGVGTVTVWGNDPEGRPDEAWKTCYEVETDGPGLFIRTHPNSKYVWADQTKHPEPEIQQSVQVIDKETGEIAKTIQLTEREGNAAVHFEFNADGTEVWVSNWNLADSKEPNGEIVIYDAETLEEKARIKGLFAPTGKFNVYNRSNHVT
>BC9
MTSEPDKKPPIWRRYFLWGMPVAGIAAAFAAGIIFWGGFNTAMEATNTKEFCVSCHEMRDFVYEEYTGTIHDVNRSGVGAVCSDCHVPKDWTHKMIRKIKASRELYGKMVGSINTREKFEAKRVHLAMNEWERMKATDSRECRNCHDFESMMPEFQKPRARQQHLNAMTVGQTCIDCHKGIAHSDARDRADEEYLEELEAPNPAFIREIPAEYLASLEKIEAQEAAEAEAEKAAKKVQQEAVQAQIAAAVDAAVTEERAKAAGEEAAAPSGGGDIATNIDWNAVASADLKLFYPGQASFEWVQNGKFHGGARPLTKGGDQCTTCHAKELDTIGNKIVAGGELEPTPIPGKRGVIDATVQAAHDDENLYIRLQWPDAGHNPAPFVDGGKMDPDNQIKVAMMITGTGIELGEQVGCWASCHADNSYMPFDPGAEAIGANGDVAGRLNTQDTVTKYISESRTDVEIKGRRGKALGGWDKLQAAEQIEQYLADGTYLDLMRVYADGSATNGYLLEQRVVNDGEIAASAELSGGMWTVVFTRPLNSGAPGDVPLEAGQTYTVGFAIHDDFSAARFHHVTLNTSLALDDDSAFINVVKQMKPQRLLPALLLLAAPAWA--DETAELCAEAEDRYVELFDQPSSAVEDAQVVLMYKYNFCPFELTVKAGTTVRWVNVDKRTSHSVLLKDGSEPESDRLFPEETVDLTFLTPGPQEYLCGPHWETQNMIGMITVEPMASVIKRVFSEGFRVFFLLAGLYGVFAGLAWGAWLAWDQSYAMPPVMWHAHEMIFGYATAALGGFFLTAVPNWTGAPEARARFITVVAFLWIAGRVAVWFSGSLSPLLVAFLDLIFVPILALKVASQLFRRPKPQNMVFVYLLGLIWIANLLVHLEWIGATTDTLNTGVRAGLLALCSMIAILGGRITPAFTRNAMKRAGQPEASWPVSVPQLDKAAMFLALLLPLLVLTLQTSPVAGVVALVLGCVQLSRMARWRARWAMRQPILLALFLGLGMLALGLILWGLAAIGFGNEVGAIHLLGIGCVGGMTLAVMSRAALGHSGRPLVAPSPMVIAYGLMAAAALVRWLGSELTGGYMTAMLMADGLWIAAVGLYVFAMWPALTGPRVA-----------------------------------------------------------MSGKVFLIGAGPGDPELMTLRALRMLQEADVVVYDRLVSADILNLHTEGARLIPVGKAPKCHTVPQDRINEILLEEASAGHTVARLKGGDPMIFGRGSEEAAYLMAHGVAVEYAPGITAAQGASASTGVPLTHRGLATSVQYVTGHRQADKVLDLDWKRLADPDSTLVVYMGVANIGQIAMGLMTENLPGSTPVLAVGKATTPGESRMVSRLDQLATDVREAGLKAPTLFIIGKVVSLYAERPVAELLEQANGMAKLGRRTSMPSVLLTTAVLIATSAFAADTLDPNALKRLVHQDCGSCHGLSLKGGLGPDLRSETLKHYDADVLTGVILDGIPDTAMPPWRPLISEEEAEWIARYLLEQEQMKHLILGLAASLMLTTAHAEPTATGDLGLVIERAKGSVLLVDQSDRAALARIEGLGDLSHASLVYSPDERFAYVFGRDGGLTKVDIVTRQIVNRVVQAGNAIGGAISDDGTLVAVSNYEPGGVRVFDADTLEMVADIPTDSKTIGLVDAPGRRFVFTMWDTGETWIANFAEGE-PAITKIPDMGKNPYDALITANGRTYITGLFGEDGLTALDLWADTPEPIRVLPDYGRGQEEMPVYKMPHLEGWALTGREFVLPAVGHHEVLWVDADTLSETGRTKTHGQPVFAMARPDGRQVWVNFAHPLNDTIQVIDSVSKEIIHEFKPGPAVLHMEFTPRGHEVWISVRDANKVMVYDTQTFEKLREIDADSPSGIFFTARAHKTGLMSLGISYNKTGRALGVGLAMLLGSVAAPTFAEEPTLSKEAFESSKQLYFERCAGCHGVLRKGATGKSLEPLVETKNADGTVTESGTLKLGQERLEKIIAWGTEGGMNNFSDVMSEEEIRDMATYIQMEPPQPPEMSLEQMMATRKVYVEPEDYPTEPLHGRNWENFFVVIERDVGKVAVIDGDTKEVLAHIPTGYAVHVLKASEHHKLEEPENPGRFWYTMGRDGKMTKIDLWQNPENMLVAEVTIGYDARDVAVSGDGKYVIGGAYWPPHFAIVDAETMEPKKVVSTRGYNVDGDYVEEARVAAIYTTPNEPTWIVAVKELGQLWQVDYTDLENLRIDKIDSAKFLHDGFFDPTGRYFQIAANASNKMVVVDTETHKLEALIDTAPLPHPGPGANWDDPNCGPVAGTTHLGEGTVTVWSNDPEGRPDDAWKVCYEVETDGPGLFIRTHPESDYIWADQTKHPEPEIQQSVQVIDKATGEIVKTIQITEEEGNVAVHFEFNQDGSEVWVSKWNRSTSKEPNGEIVIFDAKTLEEIGRVKGLFAPTGKFNVYNRSNHVT
>AB5
MTSEPEKKKPIWRRYFLWGMPVAGIAAAFAGGIIFWGGFNTVVEATNTEPFCLSCHEMRDYVYEEYKGTIHDVNRSGVGAVCSDCHVPKDWTHKMIRKVKATRELYGKAVGSISTPEKFEAKRVHLAMNEWERMKSNDSRECRNCHDFESMMPEFQKPRARQQHLNAMEVGQTCIDCHKGIAHSDLRDRAGDEYLEKLEAPNPAFIRQIPPEYLASLERIQSKEAADAEAEKVAKQAQLDSVQAQIAAAVDAAVAEERAQAAGEATATPSGGSDVGTNIDWAAIPGADMKLFYPGQASFEWVQNGRSHGGARPLTKGGDKCTTCHAAELDAIGTKIVAGGELEPTPIPGKRGVIEATVQAAHDEETLYIRLQWPDAGHNPAPFVDGGKMDPDNQIKVAMMITGTGIELGDQVGCWASCHSDNSYMPFDPGAEAIAANGDVAGRLNTQNTVTKYISESRTEVEIKGRRGKALGGWDKLQAADQIEQYLADGTYLDLMRVYADGSATNGYLLEQRVVNDGEIAASASLDGGMWTVVFTRPLNSGAPGDVPLTAGQTYTVGFAIHDDFAAARFHHVTLDTSLALDDDSAFINVVKQMKPQHLLPALLLLAAPAWA--DETAELCVEAEERYVELFGQPSSTVEEAEVVLMYKYTFCPVELTVKPGTTVRWVNVDKRTSHSVLLKDGSEPESDRLFPEESVDLTFLAPGPQEYLCGPHWETQNMLGMVKVEPMSAVIARVFGEGFRIFFLSAGFYGLFVGGVWGVWLLSDTSYAMTAPMWHAHEMIFGYATAALGGFFLTAVPNWTGAPDARARFITLAAGLWLAGRLAMWCSAELPPVLVAVLDLAFVPILAVKIATQLTRRPKPQNMVFLLLLSLLWVANLLTHLEWIGVTSDTVDLGLRAGLLTLCSMIAILGGRITPAFTRNAMIRDGAPEEAWPVSVAVLDKAGLVIALLLPISLLVLGASVETGVVAFVLGLVQFLRMSRWRSVWALRQPILVALHIGLGMLALGLILWGLSLLGVGNEIAALHVLGIGCLGGMTLAVMSRAALGHSGRALIAPTPMVLAYGLMALAAILRWVGSDLSTGYLTAMLIVDGLWVAAFALYLIAMWSALTGPRVA-----------------------------------------------------------MIGKVFLIGAGPGDPELMTLRALRMLQEADVVVYDRLVSTEILAMHAEGARLIPVGKAPKCHTVSQDRINTILLEEARAGHIVARLKGGDPMIFGRGSEEAAYLLAQGVAVEYAPGITAAQGASSSTGVPLTHRGLATSVQYVTGHRQADKVLDLDWKRLADPDSTLVVYMGVANIGQIAMCLMTENLPGSTPVLAVGNATTPEECRLVSRLDRLAADVREAELRAPTLFIIGKVVSLYAERPVTELLEQAHGMAKFGSRRWPARAVLTSAVLVATTAFAADTLDPNALKRLVHQDCGSCHGLSLKGGLGPDLRSETLDHYDPEILSSVILDGIPDTAMPPWRPLISEEEAEWIARYLLESHKMKHLVLGFAASLMMTAAHAEPTATGDLGLVIERANGSVLLVDQSDRAALARIEGLGDLSHASLVYSPDERFAYVFGRDGGLTKVDIVTRQIANRVVQAGNAIGGAISDDGTLVAVSNYEPGGVRVFDANTLEMVADIPTDSKTIGLVDAPGRRFVFTMWDTGETWIADFAKGD-PRITRIPDMGKNPYDALITANGRTYITGLFGEDGLTALDLWAETPEPIRVLPNYGRGQEEMPVYKMPHLEGWALTGREFVLPAVGHHEVLWIDSDTLSETGRTKTHGQPVFAMARPDGRQVWVNFAHPLNDTIQVIDSVSKQIIHEFKPGPAVLHMEFTPRGHEVWISVRDANKVMVYDTRTFEKLREIEADSPSGIFFTARAHRTGLMSLGISYNKTGRAFGVGLAMLLGSVAAPVFAEEPTLSKEAFESSKQLYFERCAGCHGVLRKGATGKSLEPMVETKNADGTVTESGTLKLGQDRLEKIIAWGTEGGMNNFSDVMNEDEIRDMATYIQMEPPKPPEMSLEQMMATRKVYVEPEDYPTEPLHGRNWENFFVVIERDVGKVAVIDGDTKEVLAHIPTGYAVHVLKASEHHKLEEPENPGRFWYTMGRDGKMTKIDLWQNPENMLVAEVKIAYDARDVAVSGDGKYVIGGGYWPPHFAIVDAETMEPKKVVSTRGVNVDGDYVEESRVAAIYTTPNEPTWIVAVKELGQLWQVDYTDLDNLRIDKIDSAKFLHDGFFDPTGRYFQIAANASNKMVVVDTQTHKLEAMIDTAPLPHPGPGANWEDPNCGPVAGTTHLGEGTVTVWGNDPEGHPDQAWQTCYEVETDGPGLFIRTHPTSDYIWADQTKHPEPEIQQSVQVIDKATGEIVKTIQITEEEGNVAVHFEFNQDGSEVWVSKWNRSTSKEPNGEIVIYDAKTLEEIGRVKGLFAPTGKFNVYNRSNHVT
>F11
MTSEPEKKKPIWRRYFLWGMPVAGIAAAFAAGIIFWGGFNTAMEATNTKEFCVSCHEMRDFVYEEYTGTIHDVNRSGVGAVCSDCHVPKDWTHKIIRKIKASKELYGKMVGTINTREKFEAKRVHLAMNEWERMKSTDSRECRNCHDFESMMPEFQKPRARQQHLNAMTVGQTCIDCHKGIAHSDARDRADEEYLEELEAPNPAFIREIPAEYLASLERIEAKEAAEAEAEKAARAAQQEAVQAQIAAAVDAAVAEERAKAAGDEAAAPAGGSDVGTNIDWSAVVSTDMKLFYPGQASFEWVQNGRSHGGARPLTKGGDQCTTCHAKELDTIGNKIVAGGELEPTPIPGKRGVIDATVQAAHDDEALYIRLQWPDAGHNPAPFVDGGKMDPDNQIKVAMMITGSGIEMGDQVGCWASCHADNSYMPFDPGADAIAAKGDFTGRMTAQDTVTKYISESRTEVEIKGRRGKALGGWDKLQAAEQIEQYLADGTYLDLMRVYADGSATNGYLLEQRVVNDGEIAASASLDGGIWTVVFTRPLNSGAVGDVPLEPGQTYTVGFAIHDDFAAARFHHVTLDTSLALDDDSAFINVVKQMKPQNLLPALLLLASPALAADDDIAATCAEAEERYVELFGQPSTAVEDAEVVLMYKYLFCPVELTVKAGTTVRWVNVDKRTSHSVLLKDGSEPESDRLFPEESVDLTFLTPGPQDYLCGPHWETQNMIGMITVEPMPAIITRIFGEGFRVFFLSAGLYGLFVGLVWGLWLTMAPDYGMTPPMWHAHEMIFGYATAALGGFFLTAVPNWTGAPDARARFITLAAGLWLAGRMAMWFSGMLSPVLVAAVDLAFVPILAAKITTQLVRRPKPQNMIFLLLLTFIWLADLLTHLEWMGVTEDTLQTGLRAGLLTLCSMIAILGGRITPAFTRNAMKRANVPEANWPVSVAALDKVGMVLALVLPLSVLALGVGPVSGAVALILGGVQILRMARWRTRWAVQQPILLALHLGLAMLALGLILWGLAGLGIGNEVAAVHILGIGCVGGMTLAVMSRAALGHSGRPLVAPGPMVVAYGLMAAAALSRWVGTDLNNGYLMAMLLSDGLWVGAFALYLIAMWPALTGPRAA-----------------------------------------------------------MSGKVFLIGAGPGDPELMTLRALRMLQEADVVVYDRLVSDDILNLHADGARLIPVGKAPKCHTVPQNRINDILVEQARAGHTVARLKGGDPMIFGRGSEEAAYLMANGIPVEYAPGITAAQGASCSTGVPLTHRGLATSVQYVTGHRQADTVLDLDWKRLADPESTLVVYMGVANIGQIAMGLMTENLPGSTPILAVGKATTPDERRMVSRLDRLAADVRAADLKAPTLFIIGKVVSLYAEQPVAELLEQAHGMAKLGRRKWTARATLSTAVLVATTAFAADTLDPNALKRLVHQDCGSCHGLSLKGGLGPDLRSQTLEHYDAEVLTGVILDGIPDTPMPPWRPLISEEEAEWIARYLLAQEQMKQLILTLAATLLMTTAQAEPTATGDLGLVIERAKGSVLLVDQSDRAALARIEGLGDLSHASLVYSPDQRFAYVFGRDGGLTKVDIVTRQIVNRVVQAGNAIGGAISDDGKLVAVSNYEPGGVRVFDADTLDMVADIPTDSKTIGLVDAPGRRFVFTMWDTGETWIADFSNGT-PAITKITDMGKNPYDALITANGRTYITGLFGEDGLTALDLWSETPEPIRVLPNYGRGQEEMPVYKMPHLEGWALTGREFVLPAVGHHEVLWIDTDTLSETGRTQTHGQPVFAMARPDGRQVWVNFAHPLNDTIQVIDSVSKEIIHEFKPGPAVLHMEFTPRGHEVWISVRDANKVMVYDTQSFEKLREIEADSPSGIFFTARAHRTGLMSLGISYNKTGRAFGVGLAMLLGSVAAPAFADEPTLSKEAFESSKQLYFERCAGCHGVLRKGATGKSLEPLVETKNADGTVTESGTLKLGQDRLEKIIAWGTEGGMNNFSDVMSEDEIRDMATYIQMEPPKPPEMSLEQMMATRKVYVEPEDYPTEPLHGRNWENFFVVIERDVGKVAVIDGDTKEVLAHIPTGYAVHVLKASEHHKLEEPENPGRFWYTMGRDGKMTKIDLWQNPENMLVAEVTIGYDARDVAVSGDGKYVIGGAYWPPHFAIVDAETMEPKKVVSTRGYNVDGDYVEESRVAAIYTTPNEPTWIVAVKELGQLWQVDYTDLENLRIDKIDSAKFLHDGFFDPSGRFFQIAANASNKMVVVDTETHKLEAMIDTAPLPHPGPGANWDDPNCGPVAGTTHLGEGTVTVWGNDPEGHPDQAWKTCYEVETDGPGLFIRTHPTSDYIWADQTKHPEPEIQQSVQVIDKATGEIVKTIQITEEEGNVAVHFEFNQDGSEVWVSKWNRSTSKEPNGEIVIFDAKTLEEIGRVKGLFAPTGKFNVYNRSNHVT
>AB9
MTSEPDKKKPIWRRYFLWGMPVAGIAAAFVGGIIFWGGFNTAMEATNTKDFCISCHEMRDFVYEEYTGTIHDVNRSGVGAVCSDCHVPKDWTHKMIRKIKASKELYGKMVGTINTREKFEAKRVHLAMNEWERMKKTDSRECRNCHDFESMMPEFQKPRARQQHLNAMEIGQTCIDCHKGIAHSDARDRADEEYLEELEAPNPAFIRPIPPEYMASLAKIEAKEAAEAEAEKAAKMAQQEAVQAQIAAAVDAAVAEERAKASGEEAAAPAGGSDVGGNIDWNAVASADMKLFYPGQASFEWVQNGKFHGGARPLTKGGDQCSTCHAKELDAIGNKIVAGGDLEPTPIPGKRGVIDATIQAAHDDENLYIRMQWPDAGHNPVPFVDGGKMDPENQIKVAMMITGTGIELGDQVGCWASCHADNTYMPFAPEADAIAANGDVAGRMSTQDTVTKYISESRTDVEVKGRRGKALGGWDKLQAAEQIEQYLADGTYLDLMRVYADGSATNGYLLEQRVVNDGEIAASAELSGGMWTVVFTRPLNSGAPGDVPLEAGQTYTVGFAIHDDFAAARFHHVTLNTSLALDDDSAFINVVKQMKPQRLLPVLLLLAAPGWS--DEATEICAEAEERYVELFGQPSSAVEDAEVVLMYKYNFCPFELTVKAGTTVRWVNVDKRTSHSVLLKDGSEPESDRLFPEESVEMTFLAPGPQDYLCGPHWETQNMIGMITVEPMSAVIARVFSEGFRVFFLSAGVYGVFAGVAWGVWLAMEQSYAMPPVMWHAHEMIFGYATAALGGFFLTAVPNWTGAPEARARFITLVALIWMAGRLAVWFSGALSPLFVAFVDLSFVPILALKIASQLVRRPKPQNMVFLYLLVLILASNVMVHLEWMGVTVNTLNTGVRAGLLTLCSMIAILGGRITPAFTRNAMKRAGQPEVTWPVSVTWLDKAAMILALLLPLLVLTLDVSLVPGIIALVLGGVQLMRMARWRTGWALRQPILIALHLGLGMLAFGLILWGLAAIGMGNEIGALHVLGIGCVGGMTLAVMSRAALGHSGRPLVAPTPMVIAYGLMAAAALIRWLGSGLAGSYMTAMLAADGFWIAATGLYLFAMWPALTGPRAA-----------------------------------------------------------MSGKVFLIGAGPGDPELMTLRALRMLQEADVVVYDRLVSADILNLHAEGARLIPVGKAPKCHTVPQDRINEILLEEASAGHRVARLKGGDPMIFGRGSEEAAYLVARGVAVEYAPGITAAQGASCSTGVPLTHRGLATSVQYVTGHRQADKVLDLDWKRLADPDSTLVVYMGVANIGQIAMGLMTENLPGSTPVLAVGKATTPEERRLVSRLDQLSTDVRAAELKAPTLFIIGKVVSLYAERPVAEILEQAHGMAKLGKREWAARTSLTIAVLAATSAFAADVIDPDTLKRLVHQDCGSCHGLSLKGGLGPDLRSETLEHYDADVLTSVILDGIPDTAMPPWRPLISEEEAEWIARYLLEQEQMKHFILGLAATLMMTTAQAEPTATGDLGLVIERAKGSVLLVDQSDRAALARIEGLGDLSHASLVYSPDERFAYVFGRDGGLTKVDIVTRQIVNRVVQAGNAIGGAISDDGTLVAVSNYEPGGVRVFDADTLEMVADIPTDSKTIGLVDAPGRRFVFTMWDTGETWIADFAKGA-PEITKIPDMGKNPYDALITANGRTYITGLFGEDGLTALDLWSETPEPIRVLPDYGRGQEEMPVYKMPHLEGWALTGSEFVLPAVGHHEVLWIDADTLTETGRTKTHGQPVFAMARPDGRQVWVNFAHPLNDTIQVIDSVSKEIIHEFKPGPAVLHMEFTPRGHEVWISVRDANKVMVYDTHSFEKLREIDADSPSGIFFTARAHRTGLMSLGISYNKTGRAFGVGLAMLLGSVAAPTFAEEPTLSDEAFESSKQLYFEQCAGCHGVLRKGATGKSLEPHWKKTAADGTVTEGGTLQLGQERLEKIIAWGTEGGMNNFSDIMTEQEIKDMATYIQMEAPKPPEMSLEQMMATRKVYVEEEDYPTEPLHGRNWENFFVVIERDVGKVAVIDGDTKEVLTHIPTGYAVHVLKASEHHSITEPEHPGRFWYTMGRDGKMTKIDLWQKPENMLVSEVKIAYDARDVAVSGDGKYVIGGGYWPPHFAIVDAQTMEPVKVVSTRGVNVDGDYVEEARVAAIYTTPNEPTWIVAIKELGQLWQVDYTDLDNLRIDKIDSAKFLHDGFFDPTGRYFQIAANASNKMVVVDTETHKLEAMIDTAALPHPGPGANWVDPNCGPVAGTTHLGVGTVTVWGNDPENRPDDAWKVCYEVETDGPGLFVRTHPNSDYIWADQTKHPEPEVQQSVQVISKETGEIVKTIQITEDEGSAAVHFEFNADGTEVWVSKWNLSDSLEPNGQIVIFDAKTLEEIGRIEGLFAPTGKFNVYNRSNHVT
>A2
MTSEPEKKKPIWRRYFLWGMPVAGIAAAFVAGIIFWGGFNTAMEATNTEKFCVSCHEMRDYIYTEYKGTIHDVNRSGVGAVCSDCHVPKDWTHKIIRKIKASRELYGKMVGSISTPEKFEAKRIHLAMNEWQRMKKTDSRECRNCHDFESMMPEFQKPRARQQHLNAMEVGQTCIDCHKGIAHSNIRDRAPEDFLEELEAPNPAFARPIPPEYLASLERIEAKEAAEAEAEKAARKAQQEAVQAQIAAAVDTALAEERAKADGTADAAASGGSDVGGNIDWNAVASTDLKLFYPGQASFEWVQNGKTHGGARPLTKGGDQCSTCHAKELDAIGNKIVAGGDLEPTPIPGKRGVIDATVQAAHDDEILYIRLQWADAGHNPAPFVDGGKMDPDNPIKVAMMITGTGIELGEQVGCWASCHADNTYMPFAPDAETIAANPDVAARLTAKDTVTKYISESRTEVEVKGRRGKPLGGWDKLQAEEQIAQYLQDGTFLDLMRVYADGSATNGYLLEQRVVNDGEISASASLSGGMWTVVFSRPLNSGAPGDVPLEPGKTYTVGFAIHDDHSAARFHHVTLNTSLALDDDSADINVVKQMTTKPLLTAVLTLVLPALA--DEADQICAEAEESYVELFGDPSDAVLDAEVVLMYKYHFCPAQITVKPGTTVRWVNVDKRTSHSVLLKDGSQPESDRIFPEESVEMTFLEPGPQNYLCGPHWETQNMVGMVTVEPMPSAITRVMGEGFRVFFLFAGLYGVFAGLAWGGWLATEAPSAMSPPMWHAHEMIFGYASAALGGFFLTAVPNWTGAPEARRLFIAAAAALWLAGRVALWFSGVIDPVIVAVLDLAFVPVLAAKIATQLIRRPKPQNMIFLLLLAYIWVSNLLTHLDWIGVTVGTLDVGLRTGLLALCSMISILGGRITPAFTRNAMKRAGVPEADWPVSRDWMEKSNMVLALLLPAVMLIFGAGHAVAILALVLGAIQGLRLSGWRGAWAVRQPILFALHLALGMLGLGLVLWGMGLLGLGSELGALHVLGIGCVGGMTLAVMSRAALGHSGRALVAPAPVVVAYGAMALAAILRWIGSGLDAQFLTAMLVADGLWISAMALYVVAMWPALVGPRAV-----------------------------------------------------------MSGKVFLIGAGPGDPELMTLRALRMLREADVVVYDRLVSEEILAMHAPGARLIPVGKAPKCHTVPQDRINQILLEQARAGHRVARLKGGDPMIFGRGSEEAAFLMDHGIAVEYAPGITAAQGASCSTGVPLTHRGLATSVQYVTGHRQADKVLDLDWKRLADPDTTLVIYMGVANIGQIAMGLMTENLPGSTSVLAVGKATTPDERRLVSRLDRVAADVRAAGLAAPTLFIIGKVVSLYAERPVAELLEHAHGMARTLPLEWPGRAVLTAAVLVATSAFAADTLDPNALKRLVHQDCGSCHGLTLKGGLGPDLRAGNLQHYDPEILTGVILDGIPDTAMPPWRPLISEEEAEWIARYLLKPEQMKQFVLGLAASLLMTAAHAEPTATGDLGLVIERATGSVLLVDQSDRAALARIEGLGDLSHASLVYSPDERFAYVFGRDGGLTKVDIVTRQIAKRVVQAGNAIGGAISDDGALVAVSNYEPGGVHVFDADTLDLVADIPTGSKTIGLVDAPGRRFVFTMWDTGETWIADFARGTDPQITKITDMGKNPYDALITANGRIYITGLFGQDGLTALDLWADTPEPIRVLPGYGRGQQEMPVYKMPHLEGWAHTGDEFVLPAVGHHQVLWVDADTLTETGRTQTYGQPVFAMARPDGRQVWVNFAHPLNDTIQVIDTVSKQVIHEFKPGPAVLHMEFTPRGHEVWISVRDANKIMVYDTHSFEKLREIPADSPSGIFFTARAHRTGLMSLGISYHTTSRAFGVGLAMLLGSVAAPTFAEEPTLSDEAFEASKQLYFEQCAGCHGVLRKGATGKNLEPQWKKTAADGTVTEGGTLQLGQERLEKIIAWGTEGGMNNFSDIMTEEEIRDMATYIMMEPPKPPEMSLEQMKATRKVYVEEADYPTEPLHGRNWENFFVVIERDVGKVAVIDGDTKEVLTHIPTGYAVHVLKASEHHSLTEPEHPGRFWYTMGRDGKMTKIDLWQTPDKMLVSEVKIAYDARDVAVSGDGKYVIGGGYWPPHFAIVDAKTMEPLKVVSTRGVNVDGDYVEESRVAAIYTTPNEPTWIVAVKELGQLWQVDYTDLDNLRIDKIDSAKFLHDGFFDPTGRYFQIAANASNKMVVVDTETHKLEAMIDTAALPHPGPGANWVDPNCGPVAGTTHLGVGTVTVWGNDPEGHPDQAWKVCYEVETDGPGLFVRTHPNSDYIWADQTKHPEPEIQQSVQVISKETGEIVKTIQITEDEGSAAVHFEFNADGTEVWVSKWNLSDSKEPNGQIVIFDAKTLEEIGRIDGLYAPTGKFNVYNRSNHVT
>BB4
MTSEPEKKKPIWRRYFLWGMPVAGIAAAFVAGIIFWGGFNTAMEATNTEKFCVSCHEMRDYIYTEYKGTIHDVNRSGVGAVCSDCHVPKDWTHKIIRKIKASRELYGKMVGSISTPEKFEAKRIHLAMNEWQRMKKTDSRECRNCHDFESMMPEFQKPRARQQHLNAMEVGQTCIDCHKGIAHSNIRDRAPEDFLEELEAPNPAFARPIPPEYLASLERIEAKEAAEAEAEKAARKAQQEAVQAQIAAAVDTALAEERAKADGTADAAASGGSDVGGNIDWNAVASTDLKLFYPGQASFEWVQNGKTHGGARPLTKGGDQCSTCHAKELDAIGNKIVAGGDLEPTPIPGKRGVIDATIQAAHDDENLYIRLQWADAGHNPAPFVDGGKMDPDNPIKVAMMITGTGIELGEQVGCWASCHADNTYMPFAPDAETIAANPDVAARLTAKDTVTKYISESRTEVEVKGRRGKPLGGWDKLQAEEQIAQYLQDGTFLDLMRVYADGSATNGYLLEQRAVNDGEISASASLSGGMWTVVFSRPLNSGAPGDVPLEPGKTYTVGFAIHDDHSAARFHHVTLNTSLALDDDSADINVVKQMTTKPLLTAVLTLVLPALA--DEADQICAEAEESYVELFGDPSDAVLDAEVVLMYKYHFCPAQITVKPGTTVRWVNVDKRTSHSVLLKDGSRPESDRIFPEESVEMTFLEPGPQNYLCGPHWETQNMVGMVTVEPMPSAITRVMGEGFRVFFLFAGLYGVFAGLAWGGWLATEAPSAMSPPMWHAHEMIFGYASAALGGFFLTAVPNWTGAPEAQRLFIAVAAALWLAGRVALWFSGMIDPVIVAVLDLAFVPVLAAKIATQLIRRPKPQNMIFLLLLAYIWVSNLLTHLDWIGVTAGTLDVGLRTGLLALCSMIAILGGRITPAFTRNAMKRAGVPEAEWPVSRDWMEKTNMVLALLLPAVMLIFGAGHAVAILALVLGAIQGLRLSGWRGAWAVRQPILFALHLALGMLGLGLVLWGMGLLGLGSELGALHVLGIGCVGGMTLAVMSRAALGHSGRALVAPAPVVVAYGAMALAAILRWIGSGLDAQFLTAMLVADGLWISAMALYVVAMWPALVGPRAV-----------------------------------------------------------MSGKVFLIGAGPGDPELMTLRALRMLREADVVVYDRLVSEEILAMHAPGARLIPVGKAPKCHTVPQDRINQILLEQALAGHRVARLKGGDPMIFGRGSEEAAFLMDHGIAVEYAPGITAAQGASCSTGVPLTHRGLATSVQYVTGHRQADKVLDLDWKRLADPDTTLVIYMGVANIGQIAMGLMTENLPGSTPVLAVGKATTPDERRLVSRLDRVAADVRAAGLAAPTLFIIGKVVSLYAERPVAELLEHAHGMARTLPIDWPGRAVLTAAVLVATSAFAADTLDPNALQRLLHQDCGSCHGLTLKGGLGPDLRAGNLQHYDPEILTGVILDGIPDTAMPPWRPLISEEEAEWIARYLLKPEQMKQFVLSLAASLLVTAAHAEPTATGDLGLVIERATGSVLLVDQSDRAALARIEGLGDLSHASLVYSADERFAYVFGRDGGLTKVDIVTRQIAKRVVQAGNAIGGAISDDGTLVAVSNYEPGGVRVFDADTLDLVADIPTGSKTIGLVDAPGRRFVFTMWDTGETWIADFARGTDPQITKITDMGKNPYDALITANGRTYITGLFGQDGLTALDLWADTPEPIRVLPGYGRGQQEMPVYKMPHLEGWAHTGAEFVLPAVGHHQVLWVDADTLTETGRTQTYGQPVFAMARPDGRKVWVNFAHPLNDTIQVIDTVSKQVIHEFKPGPAVLHMEFTPRGHEVWISVRDANKIMVYDTHSFEKLREIPADSPSGIFFTARAHRTGLMSLGISHYTTGRAFRVGLAMLLGSVAAPTFAEEPTLSDEAFEASKQLYFEQCAGCHGVLRKGATGKNLEPHWKKTAADGTVTEGGTLQLGQERLEKIIAWGTEGGMNNFSDIMTEEQIRDMATYIMMDPPKPPEMSLEQMKATRKVYVEEADYPTEPLHGRNWENFFVVIERDVGKVAVIDGDTKEVLTHIPTGYAVHVLKASEHHSLTEPEHPGRFWYTMGRDGKMTKIDLWQTPDKMLVSEVKIAYDARDVAVSGDGKYVIGGGYWPPHFAIVDAKTMEPLKVVSTRGVNVDGDYVEESRVAAIYTTPNEPTWIVAVKELGQLWQVDYTDLDNLRIDKIDSAKFLHDGFFDPTGRYFQIAANASNKMVVVDTETHKLEAMIDTAALPHPGPGANWVDPNCGPVAGTTHLGVGTVTVWGNDPEGHPDQAWKVCYEVETDGPGLFVRTHPNSDYIWADQTKHPEPEIQQSVQVISKETGEIVKTIQITEDEGSAAVHFEFNADGTEVWVSKWNLSDSKEPNGQIVIFDAKTLEEIGRIDGLYAPTGKFNVYNRSNHVT
>BC2
MTSEPEKKKPIWRRYFLWGMPVAGIAAAFVAGIIFWGGFNTAMEATNTEKFCVSCHEMRDYIYTEYKGTIHDVNRSGVGAVCSDCHVPKDWTHKIIRKIKASRELYGKIVGSISTPEKFEAKRIHLAMNEWQRMKKTDSRECRNCHDFESMMPEFQKPRARQQHLNAMEVGQTCIDCHKGIAHSNIRDRAPEDFLEELEAPNPAFARPIPPEYLASLERIEAKEAAEAEAEKAARKAQQEAVQAQIAAAVDAAVAEERAKADGTADAAASGGSDVGGNIDWNAVASTDLKLFYPGQASFEWVQNGKTHGGARPLTKGGDQCSTCHSKELDAIGNKIVAGGELEPTPIPGKRGVIDATVQAAHDDENLYIRLQWADAGHNPVPFVDGGKMDPDNPIKVAMMITGTGIELGEQVGCWASCHADNTYMPFAPDAETIAANPDVAARLTAKDTVTKYISESRTEVEVKGRRGKPLGGWDKLQAEEQIAQYLQDGTFLDLMRVYADGSATNGYLLEQRVVNDGEISASASLSGGMWTVVFSRPLNSGAPGDVPLEPGKSYTVGFAIHDDHSAARFHHVTLNTSLALDDDSADINVVKQMTTKPLLTAVLTLVLPALA--DEADQICAQAEERYVELFGEPSDAVQDAEVVLMYKYHFCPARITIKPGTTVRWVNVDKRTSHSVLLKDGSQPESDRIFPEESVEMTFLEPGPQDYLCGPHWETQNMVGMVTVEHMPSAITRVMGEGFRVFFLFAGLYGVFAGLAWGGWLATETPYAMSPPMWHAHEMIFGYASAALGGFFLTAVPNWTGAPEARRLFIAAAAALWLAGRVALWFSGVIDPVIVAVLDLAFLPVLAAKIATQLIRRPKPQNMIFLLLLAYIWVSNLLTHLDWIGVTTGTLDVGLRTGLLALCSMIAILGGRITPAFTRNAMKREGVPEAEWPVSRDWMEKSNMVLALLLPAAMLIFGAGYPVAILALVLGAIQGLRLSGWRGAWALRQPILFALHLALGMLGLGLVLWGISLLGFGSELGALHVLGIGCVGGMTLAVMSRAALGHSGRGLVAPAPVVVAYGAMALAAILRWIGSGLDAHFLTSMLVADGLWISAMALYVVAMWPALVGPRAV-----------------------------------------------------------MSGKVFLIGAGPGDPELMTLRALRMLREADVVVYDRLVSEEILAMHAPGARLIPVGKAPKCHTVPQDRINQILLEQARAGHRVARLKGGDPMIFGRGSEEAAFLMDHGIAVEYAPGITAAQGASCSTGVPLTHRGLATSVQYVTGHRQADKVLDLDWKRLADPDTTLVIYMGVANIGQIAMGLMTENLPGSTPVLAVGKATTPDERRLVSRLDRVAADVRAAGLAAPTLFIIGKVVSLYAERPVAELLEHAHGMARTLPIDWPGRAVLTAAVLVATSAFAADTLDPNALKRLVHQDCGSCHGLTLKGGLGPDLRAGNLQHYDPEILTGVILDGIPDTAMPPWRPLISEEEAEWIARYLLKPEQMKQFVLGLAAALLMTAAHAEPTATGDLGLVIERATGSVLLIDQSDRAALARIEGLGDLSHASLVYSPDERFAYVFGRDGGLTKVDIVTRQIAKRVVQAGNAIGGAISDDGTLVAVSNYEPGGVRVFDADTLDLVADIPTGSKTIGLVDAPGRRFVFTMWDTGETWIADFARGTDPQITKIIDMGKNPYDALITANGRTYITGLFGQDGLTALDLWDDTPEPIRVLPGYGRGQQEMPVYKMPHLEGWAHTGAEFVLPAVGHHQVLWVDADKLTETGRTQTYGQPVFAMARPDGRQVWVNFAHPMNDTIQVIDTVSKQVIHEFKPGPAVLHMEFTPRGHEVWISVRDANKIMVYDTHSFKKLREIQADSPSGIFFTARAHRTGLMSLGISHYTTGRAFRVGLAMLLGSVAAPTFAEEPTLSDEAFEASKQLYFEQCAGCHGVLRKGATGKNLEPHWKKTAADGTVTEGGTLQLGQERLEKIIAWGTEGGMNNFSDIMTEEQIRDMATYIMMDPPKPPEMSLEQMKATRKVYVEEADYPTEPLHGRNWENFFVVIERDVGKVAVIDGDTKEVLTHIPTGYAVHVLKASEHHSLTEPEHPGRFWYTMGRDGKMTKIDLWQTPDKMLVSEVKIAYDARDVAVSGDGKYVIGGGYWPPHFAIVDAKTMEPLKVVSTRGVNVDGDYVEESRVAAIYTTPNEPTWIVAVKELGQLWQVDYTDLDNLRIDKIDSAKFLHDGFFDPTGRYFQIAANASNKMVVVDTETHKLEAMIDTAALPHPGPGANWVDPNCGPVAGTTHLGVGTVTVWGNDPEGHPDQAWKVCYEVETDGPGLFVRTHPNSDYIWADQTKHPEPEIQQSVQVISKETGEIVKTIQITEDEGSAAVHFEFNADGTEVWVSKWNLSDSKEPNGQIVIFDAKSLEEIGRIDGLYAPTGKFNVYNRSNHVT
>BC8
MTSEPEKKKPIWRRYFLWGMPVAGIAAAFVAGIIFWGGFNTAMEATNTEKFCVSCHEMRDYIYTEYKGTIHDVNRSGVGAVCSDCHVPKDWTHKIIRKIKASRELYGKMVGSISTPEKFEAKRIHLAMNEWQRMKKTDSRECRNCHDFESMMPEFQKPRARQQHLNAMEVGQTCIDCHKGIAHSNIRDRAPEDFLEELEAPNPAFARPIPPEYLASLERIEAKEAAEAEAEKAARKAQQEAVQAQIAAAVDTALAEERAKADGTADAAASGGSDVGGNIDWNAVASTDLKLFYPGQASFEWVQNGKTHGGARPLTKGGDQCSTCHAKELDAIGNKIVAGGDLEPTPIPGKRGVIDATIQAAHDDENLYIRLQWADAGHNPAPFVDGGKMDPDNPIKVAMMITGTGIELGEQVGCWASCHADNTYMPFAPDAETIAANPDVAARLTAKDTVTKYISESRTEVEVKGRRGKPLGGWDKLQAEEQIAQYLQDGTFLDLMRVYADGSATNGYLLEQRAVNDGEISASASLSGGMWTVVFSRPLNSGAPGDVPLEPGKTYTVGFAIHDDHSAARFHHVTLNTSLALDDDSADINVVKQMTTKPLLTAVLTLVLPALA--DEADQICAEAEESYVELFGDPSDAVLDAEVVLMYKYHFCPAQITVKPGTTVRWVNVDKRTSHSVLLKDGSRPESDRIFPEESVEMTFLEPGPQNYLCGPHWETQNMVGMVTVEPMPSAITRVMGEGFRVFFLFAGLYGVFAGLAWGGWLATEAPSAMSPPMWHAHEMIFGYASAALGGFFLTAVPNWTGAPEAQRLFIAVAAALWLAGRVALWFSGMIDPVIVAVLDLAFVPVLAAKIATQLIRRPKPQNMIFLLLLAYIWVSNLLTHLDWIGVTAGTLDVGLRTGLLALCSMIAILGGRITPAFTRNAMKRAGVPEAEWPVSRDWMEKTNMVLALLLPAVMLIFGAGHAVAILALVLGAIQGLRLSGWRGAWAVRQPILFALHLALGMLGLGLVLWGMGLLGLGSELGALHVLGIGCVGGMTLAVMSRAALGHSGRALVAPAPVVVAYGAMALAAILRWIGSGLDAQFLTAMLVADGLWISAMALYVVAMWPALVGPRAV-----------------------------------------------------------MSGKVFLIGAGPGDPELMTLRALRMLREADVVVYDRLVSEEILAMHAPGARLIPVGKAPKCHTVPQDRINQILLEQALAGHRVARLKGGDPMIFGRGSEEAAFLMDHGIAVEYAPGITAAQGASCSTGVPLTHRGLATSVQYVTGHRQADKVLDLDWKRLADPDTTLVIYMGVANIGQIAMGLMTENLPGSTPVLAVGKATTPDERRLVSRLDRVAADVRAAGLAAPTLFIIGKVVSLYAERPVAELLEHAHGMARTLPIDWPGRAVLTAAVLVATSAFAADTLDPNALQRLLHQDCGSCHGLTLKGGLGPDLRAGNLQHYDPEILTGVILDGIPDTAMPPWRPLISEEEAEWIARYLLKPEQMKQFVLSLAASLLVTAAHAEPTATGDLGLVIERATGSVLLVDQSDRAALARIEGLGDLSHASLVYSADERFAYVFGRDGGLTKVDIVTRQIAKRVVQAGNAIGGAISDDGTLVAVSNYEPGGVRVFDADTLDLVADIPTGSKTIGLVDAPGRRFVFTMWDTGETWIADFARGTDPQITKITDMGKNPYDALITANGRTYITGLFGQDGLTALDLWADTPEPIRVLPGYGRGQQEMPVYKMPHLEGWAHTGAEFVLPAVGHHQVLWVDADTLTETGRTQTYGQPVFAMARPDGRKVWVNFAHPLNDTIQVIDTVSKQVIHEFKPGPAVLHMEFTPRGHEVWISVRDANKIMVYDTHSFEKLREIPADSPSGIFFTARAHRTGLMSLGISHYTTGRAFRVGLAMLLGSVAAPTFAEEPTLSDEAFEASKQLYFEQCAGCHGVLRKGATGKNLEPHWKKTAADGTVTEGGTLQLGQERLEKIIAWGTEGGMNNFSDIMTEEQIRDMATYIMMDPPKPPEMSLEQMKATRKVYVEEADYPTEPLHGRNWENFFVVIERDVGKVAVIDGDTKEVLTHIPTGYAVHVLKASEHHSLTEPEHPGRFWYTMGRDGKMTKIDLWQTPDKMLVSEVKIAYDARDVAVSGDGKYVIGGGYWPPHFAIVDAKTMEPLKVVSTRGVNVDGDYVEESRVAAIYTTPNEPTWIVAVKELGQLWQVDYTDLDNLRIDKIDSAKFLHDGFFDPTGRYFQIAANASNKMVVVDTETHKLEAMIDTAALPHPGPGANWVDPNCGPVAGTTHLGVGTVTVWGNDPEGHPDQAWKVCYEVETDGPGLFVRTHPNSDYIWADQTKHPEPEIQQSVQVISKETGEIVKTIQITEDEGSAAVHFEFNADGTEVWVSKWNLSDSKEPNGQIVIFDAKTLEEIGRIDGLYAPTGKFNVYNRSNHVT
>BF8
MTSEPEKKKPIWRRYFLWGMPVAGIAAAFVAGIIFWGGFNTAMEATNTEKFCVSCHEMRDYIYTEYKGTIHDVNRSGVGAVCSDCHVPKDWTHKIIRKIKASRELYGKMVGSISTPEKFEAKRIHLAMNEWQRMKKTDSRECRNCHDFESMMPEFQKPRARQQHLNAMEVGQTCIDCHKGIAHSNIRDRAPEDFLEELEAPNPAFARPVPPEYLASLERIEAKEAAEAEAEKAARKAQQEAVQAQIAAAVDTALAEERAKADGTADAAASGGSDVGGNIDWNAVASTDLKLFYPGQASFEWVQNGKTHGGARPLTKGGDQCSTCHAKELDAIGNKIVAGGDLEPTPIPGKRGVIDATVQAAHDDENLYIRLQWADAGHNPAPFVDGGKMDPDNPIKVAMMITGTGIELGEQVGCWASCHADNTYMPFAPDAETIAANTDVAARLTAKDTVTKYISESRTEVEVKGRRGKPLGGWDKLQAEEQIAQYLQDGTFLDLMRVYADGSATNGYLLEQRVVNDGEISASASLSGGMWTVVFSRPLNSGAPGDVPLEPGKTYTVGFAIHDDHSAARFHHVTLNTSLALDDDSADINVVKQMTTKPLLTAVLTLVLPALA--DEADQICAEAEESYVELFGDPSDAVLDAEVVLMYKYHFCPAQITVKPGTTVRWVNVDKRTSHSVLLKDGSQPESDRIFPEESVEMTFLEPGPQNYLCGPHWETQNMVGMVTVEPMPSAITRVMGEGFRVFFLFAGLYGVFAGLAWGGWLATEAPYAMSPPMWHAHEMIFGYASAAMGGFFLTAVPNWTGAPEARRLFIAAAAALWLAGRVALWFSGVIDPVIVAVLDLAFVPVLAAKIATQLIRRPKPQNMIFLLLLAYIWVSNLLTHLDWIGVTVGTLDVGLRTGLLALCSMISILGGRITPAFTRNAMKRAGVLEAEWPVSRDWMEKSNMVLALLLPAVMLIFGAGHAVAILALVLGAIQGLRLSGWRGAWAVRQPILFALHLALGMLGLGLVLWGMGLLGLGSELGALHVLGIGCVGGMTLAVMSRAALGHSGRALVAPAPVVVAYGAMALAAILRWIGSGLDAQFLTAMLVADGLWISAMALYVVAMWPALVGPRAV-----------------------------------------------------------MSGKVFLIGAGPGDPELMTLRALRMLREADVVVYDRLVSEEILAMHAPGARLIPVGKAPKCHTVPQDRINQILLEQARAGHRVARLKGGDPMIFGRGSEEAAFLMDHGIAVEYAPGITAAQGASCSTGVPLTHRGLATSVQYVTGHRQADKVLDLDWKRLADPDTTLVIYMGVANIGQIAMGLMTENLPGSTSVLAVGKATTPDERRLVSRLDRVAADVRAAGLAAPTLFIIGKVVSLYAERPVAELLEHAHGMARTLPIEWPGRAVLTAAVLVATSAFAADTLDPNALKRLVHQDCGSCHGLTLKGGLGPDLRAGNLQHYDPEILTGVILDGIPDTAMPPWRPLISEEEAEWIARYLLKPEQMKQFVLGLAASLLMTAAHAEPTATGDLGLVIERAAGSVLLVDQSDRAALARIEGLGDLSHASLVYSPDERFAYVFGRDGGLTKVDIVTRQIAKRVVQAGNAIGGAISDDGTLVAVSNYEPGGVHVFDADTLDLVADIPTGSKTIGLVDAPGRRFVFTMWDTGETWIADFARGTDPQIIKITDMGKNPYDALITANGRTYITGLFGQDGLTALDLWADTPEPIRVLPGYGRGQQEMPVYKMPHLEGWAHTGAEFVLPAVGHHQVLWVDADTLTETGRTQTYGQPVFAMARPDGRQVWVNFAHPLNDTIQVIDTVSKQVIHEFKPGPAVLHMEFTPRGHEVWISVRDANKIMVYDTHSFEKLREIPADSPSGIFFTARAHRTGLMSLGISHYTTGRAFRVGLAMLLGSVAAPTFAEEPTLSDEAFEASKQLYFEQCAGCHGVLRKGATGKNLEPHWKKTAADGTVTEGGTLQLGQERLEKIIAWGTEGGMNNFSDIMTEEQIRDMATYIMMDPPKPPEMSLEQMKATRKVYVEEADYPTEPLHGRNWENFFVVIERDVGKVAVIDGDTKEVLTHIPTGYAVHVLKASEHHSLTEPEHPGRFWYTMGRDGKMTKIDLWQTPDKMLVSEVKIAYDARDVAVSGDGKYVIGGGYWPPHFAIVDAKTMEPLKVVSTRGVNVDGDYVEESRVAAIYTTPNEPTWIVAVKELGQLWQVDYTDLDNLRIDKIDSAKFLHDGFFDPTGRYFQIAANASNKMVVVDTETHKLEAMIDTAALPHPGPGANWVDPNCGPVAGTTHLGVGTVTVWGNDPEGHPDQAWKVCYEVETDGPGLFVRTHPNSDYIWADQTKHPEPEIQQSVQVISKETGEIVKTIQITEDEGSAAVHFEFNADGTEVWVSKWNLSDSKEPNGQIVIFDAKTLEEIGRIDGLYAPTGKFNVYNRSNHVT
>BF9
MTSEPEKKKPIWRRYFLWGMPVAGIAAAFVAGIIFWGGFNTAMEATNTEKFCVSCHEMRDYIYTEYKGTIHDVNRSGVGAVCSDCHVPKDWTHKIIRKIKASRELYGKMVGSISTPEKFEAKRIHLAMNEWQRMKKTDSRECRNCHDFESMMPEFQKPRARQQHLNAMEVGQTCIDCHKGIAHSNIRDRAPEDFLEELEAPNPAFARPVPPEYLASLERIEAKEAAEAEAEKAARKAQQEAVQAQIAAAVDTALAEERAKADGTADAAASGGSDVGGNIDWNAVASTDLKLFYPGQASFEWVQNGKTHGGARPLTKGGDQCSTCHAKELDAIGNKIVAGGDLEPTPIPGKRGVIDATVQAAHDDENLYIRLQWADAGHNPAPFVDGGKMDPDNPIKVAMMITGTGIELGEQVGCWASCHADNTYMPFAPDAETIAANTDVAARLTAKDTVTKYISESRTEVEVKGRRGKPLGGWDKLQAEEQIAQYLQDGTFLDLMRVYADGSATNGYLLEQRVVNDGEISASASLSGGMWTVVFSRPLNSGAPGDVPLEPGKTYTVGFAIHDDHSAARFHHVTLNTSLALDDDSADINVVKQMTTKPLLTAVLTLVLPALA--DEADQICAEAEESYVELFGDPSDAVLDAEVVLMYKYHFCPAQITVKPGTTVRWVNVDKRTSHSVLLKDGSQPESDRIFPEESVEMTFLEPGPQNYLCGPHWETQNMVGMVTVEPMPSAITRVMGEGFRVFFLFAGLYGVFAGLAWGGWLATEAPYAMSPPMWHAHEMIFGYASAAMGGFFLTAVPNWTGAPEARRLFIAAAAALWLAGRVALWFSGVIDPVIVAVLDLAFVPVLAAKIATQLIRRPKPQNMIFLLLLAYIWVSNLLTHLDWIGVTVGTLDVGLRTGLLALCSMISILGGRITPAFTRNAMKRAGVLEAEWPVSRDWMEKSNMVLALLLPAVMLIFGAGHAVAILALVLGAIQGLRLSGWRGAWAVRQPILFALHLALGMLGLGLVLWGMGLLGLGSELGALHVLGIGCVGGMTLAVMSRAALGHSGRALVAPAPVVVAYGAMALAAILRWIGSGLDAQFLTAMLVADGLWISAMALYVVAMWPALVGPRAV-----------------------------------------------------------MSGKVFLIGAGPGDPELMTLRALRMLREADVVVYDRLVSEEILAMHAPGARLIPVGKAPKCHTVPQDRINQILLEQARAGHRVARLKGGDPMIFGRGSEEAAFLMDHGIAVEYAPGITAAQGASCSTGVPLTHRGLATSVQYVTGHRQADKVLDLDWKRLADPDTTLVIYMGVANIGQIAMGLMTENLPGSTSVLAVGKATTPDERRLVSRLDRVAADVRAAGLAAPTLFIIGKVVSLYAERPVAELLEHAHGMARTLPIEWPGRAVLTAAVLVATSAFAADTLDPNALKRLVHQDCGSCHGLTLKGGLGPDLRAGNLQHYDPEILTGVILDGIPDTAMPPWRPLISEEEAEWIARYLLKPEQMKQFVLGLAASLLMTAAHAEPTATGDLGLVIERAAGSVLLVDQSDRAALARIEGLGDLSHASLVYSPDERFAYVFGRDGGLTKVDIVTRQIAKRVVQAGNAIGGAISDDGTLVAVSNYEPGGVHVFDADTLDLVADIPTGSKTIGLVDAPGRRFVFTMWDTGETWIADFARGTDPQIIKITDMGKNPYDALITANGRTYITGLFGQDGLTALDLWADTPEPIRVLPGYGRGQQEMPVYKMPHLEGWAHTGAEFVLPAVGHHQVLWVDADTLTETGRTQTYGQPVFAMARPDGRQVWVNFAHPLNDTIQVIDTVSKQVIHEFKPGPAVLHMEFTPRGHEVWISVRDANKIMVYDTHSFEKLREIPADSPSGIFFTARAHRTGLMSLGISHYTTGRAFRVGLAMLLGSVAAPTFAEEPTLSDEAFEASKQLYFEQCAGCHGVLRKGATGKNLEPHWKKTAADGTVTEGGTLQLGQERLEKIIAWGTEGGMNNFSDIMTEEQIRDMATYIMMDPPKPPEMSLEQMKATRKVYVEEADYPTEPLHGRNWENFFVVIERDVGKVAVIDGDTKEVLTHIPTGYAVHVLKASEHHSLTEPEHPGRFWYTMGRDGKMTKIDLWQTPDKMLVSEVKIAYDARDVAVSGDGKYVIGGGYWPPHFAIVDAKTMEPLKVVSTRGVNVDGDYVEESRVAAIYTTPNEPTWIVAVKELGQLWQVDYTDLDNLRIDKIDSAKFLHDGFFDPTGRYFQIAANASNKMVVVDTETHKLEAMIDTAALPHPGPGANWVDPNCGPVAGTTHLGVGTVTVWGNDPEGHPDQAWKVCYEVETDGPGLFVRTHPNSDYIWADQTKHPEPEIQQSVQVISKETGEIVKTIQITEDEGSAAVHFEFNADGTEVWVSKWNLSDSKEPNGQIVIFDAKTLEEIGRIDGLYAPTGKFNVYNRSNHVT
>BI10
MTSEPEKKKPIWRRYFLWGMPVAGIAAAFVAGIIFWGGFNTAMEATNTEKFCVSCHEMRDYIYTEYKGTIHDVNRSGVGAVCSDCHVPKDWTHKIIRKIKASRELYGKMVGSISTPEKFEAKRIHLAMNEWQRMKKTDSRECRNCHDFESMMPEFQKPRARQQHLNAMEVGQTCIDCHKGIAHSNIRDRAPEDFLEELEAPNPAFARPIPPEYLASLERIEAKEAAEAEAEKAARKAQQEAVQAQIAAAVDTALAEERAKADGTADAAASGGSDVGGNIDWNAVASTDLKLFYPGQASFEWVQNGKTHGGARPLTKGGDQCSTCHAKELDAIGNKIVAGGDLEPTPIPGKRGVIDATIQAAHDDENLYIRLQWADAGHNPAPFVDGGKMDPDNPIKVAMMITGTGIELGEQVGCWASCHADNTYMPFAPDAETIAANPDVAARLTAKDTVTKYISESRTEVEVKGRRGKPLGGWDKLQAEEQIAQYLQDGTFLDLMRVYADGSATNGYLLEQRAVNDGEISASASLSGGMWTVVFSRPLNSGAPGDVPLEPGKTYTVGFAIHDDHSAARFHHVTLNTSLALDDDSADINVVKQMTTKPLLTAVLTLVLPALA--DEADQICAEAEESYVELFGDPSDAVLDAEVVLMYKYHFCPAQITVKPGTTVRWVNVDKRTSHSVLLKDGSRPESDRIFPEESVEMTFLEPGPQNYLCGPHWETQNMVGMVTVEPMPSAITRVMGEGFRVFFLFAGLYGVFAGLAWGGWLATEAPSAMSPPMWHAHEMIFGYASAALGGFFLTAVPNWTGAPEAQRLFIAVAAALWLAGRVALWFSGMIDPVIVAVLDLAFVPVLAAKIATQLIRRPKPQNMIFLLLLAYIWVSNLLTHLDWIGVTAGTLDVGLRTGLLALCSMIAILGGRITPAFTRNAMKRAGVPEAEWPVSRDWMEKTNMVLALLLPAVMLIFGAGHAVAILALVLGAIQGLRLSGWRGAWAVRQPILFALHLALGMLGLGLVLWGMGLLGLGSELGALHVLGIGCVGGMTLAVMSRAALGHSGRALVAPAPVVVAYGAMALAAILRWIGSGLDAQFLTAMLVADGLWISAMALYVVAMWPALVGPRAV-----------------------------------------------------------MSGKVFLIGAGPGDPELMTLRALRMLREADVVVYDRLVSEEILAMHAPGARLIPVGKAPKCHTVPQDRINQILLEQALAGHRVARLKGGDPMIFGRGSEEAAFLMDHGIAVEYAPGITAAQGASCSTGVPLTHRGLATSVQYVTGHRQADKVLDLDWKRLADPDTTLVIYMGVANIGQIAMGLMTENLPGSTPVLAVGKATTPDERRLVSRLDRVAADVRAAGLAAPTLFIIGKVVSLYAERPVAELLEHAHGMARTLPIDWPGRAVLTAAVLVATSAFAADTLDPNALQRLLHQDCGSCHGLTLKGGLGPDLRAGNLQHYDPEILTGVILDGIPDTAMPPWRPLISEEEAEWIARYLLKPEQMKQFVLSLAASLLVTAAHAEPTATGDLGLVIERATGSVLLVDQSDRAALARIEGLGDLSHASLVYSADERFAYVFGRDGGLTKVDIVTRQIAKRVVQAGNAIGGAISDDGTLVAVSNYEPGGVRVFDADTLDLVADIPTGSKTIGLVDAPGRRFVFTMWDTGETWIADFARGTDPQITKITDMGKNPYDALITANGRTYITGLFGQDGLTALDLWADTPEPIRVLPGYGRGQQEMPVYKMPHLEGWAHTGAEFVLPAVGHHQVLWVDADTLTETGRTQTYGQPVFAMARPDGRKVWVNFAHPLNDTIQVIDTVSKQVIHEFKPGPAVLHMEFTPRGHEVWISVRDANKIMVYDTHSFEKLREIPADSPSGIFFTARAHRTGLMSLGISHYTTGRAFRVGLAMLLGSVAAPTFAEEPTLSDEAFEASKQLYFEQCAGCHGVLRKGATGKNLEPHWKKTAADGTVTEGGTLQLGQERLEKIIAWGTEGGMNNFSDIMTEEQIRDMATYIMMDPPKPPEMSLEQMKATRKVYVEEADYPTEPLHGRNWENFFVVIERDVGKVAVIDGDTKEVLTHIPTGYAVHVLKASEHHSLTEPEHPGRFWYTMGRDGKMTKIDLWQTPDKMLVSEVKIAYDARDVAVSGDGKYVIGGGYWPPHFAIVDAKTMEPLKVVSTRGVNVDGDYVEESRVAAIYTTPNEPTWIVAVKELGQLWQVDYTDLDNLRIDKIDSAKFLHDGFFDPTGRYFQIAANASNKMVVVDTETHKLEAMIDTAALPHPGPGANWVDPNCGPVAGTTHLGVGTVTVWGNDPEGHPDQAWKVCYEVETDGPGLFVRTHPNSDYIWADQTKHPEPEIQQSVQVISKETGEIVKTIQITEDEGSAAVHFEFNADGTEVWVSKWNLSDSKEPNGQIVIFDAKTLEEIGRIDGLYAPTGKFNVYNRSNHVT
>CG3
MTSEPEKKKPIWRRYFLWGMPVAGIAAAFVAGIIFWGGFNTAMEATNTEKFCVSCHEMRDYIYTEYKGTIHDVNRSGVGAVCSDCHVPKDWTHKIIRKIKASRELYGKMVGSISTPEKFEAKRIHLAMNEWQRMKKTDSRECRNCHDFESMMPEFQKPRARQQHLNAMEVGQTCIDCHKGIAHSNIRDRAPEDFLEELEAPNPAFARPIPPEYLASLERIEAKEAAEAEAEKAARKAQQEAVQAQIAAAVDAAVAEERAKADGTADAAAAGGSDVGGNIDWNAVASTDLKLFYPGQASFEWVQNGKTHGGARPLTKGGDQCSTCHAKELDAIGNKIVAGGDLEPTPIPGKRGVIDATVQAAHDDENLYIRLQWADAGHNPVPFVDGGKMDPDNPIKVAMMITGTGIELGEQVGCWASCHADNTYMPFAPDVETIAANPDVAGRLTAKDTVTKYISESRTEVEVKGRRGKPLGGWDKLQAEEQIAQYLQDGTFLDLMRVYADGSATNGYLLEQRVVNDGEISASASLSGGMWTVVFSRPLNSGAPGDVPLEPGKTYTVGFAIHDDHSAARFHHVTLNTSLALDDDSADINVVKQMTTKPLLTAVLTLVLPALA--DEADQICAEAEESYVELFGDPSDAVLDAEVVLMYKYHFCPAQITVKPGTTVRWVNVDKRTSHSVLLKDGSQPESDRIFPEESVEMTFLEPGPQNYLCGPHWKTQNMVGMVTVEPMPSAITRVMGEGFRVFFLFAGLYGVFAGLAWGGWLATEAPYAMSPPMWHAHEMIFGYASAALGGFFLTAVPNWTGAPEARRLFIAAAAALWLAGRVALWFSGVIDPVIVAVLDLAFVPVLAAKIATQLIRRPKPQNMIFLLLLAYIWVSNLLTHLDWIGVTVGTLDVGLRTGLLALCSMISILGGRITPAFTRNAMKRAGVPEAEWPVSRDWMEKSNMVLALLLPAVMLIFGAGHAVAILALVLGAIQGLRLSGWRGAWAVRQPILFALHLALGMLGLGLVLWGMGLLGLGSELGALHVLGIGCVGGMTLAVMSRAALGHSGRALVAPAPVVVAYGAMALAAILRWIGSGLDAQFLTAMLVADGLWISAMALYVVAMWPALVGPRAV-----------------------------------------------------------MSGKVFLIGAGPGDPELMTLRALRMLREADVVVYDRLVSEEILAMHAPGARLIPVGKAPKCHTVPQDRINQILLEQARAGRRVARLKGGDPMIFGRGSEEAAFLMGHGIAVEYAPGITAAQGASCSTGVPLTHRGLATSVQYVTGHRQADKVLDLDWKRLADPDTTLVIYMGVANIGQIAMGLMTENLPGSTPVLAVGKATTPDERRLVSRLDRVAADVRAAGLAAPTLFIIGKVVSLYAERPVAELLEHAHGMARTLPIEWPGRAVLTAAVLVATSAFAADTLDPNALKRLVHQDCGSCHGLTLKGGLGPDLRAGNLQHYDPEILTGVILDGIPDTAMPPWRPLISEEEAEWIARYLLKPEQMKQFVLGLAASLLMTAAHAEPTATGDLGLVIERATGSVLLVDQSDRAALARIEGLGDLSHASLVYSPDERFAYVFGRDGGLTKVDIVTRQIAKRVVQAGNAIGGAISDDGTLVAVSNYEPGGVRVFDADTLDLVADIPTGSKTIGLVDAPGRRFVFTMWDTGETWIADFARGTDPQITKITDMGKNPYDALITANGRTYITGLFGQDGLTALDLWDETPEPIRVLPGYGRGQQEMPVYKMPHLEGWAHTGTEFVLPAVGHHQVLWLDADTLTETGRTQTYGQPVFAMARPDGRQVWANFAHPLNDTIQVIDTVSKQVMHEFKPGPAVLHMEFTPRGHEVWISVRDANKIMVYDTHSFEKLREIPADSPSGIFFTARAHRTGLMSLGISHYTTGRAFRVGLAMLLGSVAAPTFAEEPTLSDEAFEASKQLYFEQCAGCHGVLRKGATGKNLEPHWKKTAADGTVTEGGTLQLGQERLEKIIAWGTEGGMNNFSDIMTEEQIRDMATYIMMDPPKPPEMSLEQMKATRKVYVEEADYPTEPLHGRNWENFFVVIERDVGKVAVIDGDTKEVLTHIPTGYAVHVLKASEHHSLTEPEHPGRFWYTMGRDGKMTKIDLWQTPDKMLVSEVKIAYDARDVAVSGDGKYVIGGGYWPPHFAIVDAKTMEPLKVVSTRGVNVDGDYVEESRVAAIYTTPNEPTWIVAVKELGQLWQVDYTDLDNLRIDKIDSAKFLHDGFFDPTGRYFQIAANASNKMVVVDTETHKLEAMIDTAALPHPGPGANWVDPNCGPVAGTTHLGVGTVTVWGNDPEGHPDQAWKVCYEVETDGPGLFVRTHPNSDYIWADQTKHPEPEIQQSVQVISKETGEIVKTIQITEDEGSAAVHFEFNADGTEVWVSKWNLSDSKEPNGQIVIFDAKTLEEIGRIDGLYAPTGKFNVYNRSNHVT
>CG8
MTSEPEKKKPIWRRYFLWGMPVAGIAAAFVAGIIFWGGFNTAMEATNTEKFCVSCHEMRDYIYTEYKGTIHDVNRSGVGAVCSDCHVPKDWTHKIIRKIKASRELYGKMVGSISTPEKFEAKRIHLAMNEWQRMKKTDSRECRNCHDFESMMPEFQKPRARQQHLNAMEVGQTCIDCHKGIAHSNIRDRAPEDFLEELEAPNPAFARPIPPEYLASLERIEAKEAAEAEAEKAARKAQQEAVQAQIAAAVDTALAEERAKADGTADAAASGGSDVGGNIDWNAVASTDLKLFYPGQASFEWVQNGKTHGGARPLTKGGDQCSTCHAKELDAIGNKIVAGGDLEPTPIPGKRGVIDATVQAAHDDENLYIRLQWADAGHNPAPFVDGGKMDPDNPIKVAMMITGTGIELGEQVGCWASCHADNTYMPFAPDAETIAANPDVAARLTAKDTVTKYISESRTEVEVKGRRGKPLGGWDKLQAEEQIAQYLQDGTFLDLMRVYADGSATNGYLLEQRVVNDGEISASASLSGGMWTVVFSRPLNSGAPGDVPLEPGKTYTVGFAIHDDHSAARFHHVTLNTSLALDDDSADINVVKQMTTKPLLTTVLTLVLPALA--DEADQICAEAEERYVELFGEPSDAVQDAEVVLMYKYHFCPAQITVKPGTTVRWVNVDKRTSHSVLLKDGSQPESDRIFPEESVEMTFLEPGPQDYLCGPHWETQNMVGMVTIEPMPSAITRVMGEGFRVFFLFAGLYGVFAGLAWGGWLATEAPYAMSPPMWHAHEMIFGYASAALGGFFLTAVPNWTGAPEARRLFIAAAAALWLAGRVALWFSGVIDPVIVAVLDLAFVPVLAAKIATQLIRRPKPQNMIFLLLLAYIWVSNLLTHLDWIGVTVGTLDVGLRTGLLALCSMIAILGGRITPAFTRNAMKREGVPEADWPVSRDWMEKSNMVLALLLPAVMLIFGAGHAVAILALVLGAIQGLRLSGWRGAWALRQPILFALHLALGMLGLGLVLWGMSLLGFGSELGALHVLGIGCVGGMTLAVMSRAALGHSGRALVAPAPVVVAYAAMALAAILRWLGSGLDAQFLTAMLVADGLWISAMALYVVAMWPALVGPRAV-----------------------------------------------------------MSGKVFLIGAGPGDPELMTLRALRMLREADVVVYDRLVSEEILAMHAPGARLIPVGKAPKCHTVPQDRINQILLEQARAGHRVARLKGGDPMIFGRGSEEAAFLMDHGIAVEYAPGITAAQGASCSTGVPLTHRGLATSVQYVTGHRQADKVLDLDWKRLADPDTTLVIYMGVANIGQIAMGLMTENLPGSTPVLAVGKATTPDERRLVSRLDRVAADVRAAGLAAPTLFIIGKVVSLYAERPVAELLEHAHGMARTFPIEWPGRAVLTAAVLVATSAFAADALDPNALKRLVHQDCGSCHGLTLKGGLGPDLRAGNLQHYDPEILTGVILDGIPDTAMPPWRPLISAEEAEWIARYLLKPEQMKQFVLGLAASLLMTAAHAEPTATGDLGLVIERAAGSVLLVDQSDRAALARIEGLGDLSHASLVYSPDERFAYVFGRDGGLTKVDIVTRQIAKRVVQAGNAIGGAISDDGTLVAVSNYEPGGVHVFDADTLDLVADIPTGSKTIGLVDAPGRRFVFTMWDTGETWIADFARGTDPQIIKITDMGKNPYDALITANGRTYITGLFGQDGLTALDLWADTPEPIRVLPGYGRGQQEMPVYKMPHLEGWAHTGAEFVLPAVGHHQVLWVDADTLTETGRTQTYGQPVFAMARPDGRQVWVNFAHPLNDTIQVIDTVSKQVIHEFKPGPAVLHMEFTPRGHEVWISVRDANTVMVYDTHSFEKLREIPADSPSGIFFTARAHRTGLMSLGISHYTTGRAFRAGLAMLLGSVAAPTFAEEPTLSDEAFEASKQLYFEQCAGCHGVLRKGATGKNLEPHWKKTAADGTVTEGGTLQLGQERLEKIIAWGTEGGMNNFSDIMTEEQIRDMATYIMMDAPKPPEMSLEQMKATRKVYVEEADYPTEPLHGRNWENFFVVIERDVGKVAVIDGDTKEVLTHIPTGYAVHVLKASEHHSLTEPEHPGRFWYTMGRDGKMTKIDLWQTPDKMLVSEVKIAYDARDVAVSGDGKYVIGGGYWPPHFAIVDAKTMEPLKVVSTRGVNVDGDYVEESRVAAIYTTPNEPTWIVAVKELGQLWQVDYTDLDNLRIDKIDSAKFLHDGFFDPTGRYFQIAANASNKMVVVDTETHKLEAMIDTAALPHPGPGANWVDPNCGPVAGTTHLGVGTVTVWGNDPEGHPDQAWKVCYEVETDGPGLFVRTHPNSDYIWADQTKHPEPEIQQSVQVISKETGEIVKTIQITEDEGSAAVHFEFNADGTEVWVSKWNLSDSKEPNGQIVIFDAKTLEEIGRIDGLYAPTGKFNVYNRSNHVT
>CH4
MTSEPEKKKPIWRRYFLWGMPVAGIAAAFVAGIIFWGGFNTAMEATNTEKFCVSCHEMRDYIYTEYKGTIHDVNRSGVGAVCSDCHVPKDWTHKIIRKIKASRELYGKMVGSISTPEKFEAKRIHLAMNEWQRMKKTDSRECRNCHDFESMMPEFQKPRARQQHLNAMEVGQTCIDCHKGIAHSNIRDRAPEDFLEELEAPNPAFARPIPPEYLASLERIEAKEAAEAEAEKAARKAQQEAVQAQIAAAVDTALAEERAKADGTADAAASGGSDVGGNIDWNAVASTDLKLFYPGQASFEWVQNGKTHGGARPLTKGGDQCSTCHAKELDAIGNKIVAGGDLEPTPIPGKRGVIDATIQAAHDDENLYIRLQWADAGHNPAPFVDGGKMDPDNPIKVAMMITGTGIELGEQVGCWASCHADNTYMPFAPDAETIAANPDVAARLTAKDTVTKYISESRTEVEVKGRRGKPLGGWDKLQAEEQIAQYLQDGTFLDLMRVYADGSATNGYLLEQRAVNDGEISASASLSGGMWTVVFSRPLNSGAPGDVPLEPGKTYTVGFAIHDDHSAARFHHVTLNTSLALDDDSADINVVKQMTTKPLLTAVLTLVLPALA--DEADQICAEAEESYVELFGDPSDAVLDAEVVLMYKYHFCPAQITVKPGTTVRWVNVDKRTSHSVLLKDGSRPESDRIFPEESVEMTFLEPGPQNYLCGPHWETQNMVGMVTVEPMPSAITRVMGEGFRVFFLFAGLYGVFAGLAWGGWLATEAPSAMSPPMWHAHEMIFGYASAALGGFFLTAVPNWTGAPEAQRLFIAVAAALWLAGRVALWFSGMIDPVIVAVLDLAFVPVLAAKIATQLIRRPKPQNMIFLLLLAYIWVSNLLTHLDWIGVTAGTLDVGLRTGLLALCSMIAILGGRITPAFTRNAMKRAGVPEAEWPVSRDWMEKTNMVLALLLPAVMLIFGAGHAVAILALVLGAIQGLRLSGWRGAWAVRQPILFALHLALGMLGLGLVLWGMGLLGLGSELGALHVLGIGCVGGMTLAVMSRAALGHSGRALVAPAPVVVAYGAMALAAILRWIGSGLDAQFLTAMLVADGLWISAMALYVVAMWPALVGPRAV-----------------------------------------------------------MSGKVFLIGAGPGDPELMTLRALRMLREADVVVYDRLVSEEILAMHAPGARLIPVGKAPKCHTVPQDRINQILLEQALAGHRVARLKGGDPMIFGRGSEEAAFLMDHGIAVEYAPGITAAQGASCSTGVPLTHRGLATSVQYVTGHRQADKVLDLDWKRLADPDTTLVIYMGVANIGQIAMGLMTENLPGSTPVLAVGKATTPDERRLVSRLDRVAADVRAAGLAAPTLFIIGKVVSLYAERPVAELLEHAHGMARTLPIDWPGRAVLTAAVLVATSAFAADTLDPNALQRLLHQDCGSCHGLTLKGGLGPDLRAGNLQHYDPEILTGVILDGIPDTAMPPWRPLISEEEAEWIARYLLKPEQMKQFVLSLAASLLVTAAHAEPTATGDLGLVIERATGSVLLVDQSDRAALARIEGLGDLSHASLVYSADERFAYVFGRDGGLTKVDIVTRQIAKRVVQAGNAIGGAISDDGTLVAVSNYEPGGVRVFDADTLDLVADIPTGSKTIGLVDAPGRRFVFTMWDTGETWIADFARGTDPQITKITDMGKNPYDALITANGRTYITGLFGQDGLTALDLWADTPEPIRVLPGYGRGQQEMPVYKMPHLEGWAHTGAEFVLPAVGHHQVLWVDADTLTETGRTQTYGQPVFAMARPDGRKVWVNFAHPLNDTIQVIDTVSKQVIHEFKPGPAVLHMEFTPRGHEVWISVRDANKIMVYDTHSFEKLREIPADSPSGIFFTARAHRTGLMSLGISHYTTGRAFRVGLAMLLGSVAAPTFAEEPTLSDEAFEASKQLYFEQCAGCHGVLRKGATGKNLEPHWKKTAADGTVTEGGTLQLGQERLEKIIAWGTEGGMNNFSDIMTEEQIRDMATYIMMDPPKPPEMSLEQMKATRKVYVEEADYPTEPLHGRNWENFFVVIERDVGKVAVIDGDTKEVLTHIPTGYAVHVLKASEHHSLTEPEHPGRFWYTMGRDGKMTKIDLWQTPDKMLVSEVKIAYDARDVAVSGDGKYVIGGGYWPPHFAIVDAKTMEPLKVVSTRGVNVDGDYVEESRVAAIYTTPNEPTWIVAVKELGQLWQVDYTDLDNLRIDKIDSAKFLHDGFFDPTGRYFQIAANASNKMVVVDTETHKLEAMIDTAALPHPGPGANWVDPNCGPVAGTTHLGVGTVTVWGNDPEGHPDQAWKVCYEVETDGPGLFVRTHPNSDYIWADQTKHPEPEIQQSVQVISKETGEIVKTIQITEDEGSAAVHFEFNADGTEVWVSKWNLSDSKEPNGQIVIFDAKTLEEIGRIDGLYAPTGKFNVYNRSNHVT
>CH5
MTSEPEKKKPIWRRYFLWGMPVAGIAAAFVAGIIFWGGFNTAMEATNTEKFCVSCHEMRDYIYTEYKGTIHDVNRSGVGAVCSDCHVPKDWTHKIIRKIKASRELYGKMVGSISTPEKFEAKRIHLAMNEWQRMKKTDSRECRNCHDFESMMPEFQKPRARQQHLNAMEVGQTCIDCHKGIAHSNIRDRAPEDFLEELEAPNPAFARPIPPEYLASLERIEAKEAAEAEAEKAARKAQQEAVQAQIAAAVDTALAEERAKADGTADAAASGGSDVGGNIDWNAVASTDLKLFYPGQASFEWVQNGKTHGGARPLTKGGDQCSTCHAKELDAIGNKIVAGGDLEPTPIPGKRGVIDATVQAAHDDENIYIRLQWADAGHNPVPFVDGGKMDPDNPIKVAMMITGTGIELGEQVGCWASCHADNTYMPFAPDAETIAANTDAAARLTAKDTVTKYISESRTEVEVKGRRGKPLGGWDKLQAEEQIAQYLQDGTFLDLMRVYADGSATNGYLLEQRVVNDGEISASASLSGGMWTVVFSRPLNSGAPGDVPLEPGKTYTVGFAIHDDHSAARFHHVTLNTSLALDDDSADINVVKQMTTKPLLTAVLALAQPALA--DEADQICAEAEESYVELFGDPSDAVLDAEVVLMYKYHFCPAQITVKPGTTVRWVNVDKRTSHSVLLKDGSQPESDRIFPEESVEMTFLEPGPQNYLCGPHWETQNMVGMVTVEPMPSAITRVMGEGFRVFFLFAGLYGVFAGLAWGGWLATEAPYAMSPPMWHAHEMIFGYASAALGGFFLTAVPNWTGAPEARRLFIAAAAALWLAGRVALWFSGAIDPVIVAVLDLAFVPVLAAKIATQLIRRPKPQNMIFLLLLAYIWVSNLLTHLDWIGVTAGTLDVGLRSGLLALCSMIAILGGRITPAFTRNAMKREGVPEAEWPVSRDWMEKSNMVLALLLPAVMLIFGAGYAVAILALVLGAIQGLRLSGWRGAWAVRQPILFALHLALGMLGLGLVLWGMGLFGLGSELGALHVLGIGCVGGMTLAVMSRAALGHSGRALVAPAPVVVAYGAMALAAILRWIGSGLDAQFLTAMLVADGLWISAMALYVVAMWPALVGPRAV-----------------------------------------------------------MSGKVFLIGAGPGDPELMTLRALRMLREADVVVYDRLVSEEILAMHAPGARLIPVGKAPKCHTVPQDRINQILLEQARAGYRVARLKGGDPMIFGRGSEEAAFLMDHGIAVEYAPGITAAQGASCSTGVPLTHRGLATSVQYVTGHRQADKVLDLDWKRLADPDTTLVIYMGVANIGQIAMGLMTENLPGTTPVLAVGKATTPDERRLVSRLDRVAADVRAAGLAAPTLFIIGKVVSLYAERPVAELLEHAHGMARTLPIEWPGRAVLTAAVLVATSAFAADTLDPNALKRLVHQDCGSCHGLTLKGGLGPDLRAGNLQHYDPEILTGVILDGIPDTAMPPWRPLISEEEAEWIARYLLKPEQMKQFVLGLAASLLMTAAHAEPTATGDLGLVIERATGSVLLVDQSDRAALARIEGLGDLSHASLVYSPDERFAYVFGRDGGLTKVDIVTRQIAKRVVQAGNAIGGAISDDGTLVAVSNYEPGGVRVFDADTLDLVADIPTGSKTIGLVDAPGRRFVFTMWDTGETWIADFARGTDPQITKITDMGKNPYDALITANGRTYITGLFGQDGLTALDLWDETPEPIRVLPGYGRGQQQMPVYKMPHLEGWAHTGAEFVLPAVGHHQVLWVDADTLTETGRTQTYGQPVFAMARPDGRQVWVNFAHPLNDTIQVIDTVSKQVIHEFKPGPAVLHMEFTPRGHEVWISVRDANTVMVYDTHSFEKLREIPADSPSGIFFTARAHRTGLMSLGISHYTTGRAFRVGLAMLLGSVAAPTFAEEPTLSDEAFEASKQLYFEQCAGCHGVLRKGATGKNLEPHWKKTAADGTVTEGGTLQLGQERLEKIIAWGTEGGMNNFSDIMTEEQIRDMATYIMMDAPKPPEMSLEQMKATRKVYVEEADYPTEPLHGRNWENFFVVIERDVGKVAVIDGDTKEVLTHIPTGYAVHVLKASEHHSLTEPEHPGRFWYTMGRDGKMTKIDLWQTPDKMLVSEVKIAYDARDVAVSGDGKYVIGGGYWPPHFAIVDAKTMEPLKVVSTRGVNVDGDYVEESRVAAIYTTPNEPTWIVAVKELGQLWQVDYTDLDNLRIDKIDSAKFLHDGFFDPTGRYFQIAANASNKMVVVDTETHKLEAMIDTAALPHPGPGANWVDPNCGPVAGTTHLGVGTVTVWGNDPEGHPDQAWKVCYEVETDGPGLFVRTHPNSDYIWADQTKHPEPEIQQSVQVISKETGEIVKTIQITEDEGSAAVHFEFNADGTEVWVSKWNLSDSKEPNGQIVIFDAKTLEEIGRIDGLYAPTGKFNVYNRSNHVT
>CI5
MTSEPEKKKPIWRRYFLWGMPVAGIAAAFVAGIIFWGGFNTAMEATNTEKFCVSCHEMRDYIYTEYKGTIHDVNRSGVGAVCSDCHVPKDWTHKIIRKIKASRELYGKMVGSISTPEKFEAKRIHLAMNEWQRMKKTDSRECRNCHDFESMMPEFQKPRARQQHLNAMEVGQTCIDCHKGIAHSNIRDRAPEDFLEELEAPNPAFARPIPPEYLASLERIEAKEAAEAEAEKAARKAQQEAVQAQIAAAVDAALAEERAKADGTADAAASGGSDVGGNIDWNAVASTDLKLFYPGQASFEWVQNGKTHGGARPLTKGGDQCSTCHAKELDAIGNKIVAGGDLEPTPIPGKRGVIDATVQAAHDDENLYIRLQWADAGHNPVPFVDGGKMDPDNPIKVAMMITGTGIELGEQVGCWASCHADNTYMPFAPDAETIAANTDVAARLTAKDTVTKYISESRTEVEVKGRRGKPLGGWDKLQAEEQIAQYLQDGNFLDLMRVYADGSATNGYLLEQRVVNDGEISASASLSGGMWTVVFSRPLNSGAPGDVPLEPGKTYTVGFAIHDDHSAARFHHVTLNTSLALDDDSADINVVKQMTTKPLLTAVLTLVLPALA--DEADQICAEAEESYVELFGDPSDAVLDAEVVLMYKYHFCPAQITVKPGTTVRWVNVDKRTSHSVLLKDGSQPESDRIFPEESVEMTFLEPGPQNYLCGPHWETQNMVGMVTVEPMPSAITRVMGEGFRVFFLFAGLYGVFAGLAWGGWLATEAPYAMSPPMWHAHEMIFGYASAALGGFFLTAVPNWTGAPEARRLFIAAAAALWLAGRVALWFSGVIDPVIVAVLDLAFVPVLAAKIATQLIRRPKPQNMIFLLLLAYIWVSNLLTHLDWIGVTVGTLDVGLRTGLLALCSMISILGGRITPAFTRNAMKRAGVPEAEWPVSRDWMEKSNMVLALLLPAVMLIFGAGHAVAILALVLGAIQGLRLSGWRGAWAVRQPILFALHLALGMLGLGLVLWGMGLLGLGSELGALHVLGIGCVGGMTLAVMSRAALGHSGRALVAPAPVVVAYGAMALAAILRWIGSGLDAQFLTAMLVADGLWISAMALYVVAMWPALVGPRAV-----------------------------------------------------------MSGKVFLIGAGPGDPELMTLRALRMLREADVVVYDRLVSEEILAMHAPGARLIPVGKAPKCHTVPQDRINQILLEQARAGHRVARLKGGDPMIFGRGSEEAAFLMDHGIAVEYAPGITAAQGASCSTGVPLTHRGLATSVQYVTGHRQADKVLDLDWKRLADPDTTLVIYMGVANIGQIAMGLMTENLPGTTPVLAVGKATTPDERRLVSRLDRVAADVRAAGLAAPTLFIIGKVVSLYAERPVAELLEHAHGMARTLPIEWPGRAVLTAAVLVATSAFAADTLDPNALKRLVHQDCGSCHGLTLKGGLGPDLRAGNLQHYDPEILTGVILDGIPDTAMPPWRPLISEEEAEWIARYLLKPEQMKQFVLGLAASLLMTAAHAEPTATGDLGLVIERATGSVLLVDQSDRAALARIEGLGDLSHASLVYSPDERFAYVFGRDGGLTKVDIVTRQIAKRVVQAGNAIGGAISDDGTLVAVSNYEPGGVHVFDADTLDLVADIPTGSKTIGLVDAPGRRFVFTMWDTGETWIADFARGTDPLITKITDMGKKPYDALITANGRTYITGLFGQDGLTALDLWADTPEPIRVLPGYGRGQQEMPVYKMPHLEGWAHTGAEFVLPAVGHHQVLWVDADTLTETGRTQTYGQPVFAMARPDGRQVWVNFAHPLNDTIQVIDTVSKQVIHEFKPGPAVLHMEFTPRGHEVWISVRDANKIMVYDTHSFEKLREIPADSPSGIFFTARAHRTGLMSLGISHYTTGRAFRVGLAMLLGSVAAPTFAEEPTLSDEAFEASKQLYFEQCAGCHGVLRKGATGKNLEPHWKKTAADGTVTEGGTLQLGQERLEKIIAWGTEGGMNNFSDIMTEEQIRDMATYIMMDPPKPPEMSLEQMKATRKVYVEEADYPTEPLHGRNWENFFVVIERDVGKVAVIDGDTKEVLTHIPTGYAVHVLKASEHHSLTEPEHPGRFWYTMGRDGKMTKIDLWQTPDKMLVSEVKIAYDARDVAVSGDGKYVIGGGYWPPHFAIVDAKTMEPLKVVSTRGVNVDGDYVEESRVAAIYTTPNEPTWIVAVKELGQLWQVDYTDLDNLRIDKIDSAKFLHDGFFDPTGRYFQIAANASNKMVVVDTETHKLEAMIDTAALPHPGPGANWVDPNCGPVAGTTHLGVGTVTVWGNDPEGHPDQAWKVCYEVETDGPGLFVRTHPNSDYIWADQTKHPEPEIQQSVQVISKETGEIVKTIQITEDEGSAAVHFEFNADGTEVWVSKWNLSDSKEPNGQIVIFDAKTLEEIGRIDGLYAPTGKFNVYNRSNHVT
>CI8
MTSEPEKKKPIWRRYFLWGMPVAGIAAAFVAGIIFWGGFNTAMEATNTEKFCVSCHEMRDYIYTEYKGTIHDVNRSGVGAVCSDCHVPKDWTHKIIRKIKASRELYGKMVGSISTPEKFEAKRIHLAMNEWQRMKKTDSRECRNCHDFESMMPEFQKPRARQQHLNAMEVGQTCIDCHKGIAHSNIRDRAPEDFLEELEAPNPAFARPIPPEYLASLERIEAKEAAEAEAEKAARKAQQEAVQAQIAAAVDTALAEERAKADGTADAAASGGSDVGGNIDWNAVASTDLKLFYPGQASFEWVQNGKTHGGARPLTKGGDQCSTCHAKELDAIGNKIVAGGDLEPTPIPGKRGVIDATVQAAHDDENLYIRLQWADAGHNPVPFVDGGKMDPDNPIKVAMMITGTGIELGEQVGCWASCHADNTYMPFAPDAETIAANPDVAARLTAKDTVTKYISESRTEVEVKGRRGKPLGGWDKLQAEEQIAQYLQDGTFLDLMRVYADGSATNGYLLEQRVVNDGEISASASLSGGMWTVVFSRPLNSGATGDVPLEPGKTYTVGFAIHDDHSAARFHHVTLNTSLALDDDSADINVVKQMTTKPLLTAVLALSQSALA--DEADQICAEAEERYVELFGEPSDVVQDAEVVLMYKYHFCPAQITVKPGTTVRWVNVDKRTSHSVLLKDGSQPESDRIFPEESVEMTFLEPGPQDYLCGPHWETQNMVGMVTVEPMPSAITRVMGEGFRVFFLFAGLYGVFAGLAWGGWLATEAPSAMSPPMWHAHEMIFGYASAALGGFFLTAVPNWTGAPEARRLFIAAAAALWLAGRVALWFSGVIDPVIVAVLDLAFVPVLAAKIATQLIRRPKPQNMIFLLLLAYIWVSNLLTHLDWIGVTVGTLDVGLRTGLLALCSMISILGGRITPAFTRNAMKRAGVPEAEWPVSRDWMEKSNMVLALLLPAVMLIFGAGHAVAILALVLGAIQGLRLSGWRGAWAVRQPILFALHLALGMLGLGLVLLGMGLLGLGSELGALHVLGIGCVGGMTLAVMSRAALGHSGRALVAPAPVVVAYGAMALAAILRWIGSGLDAQFLTAMLVADGLWISAMALYVVAMWPALVGPRAV-----------------------------------------------------------MSGKVFLIGAGPGDPELMTLRALRMLREADVVVYDRLVSDQILAMHAPGARLIPVGKAPKCHTVPQDRINQILLEQARAGHRVARLKGGDPMIFGRGSEEAAFLMDHGIAVEYAPGITAAQGASCSTGVPLTHRGLATSVQYVTGHRQADKVLDLDWKRLADPDTTLVIYMGVANIGQIAMGLMTENLPGSTPVLAVGKATTPDERRLVSRLDRVAADVRAAGLAAPTLFIIGKVVSLYPERPVAELLEHAHGMARTLPIEWPGRAVLTAAVLVTTSAFAADTLDPNALKRLVHQDCGSCHGLTLKGGLGPDLRAGNLQHYDPEILTGVILDGIPDTAMPPWRPLISEEEAEWIARYLLKPEQMKQLVLGLAASLLMTAAHAEPTATGDLGLVIERAAGSVLLVDQSDRAALAQIEGLGDLSHASLVYSPDERFAYVFGRDGGLTKVDIVTRQIAKRVVQAGNAIGGAISDDGTLVAVSNYEPGGVHVFDADTLDLVADIPTGSKTIGLVDAPGRRFVFTMWDTGETWIADFARGTDPQITKITDMGKNPYDALITANGRTYITGLFGQDGLTALDLWADTPEPIRVLPGYGRGQQEMPVYKMPHLEGWAHTGAEFVLPAVGHHQVLWVDADTLTETGRTQTYGQPVFAMARPDGRQVWVNFAHPLNDTIQVIDTVSKQIIHEFKPGPAVLHMEFTPRGHEVWVSVRDANKIMVYDTHSFEKLREIPADSPSGIFFTARAHRTGLMSLGISHYTTGRAFRVGLAMLLGSVAAPTFAEEPTLSDEAFEASKQLYFEQCAGCHGVLRKGATGKNLEPHWKKTAADGTVTEGGTLQLGQERLEKIIAWGTEGGMNNFSDIMTEEQIRDMATYIMMDPPKPPEMSLEQMKATRKVYVEEADYPTEPLHGRNWENFFVVIERDVGKVAVIDGDTKEVLTHIPTGYAVHVLKASEHHSLTEPEHPGRFWYTMGRDGKMTKIDLWQTPDKMLVSEVKIAYDARDVAVSGDGKYVIGGGYWPPHFAIVDAKTMEPLKVVSTRGVNVDGDYVEESRVAAIYTTPNEPTWIVAVKELGQLWQVDYTDLDNLRIDKIDSAKFLHDGFFDPTGRYFQIAANASNKMVVVDTETHKLEAMIDTAALPHPGPGANWVDPNCGPVAGTTHLGVGTVTVWGNDPEGHPDQAWKVCYEVETDGPGLFVRTHPNSDYIWADQTKHPEPEIQQSVQVISKETGEIVKTIQITEDEGSAAVHFEFNADGTEVWVSKWNLSDSKEPNGQIVIFDAKTLEEIGRIDGLYAPTGKFNVYNRSNHVT
>BB7
MTSEPEKKKPIWRRYFLWGMPVAGIAAAFVGGIVFWGGFNTAMEATNTKDFCISCHEMRDFVYEEYTGTIHDVNRSGVGAVCSDCHVPKDWTHKIIRKIKASKELYGKMVGTINTREKFEAKRVHLAMNEWERMKKTDSRECRNCHDFESMMPEFQRPRARQQHLNAMEIGQTCIDCHKGIAHSDARDRAEEEYLEQLEAPNPAFIRPIPPEYLASLERIEAKEAAEAEAEKAAKKAQQEAVQAQIAAAVDAAVAEERAKANGDEAAAPAGGGDVPGNVDWNAVASADLKLFYPGQASFEWVQNGKFHGGARPLTKGGDQCTTCHAKELDTIGNKIVAGGELEPTPIPGKRGVIDATVQAAHDDENLYIRLQWPDAGHSPAPFVDGGKMDPDNQIKVAMMITGTGIELGEQVGCWASCHADNSYMPFDPGAEAIAANGDVAGRLTAQDTVTKYISESRTEVDTKGRRGKPMGGWDKLHAAEQIEQYLADGTYLDLMRVYADGSATNGYLLEQRVVNDGEIAASAELSGGTWTVVFSRPLNSGAPGDVPLEAGQTYTVGFAIHDDFAAARFHHVTLNTSLALDDDSANINVVKQMKLRHLLPALLLLAAPAMA--DGSAEICAEAEERYVELFGQPSSAVEDAEVVLMYKYNFCPFELTVKAGTTVRWVNVDKRTSHSVLLKDGSEPESDRLFPEETLDLTFLTPGPQDYLCGPHWETQNMIGMITVEPMSTVVTRVLGEGFRVFFLSAGLYGLFVGLVWGLWLTLAPDYGMTPPMWHAHEMIFGYATAALGGFFLTAVPNWTGAPEARARFITFAAGLWLAGRMAIWFSGMLPPVFVAVVDLAFVPVLAAKILTQLIRRPKPQNMIFLLLLTLIWVADLLTHLEWMGVTADTLQIGLRAGLLSLCSMIAILGGRITPAFTRNAMKRAGEPEAAWPVSVPVLDKAGMILALVLPLSVLVLGAGLVPGIGALALGGVQILRMARWRARWAARQPILLALHLGLGMLATGLILWGLAVLGLGNEVAALHVLGIGCVGGMTLAVMSRAALGHSGRALIAPGPMVVAYGLMAVATLSRWIGGELNGGYLVAMLLSDGLWICAFALYLIAMWPALTGPRSA-----------------------------------------------------------MSGKVFLIGAGPGDPELMTLRALRMLQEADVVVYDRLVSADILNLHADNARLIPVGKAPKCHTVPQDRINEILVEEANAGHTVARLKGGDPMIFGRGSEEAAHLMANGIAVEYAPGITAAQGASCSTGVPLTHRGLATSVQYVTGHRQADKVLDLDWKRLADPETTLVVYMGVANIGQIAMGLMTENLPGSTPVLAVGKATTPDERRLVSRLDQLATDVRDANLKAPTLFIIGKVVSLYAEQPLADLLEQAHGM-------WVARSVLTTAVLVATSAFAADAIDPNALKRLVHQDCGSCHGLSLKGGLGPDLRSETLEHYDPEVLTGVILDGIPDTAMPPWRPLITEEEAEWIARYLLEQEQMKHLILGLAATLMMTAAYAEPTATGDLGLVIERAKGSVLLVDQSDRAALARIEGLGDLSHASLVYSPDERFAFVFGRDGGLTKVDIVTRQIVNRVVQAGNAIGGAISDDGKLVAVSNYEPGGVRVFDADTLEMVADIPTDSKTIGLVDAPGRRFVFTMWDTGQTWIADFAKGD-PAITKIPDMGKNPYDALITANGRTYITGLFGEDGLTALDLWAETPEPIRVLPNYGRGQEEMPVYKMPHLEGWALTGREFVLPAVGHHEVLWIDADTLTETGRTKTHGQPVFAMARPDGRQVWVNFAHPLNDTIQVIDSVSKEIIHEFKPGPAVLHMEFTPRGHEVWLSVRDANKVMVYDTHTFEKLREIDADSPSGIFFTARAHRTGLMSLGISYNKTGRAFGAGLAMLLGSVAAPAFAEEPTLSEEAFESSKQLYFEQCAGCHGVLRKGATGKSLEPHWKKTAADGTVTEGGTLALGQERLEKIIAWGTEGGMNNFSDIMTEQEIKDMATYIQMEAPKPPEMSLEQMKETRKVYVEEADYPTEPLHGRNWENFFVVIERDVGKVAVIDGDTKEVLTHIPTGYAVHVLKASEHHSVTEPENPGRFWYTMGRDGKMTKIDLWQKPENMLVSEVKIAYDARDVAVSGDGKYVIGGGYWPPHFAIVDAQTMEPVKVVSTRGVNVDGDYVEEARVAAIYTTPNEPTWIVAIKELGQLWQVDYTDLDNLRIDKIDSAKFLHDGFFDPTGRYFQIAANASNKMVVVDTETHKLEAMIDTAALPHPGPGANWVDPNCGPVAGTTHLGVGTVTVWGNDPENRPDDAWKVCYEVETDGPGLFVRTHPNSDYIWADQTKHPEPEIQQSVQVISKETGEIVKTIQITEDEGSAAVHFEFNADGTEVWVSKWNLSDSKEPNGQIVIFDAKTLEEIGRIEGLYAPTGKFNVYNRSNHVT
>BC3
MTSEPEKKPPIWRRYFLWGMPLAGIAAAFAAGIIFWGGFNTAMEATNTKEFCISCHEMRDFVYEEYTGTIHDVNRSGVGAVCSDCHVPKDWTHKMIRKIKASKELYGKMVGSINTREKFEAKRVHLAMNEWERMKATDSRECRNCHDFESMMPEFQKPRARQQHLNAMTVGQTCIDCHKGIAHSDARDRADEDYLEHLEAPNPAFIREIPAEYLASLERIEAKEAAEAEAEKAARVAQQEAVQAQIAAAVDAAVAEERAKASGEEAAAPAGGTDVGTNVDWAAVPSADMKLFYPGQASFEWVQNGRSHGGARPLTKGGDQCTTCHAAELDAIGNKIVAGGELEPTPIPGKRGVIDATVQAAHDDANLYIRLQWPDAAHNPAPFVDGGKMDPDNQIKVAMMITGTGIELGDQVGCWASCHADNSFMPFDPGADAIAANGDVSGRLTNQDTVTKYISESRTEVEIKGRRGKPLGGWDKLQAAEQIQQYLTDGTYLDLMRVYADGSATNGYLLEQRVVNDGEIAASASLDAGVWTVVFTRPLNSGAPGDVPLEAGQTYTVGFAIHDDFAAARFHHVTLDTSLALDDDSAFINVVKQMKPQHLLPALLLLAAPTWA--DETAELCAEAEERYVELFGQPSSAVEDAEVVLMYKYTFCPVELTVKPGTTVRWVNVDKRTSHSVLLKDGSEPESDRLFPEETVDLTFLTPGPQQYLCGPHWETQNMIGMITVEPMPAIITRVFGEGFRVFFLSAGLYGLFVGLVWGLWLALAPDYGMTPPMWHAHEMIFGYATAALGGFFLTAVPNWTGAPEARATFIAIVAGLWLAGRMAMWFSGTLPPAMVAVVDLAFVPILAAKILTQLIKRPKPQNMVFLALLSFLWIGNLMTHLEWMGASNDTLQPGLRAGLLTLCAMIAILGGRITPAFTRNAMKRAEVPDARWPVSVPAFDRLGMGLALLLPLGALGLGIGPVAGGLALTLGFVQFLRMARWRTVWAARQPILLALHLGLAMLALGLILWGVAVLGIGNEVAALHILGIGCVGGMTLAVMSRAALGHSGRALVAPAPMVVAYGLMAAAALSRWIGAELNAGYLVAMLLSDGLWVVAFALYLISMWPALTGPKAV-----------------------------------------------------------MSGKVFLIGAGPGDPELMTLRALRMLQEADVLVYDRLVSADILNLHADGARLIPVGKAPKCHTVPQDRINEILVEEARAGHIVARLKGGDPMIFGRGSEEAAFLMAHGIPVEYAPGITAAQGASCSTGVPLTHRGLATSVQYVTGHRQADKVLDLDWKRLADPDSTLVIYMGVANIGQIAMGLMTENLPGSTPALAVGKATTPDECRLVSRLDRLAADVREAGLTAPTLFIIGKVVSLYAERPVTELLEQAHGMARLGSGRWTARAVLTSVVLLATTAFAADTLDPNALKRLVHHDCGSCHGLSLKGGLGPDLRSETLGHYDAEVLTGVILDGIPDTAMPPWRPLISEEEAEWIAHYLLEQEQMRHVILSLAATLLMTTAQAEPTATGDLGLVIERAKGSVLLVDQSDRAALARIEGLGDLSHASLVYSPDERFAYVFGRDGGLTKVDIVVRQIVNRIVQAGNAIGGAISDDGKLVAVSNYEPGGVRVFDAETLAMVADIPTDSKTIGLVDAPGRRFVFTMWDTGETWIADFAKGD-PMITKIPDMGKNPYDALITANGRTYITGLFGEDGLTALDLWAETPEPIRVLPDYGRGQEEMPVYKMPHLEGWALTGREFVLPAIGHHEVLWIDADTLTETGRTKTHGQPVFAMARPDGRQVWVNFAHPLNDTIQVIDSVSKEIIREIKPGPAVLHMEFTPRGHEVWISVRDANRVMIYDTQTFEKLREIDADSPSGIFFTARAHRTGLMSLGISYNKTGRAFGVGLAMLLGSVAAPVFAEEPTLSKEAFESSKQLYFERCAGCHGVLRKGATGKSLEPLVETKNADGTVTESGTLKLGQDRLEKIIAWGTEGGMNNFSDVMSEDEIRDMATYIQMEPPKPPEMSLEQMMATRKVYVEPEDYPAEPLHGRNWENFFVVIERDVGKVAVIDGDTKEVLAHIPTGYAVHVLKASEHHKLEEPENPGRFWYTMGRDGKMTKIDLWQNPENMLVAEVTIGYDARDVAVSGDGKYVIGGAYWPPHFAIVDAHTMEPKKVVSTRGYNVDGDYVEEARVAAIYTTPNEPTWIVAVKELGQLWQVDYTDLDNLRIDKIDSAKFLHDGFFDPTGRFFQIAANASNKMVVVDTETHKLEALIDTAPLPHPGPGANWDDPNCGPVAGTTHLGEGTVTVWGNDPEGHPDQAWQTCYEVETDGPGLFIRTHPESDYIWADQTKHPEPEIQQSVQVIDKATGEIVKTIQITEEEGNVAVHFEFNQDGSEVWVSKWNRSTSKEPNGEIVIFDAKTLEEIGRVKGLFAPTGKFNVYNRSNHVT
>E1
MTSEPEKKKPIWRRYFLWGMPVAGIAAAFAGGIIFWGGFNTVVEATNTEPFCLSCHEMRDYVYEEYKGTIHDVNRSGVGAVCSDCHVPKDWTHKMIRKVKATKELYGKAVGTISTPEKFEEKRIHLAMNEWERMKASDSRECRNCHDFESMMPEFQKPRARRQHLNAMEAGQTCIDCHKGIAHSNIRDRATDEYLEELEAPNPDFIREIPAEYLASLERIEAKEAAEAEAEKAARAAQQEAVEAQIAAAVDAAVAEERAKAAGEEAAAPVGGSDVGANVDWAAVPGADMKLFYPGQASFEWVQNGRSHGGARPLTKGGDKCTTCHAAELDAIGNKIVAGGELEPTPIPGKRGVIDATIQAAHDDENLYIRLQWPDAGHNPAPFVDGGKMDPDNQIKVAMMITGTGIELGDQVGCWASCHADNSYMPFDPGAEAIAANGDVSGRLTTQDTVTKYISESRTEVEIKGRRGKALGGWDKLQAAEQIEQYLADGTYLDLMRVYADGSATNGYLLEQRVVNDGEIAASASLDAGMWTVVFTRPLNSGAAGDVPLEAGQTYTVGFAIHDDFAAARFHHVTLDTSLALDDDSAFINVVKQMKPQNLLPALLLLASPALAEDDDIAATCAEAEERYVELFGQPSSAVEDAEVVLMYKYLFCPVELTVKAGTTVRWINVDKRTSHSVLLKDGSEPESDRLFPEESVDLTFLTPGPQDYLCGPHWETQNMIGMITVEPMSAVIARVFGEGFRVFFLSAGLYGLFVGGVWGIWLMSGTSYAMTPPMWHAHEMIFGYATAALGGFFLTAVPNWTGAPDARARFIALAAGLWLLGRLAMWVSADLSPVLVAVSDLAFVPILAAKIATQLIRRPKPQNMVFLLLLSLIWIANLLTHLEWMGITDDTLNTGLRAGLLTLCSMIAILGGRITPAFTRNAMKREGAPQEAWPVSVAVFDKASMIVALLLPISALILGVGPVTGLLALVLGVLQILRMARWRSLWALRQPILIALHVGLGMLALGLILWGLSLLGIGNEIAALHVLGIGCVGGMTLAVMSRAALGHSGRALVAPTPMAVAYGLMALAAILRWVGSDLGVGYLTAMLLVDGLWVAAFALYLIAMWSALTGPRAA-----------------------------------------------------------MSGKVFLIGAGPGDPELMTLRALRMLQEADVVVYDRLVSADILNLHAVGARLIPVGKAPKCHTVPQDRINQILVEEASAGHTVARLKGGDPMIFGRGSEEAAYLMANCIPVEYAPGITAAQGASCSTGVPLTHRGLATSVQYVTGHRQADKVLDLDWKRLADPDSTLVVYMGVANIGQIAMGLMTENLPGSTPVLAVGKATTPEERRMVSRLDRLAADVREADLKAPTLFIIGKVVSLYAEQPVAELLEQAHGMAKLGRRKWTARAVLTTAVLVATTAFAADTLDPNALKRLVHQDCGSCHGLSLKGGLGPDLRSQTLEHYDAEVLTGVILDGIPDTAMPPWRPLISEEEAEWIARYLLAQEQMKQLILTLAATLLMTTAQAEPKATGDLGLVIERAKGSVLLVDQSDRAALARIEGLGDLSHASLVYSPDERFAYVFGRDGGLTKVDIVTRQIVNRVVQAGNAIGGAISDDGKLVAVSNYEPGGVRVFDADTLEMVADIPTDSKTIGLVDAPGRRFVFTMWDTGETWIADFAAGA-PAITKIPEMGKNPYDALITANGRTYITGLFGEDGLTALDLWSETPEPIRVLPNYGRGQEDMPVYKMPHLEGWALTGREFVLPAVGHHEVLWIDADTLTETGRTQTHGQPVFAMARPDGRQVWVNFAHPLNDTIQVIDSVTKEIIHEFKPGPAVLHMEFTPRGHEVWISVRDANKVMVYDTQSFEKLREIEADSPSGIFFTARAHRTGLMSLGISYNKTGRAFGVGLAMLLGSVAAPTFAEGPTLSDEAFESSKQLYFERCAGCHGVLRKGATGKSLEPSVKTTNADGTVTESGTLKLGQERLEKIIAWGTEGGMNNFSDVMTEDEIRDMATYIQMEPPKPPEMSLEQMMATRKVYVEPEDYPSEPLHGRNWENFFVVIERDVGKVAVIDGDTKEVLAHIPTGYAVHVLKASEHHKLEEPENPGRFWYTMGRDGKMTKIDLWQNPENMLVAEVTIGYDARDVAVSGDGKYVIGGAYWPPHFAIVDAETMEPKKVVSTRGYNVDGDYVEEARVAAIYTTPNEPTWIVAVKELGQLWQVDYSDLDNLRIDKIDSAKFLHDGFFDPTGRYFQIAANASNKMVVVDTETHKLEALIDTAPLPHPGPGANWDDPNCGPVAGTTHLGEGTVTVWGNDPEGRPDDAWKVCYEVETDGPGLFIRTHPNSDYIWADQTKHPEPEIQQSVQVIDKATGEIVKTIQITEEEGNVAVHFEFNQDGTEVWVSKWNRSTSKEPNGEIVIFDAKTLEEKARVKGLFAPTGKFNVYNRSNHVT
>BF10
MTSEPDKKKPIWRRYFLWGMPVAGIAAAFAAGIIFWGGFNTAMEATNTKEFCISCHEMRDFVYEEYTGTIHDVNRSGVGAVCSDCHVPKDWTHKMIRKIKASKELYGKLVGTINTREKFEAKRVHLAMNEWERMKATDSRECRNCHDFESMMPEFQKPRARQQHLNAMTVGQTCIDCHKGIAHSDARDRADEEYLEKLEAPNPDFIRPIPPEYLASLEKIEAKEAAEAEAEKAAKKAQQEAVQAQIAAAVDAALEEERAKASGEEAAAPSGASDVASNIDWNAVAAADLKLFYPGQASFEWVQNGKFHGGARPLTKGGDQCTTCHAKELDTIGNKIVAGGDLEPTPIPGKRGVIDATVQAAHDDENLYIRLQWPDAGHNPAPFVDGGKMDPDNQIKVAMMITGTGIELGDQVGCWASCHADNTYMPFAPEADAIAANADVAGRLNATDTITKYISESRTDVEVKGRRGKALGGWDKLKAEEQIEQYLADGTYLDLMRVYADGSATNGYLLEQRVVNDGEIAASAELSGGMWTVVFTRPLNSGAPGDVPLEAGKTYTVGFAIHDDFAAARFHHVTLNTSLALDDDSALINVVKQMKPQRLLPALLLLAAPAWA--DETAEICAEAEERYVELFGQPSSAVEDAEVVLMYKYNFCPAELTVKAGTTVRWVNVDKRTSHSVLLKDGSQPESDRLFPEESVELTFLTPGPQDYLCGPHWETQNMIGMITVEPMTAVIARVFSEGFRVFFLSAGLYGVFAGVAWGVWLAMDQSYAMPPVMWHAHEMIFGYATAALGGFFLTAVPNWTGAPEARARFITLVALIWMAGRLAVWFSGVLPPLFVAVVDLIFVPILALKIASQLVRRPKPQNMVFLYLLVLMLASNVMVHLEWMGVTVDTLNTGIRAGLLTLCSMIAILGGRITPAFTRNAMKRAGQPEASWPVTVAWLDRATMILALLLPLFVLALDVGPVAGAVALVMGFVQLLRMARWRTGWALRQPILIALHLGLGMLALGLVLWGMAAIGMGNEIGALHVLGIGCVGGMTLAVMSRAALGHSGRPLVAPRPMAIAYGLMAVAALVRWLGSDMAAGYMAAMLTADGFWIAAMGLYLFAMWPALTGPRAV-----------------------------------------------------------MSGKVFLIGAGPGDPELMTLRALRMLQEADVVVYDRLVSADILNLHAEGARLIPVGKAPKCHTVPQDRINEILLEEARAGHTVARLKGGDPMIFGRGSEEAAYLMARGVAVEYAPGITAAQGASCSTGVPLTHRGLATSVQYVTGHRQADKVLDLDWKRLADPDSTLVVYMGVANIGQIAMGLMTENLPGSTPVLAVGKATTPDERRLVSRLDQLATDVRAADLKAPTLFIIGKVVSLYAERPVAELLEQAHGMAKLGRRDWVARTCLTIAVLAATSAFAADVIDPDTLKRLVHQDCGSCHGLSLKGGLGPDLRSETLEHYDADVLTSVILDGIPDTAMPPWRPLISEEEAEWIARYLLEQEQMKHFILGLAATLMMSTAQAEPTATGDLGLVIERAKGSVLLVDQSDRAALARIEGLGDLSHASLVYSPDERFAYVFGRDGGLTKIDIVTRQIVNRVVQAGNAIGGAISDDGKLVAVSNYEPGGVRVFDADTLEMVADIPTGSKTIGLVDAPGRRFVFTMWDTGETWIADFAKGA-PEITKIPDMGKNPYDALITANGRTYITGLFGEDGLTALDLWAETPEPIRVLPDYGRGQEEMPVYKMPHLEGWALTGREFVLPAVGHHEVLWIDADTLSETGRTKTHGQPVFAMARPDGRQVWVNFAHPLNDTIQVIDSVSKEIIHEFKPGPAVLHMEFTPRGHEVWISVRDANKVMVYDTHSFEKLREIDADSPSGIFFTARAHRTGLMSLGISYNKPGRAFGVGLAMLLGSVAAPTFAEEPTLSEEAFESSKQLYFEQCAGCHGVLRKGATGKNLEPHWKKTAADGTVTEGGTLKLGQERLEKIIAWGTEGGMNNFSDIMTEQEIKDMATYIMMEPPKPPEMSLEQMKATRKVYVEEEDYPTEPLHGRNWENFFVVIERDVGKVAVIDGDTKEVLTHIPTGYAVHVLKASEHHSLEEPEQPGRFWYTMGRDGKMTKIDLWQTPDKMLVSEVKIAYDARDVAVSGDGKYVIGGGYWPPHFAIVDAQTMEPLKVVSTRGVNVDGEYVEESRVAAIYTTPNEPTWIVAVKELGQLWQVDYTDLDNLRIDKIDSAKFLHDGFFDPTGRYFQIAANASNKMVVVDTETHKLEAMIDTAALPHPGPGANWVDPNCGPVAGTTHLGVGTVTVWGNDPENRPDDAWKVCYEVETDGPGLFVRTHPNSDYIWADQTKHPEPEVQQSVQVISKETGEIVKTIQITEDEGSAAVHFEFNADGTEVWVSKWNLSDSKEPNGQIVIFDAKTLEEIGRIDGLYAPTGKFNVYNRSNHVT
>BF11
MTSEPDKKKPIWRRYFLWGMPVAGIAAAFAAGIIFWGGFNTAMEATNTKEFCISCHEMRDFVYEEYTGTIHDVNRSGVGAVCSDCHVPKDWTHKMIRKIKASKELYGKLVGTINTREKFEAKRVHLAMNEWERMKATDSRECRNCHDFESMMPEFQKPRARQQHLNAMTVGQTCIDCHKGIAHSDARDRADEEYLEKLEAPNPDFIRPIPPEYLASLEKIEAKEAAEAEAEKAAKKAQQEAVQAQIAAAVDAALEEERAKASGEEAAAPSGASDVASNIDWNAVAAADLKLFYPGQASFEWVQNGKFHGGARPLTKGGDQCTTCHAKELDTIGNKIVAGGDLEPTPIPGKRGVIDATVQAAHDDENLYIRLQWPDAGHNPAPFVDGGKMDPDNQIKVAMMITGTGIELGDQVGCWASCHADNTYMPFAPEADAIAANADVAGRLNATDTITKYISESRTDVEVKGRRGKALGGWDKLKAEEQIEQYLADGTYLDLMRVYADGSATNGYLLEQRVVNDGEIAASAELSGGMWTVVFTRPLNSGAPGDVPLEAGKTYTVGFAIHDDFAAARFHHVTLNTSLALDDDSALINVVKQMKPQRLLPALLLLAAPAWA--DETAEICAEAEERYVELFGQPSSAVEDAEVVLMYKYNFCPAELTVKAGTTVRWVNVDKRTSHSVLLKDGSQPESDRLFPEESVELTFLTPGPQDYLCGPHWETQNMIGMITVEPMTAVIARVFSEGFRVFFLSAGLYGVFAGVAWGVWLAMDQSYAMPPVMWHAHEMIFGYATAALGGFFLTAVPNWTGAPEARARFITLVALIWMAGRLAVWFSGVLPPLFVAVVDLIFVPILALKIASQLVRRPKPQNMVFLYLLVLMLASNVMVHLEWMGVTVDTLNTGIRAGLLTLCSMIAILGGRITPAFTRNAMKRAGQPEASWPVTVAWLDRATMILALLLPLFVLALDVGPVAGAVALVMGFVQLLRMARWRTGWALRQPILIALHLGLGMLALGLVLWGMAAIGMGNEIGALHVLGIGCVGGMTLAVMSRAALGHSGRPLVAPRPMAIAYGLMAVAALVRWLGSDMAAGYMAAMLTADGFWIAAMGLYLFAMWPALTGPRAV-----------------------------------------------------------MSGKVFLIGAGPGDPELMTLRALRMLQEADVVVYDRLVSADILNLHAEGARLIPVGKAPKCHTVPQDRINEILLEEARAGHTVARLKGGDPMIFGRGSEEAAYLMARGVAVEYAPGITAAQGASCSTGVPLTHRGLATSVQYVTGHRQADKVLDLDWKRLADPDSTLVVYMGVANIGQIAMGLMTENLPGSTPVLAVGKATTPDERRLVSRLDQLATDVRAADLKAPTLFIIGKVVSLYAERPVAELLEQAHGMAKLGRRDWVARTCLTIAVLAATSAFAADVIDPDTLKRLVHQDCGSCHGLSLKGGLGPDLRSETLEHYDADVLTSVILDGIPDTAMPPWRPLISEEEAEWIARYLLEQEQMKHFILGLAATLMMSTAQAEPTATGDLGLVIERAKGSVLLVDQSDRAALARIEGLGDLSHASLVYSPDERFAYVFGRDGGLTKIDIVTRQIVNRVVQAGNAIGGAISDDGKLVAVSNYEPGGVRVFDADTLEMVADIPTGSKTIGLVDAPGRRFVFTMWDTGETWIADFAKGA-PEITKIPDMGKNPYDALITANGRTYITGLFGEDGLTALDLWAETPEPIRVLPDYGRGQEEMPVYKMPHLEGWALTGREFVLPAVGHHEVLWIDADTLSETGRTKTHGQPVFAMARPDGRQVWVNFAHPLNDTIQVIDSVSKEIIHEFKPGPAVLHMEFTPRGHEVWISVRDANKVMVYDTHSFEKLREIDADSPSGIFFTARAHRTGLMSLGISYNKPGRAFGVGLAMLLGSVAAPTFAEEPTLSEEAFESSKQLYFEQCAGCHGVLRKGATGKNLEPHWKKTAADGTVTEGGTLKLGQERLEKIIAWGTEGGMNNFSDIMTEQEIKDMATYIMMEPPKPPEMSLEQMKATRKVYVEEEDYPTEPLHGRNWENFFVVIERDVGKVAVIDGDTKEVLTHIPTGYAVHVLKASEHHSLEEPEQPGRFWYTMGRDGKMTKIDLWQTPDKMLVSEVKIAYDARDVAVSGDGKYVIGGGYWPPHFAIVDAQTMEPLKVVSTRGVNVDGEYVEESRVAAIYTTPNEPTWIVAVKELGQLWQVDYTDLDNLRIDKIDSAKFLHDGFFDPTGRYFQIAANASNKMVVVDTETHKLEAMIDTAALPHPGPGANWVDPNCGPVAGTTHLGVGTVTVWGNDPENRPDDAWKVCYEVETDGPGLFVRTHPNSDYIWADQTKHPEPEVQQSVQVISKETGEIVKTIQITEDEGSAAVHFEFNADGTEVWVSKWNLSDSKEPNGQIVIFDAKTLEEIGRIDGLYAPTGKFNVYNRSNHVT
>CG11
MTSEPEKKKPIWRRYFLWGMPVAGIAAAFVAGIVFWGGFNTAMEATNTKDFCISCHEMRDFVYEEYTGTIHDVNRSGVGAVCSDCHVPKDWTHKIIRKIKASKELYGKMVGTINTREKFEAKRVHLAMNEWERMKKTDSRECRNCHDFESMMPEFQRPRARQQHLNAMEIGQTCIDCHKGIAHSDARDRADEEYLEELEAPNPAFIRPIPPEYLASLAKIEAQEAAEAEAEQAAKKAQQEAVQAQIAAAVDAAVAEERAKANGEETAAPAGGGDVPGNVDWNAVASADLKLFYPGQASFEWVQNGKFHGGARPLTKGGDQCSTCHAKELDTIGNKIVAGGDLEPTPIPGKRGVIDATVQAAHDDENLYIRMQWPDAGHNPAPFVDGGKMDPDNQIKVAMMITGTGIEMGEQVGCWASCHADNSYMPFDPGAEAIAANGDVSGRLAAQDTVTKYISESRTEVDTKGRRGKPMGGWDKLHTAEQIEQYLADGTYLDLMRVYADGSATNGYLLEQRVVNDGEIAASAELSGGMWTVVFSRPLNSGAPGDVPLEAGKTYTVGFAIHDDFAAARFHHVTLNTSLALDDDSANINVVKQMKPHRLLPALLLMAAPAWA--DETVGICAEAEERYVEQFGQPSSAVEDAEVVLMYKYNFCPGELTVKAGTTVRWVNVDKRTSHSVLLKDGSEPESDRLFPEESVDMTFLTPGPQEYLCGPHWETQNMIGMITVEPMPAIVTRVLGEGFRVFFLSAGLYGLFVGLVWGLWLAMAPNYGVTPQMWHAHEMIFGYATAALGGFFLTAVPNWTGAPEARARFITLAAGLWLAGRMAMWFSGMLPPVFVAVVDLAFVPVLAAKILTQLIRRPKPQNMIFLLLLSLIWVADMLTHLEWMGLTADTLQTGLRAGLLSLCAMIAILGGRITPAFTRNAMKREGVPEADWPVSVAALDKAGMILALILPLTALVFGAGPVAGVGALALGAVQVLRMSRWRARWAARQPILLALHLGLGMLALGLILWGLSVLGLGNEVAALHVLGIGCVGGMTLAVMSRAALGHSGRALIAPAPMVVAYGLMAVAALSRWVGAELNAGYMVAMLLSDGLWVCAFALYLIAMWPALTGPRTG-----------------------------------------------------------MSGKVFLIGAGPGDPELMTLRALRMLQEADVVVYDRLVSDGILALHADGARLIPVGKAPKCHTVPQDRINEILKEEALAGHTVARLKGGDPMIFGRGSEEAAYLMAHGVAVEYAPGITAAQGASCSTGVPLTHRGLATSVQYVTGHRQADKVLDLDWKRLADPDSTLVVYMGVANIGQIAVGLMTENLPGSTPVLAVGKATTPDESRMVSRLDRLAADVRKADLKAPTLFIIGKVVSLYAERPLADLLEQAHGMAKLGHKGWAAHAVLTTAVVLATSAFATDALDPNALKRLVHQDCGSCHGLSLKGGLGPDLRSESLEHYDPDVLTGVILDGIPDTAMPPWRPLISEEEAEWIARYLLEQEQMKHLVLGLAAALMMTTAHAEPTATGDLGLVIERAKGSVLLVDQSDRAALARIEGLGDLSHASLVYSPDERFAYVFGRDGGLTKVDIVTRQIVNRVVQAGNAIGGAISDDGKLVAVSNYEPGGVRVFDADTLEMVADIPTDSKTIGLVDAPGRRFVFTMWDTGETWIADFAKGD-PEITKITDMGKNPYDALITANGRTYITGLFGEDGLTALDLWADNPEPIRVLPDYGRGQEEMPVYKMPHLEGWALTGREFVLPAVGHHEVLWIDSDTLTETGRTKTHGQPVFAMARPDGRQVWVNFAHPLNDTIQVIDSVSKEIIHEFKPGPAVLHMEFTPRGHEVWLSVRDANKVMVYDTQTFEKLREIDADSPSGIFFTARAHRTGLMSLGISYNKTGRAFGAGLAMLLGSVAAPAFAEEPTLSEEAFESSKQLYFEQCAGCHGVLRKGATGKSLEPHWKKTAADGTVTEGGTLALGQERLEKIIAWGTEGGMNNFSDIMTEQEIKDMATYIQMEAPKPPEMSLEQMKETRKVYVEEADYPTEPLHGRNWENFFVVIERDVGKVAVIDGDTKEVLTHIPTGYAVHVLKASEHHSITEPEHPGRFWYTMGRDGKMTKIDLWQKPENMLVSEVKIAYDARDVAVSGDGKYVIGGGYWPPHFAIVDAQTMEPVKVVSTRGVNVDGDYVEEARVAAIYTTPNEPTWIVAIKELGQLWQVDYTDLDNLRIDKIDSAKFLHDGFFDPTGRYFQIAANASNKMVVVDTQTHKLEAMIDTAALPHPGPGANWVDPNCGPVAGTTHLGVGTVTVWGNDPENRPDDAWKVCYEVETDGPGLFVRTHPNSDYIWADQTKHPEPEIQQSVQVISKETGEIVKTIQITEDEGSAAVHFEFNADGTEVWVSKWNLSDSKEPNGQIVIFDAKTLEEIGRIEGLYAPTGKFNVYNRSNHVT
>BC6
MTSEPEKKKPIWRRYFLWGMPVAGIAAAFVAGIIFWGGFNTAMEATNTEKFCVSCHEMRDYIYTEYKGTIHDVNRSGVGAVCSDCHVPKDWTHKIIRKIKASRELYGKMVGSISTPEKFEAKRIHLAMNEWQRMKKTDSRECRNCHDFESMMPEFQKPRARQQHLNAMEVGQTCIDCHKGIAHSNIRDRAPEDFLEELEAPNPAFARPIPPEYLASLERIEAKEAAEAEAEKAARKAQQEAVQAQIAAAVDTALAEERAKADGTADAAASGGSDVGGNIDWNAVASTDLKLFYPGQASFEWVQNGKTHGGARPLTKGGDQCSTCHAKELDAIGNKIVAGGDLEPTPIPGKRGVIDATVQAAHDDENLYIRLQWADAGHNPAPFVDGGKMDPDNPIKVAMMITGTGIELGEQVGCWASCHADNTYMPFAPDAETIAANTDVAARLTAKDTVTKYISESRTEVEVKGRRGKPLGGWDKLQAEEQIAQYLQDGTFLDLMRVYADGSATNGYLLEQRVVNDGEISASASLSGGMWTVVFSRPLNSGAPGDVPLEPGKTYTVGFAIHDDHSAARFHHVTLNTSLALDDDSADINVVKQMTTKPLLTAVLTLVLPALA--DEADQICAEAEESYVELFGDPSDAVLDAEVVLMYKYHFCPAQITVKPGTTVRWVNVDKRTSHSVLLKDGSQPESDRIFPEESVEMTFLEPGPQNYLCGPHWETQNMVGMVTVEPMPSAITRVMGEGFRVFFLFAGLYGVFAGLAWGGWLATKAPSAMSPPMWHAHEMIFGYASAALGGFFLTAVPNWTGAPEARRLFIAAAAALWLAGRVALWFSGAIDPVIVAVLDLGFVPVLAAKIATQLIRRPKPQNMIFLLLLAYIWVSNLLTHLDWIGVTAGTLDVGLRTGLLALCSMIAILGGRITPAFTRNAMKRAGVPEADWPVSRDWMEKNNMVLALLLPAAMLIFGAGYAVAIMALVLGVIQGLRLSGWRGAWALRQPILFALHLALGMLGLGLVLWGMGLLGLGSELGALHVLGIGCVGGMTLAVMSRAALGHSGRALVAPAPVVVAYGAMALAAILRWIGSGLDAQFLTAMLVADGLWISAMALYVVAMWPALVGPRAV-----------------------------------------------------------MSGKVFLIGAGPGDPELMTLRALRMLREADVVVYDRLVSEEILAMHAPGARLIPVGKAPKCHTVPQDRINQILLEQARAGYRVARLKGGDPMIFGRGSEEAAFLMDHGIAVEYAPGITAAQGASCSTGVPLTHRGLATSVQYVTGHRQADKVLDLDWKRLADPDTTLVIYMGVANIGQIAMGLMTENLPGTTPVLAVGKATTPDERRLVSRLDRVAADVRAAGLAAPTLFIIGKVVSLYAERPVAELLEHAHGMARTLPIEWPGRAVQTAAVLVATSAFAADTLDPNALKRLVHQDCGSCHGLTLKGGLGPDLRAGNLQHYDPEILTGVILDGIPDTAMPPWRPLISEEEAEWIARYLLKPEQMKQFVLGLAASLLMTAAHAEPTATGDLGLVIERATGSVLLVDQSDRAALARIEGLGDLSHASLVYSPDERFAYVFGRDGGLTKVDIVTRQIAKRVVQAGNAIGGAISDDGTLVAVSNYEPGGVRVFDANTLEMVADFPTGSKTIGLVDAPGRRFVFTMWDTGETWIADFARGTDPQITKITDMGKNPYDALITANGRTYITGLFGQDGLTALDLWADTPEPIRVLPGYGRGQQEMPVYKMPHLEGWAHTGEEFVLPAVGHHQVLWVDADTLTETGRTQTYGQPVFAMARPDGRQVWVNFAHPLNDTIQVIDTVSKQVIHEFKPGPAVLHMEFTPRGHEVWISVRDANRIMVYDTHSFEKLREIPADSPSGIFFTARAHRTGLMSLGISHYTTGRAFRVGLAMLLGSVAAPTFAEEPTLSDEAFEASKQLYFEQCAGCHGVLRKGATGKNLEPHWKKTAADGTVTEGGTLQLGQERLEKIIAWGTEGGMNNFSDIMTEEQIRDMATYIMMDAPKPPEMSLEQMKATRKVYVEEADYPTEPLHGRNWENFFVVIERDVGKVAVIDGDTKEVLTHIPTGYAVHVLKASEHHSLTEPEHPGRFWYTMGRDGKMTKIDLWQTPDKMLVSEVKIAYDARDVAVSGDGKYVIGGGYWPPHFAIVDAKTMEPLKVVSTRGVNVDGDYVEESRVAAIYTTPNEPTWIVAVKELGQLWQVDYTDLDNLRIDKIDSAKFLHDGFFDPTGRYFQIAANASNKMVVVDTETHKLEAMIDTAALPHPGPGANWVDPNCGPVAGTTHLGVGTVTVWGNDPEGHPDQAWKVCYEVETDGPGLFVRTHPNSDYIWADQTKHPEPEIQQSVQVISKETGEIVKTIQITEDEGSAAVHFEFNADGTEVWVSKWNLSDSKEPNGQIVIFDAKTLEEIGRIDGLYAPTGKFNVYNRSNHVT
>AI2
MTSEPEKKKPIWRRYFLWGMPVAGIAAAFAAGIIFWGGFNTAMEATNTKEFCVSCHEMRDFVYAEYQGTIHDVNRSGVGAVCSDCHVPKDWTHKIIRKIKASKELYGKMVGTINTREKFEAKRIHLAMNEWERMKSTDSRECRNCHDFESMMPEFQRPRARQQHLNAMETGQTCIDCHKGIAHSNIRDRASDEYLEELEAPNPAFIRPIPPEYLASLERIEAKEAAEAEAEKAAKKAQQEAVQAQIAAAVDAAVAEERAAAATDGSATPAESGDVGANIDWNAVASADLKLFYPGQASFEWVQNGKTHGGARPLTKGGDQCSTCHAKELDAIGNKIVAGGELEPTPIPGKRGVIDATVQAAHDDENLYIRLQWPDAGHNPAPFVDGGKMDPENQIKVAMMITGTGIELGDQVGCWASCHADNTYMPFAPEADAIAANRDVSGRLTAQDTVTKYLSESRTEIEIKGRGGKALGGWDKLQAAEQIEQYLADGTYLDLMRVYADGSATNGYLLEQRVVNDGEIAASANLSGGMWTVVFTRPLNSGAPGDVPLEAGQTYTVGFAIHDDFAAARFHHVTLDTSLALDDDSAFINVVKQMKPHRLLPALLLLAAPAWS--DETAEICAEAEERYVELFGHPSASVEDAKVVLMYNYNFCPFELTVKAGTTVRWVNVDKRTSHSVLLKDGSEPESDRLFPEETVEMTFLTPGPQDYLCGPHWETQNMIGMITVEPMSSAISRIFSEGFRVFFLSAGLYGVFAGVAWGVWLAAEQSYGMPPVMWHAHEMIFGYATAALGGFFLTAVPNWTGTPEVRARFVTIVALIWMAGRLAVWFSGSLSPITVAIVDLSFVPILVLKIASQLVRRPKPQNMIFLYLLSLVWVANLMVHLEWIGVAADTLNTGVRAGLLTLCSMIAILGGRITPAFTRNAMKREGVPEALWPASNAALEKAVMALALVLPLLVLTLGSVFLAGICALLLGGAQLMRMARWRAGWALRQPILIALHLGLMMLALGLLLWGSAVIGYGNEIGALHILGIGCVGGMTLAVMSRAALGHSGRPLVAPSPMAVGYGLMAAAALVRWLGSGLAGGYMVAMLTADGLWIAAIGLYLFAMWPALTGPRAT-----------------------------------------------------------MSGKVFLIGAGPGDPELMTLRALRMLQEADVVIYDRLVSADILNLHAEGARLIPVGKAPKCHTVPQDRINEILLEEASAGHTVARLKGGDPMIFGRGSEEAAYLMAHGVAVEYAPGITAAQGASCSTGVPLTHRGLATSVQYVTGHRQADKVLDLDWKRLADPDTTLVVYMGVANIGQIAMGLMTENLPGSTPVLAIGNATTPDERRLVSRLDQLANDVRTSGLKAPTLFIIGKVVSLYAEQPVATILERAHGMAKLGCRKWVAQTFLTTAVLAATSAFAADVIDPNALKRLVHQDCGSCHGLSLKGGLGPDLRSKTLEHYDAEVLTGVILDGIPDTAMPPWRPLISEEEAEWIARYLLEQEQMKHLFLSLAATLMMTTAQAEPMATGDLGLVIERASGSVLLVDQSDRAALARIEGLGDLSHASMVYSPDERFAYVFGRDGGLTKVDIVTRQIVNRVVQSGNAIGGAISDDGALVAVSNYEPGGVRVFDAQTLEMVADIPTGSKTIGLVDAPGRRFVFTMWDTGETWIADFAQGA-PEVTKIPDIGKNPYDALITANGRTYITGLFGEDGLTALDLWSDNPEPIRVLPGYGRGQEEMPVYKMPHLEGWALTGSEFVLPAVGLHEVLWIDATTLTETGRTQTYGQPVFAMARPDGRQVWVNFAHPLNDTIQVIDTVSKQIIHEFKPGPAVLHMEFTPRGHEVWISVRDANKVMVYDTRSFEKLREIEAESPSGIFFTARAHKTGLMSLGISYNKTGRAFGVGLAMLLGSVAAPAFADEPTLSDEAFEASKQLYFEQCAGCHGVLRKGATGKNLEPHWKKTAADGTVTEGGTLKLGQERLEKIIAWGTEGGMNNFSDIMSEQEIKDMATYIMMEAPKPPEMSLEQMKATRKVYVEEADYPTEPLHGRNWENFFVVIERDVGKVAVIDGDTKEVLTHIPTGYAVHVLKASEHHNITEPETPGRFWYTMGRDGKMTKIDLWQTPDKMLVSEVKIAYDARDVAVSGDGKYVIGGGYWPPHFAIVDAQTMEPVKVVSTRGTNVDGEYVEEARVAAIYTTPNEPTWIVAVKELGQLWQVDYTDLDNLRIDKINSAKFLHDGFFDPTGRYFQIAANASNKMVVVDTETHKLEAMIDTAALPHPGPGANWIDPNCGPVAGTTHLGVGTVTVWGNDPEGHPDQAWKTCYEVETDGPGLFVRTHPNSDYIWADQTKHPEPEIQQSVQVISKETGEIVKTIQITEDEGSAAVHFEFNADGTEVWVSKWNLSDSKEPNGQIVIFDAKTLEEIGRIDGLYAPTGKFNVHNRSNHVT
>AK3
MTSEPDKKKPIWRRYFLWGMPVAGIAVAFVAGIIFWGGFNTAMEATNTKEFCVSCHEMRDFVYEEYTGTIHDVNRSGVGAVCSDCHVPKDWTHKIIRKIKASRELYGKMVGTINTREKFEAKRVHLAMNEWERMKATDSRECRNCHDFESMMPEFQKPRARQQHLNAMTVGQTCIDCHKGIAHSDARDRAEEEYLEKLEAPNPDFIREIPAEYLASLERIEAKEAAEAEAEKAARVAQQEAVQAQIAAAVDAAVAEERAKASGEEAAAPAGGSDVGTNIDWAAVPGADLKLFYPGQASFEWVQNGRSHGGARPLTKGGDQCTTCHAKELDTIGNNIVAGGELEPTPIPGKRGVIDATVQAAHDDETLYIRLQWPDAGHNPAPFVDGGKMDPDNQIKVAMMITGTGIEMGDQVGCWASCHADNSYMPFDPGAEAIAANGDVSGRLSTQDTVTKYISESRTEVEIKGRRGKALGGWDKLQAADQIEQYLADGTYLDLMRVYADGSATNGYLLEQRVVNDGEIAASASLDAGMWTVVFTRPLNSGAPGDVPLEAGQTYTVGFAIHDDFAAARFHHVTLDTSLALDDDSAFINVVKQMKPQHLLPALLLLAAPAWA--EDTTALCAEAEERYVELFGQPTSAVEDAEVVLMYKYNFCPFERTVKAGTTVRWVNVDKRTSHSVLLKDGSEPESDRLFPEETVELTFLTPGPQDYLCGPHWETQNMIGMITVEPMSAVIARIFGEGFRVFFLSAGLYGLFVGGVWGIWLMSDTSYAMAPPMWHAHEMIFGYATAALGGFFLTAVPNWTGAPDARARFIAVAAGLWLLGRLAMWYSGVLSPVLVAVCDLAFVPILAAKIATQLIRRPKPQNMVFLLLLSLIWIANLLTHLEWIGVTGDTLDVGLRAGLLTLCSMIAILGGRITPAFTRNAMKRAGAPEEAWPVSVAALDKSAMLIALLLPVSALAFGIGQMTGLVALLLGVVQILRMARWRTVWAMRQPILIALHVGLGMLAFGLILWGLSLLGFGNETAALHVLGIGCVGGTTLAVMSRAALGHSGRALIAPPPMAVAYGLMAAAAILRWVGSDLNTGYLTAMLVVDGLWVGAFALYLIAMWSALTGPRAA-----------------------------------------------------------MSGKVFLIGAGPGDPELMTLRALRMLQEADVVVYDRLVSADILNLHADGVRLIPVGKAPKCHTVPQDRINEILVEEARAGHTVARLKGGDPMIFGRGSEEAAHLMANGIPVEYAPGITAAQGASCSTGVPLTHRGLATSVQYVTGHRQADKVLDLDWKRLADPDTTLVVYMGVANIGQIAMGLMTESLPGSTPVLAVGKATTPDEHRMVSRLDRLAADVRAADLKAPTLFIIGKVVSLYAERSVAELLEQANGMAKLGRRYSLTSVLLTSAVLVATTAFAADTLDPNALKRLVHQDCGSCHGLSLKGGLGSDLRSETLEHYDADILTGVILDGIPDTAMPPWRPLISQEEAEWIARYLLEPEQMKQLIFTLAATLMMTTAQAEPTATGDLGLVIERAKGSVLLVDQSDRAALARIEGLGDLSHASLVYSPDERFAYVFGRDGGLTKVDIVTRQIAGRVVQAGNAIGGAISDDGQLVAVSNYEPGGVRVFDAETLEMVADIPTGSKTIGLVDAPGRRFVFTMWDTGETWIADFAAGA-PAITKIPEMGKNPYDALITANGRTYITGLFGEDGLTALDLWAEMPEPIRVLPNYGRGQEEMPVYKMPHLEGWALTGREFVLPAVGHHEVLWIDADTLTETGRTQTHGQPVFAMARPDGRQVWVNFAHPLNDTIQVIDSVTKDIIHEFKPGPAVLHMEFTPRGHEVWISVRDANKVMVYDTQTFEKLREIEADSPSGIFFTARAHRTGLMSLGISYNKTGRAFGVGLAMLLGSVAAPALAEEPTLSKEAFESSKQLYFERCAGCHGVLRKGATGKSLEPLVETKNADGTVTESGTLKLGQDRLEKIIAWGTEGGMNNFSDVMSEEEIRDMATYIQMEPPKPPEMSLEQMMATRKVYVEPEDYPTEPLHGRNWENFFVVIERDVGKVAVIDGDTKEVLAHIPTGYAVHVLKASEHHKLEEPENPGRFWYTMGRDGKMTKIDLWQNPENMLVAEVTIGYDARDVAVSGDGKYVIGGAYWPPHFAIVDAETMEPKKVVSTRGYNVDGDYVEEARVAAIYTTPNEPTWIVAVKELGQLWQVDYSDLDNLRIDKIDSAKFLHDGFFDPTGRYFQIAANASNKMVVVDTETHKLEALIDTAPLPHPGPGANWDDPNCGPVAGTTHLGEGTVTVWGNDPEGRPDDAWKVCYEVETDGPGLFIRTHPESDYIWADQTKHPEPEIQQSVQVIDKATGEIVKTIQITEEEGNVAVHFEFNQDGSEVWVSKWNRSTSKEANGEIVIFDAKTLEEIGRVKGLFAPTGKFNVYNRSNHVT
>AP10
MTSEPDKKKPIWRRYFLWGMPVAGIAVAFVAGIIFWGGFNTAMEATNTKEFCVSCHEMRDFVYEEYTGTIHDVNRSGVGAVCSDCHVPKDWTHKIIRKIKASRELYGKMVGTINTREKFEAKRVHLAMNEWERMKATDSRECRNCHDFESMMPEFQKPRARQQHLNAMTVGQTCIDCHKGIAHSDARDRAEEEYLEKLEAPNPDFIREIPAEYLASLERIEAKEAAEAEAEKAARVAQQEAVQAQIAAAVDAAVAEERAKASGEEAAAPAGGSDVGTNIDWAAVPGADLKLFYPGQASFEWVQNGRSHGGARPLTKGGDQCTTCHAKELDTIGNNIVAGGELEPTPIPGKRGVIDATVQAAHDDETLYIRLQWPDAGHNPAPFVDGGKMDPDNQIKVAMMITGTGIEMGDQVGCWASCHADNSYMPFDPGAEAIAANGDVSGRLSTQDTVTKYISESRTEVEIKGRRGKALGGWDKLQAADQIEQYLADGTYLDLMRVYADGSATNGYLLEQRVVNDGEIAASASLDAGMWTVVFTRPLNSGAPGDVPLEAGQTYTVGFAIHDDFAAARFHHVTLDTSLALDDDSAFINVVKQMKPQHLLPALLLLAAPAWA--EDTTALCAEAEERYVELFGQPTSAVEDAEVVLMYKYNFCPFERTVKAGTTVRWVNVDKRTSHSVLLKDGSEPESDRLFPEETVELTFLTPGPQDYLCGPHWETQNMIGMITVEPMSAVIARIFGEGFRVFFLSAGLYGLFVGGVWGIWLMSDTSYAMAPPMWHAHEMIFGYATAALGGFFLTAVPNWTGAPDARARFIAVAAGLWLLGRLAMWYSGVLSPVLVAVCDLAFVPILAAKIATQLIRRPKPQNMVFLLLLSLIWIANLLTHLEWIGVTGDTLDVGLRAGLLTLCSMIAILGGRITPAFTRNAMKRAGAPEEAWPVSVAALDKSAMLIALLLPVSALAFGIGQMTGLVALLLGVVQILRMARWRTVWAMRQPILIALHVGLGMLAFGLILWGLSLLGFGNETAALHVLGIGCVGGTTLAVMSRAALGHSGRALIAPPPMAVAYGLMAAAAILRWVGSDLNTGYLTAMLVVDGLWVGAFALYLIAMWSALTGPRAA-----------------------------------------------------------MSGKVFLIGAGPGDPELMTLRALRMLQEADVVVYDRLVSADILNLHADGVRLIPVGKAPKCHTVPQDRINEILVEEARAGHTVARLKGGDPMIFGRGSEEAAHLMANGIPVEYAPGITAAQGASCSTGVPLTHRGLATSVQYVTGHRQADKVLDLDWKRLADPDTTLVVYMGVANIGQIAMGLMTESLPGSTPVLAVGKATTPDEHRMVSRLDRLAADVRAADLKAPTLFIIGKVVSLYAERSVAELLEQANGMAKLGRRYSLTSVLLTSAVLVATTAFAADTLDPNALKRLVHQDCGSCHGLSLKGGLGSDLRSETLEHYDADILTGVILDGIPDTAMPPWRPLISQEEAEWIARYLLEPEQMKQLIFTLAATLMMTTAQAEPTATGDLGLVIERAKGSVLLVDQSDRAALARIEGLGDLSHASLVYSPDERFAYVFGRDGGLTKVDIVTRQIAGRVVQAGNAIGGAISDDGQLVAVSNYEPGGVRVFDAETLEMVADIPTGSKTIGLVDAPGRRFVFTMWDTGETWIADFAAGA-PAITKIPEMGKNPYDALITANGRTYITGLFGEDGLTALDLWAEMPEPIRVLPNYGRGQEEMPVYKMPHLEGWALTGREFVLPAVGHHEVLWIDADTLTETGRTQTHGQPVFAMARPDGRQVWVNFAHPLNDTIQVIDSVTKDIIHEFKPGPAVLHMEFTPRGHEVWISVRDANKVMVYDTQTFEKLREIEADSPSGIFFTARAHRTGLMSLGISYNKTGRAFGVGLAMLLGSVAAPALAEEPTLSKEAFESSKQLYFERCAGCHGVLRKGATGKSLEPLVETKNADGTVTESGTLKLGQDRLEKIIAWGTEGGMNNFSDVMSEEEIRDMATYIQMEPPKPPEMSLEQMMATRKVYVEPEDYPTEPLHGRNWENFFVVIERDVGKVAVIDGDTKEVLAHIPTGYAVHVLKASEHHKLEEPENPGRFWYTMGRDGKMTKIDLWQNPENMLVAEVTIGYDARDVAVSGDGKYVIGGAYWPPHFAIVDAETMEPKKVVSTRGYNVDGDYVEEARVAAIYTTPNEPTWIVAVKELGQLWQVDYSDLDNLRIDKIDSAKFLHDGFFDPTGRYFQIAANASNKMVVVDTETHKLEALIDTAPLPHPGPGANWDDPNCGPVAGTTHLGEGTVTVWGNDPEGRPDDAWKVCYEVETDGPGLFIRTHPESDYIWADQTKHPEPEIQQSVQVIDKATGEIVKTIQITEEEGNVAVHFEFNQDGSEVWVSKWNRSTSKEANGEIVIFDAKTLEEIGRVKGLFAPTGKFNVYNRSNHVT
>AP11
MTSEPDKKKPIWRRYFLWGMPVAGIAVAFVAGIIFWGGFNTAMEATNTKEFCVSCHEMRDFVYEEYTGTIHDVNRSGVGAVCSDCHVPKDWTHKIIRKIKASRELYGKMVGTINTREKFEAKRVHLAMNEWERMKATDSRECRNCHDFESMMPEFQKPRARQQHLNAMTVGQTCIDCHKGIAHSDARDRAEEEYLEKLEAPNPDFIREIPAEYLASLERIEAKEAAEAEAEKAARVAQQEAVQAQIAAAVDAAVAEERAKASGEEAAAPAGGSDVGTNIDWAAVPGADLKLFYPGQASFEWVQNGRSHGGARPLTKGGDQCTTCHAKELDTIGNNIVAGGELEPTPIPGKRGVIDATVQAAHDDETLYIRLQWPDAGHNPAPFVDGGKMDPDNQIKVAMMITGTGIEMGDQVGCWASCHADNSYMPFDPGAEAIAANGDVSGRLSTQDTVTKYISESRTEVEIKGRRGKALGGWDKLQAADQIEQYLADGTYLDLMRVYADGSATNGYLLEQRVVNDGEIAASASLDAGMWTVVFTRPLNSGAPGDVPLEAGQTYTVGFAIHDDFAAARFHHVTLDTSLALDDDSAFINVVKQMKPQHLLPALLLLAAPAWA--EDTTALCAEAEERYVELFGQPTSAVEDAEVVLMYKYNFCPFERTVKAGTTVRWVNVDKRTSHSVLLKDGSEPESDRLFPEETVELTFLTPGPQDYLCGPHWETQNMIGMITVEPMSAVIARIFGEGFRVFFLSAGLYGLFVGGVWGIWLMSDTSYAMAPPMWHAHEMIFGYATAALGGFFLTAVPNWTGAPDARARFIAVAAGLWLLGRLAMWYSGVLSPVLVAVCDLAFVPILAAKIATQLIRRPKPQNMVFLLLLSLIWIANLLTHLEWIGVTGDTLDVGLRAGLLTLCSMIAILGGRITPAFTRNAMKRAGAPEEAWPVSVAALDKSAMLIALLLPVSALAFGIGQMTGLVALLLGVVQILRMARWRTVWAMRQPILIALHVGLGMLAFGLILWGLSLLGFGNETAALHVLGIGCVGGTTLAVMSRAALGHSGRALIAPPPMAVAYGLMAAAAILRWVGSDLNTGYLTAMLVVDGLWVGAFALYLIAMWSALTGPRAA-----------------------------------------------------------MSGKVFLIGAGPGDPELMTLRALRMLQEADVVVYDRLVSADILNLHADGVRLIPVGKAPKCHTVPQDRINEILVEEARAGHTVARLKGGDPMIFGRGSEEAAHLMANGIPVEYAPGITAAQGASCSTGVPLTHRGLATSVQYVTGHRQADKVLDLDWKRLADPDTTLVVYMGVANIGQIAMGLMTESLPGSTPVLAVGKATTPDEHRMVSRLDRLAADVRAADLKAPTLFIIGKVVSLYAERSVAELLEQANGMAKLGRRYSLTSVLLTSAVLVATTAFAADTLDPNALKRLVHQDCGSCHGLSLKGGLGSDLRSETLEHYDADILTGVILDGIPDTAMPPWRPLISQEEAEWIARYLLEPEQMKQLIFTLAATLMMTTAQAEPTATGDLGLVIERAKGSVLLVDQSDRAALARIEGLGDLSHASLVYSPDERFAYVFGRDGGLTKVDIVTRQIAGRVVQAGNAIGGAISDDGQLVAVSNYEPGGVRVFDAETLEMVADIPTGSKTIGLVDAPGRRFVFTMWDTGETWIADFAAGA-PAITKIPEMGKNPYDALITANGRTYITGLFGEDGLTALDLWAEMPEPIRVLPNYGRGQEEMPVYKMPHLEGWALTGREFVLPAVGHHEVLWIDADTLTETGRTQTHGQPVFAMARPDGRQVWVNFAHPLNDTIQVIDSVTKDIIHEFKPGPAVLHMEFTPRGHEVWISVRDANKVMVYDTQTFEKLREIEADSPSGIFFTARAHRTGLMSLGISYNKTGRAFGVGLAMLLGSVAAPALAEEPTLSKEAFESSKQLYFERCAGCHGVLRKGATGKSLEPLVETKNADGTVTESGTLKLGQDRLEKIIAWGTEGGMNNFSDVMSEEEIRDMATYIQMEPPKPPEMSLEQMMATRKVYVEPEDYPTEPLHGRNWENFFVVIERDVGKVAVIDGDTKEVLAHIPTGYAVHVLKASEHHKLEEPENPGRFWYTMGRDGKMTKIDLWQNPENMLVAEVTIGYDARDVAVSGDGKYVIGGAYWPPHFAIVDAETMEPKKVVSTRGYNVDGDYVEEARVAAIYTTPNEPTWIVAVKELGQLWQVDYSDLDNLRIDKIDSAKFLHDGFFDPTGRYFQIAANASNKMVVVDTETHKLEALIDTAPLPHPGPGANWDDPNCGPVAGTTHLGEGTVTVWGNDPEGRPDDAWKVCYEVETDGPGLFIRTHPESDYIWADQTKHPEPEIQQSVQVIDKATGEIVKTIQITEEEGNVAVHFEFNQDGSEVWVSKWNRSTSKEANGEIVIFDAKTLEEIGRVKGLFAPTGKFNVYNRSNHVT
>AP9
MTSEPDKKKPIWRRYFLWGMPVAGIAVAFVAGIIFWGGFNTAMEATNTKEFCVSCHEMRDFVYEEYTGTIHDVNRSGVGAVCSDCHVPKDWTHKIIRKIKASRELYGKMVGTINTREKFEAKRVHLAMNEWERMKATDSRECRNCHDFESMMPEFQKPRARQQHLNAMTVGQTCIDCHKGIAHSDARDRAEEEYLEKLEAPNPDFIREIPAEYLASLERIEAKEAAEAEAEKAARVAQQEAVQAQIAAAVDAAVAEERAKASGEEAAAPAGGSDVGTNIDWAAVPGADLKLFYPGQASFEWVQNGRSHGGARPLTKGGDQCTTCHAKELDTIGNNIVAGGELEPTPIPGKRGVIDATVQAAHDDETLYIRLQWPDAGHNPAPFVDGGKMDPDNQIKVAMMITGTGIEMGDQVGCWASCHADNSYMPFDPGAEAIAANGDVSGRLSTQDTVTKYISESRTEVEIKGRRGKALGGWDKLQAADQIEQYLADGTYLDLMRVYADGSATNGYLLEQRVVNDGEIAASASLDAGMWTVVFTRPLNSGAPGDVPLEAGQTYTVGFAIHDDFAAARFHHVTLDTSLALDDDSAFINVVKQMKPQHLLPALLLLAAPAWA--EDTTALCAEAEERYVELFGQPTSAVEDAEVVLMYKYNFCPFERTVKAGTTVRWVNVDKRTSHSVLLKDGSEPESDRLFPEETVELTFLTPGPQDYLCGPHWETQNMIGMITVEPMSAVIARIFGEGFRVFFLSAGLYGLFVGGVWGIWLMSDTSYAMAPPMWHAHEMIFGYATAALGGFFLTAVPNWTGAPDARARFIAVAAGLWLLGRLAMWYSGVLSPVLVAVCDLAFVPILAAKIATQLIRRPKPQNMVFLLLLSLIWIANLLTHLEWIGVTGDTLDVGLRAGLLTLCSMIAILGGRITPAFTRNAMKRAGAPEEAWPVSVAALDKSAMLIALLLPVSALAFGIGQMTGLVALLLGVVQILRMARWRTVWAMRQPILIALHVGLGMLAFGLILWGLSLLGFGNETAALHVLGIGCVGGTTLAVMSRAALGHSGRALIAPPPMAVAYGLMAAAAILRWVGSDLNTGYLTAMLVVDGLWVGAFALYLIAMWSALTGPRAA-----------------------------------------------------------MSGKVFLIGAGPGDPELMTLRALRMLQEADVVVYDRLVSADILNLHADGVRLIPVGKAPKCHTVPQDRINEILVEEARAGHTVARLKGGDPMIFGRGSEEAAHLMANGIPVEYAPGITAAQGASCSTGVPLTHRGLATSVQYVTGHRQADKVLDLDWKRLADPDTTLVVYMGVANIGQIAMGLMTESLPGSTPVLAVGKATTPDEHRMVSRLDRLAADVRAADLKAPTLFIIGKVVSLYAERSVAELLEQANGMAKLGRRYSLTSVLLTSAVLVATTAFAADTLDPNALKRLVHQDCGSCHGLSLKGGLGSDLRSETLEHYDADILTGVILDGIPDTAMPPWRPLISQEEAEWIARYLLEPEQMKQLIFTLAATLMMTTAQAEPTATGDLGLVIERAKGSVLLVDQSDRAALARIEGLGDLSHASLVYSPDERFAYVFGRDGGLTKVDIVTRQIAGRVVQAGNAIGGAISDDGQLVAVSNYEPGGVRVFDAETLEMVADIPTGSKTIGLVDAPGRRFVFTMWDTGETWIADFAAGA-PAITKIPEMGKNPYDALITANGRTYITGLFGEDGLTALDLWAEMPEPIRVLPNYGRGQEEMPVYKMPHLEGWALTGREFVLPAVGHHEVLWIDADTLTETGRTQTHGQPVFAMARPDGRQVWVNFAHPLNDTIQVIDSVTKDIIHEFKPGPAVLHMEFTPRGHEVWISVRDANKVMVYDTQTFEKLREIEADSPSGIFFTARAHRTGLMSLGISYNKTGRAFGVGLAMLLGSVAAPALAEEPTLSKEAFESSKQLYFERCAGCHGVLRKGATGKSLEPLVETKNADGTVTESGTLKLGQDRLEKIIAWGTEGGMNNFSDVMSEEEIRDMATYIQMEPPKPPEMSLEQMMATRKVYVEPEDYPTEPLHGRNWENFFVVIERDVGKVAVIDGDTKEVLAHIPTGYAVHVLKASEHHKLEEPENPGRFWYTMGRDGKMTKIDLWQNPENMLVAEVTIGYDARDVAVSGDGKYVIGGAYWPPHFAIVDAETMEPKKVVSTRGYNVDGDYVEEARVAAIYTTPNEPTWIVAVKELGQLWQVDYSDLDNLRIDKIDSAKFLHDGFFDPTGRYFQIAANASNKMVVVDTETHKLEALIDTAPLPHPGPGANWDDPNCGPVAGTTHLGEGTVTVWGNDPEGRPDDAWKVCYEVETDGPGLFIRTHPESDYIWADQTKHPEPEIQQSVQVIDKATGEIVKTIQITEEEGNVAVHFEFNQDGSEVWVSKWNRSTSKEANGEIVIFDAKTLEEIGRVKGLFAPTGKFNVYNRSNHVT
>BE5
MTSEPDKKKPIWRRYFLWGMPVAGIAVAFVAGIIFWGGFNTAMEATNTKEFCVSCHEMRDFVYEEYTGTIHDVNRSGVGAVCSDCHVPKDWTHKIIRKIKASRELYGKMVGTINTREKFEAKRVHLAMNEWERMKATDSRECRNCHDFESMMPEFQKPRARQQHLNAMTVGQTCIDCHKGIAHSDARDRAEEEYLEKLEAPNPDFIREIPAEYLASLERIEAKEAAEAEAEKAARVAQQEAVQAQIAAAVDAAVAEERAKASGEEAAAPAGGSDVGTNIDWAAVPGADLKLFYPGQASFEWVQNGRSHGGARPLTKGGDQCTTCHAKELDTIGNNIVAGGELEPTPIPGKRGVIDATVQAAHDDETLYIRLQWPDAGHNPAPFVDGGKMDPDNQIKVAMMITGTGIEMGDQVGCWASCHADNSYMPFDPGAEAIAANGDVSGRLSTQDTVTKYISESRTEVEIKGRRGKALGGWDKLQAADQIEQYLADGTYLDLMRVYADGSATNGYLLEQRVVNDGEIAASASLDAGMWTVVFTRPLNSGAPGDVPLEAGQTYTVGFAIHDDFAAARFHHVTLDTSLALDDDSAFINVVKQMKPQHLLPALLLLAAPAWA--EDTTALCAEAEERYVELFGQPTSAVEDAEVVLMYKYNFCPFERTVKAGTTVRWVNVDKRTSHSVLLKDGSEPESDRLFPEETVELTFLTPGPQDYLCGPHWETQNMIGMITVEPMSAVIARIFGEGFRVFFLSAGLYGLFVGGVWGIWLMSDTSYAMAPPMWHAHEMIFGYATAALGGFFLTAVPNWTGAPDARARFIAVAAGLWLLGRLAMWYSGVLSPVLVAVCDLAFVPILAAKIATQLIRRPKPQNMVFLLLLSLIWIANLLTHLEWIGVTGDTLDVGLRAGLLTLCSMIAILGGRITPAFTRNAMKRAGAPEEAWPVSVAALDKSAMLIALLLPVSALAFGIGQMTGLVALLLGVVQILRMARWRTVWAMRQPILIALHVGLGMLAFGLILWGLSLLGFGNETAALHVLGIGCVGGTTLAVMSRAALGHSGRALIAPPPMAVAYGLMAAAAILRWVGSDLNTGYLTAMLVVDGLWVGAFALYLIAMWSALTGPRAA-----------------------------------------------------------MSGKVFLIGAGPGDPELMTLRALRMLQEADVVVYDRLVSADILNLHADGVRLIPVGKAPKCHTVPQDRINEILVEEARAGHTVARLKGGDPMIFGRGSEEAAHLMANGIPVEYAPGITAAQGASCSTGVPLTHRGLATSVQYVTGHRQADKVLDLDWKRLADPDTTLVVYMGVANIGQIAMGLMTESLPGSTPVLAVGKATTPDEHRMVSRLDRLAADVRAADLKAPTLFIIGKVVSLYAERSVAELLEQANGMAKLGRRYSLTSVLLTSAVLVATTAFAADTLDPNALKRLVHQDCGSCHGLSLKGGLGSDLRSETLEHYDADILTGVILDGIPDTAMPPWRPLISQEEAEWIARYLLEPEQMKQLIFTLAATLMMTTAQAEPTATGDLGLVIERAKGSVLLVDQSDRAALARIEGLGDLSHASLVYSPDERFAYVFGRDGGLTKVDIVTRQIAGRVVQAGNAIGGAISDDGQLVAVSNYEPGGVRVFDAETLEMVADIPTGSKTIGLVDAPGRRFVFTMWDTGETWIADFAAGA-PAITKIPEMGKNPYDALITANGRTYITGLFGEDGLTALDLWAEMPEPIRVLPNYGRGQEEMPVYKMPHLEGWALTGREFVLPAVGHHEVLWIDADTLTETGRTQTHGQPVFAMARPDGRQVWVNFAHPLNDTIQVIDSVTKDIIHEFKPGPAVLHMEFTPRGHEVWISVRDANKVMVYDTQTFEKLREIEADSPSGIFFTARAHRTGLMSLGISYNKTGRAFGVGLAMLLGSVAAPALAEEPTLSKEAFESSKQLYFERCAGCHGVLRKGATGKSLEPLVETKNADGTVTESGTLKLGQDRLEKIIAWGTEGGMNNFSDVMSEEEIRDMATYIQMEPPKPPEMSLEQMMATRKVYVEPEDYPTEPLHGRNWENFFVVIERDVGKVAVIDGDTKEVLAHIPTGYAVHVLKASEHHKLEEPENPGRFWYTMGRDGKMTKIDLWQNPENMLVAEVTIGYDARDVAVSGDGKYVIGGAYWPPHFAIVDAETMEPKKVVSTRGYNVDGDYVEEARVAAIYTTPNEPTWIVAVKELGQLWQVDYSDLDNLRIDKIDSAKFLHDGFFDPTGRYFQIAANASNKMVVVDTETHKLEALIDTAPLPHPGPGANWDDPNCGPVAGTTHLGEGTVTVWGNDPEGRPDDAWKVCYEVETDGPGLFIRTHPESDYIWADQTKHPEPEIQQSVQVIDKATGEIVKTIQITEEEGNVAVHFEFNQDGSEVWVSKWNRSTSKEANGEIVIFDAKTLEEIGRVKGLFAPTGKFNVYNRSNHVT
>BE6
MTSEPDKKKPIWRRYFLWGMPVAGIAVAFVAGIIFWGGFNTAMEATNTKEFCVSCHEMRDFVYEEYTGTIHDVNRSGVGAVCSDCHVPKDWTHKIIRKIKASRELYGKMVGTINTREKFEAKRVHLAMNEWERMKATDSRECRNCHDFESMMPEFQKPRARQQHLNAMTVGQTCIDCHKGIAHSDARDRAEEEYLEKLEAPNPDFIREIPAEYLASLERIEAKEAAEAEAEKAARVAQQEAVQAQIAAAVDAAVAEERAKASGEEAAAPAGGSDVGTNIDWAAVPGADLKLFYPGQASFEWVQNGRSHGGARPLTKGGDQCTTCHAKELDTIGNNIVAGGELEPTPIPGKRGVIDATVQAAHDDETLYIRLQWPDAGHNPAPFVDGGKMDPDNQIKVAMMITGTGIEMGDQVGCWASCHADNSYMPFDPGAEAIAANGDVSGRLSTQDTVTKYISESRTEVEIKGRRGKALGGWDKLQAADQIEQYLADGTYLDLMRVYADGSATNGYLLEQRVVNDGEIAASASLDAGMWTVVFTRPLNSGAPGDVPLEAGQTYTVGFAIHDDFAAARFHHVTLDTSLALDDDSAFINVVKQMKPQHLLPALLLLAAPAWA--EDTTALCAEAEERYVELFGQPTSAVEDAEVVLMYKYNFCPFERTVKAGTTVRWVNVDKRTSHSVLLKDGSEPESDRLFPEETVELTFLTPGPQDYLCGPHWETQNMIGMITVEPMSAVIARIFGEGFRVFFLSAGLYGLFVGGVWGIWLMSDTSYAMAPPMWHAHEMIFGYATAALGGFFLTAVPNWTGAPDARARFIAVAAGLWLLGRLAMWYSGVLSPVLVAVCDLAFVPILAAKIATQLIRRPKPQNMVFLLLLSLIWIANLLTHLEWIGVTGDTLDVGLRAGLLTLCSMIAILGGRITPAFTRNAMKRAGAPEEAWPVSVAALDKSAMLIALLLPVSALAFGIGQMTGLVALLLGVVQILRMARWRTVWAMRQPILIALHVGLGMLAFGLILWGLSLLGFGNETAALHVLGIGCVGGTTLAVMSRAALGHSGRALIAPPPMAVAYGLMAAAAILRWVGSDLNTGYLTAMLVVDGLWVGAFALYLIAMWSALTGPRAA-----------------------------------------------------------MSGKVFLIGAGPGDPELMTLRALRMLQEADVVVYDRLVSADILNLHADGVRLIPVGKAPKCHTVPQDRINEILVEEARAGHTVARLKGGDPMIFGRGSEEAAHLMANGIPVEYAPGITAAQGASCSTGVPLTHRGLATSVQYVTGHRQADKVLDLDWKRLADPDTTLVVYMGVANIGQIAMGLMTESLPGSTPVLAVGKATTPDEHRMVSRLDRLAADVRAADLKAPTLFIIGKVVSLYAERSVAELLEQANGMAKLGRRYSLTSVLLTSAVLVATTAFAADTLDPNALKRLVHQDCGSCHGLSLKGGLGSDLRSETLEHYDADILTGVILDGIPDTAMPPWRPLISQEEAEWIARYLLEPEQMKQLIFTLAATLMMTTAQAEPTATGDLGLVIERAKGSVLLVDQSDRAALARIEGLGDLSHASLVYSPDERFAYVFGRDGGLTKVDIVTRQIAGRVVQAGNAIGGAISDDGQLVAVSNYEPGGVRVFDAETLEMVADIPTGSKTIGLVDAPGRRFVFTMWDTGETWIADFAAGA-PAITKIPEMGKNPYDALITANGRTYITGLFGEDGLTALDLWAEMPEPIRVLPNYGRGQEEMPVYKMPHLEGWALTGREFVLPAVGHHEVLWIDADTLTETGRTQTHGQPVFAMARPDGRQVWVNFAHPLNDTIQVIDSVTKDIIHEFKPGPAVLHMEFTPRGHEVWISVRDANKVMVYDTQTFEKLREIEADSPSGIFFTARAHRTGLMSLGISYNKTGRAFGVGLAMLLGSVAAPALAEEPTLSKEAFESSKQLYFERCAGCHGVLRKGATGKSLEPLVETKNADGTVTESGTLKLGQDRLEKIIAWGTEGGMNNFSDVMSEEEIRDMATYIQMEPPKPPEMSLEQMMATRKVYVEPEDYPTEPLHGRNWENFFVVIERDVGKVAVIDGDTKEVLAHIPTGYAVHVLKASEHHKLEEPENPGRFWYTMGRDGKMTKIDLWQNPENMLVAEVTIGYDARDVAVSGDGKYVIGGAYWPPHFAIVDAETMEPKKVVSTRGYNVDGDYVEEARVAAIYTTPNEPTWIVAVKELGQLWQVDYSDLDNLRIDKIDSAKFLHDGFFDPTGRYFQIAANASNKMVVVDTETHKLEALIDTAPLPHPGPGANWDDPNCGPVAGTTHLGEGTVTVWGNDPEGRPDDAWKVCYEVETDGPGLFIRTHPESDYIWADQTKHPEPEIQQSVQVIDKATGEIVKTIQITEEEGNVAVHFEFNQDGSEVWVSKWNRSTSKEANGEIVIFDAKTLEEIGRVKGLFAPTGKFNVYNRSNHVT
>BE8
MTSEPDKKKPIWRRYFLWGMPVAGIAVAFVAGIIFWGGFNTAMEATNTKEFCVSCHEMRDFVYEEYTGTIHDVNRSGVGAVCSDCHVPKDWTHKIIRKIKASRELYGKMVGTINTREKFEAKRVHLAMNEWERMKATDSRECRNCHDFESMMPEFQKPRARQQHLNAMTVGQTCIDCHKGIAHSDARDRAEEEYLEKLEAPNPDFIREIPAEYLASLERIEAKEAAEAEAEKAARVAQQEAVQAQIAAAVDAAVAEERAKASGEEAAAPAGGSDVGTNIDWAAVPGADLKLFYPGQASFEWVQNGRSHGGARPLTKGGDQCTTCHAKELDTIGNNIVAGGELEPTPIPGKRGVIDATVQAAHDDETLYIRLQWPDAGHNPAPFVDGGKMDPDNQIKVAMMITGTGIEMGDQVGCWASCHADNSYMPFDPGAEAIAANGDVSGRLSTQDTVTKYISESRTEVEIKGRRGKALGGWDKLQAADQIEQYLADGTYLDLMRVYADGSATNGYLLEQRVVNDGEIAASASLDAGMWTVVFTRPLNSGAPGDVPLEAGQTYTVGFAIHDDFAAARFHHVTLDTSLALDDDSAFINVVKQMKPQHLLPALLLLAAPAWA--EDTTALCAEAEERYVELFGQPTSAVEDAEVVLMYKYNFCPFERTVKAGTTVRWVNVDKRTSHSVLLKDGSEPESDRLFPEETVELTFLTPGPQDYLCGPHWETQNMIGMITVEPMSAVIARIFGEGFRVFFLSAGLYGLFVGGVWGIWLMSDTSYAMAPPMWHAHEMIFGYATAALGGFFLTAVPNWTGAPDARARFIAVAAGLWLLGRLAMWYSGVLSPVLVAVCDLAFVPILAAKIATQLIRRPKPQNMVFLLLLSLIWIANLLTHLEWIGVTGDTLDVGLRAGLLTLCSMIAILGGRITPAFTRNAMKRAGAPEEAWPVSVAALDKSAMLIALLLPVSALAFGIGQMTGLVALLLGVVQILRMARWRTVWAMRQPILIALHVGLGMLAFGLILWGLSLLGFGNETAALHVLGIGCVGGTTLAVMSRAALGHSGRALIAPPPMAVAYGLMAAAAILRWVGSDLNTGYLTAMLVVDGLWVGAFALYLIAMWSALTGPRAA-----------------------------------------------------------MSGKVFLIGAGPGDPELMTLRALRMLQEADVVVYDRLVSADILNLHADGVRLIPVGKAPKCHTVPQDRINEILVEEARAGHTVARLKGGDPMIFGRGSEEAAHLMANGIPVEYAPGITAAQGASCSTGVPLTHRGLATSVQYVTGHRQADKVLDLDWKRLADPDTTLVVYMGVANIGQIAMGLMTESLPGSTPVLAVGKATTPDEHRMVSRLDRLAADVRAADLKAPTLFIIGKVVSLYAERSVAELLEQANGMAKLGRRYSLTSVLLTSAVLVATTAFAADTLDPNALKRLVHQDCGSCHGLSLKGGLGSDLRSETLEHYDADILTGVILDGIPDTAMPPWRPLISQEEAEWIARYLLEPEQMKQLIFTLAATLMMTTAQAEPTATGDLGLVIERAKGSVLLVDQSDRAALARIEGLGDLSHASLVYSPDERFAYVFGRDGGLTKVDIVTRQIAGRVVQAGNAIGGAISDDGQLVAVSNYEPGGVRVFDAETLEMVADIPTGSKTIGLVDAPGRRFVFTMWDTGETWIADFAAGA-PAITKIPEMGKNPYDALITANGRTYITGLFGEDGLTALDLWAEMPEPIRVLPNYGRGQEEMPVYKMPHLEGWALTGREFVLPAVGHHEVLWIDADTLTETGRTQTHGQPVFAMARPDGRQVWVNFAHPLNDTIQVIDSVTKDIIHEFKPGPAVLHMEFTPRGHEVWISVRDANKVMVYDTQTFEKLREIEADSPSGIFFTARAHRTGLMSLGISYNKTGRAFGVGLAMLLGSVAAPALAEEPTLSKEAFESSKQLYFERCAGCHGVLRKGATGKSLEPLVETKNADGTVTESGTLKLGQDRLEKIIAWGTEGGMNNFSDVMSEEEIRDMATYIQMEPPKPPEMSLEQMMATRKVYVEPEDYPTEPLHGRNWENFFVVIERDVGKVAVIDGDTKEVLAHIPTGYAVHVLKASEHHKLEEPENPGRFWYTMGRDGKMTKIDLWQNPENMLVAEVTIGYDARDVAVSGDGKYVIGGAYWPPHFAIVDAETMEPKKVVSTRGYNVDGDYVEEARVAAIYTTPNEPTWIVAVKELGQLWQVDYSDLDNLRIDKIDSAKFLHDGFFDPTGRYFQIAANASNKMVVVDTETHKLEALIDTAPLPHPGPGANWDDPNCGPVAGTTHLGEGTVTVWGNDPEGRPDDAWKVCYEVETDGPGLFIRTHPESDYIWADQTKHPEPEIQQSVQVIDKATGEIVKTIQITEEEGNVAVHFEFNQDGSEVWVSKWNRSTSKEANGEIVIFDAKTLEEIGRVKGLFAPTGKFNVYNRSNHVT
>BH12
MTSEPDKKKPIWRRYFLWGMPVAGIAVAFVAGIIFWGGFNTAMEATNTKEFCVSCHEMRDFVYEEYTGTIHDVNRSGVGAVCSDCHVPKDWTHKIIRKIKASRELYGKMVGTINTREKFEAKRVHLAMNEWERMKATDSRECRNCHDFESMMPEFQKPRARQQHLNAMTVGQTCIDCHKGIAHSDARDRAEEEYLEKLEAPNPDFIREIPAEYLASLERIEAKEAAEAEAEKAARVAQQEAVQAQIAAAVDAAVAEERAKASGEEAAAPAGGSDVGTNIDWAAVPGADLKLFYPGQASFEWVQNGRSHGGARPLTKGGDQCTTCHAKELDTIGNNIVAGGELEPTPIPGKRGVIDATVQAAHDDETLYIRLQWPDAGHNPAPFVDGGKMDPDNQIKVAMMITGTGIEMGDQVGCWASCHADNSYMPFDPGAEAIAANGDVSGRLSTQDTVTKYISESRTEVEIKGRRGKALGGWDKLQAADQIEQYLADGTYLDLMRVYADGSATNGYLLEQRVVNDGEIAASASLDAGMWTVVFTRPLNSGAPGDVPLEAGQTYTVGFAIHDDFAAARFHHVTLDTSLALDDDSAFINVVKQMKPQHLLPALLLLAAPAWA--EDTTALCAEAEERYVELFGQPTSAVEDAEVVLMYKYNFCPFERTVKAGTTVRWVNVDKRTSHSVLLKDGSEPESDRLFPEETVELTFLTPGPQDYLCGPHWETQNMIGMITVEPMSAVIARIFGEGFRVFFLSAGLYGLFVGGVWGIWLMSDTSYAMAPPMWHAHEMIFGYATAALGGFFLTAVPNWTGAPDARARFIAVAAGLWLLGRLAMWYSGVLSPVLVAVCDLAFVPILAAKIATQLIRRPKPQNMVFLLLLSLIWIANLLTHLEWIGVTGDTLDVGLRAGLLTLCSMIAILGGRITPAFTRNAMKRAGAPEEAWPVSVAALDKSAMLIALLLPVSALAFGIGQMTGLVALLLGVVQILRMARWRTVWAMRQPILIALHVGLGMLAFGLILWGLSLLGFGNETAALHVLGIGCVGGTTLAVMSRAALGHSGRALIAPPPMAVAYGLMAAAAILRWVGSDLNTGYLTAMLVVDGLWVGAFALYLIAMWSALTGPRAA-----------------------------------------------------------MSGKVFLIGAGPGDPELMTLRALRMLQEADVVVYDRLVSADILNLHADGVRLIPVGKAPKCHTVPQDRINEILVEEARAGHTVARLKGGDPMIFGRGSEEAAHLMANGIPVEYAPGITAAQGASCSTGVPLTHRGLATSVQYVTGHRQADKVLDLDWKRLADPDTTLVVYMGVANIGQIAMGLMTESLPGSTPVLAVGKATTPDEHRMVSRLDRLAADVRAADLKAPTLFIIGKVVSLYAERSVAELLEQANGMAKLGRRYSLTSVLLTSAVLVATTAFAADTLDPNALKRLVHQDCGSCHGLSLKGGLGSDLRSETLEHYDADILTGVILDGIPDTAMPPWRPLISQEEAEWIARYLLEPEQMKQLIFTLAATLMMTTAQAEPTATGDLGLVIERAKGSVLLVDQSDRAALARIEGLGDLSHASLVYSPDERFAYVFGRDGGLTKVDIVTRQIAGRVVQAGNAIGGAISDDGQLVAVSNYEPGGVRVFDAETLEMVADIPTGSKTIGLVDAPGRRFVFTMWDTGETWIADFAAGA-PAITKIPEMGKNPYDALITANGRTYITGLFGEDGLTALDLWAEMPEPIRVLPNYGRGQEEMPVYKMPHLEGWALTGREFVLPAVGHHEVLWIDADTLTETGRTQTHGQPVFAMARPDGRQVWVNFAHPLNDTIQVIDSVTKDIIHEFKPGPAVLHMEFTPRGHEVWISVRDANKVMVYDTQTFEKLREIEADSPSGIFFTARAHRTGLMSLGISYNKTGRAFGVGLAMLLGSVAAPALAEEPTLSKEAFESSKQLYFERCAGCHGVLRKGATGKSLEPLVETKNADGTVTESGTLKLGQDRLEKIIAWGTEGGMNNFSDVMSEEEIRDMATYIQMEPPKPPEMSLEQMMATRKVYVEPEDYPTEPLHGRNWENFFVVIERDVGKVAVIDGDTKEVLAHIPTGYAVHVLKASEHHKLEEPENPGRFWYTMGRDGKMTKIDLWQNPENMLVAEVTIGYDARDVAVSGDGKYVIGGAYWPPHFAIVDAETMEPKKVVSTRGYNVDGDYVEEARVAAIYTTPNEPTWIVAVKELGQLWQVDYSDLDNLRIDKIDSAKFLHDGFFDPTGRYFQIAANASNKMVVVDTETHKLEALIDTAPLPHPGPGANWDDPNCGPVAGTTHLGEGTVTVWGNDPEGRPDDAWKVCYEVETDGPGLFIRTHPESDYIWADQTKHPEPEIQQSVQVIDKATGEIVKTIQITEEEGNVAVHFEFNQDGSEVWVSKWNRSTSKEANGEIVIFDAKTLEEIGRVKGLFAPTGKFNVYNRSNHVT
>I10
MTSEPDKKKPIWRRYFLWGMPVAGIAVAFVAGIIFWGGFNTAMEATNTKEFCVSCHEMRDFVYEEYTGTIHDVNRSGVGAVCSDCHVPKDWTHKIIRKIKASRELYGKMVGTINTREKFEAKRVHLAMNEWERMKATDSRECRNCHDFESMMPEFQKPRARQQHLNAMTVGQTCIDCHKGIAHSDARDRAEEEYLEKLEAPNPDFIREIPAEYLASLERIEAKEAAEAEAEKAARVAQQEAVQAQIAAAVDAAVAEERAKASGEEAAAPAGGSDVGTNIDWAAVPGADLKLFYPGQASFEWVQNGRSHGGARPLTKGGDQCTTCHAKELDTIGNNIVAGGELEPTPIPGKRGVIDATVQAAHDDETLYIRLQWPDAGHNPAPFVDGGKMDPDNQIKVAMMITGTGIEMGDQVGCWASCHADNSYMPFDPGAEAIAANGDVSGRLSTQDTVTKYISESRTEVEIKGRRGKALGGWDKLQAADQIEQYLADGTYLDLMRVYADGSATNGYLLEQRVVNDGEIAASASLDAGMWTVVFTRPLNSGAPGDVPLEAGQTYTVGFAIHDDFAAARFHHVTLDTSLALDDDSAFINVVKQMKPQHLLPALLLLAAPAWA--EDTTALCAEAEERYVELFGQPTSAVEDAEVVLMYKYNFCPFERTVKAGTTVRWVNVDKRTSHSVLLKDGSEPESDRLFPEETVELTFLTPGPQDYLCGPHWETQNMIGMITVEPMSAVIARIFGEGFRVFFLSAGLYGLFVGGVWGIWLMSDTSYAMAPPMWHAHEMIFGYATAALGGFFLTAVPNWTGAPDARARFIAVAAGLWLLGRLAMWYSGVLSPVLVAVCDLAFVPILAAKIATQLIRRPKPQNMVFLLLLSLIWIANLLTHLEWIGVTGDTLDVGLRAGLLTLCSMIAILGGRITPAFTRNAMKRAGAPEEAWPVSVAALDKSAMLIALLLPVSALAFGIGQMTGLVALLLGVVQILRMARWRTVWAMRQPILIALHVGLGMLAFGLILWGLSLLGFGNETAALHVLGIGCVGGTTLAVMSRAALGHSGRALIAPPPMAVAYGLMAAAAILRWVGSDLNTGYLTAMLVVDGLWVGAFALYLIAMWSALTGPRAA-----------------------------------------------------------MSGKVFLIGAGPGDPELMTLRALRMLQEADVVVYDRLVSADILNLHADGVRLIPVGKAPKCHTVPQDRINEILVEEARAGHTVARLKGGDPMIFGRGSEEAAHLMANGIPVEYAPGITAAQGASCSTGVPLTHRGLATSVQYVTGHRQADKVLDLDWKRLADPDTTLVVYMGVANIGQIAMGLMTESLPGSTPVLAVGKATTPDEHRMVSRLDRLAADVRAADLKAPTLFIIGKVVSLYAERSVAELLEQANGMAKLGRRYSLTSVLLTSAVLVATTAFAADTLDPNALKRLVHQDCGSCHGLSLKGGLGSDLRSETLEHYDADILTGVILDGIPDTAMPPWRPLISQEEAEWIARYLLEPEQMKQLIFTLAATLMMTTAQAEPTATGDLGLVIERAKGSVLLVDQSDRAALARIEGLGDLSHASLVYSPDERFAYVFGRDGGLTKVDIVTRQIAGRVVQAGNAIGGAISDDGQLVAVSNYEPGGVRVFDAETLEMVADIPTGSKTIGLVDAPGRRFVFTMWDTGETWIADFAAGA-PAITKIPEMGKNPYDALITANGRTYITGLFGEDGLTALDLWAEMPEPIRVLPNYGRGQEEMPVYKMPHLEGWALTGREFVLPAVGHHEVLWIDADTLTETGRTQTHGQPVFAMARPDGRQVWVNFAHPLNDTIQVIDSVTKDIIHEFKPGPAVLHMEFTPRGHEVWISVRDANKVMVYDTQTFEKLREIEADSPSGIFFTARAHRTGLMSLGISYNKTGRAFGVGLAMLLGSVAAPALAEEPTLSKEAFESSKQLYFERCAGCHGVLRKGATGKSLEPLVETKNADGTVTESGTLKLGQDRLEKIIAWGTEGGMNNFSDVMSEEEIRDMATYIQMEPPKPPEMSLEQMMATRKVYVEPEDYPTEPLHGRNWENFFVVIERDVGKVAVIDGDTKEVLAHIPTGYAVHVLKASEHHKLEEPENPGRFWYTMGRDGKMTKIDLWQNPENMLVAEVTIGYDARDVAVSGDGKYVIGGAYWPPHFAIVDAETMEPKKVVSTRGYNVDGDYVEEARVAAIYTTPNEPTWIVAVKELGQLWQVDYSDLDNLRIDKIDSAKFLHDGFFDPTGRYFQIAANASNKMVVVDTETHKLEALIDTAPLPHPGPGANWDDPNCGPVAGTTHLGEGTVTVWGNDPEGRPDDAWKVCYEVETDGPGLFIRTHPESDYIWADQTKHPEPEIQQSVQVIDKATGEIVKTIQITEEEGNVAVHFEFNQDGSEVWVSKWNRSTSKEANGEIVIFDAKTLEEIGRVKGLFAPTGKFNVYNRSNHVT
>I11
MTSEPDKKKPIWRRYFLWGMPVAGIAVAFVAGIIFWGGFNTAMEATNTKEFCVSCHEMRDFVYEEYTGTIHDVNRSGVGAVCSDCHVPKDWTHKIIRKIKASRELYGKMVGTINTREKFEAKRVHLAMNEWERMKATDSRECRNCHDFESMMPEFQKPRARQQHLNAMTVGQTCIDCHKGIAHSDARDRAEEEYLEKLEAPNPDFIREIPAEYLASLERIEAKEAAEAEAEKAARVAQQEAVQAQIAAAVDAAVAEERAKASGEEAAAPAGGSDVGTNIDWAAVPGADLKLFYPGQASFEWVQNGRSHGGARPLTKGGDQCTTCHAKELDTIGNNIVAGGELEPTPIPGKRGVIDATVQAAHDDETLYIRLQWPDAGHNPAPFVDGGKMDPDNQIKVAMMITGTGIEMGDQVGCWASCHADNSYMPFDPGAEAIAANGDVSGRLSTQDTVTKYISESRTEVEIKGRRGKALGGWDKLQAADQIEQYLADGTYLDLMRVYADGSATNGYLLEQRVVNDGEIAASASLDAGMWTVVFTRPLNSGAPGDVPLEAGQTYTVGFAIHDDFAAARFHHVTLDTSLALDDDSAFINVVKQMKPQHLLPALLLLAAPAWA--EDTTALCAEAEERYVELFGQPTSAVEDAEVVLMYKYNFCPFERTVKAGTTVRWVNVDKRTSHSVLLKDGSEPESDRLFPEETVELTFLTPGPQDYLCGPHWETQNMIGMITVEPMSAVIARIFGEGFRVFFLSAGLYGLFVGGVWGIWLMSDTSYAMAPPMWHAHEMIFGYATAALGGFFLTAVPNWTGAPDARARFIAVAAGLWLLGRLAMWYSGVLSPVLVAVCDLAFVPILAAKIATQLIRRPKPQNMVFLLLLSLIWIANLLTHLEWIGVTGDTLDVGLRAGLLTLCSMIAILGGRITPAFTRNAMKRAGAPEEAWPVSVAALDKSAMLIALLLPVSALAFGIGQMTGLVALLLGVVQILRMARWRTVWAMRQPILIALHVGLGMLAFGLILWGLSLLGFGNETAALHVLGIGCVGGTTLAVMSRAALGHSGRALIAPPPMAVAYGLMAAAAILRWVGSDLNTGYLTAMLVVDGLWVGAFALYLIAMWSALTGPRAA-----------------------------------------------------------MSGKVFLIGAGPGDPELMTLRALRMLQEADVVVYDRLVSADILNLHADGVRLIPVGKAPKCHTVPQDRINEILVEEARAGHTVARLKGGDPMIFGRGSEEAAHLMANGIPVEYAPGITAAQGASCSTGVPLTHRGLATSVQYVTGHRQADKVLDLDWKRLADPDTTLVVYMGVANIGQIAMGLMTESLPGSTPVLAVGKATTPDEHRMVSRLDRLAADVRAADLKAPTLFIIGKVVSLYAERSVAELLEQANGMAKLGRRYSLTSVLLTSAVLVATTAFAADTLDPNALKRLVHQDCGSCHGLSLKGGLGSDLRSETLEHYDADILTGVILDGIPDTAMPPWRPLISQEEAEWIARYLLEPEQMKQLIFTLAATLMMTTAQAEPTATGDLGLVIERAKGSVLLVDQSDRAALARIEGLGDLSHASLVYSPDERFAYVFGRDGGLTKVDIVTRQIAGRVVQAGNAIGGAISDDGQLVAVSNYEPGGVRVFDAETLEMVADIPTGSKTIGLVDAPGRRFVFTMWDTGETWIADFAAGA-PAITKIPEMGKNPYDALITANGRTYITGLFGEDGLTALDLWAEMPEPIRVLPNYGRGQEEMPVYKMPHLEGWALTGREFVLPAVGHHEVLWIDADTLTETGRTQTHGQPVFAMARPDGRQVWVNFAHPLNDTIQVIDSVTKDIIHEFKPGPAVLHMEFTPRGHEVWISVRDANKVMVYDTQTFEKLREIEADSPSGIFFTARAHRTGLMSLGISYNKTGRAFGVGLAMLLGSVAAPALAEEPTLSKEAFESSKQLYFERCAGCHGVLRKGATGKSLEPLVETKNADGTVTESGTLKLGQDRLEKIIAWGTEGGMNNFSDVMSEEEIRDMATYIQMEPPKPPEMSLEQMMATRKVYVEPEDYPTEPLHGRNWENFFVVIERDVGKVAVIDGDTKEVLAHIPTGYAVHVLKASEHHKLEEPENPGRFWYTMGRDGKMTKIDLWQNPENMLVAEVTIGYDARDVAVSGDGKYVIGGAYWPPHFAIVDAETMEPKKVVSTRGYNVDGDYVEEARVAAIYTTPNEPTWIVAVKELGQLWQVDYSDLDNLRIDKIDSAKFLHDGFFDPTGRYFQIAANASNKMVVVDTETHKLEALIDTAPLPHPGPGANWDDPNCGPVAGTTHLGEGTVTVWGNDPEGRPDDAWKVCYEVETDGPGLFIRTHPESDYIWADQTKHPEPEIQQSVQVIDKATGEIVKTIQITEEEGNVAVHFEFNQDGSEVWVSKWNRSTSKEANGEIVIFDAKTLEEIGRVKGLFAPTGKFNVYNRSNHVT
>I12
MTSEPDKKKPIWRRYFLWGMPVAGIAVAFVAGIIFWGGFNTAMEATNTKEFCVSCHEMRDFVYEEYTGTIHDVNRSGVGAVCSDCHVPKDWTHKIIRKIKASRELYGKMVGTINTREKFEAKRVHLAMNEWERMKATDSRECRNCHDFESMMPEFQKPRARQQHLNAMTVGQTCIDCHKGIAHSDARDRAEEEYLEKLEAPNPDFIREIPAEYLASLERIEAKEAAEAEAEKAARVAQQEAVQAQIAAAVDAAVAEERAKASGEEAAAPAGGSDVGTNIDWAAVPGADLKLFYPGQASFEWVQNGRSHGGARPLTKGGDQCTTCHAKELDTIGNNIVAGGELEPTPIPGKRGVIDATVQAAHDDETLYIRLQWPDAGHNPAPFVDGGKMDPDNQIKVAMMITGTGIEMGDQVGCWASCHADNSYMPFDPGAEAIAANGDVSGRLSTQDTVTKYISESRTEVEIKGRRGKALGGWDKLQAADQIEQYLADGTYLDLMRVYADGSATNGYLLEQRVVNDGEIAASASLDAGMWTVVFTRPLNSGAPGDVPLEAGQTYTVGFAIHDDFAAARFHHVTLDTSLALDDDSAFINVVKQMKPQHLLPALLLLAAPAWA--EDTTALCAEAEERYVELFGQPTSAVEDAEVVLMYKYNFCPFERTVKAGTTVRWVNVDKRTSHSVLLKDGSEPESDRLFPEETVELTFLTPGPQDYLCGPHWETQNMIGMITVEPMSAVIARIFGEGFRVFFLSAGLYGLFVGGVWGIWLMSDTSYAMAPPMWHAHEMIFGYATAALGGFFLTAVPNWTGAPDARARFIAVAAGLWLLGRLAMWYSGVLSPVLVAVCDLAFVPILAAKIATQLIRRPKPQNMVFLLLLSLIWIANLLTHLEWIGVTGDTLDVGLRAGLLTLCSMIAILGGRITPAFTRNAMKRAGAPEEAWPVSVAALDKSAMLIALLLPVSALAFGIGQMTGLVALLLGVVQILRMARWRTVWAMRQPILIALHVGLGMLAFGLILWGLSLLGFGNETAALHVLGIGCVGGTTLAVMSRAALGHSGRALIAPPPMAVAYGLMAAAAILRWVGSDLNTGYLTAMLVVDGLWVGAFALYLIAMWSALTGPRAA-----------------------------------------------------------MSGKVFLIGAGPGDPELMTLRALRMLQEADVVVYDRLVSADILNLHADGVRLIPVGKAPKCHTVPQDRINEILVEEARAGHTVARLKGGDPMIFGRGSEEAAHLMANGIPVEYAPGITAAQGASCSTGVPLTHRGLATSVQYVTGHRQADKVLDLDWKRLADPDTTLVVYMGVANIGQIAMGLMTESLPGSTPVLAVGKATTPDEHRMVSRLDRLAADVRAADLKAPTLFIIGKVVSLYAERSVAELLEQANGMAKLGRRYSLTSVLLTSAVLVATTAFAADTLDPNALKRLVHQDCGSCHGLSLKGGLGSDLRSETLEHYDADILTGVILDGIPDTAMPPWRPLISQEEAEWIARYLLEPEQMKQLIFTLAATLMMTTAQAEPTATGDLGLVIERAKGSVLLVDQSDRAALARIEGLGDLSHASLVYSPDERFAYVFGRDGGLTKVDIVTRQIAGRVVQAGNAIGGAISDDGQLVAVSNYEPGGVRVFDAETLEMVADIPTGSKTIGLVDAPGRRFVFTMWDTGETWIADFAAGA-PAITKIPEMGKNPYDALITANGRTYITGLFGEDGLTALDLWAEMPEPIRVLPNYGRGQEEMPVYKMPHLEGWALTGREFVLPAVGHHEVLWIDADTLTETGRTQTHGQPVFAMARPDGRQVWVNFAHPLNDTIQVIDSVTKDIIHEFKPGPAVLHMEFTPRGHEVWISVRDANKVMVYDTQTFEKLREIEADSPSGIFFTARAHRTGLMSLGISYNKTGRAFGVGLAMLLGSVAAPALAEEPTLSKEAFESSKQLYFERCAGCHGVLRKGATGKSLEPLVETKNADGTVTESGTLKLGQDRLEKIIAWGTEGGMNNFSDVMSEEEIRDMATYIQMEPPKPPEMSLEQMMATRKVYVEPEDYPTEPLHGRNWENFFVVIERDVGKVAVIDGDTKEVLAHIPTGYAVHVLKASEHHKLEEPENPGRFWYTMGRDGKMTKIDLWQNPENMLVAEVTIGYDARDVAVSGDGKYVIGGAYWPPHFAIVDAETMEPKKVVSTRGYNVDGDYVEEARVAAIYTTPNEPTWIVAVKELGQLWQVDYSDLDNLRIDKIDSAKFLHDGFFDPTGRYFQIAANASNKMVVVDTETHKLEALIDTAPLPHPGPGANWDDPNCGPVAGTTHLGEGTVTVWGNDPEGRPDDAWKVCYEVETDGPGLFIRTHPESDYIWADQTKHPEPEIQQSVQVIDKATGEIVKTIQITEEEGNVAVHFEFNQDGSEVWVSKWNRSTSKEANGEIVIFDAKTLEEIGRVKGLFAPTGKFNVYNRSNHVT
>I6
MTSEPDKKKPIWRRYFLWGMPVAGIAVAFVAGIIFWGGFNTAMEATNTKEFCVSCHEMRDFVYEEYTGTIHDVNRSGVGAVCSDCHVPKDWTHKIIRKIKASRELYGKMVGTINTREKFEAKRVHLAMNEWERMKATDSRECRNCHDFESMMPEFQKPRARQQHLNAMTVGQTCIDCHKGIAHSDARDRAEEEYLEKLEAPNPDFIREIPAEYLASLERIEAKEAAEAEAEKAARVAQQEAVQAQIAAAVDAAVAEERAKASGEEAAAPAGGSDVGTNIDWAAVPGADLKLFYPGQASFEWVQNGRSHGGARPLTKGGDQCTTCHAKELDTIGNNIVAGGELEPTPIPGKRGVIDATVQAAHDDETLYIRLQWPDAGHNPAPFVDGGKMDPDNQIKVAMMITGTGIEMGDQVGCWASCHADNSYMPFDPGAEAIAANGDVSGRLSTQDTVTKYISESRTEVEIKGRRGKALGGWDKLQAADQIEQYLADGTYLDLMRVYADGSATNGYLLEQRVVNDGEIAASASLDAGMWTVVFTRPLNSGAPGDVPLEAGQTYTVGFAIHDDFAAARFHHVTLDTSLALDDDSAFINVVKQMKPQHLLPALLLLAAPAWA--EDTTALCAEAEERYVELFGQPTSAVEDAEVVLMYKYNFCPFERTVKAGTTVRWVNVDKRTSHSVLLKDGSEPESDRLFPEETVELTFLTPGPQDYLCGPHWETQNMIGMITVEPMSAVIARIFGEGFRVFFLSAGLYGLFVGGVWGIWLMSDTSYAMAPPMWHAHEMIFGYATAALGGFFLTAVPNWTGAPDARARFIAVAAGLWLLGRLAMWYSGVLSPVLVAVCDLAFVPILAAKIATQLIRRPKPQNMVFLLLLSLIWIANLLTHLEWIGVTGDTLDVGLRAGLLTLCSMIAILGGRITPAFTRNAMKRAGAPEEAWPVSVAALDKSAMLIALLLPVSALAFGIGQMTGLVALLLGVVQILRMARWRTVWAMRQPILIALHVGLGMLAFGLILWGLSLLGFGNETAALHVLGIGCVGGTTLAVMSRAALGHSGRALIAPPPMAVAYGLMAAAAILRWVGSDLNTGYLTAMLVVDGLWVGAFALYLIAMWSALTGPRAA-----------------------------------------------------------MSGKVFLIGAGPGDPELMTLRALRMLQEADVVVYDRLVSADILNLHADGVRLIPVGKAPKCHTVPQDRINEILVEEARAGHTVARLKGGDPMIFGRGSEEAAHLMANGIPVEYAPGITAAQGASCSTGVPLTHRGLATSVQYVTGHRQADKVLDLDWKRLADPDTTLVVYMGVANIGQIAMGLMTESLPGSTPVLAVGKATTPDEHRMVSRLDRLAADVRAADLKAPTLFIIGKVVSLYAERSVAELLEQANGMAKLGRRYSLTSVLLTSAVLVATTAFAADTLDPNALKRLVHQDCGSCHGLSLKGGLGSDLRSETLEHYDADILTGVILDGIPDTAMPPWRPLISQEEAEWIARYLLEPEQMKQLIFTLAATLMMTTAQAEPTATGDLGLVIERAKGSVLLVDQSDRAALARIEGLGDLSHASLVYSPDERFAYVFGRDGGLTKVDIVTRQIAGRVVQAGNAIGGAISDDGQLVAVSNYEPGGVRVFDAETLEMVADIPTGSKTIGLVDAPGRRFVFTMWDTGETWIADFAAGA-PAITKIPEMGKNPYDALITANGRTYITGLFGEDGLTALDLWAEMPEPIRVLPNYGRGQEEMPVYKMPHLEGWALTGREFVLPAVGHHEVLWIDADTLTETGRTQTHGQPVFAMARPDGRQVWVNFAHPLNDTIQVIDSVTKDIIHEFKPGPAVLHMEFTPRGHEVWISVRDANKVMVYDTQTFEKLREIEADSPSGIFFTARAHRTGLMSLGISYNKTGRAFGVGLAMLLGSVAAPALAEEPTLSKEAFESSKQLYFERCAGCHGVLRKGATGKSLEPLVETKNADGTVTESGTLKLGQDRLEKIIAWGTEGGMNNFSDVMSEEEIRDMATYIQMEPPKPPEMSLEQMMATRKVYVEPEDYPTEPLHGRNWENFFVVIERDVGKVAVIDGDTKEVLAHIPTGYAVHVLKASEHHKLEEPENPGRFWYTMGRDGKMTKIDLWQNPENMLVAEVTIGYDARDVAVSGDGKYVIGGAYWPPHFAIVDAETMEPKKVVSTRGYNVDGDYVEEARVAAIYTTPNEPTWIVAVKELGQLWQVDYSDLDNLRIDKIDSAKFLHDGFFDPTGRYFQIAANASNKMVVVDTETHKLEALIDTAPLPHPGPGANWDDPNCGPVAGTTHLGEGTVTVWGNDPEGRPDDAWKVCYEVETDGPGLFIRTHPESDYIWADQTKHPEPEIQQSVQVIDKATGEIVKTIQITEEEGNVAVHFEFNQDGSEVWVSKWNRSTSKEANGEIVIFDAKTLEEIGRVKGLFAPTGKFNVYNRSNHVT
>I7
MTSEPDKKKPIWRRYFLWGMPVAGIAVAFVAGIIFWGGFNTAMEATNTKEFCVSCHEMRDFVYEEYTGTIHDVNRSGVGAVCSDCHVPKDWTHKIIRKIKASRELYGKMVGTINTREKFEAKRVHLAMNEWERMKATDSRECRNCHDFESMMPEFQKPRARQQHLNAMTVGQTCIDCHKGIAHSDARDRAEEEYLEKLEAPNPDFIREIPAEYLASLERIEAKEAAEAEAEKAARVAQQEAVQAQIAAAVDAAVAEERAKASGEEAAAPAGGSDVGTNIDWAAVPGADLKLFYPGQASFEWVQNGRSHGGARPLTKGGDQCTTCHAKELDTIGNNIVAGGELEPTPIPGKRGVIDATVQAAHDDETLYIRLQWPDAGHNPAPFVDGGKMDPDNQIKVAMMITGTGIEMGDQVGCWASCHADNSYMPFDPGAEAIAANGDVSGRLSTQDTVTKYISESRTEVEIKGRRGKALGGWDKLQAADQIEQYLADGTYLDLMRVYADGSATNGYLLEQRVVNDGEIAASASLDAGMWTVVFTRPLNSGAPGDVPLEAGQTYTVGFAIHDDFAAARFHHVTLDTSLALDDDSAFINVVKQMKPQHLLPALLLLAAPAWA--EDTTALCAEAEERYVELFGQPTSAVEDAEVVLMYKYNFCPFERTVKAGTTVRWVNVDKRTSHSVLLKDGSEPESDRLFPEETVELTFLTPGPQDYLCGPHWETQNMIGMITVEPMSAVIARIFGEGFRVFFLSAGLYGLFVGGVWGIWLMSDTSYAMAPPMWHAHEMIFGYATAALGGFFLTAVPNWTGAPDARARFIAVAAGLWLLGRLAMWYSGVLSPVLVAVCDLAFVPILAAKIATQLIRRPKPQNMVFLLLLSLIWIANLLTHLEWIGVTGDTLDVGLRAGLLTLCSMIAILGGRITPAFTRNAMKRAGAPEEAWPVSVAALDKSAMLIALLLPVSALAFGIGQMTGLVALLLGVVQILRMARWRTVWAMRQPILIALHVGLGMLAFGLILWGLSLLGFGNETAALHVLGIGCVGGTTLAVMSRAALGHSGRALIAPPPMAVAYGLMAAAAILRWVGSDLNTGYLTAMLVVDGLWVGAFALYLIAMWSALTGPRAA-----------------------------------------------------------MSGKVFLIGAGPGDPELMTLRALRMLQEADVVVYDRLVSADILNLHADGVRLIPVGKAPKCHTVPQDRINEILVEEARAGHTVARLKGGDPMIFGRGSEEAAHLMANGIPVEYAPGITAAQGASCSTGVPLTHRGLATSVQYVTGHRQADKVLDLDWKRLADPDTTLVVYMGVANIGQIAMGLMTESLPGSTPVLAVGKATTPDEHRMVSRLDRLAADVRAADLKAPTLFIIGKVVSLYAERSVAELLEQANGMAKLGRRYSLTSVLLTSAVLVATTAFAADTLDPNALKRLVHQDCGSCHGLSLKGGLGSDLRSETLEHYDADILTGVILDGIPDTAMPPWRPLISQEEAEWIARYLLEPEQMKQLIFTLAATLMMTTAQAEPTATGDLGLVIERAKGSVLLVDQSDRAALARIEGLGDLSHASLVYSPDERFAYVFGRDGGLTKVDIVTRQIAGRVVQAGNAIGGAISDDGQLVAVSNYEPGGVRVFDAETLEMVADIPTGSKTIGLVDAPGRRFVFTMWDTGETWIADFAAGA-PAITKIPEMGKNPYDALITANGRTYITGLFGEDGLTALDLWAEMPEPIRVLPNYGRGQEEMPVYKMPHLEGWALTGREFVLPAVGHHEVLWIDADTLTETGRTQTHGQPVFAMARPDGRQVWVNFAHPLNDTIQVIDSVTKDIIHEFKPGPAVLHMEFTPRGHEVWISVRDANKVMVYDTQTFEKLREIEADSPSGIFFTARAHRTGLMSLGISYNKTGRAFGVGLAMLLGSVAAPALAEEPTLSKEAFESSKQLYFERCAGCHGVLRKGATGKSLEPLVETKNADGTVTESGTLKLGQDRLEKIIAWGTEGGMNNFSDVMSEEEIRDMATYIQMEPPKPPEMSLEQMMATRKVYVEPEDYPTEPLHGRNWENFFVVIERDVGKVAVIDGDTKEVLAHIPTGYAVHVLKASEHHKLEEPENPGRFWYTMGRDGKMTKIDLWQNPENMLVAEVTIGYDARDVAVSGDGKYVIGGAYWPPHFAIVDAETMEPKKVVSTRGYNVDGDYVEEARVAAIYTTPNEPTWIVAVKELGQLWQVDYSDLDNLRIDKIDSAKFLHDGFFDPTGRYFQIAANASNKMVVVDTETHKLEALIDTAPLPHPGPGANWDDPNCGPVAGTTHLGEGTVTVWGNDPEGRPDDAWKVCYEVETDGPGLFIRTHPESDYIWADQTKHPEPEIQQSVQVIDKATGEIVKTIQITEEEGNVAVHFEFNQDGSEVWVSKWNRSTSKEANGEIVIFDAKTLEEIGRVKGLFAPTGKFNVYNRSNHVT
>I8
MTSEPDKKKPIWRRYFLWGMPVAGIAVAFVAGIIFWGGFNTAMEATNTKEFCVSCHEMRDFVYEEYTGTIHDVNRSGVGAVCSDCHVPKDWTHKIIRKIKASRELYGKMVGTINTREKFEAKRVHLAMNEWERMKATDSRECRNCHDFESMMPEFQKPRARQQHLNAMTVGQTCIDCHKGIAHSDARDRAEEEYLEKLEAPNPDFIREIPAEYLASLERIEAKEAAEAEAEKAARVAQQEAVQAQIAAAVDAAVAEERAKASGEEAAAPAGGSDVGTNIDWAAVPGADLKLFYPGQASFEWVQNGRSHGGARPLTKGGDQCTTCHAKELDTIGNNIVAGGELEPTPIPGKRGVIDATVQAAHDDETLYIRLQWPDAGHNPAPFVDGGKMDPDNQIKVAMMITGTGIEMGDQVGCWASCHADNSYMPFDPGAEAIAANGDVSGRLSTQDTVTKYISESRTEVEIKGRRGKALGGWDKLQAADQIEQYLADGTYLDLMRVYADGSATNGYLLEQRVVNDGEIAASASLDAGMWTVVFTRPLNSGAPGDVPLEAGQTYTVGFAIHDDFAAARFHHVTLDTSLALDDDSAFINVVKQMKPQHLLPALLLLAAPAWA--EDTTALCAEAEERYVELFGQPTSAVEDAEVVLMYKYNFCPFERTVKAGTTVRWVNVDKRTSHSVLLKDGSEPESDRLFPEETVELTFLTPGPQDYLCGPHWETQNMIGMITVEPMSAVIARIFGEGFRVFFLSAGLYGLFVGGVWGIWLMSDTSYAMAPPMWHAHEMIFGYATAALGGFFLTAVPNWTGAPDARARFIAVAAGLWLLGRLAMWYSGVLSPVLVAVCDLAFVPILAAKIATQLIRRPKPQNMVFLLLLSLIWIANLLTHLEWIGVTGDTLDVGLRAGLLTLCSMIAILGGRITPAFTRNAMKRAGAPEEAWPVSVAALDKSAMLIALLLPVSALAFGIGQMTGLVALLLGVVQILRMARWRTVWAMRQPILIALHVGLGMLAFGLILWGLSLLGFGNETAALHVLGIGCVGGTTLAVMSRAALGHSGRALIAPPPMAVAYGLMAAAAILRWVGSDLNTGYLTAMLVVDGLWVGAFALYLIAMWSALTGPRAA-----------------------------------------------------------MSGKVFLIGAGPGDPELMTLRALRMLQEADVVVYDRLVSADILNLHADGVRLIPVGKAPKCHTVPQDRINEILVEEARAGHTVARLKGGDPMIFGRGSEEAAHLMANGIPVEYAPGITAAQGASCSTGVPLTHRGLATSVQYVTGHRQADKVLDLDWKRLADPDTTLVVYMGVANIGQIAMGLMTESLPGSTPVLAVGKATTPDEHRMVSRLDRLAADVRAADLKAPTLFIIGKVVSLYAERSVAELLEQANGMAKLGRRYSLTSVLLTSAVLVATTAFAADTLDPNALKRLVHQDCGSCHGLSLKGGLGSDLRSETLEHYDADILTGVILDGIPDTAMPPWRPLISQEEAEWIARYLLEPEQMKQLIFTLAATLMMTTAQAEPTATGDLGLVIERAKGSVLLVDQSDRAALARIEGLGDLSHASLVYSPDERFAYVFGRDGGLTKVDIVTRQIAGRVVQAGNAIGGAISDDGQLVAVSNYEPGGVRVFDAETLEMVADIPTGSKTIGLVDAPGRRFVFTMWDTGETWIADFAAGA-PAITKIPEMGKNPYDALITANGRTYITGLFGEDGLTALDLWAEMPEPIRVLPNYGRGQEEMPVYKMPHLEGWALTGREFVLPAVGHHEVLWIDADTLTETGRTQTHGQPVFAMARPDGRQVWVNFAHPLNDTIQVIDSVTKDIIHEFKPGPAVLHMEFTPRGHEVWISVRDANKVMVYDTQTFEKLREIEADSPSGIFFTARAHRTGLMSLGISYNKTGRAFGVGLAMLLGSVAAPALAEEPTLSKEAFESSKQLYFERCAGCHGVLRKGATGKSLEPLVETKNADGTVTESGTLKLGQDRLEKIIAWGTEGGMNNFSDVMSEEEIRDMATYIQMEPPKPPEMSLEQMMATRKVYVEPEDYPTEPLHGRNWENFFVVIERDVGKVAVIDGDTKEVLAHIPTGYAVHVLKASEHHKLEEPENPGRFWYTMGRDGKMTKIDLWQNPENMLVAEVTIGYDARDVAVSGDGKYVIGGAYWPPHFAIVDAETMEPKKVVSTRGYNVDGDYVEEARVAAIYTTPNEPTWIVAVKELGQLWQVDYSDLDNLRIDKIDSAKFLHDGFFDPTGRYFQIAANASNKMVVVDTETHKLEALIDTAPLPHPGPGANWDDPNCGPVAGTTHLGEGTVTVWGNDPEGRPDDAWKVCYEVETDGPGLFIRTHPESDYIWADQTKHPEPEIQQSVQVIDKATGEIVKTIQITEEEGNVAVHFEFNQDGSEVWVSKWNRSTSKEANGEIVIFDAKTLEEIGRVKGLFAPTGKFNVYNRSNHVT
>I9
MTSEPDKKKPIWRRYFLWGMPVAGIAVAFVAGIIFWGGFNTAMEATNTKEFCVSCHEMRDFVYEEYTGTIHDVNRSGVGAVCSDCHVPKDWTHKIIRKIKASRELYGKMVGTINTREKFEAKRVHLAMNEWERMKATDSRECRNCHDFESMMPEFQKPRARQQHLNAMTVGQTCIDCHKGIAHSDARDRAEEEYLEKLEAPNPDFIREIPAEYLASLERIEAKEAAEAEAEKAARVAQQEAVQAQIAAAVDAAVAEERAKASGEEAAAPAGGSDVGTNIDWAAVPGADLKLFYPGQASFEWVQNGRSHGGARPLTKGGDQCTTCHAKELDTIGNNIVAGGELEPTPIPGKRGVIDATVQAAHDDETLYIRLQWPDAGHNPAPFVDGGKMDPDNQIKVAMMITGTGIEMGDQVGCWASCHADNSYMPFDPGAEAIAANGDVSGRLSTQDTVTKYISESRTEVEIKGRRGKALGGWDKLQAADQIEQYLADGTYLDLMRVYADGSATNGYLLEQRVVNDGEIAASASLDAGMWTVVFTRPLNSGAPGDVPLEAGQTYTVGFAIHDDFAAARFHHVTLDTSLALDDDSAFINVVKQMKPQHLLPALLLLAAPAWA--EDTTALCAEAEERYVELFGQPTSAVEDAEVVLMYKYNFCPFERTVKAGTTVRWVNVDKRTSHSVLLKDGSEPESDRLFPEETVELTFLTPGPQDYLCGPHWETQNMIGMITVEPMSAVIARIFGEGFRVFFLSAGLYGLFVGGVWGIWLMSDTSYAMAPPMWHAHEMIFGYATAALGGFFLTAVPNWTGAPDARARFIAVAAGLWLLGRLAMWYSGVLSPVLVAVCDLAFVPILAAKIATQLIRRPKPQNMVFLLLLSLIWIANLLTHLEWIGVTGDTLDVGLRAGLLTLCSMIAILGGRITPAFTRNAMKRAGAPEEAWPVSVAALDKSAMLIALLLPVSALAFGIGQMTGLVALLLGVVQILRMARWRTVWAMRQPILIALHVGLGMLAFGLILWGLSLLGFGNETAALHVLGIGCVGGTTLAVMSRAALGHSGRALIAPPPMAVAYGLMAAAAILRWVGSDLNTGYLTAMLVVDGLWVGAFALYLIAMWSALTGPRAA-----------------------------------------------------------MSGKVFLIGAGPGDPELMTLRALRMLQEADVVVYDRLVSADILNLHADGVRLIPVGKAPKCHTVPQDRINEILVEEARAGHTVARLKGGDPMIFGRGSEEAAHLMANGIPVEYAPGITAAQGASCSTGVPLTHRGLATSVQYVTGHRQADKVLDLDWKRLADPDTTLVVYMGVANIGQIAMGLMTESLPGSTPVLAVGKATTPDEHRMVSRLDRLAADVRAADLKAPTLFIIGKVVSLYAERSVAELLEQANGMAKLGRRYSLTSVLLTSAVLVATTAFAADTLDPNALKRLVHQDCGSCHGLSLKGGLGSDLRSETLEHYDADILTGVILDGIPDTAMPPWRPLISQEEAEWIARYLLEPEQMKQLIFTLAATLMMTTAQAEPTATGDLGLVIERAKGSVLLVDQSDRAALARIEGLGDLSHASLVYSPDERFAYVFGRDGGLTKVDIVTRQIAGRVVQAGNAIGGAISDDGQLVAVSNYEPGGVRVFDAETLEMVADIPTGSKTIGLVDAPGRRFVFTMWDTGETWIADFAAGA-PAITKIPEMGKNPYDALITANGRTYITGLFGEDGLTALDLWAEMPEPIRVLPNYGRGQEEMPVYKMPHLEGWALTGREFVLPAVGHHEVLWIDADTLTETGRTQTHGQPVFAMARPDGRQVWVNFAHPLNDTIQVIDSVTKDIIHEFKPGPAVLHMEFTPRGHEVWISVRDANKVMVYDTQTFEKLREIEADSPSGIFFTARAHRTGLMSLGISYNKTGRAFGVGLAMLLGSVAAPALAEEPTLSKEAFESSKQLYFERCAGCHGVLRKGATGKSLEPLVETKNADGTVTESGTLKLGQDRLEKIIAWGTEGGMNNFSDVMSEEEIRDMATYIQMEPPKPPEMSLEQMMATRKVYVEPEDYPTEPLHGRNWENFFVVIERDVGKVAVIDGDTKEVLAHIPTGYAVHVLKASEHHKLEEPENPGRFWYTMGRDGKMTKIDLWQNPENMLVAEVTIGYDARDVAVSGDGKYVIGGAYWPPHFAIVDAETMEPKKVVSTRGYNVDGDYVEEARVAAIYTTPNEPTWIVAVKELGQLWQVDYSDLDNLRIDKIDSAKFLHDGFFDPTGRYFQIAANASNKMVVVDTETHKLEALIDTAPLPHPGPGANWDDPNCGPVAGTTHLGEGTVTVWGNDPEGRPDDAWKVCYEVETDGPGLFIRTHPESDYIWADQTKHPEPEIQQSVQVIDKATGEIVKTIQITEEEGNVAVHFEFNQDGSEVWVSKWNRSTSKEANGEIVIFDAKTLEEIGRVKGLFAPTGKFNVYNRSNHVT
>J1
MTSEPDKKKPIWRRYFLWGMPVAGIAVAFVAGIIFWGGFNTAMEATNTKEFCVSCHEMRDFVYEEYTGTIHDVNRSGVGAVCSDCHVPKDWTHKIIRKIKASRELYGKMVGTINTREKFEAKRVHLAMNEWERMKATDSRECRNCHDFESMMPEFQKPRARQQHLNAMTVGQTCIDCHKGIAHSDARDRAEEEYLEKLEAPNPDFIREIPAEYLASLERIEAKEAAEAEAEKAARVAQQEAVQAQIAAAVDAAVAEERAKASGEEAAAPAGGSDVGTNIDWAAVPGADLKLFYPGQASFEWVQNGRSHGGARPLTKGGDQCTTCHAKELDTIGNNIVAGGELEPTPIPGKRGVIDATVQAAHDDETLYIRLQWPDAGHNPAPFVDGGKMDPDNQIKVAMMITGTGIEMGDQVGCWASCHADNSYMPFDPGAEAIAANGDVSGRLSTQDTVTKYISESRTEVEIKGRRGKALGGWDKLQAADQIEQYLADGTYLDLMRVYADGSATNGYLLEQRVVNDGEIAASASLDAGMWTVVFTRPLNSGAPGDVPLEAGQTYTVGFAIHDDFAAARFHHVTLDTSLALDDDSAFINVVKQMKPQHLLPALLLLAAPAWA--EDTTALCAEAEERYVELFGQPTSAVEDAEVVLMYKYNFCPFERTVKAGTTVRWVNVDKRTSHSVLLKDGSEPESDRLFPEETVELTFLTPGPQDYLCGPHWETQNMIGMITVEPMSAVIARIFGEGFRVFFLSAGLYGLFVGGVWGIWLMSDTSYAMAPPMWHAHEMIFGYATAALGGFFLTAVPNWTGAPDARARFIAVAAGLWLLGRLAMWYSGVLSPVLVAVCDLAFVPILAAKIATQLIRRPKPQNMVFLLLLSLIWIANLLTHLEWIGVTGDTLDVGLRAGLLTLCSMIAILGGRITPAFTRNAMKRAGAPEEAWPVSVAALDKSAMLIALLLPVSALAFGIGQMTGLVALLLGVVQILRMARWRTVWAMRQPILIALHVGLGMLAFGLILWGLSLLGFGNETAALHVLGIGCVGGTTLAVMSRAALGHSGRALIAPPPMAVAYGLMAAAAILRWVGSDLNTGYLTAMLVVDGLWVGAFALYLIAMWSALTGPRAA-----------------------------------------------------------MSGKVFLIGAGPGDPELMTLRALRMLQEADVVVYDRLVSADILNLHADGVRLIPVGKAPKCHTVPQDRINEILVEEARAGHTVARLKGGDPMIFGRGSEEAAHLMANGIPVEYAPGITAAQGASCSTGVPLTHRGLATSVQYVTGHRQADKVLDLDWKRLADPDTTLVVYMGVANIGQIAMGLMTESLPGSTPVLAVGKATTPDEHRMVSRLDRLAADVRAADLKAPTLFIIGKVVSLYAERSVAELLEQANGMAKLGRRYSLTSVLLTSAVLVATTAFAADTLDPNALKRLVHQDCGSCHGLSLKGGLGSDLRSETLEHYDADILTGVILDGIPDTAMPPWRPLISQEEAEWIARYLLEPEQMKQLIFTLAATLMMTTAQAEPTATGDLGLVIERAKGSVLLVDQSDRAALARIEGLGDLSHASLVYSPDERFAYVFGRDGGLTKVDIVTRQIAGRVVQAGNAIGGAISDDGQLVAVSNYEPGGVRVFDAETLEMVADIPTGSKTIGLVDAPGRRFVFTMWDTGETWIADFAAGA-PAITKIPEMGKNPYDALITANGRTYITGLFGEDGLTALDLWAEMPEPIRVLPNYGRGQEEMPVYKMPHLEGWALTGREFVLPAVGHHEVLWIDADTLTETGRTQTHGQPVFAMARPDGRQVWVNFAHPLNDTIQVIDSVTKDIIHEFKPGPAVLHMEFTPRGHEVWISVRDANKVMVYDTQTFEKLREIEADSPSGIFFTARAHRTGLMSLGISYNKTGRAFGVGLAMLLGSVAAPALAEEPTLSKEAFESSKQLYFERCAGCHGVLRKGATGKSLEPLVETKNADGTVTESGTLKLGQDRLEKIIAWGTEGGMNNFSDVMSEEEIRDMATYIQMEPPKPPEMSLEQMMATRKVYVEPEDYPTEPLHGRNWENFFVVIERDVGKVAVIDGDTKEVLAHIPTGYAVHVLKASEHHKLEEPENPGRFWYTMGRDGKMTKIDLWQNPENMLVAEVTIGYDARDVAVSGDGKYVIGGAYWPPHFAIVDAETMEPKKVVSTRGYNVDGDYVEEARVAAIYTTPNEPTWIVAVKELGQLWQVDYSDLDNLRIDKIDSAKFLHDGFFDPTGRYFQIAANASNKMVVVDTETHKLEALIDTAPLPHPGPGANWDDPNCGPVAGTTHLGEGTVTVWGNDPEGRPDDAWKVCYEVETDGPGLFIRTHPESDYIWADQTKHPEPEIQQSVQVIDKATGEIVKTIQITEEEGNVAVHFEFNQDGSEVWVSKWNRSTSKEANGEIVIFDAKTLEEIGRVKGLFAPTGKFNVYNRSNHVT
>J10
MTSEPDKKKPIWRRYFLWGMPVAGIAVAFVAGIIFWGGFNTAMEATNTKEFCVSCHEMRDFVYEEYTGTIHDVNRSGVGAVCSDCHVPKDWTHKIIRKIKASRELYGKMVGTINTREKFEAKRVHLAMNEWERMKATDSRECRNCHDFESMMPEFQKPRARQQHLNAMTVGQTCIDCHKGIAHSDARDRAEEEYLEKLEAPNPDFIREIPAEYLASLERIEAKEAAEAEAEKAARVAQQEAVQAQIAAAVDAAVAEERAKASGEEAAAPAGGSDVGTNIDWAAVPGADLKLFYPGQASFEWVQNGRSHGGARPLTKGGDQCTTCHAKELDTIGNNIVAGGELEPTPIPGKRGVIDATVQAAHDDETLYIRLQWPDAGHNPAPFVDGGKMDPDNQIKVAMMITGTGIEMGDQVGCWASCHADNSYMPFDPGAEAIAANGDVSGRLSTQDTVTKYISESRTEVEIKGRRGKALGGWDKLQAADQIEQYLADGTYLDLMRVYADGSATNGYLLEQRVVNDGEIAASASLDAGMWTVVFTRPLNSGAPGDVPLEAGQTYTVGFAIHDDFAAARFHHVTLDTSLALDDDSAFINVVKQMKPQHLLPALLLLAAPAWA--EDTTALCAEAEERYVELFGQPTSAVEDAEVVLMYKYNFCPFERTVKAGTTVRWVNVDKRTSHSVLLKDGSEPESDRLFPEETVELTFLTPGPQDYLCGPHWETQNMIGMITVEPMSAVIARIFGEGFRVFFLSAGLYGLFVGGVWGIWLMSDTSYAMAPPMWHAHEMIFGYATAALGGFFLTAVPNWTGAPDARARFIAVAAGLWLLGRLAMWYSGVLSPVLVAVCDLAFVPILAAKIATQLIRRPKPQNMVFLLLLSLIWIANLLTHLEWIGVTGDTLDVGLRAGLLTLCSMIAILGGRITPAFTRNAMKRAGAPEEAWPVSVAALDKSAMLIALLLPVSALAFGIGQMTGLVALLLGVVQILRMARWRTVWAMRQPILIALHVGLGMLAFGLILWGLSLLGFGNETAALHVLGIGCVGGTTLAVMSRAALGHSGRALIAPPPMAVAYGLMAAAAILRWVGSDLNTGYLTAMLVVDGLWVGAFALYLIAMWSALTGPRAA-----------------------------------------------------------MSGKVFLIGAGPGDPELMTLRALRMLQEADVVVYDRLVSADILNLHADGVRLIPVGKAPKCHTVPQDRINEILVEEARAGHTVARLKGGDPMIFGRGSEEAAHLMANGIPVEYAPGITAAQGASCSTGVPLTHRGLATSVQYVTGHRQADKVLDLDWKRLADPDTTLVVYMGVANIGQIAMGLMTESLPGSTPVLAVGKATTPDEHRMVSRLDRLAADVRAADLKAPTLFIIGKVVSLYAERSVAELLEQANGMAKLGRRYSLTSVLLTSAVLVATTAFAADTLDPNALKRLVHQDCGSCHGLSLKGGLGSDLRSETLEHYDADILTGVILDGIPDTAMPPWRPLISQEEAEWIARYLLEPEQMKQLIFTLAATLMMTTAQAEPTATGDLGLVIERAKGSVLLVDQSDRAALARIEGLGDLSHASLVYSPDERFAYVFGRDGGLTKVDIVTRQIAGRVVQAGNAIGGAISDDGQLVAVSNYEPGGVRVFDAETLEMVADIPTGSKTIGLVDAPGRRFVFTMWDTGETWIADFAAGA-PAITKIPEMGKNPYDALITANGRTYITGLFGEDGLTALDLWAEMPEPIRVLPNYGRGQEEMPVYKMPHLEGWALTGREFVLPAVGHHEVLWIDADTLTETGRTQTHGQPVFAMARPDGRQVWVNFAHPLNDTIQVIDSVTKDIIHEFKPGPAVLHMEFTPRGHEVWISVRDANKVMVYDTQTFEKLREIEADSPSGIFFTARAHRTGLMSLGISYNKTGRAFGVGLAMLLGSVAAPALAEEPTLSKEAFESSKQLYFERCAGCHGVLRKGATGKSLEPLVETKNADGTVTESGTLKLGQDRLEKIIAWGTEGGMNNFSDVMSEEEIRDMATYIQMEPPKPPEMSLEQMMATRKVYVEPEDYPTEPLHGRNWENFFVVIERDVGKVAVIDGDTKEVLAHIPTGYAVHVLKASEHHKLEEPENPGRFWYTMGRDGKMTKIDLWQNPENMLVAEVTIGYDARDVAVSGDGKYVIGGAYWPPHFAIVDAETMEPKKVVSTRGYNVDGDYVEEARVAAIYTTPNEPTWIVAVKELGQLWQVDYSDLDNLRIDKIDSAKFLHDGFFDPTGRYFQIAANASNKMVVVDTETHKLEALIDTAPLPHPGPGANWDDPNCGPVAGTTHLGEGTVTVWGNDPEGRPDDAWKVCYEVETDGPGLFIRTHPESDYIWADQTKHPEPEIQQSVQVIDKATGEIVKTIQITEEEGNVAVHFEFNQDGSEVWVSKWNRSTSKEANGEIVIFDAKTLEEIGRVKGLFAPTGKFNVYNRSNHVT
>J11
MTSEPDKKKPIWRRYFLWGMPVAGIAVAFVAGIIFWGGFNTAMEATNTKEFCVSCHEMRDFVYEEYTGTIHDVNRSGVGAVCSDCHVPKDWTHKIIRKIKASRELYGKMVGTINTREKFEAKRVHLAMNEWERMKATDSRECRNCHDFESMMPEFQKPRARQQHLNAMTVGQTCIDCHKGIAHSDARDRAEEEYLEKLEAPNPDFIREIPAEYLASLERIEAKEAAEAEAEKAARVAQQEAVQAQIAAAVDAAVAEERAKASGEEAAAPAGGSDVGTNIDWAAVPGADLKLFYPGQASFEWVQNGRSHGGARPLTKGGDQCTTCHAKELDTIGNNIVAGGELEPTPIPGKRGVIDATVQAAHDDETLYIRLQWPDAGHNPAPFVDGGKMDPDNQIKVAMMITGTGIEMGDQVGCWASCHADNSYMPFDPGAEAIAANGDVSGRLSTQDTVTKYISESRTEVEIKGRRGKALGGWDKLQAADQIEQYLADGTYLDLMRVYADGSATNGYLLEQRVVNDGEIAASASLDAGMWTVVFTRPLNSGAPGDVPLEAGQTYTVGFAIHDDFAAARFHHVTLDTSLALDDDSAFINVVKQMKPQHLLPALLLLAAPAWA--EDTTALCAEAEERYVELFGQPTSAVEDAEVVLMYKYNFCPFERTVKAGTTVRWVNVDKRTSHSVLLKDGSEPESDRLFPEETVELTFLTPGPQDYLCGPHWETQNMIGMITVEPMSAVIARIFGEGFRVFFLSAGLYGLFVGGVWGIWLMSDTSYAMAPPMWHAHEMIFGYATAALGGFFLTAVPNWTGAPDARARFIAVAAGLWLLGRLAMWYSGVLSPVLVAVCDLAFVPILAAKIATQLIRRPKPQNMVFLLLLSLIWIANLLTHLEWIGVTGDTLDVGLRAGLLTLCSMIAILGGRITPAFTRNAMKRAGAPEEAWPVSVAALDKSAMLIALLLPVSALAFGIGQMTGLVALLLGVVQILRMARWRTVWAMRQPILIALHVGLGMLAFGLILWGLSLLGFGNETAALHVLGIGCVGGTTLAVMSRAALGHSGRALIAPPPMAVAYGLMAAAAILRWVGSDLNTGYLTAMLVVDGLWVGAFALYLIAMWSALTGPRAA-----------------------------------------------------------MSGKVFLIGAGPGDPELMTLRALRMLQEADVVVYDRLVSADILNLHADGVRLIPVGKAPKCHTVPQDRINEILVEEARAGHTVARLKGGDPMIFGRGSEEAAHLMANGIPVEYAPGITAAQGASCSTGVPLTHRGLATSVQYVTGHRQADKVLDLDWKRLADPDTTLVVYMGVANIGQIAMGLMTESLPGSTPVLAVGKATTPDEHRMVSRLDRLAADVRAADLKAPTLFIIGKVVSLYAERSVAELLEQANGMAKLGRRYSLTSVLLTSAVLVATTAFAADTLDPNALKRLVHQDCGSCHGLSLKGGLGSDLRSETLEHYDADILTGVILDGIPDTAMPPWRPLISQEEAEWIARYLLEPEQMKQLIFTLAATLMMTTAQAEPTATGDLGLVIERAKGSVLLVDQSDRAALARIEGLGDLSHASLVYSPDERFAYVFGRDGGLTKVDIVTRQIAGRVVQAGNAIGGAISDDGQLVAVSNYEPGGVRVFDAETLEMVADIPTGSKTIGLVDAPGRRFVFTMWDTGETWIADFAAGA-PAITKIPEMGKNPYDALITANGRTYITGLFGEDGLTALDLWAEMPEPIRVLPNYGRGQEEMPVYKMPHLEGWALTGREFVLPAVGHHEVLWIDADTLTETGRTQTHGQPVFAMARPDGRQVWVNFAHPLNDTIQVIDSVTKDIIHEFKPGPAVLHMEFTPRGHEVWISVRDANKVMVYDTQTFEKLREIEADSPSGIFFTARAHRTGLMSLGISYNKTGRAFGVGLAMLLGSVAAPALAEEPTLSKEAFESSKQLYFERCAGCHGVLRKGATGKSLEPLVETKNADGTVTESGTLKLGQDRLEKIIAWGTEGGMNNFSDVMSEEEIRDMATYIQMEPPKPPEMSLEQMMATRKVYVEPEDYPTEPLHGRNWENFFVVIERDVGKVAVIDGDTKEVLAHIPTGYAVHVLKASEHHKLEEPENPGRFWYTMGRDGKMTKIDLWQNPENMLVAEVTIGYDARDVAVSGDGKYVIGGAYWPPHFAIVDAETMEPKKVVSTRGYNVDGDYVEEARVAAIYTTPNEPTWIVAVKELGQLWQVDYSDLDNLRIDKIDSAKFLHDGFFDPTGRYFQIAANASNKMVVVDTETHKLEALIDTAPLPHPGPGANWDDPNCGPVAGTTHLGEGTVTVWGNDPEGRPDDAWKVCYEVETDGPGLFIRTHPESDYIWADQTKHPEPEIQQSVQVIDKATGEIVKTIQITEEEGNVAVHFEFNQDGSEVWVSKWNRSTSKEANGEIVIFDAKTLEEIGRVKGLFAPTGKFNVYNRSNHVT
>J12
MTSEPDKKKPIWRRYFLWGMPVAGIAVAFVAGIIFWGGFNTAMEATNTKEFCVSCHEMRDFVYEEYTGTIHDVNRSGVGAVCSDCHVPKDWTHKIIRKIKASRELYGKMVGTINTREKFEAKRVHLAMNEWERMKATDSRECRNCHDFESMMPEFQKPRARQQHLNAMTVGQTCIDCHKGIAHSDARDRAEEEYLEKLEAPNPDFIREIPAEYLASLERIEAKEAAEAEAEKAARVAQQEAVQAQIAAAVDAAVAEERAKASGEEAAAPAGGSDVGTNIDWAAVPGADLKLFYPGQASFEWVQNGRSHGGARPLTKGGDQCTTCHAKELDTIGNNIVAGGELEPTPIPGKRGVIDATVQAAHDDETLYIRLQWPDAGHNPAPFVDGGKMDPDNQIKVAMMITGTGIEMGDQVGCWASCHADNSYMPFDPGAEAIAANGDVSGRLSTQDTVTKYISESRTEVEIKGRRGKALGGWDKLQAADQIEQYLADGTYLDLMRVYADGSATNGYLLEQRVVNDGEIAASASLDAGMWTVVFTRPLNSGAPGDVPLEAGQTYTVGFAIHDDFAAARFHHVTLDTSLALDDDSAFINVVKQMKPQHLLPALLLLAAPAWA--EDTTALCAEAEERYVELFGQPTSAVEDAEVVLMYKYNFCPFERTVKAGTTVRWVNVDKRTSHSVLLKDGSEPESDRLFPEETVELTFLTPGPQDYLCGPHWETQNMIGMITVEPMSAVIARIFGEGFRVFFLSAGLYGLFVGGVWGIWLMSDTSYAMAPPMWHAHEMIFGYATAALGGFFLTAVPNWTGAPDARARFIAVAAGLWLLGRLAMWYSGVLSPVLVAVCDLAFVPILAAKIATQLIRRPKPQNMVFLLLLSLIWIANLLTHLEWIGVTGDTLDVGLRAGLLTLCSMIAILGGRITPAFTRNAMKRAGAPEEAWPVSVAALDKSAMLIALLLPVSALAFGIGQMTGLVALLLGVVQILRMARWRTVWAMRQPILIALHVGLGMLAFGLILWGLSLLGFGNETAALHVLGIGCVGGTTLAVMSRAALGHSGRALIAPPPMAVAYGLMAAAAILRWVGSDLNTGYLTAMLVVDGLWVGAFALYLIAMWSALTGPRAA-----------------------------------------------------------MSGKVFLIGAGPGDPELMTLRALRMLQEADVVVYDRLVSADILNLHADGVRLIPVGKAPKCHTVPQDRINEILVEEARAGHTVARLKGGDPMIFGRGSEEAAHLMANGIPVEYAPGITAAQGASCSTGVPLTHRGLATSVQYVTGHRQADKVLDLDWKRLADPDTTLVVYMGVANIGQIAMGLMTESLPGSTPVLAVGKATTPDEHRMVSRLDRLAADVRAADLKAPTLFIIGKVVSLYAERSVAELLEQANGMAKLGRRYSLTSVLLTSAVLVATTAFAADTLDPNALKRLVHQDCGSCHGLSLKGGLGSDLRSETLEHYDADILTGVILDGIPDTAMPPWRPLISQEEAEWIARYLLEPEQMKQLIFTLAATLMMTTAQAEPTATGDLGLVIERAKGSVLLVDQSDRAALARIEGLGDLSHASLVYSPDERFAYVFGRDGGLTKVDIVTRQIAGRVVQAGNAIGGAISDDGQLVAVSNYEPGGVRVFDAETLEMVADIPTGSKTIGLVDAPGRRFVFTMWDTGETWIADFAAGA-PAITKIPEMGKNPYDALITANGRTYITGLFGEDGLTALDLWAEMPEPIRVLPNYGRGQEEMPVYKMPHLEGWALTGREFVLPAVGHHEVLWIDADTLTETGRTQTHGQPVFAMARPDGRQVWVNFAHPLNDTIQVIDSVTKDIIHEFKPGPAVLHMEFTPRGHEVWISVRDANKVMVYDTQTFEKLREIEADSPSGIFFTARAHRTGLMSLGISYNKTGRAFGVGLAMLLGSVAAPALAEEPTLSKEAFESSKQLYFERCAGCHGVLRKGATGKSLEPLVETKNADGTVTESGTLKLGQDRLEKIIAWGTEGGMNNFSDVMSEEEIRDMATYIQMEPPKPPEMSLEQMMATRKVYVEPEDYPTEPLHGRNWENFFVVIERDVGKVAVIDGDTKEVLAHIPTGYAVHVLKASEHHKLEEPENPGRFWYTMGRDGKMTKIDLWQNPENMLVAEVTIGYDARDVAVSGDGKYVIGGAYWPPHFAIVDAETMEPKKVVSTRGYNVDGDYVEEARVAAIYTTPNEPTWIVAVKELGQLWQVDYSDLDNLRIDKIDSAKFLHDGFFDPTGRYFQIAANASNKMVVVDTETHKLEALIDTAPLPHPGPGANWDDPNCGPVAGTTHLGEGTVTVWGNDPEGRPDDAWKVCYEVETDGPGLFIRTHPESDYIWADQTKHPEPEIQQSVQVIDKATGEIVKTIQITEEEGNVAVHFEFNQDGSEVWVSKWNRSTSKEANGEIVIFDAKTLEEIGRVKGLFAPTGKFNVYNRSNHVT
>J2
MTSEPDKKKPIWRRYFLWGMPVAGIAVAFVAGIIFWGGFNTAMEATNTKEFCVSCHEMRDFVYEEYTGTIHDVNRSGVGAVCSDCHVPKDWTHKIIRKIKASRELYGKMVGTINTREKFEAKRVHLAMNEWERMKATDSRECRNCHDFESMMPEFQKPRARQQHLNAMTVGQTCIDCHKGIAHSDARDRAEEEYLEKLEAPNPDFIREIPAEYLASLERIEAKEAAEAEAEKAARVAQQEAVQAQIAAAVDAAVAEERAKASGEEAAAPAGGSDVGTNIDWAAVPGADLKLFYPGQASFEWVQNGRSHGGARPLTKGGDQCTTCHAKELDTIGNNIVAGGELEPTPIPGKRGVIDATVQAAHDDETLYIRLQWPDAGHNPAPFVDGGKMDPDNQIKVAMMITGTGIEMGDQVGCWASCHADNSYMPFDPGAEAIAANGDVSGRLSTQDTVTKYISESRTEVEIKGRRGKALGGWDKLQAADQIEQYLADGTYLDLMRVYADGSATNGYLLEQRVVNDGEIAASASLDAGMWTVVFTRPLNSGAPGDVPLEAGQTYTVGFAIHDDFAAARFHHVTLDTSLALDDDSAFINVVKQMKPQHLLPALLLLAAPAWA--EDTTALCAEAEERYVELFGQPTSAVEDAEVVLMYKYNFCPFERTVKAGTTVRWVNVDKRTSHSVLLKDGSEPESDRLFPEETVELTFLTPGPQDYLCGPHWETQNMIGMITVEPMSAVIARIFGEGFRVFFLSAGLYGLFVGGVWGIWLMSDTSYAMAPPMWHAHEMIFGYATAALGGFFLTAVPNWTGAPDARARFIAVAAGLWLLGRLAMWYSGVLSPVLVAVCDLAFVPILAAKIATQLIRRPKPQNMVFLLLLSLIWIANLLTHLEWIGVTGDTLDVGLRAGLLTLCSMIAILGGRITPAFTRNAMKRAGAPEEAWPVSVAALDKSAMLIALLLPVSALAFGIGQMTGLVALLLGVVQILRMARWRTVWAMRQPILIALHVGLGMLAFGLILWGLSLLGFGNETAALHVLGIGCVGGTTLAVMSRAALGHSGRALIAPPPMAVAYGLMAAAAILRWVGSDLNTGYLTAMLVVDGLWVGAFALYLIAMWSALTGPRAA-----------------------------------------------------------MSGKVFLIGAGPGDPELMTLRALRMLQEADVVVYDRLVSADILNLHADGVRLIPVGKAPKCHTVPQDRINEILVEEARAGHTVARLKGGDPMIFGRGSEEAAHLMANGIPVEYAPGITAAQGASCSTGVPLTHRGLATSVQYVTGHRQADKVLDLDWKRLADPDTTLVVYMGVANIGQIAMGLMTESLPGSTPVLAVGKATTPDEHRMVSRLDRLAADVRAADLKAPTLFIIGKVVSLYAERSVAELLEQANGMAKLGRRYSLTSVLLTSAVLVATTAFAADTLDPNALKRLVHQDCGSCHGLSLKGGLGSDLRSETLEHYDADILTGVILDGIPDTAMPPWRPLISQEEAEWIARYLLEPEQMKQLIFTLAATLMMTTAQAEPTATGDLGLVIERAKGSVLLVDQSDRAALARIEGLGDLSHASLVYSPDERFAYVFGRDGGLTKVDIVTRQIAGRVVQAGNAIGGAISDDGQLVAVSNYEPGGVRVFDAETLEMVADIPTGSKTIGLVDAPGRRFVFTMWDTGETWIADFAAGA-PAITKIPEMGKNPYDALITANGRTYITGLFGEDGLTALDLWAEMPEPIRVLPNYGRGQEEMPVYKMPHLEGWALTGREFVLPAVGHHEVLWIDADTLTETGRTQTHGQPVFAMARPDGRQVWVNFAHPLNDTIQVIDSVTKDIIHEFKPGPAVLHMEFTPRGHEVWISVRDANKVMVYDTQTFEKLREIEADSPSGIFFTARAHRTGLMSLGISYNKTGRAFGVGLAMLLGSVAAPALAEEPTLSKEAFESSKQLYFERCAGCHGVLRKGATGKSLEPLVETKNADGTVTESGTLKLGQDRLEKIIAWGTEGGMNNFSDVMSEEEIRDMATYIQMEPPKPPEMSLEQMMATRKVYVEPEDYPTEPLHGRNWENFFVVIERDVGKVAVIDGDTKEVLAHIPTGYAVHVLKASEHHKLEEPENPGRFWYTMGRDGKMTKIDLWQNPENMLVAEVTIGYDARDVAVSGDGKYVIGGAYWPPHFAIVDAETMEPKKVVSTRGYNVDGDYVEEARVAAIYTTPNEPTWIVAVKELGQLWQVDYSDLDNLRIDKIDSAKFLHDGFFDPTGRYFQIAANASNKMVVVDTETHKLEALIDTAPLPHPGPGANWDDPNCGPVAGTTHLGEGTVTVWGNDPEGRPDDAWKVCYEVETDGPGLFIRTHPESDYIWADQTKHPEPEIQQSVQVIDKATGEIVKTIQITEEEGNVAVHFEFNQDGSEVWVSKWNRSTSKEANGEIVIFDAKTLEEIGRVKGLFAPTGKFNVYNRSNHVT
>J3
MTSEPDKKKPIWRRYFLWGMPVAGIAVAFVAGIIFWGGFNTAMEATNTKEFCVSCHEMRDFVYEEYTGTIHDVNRSGVGAVCSDCHVPKDWTHKIIRKIKASRELYGKMVGTINTREKFEAKRVHLAMNEWERMKATDSRECRNCHDFESMMPEFQKPRARQQHLNAMTVGQTCIDCHKGIAHSDARDRAEEEYLEKLEAPNPDFIREIPAEYLASLERIEAKEAAEAEAEKAARVAQQEAVQAQIAAAVDAAVAEERAKASGEEAAAPAGGSDVGTNIDWAAVPGADLKLFYPGQASFEWVQNGRSHGGARPLTKGGDQCTTCHAKELDTIGNNIVAGGELEPTPIPGKRGVIDATVQAAHDDETLYIRLQWPDAGHNPAPFVDGGKMDPDNQIKVAMMITGTGIEMGDQVGCWASCHADNSYMPFDPGAEAIAANGDVSGRLSTQDTVTKYISESRTEVEIKGRRGKALGGWDKLQAADQIEQYLADGTYLDLMRVYADGSATNGYLLEQRVVNDGEIAASASLDAGMWTVVFTRPLNSGAPGDVPLEAGQTYTVGFAIHDDFAAARFHHVTLDTSLALDDDSAFINVVKQMKPQHLLPALLLLAAPAWA--EDTTALCAEAEERYVELFGQPTSAVEDAEVVLMYKYNFCPFERTVKAGTTVRWVNVDKRTSHSVLLKDGSEPESDRLFPEETVELTFLTPGPQDYLCGPHWETQNMIGMITVEPMSAVIARIFGEGFRVFFLSAGLYGLFVGGVWGIWLMSDTSYAMAPPMWHAHEMIFGYATAALGGFFLTAVPNWTGAPDARARFIAVAAGLWLLGRLAMWYSGVLSPVLVAVCDLAFVPILAAKIATQLIRRPKPQNMVFLLLLSLIWIANLLTHLEWIGVTGDTLDVGLRAGLLTLCSMIAILGGRITPAFTRNAMKRAGAPEEAWPVSVAALDKSAMLIALLLPVSALAFGIGQMTGLVALLLGVVQILRMARWRTVWAMRQPILIALHVGLGMLAFGLILWGLSLLGFGNETAALHVLGIGCVGGTTLAVMSRAALGHSGRALIAPPPMAVAYGLMAAAAILRWVGSDLNTGYLTAMLVVDGLWVGAFALYLIAMWSALTGPRAA-----------------------------------------------------------MSGKVFLIGAGPGDPELMTLRALRMLQEADVVVYDRLVSADILNLHADGVRLIPVGKAPKCHTVPQDRINEILVEEARAGHTVARLKGGDPMIFGRGSEEAAHLMANGIPVEYAPGITAAQGASCSTGVPLTHRGLATSVQYVTGHRQADKVLDLDWKRLADPDTTLVVYMGVANIGQIAMGLMTESLPGSTPVLAVGKATTPDEHRMVSRLDRLAADVRAADLKAPTLFIIGKVVSLYAERSVAELLEQANGMAKLGRRYSLTSVLLTSAVLVATTAFAADTLDPNALKRLVHQDCGSCHGLSLKGGLGSDLRSETLEHYDADILTGVILDGIPDTAMPPWRPLISQEEAEWIARYLLEPEQMKQLIFTLAATLMMTTAQAEPTATGDLGLVIERAKGSVLLVDQSDRAALARIEGLGDLSHASLVYSPDERFAYVFGRDGGLTKVDIVTRQIAGRVVQAGNAIGGAISDDGQLVAVSNYEPGGVRVFDAETLEMVADIPTGSKTIGLVDAPGRRFVFTMWDTGETWIADFAAGA-PAITKIPEMGKNPYDALITANGRTYITGLFGEDGLTALDLWAEMPEPIRVLPNYGRGQEEMPVYKMPHLEGWALTGREFVLPAVGHHEVLWIDADTLTETGRTQTHGQPVFAMARPDGRQVWVNFAHPLNDTIQVIDSVTKDIIHEFKPGPAVLHMEFTPRGHEVWISVRDANKVMVYDTQTFEKLREIEADSPSGIFFTARAHRTGLMSLGISYNKTGRAFGVGLAMLLGSVAAPALAEEPTLSKEAFESSKQLYFERCAGCHGVLRKGATGKSLEPLVETKNADGTVTESGTLKLGQDRLEKIIAWGTEGGMNNFSDVMSEEEIRDMATYIQMEPPKPPEMSLEQMMATRKVYVEPEDYPTEPLHGRNWENFFVVIERDVGKVAVIDGDTKEVLAHIPTGYAVHVLKASEHHKLEEPENPGRFWYTMGRDGKMTKIDLWQNPENMLVAEVTIGYDARDVAVSGDGKYVIGGAYWPPHFAIVDAETMEPKKVVSTRGYNVDGDYVEEARVAAIYTTPNEPTWIVAVKELGQLWQVDYSDLDNLRIDKIDSAKFLHDGFFDPTGRYFQIAANASNKMVVVDTETHKLEALIDTAPLPHPGPGANWDDPNCGPVAGTTHLGEGTVTVWGNDPEGRPDDAWKVCYEVETDGPGLFIRTHPESDYIWADQTKHPEPEIQQSVQVIDKATGEIVKTIQITEEEGNVAVHFEFNQDGSEVWVSKWNRSTSKEANGEIVIFDAKTLEEIGRVKGLFAPTGKFNVYNRSNHVT
>J4
MTSEPDKKKPIWRRYFLWGMPVAGIAVAFVAGIIFWGGFNTAMEATNTKEFCVSCHEMRDFVYEEYTGTIHDVNRSGVGAVCSDCHVPKDWTHKIIRKIKASRELYGKMVGTINTREKFEAKRVHLAMNEWERMKATDSRECRNCHDFESMMPEFQKPRARQQHLNAMTVGQTCIDCHKGIAHSDARDRAEEEYLEKLEAPNPDFIREIPAEYLASLERIEAKEAAEAEAEKAARVAQQEAVQAQIAAAVDAAVAEERAKASGEEAAAPAGGSDVGTNIDWAAVPGADLKLFYPGQASFEWVQNGRSHGGARPLTKGGDQCTTCHAKELDTIGNNIVAGGELEPTPIPGKRGVIDATVQAAHDDETLYIRLQWPDAGHNPAPFVDGGKMDPDNQIKVAMMITGTGIEMGDQVGCWASCHADNSYMPFDPGAEAIAANGDVSGRLSTQDTVTKYISESRTEVEIKGRRGKALGGWDKLQAADQIEQYLADGTYLDLMRVYADGSATNGYLLEQRVVNDGEIAASASLDAGMWTVVFTRPLNSGAPGDVPLEAGQTYTVGFAIHDDFAAARFHHVTLDTSLALDDDSAFINVVKQMKPQHLLPALLLLAAPAWA--EDTTALCAEAEERYVELFGQPTSAVEDAEVVLMYKYNFCPFERTVKAGTTVRWVNVDKRTSHSVLLKDGSEPESDRLFPEETVELTFLTPGPQDYLCGPHWETQNMIGMITVEPMSAVIARIFGEGFRVFFLSAGLYGLFVGGVWGIWLMSDTSYAMAPPMWHAHEMIFGYATAALGGFFLTAVPNWTGAPDARARFIAVAAGLWLLGRLAMWYSGVLSPVLVAVCDLAFVPILAAKIATQLIRRPKPQNMVFLLLLSLIWIANLLTHLEWIGVTGDTLDVGLRAGLLTLCSMIAILGGRITPAFTRNAMKRAGAPEEAWPVSVAALDKSAMLIALLLPVSALAFGIGQMTGLVALLLGVVQILRMARWRTVWAMRQPILIALHVGLGMLAFGLILWGLSLLGFGNETAALHVLGIGCVGGTTLAVMSRAALGHSGRALIAPPPMAVAYGLMAAAAILRWVGSDLNTGYLTAMLVVDGLWVGAFALYLIAMWSALTGPRAA-----------------------------------------------------------MSGKVFLIGAGPGDPELMTLRALRMLQEADVVVYDRLVSADILNLHADGVRLIPVGKAPKCHTVPQDRINEILVEEARAGHTVARLKGGDPMIFGRGSEEAAHLMANGIPVEYAPGITAAQGASCSTGVPLTHRGLATSVQYVTGHRQADKVLDLDWKRLADPDTTLVVYMGVANIGQIAMGLMTESLPGSTPVLAVGKATTPDEHRMVSRLDRLAADVRAADLKAPTLFIIGKVVSLYAERSVAELLEQANGMAKLGRRYSLTSVLLTSAVLVATTAFAADTLDPNALKRLVHQDCGSCHGLSLKGGLGSDLRSETLEHYDADILTGVILDGIPDTAMPPWRPLISQEEAEWIARYLLEPEQMKQLIFTLAATLMMTTAQAEPTATGDLGLVIERAKGSVLLVDQSDRAALARIEGLGDLSHASLVYSPDERFAYVFGRDGGLTKVDIVTRQIAGRVVQAGNAIGGAISDDGQLVAVSNYEPGGVRVFDAETLEMVADIPTGSKTIGLVDAPGRRFVFTMWDTGETWIADFAAGA-PAITKIPEMGKNPYDALITANGRTYITGLFGEDGLTALDLWAEMPEPIRVLPNYGRGQEEMPVYKMPHLEGWALTGREFVLPAVGHHEVLWIDADTLTETGRTQTHGQPVFAMARPDGRQVWVNFAHPLNDTIQVIDSVTKDIIHEFKPGPAVLHMEFTPRGHEVWISVRDANKVMVYDTQTFEKLREIEADSPSGIFFTARAHRTGLMSLGISYNKTGRAFGVGLAMLLGSVAAPALAEEPTLSKEAFESSKQLYFERCAGCHGVLRKGATGKSLEPLVETKNADGTVTESGTLKLGQDRLEKIIAWGTEGGMNNFSDVMSEEEIRDMATYIQMEPPKPPEMSLEQMMATRKVYVEPEDYPTEPLHGRNWENFFVVIERDVGKVAVIDGDTKEVLAHIPTGYAVHVLKASEHHKLEEPENPGRFWYTMGRDGKMTKIDLWQNPENMLVAEVTIGYDARDVAVSGDGKYVIGGAYWPPHFAIVDAETMEPKKVVSTRGYNVDGDYVEEARVAAIYTTPNEPTWIVAVKELGQLWQVDYSDLDNLRIDKIDSAKFLHDGFFDPTGRYFQIAANASNKMVVVDTETHKLEALIDTAPLPHPGPGANWDDPNCGPVAGTTHLGEGTVTVWGNDPEGRPDDAWKVCYEVETDGPGLFIRTHPESDYIWADQTKHPEPEIQQSVQVIDKATGEIVKTIQITEEEGNVAVHFEFNQDGSEVWVSKWNRSTSKEANGEIVIFDAKTLEEIGRVKGLFAPTGKFNVYNRSNHVT
>J5
MTSEPDKKKPIWRRYFLWGMPVAGIAVAFVAGIIFWGGFNTAMEATNTKEFCVSCHEMRDFVYEEYTGTIHDVNRSGVGAVCSDCHVPKDWTHKIIRKIKASRELYGKMVGTINTREKFEAKRVHLAMNEWERMKATDSRECRNCHDFESMMPEFQKPRARQQHLNAMTVGQTCIDCHKGIAHSDARDRAEEEYLEKLEAPNPDFIREIPAEYLASLERIEAKEAAEAEAEKAARVAQQEAVQAQIAAAVDAAVAEERAKASGEEAAAPAGGSDVGTNIDWAAVPGADLKLFYPGQASFEWVQNGRSHGGARPLTKGGDQCTTCHAKELDTIGNNIVAGGELEPTPIPGKRGVIDATVQAAHDDETLYIRLQWPDAGHNPAPFVDGGKMDPDNQIKVAMMITGTGIEMGDQVGCWASCHADNSYMPFDPGAEAIAANGDVSGRLSTQDTVTKYISESRTEVEIKGRRGKALGGWDKLQAADQIEQYLADGTYLDLMRVYADGSATNGYLLEQRVVNDGEIAASASLDAGMWTVVFTRPLNSGAPGDVPLEAGQTYTVGFAIHDDFAAARFHHVTLDTSLALDDDSAFINVVKQMKPQHLLPALLLLAAPAWA--EDTTALCAEAEERYVELFGQPTSAVEDAEVVLMYKYNFCPFERTVKAGTTVRWVNVDKRTSHSVLLKDGSEPESDRLFPEETVELTFLTPGPQDYLCGPHWETQNMIGMITVEPMSAVIARIFGEGFRVFFLSAGLYGLFVGGVWGIWLMSDTSYAMAPPMWHAHEMIFGYATAALGGFFLTAVPNWTGAPDARARFIAVAAGLWLLGRLAMWYSGVLSPVLVAVCDLAFVPILAAKIATQLIRRPKPQNMVFLLLLSLIWIANLLTHLEWIGVTGDTLDVGLRAGLLTLCSMIAILGGRITPAFTRNAMKRAGAPEEAWPVSVAALDKSAMLIALLLPVSALAFGIGQMTGLVALLLGVVQILRMARWRTVWAMRQPILIALHVGLGMLAFGLILWGLSLLGFGNETAALHVLGIGCVGGTTLAVMSRAALGHSGRALIAPPPMAVAYGLMAAAAILRWVGSDLNTGYLTAMLVVDGLWVGAFALYLIAMWSALTGPRAA-----------------------------------------------------------MSGKVFLIGAGPGDPELMTLRALRMLQEADVVVYDRLVSADILNLHADGVRLIPVGKAPKCHTVPQDRINEILVEEARAGHTVARLKGGDPMIFGRGSEEAAHLMANGIPVEYAPGITAAQGASCSTGVPLTHRGLATSVQYVTGHRQADKVLDLDWKRLADPDTTLVVYMGVANIGQIAMGLMTESLPGSTPVLAVGKATTPDEHRMVSRLDRLAADVRAADLKAPTLFIIGKVVSLYAERSVAELLEQANGMAKLGRRYSLTSVLLTSAVLVATTAFAADTLDPNALKRLVHQDCGSCHGLSLKGGLGSDLRSETLEHYDADILTGVILDGIPDTAMPPWRPLISQEEAEWIARYLLEPEQMKQLIFTLAATLMMTTAQAEPTATGDLGLVIERAKGSVLLVDQSDRAALARIEGLGDLSHASLVYSPDERFAYVFGRDGGLTKVDIVTRQIAGRVVQAGNAIGGAISDDGQLVAVSNYEPGGVRVFDAETLEMVADIPTGSKTIGLVDAPGRRFVFTMWDTGETWIADFAAGA-PAITKIPEMGKNPYDALITANGRTYITGLFGEDGLTALDLWAEMPEPIRVLPNYGRGQEEMPVYKMPHLEGWALTGREFVLPAVGHHEVLWIDADTLTETGRTQTHGQPVFAMARPDGRQVWVNFAHPLNDTIQVIDSVTKDIIHEFKPGPAVLHMEFTPRGHEVWISVRDANKVMVYDTQTFEKLREIEADSPSGIFFTARAHRTGLMSLGISYNKTGRAFGVGLAMLLGSVAAPALAEEPTLSKEAFESSKQLYFERCAGCHGVLRKGATGKSLEPLVETKNADGTVTESGTLKLGQDRLEKIIAWGTEGGMNNFSDVMSEEEIRDMATYIQMEPPKPPEMSLEQMMATRKVYVEPEDYPTEPLHGRNWENFFVVIERDVGKVAVIDGDTKEVLAHIPTGYAVHVLKASEHHKLEEPENPGRFWYTMGRDGKMTKIDLWQNPENMLVAEVTIGYDARDVAVSGDGKYVIGGAYWPPHFAIVDAETMEPKKVVSTRGYNVDGDYVEEARVAAIYTTPNEPTWIVAVKELGQLWQVDYSDLDNLRIDKIDSAKFLHDGFFDPTGRYFQIAANASNKMVVVDTETHKLEALIDTAPLPHPGPGANWDDPNCGPVAGTTHLGEGTVTVWGNDPEGRPDDAWKVCYEVETDGPGLFIRTHPESDYIWADQTKHPEPEIQQSVQVIDKATGEIVKTIQITEEEGNVAVHFEFNQDGSEVWVSKWNRSTSKEANGEIVIFDAKTLEEIGRVKGLFAPTGKFNVYNRSNHVT
>J6
MTSEPDKKKPIWRRYFLWGMPVAGIAVAFVAGIIFWGGFNTAMEATNTKEFCVSCHEMRDFVYEEYTGTIHDVNRSGVGAVCSDCHVPKDWTHKIIRKIKASRELYGKMVGTINTREKFEAKRVHLAMNEWERMKATDSRECRNCHDFESMMPEFQKPRARQQHLNAMTVGQTCIDCHKGIAHSDARDRAEEEYLEKLEAPNPDFIREIPAEYLASLERIEAKEAAEAEAEKAARVAQQEAVQAQIAAAVDAAVAEERAKASGEEAAAPAGGSDVGTNIDWAAVPGADLKLFYPGQASFEWVQNGRSHGGARPLTKGGDQCTTCHAKELDTIGNNIVAGGELEPTPIPGKRGVIDATVQAAHDDETLYIRLQWPDAGHNPAPFVDGGKMDPDNQIKVAMMITGTGIEMGDQVGCWASCHADNSYMPFDPGAEAIAANGDVSGRLSTQDTVTKYISESRTEVEIKGRRGKALGGWDKLQAADQIEQYLADGTYLDLMRVYADGSATNGYLLEQRVVNDGEIAASASLDAGMWTVVFTRPLNSGAPGDVPLEAGQTYTVGFAIHDDFAAARFHHVTLDTSLALDDDSAFINVVKQMKPQHLLPALLLLAAPAWA--EDTTALCAEAEERYVELFGQPTSAVEDAEVVLMYKYNFCPFERTVKAGTTVRWVNVDKRTSHSVLLKDGSEPESDRLFPEETVELTFLTPGPQDYLCGPHWETQNMIGMITVEPMSAVIARIFGEGFRVFFLSAGLYGLFVGGVWGIWLMSDTSYAMAPPMWHAHEMIFGYATAALGGFFLTAVPNWTGAPDARARFIAVAAGLWLLGRLAMWYSGVLSPVLVAVCDLAFVPILAAKIATQLIRRPKPQNMVFLLLLSLIWIANLLTHLEWIGVTGDTLDVGLRAGLLTLCSMIAILGGRITPAFTRNAMKRAGAPEEAWPVSVAALDKSAMLIALLLPVSALAFGIGQMTGLVALLLGVVQILRMARWRTVWAMRQPILIALHVGLGMLAFGLILWGLSLLGFGNETAALHVLGIGCVGGTTLAVMSRAALGHSGRALIAPPPMAVAYGLMAAAAILRWVGSDLNTGYLTAMLVVDGLWVGAFALYLIAMWSALTGPRAA-----------------------------------------------------------MSGKVFLIGAGPGDPELMTLRALRMLQEADVVVYDRLVSADILNLHADGVRLIPVGKAPKCHTVPQDRINEILVEEARAGHTVARLKGGDPMIFGRGSEEAAHLMANGIPVEYAPGITAAQGASCSTGVPLTHRGLATSVQYVTGHRQADKVLDLDWKRLADPDTTLVVYMGVANIGQIAMGLMTESLPGSTPVLAVGKATTPDEHRMVSRLDRLAADVRAADLKAPTLFIIGKVVSLYAERSVAELLEQANGMAKLGRRYSLTSVLLTSAVLVATTAFAADTLDPNALKRLVHQDCGSCHGLSLKGGLGSDLRSETLEHYDADILTGVILDGIPDTAMPPWRPLISQEEAEWIARYLLEPEQMKQLIFTLAATLMMTTAQAEPTATGDLGLVIERAKGSVLLVDQSDRAALARIEGLGDLSHASLVYSPDERFAYVFGRDGGLTKVDIVTRQIAGRVVQAGNAIGGAISDDGQLVAVSNYEPGGVRVFDAETLEMVADIPTGSKTIGLVDAPGRRFVFTMWDTGETWIADFAAGA-PAITKIPEMGKNPYDALITANGRTYITGLFGEDGLTALDLWAEMPEPIRVLPNYGRGQEEMPVYKMPHLEGWALTGREFVLPAVGHHEVLWIDADTLTETGRTQTHGQPVFAMARPDGRQVWVNFAHPLNDTIQVIDSVTKDIIHEFKPGPAVLHMEFTPRGHEVWISVRDANKVMVYDTQTFEKLREIEADSPSGIFFTARAHRTGLMSLGISYNKTGRAFGVGLAMLLGSVAAPALAEEPTLSKEAFESSKQLYFERCAGCHGVLRKGATGKSLEPLVETKNADGTVTESGTLKLGQDRLEKIIAWGTEGGMNNFSDVMSEEEIRDMATYIQMEPPKPPEMSLEQMMATRKVYVEPEDYPTEPLHGRNWENFFVVIERDVGKVAVIDGDTKEVLAHIPTGYAVHVLKASEHHKLEEPENPGRFWYTMGRDGKMTKIDLWQNPENMLVAEVTIGYDARDVAVSGDGKYVIGGAYWPPHFAIVDAETMEPKKVVSTRGYNVDGDYVEEARVAAIYTTPNEPTWIVAVKELGQLWQVDYSDLDNLRIDKIDSAKFLHDGFFDPTGRYFQIAANASNKMVVVDTETHKLEALIDTAPLPHPGPGANWDDPNCGPVAGTTHLGEGTVTVWGNDPEGRPDDAWKVCYEVETDGPGLFIRTHPESDYIWADQTKHPEPEIQQSVQVIDKATGEIVKTIQITEEEGNVAVHFEFNQDGSEVWVSKWNRSTSKEANGEIVIFDAKTLEEIGRVKGLFAPTGKFNVYNRSNHVT
>J7
MTSEPDKKKPIWRRYFLWGMPVAGIAVAFVAGIIFWGGFNTAMEATNTKEFCVSCHEMRDFVYEEYTGTIHDVNRSGVGAVCSDCHVPKDWTHKIIRKIKASRELYGKMVGTINTREKFEAKRVHLAMNEWERMKATDSRECRNCHDFESMMPEFQKPRARQQHLNAMTVGQTCIDCHKGIAHSDARDRAEEEYLEKLEAPNPDFIREIPAEYLASLERIEAKEAAEAEAEKAARVAQQEAVQAQIAAAVDAAVAEERAKASGEEAAAPAGGSDVGTNIDWAAVPGADLKLFYPGQASFEWVQNGRSHGGARPLTKGGDQCTTCHAKELDTIGNNIVAGGELEPTPIPGKRGVIDATVQAAHDDETLYIRLQWPDAGHNPAPFVDGGKMDPDNQIKVAMMITGTGIEMGDQVGCWASCHADNSYMPFDPGAEAIAANGDVSGRLSTQDTVTKYISESRTEVEIKGRRGKALGGWDKLQAADQIEQYLADGTYLDLMRVYADGSATNGYLLEQRVVNDGEIAASASLDAGMWTVVFTRPLNSGAPGDVPLEAGQTYTVGFAIHDDFAAARFHHVTLDTSLALDDDSAFINVVKQMKPQHLLPALLLLAAPAWA--EDTTALCAEAEERYVELFGQPTSAVEDAEVVLMYKYNFCPFERTVKAGTTVRWVNVDKRTSHSVLLKDGSEPESDRLFPEETVELTFLTPGPQDYLCGPHWETQNMIGMITVEPMSAVIARIFGEGFRVFFLSAGLYGLFVGGVWGIWLMSDTSYAMAPPMWHAHEMIFGYATAALGGFFLTAVPNWTGAPDARARFIAVAAGLWLLGRLAMWYSGVLSPVLVAVCDLAFVPILAAKIATQLIRRPKPQNMVFLLLLSLIWIANLLTHLEWIGVTGDTLDVGLRAGLLTLCSMIAILGGRITPAFTRNAMKRAGAPEEAWPVSVAALDKSAMLIALLLPVSALAFGIGQMTGLVALLLGVVQILRMARWRTVWAMRQPILIALHVGLGMLAFGLILWGLSLLGFGNETAALHVLGIGCVGGTTLAVMSRAALGHSGRALIAPPPMAVAYGLMAAAAILRWVGSDLNTGYLTAMLVVDGLWVGAFALYLIAMWSALTGPRAA-----------------------------------------------------------MSGKVFLIGAGPGDPELMTLRALRMLQEADVVVYDRLVSADILNLHADGVRLIPVGKAPKCHTVPQDRINEILVEEARAGHTVARLKGGDPMIFGRGSEEAAHLMANGIPVEYAPGITAAQGASCSTGVPLTHRGLATSVQYVTGHRQADKVLDLDWKRLADPDTTLVVYMGVANIGQIAMGLMTESLPGSTPVLAVGKATTPDEHRMVSRLDRLAADVRAADLKAPTLFIIGKVVSLYAERSVAELLEQANGMAKLGRRYSLTSVLLTSAVLVATTAFAADTLDPNALKRLVHQDCGSCHGLSLKGGLGSDLRSETLEHYDADILTGVILDGIPDTAMPPWRPLISQEEAEWIARYLLEPEQMKQLIFTLAATLMMTTAQAEPTATGDLGLVIERAKGSVLLVDQSDRAALARIEGLGDLSHASLVYSPDERFAYVFGRDGGLTKVDIVTRQIAGRVVQAGNAIGGAISDDGQLVAVSNYEPGGVRVFDAETLEMVADIPTGSKTIGLVDAPGRRFVFTMWDTGETWIADFAAGA-PAITKIPEMGKNPYDALITANGRTYITGLFGEDGLTALDLWAEMPEPIRVLPNYGRGQEEMPVYKMPHLEGWALTGREFVLPAVGHHEVLWIDADTLTETGRTQTHGQPVFAMARPDGRQVWVNFAHPLNDTIQVIDSVTKDIIHEFKPGPAVLHMEFTPRGHEVWISVRDANKVMVYDTQTFEKLREIEADSPSGIFFTARAHRTGLMSLGISYNKTGRAFGVGLAMLLGSVAAPALAEEPTLSKEAFESSKQLYFERCAGCHGVLRKGATGKSLEPLVETKNADGTVTESGTLKLGQDRLEKIIAWGTEGGMNNFSDVMSEEEIRDMATYIQMEPPKPPEMSLEQMMATRKVYVEPEDYPTEPLHGRNWENFFVVIERDVGKVAVIDGDTKEVLAHIPTGYAVHVLKASEHHKLEEPENPGRFWYTMGRDGKMTKIDLWQNPENMLVAEVTIGYDARDVAVSGDGKYVIGGAYWPPHFAIVDAETMEPKKVVSTRGYNVDGDYVEEARVAAIYTTPNEPTWIVAVKELGQLWQVDYSDLDNLRIDKIDSAKFLHDGFFDPTGRYFQIAANASNKMVVVDTETHKLEALIDTAPLPHPGPGANWDDPNCGPVAGTTHLGEGTVTVWGNDPEGRPDDAWKVCYEVETDGPGLFIRTHPESDYIWADQTKHPEPEIQQSVQVIDKATGEIVKTIQITEEEGNVAVHFEFNQDGSEVWVSKWNRSTSKEANGEIVIFDAKTLEEIGRVKGLFAPTGKFNVYNRSNHVT
>J9
MTSEPDKKKPIWRRYFLWGMPVAGIAVAFVAGIIFWGGFNTAMEATNTKEFCVSCHEMRDFVYEEYTGTIHDVNRSGVGAVCSDCHVPKDWTHKIIRKIKASRELYGKMVGTINTREKFEAKRVHLAMNEWERMKATDSRECRNCHDFESMMPEFQKPRARQQHLNAMTVGQTCIDCHKGIAHSDARDRAEEEYLEKLEAPNPDFIREIPAEYLASLERIEAKEAAEAEAEKAARVAQQEAVQAQIAAAVDAAVAEERAKASGEEAAAPAGGSDVGTNIDWAAVPGADLKLFYPGQASFEWVQNGRSHGGARPLTKGGDQCTTCHAKELDTIGNNIVAGGELEPTPIPGKRGVIDATVQAAHDDETLYIRLQWPDAGHNPAPFVDGGKMDPDNQIKVAMMITGTGIEMGDQVGCWASCHADNSYMPFDPGAEAIAANGDVSGRLSTQDTVTKYISESRTEVEIKGRRGKALGGWDKLQAADQIEQYLADGTYLDLMRVYADGSATNGYLLEQRVVNDGEIAASASLDAGMWTVVFTRPLNSGAPGDVPLEAGQTYTVGFAIHDDFAAARFHHVTLDTSLALDDDSAFINVVKQMKPQHLLPALLLLAAPAWA--EDTTALCAEAEERYVELFGQPTSAVEDAEVVLMYKYNFCPFERTVKAGTTVRWVNVDKRTSHSVLLKDGSEPESDRLFPEETVELTFLTPGPQDYLCGPHWETQNMIGMITVEPMSAVIARIFGEGFRVFFLSAGLYGLFVGGVWGIWLMSDTSYAMAPPMWHAHEMIFGYATAALGGFFLTAVPNWTGAPDARARFIAVAAGLWLLGRLAMWYSGVLSPVLVAVCDLAFVPILAAKIATQLIRRPKPQNMVFLLLLSLIWIANLLTHLEWIGVTGDTLDVGLRAGLLTLCSMIAILGGRITPAFTRNAMKRAGAPEEAWPVSVAALDKSAMLIALLLPVSALAFGIGQMTGLVALLLGVVQILRMARWRTVWAMRQPILIALHVGLGMLAFGLILWGLSLLGFGNETAALHVLGIGCVGGTTLAVMSRAALGHSGRALIAPPPMAVAYGLMAAAAILRWVGSDLNTGYLTAMLVVDGLWVGAFALYLIAMWSALTGPRAA-----------------------------------------------------------MSGKVFLIGAGPGDPELMTLRALRMLQEADVVVYDRLVSADILNLHADGVRLIPVGKAPKCHTVPQDRINEILVEEARAGHTVARLKGGDPMIFGRGSEEAAHLMANGIPVEYAPGITAAQGASCSTGVPLTHRGLATSVQYVTGHRQADKVLDLDWKRLADPDTTLVVYMGVANIGQIAMGLMTESLPGSTPVLAVGKATTPDEHRMVSRLDRLAADVRAADLKAPTLFIIGKVVSLYAERSVAELLEQANGMAKLGRRYSLTSVLLTSAVLVATTAFAADTLDPNALKRLVHQDCGSCHGLSLKGGLGSDLRSETLEHYDADILTGVILDGIPDTAMPPWRPLISQEEAEWIARYLLEPEQMKQLIFTLAATLMMTTAQAEPTATGDLGLVIERAKGSVLLVDQSDRAALARIEGLGDLSHASLVYSPDERFAYVFGRDGGLTKVDIVTRQIAGRVVQAGNAIGGAISDDGQLVAVSNYEPGGVRVFDAETLEMVADIPTGSKTIGLVDAPGRRFVFTMWDTGETWIADFAAGA-PAITKIPEMGKNPYDALITANGRTYITGLFGEDGLTALDLWAEMPEPIRVLPNYGRGQEEMPVYKMPHLEGWALTGREFVLPAVGHHEVLWIDADTLTETGRTQTHGQPVFAMARPDGRQVWVNFAHPLNDTIQVIDSVTKDIIHEFKPGPAVLHMEFTPRGHEVWISVRDANKVMVYDTQTFEKLREIEADSPSGIFFTARAHRTGLMSLGISYNKTGRAFGVGLAMLLGSVAAPALAEEPTLSKEAFESSKQLYFERCAGCHGVLRKGATGKSLEPLVETKNADGTVTESGTLKLGQDRLEKIIAWGTEGGMNNFSDVMSEEEIRDMATYIQMEPPKPPEMSLEQMMATRKVYVEPEDYPTEPLHGRNWENFFVVIERDVGKVAVIDGDTKEVLAHIPTGYAVHVLKASEHHKLEEPENPGRFWYTMGRDGKMTKIDLWQNPENMLVAEVTIGYDARDVAVSGDGKYVIGGAYWPPHFAIVDAETMEPKKVVSTRGYNVDGDYVEEARVAAIYTTPNEPTWIVAVKELGQLWQVDYSDLDNLRIDKIDSAKFLHDGFFDPTGRYFQIAANASNKMVVVDTETHKLEALIDTAPLPHPGPGANWDDPNCGPVAGTTHLGEGTVTVWGNDPEGRPDDAWKVCYEVETDGPGLFIRTHPESDYIWADQTKHPEPEIQQSVQVIDKATGEIVKTIQITEEEGNVAVHFEFNQDGSEVWVSKWNRSTSKEANGEIVIFDAKTLEEIGRVKGLFAPTGKFNVYNRSNHVT
>K2
MTSEPDKKKPIWRRYFLWGMPVAGIAVAFVAGIIFWGGFNTAMEATNTKEFCVSCHEMRDFVYEEYTGTIHDVNRSGVGAVCSDCHVPKDWTHKIIRKIKASRELYGKMVGTINTREKFEAKRVHLAMNEWERMKATDSRECRNCHDFESMMPEFQKPRARQQHLNAMTVGQTCIDCHKGIAHSDARDRAEEEYLEKLEAPNPDFIREIPAEYLASLERIEAKEAAEAEAEKAARVAQQEAVQAQIAAAVDAAVAEERAKASGEEAAAPAGGSDVGTNIDWAAVPGADLKLFYPGQASFEWVQNGRSHGGARPLTKGGDQCTTCHAKELDTIGNNIVAGGELEPTPIPGKRGVIDATVQAAHDDETLYIRLQWPDAGHNPAPFVDGGKMDPDNQIKVAMMITGTGIEMGDQVGCWASCHADNSYMPFDPGAEAIAANGDVSGRLSTQDTVTKYISESRTEVEIKGRRGKALGGWDKLQAADQIEQYLADGTYLDLMRVYADGSATNGYLLEQRVVNDGEIAASASLDAGMWTVVFTRPLNSGAPGDVPLEAGQTYTVGFAIHDDFAAARFHHVTLDTSLALDDDSAFINVVKQMKPQHLLPALLLLAAPAWA--EDTTALCAEAEERYVELFGQPTSAVEDAEVVLMYKYNFCPFERTVKAGTTVRWVNVDKRTSHSVLLKDGSEPESDRLFPEETVELTFLTPGPQDYLCGPHWETQNMIGMITVEPMSAVIARIFGEGFRVFFLSAGLYGLFVGGVWGIWLMSDTSYAMAPPMWHAHEMIFGYATAALGGFFLTAVPNWTGAPDARARFIAVAAGLWLLGRLAMWYSGVLSPVLVAVCDLAFVPILAAKIATQLIRRPKPQNMVFLLLLSLIWIANLLTHLEWIGVTGDTLDVGLRAGLLTLCSMIAILGGRITPAFTRNAMKRAGAPEEAWPVSVAALDKSAMLIALLLPVSALAFGIGQMTGLVALLLGVVQILRMARWRTVWAMRQPILIALHVGLGMLAFGLILWGLSLLGFGNETAALHVLGIGCVGGTTLAVMSRAALGHSGRALIAPPPMAVAYGLMAAAAILRWVGSDLNTGYLTAMLVVDGLWVGAFALYLIAMWSALTGPRAA-----------------------------------------------------------MSGKVFLIGAGPGDPELMTLRALRMLQEADVVVYDRLVSADILNLHADGVRLIPVGKAPKCHTVPQDRINEILVEEARAGHTVARLKGGDPMIFGRGSEEAAHLMANGIPVEYAPGITAAQGASCSTGVPLTHRGLATSVQYVTGHRQADKVLDLDWKRLADPDTTLVVYMGVANIGQIAMGLMTESLPGSTPVLAVGKATTPDEHRMVSRLDRLAADVRAADLKAPTLFIIGKVVSLYAERSVAELLEQANGMAKLGRRYSLTSVLLTSAVLVATTAFAADTLDPNALKRLVHQDCGSCHGLSLKGGLGSDLRSETLEHYDADILTGVILDGIPDTAMPPWRPLISQEEAEWIARYLLEPEQMKQLIFTLAATLMMTTAQAEPTATGDLGLVIERAKGSVLLVDQSDRAALARIEGLGDLSHASLVYSPDERFAYVFGRDGGLTKVDIVTRQIAGRVVQAGNAIGGAISDDGQLVAVSNYEPGGVRVFDAETLEMVADIPTGSKTIGLVDAPGRRFVFTMWDTGETWIADFAAGA-PAITKIPEMGKNPYDALITANGRTYITGLFGEDGLTALDLWAEMPEPIRVLPNYGRGQEEMPVYKMPHLEGWALTGREFVLPAVGHHEVLWIDADTLTETGRTQTHGQPVFAMARPDGRQVWVNFAHPLNDTIQVIDSVTKDIIHEFKPGPAVLHMEFTPRGHEVWISVRDANKVMVYDTQTFEKLREIEADSPSGIFFTARAHRTGLMSLGISYNKTGRAFGVGLAMLLGSVAAPALAEEPTLSKEAFESSKQLYFERCAGCHGVLRKGATGKSLEPLVETKNADGTVTESGTLKLGQDRLEKIIAWGTEGGMNNFSDVMSEEEIRDMATYIQMEPPKPPEMSLEQMMATRKVYVEPEDYPTEPLHGRNWENFFVVIERDVGKVAVIDGDTKEVLAHIPTGYAVHVLKASEHHKLEEPENPGRFWYTMGRDGKMTKIDLWQNPENMLVAEVTIGYDARDVAVSGDGKYVIGGAYWPPHFAIVDAETMEPKKVVSTRGYNVDGDYVEEARVAAIYTTPNEPTWIVAVKELGQLWQVDYSDLDNLRIDKIDSAKFLHDGFFDPTGRYFQIAANASNKMVVVDTETHKLEALIDTAPLPHPGPGANWDDPNCGPVAGTTHLGEGTVTVWGNDPEGRPDDAWKVCYEVETDGPGLFIRTHPESDYIWADQTKHPEPEIQQSVQVIDKATGEIVKTIQITEEEGNVAVHFEFNQDGSEVWVSKWNRSTSKEANGEIVIFDAKTLEEIGRVKGLFAPTGKFNVYNRSNHVT
>L12
MTSEPDKKKPIWRRYFLWGMPVAGIAVAFVAGIIFWGGFNTAMEATNTKEFCVSCHEMRDFVYEEYTGTIHDVNRSGVGAVCSDCHVPKDWTHKIIRKIKASRELYGKMVGTINTREKFEAKRVHLAMNEWERMKATDSRECRNCHDFESMMPEFQKPRARQQHLNAMTVGQTCIDCHKGIAHSDARDRAEEEYLEKLEAPNPDFIREIPAEYLASLERIEAKEAAEAEAEKAARVAQQEAVQAQIAAAVDAAVAEERAKASGEEAAAPAGGSDVGTNIDWAAVPGADMKLFYPGQASFEWVQNGRSHGGARPLTKGGDQCTTCHAKELDTIGNKIVAGGDLEPTPIPGKRGVIDATVQAAHDDETLYIRLQWPDAGHNPAPFVDGGKMDPDNQIKVAMMITGTGIEMGDQVGCWASCHADNSYMPFDPGAEAIAANGDVSGRLSTQDTVTKYISESRTEVEIKGRRGKALGGWDKLQAADQIEQYLADGTYLDLMRVYADGSATNGYLLEQRVVNDGEIAASASLDAGMWTVVFTRPLNSGAPGDVPLEAGQTYTVGFAIHDDFAAARFHHVTLDTSLALDDDSAFINVVKQMKPQHLLPALLLLAAPAWA--EDTTALCAEAEERYVELFGQPSSAVEDAEVVLMYKYNFCPFELTVKAGTTVRWVNVDKRTSHSVLLKDGSEPESDRLFPEETVELTFLTPGPQDYLCGPHWETQNMIGMITVEPMSAVIARIFGEGFRVFFLSAGLYGLFVGGVWGIWLMSDTSYAMAPPMWHAHEMIFGYATAALGGFFLTAVPNWTGAPDARARFIVVAAGLWLLGRLAMWYSGVLSPVLVAVCDLAFVPILAAKIATQLIRRPKPQNMVFLLLLSLIWIANLLTHLEWIGVTGDTLDVGLRAGLLTLCSMIAILGGRITPAFTRNAMKRAGAPEEAWPVSVAALDKSAMLIALLLPVSALVFGIGQMTGFVALLLGVVQILRMARWRSAWAMRQPILIALHVGLGMLALGLILWGLSLLGFGNETAALHVLGIGCVGGTTLAVMSRAALGHSGRALIAPPPMAVAYGLMAAAAILRWVGSDLNTGYLTAMLVVDGLWVGAFALYLIAMWSALTGPRAA-----------------------------------------------------------MSGKVFLIGAGPGDPELMTLRALRMLQEADVVVYDRLVSADILNLHAVGARLIPVGKAPKCHTVPQDRINEILVEEARAGHTVARLKGGDPMIFGRGSEEAAHLMANGIPVEYAPGITAAQGASCSTGVPLTHRGLATSVQYVTGHRQADKVLDLDWKRLADPDTTLVVYMGVANIGQIAMGLMTESLPGSTPVLAVGKATTPDEHRMVSRLDRLAADVRAADLKAPTLFIIGKVVSLYAERSAAELLEQANGMAKLGRRYSLTSVLLTSAVLVATTAFAADTLDPNALKRLVHQDCGSCHGLSLKGGLGPDLRSETLEHYDADVLTGVILDGIPDTAMPPWRPLISQEEAEWIARYLLKPEQMKQLILTLAATLMMTTAQAEPTATGDLGLVIERAKGSVLLVDQSDRAALARIEGLGDLSHASLVYSPDERFAYVFGRDGGLTKVDIVTRQIAGRVVQAGNAIGGAISDDGQLVAVSNYEPGGVRVFDAETLEMVADIPTGSKTIGLVDAPGRRFVFTMWDTGETWIADFAAGA-PAITKIPEMGKNPYDALITANGRTYITGLFGEDGLTALDLWAETPEPIRVLPNYGRGQEEMPVYKMPHLEGWALTGREFVLPAVGHHEVLWIDADTLTETGRTKTHGQPVFAMARPDGRQVWVNFAHPLNDTIQVIDSVTKDIIHEFKPGPAVLHMEFTPRGHEVWISVRDANKVMVYDTQTFEKLREIEADSPSGIFFTARAHRTGLMSLGISYNKTGRAFGVGLAMLLGSVAAPALAEEPTLSKEAFESSKQLYFERCAGCHGVLRKGATGKSLEPLVETKNADGTVTESGTLKLGQDRLEKIIAWGTEGGMNNFSDVMSEEEIRDMATYIQMEPPKPPEMSLEQMMATRKVYVEPEDYPTEPLHGRNWENFFVVIERDVGKVAVIDGDTKEVLAHIPTGYAVHVLKASEHHKLEEPENPGRFWYTMGRDGKMTKIDLWQNPENMLVAEVTIGYDARDVAVSGDGKYVIGGAYWPPHFAIVDAETMEPKKVVSTRGYNVDGDYVEEARVAAIYTTPNEPTWIVAVKELGQLWQVDYSDLDNLRIDKIDSAKFLHDGFFDPTGRYFQIAANASNKMVVVDTETHKLEALIDTAPLPHPGPGANWDDPNCGPVAGTTHLGEGTVTVWGNDPEGRPDDAWKVCYEVETDGPGLFIRTHPESDYIWADQTKHPEPEIQQSVQVIDKATGEIVKTIQITEEEGNVAVHFEFNQDGSEVWVSKWNRSTSKEANGEIVIFDAKTLEEIGRVKGLFAPTGKFNVYNRSNHVT
>BC1
MTSEPDKKPPIWRRYFLWGMPVAGIAAAFVGGIIFWGGFNTAMEATNTKEFCVSCHEMRDFVYEEYQGTIHDVNRSGVGAVCSDCHVPKDWTHKIIRKIKASKELYGKMVGTINTREKFEAKRVHLAMNEWERMKATDSRECRNCHDFESMMPEFQKPRARQQHLNAMEIGQTCIDCHKGIAHSDARNRADEEYLEELEAPNPAFIRPIPPEYLASLAKIEAQEAADAEAEKAAKAAQHEAIQAQIAAAVDAAVAEERANASGDEAAAPAGGSDVGGNIDWNAVASADMKLFYPGQASFEWVQNGKFHGGARPLTKGGDQCSTCHAKELDAIGNKIVAGGDLEPTPIPGKRGVIDATVQAAHDDENLYVRLQWPDAGHNPAPFVEGGKMDPDNQIKVAMMITGTGIELGDQVGCWASCHADNTYMPFAPDADAIAANGDVASRMTAQDTVTKYISESRTDVEVKGRRGKALGGWDKLEAEAQIEQYLADGTYLDLMRVYADGSATNGYLLEQRVINDGEIAASANLSGGMWTVVFSRPLNSGAPGDVPLEPGQTYTVGFAIHDDFAAARFHHVTLNTSLALDDDNANINVVKQMKPHRLLPVLLLVTAPAWA--DETAEVCAEAEERYVDLFGQPSSDVEDAEVVLMHKYNFCPAELTVKAGTTVRWVNVDKRTSHSVLLKDGSAPESDRLFPEETFEMTFLTPGPQDYLCGPHWETQNMIGMITVDPMPTIVTRILGEGFRVFFLSAGLYGLFVGLVWGLWLAVDPGYAMSPPMWHAHEMIFGYATAALGGFFLTAVPNWTGTPEARARFITLAAALWLAGRMAMWFSGMLSPVMVAVIDLIFVPILAAKIASQLLRRPKPQNMIFLLLLCYIWVADLLTHLEWMGVADDTLQTGLRAGLLTLCSMIAILGGRITPAFTRNAMKRAGVPEANWPVSVVKLDKAGIVLALILPLIVLISGAGAIAGVTALGLGIVQALRMARWRARWTVRQPLLLALHVGLGMLALGLILWGLAVLGYGNEIAALHVLGIGCVGGMTLAVMSRAALGHSGRALVAPGPMVVAYGLMAVAALSRWVGADLNAGYLVAMLLSDGLWVCAFALYLIAMWPALAGPRAM-----------------------------------------------------------MSGKVFLIGAGPGDPELMTLRALRMLQEADVVVYDRLVTTEILALHAGGARLIAVGKAPKCHTVPQDRINEILLEEARAGHKVARLKGGDPMIFGRGSEEAAYLRAHGIAVEYIPGITAAQGASSSTGVPLTHRGLATSVQYVTGHRQADQVLDLDWKRLADPDTTLVVYMGVANIGQIAMGLMTANLPGSTPVMAVGKATTPEERRLVSRLDRIAADTRDTNLQAPTLFIIGRVVSLYAEQPLDDLLDQAHGMAELVRN-WAAHALLTTAILVATSAFAADAIDPNVLKRLVHQDCGSCHGLSLKGGLGPDLRSETLQHYDPDVLTGVILDGIPDTAMPPWRPLISEEEAEWIARYLLEQEQMKQIVLGIVATLMMTTAQAEPTATGDLGLVIERANGSVLLIDQSDRAALARIEGLGDLSHASLVYSPDERFAYVFGRDGGLTKVDIVTRQIVNRIVQAGNAIGGAISDDGELVAVSNYEPGGVRVFDADTLEMVADLPTGGKTIGLVDAPGRRFVFTMWDSGETWIADFADDI-PEITKIPDMGKNPYDALITANGRTYITGLFGEDGLTALDLWDETPKPIRVLPGYGRGQEEMPVYKMPHLEGWALTGREFVLPAVGHHEVLWIDADTLTETGRTQTHGQPVFAMARPDGRQVWVNFAHPLNDTIQVIDSLSKDIIHEFKPGPAVLHMEFTPRGHEVWISVRDANKIMVYDTQTFEKLREIDADSPSGIFFTARAHRTGLMSLGISYNKTGRALGAGLAMLLGSVAAPAFAEQPTLSDEAFESSKQLYFEQCAGCHGVLRKGATGKNLEPHWKKTADDGTVTEGGTLQLGQERLEKIIAWGTEGGMNNFSDIMTEQEIKDMATYIMMDAPKPPEMSLDQMKATRKVYVEEADYPTEPLHGRNWENFFVVIERDVGKVAVIDGDTKEVLTHIPTGYAVHVLKASEHHSLEEPEQPGRFWYTMGRDGKMTKIDLWQTPDKMLVSEVKIAYDARDVAVSGDGKYVIGGGYWPPHFAIVDAQTMEPVKVVSTRGVNVDGDYVEEARVAAIYTTPNEPTWIVAIKELGQLWQVDYTDLDNLRIDKIDSAKFLHDGFFDPTGRYFQIAANASNKMVVVDTETHKLEAMIDTAALPHPGPGANWEDPNCGPVAGTTHLGVGTVTVWGNDPENRPDDAWKVCYEVETDGPGLFVRTHPNSDFIWADQTKHPEPEVQQSVQVISKETGEIVKTIQITEEEGNAAVHFEFNADGTEVWVSKWNLADSLEPNGEIVIFDAKTLEEIGRIKGLYAPTGKFNVYNRSNHVT
>BE9
MTSEPDKKPPIWRRYFLWGMPVAGIAAAFAAGIIFWGGFNTAMEATNTKDFCISCHEMRDFVYEEYTGTIHDVNRSGVGAVCSDCHVPKDWTHKMIRKIKASKELYGKMVGTINTREKFEAKRVHLAMNEWERMKATDSRECRNCHDFESMMPEFQKPRARQQHLNAMEIGQTCIDCHKGIAHSDARDRADEEYLEELEAPNPDFIRPIPPEYLASLAKIEAQEAADAEAEKVAKAAQQEAVQAQIAAAVDAAVAEERAKANGEEAAAPAGGSDVGGNVDWNAVASADMKLFYPGQASFEWVQNGKFHGGARPLTKGGDQCSTCHAKELDAIGNKIVAGGDLEPTPVPGKRGVIDATVQAAHDDENLYIRLQWPDAGHNPAPFVDGGKMDPDNQIKVAMMITGTGIELGDQVGCWASCHADNTYMPFAPEGDAIAANGDVSGRLTAQDTVTKYISESRTEVEVKGRRGKALGGWDKLQAAEQIEQYLADGTYLDLMRVYADGSATNGYLLEQRVVNEGEISASANLSGGMWTVVFTRPLNSGAPGDVPLEAGKTYTVGFAIHDDFAAARFHHVTLDTSLALDDDSAFINVVKQMKTHRLLPALVLLAAPAWA--DEVAEICDEAEERYVELFGQPSSAVEDAEVVLMYKYNFCPGELTVKAGTTVRWINVDKRTSHSVLLKDGSEPESDRLFPEETVELTFLKPGPQEYLCGPHWETQNMIGMVTVEPMPAIVTRVLGEGFRVFFLSAGLYGLFVGLVWGLWLAMAPDYGMTPPMWHAHEMIFGYATAALGGFFLTAVPNWTGAPEAKARFITLAAGLWLAGRMAMWFSGMLPPVLVAVVDLAFVPVLAAKILTQLLRRPKPHNMIFLLLLSLLWVANLLTHLEWMGVTADTLQTGLRVGLLVLCAMIAILGGRITPAFTRNAMKRAGAPEASWPVSVPALDKAGMVLALFLPISTLVFGIGTIAGIGALALGAVQILRMARWRSRWAVRQPILLALHLGLGMLAFGLILWGLAVLGLGNEVAALHVLGIGCVGGMTLAVMSRAALGHSGRELIAPAPMVVAYGLMALAAVSRWIGAELNAGYMVAMLLSDGLWVCAFALYLIAMWPALTGPRAI-----------------------------------------------------------MSGKVFLIGAGPGDPELMTLRALRMLQEADVVVYDRLVSDEILALHADGARLIPVGKAPKCHTVPQDRINEILLEEARAGHTVARLKGGDPMIFGRGSEEAAYLIAHDTAVEYAPGITAAQGASCSTGVPLTHRGLATSVQYVTGHRQADKVLDLDWKRLADPESTLVVYMGVANIGQIAVGLMTENLPGSTPVLAVSNATTPQETRMVSRLDRLASDVRDSALKAPTLFIIGQVVTLSADYPMADLLEQAHGMASLSHNSWTVHAVLTTAVVLATSAIAADALDPNALKRLVHQDCGSCHGLSLKGGLGPDLRSETLQHYDPDVLTGVILDGIPDTAMPPWRPLISEEEAEWIARYLLEQEQMKHLILGFAATLMMTAAYAEPTATGDLGLVIERAKGSVLLVDQSDRAALARIEGLGDLSHASLVYSPDERFAYVFGRDGGLTKVDIVTRQIVNRVVQAGNAIGGAISDDGKLVAVSNYEPGGVRVFDADTLEMVADIPTDSKTIGLVDAPGRRFVFTMWDTGETWIADFAKGD-PEITKITDMGKNPYDALITANGRTYITGLFGEDGLTALDLWDETPEPIRVLPDYGRGQEEMPVYKMPHLEGWALTGREFVLPAVGHHEVLWIDSETLTETGRTKTHGQPVFAMARPDGRQVWVNFAHPLNDTIQVIDSVSKEIIHEFKPGPAVLHMEFTPRGHEVWLSVRDANKVMVYDTQTFEKLREIEADSPSGIFFTARAHRTGLMSLGISYNKTGRAFGAGLAMLLGSVAAPAFAEEPTLSEEAFESSKQLYFEQCAGCHGVLRKGATGKSLEPVVKTKSDDGTVTESGTLKLGQERLEKIIAWGTEGGMNNFSDIMTEQEIKDMATYIMMEPPKPPEMSLEQMMATRKVYVEEADYPTEPLHGRNWENFFVVIERDVGKVAVIDGDTKEVLTHIPTGYAVHVLKASEHHSLEEPEQPGRFWYTMGRDGKMTKIDLWQTPDKMLVSEVKIAYDARDVAVSGDGKYVIGGGYWPPHFAIVDAQTMEPVKVVSTRGVNVDGDYVEEARVAAIYTTPNEPTWIVAVKELGQLWQVDYTDLDNLRIDKIDSAKFLHDGFFDPTGRYFQIAANASNKMVVVDTETHKLEAMIDTAALPHPGPGANWVDPNCGPVAGTTHLGVGTVTVWGNDPENRPDDAWKVCYEVETDGPGLFVRTHPNSDYIWADQTKHPEPEIQQSVQVISKETGEIVKTIQITEDEGSAAVHFEFNADGTEVWVSKWNLSDSKEPNGQIVIFDAKTLEEIGRIEGLYAPTGKFNVYNRSNHVT
>BI11
MTSEPENKKPIWRRYFLWGMPVAGIAAAFVGGIIFWGGFNTAMEATNTKEFCVSCHEMRDFVYEEYTGTIHDVNRSGVGAVCSDCHVPKDWTHKMIRKIKASKELYGKLVGTINTREKFEAKRVHLAMNEWERMKATDSRECRNCHDFESMMPEFQKPRARQQHLNAMEVGQTCIDCHKGIAHSDARDRADEDYLEKLEAPNPAFIREIPQEYLTSLAKIEAKEAAEAEAEKAAKAAQQEAVQAQIAAAVDAAVAEERAKANGEEAAAPVGGSDVGGDVDWNAVASADLKLFYPGQASFEWVQNGKFHGGARPLTKGGDQCSTCHAKELDAIGNKIVAGGDLEPTPIPGKRGVIDATVQAAHDDENLYIRLQWPDAGHNPAPFVDGGKMDPDNQIKVAMMITGTGIELGDQAGCWASCHADNSYMPFDPGADAIAANGDVAGRLNTQDTVTKYISESRTEVEVKGRRGKALGGWDKLEAEAQIEQYLADGTYLDLMRVYADGSATNGYLLEQRVVNDGEIAASANLSGGMWTVVFTRPLNSDAPGDVPLEPGQTYTVGFAIHDDFAAARFHHVTLNTSLALDDDSAAINVVKQMKPQHLLPALLLLVAPAWA--DETAELCAEAEERYEELFGQPSSAVEDAEVVLMYKYTFCPVELTVKAGTTVRWVNVDKRTSHSVLLKDGSEPESDRLFPEETVDLTFLTPGPQDYLCGPHWETQNMIGMITVEPMPTIITRVLGEGFRVFFLSAGLYGLFVGVIWGLWLAMAPDYGMTPPMWHAHEMIFGYATAALGGFFLTAVPNWTGAPEARARFITLAAGLWLAGRMAMWFSGMLPPVFVAIVDLAFVPVLAVKIATQLIRRPKPQNMFFLLLLTQIWVADLLTHLEWMGLTT-TLQAGLRAGLLALCAMIAILGGRITPAFTRNAMKRAGVPEAEWPVSVAVFDKAGMVLALILPLIVLALGAGPVAGIVALALGVVQILRMARWRSRWATRHPILLALHLGLGMLAVGLILWGLAVLGLGNEIAALHVLGIGCVGGMTLAVMSRAALGHSGRALIAPTPMVVAYGLMAVAALSRWIGAELNAGYMVAMLLSDGLWVCAFALYLIAMWPALTGPRAG-----------------------------------------------------------MSGKVFLIGAGPGDPELMTLRALRMLQEADVVVYDRLVSDDILALHDEKARLIPVGKAPKCHTVPQERINEILLEEACAGHTVARLKGGDPMIFGRGSEEAAYLMAHGIAVEYAPGITAAQGASCSTGVPLTHRGLATSVQYVTGHRQADKVLDLDWKRLADPDSTLVVYMGVANIGQIAVGLMTEKLPGSTPVLAVSKATTLDERRLVSRLDKLAADVRDAALEAPTLFIIGQVVSLYAGRSVAELKEQAHGMARLGHRNSLPSLLLASAVVIATSAFAADTLDPSALKRLVHQDCGSCHGLSLKGGLGPDLRSQTLQHYDSDVLTGVILDGIPDTAMPPWRPLITEEEAEWIARYLLEQEQMKQLILGLAATLMMTTAHAEPTATGDLGLVIERAKGSVLLVDQSDRAALARIEGLGDLSHASLVYSPDERFAYVFGRDGGLTKVDIVTRQIVNRVVQAGNAIGGAISDDGQLVAVSNYEPGGVRVFDAETLEMVADIPTDSKTIGLVDAPGRRFVFTMWDTGETWIADFTLGD-PEITKITDMGKNPYDALITANGRTYITGLFGEDGLTALDLWAEFPEPIRVLPDYGRGQVEMPVYKMPHLEGWALTGREFVLPAVGHHEVLWIDADTLTETGRTQTHGQPVFAMARPDGRQVWVNFAHPLNDTIQVIDSVSKEIIHEFKPGPAVLHLEFTPRGHEVWISVRDANKVMVYDTQTFEKLREIEADSPSGIFFTARAHRTGLMSLGISYNKTGRAFGVGLAMLLGSVAAPTFAEEPTLSEDAFESSKQLYFEQCAGCHGVLRKGATGKSLEPIVETKNDDGTVTESGTLKLGQERLEKIIAWGTEGGMNNFSDIMTEQEIKDMATYIMMEPPKPPEMSLEQMRATRKVYVEEADYPTEPLHGRNWENFFVVIERDVGKVAVIDGDTKEVLAHIPTGYAVHVLKASEHHKLEEPENPGRFWYTMGRDGKMTKIDLWQNPENMLVAEVKIAYDARDVAVSGDGKYVIGGGYWPPHFAIVDAQTMEPVKVVSTRGVNVDGDYVEEARVAAIYTTPNEPTWIVAVKELGQLWQVDYTDLDNLRIDKIDSAKFLHDGFFDPTGRFFQIAANASNKMVVVDTQTHKLEAMIDTAALPHPGPGANWIDPNCGPVAGTTHLGVGTVTVWGNDPEGHPDQAWKVCYETETDGPGLFVRTHPNSDYIWADQTKHPEPEIQQSVQVISKETGEIVKTIQITEDEGSAAVHFEFNADGTEVWVSKWNLSDSKEPNGQIVIFDAKTLEEIGRIEGLFAPTGKFNVYNRSNHVT
>BA11
MTSEPDKKPPIWRRYFLWGMPVAGIAAAFAAGIIFWGGFNTAMEATNTKEFCVSCHEMRDFVYEEYTGTIHDVNRSGVGAVCSDCHVPKDWTHKMIRKIKASRELYGKMVGSINTREKFEAKRVHLAMNEWERMKATDSRECRNCHDFESMMPEFQKPRARQQHLNAMTVGQTCIDCHKGIAHSDARDRADEEYLEELEAPNPAFIREIPAEYLASLEKIEAQEAAEAEAEKAAKKVQQEAVQAQIAAAVDAAVTEERAKAAGEEAAAPSGGGDIATNIDWNAVASADLKLFYPGQASFEWVQNGKFHGGARPLTKGGDQCTTCHAKELDTIGNKIVAGGELEPTPIPGKRGVIDATVQAAHDDENLYIRLQWPDAGHNPAPFVDGGKMDPDNQIKVAMMITGTGIELGEQVGCWASCHADNSYMPFDPGAEAIGANGDVAGRLNTQDTVTKYISESRTDVEIKGRRGKALGGWDKLQAAEQIEQYLADGTYLDLMRVYADGSATNGYLLEQRVVNDGEIAASAELSGGMWTVVFTRPLNSGAPGDVPLEAGQTYTVGFAIHDDFSAARFHHVTLNTSLALDDDSAFINVVKQMKPQRLLPALLLLAAPAWA--DETAELCAEAEDRYVELFDQPSSAVEDAQVVLMYKYNFCPFELTVKAGTTVRWVNVDKRTSHSVLLKDGSEPESDRLFPEETVDLTFLTPGPQEYLCGPHWETQNMIGMITVEPMASVIKRVFSEGFRVFFLLAGLYGVFAGLAWGAWLAWDQSYAMPPVMWHAHEMIFGYATAALGGFFLTAVPNWTGAPEARARFITVVAFLWIAGRVAVWFSGSLSPLLVAFLDLIFVPILALKVASQLFRRPKPQNMVFVYLLGLIWIANLLVHLEWIGATTDTLNTGVRAGLLALCSMIAILGGRITPAFTRNAMKRAGQPEASWPVSVPQLDKAAMFLALLLPLLVLTLQTSPVAGVVALVLGCVQLSRMARWRARWAMRQPILLALFLGLGMLALGLILWGLAAIGFGNEVGAIHLLGIGCVGGMTLAVMSRAALGHSGRPLVAPSPMVIAYGLMAAAALVRWLGSELTGGYMTAMLMADGLWIAAVGLYVFAMWPALTGPRVA-----------------------------------------------------------MSGKVFLIGAGPGDPELMTLRALRMLQEADVVVYDRLVSADILNLHTEGARLIPVGKAPKCHTVPQDRINEILLEEASAGHTVARLKGGDPMIFGRGSEEAAYLMAHGVAVEYAPGITAAQGASASTGVPLTHRGLATSVQYVTGHRQADKVLDLDWKRLADPDSTLVVYMGVANIGQIAMGLMTENLPGSTPVLAVGKATTPGESRMVSRLDQLATDVREAGLKAPTLFIIGKVVSLYAERPVAELLEQANGMAKLGRRTSMPSVLLTTAVLIATSAFAADTLDPNALKRLVHQDCGSCHGLSLKGGLGPDLRSETLKHYDADVLTGVILDGIPDTAMPPWRPLISEEEAEWIARYLLEQEQMKHLILGLAASLMLTTAHAEPTATGDLGLVIERAKGSVLLVDQSDRAALARIEGLGDLSHASLVYSPDERFAYVFGRDGGLTKVDIVTRQIVNRVVQAGNAIGGAISDDGTLVAVSNYEPGGVRVFDADTLEMVADIPTDSKTIGLVDAPGRRFVFTMWDTGETWIANFAEGE-PAITKIPDMGKNPYDALITANGRTYITGLFGEDGLTALDLWADTPEPIRVLPDYGRGQEEMPVYKMPHLEGWALTGREFVLPAVGHHEVLWVDADTLSETGRTKTHGQPVFAMARPDGRQVWVNFAHPLNDTIQVIDSVSKEIIHEFKPGPAVLHMEFTPRGHEVWISVRDANKVMVYDTQTFEKLREIDADSPSGIFFTARAHKTGLMSLGISYNKTGRALGVGLAMLLGSVAAPTFAEEPTLSKEAFESSKQLYFERCAGCHGVLRKGATGKSLEPLVETKNADGTVTESGTLKLGQERLEKIIAWGTEGGMNNFSDVMSEEEIRDMATYIQMEPPQPPEMSLEQMMATRKVYVEPEDYPTEPLHGRNWENFFVVIERDVGKVAVIDGDTKEVLAHIPTGYAVHVLKASEHHKLEEPENPGRFWYTMGRDGKMTKIDLWQNPENMLVAEVTIGYDARDVAVSGDGKYVIGGAYWPPHFAIVDAETMEPKKVVSTRGYNVDGDYVEEARVAAIYTTPNEPTWIVAVKELGQLWQVDYTDLENLRIDKIDSAKFLHDGFFDPTGRYFQIAANASNKMVVVDTETHKLEALIDTAPLPHPGPGANWDDPNCGPVAGTTHLGEGTVTVWSNDPEGRPDDAWKVCYEVETDGPGLFIRTHPESDYIWADQTKHPEPEIQQSVQVIDKATGEIVKTIQITEEEGNVAVHFEFNQDGSEVWVSKWNRSTSKEPNGEIVIFDAKTLEEIGRVKGLFAPTGKFNVYNRSNHVT
>BJ3
M-------------------PVAGIAAAFVAGIIFWGGFNTAMEATNTEKFCVSCHEMRDYIYTEYKGTIHDVNRSGVGAVCSDCHVPKDWTHKIIRKIKASRELYGKMVGSISTPEKFEAKRIHLAMNEWQRMKKTDSRECRNCHDFESMMPEFQKPRARQQHLNAMEVGQTCIDCHKGIAHSNIRDRAPEDFLEELEAPNPAFARPIPPEYLASLERIEAKEAAEAEAEKAARKAQQEAVQAQIAAAVDAAVAEERAKADGTADAAAAGGSDVGGNIDWNAVASTDLKLFYPGQASFEWVQNGKTHGGARPLTKGGDQCSTCHAKELDAIGNKIVAGGDLEPTPIPGKRGVIDATVQAAHDDENLYIRLQWADAGHNPVPFVDGGKMDPDNPIKVAMMITGTGIELGEQVGCWASCHADNTYMPFAPDVETIAANPDVAGRLTAKDTVTKYISESRTEVEVKGRRGKPLGGWDKLQAEEQIAQYLQDGTFLDLMRVYADGSATNGYLLEQRVVNDGEISASASLSGGMWTVVFSRPLNSGAPGDVPLEPGKTYTVGFAIHDDHTAARFHHVTLNTSLALDDDSADINVVKQMTTKPLLTAVLALALPALA--DETDQICAEAEERYVELFGEPSDAAQDAEVVLMYKYNFCPARITVKPGTTVRWVNVDKRTSHSVLLKDGSQPESDRIFPEETIDMTFLEPGPQDYLCGPHWETQNMVGMVTVEP--------------------------------------------------------------------------------------------------------------------------------------------------------------------------------------------------------------------------------------------------------------------------------------------------------------------------------------------------------------------------------------------------------------------------------------------------------------MSGKVFLIGAGPGDPELMTLRALRMLREADVVVYDRLVSDEILAMHAPGARLIPVGKAPKCHTVPQDRINQILLEQARAGHIVARLKGGDPMIFGRGSEEAAFLTDHGIAVEYAPGITAAQGASCSTGVPLTHRGLATSVQYVTGHRQADKVLDLDWKRLADPDTTLVIYMGVANIGQIAMGLMTENLPGSTPVLAVGKATTPDERRLVSRLDRVAADARRSGRPHPVHYRQGRVAVCRTARPLNRPVGTGRYMARTLPIEWSGRAVLTAAVLVATSAFAADTLDPNALKRLVHQDCGSCHGLTLKGGLGPDLRAGNLQHYDPEILTGVILDGIPDTAMPPWRPLITEEEAEWITRYLLKPEQMKQFVLGLAASLLMTAAHAEPTATGDLGLVIERAAGSVLLVDQSDRAALARIEGLGDLSHASLVYSPDERFAYVFGRDGGLTKVDIVTRQIAKRVVQAGNAIGGAISDDGKLVAVSNYEPGGVRVFDADTLDLVADIPTGSKTIGLVDAPGRRFVFTMWDTGETWIADFARGTDPQITKITDMGKNPYDALITANGRTYITGLFGQDGLTALDLWDDTPEPIRVLPGYGRGQQEMPVYKMPHLEGWAHTGAEFVLPAVGHHQVLWVDADTLTETGRTQTYGQPVFAMARPDGRQVWVNFAHPLNDTIQVIDTVSKQVIHEFKPGPAVLHMEFTPRGHEVWISVRDANKIMVYDTHSFEKLREIPADSPSGIFFTARAHRTGLMSLGISHYTTGRAFRVGLAMLLGSVAAPTFAEEPTLSDEAFEASKQLYFEQCAGCHGVLRKGATGKNLEPHWKKTAADGTVTEGGTLQLGQERLEKIIAWGTEGGMNNFSDIMTEEQIRDMATYIMMDAPKPPEMSLEQMKATRKVYVEEADYPTEPLHGRNWENFFVVIERDVGKVAVIDGDTKEVLTHIPTGYAVHVLKASEHHSLTEPEHPGRFWYTMGRDGKMTKIDLWQTPDKMLVSEVKIAYDARDVAVSGDGKYVIGGGYWPPHFAIVDAKTMEPLKVVSTRGVNVDGDYVEESRVAAIYTTPNEPTWIVAVKELGQLWQVDYTDLDNLRIDKIDSAKFLHDGFFDPTGRYFQIAANASNKMVVVDTETHKLEAMIDTAALPHPGPGANWVDPNCGPVAGTTHLGVGTVTVWGNDPEGHPDQAWKVCYEVETDGPGLFVRTHPNSDYIWADQTKHPEPEIQQSVQVISKETGEIVKTIQITEDEGSAAVHFEFNADGTEVWVSKWNLSDSKEPNGQIVIFDAKTLEEIGRIDGLYAPTGKFNVYNRSNHVT
>BJ4
MTSEPEKKKPIWRRYFLWGMPVAGIAAAFVAGIIFWGGFNTAMEATNTEKFCVSCHEMRDYIYTEYKGTIHDVNRSGVGAVCSDCHVPKDWTHKIIRKIKASRELYGKMVGSISTPEKFEAKRIHLAMNEWQRMKKTDSRECRNCHDFESMMPEFQKPRARQQHLNAMEVGQTCIDCHKGIAHSNIRDRAPEDFLEELEAPNPAFARPIPPEYLASLERIEAKEAAEAEAEKAARKAQQEAVQAQIAAAVDAAVAEERAKADGTADAAAAGGSDVGGNIDWNAVASTDLKLFYPGQASFEWVQNGKTHGGARPLTKGGDQCSTCHAKELDAIGNKIVAGGDLEPTPIPGKRGVIDATVQAAHDDENLYIRLQWADAGHNPVPFVDGGKMDPDNPIKVAMMITGTGIELGEQVGCWASCHADNTYMPFAPDVETIAANPDVAGRLTAKDTVTKYISESRTEVEVKGRRGKPLGGWDKLQAEEQIAQYLQDGTFLDLMRVYADGSATNGYLLEQRVVNDGEISASASLSGGMWTVVFSRPLNSGAPGDVPLEPGKTYTVGFAIHDDHTAARFHHVTLNTSLALDDDSADINVVKQMTTKPLLTAVLALALPALA--DETDQICAEAEERYVELFGEPSDAAQDAEVVLMYKYNFCPARITVKPGTTVRWVNVDKRTSHSVLLKDGSQPESDRIFPEETIDMTFLEPGPQDYLCGPHWETQNMVGMVTVEPMPSAITRVMGEGFRVFFLFAGLYGVFAGLAWGGWLATEAPYAMSPPMWHAHEMVFGYASAALGGFFLTAVPNWTGAPEARRLFIAAAAALWLVGRVALWFSGAIDPVIVAVLDLAFVPVLAAKIATQLIRRPKPQNMIFLLLLAYIWVSNLLTHLDWIGVTAGTLDVGLRTGLLALCSMIAILGGRITPAFTRNAMKRAGVPEAEWPVSRDWMEKSNMVLALLLPAAMLIFGAGYAVAIMALVLGVIQGLRLSGWRGAWALRQPILFALHLALGMLGLGLVLWGMSLLGLGSELGALHVLGIGCVGGMTLAVMSRAALGHSGRALVAPAPVVVAYGAMALAAILRWIGSGLDAQFLTTMLVADGLWISAMALYVVAMWPALVGPRAV-----------------------------------------------------------MSGKVFLIGAGPGDPELMTLRALRMLREADVVVYDRLVSDEILAMHAPGARLIPVGKAPKCHTVPQDRINQILLEQARAGHIVARLKGGDPMIFGRGSEEAAFLTDHGIAVEYAPGITAAQGASCSTGVPLTHRGLATSVQYVTGHRQADKVLDLDWKRLADPDTTLVIYMGVANIGQIAMGLMTENLPGSTPVLAVGKATTPDERRLVSRLDRVAADVRAAGLAAPTLFIIGKVVSLYAERPVAELLEHAHGMARTLPIEWSGRAVLTAAVLVATSAFAADTLDPNALKRLVHQDCGSCHGLTLKGGLGPDLRAGNLQHYDPEILTGVILDGIPDTAMPPWRPLITEEEAEWITRYLLKPEQMKQFVLGLAASLLMTAAHAEPTATGDLGLVIERAAGSVLLVDQSDRAALARIEGLGDLSHASLVYSPDERFAYVFGRDGGLTKVDIVTRQIAKRVVQAGNAIGGAISDDGKLVAVSNYEPGGVRVFDADTLDLVADIPTGSKTIGLVDAPGRRFVFTMWDTGETWIADFARGTDPQITKITDMGKNPYDALITANGRTYITGLFGQDGLTALDLWDDTPEPIRVLPGYGRGQQEMPVYKMPHLEGWAHTGAEFVLPAVGHHQVLWVDADTLTETGRTQTYGQPVFAMARPDGRQVWVNFAHPLNDTIQVIDTVSKQVIHEFKPGPAVLHMEFTPRGHEVWISVRDANKIMVYDTHSFEKLREIPADSPSGIFFTARAHRTGLMSLGISHYTTGRAFRVGLAMLLGSVAAPTFAEEPTLSDEAFEASKQLYFEQCAGCHGVLRKGATGKNLEPHWKKTAADGTVTEGGTLQLGQERLEKIIAWGTEGGMNNFSDIMTEEQIRDMATYIMMDAPKPPEMSLEQMKATRKVYVEEADYPTEPLHGRNWENFFVVIERDVGKVAVIDGDTKEVLTHIPTGYAVHVLKASEHHSLTEPEHPGRFWYTMGRDGKMTKIDLWQTPDKMLVSEVKIAYDARDVAVSGDGKYVIGGGYWPPHFAIVDAKTMEPLKVVSTRGVNVDGDYVEESRVAAIYTTPNEPTWIVAVKELGQLWQVDYTDLDNLRIDKIDSAKFLHDGFFDPTGRYFQIAANASNKMVVVDTETHKLEAMIDTAALPHPGPGANWVDPNCGPVAGTTHLGVGTVTVWGNDPEGHPDQAWKVCYEVETDGPGLFVRTHPNSDYIWADQTKHPEPEIQQSVQVISKETGEIVKTIQITEDEGSAAVHFEFNADGTEVWVSKWNLSDSKEPNGQIVIFDAKTLEEIGRIDGLYAPTGKFNVYNRSNHVT
>BJ5
MTSEPEKKKPIWRRYFLWGMPVAGIAAAFVAGIIFWGGFNTAMEATNTEKFCVSCHEMRDYIYTEYKGTIHDVNRSGVGAVCSDCHVPKDWTHKIIRKIKASRELYGKMVGSISTPEKFEAKRIHLAMNEWQRMKKTDSRECRNCHDFESMMPEFQKPRARQQHLNAMEVGQTCIDCHKGIAHSNIRDRAPEDFLEELEAPNPAFARPIPPEYLASLERIEAKEAAEAEAEKAARKAQQEAVQAQIAAAVDAAVAEERAKADGTADAAAAGGSDVGGNIDWNAVASTDLKLFYPGQASFEWVQNGKTHGGARPLTKGGDQCSTCHAKELDAIGNKIVAGGDLEPTPIPGKRGVIDATVQAAHDDENLYIRLQWADAGHNPVPFVDGGKMDPDNPIKVAMMITGTGIELGEQVGCWASCHADNTYMPFAPDVETIAANPDVAGRLTAKDTVTKYISESRTEVEVKGRRGKPLGGWDKLQAEEQIAQYLQDGTFLDLMRVYADGSATNGYLLEQRVVNDGEISASASLSGGMWTVVFSRPLNSGAPGDVPLEPGKTYTVGFAIHDDHTAARFHHVTLNTSLALDDDSADINVVKQMTTKPLLTAVLALALPALA--DETDQICAEAEERYVELFGEPSDAAQDAEVVLMYKYNFCPARITVKPGTTVRWVNVDKRTSHSVLLKDGSQPESDRIFPEETIDMTFLEPGPQDYLCGPHWETQNMVGMVTVEPMPTAITRVMGEGFRVFFLFAGLYGVFAGLAWGGWLATEAPYAMSPPMWHAHEMIFGYASAALGGFFLTAVPNWTGAPEARRLFIAAAAALWLAGRVALWFSGVIDPVIVAVLDLAFVPVLAAKIATQLIRRPKPQNMIFLLLLAYIWVSNLLTHLDWIGVTVGTLDVGLRTGLLALCSMIAILGGRITPAFTRNAMKRAGVPEADWPVIRDWMEKSNMVLALLLPAVMLIFGAGHAVAILALVLGAIQGLRLSGWRGAWAVRQPILFALHLALGMLGLGLVLWGMGLLGLGSELGALHVLGIGCVGGMTLAVMSRAALGHSGRALVAPAPVVVAYGAMALAAILRWIGSGLDAQFLTAMLVADGLWISAMALYVVAMWPALVGPRAV-----------------------------------------------------------MSGKVFLIGAGPGDPELMTLRALRMLREADVVVYDRLVSDEILAMHAPGARLIPVGKAPKCHTVPQDRINQILLEQARAGHIVARLKGGDPMIFGRGSEEAAFLTDHGIAVEYAPGITAAQGASCSTGVPLTHRGLATSVQYVTGHRQADKVLDLDWKRLADPDTTLVIYMGVANIGQIAMGLMTENLPGSSPVLAVGKATTPDERRLVSRLDRVAADVRAAGLAAPTLFIIGKVVSLYAERPVAELLEHAHGMARTLPIEWSGRAVLTAAVLVATSAFAADTLDPNALKRLVHQDCGSCHGLTLKGGLGPDLRAGNLQHYDPEILTGVILDGIPDTAMPPWRPLITEEEAEWITRYLLKPEQMKQFVLGLAASLLMTAAHAEPTATGDLGLVIERAAGSVLLVDQSDRAALARIEGLGDLSHASLVYSPDERFAYVFGRDGGLTKVDIVTRQIAKRVVQAGNAIGGAISDDGTLVAVSNYEPGGVRVFDADTLDLVADIPTGSKTIGLVDAPGRRFVFTMWDTGETWIADFARGTDPQITKITDMGKNPYDALITANGRTYITGLFGQDGLTALDLWADTPEPIRVLPGYGRGQQELPVYKMPHLEGWAHTGAEFVLPAVGHHQVLWVDADTLTETGRTQTYGQPVFAMARPDGRQVWVNFAHPLNDTIQVIDTVSKQVIQEFKPGPAVLHMEFTPRGHEVWISVRDANTVMVYDTHSFEKLREIPADSPSGIFFTARAHRTGLMSLGISHYTTGRAFRVGLAMLLGSVAAPTFAEEPTLSDEAFEASKQLYFEQCAGCHGVLRKGATGKNLEPHWKKTAADGTVTEGGTLQLGQERLEKIIAWGTEGGMNNFSDIMTEEQIRDMATYIMMDAPKPPEMSLEQMKATRKVYVEEADYPTEPLHGRNWENFFVVIERDVGKVAVIDGDTKEVLTHIPTGYAVHVLKASEHHSLTEPEHPGRFWYTMGRDGKMTKIDLWQTPDKMLVSEVKIAYDARDVAVSGDGKYVIGGGYWPPHFAIVDAKTMEPLKVVSTRGVNVDGDYVEESRVAAIYTTPNEPTWIVAVKELGQLWQVDYTDLDNLRIDKIDSAKFLHDGFFDPTGRYFQIAANASNKMVVVDTETHKLEAMIDTAALPHPGPGANWVDPNCGPVAGTTHLGVGTVTVWGNDPEGHPDQAWKVCYEVETDGPGLFVRTHPNSDYIWADQTKHPEPEIQQSVQVISKETGEIVKTIQITEDEGSAAVHFEFNADGTEVWVSKWNLSDSKEPNGQIVIFDAKTLEEIGRIDGLYAPTGKFNVYNRSNHVT
>C11
MTSEPDKKPPIWRRYFLWGMPVAGIAAAFVGGIIFWGGFNTAMEATNTKDFCISCHEMRDFVYEEYTGTIHDVNRSGVGAVCSDCHVPKDWTHKMIRKIKASKELYGKVVGTINTREKFEAKRVHLAMNEWERMKATDSRECRNCHDFESMMPEFQKPRARQQHLNAMEIGQTCIDCHKGIAHSDARDRADEEYLEELEAPNPAFIRPIPPEYLASLAKIEAEEAAEAEAEKAAKQAQQEAVQAQIAAAVDAAVAEERANASGEEAAAPAGGSDVGGNIDWNAVASADLKLFYPGQASFEWVQNGKFHGGARPLTKGGDQCSTCHAKELDAIGNKIVAGGELEPTPIPGKRGVIDATVQAAHDDENLYIRMQWPDAGHSPAPFVEGGKMDPDNQIKVAMMITGTGIELGDQVGCWASCHADNTYMPFDPGADAIAANGDFTGRMNTQDTVTKYISESRTEVEVKGRRGKALGGWDKLEAEAQIEQYLADGTFLDLMRVYADGSASNGYLLEQRVVNDGEIAASANLSGGMWTVVFSRPLNSGAPGDVPLEPGQTYTVGFAIHDDFAAARFHHVTLNTSLALDDDTANINVVKQMRTQNLLPALLLMVSPAFAADEDTAAICAEAEERYVEMFGQPSAGVEDAEVVLMYKYNFCPAELAVKAGTTVRWVNVDKRTSHSVLLKDGSEPESDRIFPEETVDMTFLTPGPQDYLCGPHWETQNMIGMITVEPMTTVATRVLGEGFRVFFLSAGLYGLFAGGAWGLWLAQASSYAMSPPMWHAHEMIFGYATAALGGFFLTAVPNWTGAPNARALFIATAAGLWLAGRVAMWFSASLDPWLVAVLDLAFIPILAAKIGSQLIRRPKPQNMVFLLILGFIWIANLMTHLEWMGVTDDTLNTGLRAGLLTLCSMIAVLGGRITPAFTRNAMKRAGEPESAWPVSVARLEKASLVTALLLPLSILVLGSGPVAGVLALVFGVLQVVRLSRWRAGWAMRQPILIALHLGLGMLALGLILWGLALLGIGNEIGALHVLGIGCVGGMTLAVMSRAALGHSGRALVAPQPMVLAYGLMAAAAIVRWFGTGLDTGYLTAMLVADGLWICAIGLYLIAMWPSLTGPRAT-----------------------------------------------------------MSGKVFLIGAGPGDPELMTLRALRMLQEADVVVYDRLVSDDILAMHAEGARLIPVGKAPKCHTVPQDRINEILLEEARAGHTVARLKGGDPMIFGRGSEEAAYLLEHSIAVEYAPGITAAQGASSSTGVPLTHRGLATSVQYVTGHRQADKILDLDWKRLADPDSTLVVYMGVANIGQIAMGLMTENLPGSTPVLAVGKATTPDERRLVSRLDRLASDVREAELKAPTLFIIGQVVSLYAERPVAELLEQAHGMASICQTNWPSRAVLTTAIMVATSALAADALDPNALRRLVHQDCGSCHGLSLKGGLGPDLRAENLKHYDADVLTGVILDGIPDTAMPPWRPLISEEEAEWIARYLLEPEQMKHIVLGLVATLMMTAAHGEPTATGDLGLVIERAQGSVLLVDQSERAALARIEGLGDLSHASLVYSPDERFAYVFGRDGGLTKVDIVTRQIVNRVVQAGNAIGGAISDDGKLVAVSNYEPGGVRVFDADTLEMVADIPTDSKTIGLVDAPGRRFVFTMWDTGETWIADFASGT-PEITKIPDMGKNPYDALITANGRTYITGLFGEDGLTALDLWSEKPEPIRVLPDYGRGQEEMPVYKMPHLEGWALTGREFVLPAVGHHEVLWIDADTLTETGRTKTHGQPVFAMARPDGRQVWVNFAHPLNDTIQVIDSVSKEIIHEFKPGPAVLHMEFTPRGHEVWLSVRDANKVMVYDTQTFEKLREIEADSPSGIFFTARAHRTGLMSLGISYNKTGRAFGVGLAMLLGSVAAPAFAEEPTLSEEAFEASKQLYFEQCAGCHGVLRKGATGKNLEPHWKKTADDGTVTEGGTLKLGQERLEKIIAWGTEGGMNNFSDIMTEQEIKDMATYIMMEPPKPPEMSLDQMMATRKVYVEEADYPTEPLHGRNWENFFVVIERDVGKVAVIDGDTKEVLTHIPTGYAVHVLKASEHHKLEEPEQPGRFWYTMGRDGKMTKIDLWQTPDKMLVSEVKIAYDARDVAVSGDGKYVIGGGYWPPHFAIVDAQTMEPVKVVSTRGVNVDGDYVEEARVAAIYTTPNEPTWIVAVKELGQLWQVDYTDLDNLRIDKIDSAKFLHDGFFDPTGRYFQIAANASNKMVVVDTKTHKLEAMIDTAALPHPGPGANWNDPNCGPVAGTTHLGVGTVTVWGNDPENRPDDAWKVCYEVETDGPGLFVRTHPNSDYIWADQTKHPEPEIQQSVQVISKETGEIVKTIQITEDEGSAAVHFEFNADGTEVWVSKWNLSDSKEPNGQIVIFDAKTLEEIGRIEGLYAPTGKFNVYNRSNHVT
>AD2
MTSEPEKKKPIWRRYFLWGMPVAGIAAAFAAGIIFWGGFNTAMEATNTKDFCISCHEMRDFVYEEYTGTIHDVNRSGVGAVCSDCHVPKDWTHKIIRKIKASKELYGKMVGTINTREKFEAKRVHLAMNEWERMKATDSRECRNCHDFESMMPEFQKPRARQQHLNAMTVGQTCIDCHKGIAHSDARDRAEEEYLEKLEAPNPDFIREIPAEYLASLERIEAKEAAEAEAEKAARAAQQEAVQAQIAAAVDAAVAEERAKAAGDEAAAPAGGGEVATSFDWNAVASADLKLFYPGQASFEWVQNGKFHGGARPLTKGGDQCTTCHAKELDTIGNKIVAGGELEPTPIPGKRGVIDATVQAAHDDENLYIRLQWPDAGHNPAPFVDGGKMDPENQIKVAMMITGTGIEMGDQVGCWASCHADNTYMPFAPEADAIAANGDVSGRLTAQDTVTKYISESRTEVDTKGRRGKPMGGWDKLHAAEQIEQYLADGTYLDLMRVYADGSATNGYLLEQRVVNDGEIAASASLDGGIWTVVFTRPLNSGAAGDVPLEAGKTYTVGFAIHDDFAAARFHHVTLDTSLALDDDSAFINVVKQMKPQHLLPALLLLASPALAADDDIAATCAEAEERYVELFGQPSSAVEDAEVVLMYKYLFCPVELTVKAGTTVRWVNVDKRTSHSVLLKDGSEPESDRLFPEESVDMTFLTPGPQDYLCGPHWETQNMIGMITVEPMSAVIARVLGEGFRVFFLSAGLYGLFVGGVWGIWLMADPSYAMTPPMWHAHEMIFGYSTAALGGFFLTAVPNWTGAPEARARFITLAAGLWLLGRLAMWFSGVVPPVLVAVLDLAFVPILAAKIATQLIRRPKPQNMVFLLLLSLIWVANLLTHLEWIGVTDDTLNLGLRAGLLTLCSMIAILGGRITPAFTRNAMKRDGAPEAAWPVSVAALDKAGMVIALVLPLSALVLGLGPVTGVVALLLGAVQILRMVRWRSVWALRQPILIALHVGLGMLALGLILWGLSLLGIGNEIAALHVLGIGCVGGMTLAVMSRAALGHSGRALIAPPPMAVAYGLMALAAILRWVGSDLTTGYLTVMLLVDGLWIGAFALYLIAMWSALTGPRAA-----------------------------------------------------------MSGKVFLIGAGPGDPELMTLRALRMLQEADVVVYDRLVSDDILNLHADGARLIPVGKAPKCHTVPQDRINDILVEEARAGHTVARLKGGDPMIFGRGSEEAAYLMANGIPVEYAPGITAAQGASCSTGVPLTHRGLATSVQYVTGHRQADKVLDLDWKRLADPDSTLVVYMGVANIGQIAMGLMTENLPGSTPILAVGKATTPEERRMVSRLDRLAADVREADLKAPTLFIIGKVVSLYSEQPVAELLEQAHGMAKLGRRKWTARATLSTAVLLATTAFAADTLDPNALKRLVHQDCGSCHGLSLKGGLGPDLRSQTLEHYDAEVLTGVILDGIPDTAMPPWRPLISEEEAEWIARYLLAQEQMKQLILTLAATLLMTTAQAEPTATGDLGLVIERAKGSVLLVDQSDRVALARIEGLGDLSHASLVYSPDERFAYVFGRDGGLTKVDIVTRQIVNRVVQAGNAIGGAISDDGKLVAVSNYEPGGVRVFDADTLEMVADIPTDSKTIGLVDAPGRRFVFTMWDTGETWIADFAEGD-PAITKIPDMGKNPYDALITANGRTYITGLFGEDGLTALDLWSETPEPIRVLPNYGRGQEEMPVYKMPHLEGWALTGREFVLPAVGHHEVLWIDADTLSETGRTQTHGQPVFAMARPDGRQVWVNFAHPLNDTIQVIDSVSKEIIHEFKPGPAVLHMEFTPRGHEVWISVRDANKVMVYDTQSFEKLREIEADSPSGIFFTARAHRTGLMSLGISYTKASRTLGVGLAMLLGSAAAPVLAQEPTLSDEAFESSKQLYFEQCAGCHGVLRKGATGKNLEPHWKKTAADGTVTEGGTLALGQERLEKIIAWGTEGGMNNFSDIMTEQEIKDMATYIMMEAPKPPEMSLDQMKATRKVYVEEADYPTEPLHGRNWENFFVVIERDVGKVAIIDGDTKEVLVHIPTGYAVHVIKASEHHKLEEPDNPGRFWYTMGRDGKMTKIDLWQTPDKMLVSEVKIAYDARDVAISGDGKYVIGGGYWPPHFAIVDAVTMEPLKVVSTRGVNVDGDYVEESRVAAIYTTPNEPSWLVAVKELGQMWQVDYSDLDNLRIDKIDTAKFLHDGFFDPTGRYFQIAANASNKMVVVDTKDRKLEALIDVAALPHPGPGANWNDPNCGPVAGTTHLGVGTVTVWGNDPEGRPDDAWKVCYEVETDGPGLFIRTHPNSKYVWADQTKHPEPEIQQSVQVIDKETGEIVKTIQITEEEGNAAVHFEFNADGTEVWVSKWNLADSKEPNGEIVIFDAETLEEKTRIKGLFAPTGKFNVYNRSNHVT
>CE9
MTSEPEKKKPIWRRYFLWGMPVAGIAAAFAAGIIFWGGFNTAMEATNTKEFCVSCHEMRDFVYEEYTGTIHDVNRSGVGAVCSDCHVPKDWTHKIIRKIKASKELYGKVVGTINTREKFEAKRVHLAMNEWERMKSTDSRECRNCHDFESMMPEFQKPRARQQHLNAMTVGQTCIDCHKGIAHSDARDRADAEYLEELEAPNPAFIREIPAEYLASLERIEAKEAAEAEAEKAARVAQQEAVQAQIAAAVDAAVAEERANASGQETTAPAGGSDVGTNIDWAAVPSADMKLFYPGQASFEWVQNGRSHGGARPLTKGGDKCTTCHAAELDAIGNKIVAGGDLEPSPIPGKRGVIDATVQAAHDDQNLYIRLQWPDAGHNPAPFVDSGKMDPDNQIKVAMMITGTGIELGDQVGCWASCHADNSYMPFDPGAEAIAANGDISGRLAAQDTVTKYISESRTEVEIKGRRGKALGGWDKLQAADQIEQYLADGTYLDLMRVYADGSATNGYLLEQRVVNDGEIAASSSLDAGMWTVVFSRPLNSGAPGDVPLETGQTYTVGFAIHDDFAAARFHHVTLDTSLALDDDSAFINVVKQMKPRHLLPALLLLATPAWA--DETAELCAEAEERYVELFGHPSSSVEDAEVVLMYKYTFCPVELTVKVGTTVRWVNVDKRTSHSVLLKDGSEPESDRLFPEETVDLTFLTPGPQDFLCGPHWETQNMIGMITVEPMPAMITRVLGEGFRVFFLSAGLYGMFVGLVWGLWLTLAPEYGMTPPMWHAHEMIFGYATAALGGFFLTAVPNWTGAPEARAKFIAIVAGLWLAGRLAMWFSGALPPAIVAVLDLAFVPVLAAKMLTQLIKRPKPQNMVFLALLSLIWIANLITHLGWMGVSNDTSQTGLRAGLLTLCAMIAILGGRITPAFTRNAMKRAEVPEALWPVSSPIFDKAGMVLALLLPLSALTLGAGSVAGRLALVLGVVQILRMARWRAIWAARQPILLALHLGLAMLALGLILWGLAVLGIGNEVAALHILGIGCVGGMTLAVMSRAALGHSGRALVAPLPMVVAYGFMAAAALSRWIGAELNAGYLVAMLLSDGLWVAAFALYLISMWPALTGPKTA-----------------------------------------------------------MSGKVYLIGAGPGDPELMTLRALRMLQEADVVVYDRLVSADILAMHAKGARLIPVGKAPKCHTVPQTRINDILVEEARAGHTIARLKGGDPMIFGRGSEEAAHLMANGIPVDYAPGITAAQGASCSTGVPLTHRGLATSVQYVTGHRQADKVLDLDWKRLADPDSTLVVYMGVANIGQIAMGLMTENLPGATPVLAVGKATTPDEHRMVSRLDRLAADVRDADLKAPTLFIIGKVVSLYAERPVAELLEQAHGMAKFGSRRWTVRAVLTTAVLVATSAFAADTLDPNALKRLVHQDCGSCHGLSLKGGLGPDLRSETLEHYDADVLTGVILDGIPDTAMPPWRPLISEEEAEWIARYLLAQEQMKQLILTLAATLLMTTAQAEPTATGDLGLVIERAKGSVLLVDQSDRAALARIEGLGDLSHASLVYSPDQRFAYVFGRDGGLTKVDIVTRQIANRVVQAGNAIGGAISDDGMLVAVSNYEPGGVRVFDADTLKMVADIPTDSKTIGLVDAPGRRFVFTMWDTGETWIADFTKGS-PAITKIPDMGKNPYDALITANGRTYITGLFGEDGLTALDLWAETPQPIRVLPNYGRGQEEMPVYKMPHLEGWALTGREFVLPAVGHHEVLWIDAHTLTETGRTQTHGQPVFAMARPDGRQVWVNFAHPLNDTIQVIDSVSKEIIHEFKPGPAVLHMEFTPRGHEVWISVRDANKVMVYDTQTFEKLREIEADSPSGIFFTARAHRTGLMSLGISYNKTGRALRVGLAMLLGSVAAPVFAEEPTLSKEAFESSKQLYFERCAGCHGVLRKGATGKSLEPLVETKNADGTVTESGTLKLGQERLEKIIAWGTEGGMNNFSDVMSEDEIRDMATYIQMEPPKPPEMSLEQMMATRKVYVEPEDYPTEPLHGRNWENFFVVIERDVGKVAVIDGDTKEVLAHIPTGYAVHVLKASEHHKLEEPENPGRFWYTMGRDGKMTKIDLWQNPENMLVAEVTIGYDARDVAVSGDGKYVIGGAYWPPHFAIVDAETMEPKKVVSTRGYNVDGDYVEEARVAAIYTTPNEPTWIVAVKELGQLWQVDYSDLDNLRIDKIDSAKFLHDGFFDPSGRYFQIAANASNKMVVVDTETHKLEALIDTAPLPHPGPGANWDDPNCGPVAGTTHLGEGTVTVWGNDPESRPDDAWKVCYEVETDGPGLFIRTHPESDYIWADQTKHPEPEIQQSVQVIDKATGEIVKTIQITEEEGNVAVHFEFNQDGSEVWVSKWNRSTSKEPNGEIVIFDAKTLEEIGRVKGLFAPTGKFNVYNRSNHVT
>BG10
MTSEPDKKPPIWRRYFLWGMPVAGIAAAFAGGIIFWGGFNTAMEATNTKEFCISCHEMRDFVFEEYTGTIHDVNRSGVGAVCSDCHVPKDWTHKMIRKIKASKELYGKMVGSINTREKFEAKRVHLAMNEWERMKATDSRECRNCHDFESMMPEFQKPRARQQHLNAMTVGQTCIDCHKGIAHSDARDRADEEYLEKLEAPNPAFIREIPAEYMASLERIEAKEAAEAEAEKAARAAQQEAVQAQIAAAVDAAVAEERAKAAGEESAAPAGGSDVGADIDWNAVASADLKLFYPGQASFEWVQNGKLHGGARPLTKGGDQCTTCHAKELDTIGNKIVAGGDLEPTPIPGKRGVIDATVQAAHDDENLYIRLQWPDAGHNPAPFVDGGKMDPDNQIKVAMMITGTGIEMGDQVGCWASCHADNSYMPFDPGADAIAANGDFTGRMAAQDTVTKYISESRTEIETRGRRGKPLGGWDKLQAAEQIEQYLADGTYLDLMRVYADGSATNGYLLEQRVVNDGEIAASASLSGGMWTVVFTRPLNSGAPGDVPLEPGRTYTVGFAIHDDFAAARFHHVTLDTSLALDDDAAFINVVKQMKPHRLLPVLLLLAAPAWA--DDAAEICAEAEARYVELFGQPSSAVEDAEVVLMYKYNFCPFELTVKAGTTVRWVNVDKRTSHSVLLKDGSEPESDRLFPEETVDLTFLTPGPQDYLCGPHWETQNMIGMITVEPMAAVITRIFGEGFRVFFLSAGLYGLFVGLVWGLWLTITPDYGMAPPMWHAHEMIFGYATAALGGFFLTAVPNWTGAPDARARFIALAAGLWLAGRMAMWFSGMLPPLLVAVIDLAFVPILAAKIATQLIRRPKPQNMIFLLLLTSIWVADLLTHLEWMGVTDDTLQTGLRAGLLTLCAMIAILGGRITPAFTRNAMKRAGVPEADWPVSVAPLDKAGMVLALALPLIILVLGMNPAAGMAALILGILQVLRMARWRARWALRQPILLALHLGLGMLALGLVLWGLAVVGYGNEVAALHVLGIGCVGGMTLAVMSRAALGHSGRALVAPGPMVVAYGLMAIAALSRWIGADLNAGYLVAMLVSDGLWIGAFALYLIAMWPALTGPRAP-----------------------------------------------------------MSGKVFLIGAGPGDPELMTLRALRMLQEADVVVYDRLVSDDILAMHAENARLIPVGKAPKCHTVPQDRINEILLEEACAGHTVARLKGGDPMIFGRGSEEAAYLTDRGIAVEYAPGITAAQGASCSTGVPLTHRGLATSVQYVTGHRQADKVLDLDWKRLADPESTLVVYMGVANIGQIAMGLMTENLPGATPVLAVGNATTPDERRVVSRLDQLAADVREAGLKAPTLFIIGQVVSLYAERPVAELLEQAHGMASVTHTYWTVHAVLTTAVLVATSAFAADAIDPGALKRLVHQDCGSCHGLSLKGGLGPDLRSQSLQHYDPDILTGVILDGIPDTAMPPWRPLISEEEAEWIARYLLEQEKMKQIVLGLAAALMMTTASAEPTATGDLGLVIERATGSVLLIDQSDRAALARIEGLGDLSHASLVYSPDERFAYVFGRDGGLTKVDIVTRQIAGRVVQAGNAIGGAISDDGKLVAVSNYEPGGVRVFDAETLEMVADIPTGGKTIGLVDAPGRRFVFTMWDSGETWIADFAAGA-PEITKIPDMGKNPYDALITANGRTYITGLFGEDGLTALDLWSDSPEPIRVLPDYGRGQEEMPVYKMPHLEGWALTGREFVLPAVGHHEVLWIDADALHETGRTKTHGQPVFAMARPDGRQVWVNFAHPLNDTIQVIDSVTKQVIHEFKPGPAVLHMEFTPRGHEVWISVRDAGKVMIYDTQTFEKLREIEADSPSGIFFTARAHRTGLMSLGISYNKTGRAFGVGLAMLLGSVAAPALAEEPTLSKEAFESSKQLYFERCAGCHGVLRKGATGKSLEPLVETKNADGTVTESGTLKLGQERLEKIIAWGTEGGMNNFSDVMSEDEIRDMATYIQMEPPTPPEMSLEQMMATRKVYVEPEDYPTEPLHGRNWENFFVVIERDVGKVAVIDGDTKEVLAHIPTGYAVHVLKASEHHKLEEPENPGRFWYTMGRDGKMTKIDLWQDPENMLVAEVTIGYDARDVAVSGDGKYVIGGAYWPPHFAIVDAETMEPKKVVSTRGYNVDGDYVEEARVAAIYTTPNEPTWIVAVKELGQLWQVDYSDLDNLRIDKIDSAKFLHDGFFDPTGRYFQIAANASNKMVVVDTETHKLEALIDTAPLPHPGPGANWDDPNCGPVAGTTHLGEGTVTVWGNDPEGRPDDAWKVCYEVETDGPGLFIRTHPESDYIWADQTKHPEPEIQQSVQVIDKATGEIVKTIQITEEEGNVAVHFEFNQDGSEVWVSKWNRSTSKEANGEIVIFDAKTLEEIGRVKGLFAPTGKFNVYNRSNHVT
>N4
MTSEPDKKPPIWRRYFLWGMPVAGIAAAFAAGIIFWGGFNTAMEATNTKEFCVSCHEMRDFVYEEYTGTIHDVNRSGVGAVCSDCHVPKDWTHKIIRKIKASKELYGKMVGTINTREKFEAKRVHLAMNEWERMKATDSRECRNCHDFESMMPEFQKPRARQQHLNAMTVGQTCIDCHKGIAHSDARDRADEEYLEELEAPNPAFIREIPAEYLASLERIEAKEAAEAEAEKAARVAQQEAVQAQIAAAVDAAVAEERAKASGEEAAAPAGGSDVGTNVDWAAVPTADMKLFYPGQASFEWVQNGRSHGGARPLTKGGDKCTTCHAAELDAIGNKIVAGGELEPTPIPGKRGVIDATVQAAHDDENLYIRLQWPDAGHNPAPFVDGGKMDPDNQIKVAMMITGTGIELGDQVGCWASCHADNSYMPFDPGAEAIAANGDVSGRLTAQDTVTKYISESRTEVEIKGRRGKALGGWDKLQAAEQIEQYLADGTYLDLMRVYADGSATNGYLLEQRVVNDGDIAASASLDAGMWTVIFTRPLNSGAAGDVPLEAGQTYTVGFAIHDDFAAARFHHVTLDTSLALDDDSAFINVVKQMKPQHLLPALLLLAAPAWA--DDTAELCAEAEDRYVELFGQPSSAVEDAEVVLMYKYTFCPVELTVKAGTTVRWVNVDKRTSHSVLLKDGSAPESDRLFPEESVDLTFLTPGPQDYLCGPHWETQNMIGMITVEPMPAIITRVFGEGFRVFFLSAGLYGLFVGLVWGLWLTLAPEYGMTPPMWHAHEMIFGYATAALGGFFLTAVPNWTGAPDARARFITLAAGLWLAGRMAMWFSGALPAALVAVVDLVFVPILAAKILTQLIKRPKPQNMVFLVLLSLIWVADLMTHLEWMGITNDTLQTGLRAGLLTLCAMIAILGGRITPAFTRNAMKRAGVPEVNWPVSAPAFDKAGMALALLVPLCALILGVGPVAGGLALVLGVVQILRMARWRAVWAARQPILLALHLGLAMLALGLILWGLAVVGLGNEVAALHVLGIGCVGGMTLAVMSRAALGHSGRALVAPAPMVVAYGLMAVAALSRWVGAELNAGYLVAMLLSDGLWVAAFALYLVAMWPALTGPKAA-----------------------------------------------------------MSGKVFLIGAGPGDPELMTLRALRMLQEADVVVYDRLVSADILDLHADGARLIPVGKAPKCHTVPQDRINEILVQEARAGHTVARLKGGDPMIFGRGSEEAAYLMAHGIAVEYAPGITAAQGASCSTGVPLTHRGLATSVQYVTGHRQADKVLDLDWKRLADPETTLVVYMGVANIGQIAMGLMTENLPGSTPVLAVGKATLPDERRLVSRLDRLAADVREAGLKAPTLFIIGKVVSLYAERPVAELLEQAHGMAKFGRRNSLPSVLLTSVVLVATTAFAADTLDPNALKRLVHQDCGSCHGLSLKGGLGPDLRSETLDHYDPEVLTGVILDGIPDTAMPPWRPLISEEEAEWIARYLLEQEEMRHLILTLAATLMMTTAQAEPTATGDLGLVIERAKGSVLLVDQSDRAALARIEGLGDLSHASLVYSPDERFAYVFGRDGGLTKVDIVTRQIANRVVQAGNAIGGAISDDGKLVAVSNYEPGGVRVFDAETLEMVADIPTGSKTIGLVDAPGRRFVFTMWDTGETWIADFAKGN-PAITKIPEMGKNPYDALITANGRTYITGLFGEDGLTALDLWAETPEPIRVLPDYGRGQEEMPVYKMPHLEGWALTGREFVLPAVGHHEVLWIDADTLTETGRTKTHGQPVFAMARPDGRQVWVNFAHPLNDTIQVIDSVTKKIVHEFKPGPAVLHMEFTPRGHEVWLSVRDAGKVMVYDTQTFEKLREIEADSPSGIFFTARAHRTGLMSLGISYNKTGRAFGVGLAMLLGSVAAPTFAEGPTLSDEAFESSKQLYFERCAGCHGVLRKGATGKSLEPLVETKNADGTVTESGTLKLGQDRLEKIIAWGTEGGMNNFSDVMSEDEIRDMATYIQMEPPKPPEMSLEQMMATRKVYVEPEDYPTEPLHGRNWENFFVVIERDVGKVAVIDGDTKEVLAHIPTGYAVHVLKASEHHKLEEPENPGRFWYTMGRDGKMTKIDLWQNPENMLVAEVTIGYDARDVAVSGDGKYVIGGAYWPPHFAIVDAATMEPKKVVSTRGYNVDGDYVEEARVAAIYTTPNEPTWIVAVKELGQLWQVDYTDLDNLRIDKIDSAKFLHDGFFDPTGRYFQIAANASNKMVVVDTETHKLEALIDTAPLPHPGPGANWDDPNCGPVAGTTHLGEGTVTVWGNDPEGHPDQAWQTCYEVETDGPGLFIRTHPESDYIWADQTKHPEPEIQQSVQVIDKATGEIVKTIQITEEEGNVAVHFEFNQDGSEVWVSKWNRSTSKEPNGEIVIYDAKTLEEIGRVKGLFAPTGKFNVYNRSNHVT
>P11
MTSEPDKKPPIWRRYFLWGMPVAGIAAAFAAGIIFWGGFNTAMEATNTKEFCVSCHEMRDFVYEEYTGTIHDVNRSGVGAVCSDCHVPKDWTHKIIRKIKASKELYGKMVGTINTREKFEAKRVHLAMNEWERMKATDSRECRNCHDFESMMPEFQKPRARQQHLNAMTVGQTCIDCHKGIAHSDARDRADEEYLEELEAPNPAFIREIPAEYLASLERIEAKEAAEAEAEKAARVAQQEAVQAQIAAAVDAAVAEERAKASGEEAAAPAGGSDVGTNVDWAAVPTADMKLFYPGQASFEWVQNGRSHGGARPLTKGGDKCTTCHAAELDAIGNKIVAGGELEPTPIPGKRGVIDATVQAAHDDENLYIRLQWPDAGHNPAPFVDGGKMDPDNQIKVAMMITGTGIELGDQVGCWASCHADNSYMPFDPGAEAIAANGDVSGRLTAQDTVTKYISESRTEVEIKGRRGKALGGWDKLQAAEQIEQYLADGTYLDLMRVYADGSATNGYLLEQRVVNDGDIAASASLDAGMWTVIFTRPLNSGAAGDVPLEAGQTYTVGFAIHDDFAAARFHHVTLDTSLALDDDSAFINVVKQMKPQHLLPALLLLAAPAWA--DDTAELCAEAEDRYVELFGQPSSAVEDAEVVLMYKYTFCPVELTVKAGTTVRWVNVDKRTSHSVLLKDGSAPESDRLFPEESVDLTFLTPGPQDYLCGPHWETQNMIGMITVEPMPAIITRVFGEGFRVFFLSAGLYGLFVGLVWGLWLTLAPEYGMTPPMWHAHEMIFGYATAALGGFFLTAVPNWTGAPDARARFITLAAGLWLAGRMAMWFSGALPAALVAVVDLVFVPILAAKILTQLIKRPKPQNMVFLVLLSLIWVADLMTHLEWMGITNDTLQTGLRAGLLTLCAMIAILGGRITPAFTRNAMKRAGVPEVNWPVSAPAFDKAGMALALLVPLCALILGVGPVAGGLALVLGVVQILRMARWRAVWAARQPILLALHLGLAMLALGLILWGLAVVGLGNEVAALHVLGIGCVGGMTLAVMSRAALGHSGRALVAPAPMVVAYGLMAVAALSRWVGAELNAGYLVAMLLSDGLWVAAFALYLVAMWPALTGPKAA-----------------------------------------------------------MSGKVFLIGAGPGDPELMTLRALRMLQEADVVVYDRLVSADILDLHADGARLIPVGKAPKCHTVPQDRINEILVQEARAGHTVARLKGGDPMIFGRGSEEAAYLMAHGIAVEYAPGITAAQGASCSTGVPLTHRGLATSVQYVTGHRQADKVLDLDWKRLADPETTLVVYMGVANIGQIAMGLMTENLPGSTPVLAVGKATLPDERRLVSRLDRLAADVREAGLKAPTLFIIGKVVSLYAERPVAELLEQAHGMAKFGRRNSLPSVLLTSVVLVATTAFAADTLDPNALKRLVHQDCGSCHGLSLKGGLGPDLRSETLDHYDPEVLTGVILDGIPDTAMPPWRPLISEEEAEWIARYLLEQEEMRHLILTLAATLMMTTAQAEPTATGDLGLVIERAKGSVLLVDQSDRAALARIEGLGDLSHASLVYSPDERFAYVFGRDGGLTKVDIVTRQIANRVVQAGNAIGGAISDDGKLVAVSNYEPGGVRVFDAETLEMVADIPTGSKTIGLVDAPGRRFVFTMWDTGETWIADFAKGN-PAITKIPEMGKNPYDALITANGRTYITGLFGEDGLTALDLWAETPEPIRVLPDYGRGQEEMPVYKMPHLEGWALTGREFVLPAVGHHEVLWIDADTLTETGRTKTHGQPVFAMARPDGRQVWVNFAHPLNDTIQVIDSVTKKIVHEFKPGPAVLHMEFTPRGHEVWLSVRDAGKVMVYDTQTFEKLREIEADSPSGIFFTARAHRTGLMSLGISYNKTGRAFGVGLAMLLGSVAAPTFAEGPTLSDEAFESSKQLYFERCAGCHGVLRKGATGKSLEPLVETKNADGTVTESGTLKLGQDRLEKIIAWGTEGGMNNFSDVMSEDEIRDMATYIQMEPPKPPEMSLEQMMATRKVYVEPEDYPTEPLHGRNWENFFVVIERDVGKVAVIDGDTKEVLAHIPTGYAVHVLKASEHHKLEEPENPGRFWYTMGRDGKMTKIDLWQNPENMLVAEVTIGYDARDVAVSGDGKYVIGGAYWPPHFAIVDAATMEPKKVVSTRGYNVDGDYVEEARVAAIYTTPNEPTWIVAVKELGQLWQVDYTDLDNLRIDKIDSAKFLHDGFFDPTGRYFQIAANASNKMVVVDTETHKLEALIDTAPLPHPGPGANWDDPNCGPVAGTTHLGEGTVTVWGNDPEGHPDQAWQTCYEVETDGPGLFIRTHPESDYIWADQTKHPEPEIQQSVQVIDKATGEIVKTIQITEEEGNVAVHFEFNQDGSEVWVSKWNRSTSKEPNGEIVIYDAKTLEEIGRVKGLFAPTGKFNVYNRSNHVT
>AA10
MTSEPDKKPPIWRRYFLWGMPVAGIAAAFVGGIIFWGGFNTAMEATNTKDFCISCHEMRDFVYEEYTGTIHDVNRSGVGAVCSDCHVPKDWTHKMIRKIKASKELYGKVVGTINTREKFEAKRVHLAMNEWERMKATDSRECRNCHDFESMMPEFQKPRARQQHLNAMEIGQTCIDCHKGIAHSDARDRADEEYLEELEAPNPAFIRPIPPEYLASLAKIEAEEAAEAEAEKAAKQAQQEAVQAQIAAAVDAAVAEERANASGEEAAAPAGGSDVGGNIDWNAVASADLKLFYPGQASFEWVQNGKFHGGARPLTKGGDQCSTCHAKELDAIGNKIVAGGELEPTPIPGKRGVIDATVQAAHDDENLYIRMQWPDAGHSPAPFVEGGKMDPDNQIKVAMMITGTGIELGDQVGCWASCHADNTYMPFAPEADAIAANGDFTGRMNTQDTVTKYISESRTEVDTKGRRGKPMGGWDKLEAEAQIEQYLADGTFLDLMRVYADGSASNGYLLEQRVVNNGEIAASANLSGGMWTVVFSRPLNSGAPGDVPLEPGQTYTVGFAIHDDFAAARFHHVTLNTSLALDDDTANINVVKQMRTQNLLPALLLMASPAFAADEDTAAICAEAEERYVEMFGQPSSDVEDAKVVLMYKYNFCPAELTVKAGTTVRWVNVDKRTSHSVLLKDGSEPESDRIFPEETVDMTFLTPGPQDYLCGPHWETQNMIGMITVEPMTTVATRVLGEGFRVFFLSAGLYGLFAGGAWGLWLAQASSYAMSPPMWHAHEMIFGYAAAALGGFFLTAVPNWTGAPNARALFIATAAGLWLAGRVAMWFSASLAPWLVAVLDLAFIPILAAKIGSQLIRRPKPQNMVFLLILGFIWIANLMTHLEWMGVTDDTLNTGLRAGLLTLCSMIAVLGGRITPAFTRNAMKRAGEPESAWPVSVARVEKASLVTALMLPLSILVLGSGPVAGALALVFGVLQVVRLSRWRAGWAMRQPILIALHLGLGMLALGLILWGLALLGIGNEIGALHVLGIGCVGGMTLAVMSRAALGHSGRALVAPQPMVLAYGLMAAAAIVRWFGTGLDTGYLTAMLVADGLWICAIGLYLIAMWPSLTGPRAT-----------------------------------------------------------MSGKVFLIGAGPGDPELMTLRALRMLQEADVVVYDRLVSDDILAMHAEGARLIPVGKAPKCHTVPQDRINEILLEEARAGHTVARLKGGDPMIFGRGSEEAAYLLEHDIAVEYAPGITAAQGASSSTGVPLTHRGLATSVQYVTGHRQADKILDLDWKRLADPDSTLVVYMGVANIGQIAMGLMTENLPGSTPVLAVGKATTPDERRLVSRLDRLASDVREAELKAPTLFIIGQVVSLYAERPVTELLEQAHGMASICQTNWPSRAVLTTAIMVATSALAADALDPNALRRLVHQDCGSCHGLSLKGGLGPDLRAENLKHYDADVLTGVILDGIPDTAMPPWRPLISEEEAEWIARYLLEPEQMKHIVLGLVATLMMTAAHGEPTATGDLGLVIERAQGSVLLVDQSERAALARIEGLGDLSHASLVYSPDERFAYVFGRDGGLTKIDIVTRQIVNRVVQAGNAIGGAISDDGKLVAVSNYEPGGVRVFDADTLEMVADIPTDSKTIGLVDAPGRRFVFTMWDTGETWIADFASGT-PEITKIPDMGKNPYDALITANGRTYITGLFGEDGLTALDLWSENPEPIRVLPDYGRGQEEMPVYKMPHLEGWALTGREFVLPAVGHHEVLWIDADTLTETGRTKTHGQPVFAMARPDGRQVWVNFAHPLNDTIQVIDSVSKEIIHEFKPGPAVLHMEFTPRGHEVWLSVRDANKVMVYDTQTFEKLREIEADSPSGIFFTARAHRTGLMSLGISYNKTGRAFGVGLAMLLGSVAAPAFAEEPTLSEEAFEASKQLYFEQCAGCHGVLRKGATGKNLEPHWKKTADDGTVTEGGTLKLGQERLEKIIAWGTEGGMNNFSDIMTEQEIKDMATYIMMEPPKPPEMSLDQMMATRKVYVEEADYPTEPLHGRNWENFFVVIERDVGKVAVIDGDTKEVLTHIPTGYAVHVLKASEHHKLEEPEQPGRFWYTMGRDGKMTKIDLWQTPDKMLVSEVKIAYDARDVAVSGDGKYVIGGGYWPPHFAIVDAQTMEPVKVVSTRGVNVDGDYVEEARVAAIYTTPNEPTWIVAVKELGQLWQVDYTDLDNLRIDKIDSAKFLHDGFFDPTGRYFQIAANASNKMVVVDTKTHKLEAMIDTAALPHPGPGANWNDPNCGPVAGTTHLGVGTVTVWGNDPENRPDDAWKVCYEVETDGPGLFVRTHPNSDYIWADQTKHPEPEIQQSVQVISKETGEIVKTIQITEDEGSAAVHFEFNADGTEVWVSKWNLSDSKEPNGQIVIFDAKTLEEIGRIEGLYAPTGKFNVYNRSNHVT
>CF5
MTSEPDKKPPIWRRYFLWGMPVAGIAAAFVGGIIFWGGFNTAMEATNTKDFCISCHEMRDFVYEEYTGTIHDVNRSGVGAVCSDCHVPKDWTHKMIRKIKASKELYGKVVGTINTREKFEAKRVHLAMNEWERMKATDSRECRNCHDFESMMPEFQKPRARQQHLNAMEIGQTCIDCHKGIAHSDARDRADEEYLEELEAPNPAFIRPIPPEYLASLAKIEAEEAAEAEAEKAAKQAQQEAVQAQIAAAVDAAVAEERANASGEEAAAPAGGSDVGGNIDWNAVASADLKLFYPGQASFEWVQNGKFHGGARPLTKGGDQCSTCHAKELDAIGNKIVAGGELEPTPIPGKRGVIDATVQAAHDDENLYIRMQWPDAGHSPAPFVEGGKMDPDNQIKVAMMITGTGIELGDQVGCWASCHADNTYMPFAPEADAIAANGDFTGRMNTQDTVTKYISESRTEVDTKGRRGKPMGGWDKLEAEAQIEQYLADGTFLDLMRVYADGSASNGYLLEQRVVNNGEIAASANLSGGMWTVVFSRPLNSGAPGDVPLEPGQTYTVGFAIHDDFAAARFHHVTLNTSLALDDDTANINVVKQMRTQNLLPALLLMASPAFAADEDTAAICAEAEERYVEMFGQPSSDVEDAKVVLMYKYNFCPAELTVKAGTTVRWVNVDKRTSHSVLLKDGSEPESDRIFPEETVDMTFLTPGPQDYLCGPHWETQNMIGMITVEPMTTVATRVLGEGFRVFFLSAGLYGLFAGGAWGLWLAQASSYAMSPPMWHAHEMIFGYAAAALGGFFLTAVPNWTGAPNARALFIATAAGLWLAGRVAMWFSASLAPWLVAVLDLAFIPILAAKIGSQLIRRPKPQNMVFLLILGFIWIANLMTHLEWMGVTDDTLNTGLRAGLLTLCSMIAVLGGRITPAFTRNAMKRAGEPESAWPVSVARVEKASLVTALMLPLSILVLGSGPVAGALALVFGVLQVVRLSRWRAGWAMRQPILIALHLGLGMLALGLILWGLALLGIGNEIGALHVLGIGCVGGMTLAVMSRAALGHSGRALVAPQPMVLAYGLMAAAAIVRWFGTGLDTGYLTAMLVADGLWICAIGLYLIAMWPSLTGPRAT-----------------------------------------------------------MSGKVFLIGAGPGDPELMTLRALRMLQEADVVVYDRLVSDDILAMHAEGARLIPVGKAPKCHTVPQDRINEILLEEARAGHTVARLKGGDPMIFGRGSEEAAYLLEHDIAVEYAPGITAAQGASSSTGVPLTHRGLATSVQYVTGHRQADKILDLDWKRLADPDSTLVVYMGVANIGQIAMGLMTENLPGSTPVLAVGKATTPDERRLVSRLDRLASDVREAELKAPTLFIIGQVVSLYAERPVTELLEQAHGMASICQTNWPSRAVLTTAIMVATSALAADALDPNALRRLVHQDCGSCHGLSLKGGLGPDLRAENLKHYDADVLTGVILDGIPDTAMPPWRPLISEEEAEWIARYLLEPEQMKHIVLGLVATLMMTAAHGEPTATGDLGLVIERAQGSVLLVDQSERAALARIEGLGDLSHASLVYSPDERFAYVFGRDGGLTKIDIVTRQIVNRVVQAGNAIGGAISDDGKLVAVSNYEPGGVRVFDADTLEMVADIPTDSKTIGLVDAPGRRFVFTMWDTGETWIADFASGT-PEITKIPDMGKNPYDALITANGRTYITGLFGEDGLTALDLWSENPEPIRVLPDYGRGQEEMPVYKMPHLEGWALTGREFVLPAVGHHEVLWIDADTLTETGRTKTHGQPVFAMARPDGRQVWVNFAHPLNDTIQVIDSVSKEIIHEFKPGPAVLHMEFTPRGHEVWLSVRDANKVMVYDTQTFEKLREIEADSPSGIFFTARAHRTGLMSLGISYNKTGRAFGVGLAMLLGSVAAPAFAEEPTLSEEAFEASKQLYFEQCAGCHGVLRKGATGKNLEPHWKKTADDGTVTEGGTLKLGQERLEKIIAWGTEGGMNNFSDIMTEQEIKDMATYIMMEPPKPPEMSLDQMMATRKVYVEEADYPTEPLHGRNWENFFVVIERDVGKVAVIDGDTKEVLTHIPTGYAVHVLKASEHHKLEEPEQPGRFWYTMGRDGKMTKIDLWQTPDKMLVSEVKIAYDARDVAVSGDGKYVIGGGYWPPHFAIVDAQTMEPVKVVSTRGVNVDGDYVEEARVAAIYTTPNEPTWIVAVKELGQLWQVDYTDLDNLRIDKIDSAKFLHDGFFDPTGRYFQIAANASNKMVVVDTKTHKLEAMIDTAALPHPGPGANWNDPNCGPVAGTTHLGVGTVTVWGNDPENRPDDAWKVCYEVETDGPGLFVRTHPNSDYIWADQTKHPEPEIQQSVQVISKETGEIVKTIQITEDEGSAAVHFEFNADGTEVWVSKWNLSDSKEPNGQIVIFDAKTLEEIGRIEGLYAPTGKFNVYNRSNHVT
>A4
MTSEPEKKKPIWRRYFLWGMPVAGIAGAFAAGIIFWGGFNTAMEATNTKEFCISCHEMRDFVYEEYTGTIHDVNRSGVGAVCSDCHVPKDWTHKMIRKIKASKELYGKMVGTINTREKFEAKRVHLAMNEWERMKATDSRECRNCHDFESMMPEFQKPRARQQHLNAMTVGQTCIDCHKGIAHSDARDRADEEYLEKLEAPNPDFIRPIPPEYLASLEKIEAKEAAEAEAEKAAKKAQQEAVQAQIAAAVDAALEEERAKTSGEDAAAPSGASDVGSNIDWNAVAAADLKLFYPGQASFEWVQNGKFHGGARPLTKGGDQCTTCHAKELDTIGNKIVAGGDLEPTPIPGKRGVIDATVQAAHDDENLYIRLQWPDAGHNPAPFVDGGKMDPDNQIKVAMMITGTGIELGDQVGCWASCHADNTYMPFAPEADAIAANADVAGRLDATDTITKYISESRTDVEVKGRRGKALGGWDKLKAEEQIEQYLADGTYLDLMRVYADGSATNGYLLEQRVVNDGEIAASAELSGGMWTVVFTRPLNSGAPGDVPLEAGKTYTVGFAIHDDFTAARFHHVTLNTSLALDDDSAFINVVKQMKPQRLLPALLLLAAPAWA--NETAEICAEAEERYVELFGQPSSAVEDAEVVLMYKYNFCPSELTVKAGTTVRWVNVDKRTSHSVLLKDGSQPESDRLFPEESVELTLLTPGPQDYLCGPHWETQNMIGMITVEPMTAVIARVFSEGFRVFFLSAGLYGMFAGVAWGVWLAMEQSYAMPPVMWHAHEMIFGYATAALGGFFLTAVPNWTGAPEARARFITLVALIWMAGRLAVWFSGVLPPLFVAVVDLSFVPILALKIASQLVRRSKPQNMVFLYLLVLMLASNVMVHLEWMGVTVDTLNTGIRAGLLTLCSMIAILGGRITPAFTRNAMKRAGQPEASWPVSVARLDRATMILALLLPLLVLALDVGPVAGAVALVMGSVQLMRMARWRTGWALRQPILVALHLGLGMLALGLILWGLAAIGMGNEIGALHVLGIGCVGGMTLAVMSRAALGHSGRPLVAPKPMAIAYGLMAVAALVRWLGSDMAGGYMTAMLTADGFWIAAMGLYLFAMWPALTGPRAV-----------------------------------------------------------MSGKVFLIGAGPGDPELMTLRALRMLQEADVVVYDRLVSADILNLHAEGARLIPVGKAPKCHTVPQDRINEILLEEASAGHTVARLKGGDPMIFGRGSEEAAYLMARGVAVEYAPGITAAQGASCSTGVPLTHRGLATSVQYVTGHRQADKVLDLDWKRLADPDSTLVVYMGVANIGQIAMGLMTENLAGSTPVLAVGKATTPDERRLVSRLDQLATDVRAADLKAPTLFIIGKVVSLYAERPVAELPEQAHGMAKLGRRDWAARTCLTIAVLAATSAFAADVIDPDTLKRLVHQDCGSCHGLSLKGGLGPDLRSETLEHYDADVLTSVILDGIPDTAMPPWRPLISEEEAEWIARYLLEQEQMKHFILGLAATLMMTTAQAEPTATGDLGLVIERAKGSVLLVDQSDRAALARIEGLGDLSHASLVYSPDERYAYVFGRDGGLTKIDIVTRQIVNRVVQAGNAIGGAISDDGKLVAVSNYEPGGVRVFDADTLEMIADIPTDSKTIGLVDAPGRRFVFTMWDTGETWIADFAKGA-PEITKIPDMGKNPYDALITANGRTYITGLFGEDGLTALDLWAETPEPIRVLPDYGRGQEEMPVYKMPHLEGWALTGREFVLPAVGHHEVLWIDADTLTETGQTKTHGQPVFAMARPDGRQVWVNFAHPLNDTIQVIDSVSKQIIHEFKPGPAVLHMEFTPRGHEVWISVRDANKVMVYDTHSFEKLREIDADSPSGIFFTARAHRTGLMSLGISYNKPGRAFGVGLAMLLGSVAAPTFAEEPTLSEEAFESSKQLYFEQCAGCHGVLRKGATGKNLEPHWKKTAADGTVTEGGTLQLGQERLEKIIAWGTEGGMNNFSDIMTEQEIKDMATYIMMEPPKPPEMSLEQMMATRKVYVEEEDYPTEPLHGRNWENFFVVIERDVGKVAVIDGDTKEVLTHIPTGYAVHVLKASEHHSLTEPEHPGRFWYTMGRDGKMTKIDLWQTPDKMLVSEVKIAYDARDVAVSGDGKYVIGGGYWPPHFAIVDAKTMEPVKVVSTRGVNVDGEYVEEARVAAIYTTPNEPTWIVAVKELGQLWQVDYTDLDNLRIDKIDSAKFLHDGFFDPTGRYFQIAANASNKMVVVDTETHKLEAMIDTAALPHPGPGANWVDPNCGPVAGTTHLGVGTVTVWGNDPENRPDDAWKVCYEVETDGPGLFVRTHPNSDYIWADQTKHPEPEVQQSVQVISKETGEIVKTIQITEDEGSAAVHFEFNADGTEVWVSKWNLSDSKEPNGQIVIFDAKTLEEIGRIDGLYAPTGKFNVYNRSNHVT
>AA1
MTSEPEKKKPIWRRYFLWGMPVAGIAGAFAAGIIFWGGFNTAMEATNTKEFCISCHEMRDFVYEEYTGTIHDVNRSGVGAVCSDCHVPKDWTHKMIRKIKASKELYGKMVGTINTREKFEAKRVHLAMNEWERMKATDSRECRNCHDFESMMPEFQKPRARQQHLNAMTVGQTCIDCHKGIAHSDARDRADEEYLEKLEAPNPDFIRPIPPEYLASLEKIEAKEAAEAEAEKAAKKAQQEAVQAQIAAAVDAALEEERAKTSGEDAAAPSGASDVGSNIDWNAVAAADLKLFYPGQASFEWVQNGKFHGGARPLTKGGDQCTTCHAKELDTIGNKIVAGGDLEPTPIPGKRGVIDATVQAAHDDENLYIRLQWPDAGHNPAPFVDGGKMDPDNQIKVAMMITGTGIELGDQVGCWASCHADNTYMPFAPEADAIAANADVAGRLDATDTITKYISESRTDVEVKGRRGKALGGWDKLKAEEQIEQYLADGTYLDLMRVYADGSATNGYLLEQRVVNDGEIAASAELSGGMWTVVFTRPLNSGAPGDVPLEAGKTYTVGFAIHDDFTAARFHHVTLNTSLALDDDSAFINVVKQMKPQRLLPALLLLAAPAWA--NETAEICAEAEERYVELFGQPSSAVEDAEVVLMYKYNFCPSELTVKAGTTVRWVNVDKRTSHSVLLKDGSQPESDRLFPEESVELTLLTPGPQDYLCGPHWETQNMIGMITVEPMTAVIARVFSEGFRVFFLSAGLYGMFAGVAWGVWLAMEQSYAMPPVMWHAHEMIFGYATAALGGFFLTAVPNWTGAPEARARFITLVALIWMAGRLAVWFSGVLPPLFVAVVDLSFVPILALKIASQLVRRSKPQNMVFLYLLVLMLASNVMVHLEWMGVTVDTLNTGIRAGLLTLCSMIAILGGRITPAFTRNAMKRAGQPEASWPVSVARLDRATMILALLLPLLVLALDVGPVAGAVALVMGSVQLMRMARWRTGWALRQPILVALHLGLGMLALGLILWGLAAIGMGNEIGALHVLGIGCVGGMTLAVMSRAALGHSGRPLVAPKPMAIAYGLMAVAALVRWLGSDMAGGYMTAMLTADGFWIAAMGLYLFAMWPALTGPRAV-----------------------------------------------------------MSGKVFLIGAGPGDPELMTLRALRMLQEADVVVYDRLVSADILNLHAEGARLIPVGKAPKCHTVPQDRINEILLEEASAGHTVARLKGGDPMIFGRGSEEAAYLMARGVAVEYAPGITAAQGASCSTGVPLTHRGLATSVQYVTGHRQADKVLDLDWKRLADPDSTLVVYMGVANIGQIAMGLMTENLAGSTPVLAVGKATTPDERRLVSRLDQLATDVRAADLKAPTLFIIGKVVSLYAERPVAELPEQAHGMAKLGRRDWAARTCLTIAVLAATSAFAADVIDPDTLKRLVHQDCGSCHGLSLKGGLGPDLRSETLEHYDADVLTSVILDGIPDTAMPPWRPLISEEEAEWIARYLLEQEQMKHFILGLAATLMMTTAQAEPTATGDLGLVIERAKGSVLLVDQSDRAALARIEGLGDLSHASLVYSPDERYAYVFGRDGGLTKIDIVTRQIVNRVVQAGNAIGGAISDDGKLVAVSNYEPGGVRVFDADTLEMIADIPTDSKTIGLVDAPGRRFVFTMWDTGETWIADFAKGA-PEITKIPDMGKNPYDALITANGRTYITGLFGEDGLTALDLWAETPEPIRVLPDYGRGQEEMPVYKMPHLEGWALTGREFVLPAVGHHEVLWIDADTLTETGQTKTHGQPVFAMARPDGRQVWVNFAHPLNDTIQVIDSVSKQIIHEFKPGPAVLHMEFTPRGHEVWISVRDANKVMVYDTHSFEKLREIDADSPSGIFFTARAHRTGLMSLGISYNKPGRAFGVGLAMLLGSVAAPTFAEEPTLSEEAFESSKQLYFEQCAGCHGVLRKGATGKNLEPHWKKTAADGTVTEGGTLQLGQERLEKIIAWGTEGGMNNFSDIMTEQEIKDMATYIMMEPPKPPEMSLEQMMATRKVYVEEEDYPTEPLHGRNWENFFVVIERDVGKVAVIDGDTKEVLTHIPTGYAVHVLKASEHHSLTEPEHPGRFWYTMGRDGKMTKIDLWQTPDKMLVSEVKIAYDARDVAVSGDGKYVIGGGYWPPHFAIVDAKTMEPVKVVSTRGVNVDGEYVEEARVAAIYTTPNEPTWIVAVKELGQLWQVDYTDLDNLRIDKIDSAKFLHDGFFDPTGRYFQIAANASNKMVVVDTETHKLEAMIDTAALPHPGPGANWVDPNCGPVAGTTHLGVGTVTVWGNDPENRPDDAWKVCYEVETDGPGLFVRTHPNSDYIWADQTKHPEPEVQQSVQVISKETGEIVKTIQITEDEGSAAVHFEFNADGTEVWVSKWNLSDSKEPNGQIVIFDAKTLEEIGRIDGLYAPTGKFNVYNRSNHVT
>AL12
MTSEPEKKKPIWRRYFLWGMPVAGIAGAFAAGIIFWGGFNTAMEATNTKEFCISCHEMRDFVYEEYTGTIHDVNRSGVGAVCSDCHVPKDWTHKMIRKIKASKELYGKMVGTINTREKFEAKRVHLAMNEWERMKATDSRECRNCHDFESMMPEFQKPRARQQHLNAMTVGQTCIDCHKGIAHSDARDRADEEYLEKLEAPNPDFIRPIPPEYLASLEKIEAKEAAEAEAEKAAKKAQQEAVQAQIAAAVDAALEEERAKTSGEDAAAPSGASDVGSNIDWNAVAAADLKLFYPGQASFEWVQNGKFHGGARPLTKGGDQCTTCHAKELDTIGNKIVAGGDLEPTPIPGKRGVIDATVQAAHDDENLYIRLQWPDAGHNPAPFVDGGKMDPDNQIKVAMMITGTGIELGDQVGCWASCHADNTYMPFAPEADAIAANADVAGRLDATDTITKYISESRTDVEVKGRRGKALGGWDKLKAEEQIEQYLADGTYLDLMRVYADGSATNGYLLEQRVVNDGEIAASAELSGGMWTVVFTRPLNSGAPGDVPLEAGKTYTVGFAIHDDFTAARFHHVTLNTSLALDDDSAFINVVKQMKPQRLLPALLLLAAPAWA--NETAEICAEAEERYVELFGQPSSAVEDAEVVLMYKYNFCPSELTVKAGTTVRWVNVDKRTSHSVLLKDGSQPESDRLFPEESVELTLLTPGPQDYLCGPHWETQNMIGMITVEPMTAVIARVFSEGFRVFFLSAGLYGMFAGVAWGVWLAMEQSYAMPPVMWHAHEMIFGYATAALGGFFLTAVPNWTGAPEARARFITLVALIWMAGRLAVWFSGVLPPLFVAVVDLSFVPILALKIASQLVRRPKPQNMVFLYLLVLMLASNVMVHLEWMGVTVDTLNTGIRAGLLTLCSMIAILGGRITPAFTRNAMKRAGQPEASWPVSVARLDRATMILALLLPLLVLALDVGPVAGAVALVMGSVQLMRMARWRTGWALRQPILVALHLGLGMLALGLILWGLAAIGMGNEIGALHVLGIGCVGGMTLAVMSRAALGHSGRPLVAPKPMAIAYGLMAVAALVRWLGSDMAGGYMTAMLTADGFWIAAMGLYLFAMWPALTGPRAV-----------------------------------------------------------MSGKVFLIGAGPGDPELMTLRALRMLQEADVVVFDRLVSADILNLHAEGARLIPVGKAPKCHTVPQDRINEILLEEASAGHTVARLKGGDPMIFGRGSEEAAYLMARGVAVEYAPGITAAQGASCSTGVPLTHRGLATSVQYVTGHRQADKVLDLDWKRLADPDSTLVVYMGVANIGQIAMGLMTENLPGSTPVLAVGKATTPDERRLVSRLDQLATDVRAADLKAPTLFIIGKVVSLYAERPVAELPEQAHGMAKLGRRDWAARTCLTIAVLAATSAFAADVIDPDTLKRLVHQDCGSCHGLSLKGGLGPDLRSETLEHYDADVLTSVILDGIPDTAMPPWRPLISEEEAEWIARYLLEQEQMKHFILGLAATLMMTTAQAEPTATGDLGLVIERAKGSVLLVDQSDRAALARIEGLGDLSHASLVYSPDERYAYVFGRDGGLTKIDIVTRQIVNRVVQAGNAIGGAISDDGKLVAVSNYEPGGVRVFDADTLEMIADIPTDSKTIGLVDAPGRRFVFTMWDTGETWIADFAKGA-PEITKIPDMGKNPYDALITANGRTYITGLFGEDGLTALDLWAETPEPIRVLPDYGRGQEEMPVYKMPHLEGWALTGREFVLPAVGHHEVLWIDADTLTETGQTKTHGQPVFAMARPDGRQVWVNFAHPLNDTIQVIDSVSKQIIHEFKPGPAVLHMEFTPRGHEVWISVRDANKVMVYDTHSFEKLREIDADSPSGIFFTARAHRTGLMSLGISYNKPGRAFGVGLAMLLGSVAAPTFAEEPTLSEEAFESSKQLYFEQCAGCHGVLRKGATGKNLEPHWKKTAADGTVTEGGTLQLGQERLEKIIAWGTEGGMNNFSDIMTEQEIKDMATYIMMEPPKPPEMSLEQMMATRKVYVEEEDYPTEPLHGRNWENFFVVIERDVGKVAVIDGDTKEVLTHIPTGYAVHVLKASEHHSLTEPEHPGRFWYTMGRDGKMTKIDLWQTPDKMLVSEVKIAYDARDVAVSGDGKYVIGGGYWPPHFAIVDAKTMEPVKVVSTRGVNVDGEYVEEARVAAIYTTPNEPTWIVAVKELGQLWQVDYTDLDNLRIDKIDSAKFLHDGFFDPTGRYFQIAANASNKMVVVDTETHKLEAMIDTAALPHPGPGANWVDPNCGPVAGTTHLGVGTVTVWGNDPENRPDDAWKVCYEVETDGPGLFVRTHPNSDYIWADQTKHPEPEVQQSVQVISKETGEIVKTIQITEDEGSAAVHFEFNADGTEVWVSKWNLSDSKEPNGQIVIFDAKTLEEIGRIDGLYAPTGKFNVYNRSNHVT
>H8
MTSEPEKKKPIWRRYFLWGMPVAGIAGAFAAGIIFWGGFNTAMEATNTKEFCISCHEMRDFVYEEYTGTIHDVNRSGVGAVCSDCHVPKDWTHKMIRKIKASKELYGKMVGTINTREKFEAKRVHLAMNEWERMKATDSRECRNCHDFESMMPEFQKPRARQQHLNAMTVGQTCIDCHKGIAHSDARDRADEEYLEKLEAPNPDFIRPIPPEYLASLEKIEAKEAAEAEAEKAAKKAQQEAVQAQIAAAVDAALDEERAKTSGEDAAAPSGASDVGSNIEWNAVAAADLKLFYPGQASFEWVQNGKFHGGARPLTKGGDQCTTCHAKELDTIGNKIVAGGDLEPTPIPGKRGVIDATVQAAHDDENLYIRLQWPDAGHNPAPFVDGGKMDPDNQIKVAMMITGTGIELGDQVGCWASCHADNTYMPFAPEADAIAANADVAGRLNATETVTKYISESRTDVEVKGRRGKALGGWDKLKAEEQIEQYLADGTYLDLMRVYADGSATNGYLLEQRVVNDGEIAASAELSGGMWTVVFSRPLNSGAPGDVPLEAGKTYTVGFAIHDDFTAARFHHVTLNTSLALDDDSAFINVVKQMKPQRLLPALLLLAAPAWA--DETAEICAEAEERYVELFGQPSSAVEDAEVVLMYKYNFCPSELTVKAGTTVRWVNVDKRTSHSVLLKDGSQPESDRLFPEESVELTLLTPGPQDYLCGPHWETQNMIGMITVEPMTAVIARVFSEGFRVFFLSAGLYGMFAGVAWGVWLAMEQSYAMPPVMWHAHEMIFGYATAALGGFFLTAVPNWTGAPEARARFITLVALIWMAGRLAVWFSGVLPPLFVAVVDLSFVPILALKIASQLVRRPKPQNMVFLYLLVLMLASNVMVHLEWMGVTVDTLNTGIRAGLLTLCSMIAILGGRITPAFTRNAMKRAGQPEASWPVSVARLDRATMILALLLPLLVLALDVGPVAGAVALVMGSVQLMRMARWRTGWALRQPILVALHLGLGMLALGLILWGLAAIGMGNEIGALHVLGIGCVGGMTLAVMSRAALGHSGRPLVAPKPMAIAYGLMAVAALVRWLGSDMAGGYMTAMLTADGFWIAAMGLYLFAMWPALTGPRAV-----------------------------------------------------------MSGKVFLIGAGPGDPELMTLRALRMLQEADVVVYDRLVSADILNLHAEGARLIPVGKAPKCHTVPQDRINEILLEEASAGHTVARLKGGDPMIFGRGSEEAAYLMARGVAVEYAPGITAAQGASCSTGVPLTHRGLATSVQYVTGHRQADKVLDLDWKRLADPDSTLVVYMGVANIGQIAMGLMTENLPGSTPVLAVGKATTPDERRLVSRLDQLATDVRAADLKAPTLFIIGKVVSLYAERPVAELPEQAHGMAKLGRRDWAARTCLTIAVLAATSAFAADVIDPDTLKRLVHQDCGSCHGLSLKGGLGPDLRSETLEHYDADVLTSVILDGIPDTAMPPWRPLISEEEAEWIARYLLEQEQMKHFILGLAATLMMTTAQAEPTATGDLGLVIERAKGSVLLVDQSDRAALARIEGLGDLSHASLVYSPDERYAYVFGRDGGLTKIDIVTRQIVNRVVQAGNAIGGAISDDGKLVAVSNYEPGGVRVFDADTLEMIADIPTDSKTIGLVDAPGRRFVFTMWDTGETWIADFAKGA-PEITKIPDMGKNPYDALITANGRTYITGLFGEDGLTALDLWAETPEPIRVLPDYGRGQEEMPVYKMPHLEGWALTGREFVLPAVGHHEVLWIDADTLTETGQTKTHGQPVFAMARPDGRQVWVNFAHPLNDTIQVIDSVSKQIIHEFKPGPAVLHMEFTPRGHEVWISVRDANKVMVYDTHSFEKLREIDADSPSGIFFTARAHRTGLMSLGISYNKPGRAFGVGLAMLLGSVAAPTFAEEPTLSEEAFESSKQLYFEQCAGCHGVLRKGATGKNLEPHWKKTAADGTVTEGGTLQLGQERLEKIIAWGTEGGMNNFSDIMTEQEIKDMATYIMMEPPKPPEMSLEQMMATRKVYVEEEDYPTEPLHGRNWENFFVVIERDVGKVAVIDGDTKEVLTHIPTGYAVHVLKASEHHSLTEPEHPGRFWYTMGRDGKMTKIDLWQTPDKMLVSEVKIAYDARDVAVSGDGKYVIGGGYWPPHFAIVDAKTMEPVKVVSTRGVNVDGEYVEEARVAAIYTTPNEPTWIVAVKELGQLWQVDYTDLDNLRIDKIDSAKFLHDGFFDPTGRYFQIAANASNKMVVVDTETHKLEAMIDTAALPHPGPGANWVDPNCGPVAGTTHLGVGTVTVWGNDPENRPDDAWKVCYEVETDGPGLFVRTHPNSDYIWADQTKHPEPEVQQSVQVISKETGEIVKTIQITEDEGSAAVHFEFNADGTEVWVSKWNLSDSKEPNGQIVIFDAKTLEEIGRIDGLYAPTGKFNVYNRSNHVT
>AD11
MTSEPDKKPPIWRRYFLWGMPVAGIAAAFVGGIIFWGGFNTAMEATNTKDFCISCHEMRDFVYEEYTGTIHDVNRSGVGAVCSDCHVPKDWTHKIIRKIKASKELYGKMVGTINTREKFEAKRVHLAMNEWERMKATDSRECRNCHDFESMMPEFQKPRARQQHLNAMEIGQTCIDCHKGIAHSDARDRADEEYLEKLETPNPDFIRPIPPEYLVSLERIEAKEAAEAEAEKAAKAAQQEAVQAQIAAAVDAAVAEERAAANGEEAAAPAGGGDVPGNVDWNAVASADLKLFYPGQASFEWVQNGKFHGGARPLTKGGDQCSTCHAKELDTIGNKIVAGGDLEPTPIPGKRGVIDATVQAAHDDENLYIRLQWPDAGHNPAPFVDGGKMDPDNQIKVAMMITGTGIEMGDQVGCWASCHADNSYMPFDPGAEAIAANGDVSGRLTAQDTVTKYISESRTEVDTKGRRGKPMGGWEKLHTAEQIEQYLADGTYLDLMRVYADGSATNGYLLEQRVVNDGEIAASAELSGGMWTVVFTRPLTSGAPGDVPLEAGNTYTVGFAIHDDFAAARFHHVTLDTSLALDDDSAFINVVKQMKPHRLLPALLLLAAPAWA--DETAEICAEAEDRYVEMFDQPSSAVEDAEVVLMYKYNFCPRELTVKPGTTVRWVNVDKRTSHSVLLKDGSEPESDRLFPEESVDMTFLTPGPQEYLCGPHWETQDMIGMITVEPMPAIVARVLGEAFRVFFLSAGLYGLFVGLVWGLWLAMAPDYGMTPPMWHAHEMIFGYATAALGGFFLTAVPNWTGAPEARARFITLAAGLWLAGRMAMWFSGMLPPVLVAMVDLAFVPVLAAKILTQLIRRPKPQNMIFLLLLSLIWAADLMTHLEWMEVTADTLQTGLRAGLLSLCAMIAILGGRITPAFTRNAMKREGVPEADWPVSVAVLDKAGMILALILPLSVLVFGAGPVAGVVALALGAVQVLRMARWRARWAVRQPILLALHLGLGMLALGLVLWGLSVLGLGNEVAALHVLGIGCVGGMTLAVMSRAALGHSGRALIAPAPMVVAYGLMAVAALSRWIGADLNAGYMVAMLLSDGLWVCAFALYLIAMWPALTGPRAA-----------------------------------------------------------MSGKVFLIGAGPGDPELMTLRALRMLQEADVVVYDRLVSDGILALHADGARLIPVGKAPKCHTVPQDRINEILKEEALAGHTVARLKGGDPMIFGRGSEEAAYLMAYGIAVEYAPGITAAQGASSSTGVPLTHRGLATSVQYVTGHRQADKVLDLDWKRLADPDSTLVVYMGVANIGQIAMGLMTESLPGSTPVLAVGKATTPDESRMVSRLDQLAADVRKADLKAPTLFIIGKVVSLYAERPLADLLEQAHGMAKLGHKSWTAHAVLTTAVVLATSAFAAEAIDPNALKRLVHQDCGSCHGLSLKGGLGPDLRSETLQHYDADVLTGVILDGIPDTAMPPWRPLISEEEAEWIARYLLEQEQMKHLILGLAATLMITTAHADPTATGDLGLVIERAKGSVLLVDQSDRAALARIEGLGDLSHASLVYSPDERFAYVFGRDGGLTKVDIVTRQIVNRVVQAGNAIGGAISDDGKLVAVSNYEPGGVRVFDADTLEMVADIPTDSKTIGLVDAPGRRFVFTMWDTGETWIADFAKGD-PAITKITDMGKNPYDALITANGRTYITGLFGEDGLTALDLWAENPEPIRVLPDYGRGQEEMPVYKMPHLEGWALTGREFVLPAVGHHEVLWIDSDTLTETGRTKTHGQPVFAMARPDGRQVWVNFAHPLNDTIQVIDSVSKEIIHEFKPGPAVLHMEFTPRGHEVWLSVRDANKVMVYDTQTFEKLREIDADSPSGIFFTARAHKTGLMSLGISYNKTGRAFGAGLAMLLGSVAAPAFAEEPTLSEEAFESSKQLYFEQCAGCHGVLRKGATGKSLEPHWKKTAADGTVTEGGTLALGQERLEKIIAWGTEGGMNNFSDIMTEQEIKDMATYIQMEAPKPPEMSLEQMKETRKVYVEEADYPTEPLHGRNWENFFVVIERDVGKVAVIDGDTKEVLTHIPTGYAVHVLKASEHHSITEPEHPGRFWYTMGRDGKMTKIDLWQKPENMLVSEVKIAYDARDVAVSGDGKYVIGGGYWPPHFAIVDAQTMEPVKVVSTRGVNVDGDYVEEARVAAIYTTPNEPTWIVAIKELGQLWQVDYTDLDNLRIDKIDSAKFLHDGFFDPTGRYFQIAANASNKMVVVDTQTHKLEAMIDTAALPHPGPGANWVDPNCGPVAGTTHLGVGTVTVWGNDPENRPDDAWKVCYEVETDGPGLFVRTHPNSDYIWADQTKHPEPEIQQSVQVISKETGEIVKTIQITEDEGSAAVHFEFNADGTEVWVSKWNLSDSKEPNGQIVIFDAKTLEEIGRIEGLYAPTGKFNVYNRSNHVT
>BF4
MTSEPDKKPPIWRRYFLWGMPVAGIAAAFVGGIIFWGGFNTAMEATNTKDFCISCHEMRDFVYEEYTGTIHDVNRSGVGAVCSDCHVPKDWTHKIIRKIKASKELYGKMVGTINTREKFEAKRVHLAMNEWERMKATDSRECRNCHDFESMMPEFQKPRARQQHLNAMEIGQTCIDCHKGIAHSDARDRADEEYLEKLETPNPDFIRPIPPEYLVSLERIEAKEAAEAEAEKAAKAAQQEAVQAQIAAAVDAAVAEERAAANGEEAAAPSGGGDVPGNVDWNAVASADLKLFYPGQASFEWVQNGKFHGGARPLTKGGDQCSTCHAKELDTIGNKIVAGGDLEPTPIPGKRGVIDATVQAAHDDENLYIRLQWPDAGHNPAPFVDGGKMDPDNQIKVAMMITGTGIEMGDQVGCWASCHADNSYMPFDPGAEAIAANGDVSGRLTAQDTVTKYISESRTEVDTKGRRGKPMGGWDKLHTAEQIEQYLADGTYLDLMRVYADGSATNGYLLEQRVVNDGEIAASAELSGGMWTVVFTRPLNSGAPGDVPLEAGNTYTVGFAIHDDFAAARFHHVTLDTSLALDDDSAFINVVKQMKPHRLLPALLLLAAPAWA--DETAEICAEAEDRYVEMFDQPSSAVEDAEVVLMYKYNFCPRELTVKPGTTVRWINVDKRTSHSVLLKDGSEPESDRLFPEESVDMTFLTPGPQEYLCGPHWETQDMIGMITVEPMPAIVARVLGEAFRVFFLSAGLYGLFVGLVWGLWLAMAPDYGMTPPMWHAHEMIFGYATAALGGFFLTAVPNWTGAPEARARFIALAAGLWLAGRMAMWFSGMLPPVLVAMVDLAFVPVLAAKILTQLIRRPKPQNMIFLLLLSLIWVADLMTHLEWMEVTADTLQTGLRAGLLSLCAMIAILGGRITPAFTRNAMKREGVPEADWPVSVAVLDKAGMILALILPLSVLVFGAGPVAGVVALALGAVQVLRMARWRARWAVRQPILLALHLGLGMLALGLILWGLSVLGLGNEVAALHVLGIGCVGGMTLAVMSRAALGHSGRALIAPVPMVVAYGLMAVAALSRWIGADLNAGYMVAMLLSDGLWVCAFALYLIAMWPALTGPRAA-----------------------------------------------------------MSGKVFLIGAGPGDPELMTLRALRMLQEADVVVYDRLVSDGILALHADGARLIPVGKAPKCHTVPQDRINEILKEEALAGHTVARLKGGDPMIFGRGSEEAAYLMAYGIAVEYAPGITAAQGASSSTGVPLTHRGLATSVQYVTGHRQADKVLDLDWKRLADPDSTLVVYMGVANIGQIAMGLMTESLPGSTPVLAVGKATTPDESRMVSRLDQLAADVRKADLKAPTLFIIGKVVSLYAERPLADLLEQAHGMAKLGHKSWTAHAVLTTAVVLATSAFAAEAIDPNALKRLVHQDCGSCHGLSLKGGLGPDLRSETLQHYDADVLTGVILDGISDTAMPPWRPLISEEEAEWIARYLLEQEQMKHLILGLAATLMITTAHADPTATGDLGLVIERAKGSVLLVDQSDRAALARIEGLGDLSHASLVYSPDERFAYVFGRDGGLTKVDIVTRQIVNRVVQAGNAIGGAISDDGKLVAVSNYEPGGVRVFDADTLEMVADIPTDSKTIGLVDAPGRRFVFTMWDTGETWIADFAKGD-PAITKITDMGKNPYDALITANGRTYITGLFGEDGLTALDLWAENPEPIRVLPDYGRGQEEMPVYKMPHLEGWALTGREFVLPAVGHHEVLWIDSDTLTETGRTKTHGQPVFAMARPDGRQVWVNFAHPLNDTIQVIDSVSKEIIHEFKPGPAVLHMEFTPRGHEVWLSVRDANKVMVYDTQTFEKLREIDADSPSGIFFTARAHKTGLMSLGISYNKTGRAFGAGLAMLLGSVAAPAFAEEPTLSEEAFESSKQLYFEQCAGCHGVLRKGATGKSLEPHWKKTAADGTVTEGGTLALGQERLEKIIAWGTEGGMNNFSDIMTEQEIKDMATYIQMEAPKPPEMSLEQMKETRKVYVEEADYPTEPLHGRNWENFFVVIERDVGKVAVIDGDTKEVLTHIPTGYAVHVLKASEHHSITEPEHPGRFWYTMGRDGKMTKIDLWQKPENMLVSEVKIAYDARDVAVSGDGKYVIGGGYWPPHFAIVDAQTMEPVKVVSTRGVNVDGDYVEEARVAAIYTTPNEPTWIVAIKELGQLWQVDYTDLDNLRIDKIDSAKFLHDGFFDPTGRYFQIAANASNKMVVVDTQTHKLEAMIDTAALPHPGPGANWVDPNCGPVAGTTHLGVGTVTVWGNDPENRPDDAWKVCYEVETDGPGLFVRTHPNSDYIWADQTKHPEPEIQQSVQVISKETGEIVKTIQITEDEGSAAVHFEFNADGTEVWVSKWNLSDSKEPNGQIVIFDAKTLEEIGRIEGLYAPTGKFNVYNRSNHVT
>BF6
MTSEPDKKPPIWRRYFLWGMPVAGIAAAFVGGIIFWGGFNTAMEATNTKDFCISCHEMRDFVYEEYTGTIHDVNRSGVGAVCSDCHVPKDWTHKIIRKIKASKELYGKMVGTINTREKFEAKRVHLAMNEWERMKATDSRECRNCHDFESMMPEFQKPRARQQHLNAMEIGQTCIDCHKGIAHSDARDRADEEYLEKLETPNPDFIRPIPPEYLVSLERIEAKEAAEAEAEKAAKAAQQEAVQAQIAAAVDAAVAEERAAANGEEAAAPSGGGDVPGNVDWNAVASADLKLFYPGQASFEWVQNGKFHGGARPLTKGGDQCSTCHAKELDTIGNKIVAGGDLEPTPIPGKRGVIDATVQAAHDDENLYIRLQWPDAGHNPAPFVDGGKMDPDNQIKVAMMITGTGIEMGDQVGCWASCHADNSYMPFDPGAEAIAANGDVSGRLTAQDTVTKYISESRTEVDTKGRRGKPMGGWDKLHTAEQIEQYLADGTYLDLMRVYADGSATNGYLLEQRVVNDGEIAASAELSGGMWTVVFTRPLNSGAPGDVPLEAGNTYTVGFAIHDDFAAARFHHVTLDTSLALDDDSAFINVVKQMKPHRLLPALLLLAAPAWA--DETAEICAEAEDRYVEMFDQPSSAVEDAEVVLMYKYNFCPRELTVKPGTTVRWINVDKRTSHSVLLKDGSEPESDRLFPEESVDMTFLTPGPQEYLCGPHWETQDMIGMITVEPMPAIVARVLGEAFRVFFLSAGLYGLFVGLVWGLWLAMAPDYGMTPPMWHAHEMIFGYATAALGGFFLTAVPNWTGAPEARARFITLAAGLWLAGRMAMWFSGMLPPVLVAMVDLAFVPVLAAKILTQLIRRPKPQNMIFLLLLSLIWVADLMTHLEWMEVTADTLQTGLRAGLLSLCAMIAILGGRITPAFTRNAMKREGVPEADWPVSVAVLDKAGMILALILPLSVLVFGAGPVAGVVALALGAVQVLRMARWRARWAVRQPILLALHLGLGMLALGLILWGLSVLGLGNEVAALHVLGIGCVGGMTLAVMSRAALGHSGRALIAPAPMVVAYGLMAVAALSRWIGADLNAGYMVAMLLSDGLWVCAFALYLIAMWPALTGPRAA-----------------------------------------------------------MSGKVFLIGAGPGDPELMTLRALRMLQEADVVVYDRLVSDGILALHADGARLIPVGKAPKCHTVPQDRINEILKEEALAGHTVARLKGGDPMIFGRGSEEAAYLMAYGIAVEYAPGITAAQGASSSTGVPLTHRGLATSVQYVTGHRQADKVLDLDWKRLADPDSTLVVYMGVANIGQIAMGLMTESLPGSTPVLAVGKATTPDESRMVSRLDQLAADVRKADLKAPTLFIIGKVVSLCAERPLADLLEQAHGMAKLGHKSWTAHAVLTTAVVLATSAFAAEAIDPNALKRLVHQDCGSCHGLSLKGGLGPDLRSETLQHYDADVLTGVILDGIPDTAMPPWRPLISEEEAEWIARYLLEQEQMKHLILGLAATLMITTAHADPTATGDLGLVIERAKGSVLLVDQSDRAALARIEGLGDLSHASLVYSPDERFAYVFGRDGGLTKVDIVTRQIVNRVVQAGNAIGGAISDDGKLVAVSNYEPGGVRVFDADTLEMVADIPTDSKTIGLVDAPGRRFVFTMWDTGETWIADFAKGD-PAITKITDMGKNPYDALITANGRTYITGLFGEDGLTALDLWAENPEPIRVLPDYGRGQEEMPVYKMPHLEGWALTGREFVLPAVGHHEVLWIDSDTLTETGRTKTHGQPVFAMARPDGRQVWVNFAHPLNDTIQVVDSVSKEIIHEFKPGPAVLHMEFTPRGHEVWLSVRDANKVMVYDTQTFEKLREIDADSPSGIFFTARAHKTGLMSLGISYNKTGRAFGAGLAMLLGSVAAPAFAEEPTLSEEAFESSKQLYFEQCAGCHGVLRKGATGKSLEPHWKKTAADGTVTEGGTLALGQERLEKIIAWGTEGGMNNFSDIMTEQEIKDMATYIQMEAPKPPEMSLEQMKETRKVYVEEADYPTEPLHGRNWENFFVVIERDVGKVAVIDGDTKEVLTHIPTGYAVHVLKASEHHSITEPEHPGRFWYTMGRDGKMTKIDLWQKPENMLVSEVKIAYDARDVAVSGDGKYVIGGGYWPPHFAIVDAQTMEPVKVVSTRGVNVDGDYVEEARVAAIYTTPNEPTWIVAIKELGQLWQVDYTDLDNLRIDKIDSAKFLHDGFFDPTGRYFQIAANASNKMVVVDTQTHKLEAMIDTAALPHPGPGANWVDPNCGPVAGTTHLGVGTVTVWGNDPENRPDDAWKVCYEVETDGPGLFVRTHPNSDYIWADQTKHPEPEIQQSVQVISKETGEIVKTIQITEDEGSAAVHFEFNADGTEVWVSKWNLSDSKEPNGQIVIFDAKTLEEIGRIEGLYAPTGKFNVYNRSNHVT
>BF7
MTSEPDKKPPIWRRYFLWGMPVAGIAAAFVGGIIFWGGFNTAMEATNTKDFCISCHEMRDFVYEEYTGTIHDVNRSGVGAVCSDCHVPKDWTHKIIRKIKASKELYGKMVGTINTREKFEAKRVHLAMNEWERMKATDSRECRNCHDFESMMPEFQKPRARQQHLNAMEIGQTCIDCHKGIAHSDARDRADEEYLEKLETPNPDFIRPIPPEYLVSLERIEAKEAAEAEAEKAAKAAQQEAVQAQIAAAVDAAVAEERAAANGEEAAAPSGGGDVPGNVDWNAVASADLKLFYPGQASFEWVQNGKFHGGARPLTKGGDQCSTCHAKELDTIGNKIVAGGDLEPTPIPGKRGVIDATVQAAHDDENLYIRLQWPDAGHNPAPFVDGGKMDPDNQIKVAMMITGTGIEMGDQVGCWASCHADNSYMPFDPGAEAIAANGDVSGRLTAQDTVTKYISESRTEVDTKGRRGKPMGGWDKLHTAEQIEQYLADGTYLDLMRVYADGSATNGYLLEQRVVNDGEIAASAELSGGMWTVVFTRPLNSGAPGDVPLEAGNTYTVGFAIHDDFAAARFHHVTLDTSLALDDDSAFINVVKQMKPHRLLPALLLLAAPAWA--DETAEICAEAEDRYVEMFDQPSSAVEDAEVVLMYKYNFCPRELTVKPGTTVRWINVDKRTSHSVLLKDGSEPESDRLFPEESVDMTFLTPGPQEYLCGPHWETQDMIGMITVEPMPAIVARVLGEAFRVFFLSAGLYGLFVGLVWGLWLAMAPDYGMTPPMWHAHEMIFGYATAALGGFFLTAVPNWTGAPEARARFIALAAGLWLAGRMAMWFSGMLPPVLVAMVDLAFVPVLAAKILTQLIRRPKPQNMIFLLLLSLIWVADLMTHLEWMEVTADTLQTGLRAGLLSLCAMIAILGGRITPAFTRNAMKREGVPEADWPVSVAVLDKAGMILALILPLSVLVFGAGPVAGVVALALGAVQVLRMARWRARWAVRQPILLALHLGLGMLALGLILWGLSVLGLGNEVAALHVLGIGCVGGMTLAVMSRAALGHSGRALIAPVPMVVAYGLMAVAALSRWIGADLNAGYMVAMLLSDGLWVCAFALYLIAMWPALTGPRAA-----------------------------------------------------------MSGKVFLIGAGPGDPELMTLRALRMLQEADVVVYDRLVSDGILALHADGARLIPVGKAPKCHTVPQDRINEILKEEALAGHTVARLKGGDPMIFGRGSEEAAYLMAYGIAVEYAPGITAAQGASSSTGVPLTHRGLATSVQYVTGHRQADKVLDLDWKRLADPDSTLVVYMGVANIGQIAMGLMTESLPGSTPVLAVGKATTPDESRMVSRLDQLAADVRKADLKAPTLFIIGKVVSLYAERPLADLLEQAHGMAKLGHKSWTAHAVLTTAVVLATSAFAAEAIDPNALKRLVHQDCGSCHGLSLKGGLGPDLRSETLQHYDADVLTGVILDGISDTAMPPWRPLISEEEAEWIARYLLEQEQMKHLILGLAATLMITTAHADPTATGDLGLVIERAKGSVLLVDQSDRAALARIEGLGDLSHASLVYSPDERFAYVFGRDGGLTKVDIVTRQIVNRVVQAGNAIGGAISDDGKLVAVSNYEPGGVRVFDADTLEMVADIPTDSKTIGLVDAPGRRFVFTMWDTGETWIADFAKGD-PAITKITDMGKNPYDALITANGRTYITGLFGEDGLTALDLWAENPEPIRVLPDYGRGQEEMPVYKMPHLEGWALTGREFVLPAVGHHEVLWIDSDTLTETGRTKTHGQPVFAMARPDGRQVWVNFAHPLNDTIQVIDSVSKEIIHEFKPGPAVLHMEFTPRGHEVWLSVRDANKVMVYDTQTFEKLREIDADSPSGIFFTARAHKTGLMSLGISYNKTGRAFGAGLAMLLGSVAAPAFAEEPTLSEEAFESSKQLYFEQCAGCHGVLRKGATGKSLEPHWKKTAADGTVTEGGTLALGQERLEKIIAWGTEGGMNNFSDIMTEQEIKDMATYIQMEAPKPPEMSLEQMKETRKVYVEEADYPTEPLHGRNWENFFVVIERDVGKVAVIDGDTKEVLTHIPTGYAVHVLKASEHHSITEPEHPGRFWYTMGRDGKMTKIDLWQKPENMLVSEVKIAYDARDVAVSGDGKYVIGGGYWPPHFAIVDAQTMEPVKVVSTRGVNVDGDYVEEARVAAIYTTPNEPTWIVAIKELGQLWQVDYTDLDNLRIDKIDSAKFLHDGFFDPTGRYFQIAANASNKMVVVDTQTHKLEAMIDTAALPHPGPGANWVDPNCGPVAGTTHLGVGTVTVWGNDPENRPDDAWKVCYEVETDGPGLFVRTHPNSDYIWADQTKHPEPEIQQSVQVISKETGEIVKTIQITEDEGSAAVHFEFNADGTEVWVSKWNLSDSKEPNGQIVIFDAKTLEEIGRIEGLYAPTGKFNVYNRSNHVT
>AI1
MTSEPEKKKPIWRRYFLWGMPVAGIAVAFVAGIVFWGGFNTAMEATNTKEFCVSCHEMRDFVYEEYTGTIHDVNRSGVGAVCSDCHVPKDWTHKMIRKIKASKELYGKLVGTINTREKFEAKRVHLAMNEWERMKSTDSRECRNCHDFESMMPEFQKPRARQQHLNAMEIGQTCIDCHKGIAHSDARDRADEDYLEKLEAPNPAFIREIPQEYLTSLAKIEAKEAAEAEAEKAAKAAQQEAVQAQIAAAVDAAVAEERAKANGEEAAAPAGGSDVGSSVDWNAVASADLKLFYPGQASFEWVQNGKFHGGARPLTKGGDQCSTCHAKELDTIGNKIVAGGDLEPTPIPGKRGVIDATVQAAHDDENLYIRMQWPDAGHNPAPFVDGGKMDPDNQIKVAMMITGTGIELGDQVGCWASCHADNSYMPFDPGADAIAANGDIAGRLSTQDTVTKYISESRTEVEVKGRRGKALGGWDKLEAEAQIQQYLADGTYLDLMRVYADGSASNGYLLEQRVVNDGEIAASANLSGGVWTVVFSRPLNSGAPGDVPLEPGQTYTVGFAIHDDFAAARFHHVTLNTSLALDDDSANINVVKQMKPHCLLPALLLLAPPVLA--DETAEICAEAEQRYVDLFGQPSSAVEDAEVVLMYKYNFCPGQLTVKAGTTVRWMNVDKRTSHSVLLKGGSEPESDRLFPEESVDLTFLTPGPQEYLCGPHWETQNMIGMITVEPMPTIIARILGEGFRVFFLSAGLYGLFVGVVWGLWLTMAPDYGMTPPMWHAHEMIFGYATAALGGFFLTAVPNWTGAPEARAHFITLAAGLWLAGRMAMWFSGVLPPVLVAVVDLAFVPVLGAKIATQLIRRPKPQNMIFLLLLSLIWVADMMTHLQWIEVTEGTLQTGLRAGLLALCAMIAILGGRITPAFTRNAMKRAGVPEADWPVSVALFDKAGMVLALILPLGVLVLGAGPLAGVLALALGVVQILRMANWRSRWAARQPILLALHLGLGMLAMGLILWGLAVLGLGNEIAALHVLGIGCVGGMTLAVMSRAALGHSGRALIAPAPMVVAYGLMAVAALSRWIGAELNAGYMVAMLLSDGLWVCAFALYLIAMWPALTGPRTG-----------------------------------------------------------MSGKVFLIGAGPGDPELMTLRALRMLQEADVVVYDRLVSDDILALHAEKARLIPVGKAPKCHTVPQDRINEILLEEARAGHTVARLKGGDPMIFGRGSEEAAYLVAHGVTVEYAPGITAAQGASCSTGVPLTHRGLATSVQYVTGHRQEDKVLDLDWKRLADPDSTLVVYMGVANIGQIAMGLMTENLPGSTPVLAVSKATTGTERRIVSRLDRLATDVRSAALEAPTLFIIGQVVSLYAERSVAELMEQAHGMARLGHRTPLTSVLLAGAVVIATSAFAADTLNPDALKRLVHQDCGSCHGLSLKGGLGPDLRSQTLQHYDPDVLTGVILDGIPDTAMPPWRPLITEEEAEWIARYLLQQEQMKQLILGLAATLMMTSAHAEPTATGDLGLVIERAKGSVLLVDQSDRAALARIEGLGDLSHASLVYSPDERFAYVFGRDGGLTKVDIVTRQIVNRVVQAGNAIGGAISDDGQLIAVSNYEPGGVRVFDANTLELVADIPTGSKTIGLVDAPGRRFVFTMWDSGETWIADFATST-PEITKIPDMGKNPYDALITANGRTYITGLFGEDGLTALDLWAEAPEPIRVLPDYGRGQEEMPVYKMPHLEGWALTGREFVLPAVGHHEVLWIDADTLTETGRTQTHGQPVFAMARPDGRQVWVNFAHPLNDTIQVIDSVTKDIIHEFKPGPAVLHMEFTPRGHEVWISVRDANKVMVYDTQTFEKLREIEADSPSGIFFTARAHRTGLMSLGISYNKTGRAFGVGLAMLLGSVAAPAFAEEPTLSEEAFESSKQLYFEQCAGCHGVLRKGATGKSLEPMVKTKNDDGTVTESGTLKLGQERLEKIIAWGTEGGMNNFSDIMTEQEIKDMATYIMMEPPKPPEMSLEQMMATRKVYVEEADYPTEPLHGRNWENFFVVIERDVGKVAVIDGDTKEVLTHIPTGYAVHVLKASEHHALEEPEQPGRFWYTMGRDGKMTKIDLWQTPDKMLVSEVKIAYDARDVAVSGDGKYVIGGGYWPPHFAIVDAQTMEPVKVVSTRGVNVDGDYVEEARVAAIYTTPNEPTWIVAVKELGQLWQVDYTDLDNLRIDKIDSAKFLHDGFFDPTGRYFQIAANASNKMVVVDTETHKLEAMIDTAALPHPGPGANWVDPNCGPVAGTTHLGVGTVTVWGNDPENRPDDAWKICYEVETDGPGLFVRTHPNSDYIWADQTKHPEPEVQQSVQVISKETGEIVKTIQITEDEGSAAVHFEFNADGTEVWVSKWNLSDSKEPNGQIVIFDAKTLEEIGRIEGLYAPTGKFNVYNRSNHVT
>BA10
MTSEPEKKKPIWRRYFLWGMPVAGIAVAFVAGIVFWGGFNTAMEATNTKEFCVSCHEMRDFVYEEYTGTIHDVNRSGVGAVCSDCHVPKDWTHKMIRKIKASKELYGKLVGTINTREKFEAKRVHLAMNEWERMKSTDSRECRNCHDFESMMPEFQKPRARQQHLNAMEIGQTCIDCHKGIAHSDARDRADEDYLEKLEAPNPAFIREIPQEYLTSLAKIEAKEAAEAEAEKAAKAAQQEAVQAQIAAAVDAAVAEERAKANGEEAAAPAGGSDVGSSVDWNAVASADLKLFYPGQASFEWVQNGKFHGGARPLTKGGDQCSTCHAKELDTIGNKIVAGGDLEPTPIPGKRGVIDATVQAAHDDANLYIRMQWPDAGHNPAPFVDGGKMDPDNQIKVAMMITGTGIELGDQVGCWASCHADNSYMPFDPGADAIAANGDIAGRLSTQDTVTKYISESRTEVEVKGRRGKALGGWDKLEAEAQIQQYLADGTYLDLMRVYADGSASNGYLLEQRVVNDGEITASANLSGGVWTVVFSRPLNSGAPGDVPLEPGQTYTVGFAIHDDFAAARFHHVTLNTSLALDDDSANINVVKQMKPHCLLPALLLLAPPVLA--DKSAEICAEAEQRYVDLFGQPSSAVEDAEVVLMYKYNFCPGQLTVKAGTTVRWMNVDKRTSHSVLLKDGSEPESDRLFPEESVEMTFLTPGPQEYLCGPHWETQNMIGMITVEPMPTIIARILGEGFRVFFLSAGLYGLFVGVVWGLWLTMAPDYGMTPPMWHAHEMIFGYATAALGGFFLTAVPNWTGASEARAHFITLAAGLWLAGRMAMWFSGVLPPVLVAVVDLAFVPVLGAKIATQLIRRPKPQNMIFLLLLSLIWVADMMTHLQWIGITEGTLQTGLRAGLLALCAMIAILGGRITPAFTRNAMKRAGVPEADWPVSVAFFDKAGMVLALILPLGVLVLGAGPLAGVLALALGVVQILRMANWRSRWAARQPILLALHLGLGMLAMGLILWGLAVLGLGNEIAALHVLGIGCVGGMTLAVMSRAALGHSGRALIAPAPMVVAYGLMAVAALSRWIGAELNAGYMVAMLLSDGLWVCAFALYLIAMWPALTGPRTG-----------------------------------------------------------MSGKVFLIGAGPGDPELMTLRALRMLQEADVVVYDRLVSDNILALHAEKARLIPVGKAPKCHTVPQDRINEILLEEARAGHTVARLKGGDPMIFGRGSEEAAYLVAHGVTVEYAPGITAAQGASCSTGVPLTHRGLATSVQYVTGHRQEDKVLDLDWKRLADPDSTLVVYMGVANIGQIAMGLMTENLPGSTPVLAVSKATTGTERRIVSRLDRLATDVRSAALEAPTLFIIGQVVSLYAERSVAELMEQAHGMARLGHRTPLTSVLLAGAVVIATSAFAADTLNPDALKRLVHQDCGSCHGLSLKGGLGPDLRSQTLQHYDPDVLTGVILDGIPDTAMPPWRPLITEEEAEWIARYLLQQEQMKQLILGLAATLMMTSAHAEPTATGDLGLVIERAKGSVLLVDQSDRAALARIEGLGDLSHASLVYSPDERFAYVFGRDGGLTKVDIVTRQIVNRVVQAGNAIGGAISDDGQLIAVSNYEPGGVRVFDANTLELVADIPTGSKTIGLVDAPGRRFVFTMWDSGETWIADFATGT-PEITKIPDMGKNPYDALITANGRTYITGLFGEDGLTALDLWAEAPEPIRVLPDYGRGQEEMPVYKMPHLEGWALTGREFVLPAVGHHEVLWIDADTLTETGRTQTHGQPVFAMARPDGRQVWVNFAHPLNDTIQVIDSVTKDIIHEFKPGPAVLHMEFTPRGHEVWISVRDANKVMVYDTQTFEKLREIEADSPSGIFFTARAHRTGLMSLGISYNKTGRAFGVGLAMLLGSVAAPTFAEEPTLSEEAFESSKQLYFEQCAGCHGVLRKGATGKSLEPMVKTKNDDGTVTESGTLKLGQERLEKIIAWGTEGGMNNFSDIMTEQEIKDMATYIMMEPPKPPEMSLEQMMATRKVYVEEADYPTEPLHGRNWENFFVVIERDVGKVAVIDGDTKEVLTHIPTGYAVHVLKASEHHALEEPEQPGRFWYTMGRDGKMTKIDLWQTPDKMLVSEVKIAYDARDVAVSGDGKYVIGGGYWPPHFAIVDAQTMEPVKVVSTRGVNVDGDYVEEARVAAIYTTPNEPTWIVAVKELGQLWQVDYTDLDNLRIDKIDSAKFLHDGFFDPTGRYFQIAANASNKMVVVDTETHKLEAMIDTAALPHPGPGANWVDPNCGPVAGTTHLGVGTVTVWGNDPENRPDDAWKICYEVETDGPGLFVRTHPNSDYIWADQTKHPEPEVQQSVQVISKETGEIVKTIQITEDEGSAAVHFEFNADGTEVWVSKWNLSDSKEPNGQIVIFDAKTLEEIGRIEGLYAPTGKFNVYNRSNHVT
>BA12
MTSEPEKKKPIWRRYFLWGMPVAGIAVAFVAGIVFWGGFNTAMEATNTKEFCVSCHEMRDFVYEEYTGTIHDVNRSGVGAVCSDCHVPKDWTHKMIRKIKASKELYGKLVGTINTREKFEAKRVHLAMNEWERMKSTDSRECRNCHDFESMMPEFQKPRARQQHLNAMEIGQTCIDCHKGIAHSDARDRADEDYLEKLEAPNPAFIREIPQEYLTSLAKIEAKEAAEAEAEKAAKTAQQEAVQAQIAAAVDAAVAEERAKANGEEAAAPAGGSDVGSSVDWNAVASADLKLFYPGQASFEWVQNGKFHGGARPLTKGGDQCSTCHAKELDTIGNKIVAGGDLEPTPIPGKRGVIDATLQAAHDDENLYIRMQWPDAGHNPAPFVDGGKMDPDNQIKVAMMITGTGIELGDQVGCWASCHADNSYMPFDPGADAIAANGDIAGRLSTQDTVTKYISESRTEVEVKGRRGKALGGWDKLEAEAQIQQYLDDGTYLDLMRVYADGSASNGYLLEQRVVNDGEIAASANLSGGVWTVVFSRPLNSGAPGDVPLEPGQTYTVGFAIHDDFAAARFHHVTLNTSLALDDDSANINVVKQMKPYCLLPALLLLAPPVLA--DETAEICAEAEQRYVDLFGQPSSAVEDAEVVLMYKYNFCPGQLTVKAGTTVRWMNVDKRTSHSVLLKGGSEPESDRLFPEESVDLTFLTPGPQEYLCGPHWETQNMIGMITVEPMPTIIARILGEGFRVFFLSAGLYGLFVGVVWGLWLTMAPDYGMTPPMWHAHEMIFGYATAALGGFFLTAVPNWTGAPEARAHFITLAAGLWLAGRMAMWFSGVLPPVLVAVVDLAFVPVLGAKIATQLIRRPKPQNMIFLLLLSLIWVADMMTHLQWIGVTEGTLQTGLRAGLLALCAMIAILGGRITPAFTRNAMKRAGVPEADWPVSVALFDKAGMVLALILPLGVLVLGAGPLAGVLALALGVVQILRMANWRSRWAARQPILLALHLGLGMLAMGLILWGLAVLGLGNEIAALHVLGIGCVGGMTLAVMSRAALGHSGRALIAPAPMVVAYGLMAVAALSRWIGAELNAGYMVAMLLSDGLWVCAFALYLIAMWPALTGPRTG-----------------------------------------------------------MSGKVFLIGAGPGDPELMTLRALRMLQEADVVVYDRLVSDDILALHAEKARLIPVGKAPKCHTVPQDRINEILLEEARAGHTVARLKGGDPMIFGRGSEEAAYLVAHGVTVEYAPGITAAQGASCSTGVPLTHRGLATSVQYVTGHRQEDKVLDLDWKRLADPDSTLVVYMGVANIGQIAMGLMTENLPGSTPVLAVSKATTRAERRIVSRLDRLATDVRSAALEAPTLFIIGQVVSLYAERSVAELMEQAHGMARLGHRTPLTSVLLAGAVVIATSAFAADTLNPDALRRLVHQDCGSCHGLSLKGGLGPDLRSQTLQHYDPDVLTGVILDGIPDTAMPPWRPLITEEEAEWIARYLLQQEQMKQLILGLAATLIMTSAHAEPTATGDLGLVIERAKGSVLLVDQSDRAALARIEGLGDLSHASLVYSPDERFAYVFGRDGGLTKVDIVTRQIVNRVVQAGNAIGGAISDDGQLVAVSNYEPGGVRVFDANTLELVADIPTGSKTIGLVDAPGRRFVFTMWDSGETWIADFARGT-PEITKIPDMGKNPYDALITANGRTYITGLFGEDGLTALDLWAEAPEPIRVLPDYGRGQEEMPVYKMPHLEGWALTGREFVLPAVGHHEVLWIDADTLTETGRTQTHGQPVFAMARPDGRQVWVNFAHPLNDTIQVIDSVTKDIIHEFKPGPAVLHMEFTPRGHEVWISVRDANKVMVYDTQTFEKLREIEADSPSGIFFTARAHRTGLMSLGISYNKTGRAFGVGLAMLLGSVAAPTFAEEPTLSEEAFESSKQLYFEQCAGCHGVLRKGATGKSLEPMVKTKNDDGTVTESGTLKLGQERLEKIIAWGTEGGMNNFSDIMTEQEIKDMATYIMMEPPKPPEMSLEQMMATRKVYVEEADYPTEPLHGRNWENFFVVIERDVGKVAVIDGDTKEVLTHIPTGYAVHVLKASEHHALEEPEQPGRFWYTMGRDGKMTKIDLWQTPDKMLVSEVKIAYDARDVAVSGDGKYVIGGGYWPPHFAIVDAQTMEPVKVVSTRGVNVDGDYVEEARVAAIYTTPNEPTWIVAVKELGQLWQVDYTDLDNLRIDKIDSAKFLHDGFFDPTGRYFQIAANASNKMVVVDTETHKLEAMIDTAALPHPGPGANWVDPNCGPVAGTTHLGVGTVTVWGNDPENRPDDAWKICYEVETDGPGLFVRTHPNSDYIWADQTKHPEPEVQQSVQVISKETGEIVKTIQITEDEGSAAVHFEFNADGTEVWVSKWNLSDSKEPNGQIVIFDAKTLEEIGRIEGLYAPTGKFNVYNRSNHVT
>BA8
MTSEPEKKKPIWRRYFLWGMPVAGIAVAFVAGIVFWGGFNTAMEATNTKEFCVSCHEMRDFVYEEYTGTIHDVNRSGVGAVCSDCHVPKDWTHKMIRKIKASKELYGKLVGTINTREKFEAKRVHLAMNEWERMKSTDSRECRNCHDFESMMPEFQKPRARQQHLNAMEIGQTCIDCHKGIAHSDARDRADEDYLEKLEAPNPAFIREIPQEYLTSLAKIEAKEAAEAEAEKAAKAAQQEAVQAQIAAAVDAAVAEERAKANGEEAAAPAGGSDVGSSVDWNAVASADLKLFYPGQASFEWVQNGKFHGGARPLTKGGDQCSTCHAKELDTIGNKIVAGGDLEPTPIPGKRGVIDATVQAAHDDENLYIRMQWPDAGHNPAPFVDGGKMDPDNQIKVAMMITGTGIELGDQVGCWASCHADNSYMPFDPGADAIAANGDIAGRLSTQDTVTKYISESRTEVEVKGRRGKALGGWDKLEAEAQIQQYLADGTYLDLMRVYADGSASNGYLLEQRVVNDGEIAASANLSGGVWTVVFSRPLNSGAPGDVPLEPGQTYTVGFAIHDDFAAARFHHVTLNTSLALDDDSANINVVKQMKPHCLLPALLLLAPPVLA--DETAEICAEAEQRYVDLFGQPSSAVEDAEVVLMYKYNFCPGQLTVKAGTTVRWMNVDKRTSHSVLLKGGSEPESDRLFPEESVDLTFLTPGPQEYLCGPHWETQNMIGMITVEPMPTIIARILGEGFRVFFLSAGLYGLFVGVVWGLWLTMAPDYGMTPPMWHAHEMIFGYATAALGGFFLTAVPNWTGAPEARAHFITLAAGLWLAGRMAMWFSGVLPPVLVAVVDLAFVPVLGAKIATQLIRRPKPQNMIFLLLLSLIWVADMMTHLQWIEVTEGTLQTGLRAGLLALCAMIAILGGRITPAFTRNAMKRAGVPEADWPVSVALFDKAGMVLALILPLGVLVLGAGPLAGVLALALGVVQILRMANWRSRWAARQPILLALHLGLGMLAMGLILWGLAVLGLGNEIAALHVLGIGCVGGMTLAVMSRAALGHSGRALIAPAPMVVAYGLMAVAALSRWIGAELNAGYMVAMLLSDGLWVCAFALYLIAMWPALTGPRTG-----------------------------------------------------------MSGKVFLIGAGPGDPELMTLRALRMLQEADVVVYDRLVSDDILALHAEKARLIPVGKAPKCHTVPQDRINEILLEEARAGHTVARLKGGDPMIFGRGSEEAAYLVAHGVTVEYAPGITAAQGASCSTGVPLTHRGLATSVQYVTGHRQEDKVLDLDWKRLADPDSTLVVYMGVANIGQIAMGLMTENLPGSTPVLAVSKATTGTERRIVSRLDRLATDVRSAALEAPTLFIIGQVVSLYAERSVAELMEQAHGMARLGHRTPLTSVLLAGAVVIATSAFAADTLNPDALKRLVHQDCGSCHGLSLKGGLGPDLRSQTLQHYDPDVLTGVILDGIPDTAMPPWRPLITEEEAEWIARYLLQQEQMKQLILGLAATLMMTSAHAEPTATGDLGLVIERAKGSVLLVDQSDRAALARIEGLGDLSHASLVYSPDERFAYVFGRDGGLTKVDIVTRQIVNRVVQAGNAIGGAISDDGQLIAVSNYEPGGVRVFDANTLELVADIPTGSKTIGLVDAPGRRFVFTMWDSGETWIADFATST-PEITKIPDMGKNPYDALITANGRTYITGLFGEDGLTALDLWAEAPEPIRVLPDYGRGQEEMPVYKMPHLEGWALTGREFVLPAVGHHEVLWIDADTLTETGRTQTHGQPVFAMARPDGRQVWVNFAHPLNDTIQVIDSVTKDIIHEFKPGPAVLHMEFTPRGHEVWISVRDANKVMVYDTQTFEKLREIEADSPSGIFFTARAHRTGLMSLGISYNKTGRAFGVGLAMLLGSVAAPAFAEEPTLSEEAFESSKQLYFEQCAGCHGVLRKGATGKSLEPMVKTKNDDGTVTESGTLKLGQERLEKIIAWGTEGGMNNFSDIMTEQEIKDMATYIMMEPPKPPEMSLEQMMATRKVYVEEADYPTEPLHGRNWENFFVVIERDVGKVAVIDGDTKEVLTHIPTGYAVHVLKASEHHALEEPEQPGRFWYTMGRDGKMTKIDLWQTPDKMLVSEVKIAYDARDVAVSGDGKYVIGGGYWPPHFAIVDAQTMEPVKVVSTRGVNVDGDYVEEARVAAIYTTPNEPTWIVAVKELGQLWQVDYTDLDNLRIDKIDSAKFLHDGFFDPTGRYFQIAANASNKMVVVDTETHKLEAMIDTAALPHPGPGANWVDPNCGPVAGTTHLGVGTVTVWGNDPENRPDDAWKICYEVETDGPGLFVRTHPNSDYIWADQTKHPEPEVQQSVQVISKETGEIVKTIQITEDEGSAAVHFEFNADGTEVWVSKWNLSDSKEPNGQIVIFDAKTLEEIGRIEGLYAPTGKFNVYNRSNHVT
>BA9
MTSEPEKKKPIWRRYFLWGMPVAGIAVAFVAGIVFWGGFNTAMEATNTKEFCVSCHEMRDFVYEEYTGTIHDVNRSGVGAVCSDCHVPKDWTHKMIRKIKASKELYGKLVGTINTREKFEAKRVHLAMNEWERMKSTDSRECRNCHDFESMMPEFQKPRARQQHLNAMEIGQTCIDCHKGIAHSDARDRADEDYLEKLEAPNPAFIREIPQEYLTSLAKIEAKEAAEAEAEKAAKAAQQEAVQAQIAAAVDTAVAEERAKANGEEAAAPAGGSDVGSSVDWNAVASADLKLFYPGQASFEWVQNGKFHGGARPLTKGGDQCSTCHAKELDTIGNKIVAGGDLEPTPIPGKRGVIDATVQAAHDDENLYIRMQWPDAGHNPAPFVDGGKMDPDNQIKVAMMITGTGIELGDQVGCWASCHADNSYMPFDPGADAIAANGDIAGRLSTQDTVTKYISESRTEVEVKGRRGKALGGWDKLEAEAQIQQYLADGTYLDLMRVYADGSASNGYLLEQRVVNDGEIAASANLSGGVWTVVFSRPLNSGAPGDVPLEPGQTYTVGFAIHDDFAAARFHHVTLNTSLALDDDSANINVVKQMKPHCLLPALLLLAPPVLA--DETAEICAEAEQRYVDLFGQPSSAVEDAEVVLMYKYNFCPGQLTVKAGTTVRWMNVDKRTSHSVLLKGGSEPESDRLFPEESVDLTFLTPGPQEYLCGPHWETQNMIGMITVEPMPTIIARILGEGFRVFFLSAGLYGLFVGVVWGLWLTMAPDYGMTPPMWHAHEMIFGYATAALGGFFLTAVPNWTGAPEARAHFITLAAGLWLAGRMAMWFSGVLPPVLVAVVDLAFVPVLGAKIATQLIRRPKPQNMIFLLLLSLIWVADMMTHLQWIGITEGTLQTGLRAGLLALCAMIAILGGRITPAFTRNAMKRAGVPEADWPVSVALFDKAGMVLALILPLGVLVLGAGPLAGVLALALGVVQILRMANWRSRWAARQPILLALHLGLGMLAMGLILWGLAVLGLGNEIAALHVLGIGCVGGMTLAVMSRAALGHSGRALIAPAPMVVAYGLMAVAALSRWIGAELNAGYMVAMLLSDGLWVCAFALYLIAMWPALTGPRTG-----------------------------------------------------------MSGKVFLIGAGPGDPELMTLRALRMLQEADVVVYDRLVSDDILALHAEKARLIPVGKAPKCHTVPQGRINEILLEEARAGHTVARLKGGDPMIFGRGSEEAAYLVAHGVTVEYAPGITAAQGASCSTGVPLTHRGLATSVQYVTGHRQEDKVLDLDWKRLADPDSTLVVYMGVANIGQIAMGLMTENLPGSTPVLAVSKATTRAERRIVSRLDRLATDVRSAALEAPTLFIIGQVVSLYAERSVAELMEQAHGMARLGHRTPLTSVLLAGAVVIATSAFAADTLNPDALKRLVHQDCGSCHGLSLKGGLGPDLRSQTLQYYDPDVLTGVILDGIPDTAMPPWRPLITEEEAEWIARYLLQQEQMKQLILGLAATLMMTSAHAEPTATGDLGLVIERAKGSVLLVDQSDRAALARIEGLGDLSHASLVYSPDERFAYVFGRDGGLTKVDIVTRQIVNRVVQAGNAIGGAISDDGQLVAVSNYEPGGVRVFDANTLELVADIPTGSKTIGLVDAPGRRFVFTMWDSGETWFADFATGT-PEITKIPDMGKNPYDALITANGRTYITGLFGEDGLTALDLWAEAPEPIRVLPDYGRGQEEMPVYKMPHLEGWALTGREFVLPAVGHHEVLWIDADTLIETGRTQTHGQPVFAMARPDGRQVWVNFAHPLNDTIQVIDSVTKDIIHEFKPGPAVLHMEFTPRGHEVWISVRDANKVMVYDTQTFEKLREIEADSPSGIFFTARAHRTGLMSLGISYNKTGRAFGVGLAMLLGSVAAPTFAEEPTLSEEAFESSKQLYFEQCAGCHGVLRKGATGKSLEPMVKTKNDDGTVTESGTLKLGQERLEKIIAWGTEGGMNNFSDIMTEQEIKDMATYIMMEPPKPPEMSLEQMMATRKVYVEEADYPTEPLHGRNWENFFVVIERDVGKVAVIDGDTKEVLTHIPTGYAVHVLKASEHHALEEPEQPGRFWYTMGRDGKMTKIDLWQTPDKMLVSEVKIAYDARDVAVSGDGKYVIGGGYWPPHFAIVDAQTMEPVKVVSTRGVNVDGDYVEEARVAAIYTTPNEPTWIVAVKELGQLWQVDYTDLDNLRIDKIDSAKFLHDGFFDPTGRYFQIAANASNKMVVVDTETHKLEAMIDTAALPHPGPGANWVDPNCGPVAGTTHLGVGTVTVWGNDPENRPDDAWKICYEVETDGPGLFVRTHPNSDYIWADQTKHPEPEVQQSVQVISKETGEIVKTIQITEDEGSAAVHFEFNADGTEVWVSKWNLSDSKEPNGQIVIFDAKTLEEIGRIEGLYAPTGKFNVYNRSNHVT
>BB1
MTSEPEKKKPIWRRYFLWGMPVAGIAVAFVAGIVFWGGFNTAMEATNTKEFCVSCHEMRDFVYEEYTGTIHDVNRSGVGAVCSDCHVPKDWTHKMIRKIKASKELYGKLVGTINTREKFEAKRVHLAMNEWERMKSTDSRECRNCHDFESMMPEFQKPRARQQHLNAMEIGQTCIDCHKGIAHSDARDRADEDYLEKLEAPNPAFIREIPQEYLTSLAKIEAKEAAEAEAEKAAKAAQQEAVQAQIAAAVDAAVAEERAKANGEEAAAPAGGSDVGSTVDWNAVASADLKLFYPGQASFEWVQNGKFHGGARPLTKGGDQCSTCHAKELDTIGNKIVAGGDLEPTPIPGKRGVIDATVQAAHDDENLYIRMQWPDAGHNPAPFVDGGKMDPDNQIKVAMMITGTGIELGDQVGCWASCHADNSYMPFDPGADAIAANGDIAGRLSTQDTVTKYISESRTEVEVKGRRGKALGGWDKLEAEAQIQQYLDDGTYLDLMRVYADGSASNGYLLEQRVVNDGEIAASANLSGGVWTVVFSRPLNSGAPGDVPLEPGQTYTVGFAIHDDFAAARFHHVTLNTSLALDDDSANINVVKQMKPYCLLPALLLLAPPVLA--DETAEICAEAEQRYVDLFGQPSSAVEDAEVVLMYKYNFCPGQLTVKAGTTVRWMNVDKRTSHSVLLKDGSEPESDRLFPEESVDLTFLTPGPQEYLCGPHWETQNMIGMITVEPMPTIIARILGEGFRVFFLSAGLYGLFVGVVWGLWLTMAPDYGMTPPMWHAHEMIFGYATAALGGFFLTAVPNWTGAPEARAHFITLAAGLWLAGRMAMWFSGVLPPVLVAVVDLAFVPVLGAKIATQLIRRPKPQNMIFLLLLSLIWVADMMTHLQWIGVTEGTLQTGLRAGLLALCAMIAILGGRITPAFTRNAMKRAGVPEADWPVSVALFDKAGMVLALILPLGVLVLGAGPLAGVLALALGVVQILRMANWRSRWAARQPILLALHLGLGMLAMGLILWGLAVLGLGNEIAALHVLGIGCVGGMTLAVMSRAALGHSGRAIIAPAPMVVAYGLMAVAALSRWIGAELNAGYMVAMLLSDGLWVCAFALYLIAMWPALTGPRTG-----------------------------------------------------------MSGKVFLIGAGPGDPELMTLRALRMLQEADVVVYDRLVSDDILALHAEKARLIPVGKAPKCHTVPQDRINEILLEEARAGHTVARLKGGDPMIFGRGSEEAAYLVAQGVTVEYAPGITAAQGASCSTGVPLTHRGLATSVQYVTGHRQEDKVLDLDWKRLADPDSTLVVYMGVANIGQIAMGLMTENLPGSTPVLAVSKATTRAERRIVSRLDRLATDVRSAALEAPTLFIIGQVVSLYAERSVAELMEQAHGMARLGHRTPLTSVLLAGAVVIATSAFAADTLNPDALKRLVHQDCGSCHGLSLKGGLGPDLRSQTLQHYDPDVLTGVILDGIPDTAMPPWRPLITEEEAEWIARYLLQQEQMKQLILGLAATLMMTSAHAEPTATGDLGLVIERAKGSVLLVDQSDRAALARIEGLGDLSHASLVYSPDERFAYVFGRDGGLTKVDIVTRQIVNRVVQAGNAIGGAISDDGQLVAVSNYEPGGVRVFDANTLELIADIPTGSKTIGLVDAPGRRFVFTMWDSGETWIADFATGT-PEITKIPDMGKNPYDALITANGRTYITGLFGEDGLTALDLWAEAPEPIRVLPDYGRGQEEMPVYKMPHLEGWALTGREFVLPAVGHHEVLWIDADTLTETGRTQTHGQPVFAMARPDGRQVWVNFAHPLNDTIQVIDSVTKDIIHEFKPGPAVLHMEFTPRGHEVWISVRDANKVMVYDTQTFEKLREIEADSPSGIFFTARAHRTGLMSLGISYNKTGRAFGVGLAMLLGSVAAPTFAEEPTLSEEAFESSKQLYFEQCAGCHGVLRKGATGKSLEPMVKTKNDDGTVTESGTLKLGQERLEKIIAWGTEGGMNNFSDIMTEQEIKDMATYIMMEPPKPPEMSLEQMMATRKVYVEEGDYPTEPLHGRNWENFFVVIERDVGKVAVIDGDTKEVLTHIPTGYAVHVLKASEHHALEEPEQPGRFWYTMGRDGKMTKIDLWQTPDKMLVSEVKIAYDARDVAVSGDGKYVIGGGYWPPHFAIVDAQTMEPVKVVSTRGVNVDGDYVEEARVAAIYTTPNEPTWIVAVKELGQLWQVDYTDLDNLRIDKIDSAKFLHDGFFDPTGRYFQIAANASNKMVVVDTETHKLEAMIDTAALPHPGPGANWVDPNCGPVAGTTHLGVGTVTVWGNDPENRPDDAWKICYEVETDGPGLFVRTHPNSDYIWADQTKHPEPEVQQSVQVISKETGEIVKTIQITEDEGSAAVHFEFNADGTEVWVSKWNLSDSKEPNGQIVIFDAKTLEEIGRIEGLYAPTGKFNVYNRSNHVT
>BB10
MTSEPEKKKPIWRRYFLWGMPVAGIAVAFVAGIVFWGGFNTAMEATNTKEFCVSCHEMRDFVYEEYTGTIHDVNRSGVGAVCSDCHVPKDWTHKMIRKIKASKELYGKLVGTINTREKFEAKRVHLAMNEWERMKSTDSRECRNCHDFESMMPEFQKPRARQQHLNAMEIGQTCIDCHKGIAHSDARDRADEDYLEKLEAPNPAFIREIPQEYLTSLAKIEAKEAAEAEAEKAAKAAQQEAVQAQIAAAVDAAVAEERAKANGEEAAAPAGGSDVGSSVDWNAVASADLKLFYPGQASFEWVQNGKFHGGARPLTKGGDQCSTCHAKELDTIGNKIVAGGDLEPTPIPGKRGVIDATVQAAHDDANLYIRMQWPDAGHNPAPFVDGGKMDPDNQIKVAMMITGTGIELGDQVGCWASCHADNSYMPFDPGADAIAANGDIAGRLSTQDTVTKYISESRTEVEVKGRRGKALGGWDKLEAEAQIQQYLADGTYLDLMRVYADGSASNGYLLEQRVVNDGEITASANLSGGVWTVVFSRPLNSGAPGDVPLEPGQTYTVGFAIHDDFAAARFHHVTLNTSLALDDDSANINVVKQMKPHCLLPALLLLAPPVLA--DKSAEICAEAEQRYVDLFGQPSSAVEDAEVVLMYKYNFCPGQLTVKAGTTVRWMNVDKRTSHSVLLKDGSEPESDRLFPEESVEMTFLTPGPQEYLCGPHWETQNMIGMITVEPMPTIIARILGEGFRVFFLSAGLYGLFVGVVWGLWLTMAPDYGMTPPMWHAHEMIFGYATAALGGFFLTAVPNWTGASEARAHFITLAAGLWLAGRMAMWFSGVLPPVLVAVVDLAFVPVLGAKIATQLIRRPKPQNMIFLLLLSLIWVADMMTHLQWIGITEGTLQTGLRAGLLALCAMIAILGGRITPAFTRNAMKRAGVPEADWPVSVAFFDKAGMVLALILPLGVLVLGAGPLAGVLALALGVVQILRMANWRSRWAARQPILLALHLGLGMLAMGLILWGLAVLGLGNEIAALHVLGIGCVGGMTLAVMSRAALGHSGRALIAPAPMVVAYGLMAVAALSRWIGAELNAGYMVAMLLSDGLWVCAFALYLIAMWPALTGPRTG-----------------------------------------------------------MSGKVFLIGAGPGDPELMTLRALRMLQEADVVVYDRLVSDNILALHAEKARLIPVGKAPKCHTVPQDRINEILLEEARAGHTVARLKGGDPMIFGRGSEEAAYLVAHGVTVEYAPGITAAQGASCSTGVPLTHRGLATSVQYVTGHRQEDKVLDLDWKRLADPDSTLVVYMGVANIGQIAMGLMTENLPGSTPVLAVSKATTGTERRIVSRLDRLATDVRSAALEAPTLFIIGQVVSLYAERSVAELMEQAHGMARLGHRTPLTSVLLAGAVVIATSAFAADTLNPDALKRLVHQDCGSCHGLSLKGGLGPDLRSQTLQHYDPDVLTGVILDGIPDTAMPPWRPLITEEEAEWIARYLLQQEQMKQLILGLAATLMMTSAHAEPTATGDLGLVIERAKGSVLLVDQSDRAALARIEGLGDLSHASLVYSPDERFAYVFGRDGGLTKVDIVTRQIVNRVVQAGNAIGGAISDDGQLIAVSNYEPGGVRVFDANTLELVADIPTGSKTIGLVDAPGRRFVFTMWDSGETWIADFATGT-PEITKIPDMGKNPYDALITANGRTYITGLFGEDGLTALDLWAEAPEPIRVLPDYGRGQEEMPVYKMPHLEGWALTGREFVLPAVGHHEVLWIDADTLTETGRTQTHGQPVFAMARPDGRQVWVNFAHPLNDTIQVIDSVTKDIIHEFKPGPAVLHMEFTPRGHEVWISVRDANKVMVYDTQTFEKLREIEADSPSGIFFTARAHRTGLMSLGISYNKTGRAFGVGLAMLLGSVAAPTFAEEPTLSEEAFESSKQLYFEQCAGCHGVLRKGATGKSLEPMVKTKNDDGTVTESGTLKLGQERLEKIIAWGTEGGMNNFSDIMTEQEIKDMATYIMMEPPKPPEMSLEQMMATRKVYVEEADYPTEPLHGRNWENFFVVIERDVGKVAVIDGDTKEVLTHIPTGYAVHVLKASEHHALEEPEQPGRFWYTMGRDGKMTKIDLWQTPDKMLVSEVKIAYDARDVAVSGDGKYVIGGGYWPPHFAIVDAQTMEPVKVVSTRGVNVDGDYVEEARVAAIYTTPNEPTWIVAVKELGQLWQVDYTDLDNLRIDKIDSAKFLHDGFFDPTGRYFQIAANASNKMVVVDTETHKLEAMIDTAALPHPGPGANWVDPNCGPVAGTTHLGVGTVTVWGNDPENRPDDAWKICYEVETDGPGLFVRTHPNSDYIWADQTKHPEPEVQQSVQVISKETGEIVKTIQITEDEGSAAVHFEFNADGTEVWVSKWNLSDSKEPNGQIVIFDAKTLEEIGRIEGLYAPTGKFNVYNRSNHVT
>BB5
MTSEPEKKKPIWRRYFLWGMPVAGIAVAFVAGIVFWGGFNTAMEATNTKEFCVSCHEMRDFVYEEYTGTIHDVNRSGVGAVCSDCHVPKDWTHKMIRKIKASKELYGKLVGTINTREKFEAKRVHLAMNEWERMKSTDSRECRNCHDFESMMPEFQKPRARQQHLNAMEIGQTCIDCHKGIAHSDARDRADEDYLEKLEAPNPAFIREIPQEYLTSLAKIEAKEAAEAEAEKAAKAAQQEAVQAQIAAAVDAAVAEERAKANGEEAAAPAGGSDVGSSVDWNAVASADLKLFYPGQASFEWAQNGKFHGGARPLTKGGDQCSTCHAKELDTIGNKIVAGGDLEPTPIPGKRGVIDATVQAAHDDENLYIRMQWPDAGHNPAPFVDGGKMDPDNQIKVAMMITGTGIELGDQVGCWASCHADNSYMPFDPGADAIAANGDIAGRLSTQDTVTKYISESRTEVEVKGRRGKALGGWDKLEAEAQIQQYLDDGTYLDLMRVYADGSASNGYLLEQRVVNDGEIAASANLSGGVWTVVFSRPLNSGAPGDVPLEPGQTYTVGFAIHDDFAAARFHHVTLNTSLALDDESANINVVKQMKPYCLLPALLLLAPPVLA--DETAEICAEAEQRYVDLFGQPSSAVEDAEVVLMYKYNFCPGQLTVKAGTTVRWMNVDKRTSHSVLLKDGSEPESDRLFPEESVDLTFLTPGPQEYLCGPHWETQNMIGMITVEPMPTIIARILGEGFRVFFLSAGLYGLFVGVVWGLWLTMAPDYGMTPPMWHAHEMIFGYATAALGGFFLTAVPNWTGAPEARAHFITLAAGLWLAGRMAMWFSGVLPPVLVAVVDLAFVPVLGAKIATQLIRRPKPQNMIFLLLLSLIWVADMMTHLQWIGITEGTLQTGLRAGLLALCAMIAILGGRITPAFTRNAMKRAGVPEADWPVSVALFDKAVMVLALILPLGVLVLGAGPLAGVLALALGVVQILRMANWRSRWAARQPILLALHLGLGMLAMGLILWGLAVLGLGNEIAALHVLGIGCVGGMTLAVMSRAALGHSGRALIAPAPMVVAYGLMAVAALSRWIGAELNAGYMVAMLLSDGLWVCAFALYLIAMWPALTGPRTG-----------------------------------------------------------MSGKVFLIGAGPGDPELMTLRALRMLQEADVVVYDRLVSDDILALHAEKARLIPVGKAPKCHTVPQDRINEILLEEARAGHTVARLKGGDPMIFGRGSEEAAYLVAHGVTVEYAPGITAAQGASCSTGVPLTHRGLATSVQYVTGHRQEDKVLDLDWKRLADPDSTLVVYMGVANIGQIAMGLMTENLPGSTPVLAVSKATTRAERRIVSRLDRLATDVRSAALEAPTLFIIGQVVSLYAERSVAELMEQAHGMARLGHRTPLTSVLLAGAVVIATSAFAADTLNPDALRRLVHQDCGSCHGLSLKGGLGPDLRSQTLQHYDPDVLTGVILDGIPDTAMPPWRPLITEEEAEWIARYLLQQEQMKQLILGLAATLMMTSAHAEPTATGDLGLVIERAKGSVLLVDQSDRAALARIEGLGDLSHASLVYSPDERFAYVFGRDGGLTKVDIVTRQIVNRVVQAGNAIGGAISDDGQLVAVSNYEPGGVRVFDTNTLELVADIPTGSKTIGLVDAPGRRFVFTMWDSGETWIADFATGT-PEITKIPDMGKNPYDALITANGRTYITGLFGEDGLTALDLWAEAPEPIRVLPDYGRGQEEMPVYKMPHLEGWALTGREFVLPAVGHHEVLWIDADTLTETGRTQTHGQPVFAMARPDGRQVWVNFAHPLNDTIQVIDSVTKDIIHEFKPGPAVLHMEFTPRGHEVWISVRDANKVMVYDTQTFEKLREIEADSPSGIFFTARAHRTGLMSLGISYNKTGRAFGVGLAMLLGSVAAPTFAEEPTLSEEAFESSKQLYFEQCAGCHGVLRKGATGKSLEPMVKTKNDDGTVTESGTLKLGQERLEKIIAWGTEGGMNNFSDIMTEQEIKDMATYIMMEPPKPPEMSLEQMMATRKVYVEEADYPTEPLHGRNWENFFVVIERDVGKVAVIDGDTKEVLTHIPTGYAVHVLKASEHHALEEPEQPGRFWYTMGRDGKMTKIDLWQTPDKMLVSEVKIAYDARDVAVSGDGKYVIGGGYWPPHFAIVDAQTMEPVKVVSTRGVNVDGDYVEEARVAAIYTTPNEPTWIVAVKELGQLWQVDYTDLDNLRIDKIDSAKFLHDGFFDPTGRYFQIAANASNKMVVVDTETHKLEAMIDTAALPHPGPGANWVDPNCGPVAGTTHLGVGTVTVWGNDPENRPDDAWKICYEVETDGPGLFVRTHPNSDYIWADQTKHPEPEVQQSVQVISKETGEIVKTIQITEDEGSAAVHFEFNADGTEVWVSKWNLSDSKEPNGQIVIFDAKTLEEIGRIEGLYAPTGKFNVYNRSNHVT
>BC12
MTSEPEKKKPIWRRYFLWGMPVAGIAVAFVAGIVFWGGFNTAMEATNTKEFCVSCHEMRDFVYEEYTGTIHDVNRSGVGAVCSDCHVPKDWTHKMIRKIKASKELYGKLVGTINTREKFEAKRVHLAMNEWERMKSTDSRECRNCHDFESMMPEFQKPRARQQHLNAMEIGQTCIDCHKGIAHSDARDRADEDYLEKLEAPNPAFIREIPQEYLTSLAKIEAKEAAEAEAEKAAKAAQQEAVQAQIAAAVDAAVAEERAKANGEEAAAPAGGSDVGSSVDWNAVASADLKLFYPGQASFEWVQNGKFHGGARPLTKGGDQCSTCHAKELDTIGNKIVAGGDLEPTPIPGKRGVIDATVQAAHDDENLYIRMQWPDAGHNPAPFVDGGKMDPDNQIKVAMMITGTGIELGDQVGCWASCHADNSYMPFDPGADAIAANGDIAGRLSTQDTVTKYISESRTEVEVKGRRGKALGGWDKLEAEAQIQQYLADGTYLDLMRVYADGSASNGYLLEQRVVNDGEIAASANLSGGVWTVVFSRPLNSGAPGDVPLEPGQTYTVGFAIHDDFAAARFHHVTLNTSLALDDDSANINVVKQMKPHCLLPALLLLAPPVLA--DETAEICAEAEQRYVDLFGQPSSAVEDAEVVLMYKYNFCPGQLTVKAGTTVRWMNVDKRTSHSVLLKGGSEPESDRLFPEESVDLTFLTPGPQEYLCGPHWETQNMIGMITVEPMPTIIARILGEGFRVFFLSAGLYGLFVGVVWGLWLTMAPDYGMTPPMWHAHEMIFGYATAALGGFFLTAVPNWTGAPEARAHFITLAAGLWLAGRMAMWFSGVLPPVLVAVVDLAFVPVLGAKIATQLIRRPKPQNMIFLLLLSLIWVADMMTHLQWIEVTEGTLQTGLRAGLLALCAMIAILGGRITPAFTRNAMKRAGVPEADWPVSVALFDKAGMVLALILPLGVLVLGAGPLAGVLALALGVVQILRMANWRSRWAARQPILLALHLGLGMLAMGLILWGLAVLGLGNEIAALHVLGIGCVGGMTLAVMSRAALGHSGRALIAPAPMVVAYGLMAVAALSRWIGAELNAGYMVAMLLSDGLWVCAFALYLIAMWPALTGPRTG-----------------------------------------------------------MSGKVFLIGAGPGDPELMTLRALRMLQEADVVVYDRLVSDDILALHAEKARLIPVGKAPKCHTVPQDRINEILLEEARAGHTVARLKGGDPMIFGRGSEEAAYLVAHGVTVEYAPGITAAQGASCSTGVPLTHRGLATSVQYVTGHRQEDKVLDLDWKRLADPDSTLVVYMGVANIGQIAMGLMTENLPGSTPVLAVSKATTGTERRIVSRLDRLATDVRSAALEAPTLFIIGQVVSLYAERSVAELMEQAHGMARLGHRTPLTSVLLAGAVVIATSAFAADTLNPDALKRLVHQDCGSCHGLSLKGGLGPDLRSQTLQHYDPDVLTGVILDGIPDTAMPPWRPLITEEEAEWIARYLLQQEQMKQLILGLAATLMMTSAHAEPTATGDLGLVIERAKGSVLLVDQSDRAALARIEGLGDLSHASLVYSPDERFAYVFGRDGGLTKVDIVTRQIVNRVVQAGNAIGGAISDDGQLIAVSNYEPGGVRVFDANTLELVADIPTGSKTIGLVDAPGRRFVFTMWDSGETWIADFATST-PEITKIPDMGKNPYDALITANGRTYITGLFGEDGLTALDLWAEAPEPIRVLPDYGRGQEEMPVYKMPHLEGWALTGREFVLPAVGHHEVLWIDADTLTETGRTQTHGQPVFAMARPDGRQVWVNFAHPLNDTIQVIDSVTKDIIHEFKPGPAVLHMEFTPRGHEVWISVRDANKVMVYDTQTFEKLREIEADSPSGIFFTARAHRTGLMSLGISYNKTGRAFGVGLAMLLGSVAAPAFAEEPTLSEEAFESSKQLYFEQCAGCHGVLRKGATGKSLEPMVKTKNDDGTVTESGTLKLGQERLEKIIAWGTEGGMNNFSDIMTEQEIKDMATYIMMEPPKPPEMSLEQMMATRKVYVEEADYPTEPLHGRNWENFFVVIERDVGKVAVIDGDTKEVLTHIPTGYAVHVLKASEHHALEEPEQPGRFWYTMGRDGKMTKIDLWQTPDKMLVSEVKIAYDARDVAVSGDGKYVIGGGYWPPHFAIVDAQTMEPVKVVSTRGVNVDGDYVEEARVAAIYTTPNEPTWIVAVKELGQLWQVDYTDLDNLRIDKIDSAKFLHDGFFDPTGRYFQIAANASNKMVVVDTETHKLEAMIDTAALPHPGPGANWVDPNCGPVAGTTHLGVGTVTVWGNDPENRPDDAWKICYEVETDGPGLFVRTHPNSDYIWADQTKHPEPEVQQSVQVISKETGEIVKTIQITEDEGSAAVHFEFNADGTEVWVSKWNLSDSKEPNGQIVIFDAKTLEEIGRIEGLYAPTGKFNVYNRSNHVT
>BC4
MTSEPEKKKPIWRRYFLWGMPVAGIAVAFVAGIVFWGGFNTAMEATNTKEFCVSCHEMRDFVYEEYTGTIHDVNRSGVGAVCSDCHVPKDWTHKMIRKIKASKELYGKLVGTINTREKFEAKRVHLAMNEWERMKSTDSRECRNCHDFESMMPEFQKPRARQQHLNAMEIGQTCIDCHKGIAHSDARDRADEDYLEKLEAPNPAFIREIPQEYLTSLAKIEAKEAAEAEAEKAAKAAQQEAVQAQIAAAVDAAVAEERAKANGEEAAAPAGGSDVGSSVDWNAVASADLKLFYPGQASFEWVQNGKFHGGARPLTKGGDQCSTCHAKELDTIGNKIVAGGDLEPTPIPGKRGVIDATVQAAHDDENLYIRMQWPDAGHNPAPFVDGGKMDPDNQIKVAMMITGTGIELGDQVGCWASCHADNSYMPFDPGADAIAANGDIAGRLSTQDTVTKYISESRTEVEVKGRRGKALGGWDKLEAEAQIQQYLADGTYLDLMRVYADGSASNGYLLEQRVVNDGEIAASANLSGGVWTVVFSRPLNSGAPGDVPLEPGQTYTVGFAIHDDFAAARFHHVTLNTSLALDDDSANINVVKQMKPHCLLPALLLLAPPVLA--DETAEICAEAEQRYVDLFGQPSSAVEDAEVVLMYKYNFCPGQLTVKAGTTVRWMNVDKRTSHSVLLKGGSEPESDRLFPEESVDLTFLTPGPQEYLCGPHWETQNMIGMITVEPMPTIIARILGEGFRVFFLSAGLYGLFVGVVWGLWLTMAPDYGMTPPMWHAHEMIFGYATAALGGFFLTAVPNWTGAPEARAHFITLAAGLWLAGRMAMWFSGVLPPVLVAVVDLAFVPVLGAKIATQLIRRPKPQNMIFLLLLSLIWVADMMTHLQWIEVTEGTLQTGLRAGLLALCAMIAILGGRITPAFTRNAMKRAGVPEADWPVSVALFDKAGMVLALILPLGVLVLGAGPLAGVLALALGVVQILRMANWRSRWAARQPILLALHLGLGMLAMGLILWGLAVLGLGNEIAALHVLGIGCVGGMTLAVMSRAALGHSGRALIAPAPMVVAYGLMAVAALSRWIGAELNAGYMVAMLLSDGLWVCAFALYLIAMWPALTGPRTG-----------------------------------------------------------MSGKVFLIGAGPGDPELMTLRALRMLQEADVVVYDRLVSDDILALHAEKARLIPVGKAPKCHTVPQDRINEILLEEARAGHTVARLKGGDPMIFGRGSEEAAYLVAHGVTVEYAPGITAAQGASCSTGVPLTHRGLATSVQYVTGHRQEDKVLDLDWKRLADPDSTLVVYMGVANIGQIAMGLMTENLPGSTPVLAVSKATTGTERRIVSRLDRLATDVRSAALEAPTLFIIGQVVSLYAERSVAELMEQAHGMARLGHRTPLTSVLLAGAVVIATSAFAADTLNPDALKRLVHQDCGSCHGLSLKGGLGPDLRSQTLQHYDPDVLTGVILDGIPDTAMPPWRPLITEEEAEWIARYLLQQEQMKQLILGLAATLMMTSAHAEPTATGDLGLVIERAKGSVLLVDQSDRAALARIEGLGDLSHASLVYSPDERFAYVFGRDGGLTKVDIVTRQIVNRVVQAGNAIGGAISDDGQLIAVSNYEPGGVRVFDANTLELVADIPTGSKTIGLVDAPGRRFVFTMWDSGETWIADFATST-PEITKIPDMGKNPYDALITANGRTYITGLFGEDGLTALDLWAEAPEPIRVLPDYGRGQEEMPVYKMPHLEGWALTGREFVLPAVGHHEVLWIDADTLTETGRTQTHGQPVFAMARPDGRQVWVNFAHPLNDTIQVIDSVTKDIIHEFKPGPAVLHMEFTPRGHEVWISVRDANKVMVYDTQTFEKLREIEADSPSGIFFTARAHRTGLMSLGISYNKTGRAFGVGLAMLLGSVAAPAFAEEPTLSEEAFESSKQLYFEQCAGCHGVLRKGATGKSLEPMVKTKNDDGTVTESGTLKLGQERLEKIIAWGTEGGMNNFSDIMTEQEIKDMATYIMMEPPKPPEMSLEQMMATRKVYVEEADYPTEPLHGRNWENFFVVIERDVGKVAVIDGDTKEVLTHIPTGYAVHVLKASEHHALEEPEQPGRFWYTMGRDGKMTKIDLWQTPDKMLVSEVKIAYDARDVAVSGDGKYVIGGGYWPPHFAIVDAQTMEPVKVVSTRGVNVDGDYVEEARVAAIYTTPNEPTWIVAVKELGQLWQVDYTDLDNLRIDKIDSAKFLHDGFFDPTGRYFQIAANASNKMVVVDTETHKLEAMIDTAALPHPGPGANWVDPNCGPVAGTTHLGVGTVTVWGNDPENRPDDAWKICYEVETDGPGLFVRTHPNSDYIWADQTKHPEPEVQQSVQVISKETGEIVKTIQITEDEGSAAVHFEFNADGTEVWVSKWNLSDSKEPNGQIVIFDAKTLEEIGRIEGLYAPTGKFNVYNRSNHVT
>BC5
MTSEPEKKKPIWRRYFLWGMPVAGIAVAFVAGIVFWGGFNTAMEATNTKEFCVSCHEMRDFVYEEYTGTIHDVNRSGVGAVCSDCHVPKDWTHKMIRKIKASKELYGKLVGTINTREKFEAKRVHLAMNEWERMKSTDSRECRNCHDFESMMPEFQKPRARQQHLNAMEIGQTCIDCHKGIAHSDARDRADEDYLEKLEAPNPAFIREIPQEYLTSLAKIEAKEAAEAEAEKAAKAAQQEAVQAQIAAAVDAAVAEERAKANGEEAAAPAGGSDVGSSVDWNAVASADLKLFYPGQASFEWVQNGKFHGGARPLTKGGDQCSTCHAKELDTIGNKIVAGGDLEPTPIPGKRGVIDATVQAAHDDENLYIRMQWPDAGHNPAPFVDGGKMDPDNQIKVAMMITGTGIELGDQVGCWASCHADNSYMPFDPGADAIAANGDIAGRLSTQDTVTKYISESRTEVEVKGRRGKALGGWDKLEAEAQIQQYLADGTYLDLMRVYADGSASNGYLLEQRVVNDGEIAASANLSGGVWTVVFSRPLNSGAPGDVPLEPGQTYTVGFAIHDDFAAARFHHVTLNTSLALDDDSANINVVKQMKPHCLLPALLLLAPPVLA--DETAEICAEAEQRYVDLFGQPSSAVEDAEVVLMYKYNFCPGQLTVKAGTTVRWMNVDKRTSHSVLLKGGSEPESDRLFPEESVDLTFLTPGPQEYLCGPHWETQNMIGMITVEPMPTIIARILGEGFRVFFLSAGLYGLFVGVVWGLWLTMAPDYGMTPPMWHAHEMIFGYATAALGGFFLTAVPNWTGAPEARAHFITLAAGLWLAGRMAMWFSGVLPPVLVAVVDLAFVPVLGAKIATQLIRRPKPQNMIFLLLLSLIWVADMMTHLQWIEVTEGTLQTGLRAGLLALCAMIAILGGRITPAFTRNAMKRAGVPEADWPVSVALFDKAGMVLALILPLGVLVLGAGPLAGVLALALGVVQILRMANWRSRWAARQPILLALHLGLGMLAMGLILWGLAVLGLGNEIAALHVLGIGCVGGMTLAVMSRAALGHSGRALIAPAPMVVAYGLMAVAALSRWIGAELNAGYMVAMLLSDGLWVCAFALYLIAMWPALTGPRTG-----------------------------------------------------------MSGKVFLIGAGPGDPELMTLRALRMLQEADVVVYDRLVSDDILALHAEKARLIPVGKAPKCHTVPQDRINEILLEEARAGHTVARLKGGDPMIFGRGSEEAAYLVAHGVTVEYAPGITAAQGASCSTGVPLTHRGLATSVQYVTGHRQEDKVLDLDWKRLADPDSTLVVYMGVANIGQIAMGLMTENLPGSTPVLAVSKATTGTERRIVSRLDRLATDVRSAALEAPTLFIIGQVVSLYAERSVAELMEQAHGMARLGHRTPLTSVLLAGAVVIATSAFAADTLNPDALKRLVHQDCGSCHGLSLKGGLGPDLRSQTLQHYDPDVLTGVILDGIPDTAMPPWRPLITEEEAEWIARYLLQQEQMKQLILGLAATLMMTSAHAEPTATGDLGLVIERAKGSVLLVDQSDRAALARIEGLGDLSHASLVYSPDERFAYVFGRDGGLTKVDIVTRQIVNRVVQAGNAIGGAISDDGQLIAVSNYEPGGVRVFDANTLELVADIPTGSKTIGLVDAPGRRFVFTMWDSGETWIADFATST-PEITKIPDMGKNPYDALITANGRTYITGLFGEDGLTALDLWAEAPEPIRVLPDYGRGQEEMPVYKMPHLEGWALTGREFVLPAVGHHEVLWIDADTLTETGRTQTHGQPVFAMARPDGRQVWVNFAHPLNDTIQVIDSVTKDIIHEFKPGPAVLHMEFTPRGHEVWISVRDANKVMVYDTQTFEKLREIEADSPSGIFFTARAHRTGLMSLGISYNKTGRAFGVGLAMLLGSVAAPAFAEEPTLSEEAFESSKQLYFEQCAGCHGVLRKGATGKSLEPMVKTKNDDGTVTESGTLKLGQERLEKIIAWGTEGGMNNFSDIMTEQEIKDMATYIMMEPPKPPEMSLEQMMATRKVYVEEADYPTEPLHGRNWENFFVVIERDVGKVAVIDGDTKEVLTHIPTGYAVHVLKASEHHALEEPEQPGRFWYTMGRDGKMTKIDLWQTPDKMLVSEVKIAYDARDVAVSGDGKYVIGGGYWPPHFAIVDAQTMEPVKVVSTRGVNVDGDYVEEARVAAIYTTPNEPTWIVAVKELGQLWQVDYTDLDNLRIDKIDSAKFLHDGFFDPTGRYFQIAANASNKMVVVDTETHKLEAMIDTAALPHPGPGANWVDPNCGPVAGTTHLGVGTVTVWGNDPENRPDDAWKICYEVETDGPGLFVRTHPNSDYIWADQTKHPEPEVQQSVQVISKETGEIVKTIQITEDEGSAAVHFEFNADGTEVWVSKWNLSDSKEPNGQIVIFDAKTLEEIGRIEGLYAPTGKFNVYNRSNHVT
>BD1
MTSEPEKKKPIWRRYFLWGMPVAGIAVAFVAGIVFWGGFNTAMEATNTKEFCVSCHEMRDFVYEEYTGTIHDVNRSGVGAVCSDCHVPKDWTHKMIRKIKASKELYGKLVGTINTREKFEAKRVHLAMNEWERMKSTDSRECRNCHDFESMMPEFQKPRARQQHLNAMEIGQTCIDCHKGIAHSDARDRADEDYLEKLEAPNPAFIREIPQEYLTSLAKIEAKEAAEAEAEKAAKAAQQEAVQAQIAAAVDAAVAEERAKANGEEAAAPAGGSDVGSSVDWNAVASADLKLFYPGQASFEWVQNGKFHGGARPLTKGGDQCSTCHAKELDTIGNKIVAGGDLEPTPIPGKRGVIDATVQAAHDDENLYIRMQWPDAGHNPAPFVDGGKMDPDNQIKVAMMITGTGIELGDQVGCWASCHADNSYMPFDPGADAIAANGDIAGRLSTQDTVTKYISESRTEVEVKGRRGKALGGWDKLEAEAQIQQYLADGTYLDLMRVYADGSASNGYLLEQRVVNDGEIAASANLSGGVWTVVFSRPLNSGAPGDVPLEPGQTYTVGFAIHDDFAAARFHHVTLNTSLALDDDSANINVVKQMKPHCLLPALLLLAPPVLA--DETAEICAEAEQRYVDLFGQPSSAVEDAEVVLMYKYNFCPGQLTVKAGTTVRWMNVDKRTSHSVLLKGGSEPESDRLFPEESVDLTFLTPGPQEYLCGPHWETQNMIGMITVEPMPTIIARILGEGFRVFFLSAGLYGLFVGVVWGLWLTMAPDYGMTPPMWHAHEMIFGYATAALGGFFLTAVPNWTGAPEARAHFITLAAGLWLAGRMAMWFSGVLPPVLVAVVDLAFVPVLGAKIATQLIRRPKPQNMIFLLLLSLIWVADMMTHLQWIEVTEGTLQTGLRAGLLALCAMIAILGGRITPAFTRNAMKRAGVPEADWPVSVALFDKAGMVLALILPLGVLVLGAGPLAGVLALALGVVQILRMANWRSRWAARQPILLALHLGLGMLAMGLILWGLAVLGLGNEIAALHVLGIGCVGGMTLAVMSRAALGHSGRALIAPAPMVVAYGLMAVAALSRWIGAELNAGYMVAMLLSDGLWVCAFALYLIAMWPALTGPRTG-----------------------------------------------------------MSGKVFLIGAGPGDPELMTLRALRMLQEADVVVYDRLVSDDILALHAEKARLIPVGKAPKCHTVPQDRINEILLEEARAGHTVARLKGGDPMIFGRGSEEAAYLVAHGVTVEYAPGITAAQGASCSTGVPLTHRGLATSVQYVTGHRQEDKVLDLDWKRLADPDSTLVVYMGVANIGQIAMGLMTENLPGSTPVLAVSKATTGTERRIVSRLDRLATDVRSAALEAPTLFIIGQVVSLYAERSVAELMEQAHGMARLGHRTPLTSVLLAGAVVIATSAFAADTLNPDALKRLVHQDCGSCHGLSLKGGLGPDLRSQTLQHYDPDVLTGVILDGIPDTAMPPWRPLITEEEAEWIARYLLQQEQMKQLILGLAATLMMTSAHAEPTATGDLGLVIERAKGSVLLVDQSDRAALARIEGLGDLSHASLVYSPDERFAYVFGRDGGLTKVDIVTRQIVNRVVQAGNAIGGAISDDGQLIAVSNYEPGGVRVFDANTLELVADIPTGSKTIGLVDAPGRRFVFTMWDSGETWIADFATST-PEITKIPDMGKNPYDALITANGRTYITGLFGEDGLTALDLWAEAPEPIRVLPDYGRGQEEMPVYKMPHLEGWALTGREFVLPAVGHHEVLWIDADTLTETGRTQTHGQPVFAMARPDGRQVWVNFAHPLNDTIQVIDSVTKDIIHEFKPGPAVLHMEFTPRGHEVWISVRDANKVMVYDTQTFEKLREIEADSPSGIFFTARAHRTGLMSLGISYNKTGRAFGVGLAMLLGSVAAPAFAEEPTLSEEAFESSKQLYFEQCAGCHGVLRKGATGKSLEPMVKTKNDDGTVTESGTLKLGQERLEKIIAWGTEGGMNNFSDIMTEQEIKDMATYIMMEPPKPPEMSLEQMMATRKVYVEEADYPTEPLHGRNWENFFVVIERDVGKVAVIDGDTKEVLTHIPTGYAVHVLKASEHHALEEPEQPGRFWYTMGRDGKMTKIDLWQTPDKMLVSEVKIAYDARDVAVSGDGKYVIGGGYWPPHFAIVDAQTMEPVKVVSTRGVNVDGDYVEEARVAAIYTTPNEPTWIVAVKELGQLWQVDYTDLDNLRIDKIDSAKFLHDGFFDPTGRYFQIAANASNKMVVVDTETHKLEAMIDTAALPHPGPGANWVDPNCGPVAGTTHLGVGTVTVWGNDPENRPDDAWKICYEVETDGPGLFVRTHPNSDYIWADQTKHPEPEVQQSVQVISKETGEIVKTIQITEDEGSAAVHFEFNADGTEVWVSKWNLSDSKEPNGQIVIFDAKTLEEIGRIEGLYAPTGKFNVYNRSNHVT
>BD2
MTSEPEKKKPIWRRYFLWGMPVAGIAVAFVAGIVFWGGFNTAMEATNTKEFCVSCHEMRDFVYEEYTGTIHDVNRSGVGAVCSDCHVPKDWTHKMIRKIKASKELYGKLVGTINTREKFEAKRVHLAMNEWERMKSTDSRECRNCHDFESMMPEFQKPRARQQHLNAMEIGQTCIDCHKGIAHSDARDRADEDYLEKLEAPNPAFIREIPQEYLTSLAKIEAKEAAEAEAEKAAKAAQQEAVQAQIAAAVDAAVAEERAKANGEEAAAPAGGSDVGSSVDWNAVASADLKLFYPGQASFEWVQNGKFHGGARPLTKGGDQCSTCHAKELDTIGNKIVAGGDLEPTPIPGKRGVIDATVQAAHDDENLYIRMQWPDAGHNPAPFVDGGKMDPDNQIKVAMMITGTGIELGDQVGCWASCHADNSYMPFDPGADAIAANGDIAGRLSTQDTVTKYISESRTEVEVKGRRGKALGGWDKLEAEAQIQQYLADGTYLDLMRVYADGSASNGYLLEQRVVNDGEIAASANLSGGVWTVVFSRPLNSGAPGDVPLEPGQTYTVGFAIHDDFAAARFHHVTLNTSLALDDDSANINVVKQMKPHCLLPALLLLAPPVLA--DETAEICAEAEQRYVDLFGQPSSAVEDAEVVLMYKYNFCPGQLTVKAGTTVRWMNVDKRTSHSVLLKGGSEPESDRLFPEESVDLTFLTPGPQEYLCGPHWETQNMIGMITVEPMPTIIARILGEGFRVFFLSAGLYGLFVGVVWGLWLTMAPDYGMTPPMWHAHEMIFGYATAALGGFFLTAVPNWTGAPEARAHFITLAAGLWLAGRMAMWFSGVLPPVLVAVVDLAFVPVLGAKIATQLIRRPKPQNMIFLLLLSLIWVADMMTHLQWIEVTEGTLQTGLRAGLLALCAMIAILGGRITPAFTRNAMKRAGVPEADWPVSVALFDKAGMVLALILPLGVLVLGAGPLAGVLALALGVVQILRMANWRSRWAARQPILLALHLGLGMLAMGLILWGLAVLGLGNEIAALHVLGIGCVGGMTLAVMSRAALGHSGRALIAPAPMVVAYGLMAVAALSRWIGAELNAGYMVAMLLSDGLWVCAFALYLIAMWPALTGPRTG-----------------------------------------------------------MSGKVFLIGAGPGDPELMTLRALRMLQEADVVVYDRLVSDDILALHAEKARLIPVGKAPKCHTVPQDRINEILLEEARAGHTVARLKGGDPMIFGRGSEEAAYLVAHGVTVEYAPGITAAQGASCSTGVPLTHRGLATSVQYVTGHRQEDKVLDLDWKRLADPDSTLVVYMGVANIGQIAMGLMTENLPGSTPVLAVSKATTGTERRIVSRLDRLATDVRSAALEAPTLFIIGQVVSLYAERSVAELMEQAHGMARLGHRTPLTSVLLAGAVVIATSAFAADTLNPDALKRLVHQDCGSCHGLSLKGGLGPDLRSQTLQHYDPDVLTGVILDGIPDTAMPPWRPLITEEEAEWIARYLLQQEQMKQLILGLAATLMMTSAHAEPTATGDLGLVIERAKGSVLLVDQSDRAALARIEGLGDLSHASLVYSPDERFAYVFGRDGGLTKVDIVTRQIVNRVVQAGNAIGGAISDDGQLIAVSNYEPGGVRVFDANTLELVADIPTGSKTIGLVDAPGRRFVFTMWDSGETWIADFATST-PEITKIPDMGKNPYDALITANGRTYITGLFGEDGLTALDLWAEAPEPIRVLPDYGRGQEEMPVYKMPHLEGWALTGREFVLPAVGHHEVLWIDADTLTETGRTQTHGQPVFAMARPDGRQVWVNFAHPLNDTIQVIDSVTKDIIHEFKPGPAVLHMEFTPRGHEVWISVRDANKVMVYDTQTFEKLREIEADSPSGIFFTARAHRTGLMSLGISYNKTGRAFGVGLAMLLGSVAAPAFAEEPTLSEEAFESSKQLYFEQCAGCHGVLRKGATGKSLEPMVKTKNDDGTVTESGTLKLGQERLEKIIAWGTEGGMNNFSDIMTEQEIKDMATYIMMEPPKPPEMSLEQMMATRKVYVEEADYPTEPLHGRNWENFFVVIERDVGKVAVIDGDTKEVLTHIPTGYAVHVLKASEHHALEEPEQPGRFWYTMGRDGKMTKIDLWQTPDKMLVSEVKIAYDARDVAVSGDGKYVIGGGYWPPHFAIVDAQTMEPVKVVSTRGVNVDGDYVEEARVAAIYTTPNEPTWIVAVKELGQLWQVDYTDLDNLRIDKIDSAKFLHDGFFDPTGRYFQIAANASNKMVVVDTETHKLEAMIDTAALPHPGPGANWVDPNCGPVAGTTHLGVGTVTVWGNDPENRPDDAWKICYEVETDGPGLFVRTHPNSDYIWADQTKHPEPEVQQSVQVISKETGEIVKTIQITEDEGSAAVHFEFNADGTEVWVSKWNLSDSKEPNGQIVIFDAKTLEEIGRIEGLYAPTGKFNVYNRSNHVT
>BD3
MTSEPEKKKPIWRRYFLWGMPVAGIAVAFVAGIVFWGGFNTAMEATNTKEFCVSCHEMRDFVYEEYTGTIHDVNRSGVGAVCSDCHVPKDWTHKMIRKIKASKELYGKLVGTINTREKFEAKRVHLAMNEWERMKSTDSRECRNCHDFESMMPEFQKPRARQQHLNAMEIGQTCIDCHKGIAHSDARDRADEDYLEKLEAPNPAFIREIPQEYLTSLAKIEAKEAAEAEAEKAAKAAQQEAVQAQIAAAVDAAVAEERAKANGEEAAAPAGGSDVGSSVDWNAVASADLKLFYPGQASFEWVQNGKFHGGARPLTKGGDQCSTCHAKELDTIGNKIVAGGDLEPTPIPGKRGVIDATVQAAHDDENLYIRMQWPDAGHNPAPFVDGGKMDPDNQIKVAMMITGTGIELGDQVGCWASCHADNSYMPFDPGADAIAANGDIAGRLSTQDTVTKYISESRTEVEVKGRRGKALGGWDKLEAEAQIQQYLADGTYLDLMRVYADGSASNGYLLEQRVVNDGEIAASANLSGGVWTVVFSRPLNSGAPGDVPLEPGQTYTVGFAIHDDFAAARFHHVTLNTSLALDDDSANINVVKQMKPHCLLPALLLLAPPVLA--DETAEICAEAEQRYVDLFGQPSSAVEDAEVVLMYKYNFCPGQLTVKAGTTVRWMNVDKRTSHSVLLKGGSEPESDRLFPEESVDLTFLTPGPQEYLCGPHWETQNMIGMITVEPMPTIIARILGEGFRVFFLSAGLYGLFVGVVWGLWLTMAPDYGMTPPMWHAHEMIFGYATAALGGFFLTAVPNWTGAPEARAHFITLAAGLWLAGRMAMWFSGVLPPVLVAVVDLAFVPVLGAKIATQLIRRPKPQNMIFLLLLSLIWVADMMTHLQWIEVTEGTLQTGLRAGLLALCAMIAILGGRITPAFTRNAMKRAGVPEADWPVSVALFDKAGMVLALILPLGVLVLGAGPLAGVLALALGVVQILRMANWRSRWAARQPILLALHLGLGMLAMGLILWGLAVLGLGNEIAALHVLGIGCVGGMTLAVMSRAALGHSGRALIAPAPMVVAYGLMAVAALSRWIGAELNAGYMVAMLLSDGLWVCAFALYLIAMWPALTGPRTG-----------------------------------------------------------MSGKVFLIGAGPGDPELMTLRALRMLQEADVVVYDRLVSDDILALHAEKARLIPVGKAPKCHTVPQDRINEILLEEARAGHTVARLKGGDPMIFGRGSEEAAYLVAHGVTVEYAPGITAAQGASCSTGVPLTHRGLATSVQYVTGHRQEDKVLDLDWKRLADPDSTLVVYMGVANIGQIAMGLMTENLPGSTPVLAVSKATTGTERRIVSRLDRLATDVRSAALEAPTLFIIGQVVSLYAERSVAELMEQAHGMARLGHRTPLTSVLLAGAVVIATSAFAADTLNPDALKRLVHQDCGSCHGLSLKGGLGPDLRSQTLQHYDPDVLTGVILDGIPDTAMPPWRPLITEEEAEWIARYLLQQEQMKQLILGLAATLMMTSAHAEPTATGDLGLVIERAKGSVLLVDQSDRAALARIEGLGDLSHASLVYSPDERFAYVFGRDGGLTKVDIVTRQIVNRVVQAGNAIGGAISDDGQLIAVSNYEPGGVRVFDANTLELVADIPTGSKTIGLVDAPGRRFVFTMWDSGETWIADFATST-PEITKIPDMGKNPYDALITANGRTYITGLFGEDGLTALDLWAEAPEPIRVLPDYGRGQEEMPVYKMPHLEGWALTGREFVLPAVGHHEVLWIDADTLTETGRTQTHGQPVFAMARPDGRQVWVNFAHPLNDTIQVIDSVTKDIIHEFKPGPAVLHMEFTPRGHEVWISVRDANKVMVYDTQTFEKLREIEADSPSGIFFTARAHRTGLMSLGISYNKTGRAFGVGLAMLLGSVAAPAFAEEPTLSEEAFESSKQLYFEQCAGCHGVLRKGATGKSLEPMVKTKNDDGTVTESGTLKLGQERLEKIIAWGTEGGMNNFSDIMTEQEIKDMATYIMMEPPKPPEMSLEQMMATRKVYVEEADYPTEPLHGRNWENFFVVIERDVGKVAVIDGDTKEVLTHIPTGYAVHVLKASEHHALEEPEQPGRFWYTMGRDGKMTKIDLWQTPDKMLVSEVKIAYDARDVAVSGDGKYVIGGGYWPPHFAIVDAQTMEPVKVVSTRGVNVDGDYVEEARVAAIYTTPNEPTWIVAVKELGQLWQVDYTDLDNLRIDKIDSAKFLHDGFFDPTGRYFQIAANASNKMVVVDTETHKLEAMIDTAALPHPGPGANWVDPNCGPVAGTTHLGVGTVTVWGNDPENRPDDAWKICYEVETDGPGLFVRTHPNSDYIWADQTKHPEPEVQQSVQVISKETGEIVKTIQITEDEGSAAVHFEFNADGTEVWVSKWNLSDSKEPNGQIVIFDAKTLEEIGRIEGLYAPTGKFNVYNRSNHVT
>BD4
MTSEPEKKKPIWRRYFLWGMPVAGIAVAFVAGIVFWGGFNTAMEATNTKEFCVSCHEMRDFVYEEYTGTIHDVNRSGVGAVCSDCHVPKDWTHKMIRKIKASKELYGKLVGTINTREKFEAKRVHLAMNEWERMKSTDSRECRNCHDFESMMPEFQKPRARQQHLNAMEIGQTCIDCHKGIAHSDARDRADEDYLEKLEAPNPAFIREIPQEYLTSLAKIEAKEAAEAEAEKAAKAAQQEAVQAQIAAAVDAAVAEERAKANGEEAAAPAGGSDVGSSVDWNAVASADLKLFYPGQASFEWVQNGKFHGGARPLTKGGDQCSTCHAKELDTIGNKIVAGGDLEPTPIPGKRGVIDATVQAAHDDENLYIRMQWPDAGHNPAPFVDGGKMDPDNQIKVAMMITGTGIELGDQVGCWASCHADNSYMPFDPGADAIAANGDIAGRLSTQDTVTKYISESRTEVEVKGRRGKALGGWDKLEAEAQIQQYLADGTYLDLMRVYADGSASNGYLLEQRVVNDGEIAASANLSGGVWTVVFSRPLNSGAPGDVPLEPGQTYTVGFAIHDDFAAARFHHVTLNTSLALDDDSANINVVKQMKPHCLLPALLLLAPPVLA--DETAEICAEAEQRYVDLFGQPSSAVEDAEVVLMYKYNFCPGQLTVKAGTTVRWMNVDKRTSHSVLLKGGSEPESDRLFPEESVDLTFLTPGPQEYLCGPHWETQNMIGMITVEPMPTIIARILGEGFRVFFLSAGLYGLFVGVVWGLWLTMAPDYGMTPPMWHAHEMIFGYATAALGGFFLTAVPNWTGAPEARAHFITLAAGLWLAGRMAMWFSGVLPPVLVAVVDLAFVPVLGAKIATQLIRRPKPQNMIFLLLLSLIWVADMMTHLQWIEVTEGTLQTGLRAGLLALCAMIAILGGRITPAFTRNAMKRAGVPEADWPVSVALFDKAGMVLALILPLGVLVLGAGPLAGVLALALGVVQILRMANWRSRWAARQPILLALHLGLGMLAMGLILWGLAVLGLGNEIAALHVLGIGCVGGMTLAVMSRAALGHSGRALIAPAPMVVAYGLMAVAALSRWIGAELNAGYMVAMLLSDGLWVCAFALYLIAMWPALTGPRTG-----------------------------------------------------------MSGKVFLIGAGPGDPELMTLRALRMLQEADVVVYDRLVSDDILALHAEKARLIPVGKAPKCHTVPQDRINEILLEEARAGHTVARLKGGDPMIFGRGSEEAAYLVAHGVTVEYAPGITAAQGASCSTGVPLTHRGLATSVQYVTGHRQEDKVLDLDWKRLADPDSTLVVYMGVANIGQIAMGLMTENLPGSTPVLAVSKATTGTERRIVSRLDRLATDVRSAALEAPTLFIIGQVVSLYAERSVAELMEQAHGMARLGHRTPLTSVLLAGAVVIATSAFAADTLNPDALKRLVHQDCGSCHGLSLKGGLGPDLRSQTLQHYDPDVLTGVILDGIPDTAMPPWRPLITEEEAEWIARYLLQQEQMKQLILGLAATLMMTSAHAEPTATGDLGLVIERAKGSVLLVDQSDRAALARIEGLGDLSHASLVYSPDERFAYVFGRDGGLTKVDIVTRQIVNRVVQAGNAIGGAISDDGQLIAVSNYEPGGVRVFDANTLELVADIPTGSKTIGLVDAPGRRFVFTMWDSGETWIADFATST-PEITKIPDMGKNPYDALITANGRTYITGLFGEDGLTALDLWAEAPEPIRVLPDYGRGQEEMPVYKMPHLEGWALTGREFVLPAVGHHEVLWIDADTLTETGRTQTHGQPVFAMARPDGRQVWVNFAHPLNDTIQVIDSVTKDIIHEFKPGPAVLHMEFTPRGHEVWISVRDANKVMVYDTQTFEKLREIEADSPSGIFFTARAHRTGLMSLGISYNKTGRAFGVGLAMLLGSVAAPAFAEEPTLSEEAFESSKQLYFEQCAGCHGVLRKGATGKSLEPMVKTKNDDGTVTESGTLKLGQERLEKIIAWGTEGGMNNFSDIMTEQEIKDMATYIMMEPPKPPEMSLEQMMATRKVYVEEADYPTEPLHGRNWENFFVVIERDVGKVAVIDGDTKEVLTHIPTGYAVHVLKASEHHALEEPEQPGRFWYTMGRDGKMTKIDLWQTPDKMLVSEVKIAYDARDVAVSGDGKYVIGGGYWPPHFAIVDAQTMEPVKVVSTRGVNVDGDYVEEARVAAIYTTPNEPTWIVAVKELGQLWQVDYTDLDNLRIDKIDSAKFLHDGFFDPTGRYFQIAANASNKMVVVDTETHKLEAMIDTAALPHPGPGANWVDPNCGPVAGTTHLGVGTVTVWGNDPENRPDDAWKICYEVETDGPGLFVRTHPNSDYIWADQTKHPEPEVQQSVQVISKETGEIVKTIQITEDEGSAAVHFEFNADGTEVWVSKWNLSDSKEPNGQIVIFDAKTLEEIGRIEGLYAPTGKFNVYNRSNHVT
>BD5
MTSEPEKKKPIWRRYFLWGMPVAGIAVAFVAGIVFWGGFNTAMEATNTKEFCVSCHEMRDFVYEEYTGTIHDVNRSGVGAVCSDCHVPKDWTHKMIRKIKASKELYGKLVGTINTREKFEAKRVHLAMNEWERMKSTDSRECRNCHDFESMMPEFQKPRARQQHLNAMEIGQTCIDCHKGIAHSDARDRADEDYLEKLEAPNPAFIREIPQEYLTSLAKIEAKEAAEAEAEKAAKAAQQEAVQAQIAAAVDAAVAEERAKANGEEAAAPAGGSDVGSSVDWNAVASADLKLFYPGQASFEWVQNGKFHGGARPLTKGGDQCSTCHAKELDTIGNKIVAGGDLEPTPIPGKRGVIDATVQAAHDDENLYIRMQWPDAGHNPAPFVDGGKMDPDNQIKVAMMITGTGIELGDQVGCWASCHADNSYMPFDPGADAIAANGDIAGRLSTQDTVTKYISESRTEVEVKGRRGKALGGWDKLEAEAQIQQYLADGTYLDLMRVYADGSASNGYLLEQRVVNDGEIAASANLSGGVWTVVFSRPLNSGAPGDVPLEPGQTYTVGFAIHDDFAAARFHHVTLNTSLALDDDSANINVVKQMKPHCLLPALLLLAPPVLA--DETAEICAEAEQRYVDLFGQPSSAVEDAEVVLMYKYNFCPGQLTVKAGTTVRWMNVDKRTSHSVLLKGGSEPESDRLFPEESVDLTFLTPGPQEYLCGPHWETQNMIGMITVEPMPTIIARILGEGFRVFFLSAGLYGLFVGVVWGLWLTMAPDYGMTPPMWHAHEMIFGYATAALGGFFLTAVPNWTGAPEARAHFITLAAGLWLAGRMAMWFSGVLPPVLVAVVDLAFVPVLGAKIATQLIRRPKPQNMIFLLLLSLIWVADMMTHLQWIEVTEGTLQTGLRAGLLALCAMIAILGGRITPAFTRNAMKRAGVPEADWPVSVALFDKAGMVLALILPLGVLVLGAGPLAGVLALALGVVQILRMANWRSRWAARQPILLALHLGLGMLAMGLILWGLAVLGLGNEIAALHVLGIGCVGGMTLAVMSRAALGHSGRALIAPAPMVVAYGLMAVAALSRWIGAELNAGYMVAMLLSDGLWVCAFALYLIAMWPALTGPRTG-----------------------------------------------------------MSGKVFLIGAGPGDPELMTLRALRMLQEADVVVYDRLVSDDILALHAEKARLIPVGKAPKCHTVPQDRINEILLEEARAGHTVARLKGGDPMIFGRGSEEAAYLVAHGVTVEYAPGITAAQGASCSTGVPLTHRGLATSVQYVTGHRQEDKVLDLDWKRLADPDSTLVVYMGVANIGQIAMGLMTENLPGSTPVLAVSKATTGTERRIVSRLDRLATDVRSAALEAPTLFIIGQVVSLYAERSVAELMEQAHGMARLGHRTPLTSVLLAGAVVIATSAFAADTLNPDALKRLVHQDCGSCHGLSLKGGLGPDLRSQTLQHYDPDVLTGVILDGIPDTAMPPWRPLITEEEAEWIARYLLQQEQMKQLILGLAATLMMTSAHAEPTATGDLGLVIERAKGSVLLVDQSDRAALARIEGLGDLSHASLVYSPDERFAYVFGRDGGLTKVDIVTRQIVNRVVQAGNAIGGAISDDGQLIAVSNYEPGGVRVFDANTLELVADIPTGSKTIGLVDAPGRRFVFTMWDSGETWIADFATST-PEITKIPDMGKNPYDALITANGRTYITGLFGEDGLTALDLWAEAPEPIRVLPDYGRGQEEMPVYKMPHLEGWALTGREFVLPAVGHHEVLWIDADTLTETGRTQTHGQPVFAMARPDGRQVWVNFAHPLNDTIQVIDSVTKDIIHEFKPGPAVLHMEFTPRGHEVWISVRDANKVMVYDTQTFEKLREIEADSPSGIFFTARAHRTGLMSLGISYNKTGRAFGVGLAMLLGSVAAPAFAEEPTLSEEAFESSKQLYFEQCAGCHGVLRKGATGKSLEPMVKTKNDDGTVTESGTLKLGQERLEKIIAWGTEGGMNNFSDIMTEQEIKDMATYIMMEPPKPPEMSLEQMMATRKVYVEEADYPTEPLHGRNWENFFVVIERDVGKVAVIDGDTKEVLTHIPTGYAVHVLKASEHHALEEPEQPGRFWYTMGRDGKMTKIDLWQTPDKMLVSEVKIAYDARDVAVSGDGKYVIGGGYWPPHFAIVDAQTMEPVKVVSTRGVNVDGDYVEEARVAAIYTTPNEPTWIVAVKELGQLWQVDYTDLDNLRIDKIDSAKFLHDGFFDPTGRYFQIAANASNKMVVVDTETHKLEAMIDTAALPHPGPGANWVDPNCGPVAGTTHLGVGTVTVWGNDPENRPDDAWKICYEVETDGPGLFVRTHPNSDYIWADQTKHPEPEVQQSVQVISKETGEIVKTIQITEDEGSAAVHFEFNADGTEVWVSKWNLSDSKEPNGQIVIFDAKTLEEIGRIEGLYAPTGKFNVYNRSNHVT
>BD6
MTSEPEKKKPIWRRYFLWGMPVAGIAVAFVAGIVFWGGFNTAMEATNTKEFCVSCHEMRDFVYEEYTGTIHDVNRSGVGAVCSDCHVPKDWTHKMIRKIKASKELYGKLVGTINTREKFEAKRVHLAMNEWERMKSTDSRECRNCHDFESMMPEFQKPRARQQHLNAMEIGQTCIDCHKGIAHSDARDRADEDYLEKLEAPNPAFIREIPQEYLTSLAKIEAKEAAEAEAEKAAKAAQQEAVQAQIAAAVDAAVAEERAKANGEEAAAPAGGSDVGSSVDWNAVASADLKLFYPGQASFEWVQNGKFHGGARPLTKGGDQCSTCHAKELDTIGNKIVAGGDLEPTPIPGKRGVIDATVQAAHDDENLYIRMQWPDAGHNPAPFVDGGKMDPDNQIKVAMMITGTGIELGDQVGCWASCHADNSYMPFDPGADAIAANGDIAGRLSTQDTVTKYISESRTEVEVKGRRGKALGGWDKLEAEAQIQQYLADGTYLDLMRVYADGSASNGYLLEQRVVNDGEIAASANLSGGVWTVVFSRPLNSGAPGDVPLEPGQTYTVGFAIHDDFAAARFHHVTLNTSLALDDDSANINVVKQMKPHCLLPALLLLAPPVLA--DETAEICAEAEQRYVDLFGQPSSAVEDAEVVLMYKYNFCPGQLTVKAGTTVRWMNVDKRTSHSVLLKGGSEPESDRLFPEESVDLTFLTPGPQEYLCGPHWETQNMIGMITVEPMPTIIARILGEGFRVFFLSAGLYGLFVGVVWGLWLTMAPDYGMTPPMWHAHEMIFGYATAALGGFFLTAVPNWTGAPEARAHFITLAAGLWLAGRMAMWFSGVLPPVLVAVVDLAFVPVLGAKIATQLIRRPKPQNMIFLLLLSLIWVADMMTHLQWIEVTEGTLQTGLRAGLLALCAMIAILGGRITPAFTRNAMKRAGVPEADWPVSVALFDKAGMVLALILPLGVLVLGAGPLAGVLALALGVVQILRMANWRSRWAARQPILLALHLGLGMLAMGLILWGLAVLGLGNEIAALHVLGIGCVGGMTLAVMSRAALGHSGRALIAPAPMVVAYGLMAVAALSRWIGAELNAGYMVAMLLSDGLWVCAFALYLIAMWPALTGPRTG-----------------------------------------------------------MSGKVFLIGAGPGDPELMTLRALRMLQEADVVVYDRLVSDDILALHAEKARLIPVGKAPKCHTVPQDRINEILLEEARAGHTVARLKGGDPMIFGRGSEEAAYLVAHGVTVEYAPGITAAQGASCSTGVPLTHRGLATSVQYVTGHRQEDKVLDLDWKRLADPDSTLVVYMGVANIGQIAMGLMTENLPGSTPVLAVSKATTGTERRIVSRLDRLATDVRSAALEAPTLFIIGQVVSLYAERSVAELMEQAHGMARLGHRTPLTSVLLAGAVVIATSAFAADTLNPDALKRLVHQDCGSCHGLSLKGGLGPDLRSQTLQHYDPDVLTGVILDGIPDTAMPPWRPLITEEEAEWIARYLLQQEQMKQLILGLAATLMMTSAHAEPTATGDLGLVIERAKGSVLLVDQSDRAALARIEGLGDLSHASLVYSPDERFAYVFGRDGGLTKVDIVTRQIVNRVVQAGNAIGGAISDDGQLIAVSNYEPGGVRVFDANTLELVADIPTGSKTIGLVDAPGRRFVFTMWDSGETWIADFATST-PEITKIPDMGKNPYDALITANGRTYITGLFGEDGLTALDLWAEAPEPIRVLPDYGRGQEEMPVYKMPHLEGWALTGREFVLPAVGHHEVLWIDADTLTETGRTQTHGQPVFAMARPDGRQVWVNFAHPLNDTIQVIDSVTKDIIHEFKPGPAVLHMEFTPRGHEVWISVRDANKVMVYDTQTFEKLREIEADSPSGIFFTARAHRTGLMSLGISYNKTGRAFGVGLAMLLGSVAAPAFAEEPTLSEEAFESSKQLYFEQCAGCHGVLRKGATGKSLEPMVKTKNDDGTVTESGTLKLGQERLEKIIAWGTEGGMNNFSDIMTEQEIKDMATYIMMEPPKPPEMSLEQMMATRKVYVEEADYPTEPLHGRNWENFFVVIERDVGKVAVIDGDTKEVLTHIPTGYAVHVLKASEHHALEEPEQPGRFWYTMGRDGKMTKIDLWQTPDKMLVSEVKIAYDARDVAVSGDGKYVIGGGYWPPHFAIVDAQTMEPVKVVSTRGVNVDGDYVEEARVAAIYTTPNEPTWIVAVKELGQLWQVDYTDLDNLRIDKIDSAKFLHDGFFDPTGRYFQIAANASNKMVVVDTETHKLEAMIDTAALPHPGPGANWVDPNCGPVAGTTHLGVGTVTVWGNDPENRPDDAWKICYEVETDGPGLFVRTHPNSDYIWADQTKHPEPEVQQSVQVISKETGEIVKTIQITEDEGSAAVHFEFNADGTEVWVSKWNLSDSKEPNGQIVIFDAKTLEEIGRIEGLYAPTGKFNVYNRSNHVT
>BD7
[truncated: 541,512 more chars]
