# Supplementary material for: Decoding coral resistance to eutrophication through the association of hyper‑efficient denitrifiers as key microbial allies
Source: Nat Commun. 2026 May 19;17:3938. doi: 10.1038/s41467-026-72571-w (PMC13187470; doi:10.1038/s41467-026-72571-w)
Supplement: Supplementary file 21 — Source Data [file 41467_2026_72571_MOESM21_ESM.zip › Source Data/FigureS5/B/nirS.MVrooted.newick]

((((((((((((((((AF10:0.0,N2:0.0):0.0,P10:0.0):2.3824e-06,AP8:2.3824e-06)100:0.0005034726,N9:0.0025162815)89:2.5682e-06,(AL3:0.0076252084,CL7:0.0005043731)76:0.0010059307)76:0.0004978082,AG6:0.0020259684)100:0.0041470699,((((A4:2.3824e-06,AA1:2.3824e-06)100:0.0010072179,AL12:0.0005042161)100:0.0011642588,H8:0.00236531)100:0.0027838157,AA5:0.0065329391)100:0.0021406708)100:0.0042149441,(BF10:2.3824e-06,BF11:2.3824e-06)100:0.0127121997)100:0.0086154631,GNM003443535:0.0220933068)100:0.0208922974,AB9:0.0272347875)100:0.016897205,(((BC9:2.3824e-06,BA11:2.3824e-06)100:0.0214555695,CF8:0.0422671185)100:0.0546250702,GNM001238295:0.031054168)78:0.0279029386)77:0.0089789319,((((AI2:0.0065901858,((AE4:0.0004985434,M11:0.0045093751)70:0.0020193968,((((((((((AF6:0.0,AK10:0.0):0.0,BH7:0.0):0.0,O2:0.0):0.0,L6:0.0):0.0,P3:0.0):0.0,O3:0.0):0.0,BH8:0.0):2.3824e-06,AF9:2.3824e-06)100:0.0009984137,O4:0.0075514902)59:0.0010449848,AK11:0.0009532061)56:0.0009999781)72:0.0014749011)46:0.0014253863,P8:0.0091342126)44:2.5803e-06,((AF7:0.003916133,O5:0.0061865547)61:0.0018500596,(CH2:0.0012290665,N7:0.0042918711)98:0.0023094377)79:0.0018559332)73:0.000615853,(((((((((((((((((((((((AD12:0.0,BH9:0.0):0.0,AL7:0.0):0.0,P12:0.0):0.0,O12:0.0):0.0,AE9:0.0):0.0,CI6:0.0):0.0,N5:0.0):0.0,P5:0.0):0.0,N3:0.0):0.0,O10:0.0):0.0,AL4:0.0):0.0,CI3:0.0):0.0,M8:0.0):0.0,AE5:0.0):0.0,O9:0.0):0.0,P9:0.0):0.0,AF11:0.0):0.0,N1:0.0):0.0,L8:0.0):2.3824e-06,AE1:2.3824e-06)63:2.3824e-06,(((AE6:0.0,P7:0.0):0.0,P2:0.0):2.3824e-06,K12:2.3824e-06)99:0.00099844)92:0.0009331818,O6:0.0005690404)100:0.0048296721,(((AF4:0.0,N12:0.0):2.3824e-06,AF5:2.3824e-06)100:0.0023828667,(L11:0.0015041141,(AD9:0.0030067292,(AE3:2.3824e-06,(((AF1:0.0010024285,((AG7:0.0,M6:0.0):2.3824e-06,M2:2.3824e-06)100:0.0025099996)86:0.0005008418,AL2:0.005029574)80:0.0005011799,(AF3:0.0009998219,(AG10:2.3824e-06,N10:2.3824e-06)62:2.3824e-06)100:0.0015049103)80:0.0005021548)94:0.0045611666)100:0.0117217235)45:0.0006237869)73:0.0034652348)49:0.0016991821)100:0.0786702785)78:0.0406026467,((((((((((((A2:0.0071545843,(BF8:2.3824e-06,BF9:2.3824e-06)100:0.0030449606)83:0.000509163,((((BB4:0.0,CH4:0.0):0.0,BI10:0.0):2.3824e-06,BC8:2.3824e-06)100:0.0081530059,(CH5:0.0072194446,BC6:0.0080890723)100:0.0031345911)89:0.0016047527)56:0.0002610123,(CG3:0.0071617528,CI5:0.0025417925)75:0.0007468529)93:0.0020688674,CI8:0.0089522084)99:0.0025802083,CG8:0.0074160185)76:0.0018149963,CF2:0.0066257731)100:0.0027068557,BC2:0.0140409059)100:0.0021581886,((((BJ3:0.0223832958,BJ5:0.0107735365)60:2.7136e-06,BJ4:2.9778e-06)62:0.0041735718,GNM4290:0.0024644987)63:0.0038239328,GNM900185035:0.0086432825)100:0.0052507425)100:0.0085253136,((GNM000161775:2.3824e-06,GNM900141625:2.3824e-06)100:0.025156864,GNM900129345:0.0263800551)100:0.0167295166)100:0.0883143223,GNM001507595:0.1515956214)100:0.0595287458,(((AA3:0.002078371,G2:0.0019255439)100:0.0058578416,(((((((AA7:0.0,C1:0.0):0.0,AE12:0.0):0.0,CL8:0.0):0.0,B12:0.0):2.3824e-06,AB11:2.3824e-06)100:0.004056579,(((AN6:2.3824e-06,AN7:2.3824e-06)100:0.004530806,AP7:0.0045322319)58:0.0006815969,(CL5:0.0057606953,(GNM000192475:2.3824e-06,GNM003664205:2.3824e-06)100:0.0074598181)78:0.0019814124)58:0.000785027)79:0.0056028513,O11:0.0040114067)79:0.0050720099)100:0.056716647,(GNM000813985:0.0337598384,GNM900106805:0.0606457524)100:0.0189805692)100:0.0258160189)66:0.0115033685,(((C11:0.0020681975,((AA10:2.3824e-06,CF5:2.3824e-06)100:0.0039554623,BJ6:0.0070837411)100:0.0045806349)100:0.0592049291,((GNM3538:2.3824e-06,GNM3892:2.3824e-06)100:0.0011500752,GNM4677:0.0038324561)100:0.0633849357)71:0.0130603125,((CJ12:2.3824e-06,CK2:2.3824e-06)100:0.0337422748,GNM900313035:0.0365348864)100:0.0836443555)56:0.0063014463)58:0.0063755552)61:0.0128687259,(CI1:0.1266692965,AF8:0.0397944211)100:0.1129153514)25:0.0053402054,(((((((((((((AA12:0.0,AJ9:0.0):0.0,AC11:0.0):0.0,F7:0.0):0.0,AJ1:0.0):0.0,E9:0.0):2.3824e-06,AB1:2.3824e-06)21:2.3824e-06,((B4:2.4045e-06,E12:2.2837e-06)90:2.2837e-06,B7:0.0101595847)27:2.3824e-06)16:2.3824e-06,(B1:2.3824e-06,F6:2.3824e-06)81:2.3824e-06)42:2.2836e-06,B2:2.3557e-06)98:0.0004982888,GNM3486:0.0004974493)100:0.065514058,(AJ12:2.3824e-06,AK1:2.3824e-06)100:0.1219200552)100:0.0500025152,(((((((AO11:0.0,CJ2:0.0):0.0,AP4:0.0):0.0,AP5:0.0):0.0,AO6:0.0):0.0,AP2:0.0):2.3824e-06,AO5:2.3824e-06)100:0.083903812,AM1:0.1294856577)89:0.0126953705)94:0.0150454898,GNM900172215:0.0783245456)95:0.0288117952)22:0.0019102273774185682,((BC1:0.0842818572,GNM000743705:0.0630141505)42:0.0092894096,(((((((((((A1:0.0,AM6:0.0):0.0,AN11:0.0):0.0,D4:0.0):2.3824e-06,AE10:2.3824e-06)100:0.0005110213,K7:0.0076043146)100:0.0023429866,(D1:2.3824e-06,D5:2.3824e-06)100:0.0035161383)98:0.0006061345,BG6:0.0041281293)97:0.0009331196,CG4:0.0021790759)98:0.0025781609,(AB8:2.3824e-06,N11:2.3824e-06)100:0.0040143464)100:0.073089009,GNM900182615:0.1228958137)74:0.0151857789,(((BB7:0.0424675593,((((CG11:0.0138685262,CE10:0.0117825171)96:0.0065533858,(AB10:0.0051951127,AM9:0.0044932607)100:0.0181363594)97:0.0039365131,CH8:0.0287324819)100:0.0058450004,(AD11:0.0020383308,((BF4:2.3824e-06,BF7:2.3824e-06)100:0.0015089168,BF6:0.0010061046)100:0.0009811925)100:0.0207428843)100:0.0126518444)100:0.0135538161,(BF12:2.7788e-06,CE8:0.0035042259)100:0.0513343355)96:0.0094150689,((BE9:0.056880265,(BI11:0.0355633027,(((((((((((((((((((AI1:0.0,BD4:0.0):0.0,BD3:0.0):0.0,BD6:0.0):0.0,CH9:0.0):0.0,BD5:0.0):0.0,BC12:0.0):0.0,BD9:0.0):0.0,BC4:0.0):0.0,BD1:0.0):0.0,BD7:0.0):0.0,BD2:0.0):0.0,BC5:0.0):0.0,CI9:0.0):0.0,BD8:0.0):2.3824e-06,BA8:2.3824e-06)100:0.0020229668,(BA10:2.3824e-06,BB10:2.3824e-06)100:0.0050781133)90:0.0015223585,((BA9:0.0005047514,(BI7:2.3824e-06,CF11:0.0005049787)100:0.0015184106)100:0.0020258604,(((((BH1:0.0,BH4:0.0):0.0,BH6:0.0):0.0,BH5:0.0):0.0,BH3:0.0):2.3824e-06,BH2:2.3824e-06)100:0.0025287666)91:2.1374e-06)96:0.0005083033,(((((BA12:0.0,CJ9:0.0):2.3824e-06,CJ7:2.3824e-06)100:0.0020283667,BE10:0.0020318891)100:0.0010093615,BB5:0.0020271584)100:0.0005059187,BB1:0.0030407184)100:0.0010089706)100:0.032371164,GNM001458295:0.0269979594)94:0.0098407514)100:0.0280050069)94:0.0066834571,((AA6:0.0540286161,(((GNM3559:0.0,GNM4698:0.0):2.3824e-06,GNM4649:2.3824e-06)100:0.0044610008,GNM6322:0.0010816263)100:0.0841783929)66:0.0134073055,(((AC10:0.0,E8:0.0):2.3824e-06,AC6:2.3824e-06)100:0.0553860028,((BG10:0.059647415,((BI12:0.0299623744,((GNM001458095:0.0088676052,GNM001458195:0.0150196687)80:0.0019306013,((GNM2606217183:2.3824e-06,GNM900312795:2.3824e-06)100:0.0093578069,GNM900143525:0.0104404223)80:0.0016589721)100:0.0123020406)100:0.0138943438,GNM003318255:0.0316920436)100:0.0507814829)91:0.0099884934,((CH11:0.0127632539,AM4:0.0072196974)100:0.1249056135,((((F11:0.010219482,G12:0.0175556426)100:0.0226273968,(AK4:0.0043774178,F5:0.0049981885)100:0.0311341212)99:0.0129806905,(((AB6:0.0087871166,((((AG4:0.0,AK7:0.0):0.0,BK1:0.0):2.3824e-06,AK6:2.3824e-06)100:0.0034599127,J8:0.0029719579)100:0.0040395551)100:0.0356590761,(((((((AL8:0.0,AN5:0.0):0.0,AN3:0.0):0.0,AN4:0.0):0.0,AM7:0.0):0.0,AN2:0.0):0.0,AM12:0.0):2.3824e-06,AM11:2.3824e-06)100:0.0421458351)98:0.0113603735,AM2:0.0531187629)100:0.0104484763)53:0.0059741066,(((BC3:0.0454883949,((N4:2.3824e-06,P11:2.3824e-06)100:0.0021912538,(AP12:0.005555735,((BG5:0.0010201471,K5:0.0015250446)100:0.0018349658,H7:0.0027622724)100:0.0024152598)99:0.0032859752)100:0.0297855086)50:0.008883873,(CE9:0.0177601398,(BA2:2.3824e-06,C4:2.3824e-06)100:0.0330726137)100:0.0304773236)95:0.010153823,((((AB5:0.0924871913,E1:0.0376694691)85:0.0146355477,(((((((((((((((((((((((((((((AK3:0.0,J7:0.0):0.0,J10:0.0):0.0,J1:0.0):0.0,BE5:0.0):0.0,BE8:0.0):0.0,I10:0.0):0.0,J11:0.0):0.0,BH12:0.0):0.0,I11:0.0):0.0,AP11:0.0):0.0,I7:0.0):0.0,J6:0.0):0.0,J3:0.0):0.0,BE6:0.0):0.0,J5:0.0):0.0,I9:0.0):0.0,I8:0.0):0.0,AP9:0.0):0.0,I6:0.0):0.0,J12:0.0):0.0,I12:0.0):0.0,K2:0.0):0.0,J2:0.0):0.0,J4:0.0):0.0,J9:0.0):2.3824e-06,AP10:2.3824e-06)100:0.0085247688,L12:0.0016453765)100:0.0300031367,H10:0.0076684216)100:0.0187175781,((((AG2:0.0,H5:0.0):2.3824e-06,AH3:2.3824e-06)100:0.0032723897,(BE3:2.3824e-06,CH12:2.3824e-06)100:0.0034574376)100:0.0026429226,(((BB3:0.0,C2:0.0):2.3824e-06,BC10:2.3824e-06)100:0.0022724932,(((CF4:0.0,M9:0.0):0.0,P1:0.0):2.3824e-06,I4:2.3824e-06)100:0.004197013)100:0.0029056715)100:0.008941461)100:0.0102764953)79:0.0056374871,(((AD2:0.0115055301,(AL1:0.0231406159,K11:0.0019048121)100:0.0204426186)100:0.0437990663,((((((CJ10:0.0,CJ5:0.0):0.0,CJ3:0.0):0.0,CJ4:0.0):0.0,CJ8:0.0):0.0,CL1:0.0):2.3824e-06,CJ11:2.3824e-06)100:0.0094598683)95:0.0128007882,((BE1:0.0019841395,CH10:0.003070048)100:0.0524590878,((((((G1:0.0,G3:0.0):0.0,G6:0.0):0.0,G4:0.0):2.3824e-06,G11:2.3824e-06)93:2.3824e-06,G7:0.0010114947)100:0.0142208089,(G10:2.3824e-06,G9:2.3824e-06)100:0.0080058869)99:0.0095992162)98:0.0089914324)95:0.0228847484)86:0.0112667562,((AA9:0.005591717,I3:0.0034798948)91:0.0007169655,(((((AA8:2.3824e-06,C9:2.3824e-06)100:0.0035326632,(((((((AD1:0.0,E2:0.0):0.0,E6:0.0):0.0,E5:0.0):0.0,D12:0.0):2.3824e-06,D10:2.3824e-06)100:0.001507454,(C10:0.0035192998,D6:0.0020130261)78:0.000495734)84:0.0015043141,C6:2.3824e-06)93:0.0020073732)98:0.0025118461,(AB7:0.0045212384,(CG9:2.3824e-06,GNM3479:2.3824e-06)100:0.0015093047)67:0.0009916153)50:2.5626e-06,(((((AC8:2.3824e-06,CE7:2.3824e-06)100:0.0005006263,(((((((((AH1:0.0,AH4:0.0):0.0,AH5:0.0):0.0,AH9:0.0):0.0,I5:0.0):0.0,AH8:0.0):0.0,H9:0.0):0.0,AH11:0.0):0.0,AH6:0.0):2.3824e-06,AH10:2.3824e-06)97:2.3824e-06)100:0.0015074497,CJ6:0.0025102695)94:0.0015059293,(AF2:0.0020163622,CE6:0.003018502)86:0.000989964)41:2.3824e-06,((AD5:2.3824e-06,AN9:2.3824e-06)100:0.0039782331,(B11:0.0034702273,((BJ7:0.0,CG2:0.0):2.3824e-06,CF3:2.3824e-06)100:0.0030655251)97:0.0010110327)88:0.0005473056)64:0.0005033431)81:0.0014985905,((((AA2:0.0,C5:0.0):2.3824e-06,AA4:2.3824e-06)100:0.0004994815,CG1:0.0035222215)99:0.0006780055,(AM5:0.0016804306,(D7:0.0010024302,((CF1:0.0030185246,(K3:2.3824e-06,K6:2.3824e-06)100:2.3824e-06)97:0.001504222,(A5:2.3824e-06,AB4:2.3824e-06):0.0030169173)100:2.3824e-06)85:0.0018336335)98:0.0010050057)86:0.0008362074)92:0.001842922)99:0.046029223)100:0.0191007405)94:0.0081654334)53:0.0132342073)56:0.0094456355)66:0.0080221634)59:0.0059032049)58:0.0319531437)78:0.0074504326)75:0.0074401499)64:0.0070078239)53:0.004205755422581432);
