# Supplementary material for: Decoding coral resistance to eutrophication through the association of hyper‑efficient denitrifiers as key microbial allies
Source: Nat Commun. 2026 May 19;17:3938. doi: 10.1038/s41467-026-72571-w (PMC13187470; doi:10.1038/s41467-026-72571-w)
Supplement: Supplementary file 21 — Source Data [file 41467_2026_72571_MOESM21_ESM.zip › Source Data/Figure2D-E/D/ATP5B_envfit_MC.tsv]

	r	X1	X2	pval
MC0	0.09662012834457945	0.4731812422944268	-0.8809651025668968	0.032
MC1	0.039239707988062644	-0.9211351395536401	0.3892429250217606	0.295
MC10	0.03164488030603907	0.9891015288860061	0.14723506904051592	0.334
MC11s3	0.12294788172607718	0.4531303559859074	-0.8914442666168674	0.01
MC12	0.04381353410029187	0.3021157265259572	-0.9532712561415523	0.219
MC13	0.5161418401478777	-0.9257844268856634	-0.37805184159845523	0.001
MC14	0.1047293765009244	0.3064511622144722	-0.9518863824939399	0.045
MC15	0.07612718689628573	0.42485955985129914	-0.9052592746848608	0.087
MC153	0.010586066066884614	-0.4967309142246731	0.8679046023921756	0.72
MC154	0.014489823051568096	0.923653669939517	-0.3832282583621172	0.695
MC16	0.5069682768100301	0.30425722305210157	-0.9525899129324348	0.001
MC18	0.22690566626256614	-0.9798647512790785	0.19966238804739786	0.001
MC19	0.32500673805628366	0.5657457126255465	-0.82457976487773	0.001
MC21	0.03843792021627623	-0.9966434539191632	-0.08186467956378483	0.315
MC22	0.11962661986319967	-0.9452682168490525	-0.3262943429099143	0.018
MC23	0.1498762339939037	0.051640162173038774	-0.9986657567228098	0.003
MC24	0.09034721333452322	0.5466500176410576	-0.8373611874293143	0.044
MC26	0.017998226016228025	0.520953909198723	-0.8535848080247027	0.59
MC27	0.04380056988041292	0.5184805426176327	-0.8550894262747759	0.192
MC2s1	0.06325442671799775	0.9359406191258705	0.35215785873707567	0.121
MC2s2	0.03368682591617911	0.8177261657160618	-0.5756074338499355	0.331
MC3	0.05159007993757547	-0.7856172746776114	0.6187127748221483	0.175
MC33	0.027784269633599368	0.6059456423399664	-0.7955060518495165	0.405
MC34	0.07163369300456413	-0.995923874641583	-0.09019776005476199	0.084
MC39	0.008696031573922292	0.909039743200771	-0.4167094254771261	0.78
MC40	0.028915043808380836	-0.6670263400085816	0.7450341346104592	0.434
MC44	0.004819709835645503	0.03045479468842288	0.9995361451595866	0.92
MC45	0.16470089952485456	-0.4707576455271478	-0.882262568160826	0.011
MC48	0.0980538910606098	0.633278969647222	-0.7739236051462398	0.037
MC49	0.2267838441768225	-0.9711095785206846	-0.23863400115108954	0.001
MC5	0.02351758709280305	0.7227286827363784	-0.6911318623462092	0.524
MC50	0.2954543444361061	0.3161560464736732	-0.9487072015527955	0.001
MC55	0.013207182461590694	0.9754003786693706	0.22044069790228984	0.695
MC56	0.01450169241688537	0.8802579320668548	0.4744954931644605	0.74
MC6	0.7494476873543303	-0.9010396232922931	-0.4337367833805229	0.001
MC60	0.17512497776664793	0.4330059627876018	-0.9013910561961339	0.001
MC7	0.19607935487500738	-0.9277586783862436	-0.3731806997675666	0.002
MC9	0.028546423202104543	-0.02460644142078276	0.999697215681131	0.439
Unassigned	0.1375987316924292	0.6824421552752625	0.7309396040051833	0.013
