# Supplementary material for: Decoding coral resistance to eutrophication through the association of hyper‑efficient denitrifiers as key microbial allies
Source: Nat Commun. 2026 May 19;17:3938. doi: 10.1038/s41467-026-72571-w (PMC13187470; doi:10.1038/s41467-026-72571-w)
Supplement: Supplementary file 21 — Source Data [file 41467_2026_72571_MOESM21_ESM.zip › Source Data/Figure2D-E/D/nirSRuegeria_envfit_MC.tsv]

	r	X1	X2	pval
MC0	0.011561945367827842	0.8883679304468469	-0.45913224691104626	0.756
MC1	0.14639283692162974	-0.9928667775209038	0.11922903209896647	0.001
MC10	0.021589141599902884	0.3890088677225751	0.9212340098114051	0.519
MC11s3	0.059392808254391305	0.4523825982873938	-0.8918239651224599	0.111
MC12	0.04651185712237049	-0.9983413917376276	0.05757139518351815	0.214
MC13	0.5289098118818396	-0.9993231862474334	-0.036785451312677915	0.001
MC14	0.015860519884809965	0.28799857305310983	-0.9576308380160764	0.683
MC153	0.2430833244493027	0.06556845089212554	-0.9978480737304687	0.001
MC154	0.051833746411731885	0.48675590613739167	0.8735380288461212	0.171
MC18	0.2923556081845088	-0.7719164800693367	-0.6357239556579298	0.001
MC21	0.039018712625934704	-0.8159334424308949	-0.5781458445088657	0.274
MC22	0.04275563133610938	0.31574072877011716	0.9488455049141116	0.287
MC23	0.11152145339649489	0.43021292564968	-0.9027274442510003	0.014
MC26	0.30398773982074023	-0.8855076830377743	-0.46462473382405384	0.001
MC27	0.06614695580050989	0.7094903095034902	0.704715191208932	0.1
MC2s1	0.2285555496963767	0.5703693513283024	-0.8213883387687773	0.001
MC3	0.05018284705797271	-0.9106153627335486	0.41325495901882114	0.182
MC33	0.11494563441166705	0.6345060973283205	0.7729178562131838	0.012
MC39	0.4429100266352688	0.13734993486342845	-0.9905225870180913	0.001
MC40	0.39448443696827484	-0.9433288839237282	-0.33185933278305324	0.001
MC42	0.2613421998681513	-0.03162657895338962	-0.9994997546291369	0.001
MC49	0.15149343818399852	-0.3626571632294199	-0.9319226265942843	0.002
MC5	0.11856068132892628	0.3406055130915194	0.940206298878955	0.001
MC56	0.12086935818592748	0.18754022968851833	-0.9822569227286605	0.003
MC6	0.5459514258852565	-0.9946142569092502	0.10364593553468557	0.001
MC62	0.0055003610774670975	0.7277536280137363	-0.685838652244713	0.918
MC7	0.2754040627892357	-0.9061147073093554	0.42303207584967034	0.001
MC9	0.06780896154987592	0.21872598445828034	-0.97578632072947	0.07
Unassigned	0.1520319766927326	0.8225158189905969	0.5687422329229891	0.006
