# Supplementary material for: Decoding coral resistance to eutrophication through the association of hyper‑efficient denitrifiers as key microbial allies
Source: Nat Commun. 2026 May 19;17:3938. doi: 10.1038/s41467-026-72571-w (PMC13187470; doi:10.1038/s41467-026-72571-w)
Supplement: Supplementary file 21 — Source Data [file 41467_2026_72571_MOESM21_ESM.zip › Source Data/Figure2D-E/D/parC_envfit_MC.tsv]

	r	X1	X2	pval
MC0	0.017546732701770096	-0.9726622102071657	0.2322245138543975	0.607
MC1	0.6761555752979036	0.9982794203269766	-0.05863615737440084	0.001
MC10	0.060494501357423514	-0.9867040626172725	0.16252720638271478	0.127
MC11s3	0.07402057900172676	-0.7306223107388318	0.682781838547753	0.078
MC12	0.0814565693286039	0.8250105522707556	-0.5651173229002124	0.058
MC13	0.5316169372888584	0.9904156422921818	0.1381189903777354	0.001
MC14	0.10741302905964334	0.9660841820516745	-0.25822732851026237	0.015
MC15	0.019093798316858424	-0.506939976167329	-0.8619813574338299	0.642
MC153	0.10099367230415901	-0.12643900961002952	-0.9919743831615991	0.003
MC154	0.020783196621500633	-0.7894757226425604	0.6137817880631576	0.54
MC16	0.2206409833723867	-0.5692217224763862	0.8221840613031951	0.001
MC17	0.028350591407477643	-0.9420788753854001	-0.33539140202542406	0.424
MC18	0.10086254472436684	0.5472393688370019	-0.8369761485220949	0.023
MC19	0.0880787863212078	-0.5888311337748915	0.808256083118077	0.01
MC21	0.06201700275160105	0.9978773784291847	-0.06512094608724582	0.114
MC22	0.028832834565226118	0.2633839390363686	0.9646910907941911	0.397
MC23	0.05333078277245051	-0.13888039016242065	-0.9903091624479367	0.13
MC24	0.07080698687320008	-0.46718367544822936	0.8841602871621658	0.082
MC25	0.2493591729446466	-0.4349148905602252	0.9004715642200966	0.001
MC26	0.0222104491773375	0.9979864361602071	-0.06342770089045541	0.521
MC27	0.02911824432730037	-0.7831947534552208	0.6217764696096306	0.458
MC2s1	0.17353981649552452	-0.28494556727322895	-0.95854369941664	0.005
MC2s2	0.06330980446767531	-0.6063515831955376	0.7951966785369926	0.094
MC3	0.09744841931798509	0.8980143240374887	0.4399662189571973	0.013
MC33	0.06708201847967787	-0.6024901338650361	-0.7981263299724493	0.103
MC39	0.11920302599259536	-0.22365933917140993	-0.9746673791614288	0.01
MC40	0.39822549099285953	0.9337223591480961	-0.3579979832721323	0.001
MC44	0.020595883000828707	0.052220966934955565	-0.9986355544503602	0.601
MC45	1.0			1.0
MC46	0.007416156487155212	0.18506472445566283	-0.9827263341145129	0.855
MC48	0.009501012284710342	-0.6650113775091603	-0.7468332262181223	0.82
MC49	0.419568360318643	0.5061945754545458	-0.8624193016047309	0.001
MC5	0.05357748147041608	-0.3334657454750097	0.9427622163593512	0.218
MC50	0.17388290305074106	-0.3638289092481796	0.9314657936796604	0.001
MC55	0.017245693130300443	-0.9175064201170866	0.3977209688260455	0.664
MC6	0.635709033246666	0.9890101558345633	0.14784759604434805	0.001
MC60	0.003465885106505695	-0.8021907667566474	-0.5970678133431597	0.915
MC7	0.07428066374156472	0.8793124779922036	0.47624527929126037	0.057
MC9	0.12072120233945693	0.03409858980908267	-0.9994184740002717	0.009
Unassigned	0.3938701218520968	-0.9935140279391558	-0.11370961387725405	0.001
