# Supplementary material for: Decoding coral resistance to eutrophication through the association of hyper‑efficient denitrifiers as key microbial allies
Source: Nat Commun. 2026 May 19;17:3938. doi: 10.1038/s41467-026-72571-w (PMC13187470; doi:10.1038/s41467-026-72571-w)
Supplement: Supplementary file 21 — Source Data [file 41467_2026_72571_MOESM21_ESM.zip › Source Data/Figure2D-E/E/nirSRuegeria_envfit_EPD.tsv]

	r	X1	X2	pval
Total Inorganic Nitrogen (mg/L)	0.9004611872726173	-0.9999962066570229	0.0027543913238048663	0.001
Nitrite Nitrogen (mg/L)	0.8567955033357121	-0.9998280251103818	-0.018545085706823436	0.001
Nitrate Nitrogen (mg/L)	0.8994428953560457	-0.999102347120192	-0.0423615389111799	0.001
Ammonia Nitrogen (mg/L)	0.8972869323926699	-0.9871611232782884	0.1597276328252188	0.001
Total Phosphorus (mg/L)	0.9413891235278662	-0.9863875093792476	0.16443746939370307	0.001
Turbidity (NTU)	0.8181323808560836	-0.9965110196269592	-0.08346129499377569	0.001
Salinity (psu)	0.9334686671156956	0.9962965319701964	-0.08598383792410835	0.001
pH	0.7992955471926528	0.9714946560809703	-0.2370614544925371	0.001
N/P ratio	0.8625257087938608	-0.9865579768405749	-0.16341162239030557	0.001
