# Supplementary material for: Decoding coral resistance to eutrophication through the association of hyper‑efficient denitrifiers as key microbial allies
Source: Nat Commun. 2026 May 19;17:3938. doi: 10.1038/s41467-026-72571-w (PMC13187470; doi:10.1038/s41467-026-72571-w)
Supplement: Supplementary file 21 — Source Data [file 41467_2026_72571_MOESM21_ESM.zip › Source Data/Figure2D-E/E/parC_envfit_EPD.tsv]

	r	X1	X2	pval
Total Inorganic Nitrogen (mg/L)	0.8364964199906854	0.9999797322047942	0.006366724403358135	0.001
Nitrite Nitrogen (mg/L)	0.792912198380635	0.9995357093134664	-0.030469095937127003	0.001
Nitrate Nitrogen (mg/L)	0.839114737835379	0.9975690419286559	-0.06968505281294977	0.001
Ammonia Nitrogen (mg/L)	0.844038409753146	0.9635588824307579	0.26749631789762796	0.001
Total Phosphorus (mg/L)	0.8883305064062635	0.9737028550066371	0.2278217508314864	0.001
Turbidity (NTU)	0.771472276556853	0.9816588769449855	-0.1906458741098523	0.001
Salinity (psu)	0.8807579694302524	-0.984489760112743	-0.17544204807614894	0.001
pH	0.7292838477601471	-0.9493360281596114	-0.31426279709525534	0.001
N/P ratio	0.8186032953498903	0.9777474430919548	-0.20978545594760525	0.001
