# Supplementary material for: Decoding coral resistance to eutrophication through the association of hyper‑efficient denitrifiers as key microbial allies
Source: Nat Commun. 2026 May 19;17:3938. doi: 10.1038/s41467-026-72571-w (PMC13187470; doi:10.1038/s41467-026-72571-w)
Supplement: Supplementary file 21 — Source Data [file 41467_2026_72571_MOESM21_ESM.zip › Source Data/Figure2D-E/E/ATP5B_envfit_EPD.tsv]

	r	X1	X2	pval
Total Inorganic Nitrogen (mg/L)	0.8175432230492449	-0.9997007400640152	-0.024462835392901172	0.001
Nitrite Nitrogen (mg/L)	0.7745545920865055	-0.9999902244272981	0.0044216569114051965	0.001
Nitrate Nitrogen (mg/L)	0.8220626318507456	-0.9998796419930484	0.015514558577456367	0.001
Ammonia Nitrogen (mg/L)	0.796432180896613	-0.9853169149367815	-0.17073540095558207	0.001
Total Phosphorus (mg/L)	0.851521376993956	-0.9889323205097519	-0.1483673328303681	0.001
Turbidity (NTU)	0.7648617840602935	-0.9910706591373266	0.13333772383352444	0.001
Salinity (psu)	0.8469297346024247	0.9888315165756572	0.14903768592770664	0.001
pH	0.6879231779966357	0.9888665202091748	0.14880525934723518	0.001
N/P ratio	0.7867452435464417	-0.995760195833787	0.09198713167100096	0.001
